# Supplementary material for: DeepBacs for multi-task bacterial image analysis using open-source deep learning approaches
Source: Commun Biol. 2022 Jul 9;5:688. doi: 10.1038/s42003-022-03634-z (PMC9271087; doi:10.1038/s42003-022-03634-z)
Supplement: Supplementary file 15 — Supplementary Data 1 [file 42003_2022_3634_MOESM15_ESM.zip]

Archive with 372 entries (324 files):
- Figure_1/
- Figure_1/Figure_1.cdr
- Figure_1/Figure_1.pdf
- Figure_1/Figure_1.tif
- Figure_2/
- Figure_2/analyse_tracking.py
- Figure_2/Data_plots/
- Figure_2/Data_plots/circularity_seaborn_plot.csv
- Figure_2/Data_plots/Column_assignment.txt
- Figure_2/Data_plots/normalised_area_seaborn_plot.csv
- Figure_2/Figure_2.cdr
- Figure_2/Figure_2.pdf
- Figure_2/Figure_2.tif
- Figure_2/Supplementary_data_Figure_2_tracking.xlsx
- Figure_2/Tracking_csvs/
- Figure_2/Tracking_csvs/live_cell_TL_2min_pos0_tracking.csv
- Figure_2/Tracking_csvs/live_cell_TL_2min_pos1_tracking.csv
- Figure_2/Tracking_csvs/live_cell_TL_2min_pos2_tracking.csv
- Figure_2/Tracking_csvs/live_cell_TL_2min_pos4_tracking.csv
- Figure_2/Tracking_csvs/live_cell_TL_2min_pos5_tracking.csv
- Figure_2/Tracking_csvs/live_cell_TL_2min_pos6_tracking.csv
- Figure_2/Tracking_csvs/live_cell_TL_2min_pos7_tracking.csv
- Figure_3/
- Figure_3/Antibiotic_phenotyping/
- Figure_3/Antibiotic_phenotyping/Quality_control_test_dataset_individual_antibiotics.xls
- Figure_3/Antibiotic_phenotyping/Quality_control_test_dataset_synthetic_images.xls
- Figure_3/Antibiotic_phenotyping/YOLOv2_Model_reports/
- Figure_3/Antibiotic_phenotyping/YOLOv2_Model_reports/All_antibiotic/
- Figure_3/Antibiotic_phenotyping/YOLOv2_Model_reports/All_antibiotic/M1_QC_report.pdf
- Figure_3/Antibiotic_phenotyping/YOLOv2_Model_reports/All_antibiotic/M1_training_report.pdf
- Figure_3/Antibiotic_phenotyping/YOLOv2_Model_reports/All_antibiotic/QC_results.csv
- Figure_3/Antibiotic_phenotyping/YOLOv2_Model_reports/All_antibiotic/training_evaluation.csv
- Figure_3/Antibiotic_phenotyping/YOLOv2_Model_reports/Without_MP265/
- Figure_3/Antibiotic_phenotyping/YOLOv2_Model_reports/Without_MP265/QC_report.pdf
- Figure_3/Antibiotic_phenotyping/YOLOv2_Model_reports/Without_MP265/QC_results.csv
- Figure_3/Antibiotic_phenotyping/YOLOv2_Model_reports/Without_MP265/training_evaluation.csv
- Figure_3/Antibiotic_phenotyping/YOLOv2_Model_reports/Without_MP265/Training_Report.pdf
- Figure_3/Figure_3.cdr
- Figure_3/Figure_3.pdf
- Figure_3/Figure_3.tif
- Figure_3/Figure_3.zip
- Figure_3/Growth_stage_analysis/
- Figure_3/Growth_stage_analysis/Quality_control_test_dataset_Large_FoV.xls
- Figure_3/Growth_stage_analysis/Quality_control_test_dataset_Small_FoV.xls
- Figure_3/Growth_stage_analysis/YOLOv2_Model_reports/
- Figure_3/Growth_stage_analysis/YOLOv2_Model_reports/Large_FoV/
- Figure_3/Growth_stage_analysis/YOLOv2_Model_reports/Large_FoV/QC_report.pdf
- Figure_3/Growth_stage_analysis/YOLOv2_Model_reports/Large_FoV/QC_results.csv
- Figure_3/Growth_stage_analysis/YOLOv2_Model_reports/Large_FoV/training_evaluation.csv
- Figure_3/Growth_stage_analysis/YOLOv2_Model_reports/Large_FoV/Training_Report.pdf
- Figure_3/Growth_stage_analysis/YOLOv2_Model_reports/Small_FoV/
- Figure_3/Growth_stage_analysis/YOLOv2_Model_reports/Small_FoV/QC_report.pdf
- Figure_3/Growth_stage_analysis/YOLOv2_Model_reports/Small_FoV/QC_results.csv
- Figure_3/Growth_stage_analysis/YOLOv2_Model_reports/Small_FoV/training_evaluation.csv
- Figure_3/Growth_stage_analysis/YOLOv2_Model_reports/Small_FoV/Training_Report.pdf
- Figure_4/
- Figure_4/Figure_4.cdr
- Figure_4/Figure_4.pdf
- Figure_4/Figure_4.tif
- Figure_4/Figure_4a_SSIM_maps_and_ROIs/
- Figure_4/Figure_4a_SSIM_maps_and_ROIs/CARE/
- Figure_4/Figure_4a_SSIM_maps_and_ROIs/CARE/QC_metrics.csv
- Figure_4/Figure_4a_SSIM_maps_and_ROIs/CARE/RSE_GTvsPrediction_m29.tif
- Figure_4/Figure_4a_SSIM_maps_and_ROIs/CARE/RSE_GTvsPrediction_m30.tif
- Figure_4/Figure_4a_SSIM_maps_and_ROIs/CARE/SSIM_GTvsPrediction_m29.tif
- Figure_4/Figure_4a_SSIM_maps_and_ROIs/CARE/SSIM_GTvsPrediction_m30.tif
- Figure_4/Figure_4a_SSIM_maps_and_ROIs/m29_30_combined_ROIs_RoiSet.zip
- Figure_4/Figure_4a_SSIM_maps_and_ROIs/Noise2Void/
- Figure_4/Figure_4a_SSIM_maps_and_ROIs/Noise2Void/QC_metrics.csv
- Figure_4/Figure_4a_SSIM_maps_and_ROIs/Noise2Void/RSE_GTvsPrediction_m29.tif
- Figure_4/Figure_4a_SSIM_maps_and_ROIs/Noise2Void/RSE_GTvsPrediction_m30.tif
- Figure_4/Figure_4a_SSIM_maps_and_ROIs/Noise2Void/SSIM_GTvsPrediction_m29.tif
- Figure_4/Figure_4a_SSIM_maps_and_ROIs/Noise2Void/SSIM_GTvsPrediction_m30.tif
- Figure_4/Figure_4a_SSIM_maps_and_ROIs/PureDenoise/
- Figure_4/Figure_4a_SSIM_maps_and_ROIs/PureDenoise/QC_metrics.csv
- Figure_4/Figure_4a_SSIM_maps_and_ROIs/PureDenoise/RSE_GTvsPrediction_m29.tif
- Figure_4/Figure_4a_SSIM_maps_and_ROIs/PureDenoise/RSE_GTvsPrediction_m30.tif
- Figure_4/Figure_4a_SSIM_maps_and_ROIs/PureDenoise/SSIM_GTvsPrediction_m29.tif
- Figure_4/Figure_4a_SSIM_maps_and_ROIs/PureDenoise/SSIM_GTvsPrediction_m30.tif
- Figure_4/Figure_4a_SSIM_maps_and_ROIs/QC_metric_Summary.xlsx
- Figure_4/Figure_4a_SSIM_maps_and_ROIs/raw/
- Figure_4/Figure_4a_SSIM_maps_and_ROIs/raw/RSE_GTvsSource_m29.tif
- Figure_4/Figure_4a_SSIM_maps_and_ROIs/raw/RSE_GTvsSource_m30.tif
- Figure_4/Figure_4a_SSIM_maps_and_ROIs/raw/SSIM_GTvsSource_m29.tif
- Figure_4/Figure_4a_SSIM_maps_and_ROIs/raw/SSIM_GTvsSource_m30.tif
- Figure_4/Figure_4c/
- Figure_4/Figure_4c/Data_low_high_SNR.xls
- Figure_4/Figure_4d/
- Figure_4/Figure_4d/Data_subs_fr_SSIM.xls
- Figure_4/Figure_4e/
- Figure_4/Figure_4e/QC_Metrics.xlsx
- Figure_4/Figure_4e/Tracking/
- Figure_4/Figure_4e/Tracking/Time_series/
- Figure_4/Figure_4e/Tracking/Time_series/fast_1_CARE.tif
- Figure_4/Figure_4e/Tracking/Time_series/fast_1_PureDenoise_10cyc_3fr.tif
- Figure_4/Figure_4e/Tracking/Time_series/fast_1_raw.tif
- Figure_4/Figure_4e/Tracking/Time_series/MreB_high_SNR_fluorescence.tif
- Figure_4/Figure_4e/Tracking/TrackMate_files/
- Figure_4/Figure_4e/Tracking/TrackMate_files/fast_1_CARE_trackmate.xml
- Figure_4/Figure_4e/Tracking/TrackMate_files/fast_1_CARE_trackmate_Track_summary_table.csv
- Figure_4/Figure_4e/Tracking/TrackMate_files/fast_1_PureDenoise_10cyc_3fr_trackmate.xml
- Figure_4/Figure_4e/Tracking/TrackMate_files/fast_1_PureDenoise_10cyc_3fr_trackmate_Track_summary_table.csv
- Figure_4/Figure_4e/Tracking/TrackMate_files/fast_1_raw_trackmate.xml
- Figure_4/Figure_4e/Tracking/TrackMate_files/fast_1_raw_trackmate_Track_summary_table.csv
- Figure_4/Figure_4e/Tracking/TrackMate_files/MreB_denoise_trackmate_results_all_conditions.mat
- Figure_4/Figure_4e/Tracking/TrackMate_files/MreB_high_SNR_fluorescence_trackmate.xml
- Figure_4/Figure_4e/Tracking/TrackMate_files/MreB_high_SNR_fluorescence_trackmate_Tracks.xml
- Figure_4/Figure_4e/Tracking/TrackMate_files/MreB_high_SNR_fluorescence_trackmate_Track_summary_table.csv
- Figure_4/Figure_4fg_DeepBugs_MreB_tracking_analysis/
- Figure_4/Figure_4fg_DeepBugs_MreB_tracking_analysis/fast_1_CARE_trackmate_Track_summary_table.csv
- Figure_4/Figure_4fg_DeepBugs_MreB_tracking_analysis/fast_1_PureDenoise_10cyc_3fr_trackmate_Track_summary_table.csv
- Figure_4/Figure_4fg_DeepBugs_MreB_tracking_analysis/fast_1_raw_trackmate_Track_summary_table.csv
- Figure_4/Figure_4fg_DeepBugs_MreB_tracking_analysis/mreb_denoise_final_figures.html
- Figure_4/Figure_4fg_DeepBugs_MreB_tracking_analysis/mreb_denoise_final_figures.mlx
- Figure_4/Figure_4fg_DeepBugs_MreB_tracking_analysis/MreB_denoise_trackmate_results_all_conditions.mat
- Figure_4/Figure_4fg_DeepBugs_MreB_tracking_analysis/MreB_high_SNR_fluorescence_trackmate_Track_summary_table.csv
- Figure_4/Figure_4fg_DeepBugs_MreB_tracking_analysis/MreB_speedMax150.fig
- Figure_4/Figure_4fg_DeepBugs_MreB_tracking_analysis/MreB_speedMax150.pdf
- Figure_4/Figure_4fg_DeepBugs_MreB_tracking_analysis/MreB_track_length.fig
- Figure_4/Figure_4fg_DeepBugs_MreB_tracking_analysis/MreB_track_length.pdf
- Figure_5/
- Figure_5/Figure_5.cdr
- Figure_5/Figure_5.pdf
- Figure_5/Figure_5.tif
- Figure_5/Figure_5a_SSIM_values.xlsx
- Figure_6/
- Figure_6/Decorrelation_analysis/
- Figure_6/Decorrelation_analysis/Comparison_all_conditions.xls
- Figure_6/Decorrelation_analysis/Decorr_results/
- Figure_6/Decorrelation_analysis/Decorr_results/GT_E.coli_40nm_pixelsize_Nr50_Ng30.txt
- Figure_6/Decorrelation_analysis/Decorr_results/GT_S.aureus_40nm_pixelsize_Nr50_Ng30.txt
- Figure_6/Decorrelation_analysis/Decorr_results/Prediction_E.coli_40nm_pixelsize_Nr50_Ng30.txt
- Figure_6/Decorrelation_analysis/Decorr_results/Prediction_S.aureus_40nm_pixelsize_Nr50_Ng30.txt
- Figure_6/Decorrelation_analysis/Decorr_results/WF_E.coli_40nm_pixelsize_Nr50_Ng30.txt
- Figure_6/Decorrelation_analysis/Decorr_results/WF_S.aureus_40nm_pixelsize_Nr50_Ng30.txt
- Figure_6/Figure_6.cdr
- Figure_6/Figure_6.pdf
- Figure_6/Figure_6.tif
- Figure_6/Figure_6a_E.coli_line_profiles.xls
- Figure_6/Figure_6b_S.aureus_line_profiles.xls
- Figure_S1/
- Figure_S1/Figure_S1.cdr
- Figure_S1/Figure_S1.pdf
- Figure_S1/Figure_S1.tif
- Figure_S2/
- Figure_S2/Figure_S2.cdr
- Figure_S2/Figure_S2.pdf
- Figure_S2/Figure_S2.tif
- Figure_S2/Figure_S2a_Metrics_Ecoli_Segmentation.xlsx
- Figure_S2/Figure_S2a_Results_Files/
- Figure_S2/Figure_S2a_Results_Files/GT_cell_morphology/
- Figure_S2/Figure_S2a_Results_Files/GT_cell_morphology/pos2_fr_1_RoiMap_RoiSet.zip
- Figure_S2/Figure_S2a_Results_Files/GT_cell_morphology/pos2_fr_1_RoiMap_shape.txt
- Figure_S2/Figure_S2a_Results_Files/GT_cell_morphology/pos2_fr_20_RoiMap_RoiSet.zip
- Figure_S2/Figure_S2a_Results_Files/GT_cell_morphology/pos2_fr_20_RoiMap_shape.txt
- Figure_S2/Figure_S2a_Results_Files/GT_cell_morphology/pos2_fr_40_RoiMap_RoiSet.zip
- Figure_S2/Figure_S2a_Results_Files/GT_cell_morphology/pos2_fr_40_RoiMap_shape.txt
- Figure_S2/Figure_S2a_Results_Files/GT_cell_morphology/pos2_fr_60_RoiMap_RoiSet.zip
- Figure_S2/Figure_S2a_Results_Files/GT_cell_morphology/pos2_fr_60_RoiMap_shape.txt
- Figure_S2/Figure_S2a_Results_Files/GT_cell_morphology/pos2_fr_80_RoiMap_RoiSet.zip
- Figure_S2/Figure_S2a_Results_Files/GT_cell_morphology/pos2_fr_80_RoiMap_shape.txt
- Figure_S2/Figure_S2a_Results_Files/GT_cell_morphology/pos5_fr_1_RoiMap_RoiSet.zip
- Figure_S2/Figure_S2a_Results_Files/GT_cell_morphology/pos5_fr_1_RoiMap_shape.txt
- Figure_S2/Figure_S2a_Results_Files/GT_cell_morphology/pos5_fr_20_RoiMap_RoiSet.zip
- Figure_S2/Figure_S2a_Results_Files/GT_cell_morphology/pos5_fr_20_RoiMap_shape.txt
- Figure_S2/Figure_S2a_Results_Files/GT_cell_morphology/pos5_fr_40_RoiMap_RoiSet.zip
- Figure_S2/Figure_S2a_Results_Files/GT_cell_morphology/pos5_fr_40_RoiMap_shape.txt
- Figure_S2/Figure_S2a_Results_Files/GT_cell_morphology/pos5_fr_60_RoiMap_RoiSet.zip
- Figure_S2/Figure_S2a_Results_Files/GT_cell_morphology/pos5_fr_60_RoiMap_shape.txt
- Figure_S2/Figure_S2a_Results_Files/GT_cell_morphology/pos5_fr_80_RoiMap_RoiSet.zip
- Figure_S2/Figure_S2a_Results_Files/GT_cell_morphology/pos5_fr_80_RoiMap_shape.txt
- Figure_S2/Figure_S2a_Results_Files/GT_cell_morphology/pos7_fr_1_RoiMap_RoiSet.zip
- Figure_S2/Figure_S2a_Results_Files/GT_cell_morphology/pos7_fr_1_RoiMap_shape.txt
- Figure_S2/Figure_S2a_Results_Files/GT_cell_morphology/pos7_fr_20_RoiMap_RoiSet.zip
- Figure_S2/Figure_S2a_Results_Files/GT_cell_morphology/pos7_fr_20_RoiMap_shape.txt
- Figure_S2/Figure_S2a_Results_Files/GT_cell_morphology/pos7_fr_40_RoiMap_RoiSet.zip
- Figure_S2/Figure_S2a_Results_Files/GT_cell_morphology/pos7_fr_40_RoiMap_shape.txt
- Figure_S2/Figure_S2a_Results_Files/GT_cell_morphology/pos7_fr_60_RoiMap_RoiSet.zip
- Figure_S2/Figure_S2a_Results_Files/GT_cell_morphology/pos7_fr_60_RoiMap_shape.txt
- Figure_S2/Figure_S2a_Results_Files/GT_cell_morphology/pos7_fr_80_RoiMap_RoiSet.zip
- Figure_S2/Figure_S2a_Results_Files/GT_cell_morphology/pos7_fr_80_RoiMap_shape.txt
- Figure_S2/Figure_S2a_Results_Files/Prediction_cell_morphology/
- Figure_S2/Figure_S2a_Results_Files/Prediction_cell_morphology/pos2_fr_1_RoiSet.zip
- Figure_S2/Figure_S2a_Results_Files/Prediction_cell_morphology/pos2_fr_1_shape.txt
- Figure_S2/Figure_S2a_Results_Files/Prediction_cell_morphology/pos2_fr_20_RoiSet.zip
- Figure_S2/Figure_S2a_Results_Files/Prediction_cell_morphology/pos2_fr_20_shape.txt
- Figure_S2/Figure_S2a_Results_Files/Prediction_cell_morphology/pos2_fr_40_RoiSet.zip
- Figure_S2/Figure_S2a_Results_Files/Prediction_cell_morphology/pos2_fr_40_shape.txt
- Figure_S2/Figure_S2a_Results_Files/Prediction_cell_morphology/pos2_fr_60_RoiSet.zip
- Figure_S2/Figure_S2a_Results_Files/Prediction_cell_morphology/pos2_fr_60_shape.txt
- Figure_S2/Figure_S2a_Results_Files/Prediction_cell_morphology/pos2_fr_80_RoiSet.zip
- Figure_S2/Figure_S2a_Results_Files/Prediction_cell_morphology/pos2_fr_80_shape.txt
- Figure_S2/Figure_S2a_Results_Files/Prediction_cell_morphology/pos5_fr_1_RoiSet.zip
- Figure_S2/Figure_S2a_Results_Files/Prediction_cell_morphology/pos5_fr_1_shape.txt
- Figure_S2/Figure_S2a_Results_Files/Prediction_cell_morphology/pos5_fr_20_RoiSet.zip
- Figure_S2/Figure_S2a_Results_Files/Prediction_cell_morphology/pos5_fr_20_shape.txt
- Figure_S2/Figure_S2a_Results_Files/Prediction_cell_morphology/pos5_fr_40_RoiSet.zip
- Figure_S2/Figure_S2a_Results_Files/Prediction_cell_morphology/pos5_fr_40_shape.txt
- Figure_S2/Figure_S2a_Results_Files/Prediction_cell_morphology/pos5_fr_60_RoiSet.zip
- Figure_S2/Figure_S2a_Results_Files/Prediction_cell_morphology/pos5_fr_60_shape.txt
- Figure_S2/Figure_S2a_Results_Files/Prediction_cell_morphology/pos5_fr_80_RoiSet.zip
- Figure_S2/Figure_S2a_Results_Files/Prediction_cell_morphology/pos5_fr_80_shape.txt
- Figure_S2/Figure_S2a_Results_Files/Prediction_cell_morphology/pos7_fr_1_RoiSet.zip
- Figure_S2/Figure_S2a_Results_Files/Prediction_cell_morphology/pos7_fr_1_shape.txt
- Figure_S2/Figure_S2a_Results_Files/Prediction_cell_morphology/pos7_fr_20_RoiSet.zip
- Figure_S2/Figure_S2a_Results_Files/Prediction_cell_morphology/pos7_fr_20_shape.txt
- Figure_S2/Figure_S2a_Results_Files/Prediction_cell_morphology/pos7_fr_40_RoiSet.zip
- Figure_S2/Figure_S2a_Results_Files/Prediction_cell_morphology/pos7_fr_40_shape.txt
- Figure_S2/Figure_S2a_Results_Files/Prediction_cell_morphology/pos7_fr_60_RoiSet.zip
- Figure_S2/Figure_S2a_Results_Files/Prediction_cell_morphology/pos7_fr_60_shape.txt
- Figure_S2/Figure_S2a_Results_Files/Prediction_cell_morphology/pos7_fr_80_RoiSet.zip
- Figure_S2/Figure_S2a_Results_Files/Prediction_cell_morphology/pos7_fr_80_shape.txt
- Figure_S2/Figure_S2b_Aspect_ratio.xlsx
- Figure_S2/Figure_S2c_IoU.xlsx
- Figure_S2/Figure_S2d_Metrics_over_cell_density.xls
- Figure_S3/
- Figure_S3/Figure_S3.cdr
- Figure_S3/Figure_S3.pdf
- Figure_S3/Figure_S3.tif
- Figure_S3/Mixed_Segm_comparison_generalist_specialist_model.xlsx
- Figure_S3/StarDist_model_Quality_control/
- Figure_S3/StarDist_model_Quality_control/QC_Report.csv
- Figure_S3/StarDist_model_Quality_control/QC_report.pdf
- Figure_S3/StarDist_model_Quality_control/training_evaluation.csv
- Figure_S4/
- Figure_S4/Figure_S4.cdr
- Figure_S4/Figure_S4.pdf
- Figure_S4/Figure_S4.tif
- Figure_S4/Model_validation/
- Figure_S4/Model_validation/lossCurvePlots.png
- Figure_S4/Model_validation/training_evaluation.csv
- Figure_S4/Model_validation/Training_report.pdf
- Figure_S4/Training_data/
- Figure_S4/Training_data/Brightfield/
- Figure_S4/Training_data/Brightfield/At_BF_40X_1,5x_1_ROI_1.tif
- Figure_S4/Training_data/Brightfield/At_BF_40X_1,5x_1_ROI_2.tif
- Figure_S4/Training_data/Brightfield/At_BF_40X_1,5x_1_ROI_3.tif
- Figure_S4/Training_data/Brightfield/At_BF_40X_1,5x_2_ROI_1.tif
- Figure_S4/Training_data/Brightfield/At_BF_40X_1,5x_2_ROI_2.tif
- Figure_S4/Training_data/Brightfield/At_BF_40X_1,5x_2_ROI_3.tif
- Figure_S4/Training_data/Brightfield/At_BF_40X_1,5x_3_ROI_1.tif
- Figure_S4/Training_data/Brightfield/At_BF_40X_1,5x_3_ROI_2.tif
- Figure_S4/Training_data/Brightfield/At_BF_40X_1,5x_3_ROI_3.tif
- Figure_S4/Training_data/Brightfield/At_BF_40X_1x_1_ROI_1.tif
- Figure_S4/Training_data/Brightfield/At_BF_40X_1x_1_ROI_2.tif
- Figure_S4/Training_data/Brightfield/At_BF_40X_1x_1_ROI_3.tif
- Figure_S4/Training_data/Brightfield/At_BF_40X_1x_2_ROI_1.tif
- Figure_S4/Training_data/Brightfield/At_BF_40X_1x_2_ROI_2.tif
- Figure_S4/Training_data/Brightfield/At_BF_40X_1x_2_ROI_3.tif
- Figure_S4/Training_data/Brightfield/At_BF_40X_1x_3_ROI_1.tif
- Figure_S4/Training_data/Brightfield/At_BF_40X_1x_3_ROI_2.tif
- Figure_S4/Training_data/Brightfield/At_BF_40X_1x_3_ROI_3.tif
- Figure_S4/Training_data/Brightfield/At_BF_60X_1,5x_1_ROI_1.tif
- Figure_S4/Training_data/Brightfield/At_BF_60X_1,5x_1_ROI_2.tif
- Figure_S4/Training_data/Brightfield/At_BF_60X_1,5x_1_ROI_3.tif
- Figure_S4/Training_data/Brightfield/At_BF_60X_1,5x_2_ROI_1.tif
- Figure_S4/Training_data/Brightfield/At_BF_60X_1,5x_2_ROI_2.tif
- Figure_S4/Training_data/Brightfield/At_BF_60X_1,5x_2_ROI_3.tif
- Figure_S4/Training_data/Brightfield/At_BF_60X_1,5x_3_ROI_1.tif
- Figure_S4/Training_data/Brightfield/At_BF_60X_1,5x_3_ROI_2.tif
- Figure_S4/Training_data/Brightfield/At_BF_60X_1,5x_3_ROI_3.tif
- Figure_S4/Training_data/Brightfield/At_BF_60X_1x_1_ROI_1.tif
- Figure_S4/Training_data/Brightfield/At_BF_60X_1x_1_ROI_2.tif
- Figure_S4/Training_data/Brightfield/At_BF_60X_1x_1_ROI_3.tif
- Figure_S4/Training_data/Brightfield/At_BF_60X_1x_2_ROI_1.tif
- Figure_S4/Training_data/Brightfield/At_BF_60X_1x_2_ROI_2.tif
- Figure_S4/Training_data/Brightfield/At_BF_60X_1x_2_ROI_3.tif
- Figure_S4/Training_data/Brightfield/At_BF_60X_1x_3_ROI_1.tif
- Figure_S4/Training_data/Brightfield/At_BF_60X_1x_3_ROI_2.tif
- Figure_S4/Training_data/Brightfield/At_BF_60X_1x_3_ROI_3.tif
- Figure_S4/Training_data/Masks/
- Figure_S4/Training_data/Masks/At_BF_40X_1,5x_1_ROI_1.tif
- Figure_S4/Training_data/Masks/At_BF_40X_1,5x_1_ROI_2.tif
- Figure_S4/Training_data/Masks/At_BF_40X_1,5x_1_ROI_3.tif
- Figure_S4/Training_data/Masks/At_BF_40X_1,5x_2_ROI_1.tif
- Figure_S4/Training_data/Masks/At_BF_40X_1,5x_2_ROI_2.tif
- Figure_S4/Training_data/Masks/At_BF_40X_1,5x_2_ROI_3.tif
- Figure_S4/Training_data/Masks/At_BF_40X_1,5x_3_ROI_1.tif
- Figure_S4/Training_data/Masks/At_BF_40X_1,5x_3_ROI_2.tif
- Figure_S4/Training_data/Masks/At_BF_40X_1,5x_3_ROI_3.tif
- Figure_S4/Training_data/Masks/At_BF_40X_1x_1_ROI_1.tif
- Figure_S4/Training_data/Masks/At_BF_40X_1x_1_ROI_2.tif
- Figure_S4/Training_data/Masks/At_BF_40X_1x_1_ROI_3.tif
- Figure_S4/Training_data/Masks/At_BF_40X_1x_2_ROI_1.tif
- Figure_S4/Training_data/Masks/At_BF_40X_1x_2_ROI_2.tif
- Figure_S4/Training_data/Masks/At_BF_40X_1x_2_ROI_3.tif
- Figure_S4/Training_data/Masks/At_BF_40X_1x_3_ROI_1.tif
- Figure_S4/Training_data/Masks/At_BF_40X_1x_3_ROI_2.tif
- Figure_S4/Training_data/Masks/At_BF_40X_1x_3_ROI_3.tif
- Figure_S4/Training_data/Masks/At_BF_60X_1,5x_1_ROI_1.tif
- Figure_S4/Training_data/Masks/At_BF_60X_1,5x_1_ROI_2.tif
- Figure_S4/Training_data/Masks/At_BF_60X_1,5x_1_ROI_3.tif
- Figure_S4/Training_data/Masks/At_BF_60X_1,5x_2_ROI_1.tif
- Figure_S4/Training_data/Masks/At_BF_60X_1,5x_2_ROI_2.tif
- Figure_S4/Training_data/Masks/At_BF_60X_1,5x_2_ROI_3.tif
- Figure_S4/Training_data/Masks/At_BF_60X_1,5x_3_ROI_1.tif
- Figure_S4/Training_data/Masks/At_BF_60X_1,5x_3_ROI_2.tif
- Figure_S4/Training_data/Masks/At_BF_60X_1,5x_3_ROI_3.tif
- Figure_S4/Training_data/Masks/At_BF_60X_1x_1_ROI_1.tif
- Figure_S4/Training_data/Masks/At_BF_60X_1x_1_ROI_2.tif
[truncated: 72 more entries]
