# Supplementary material for: DeepBacs for multi-task bacterial image analysis using open-source deep learning approaches
Source: Commun Biol. 2022 Jul 9;5:688. doi: 10.1038/s42003-022-03634-z (PMC9271087; doi:10.1038/s42003-022-03634-z)
Supplement: Supplementary file 15 — Supplementary Data 1 [file 42003_2022_3634_MOESM15_ESM.zip › Figure_2/Data_plots/circularity_seaborn_plot.csv]

	x	y	stack	lower	upper
0	0.0	1.0	0	1.0	1.0
1	2.0	1.002451555625988	0	0.9892556391046695	1.0161748118764866
2	4.0	1.0019714402286293	0	0.9876917356726345	1.016949715162716
3	6.0	0.9805062888913687	0	0.9557024800716579	0.9999061796954426
4	8.0	1.0071734100093874	0	0.990633893846942	1.0238331917617354
5	10.0	1.014053885068741	0	0.9956975333416296	1.0336477624239813
6	12.0	1.0024864530348674	0	0.9847541583873254	1.0222254947247271
7	14.0	1.002815813636553	0	0.9822534166436343	1.0238926293847859
8	16.0	1.012299858630084	0	0.9954413559463731	1.031500797609126
9	18.0	1.0156139816004843	0	0.9924934420077249	1.0424192853033272
10	20.0	1.00003867632858	0	0.9801514466239996	1.0198045278518855
11	22.0	1.0090630847432769	0	0.9898563632536727	1.0320388480734979
12	24.0	1.0083861865276025	0	0.989835266554249	1.0313123734264755
13	26.0	0.9946410550873469	0	0.9767925970545644	1.0182429361098544
14	28.0	1.0054604785404966	0	0.9835573725137583	1.0296733661906183
15	30.0	0.9948331822946691	0	0.9764295761969888	1.0207402779169434
16	32.0	0.9944630022928053	0	0.9755577726302072	1.0159774657683258
17	34.0	0.9906257393147541	0	0.971163339507018	1.014843579746268
18	36.0	0.9875890211742683	0	0.969189468314986	1.0104015464150382
19	38.0	0.9894570964263415	0	0.9682517457211852	1.016287931860574
0	0.0	1.0	1	1.0	1.0
1	2.0	1.0087856665408275	1	0.9964624667697816	1.022344915048946
2	4.0	1.006372109466838	1	0.9872840405780752	1.0281028859592412
3	6.0	0.995309491241832	1	0.9749838050953551	1.0177201931046447
4	8.0	1.0079990415582898	1	0.9884021941367488	1.0264925221842534
5	10.0	1.0102239693637598	1	0.9918303322450915	1.028337539276218
6	12.0	1.0060967027039454	1	0.9887947307657056	1.0243408661462632
7	14.0	1.0121583687991076	1	0.995002169232957	1.0316706446163706
8	16.0	1.0040549116386754	1	0.9839732295065559	1.0236679079045974
9	18.0	1.0035080070950064	1	0.9858331387819907	1.022809488253938
10	20.0	1.0090037969161865	1	0.9906649800781954	1.0263561400872054
11	22.0	1.0048584620151717	1	0.9874633065740509	1.023968572104058
12	24.0	1.000981535357426	1	0.9798186119257097	1.021086272385716
13	26.0	1.00230056812607	1	0.977680235921376	1.0239160622150196
14	28.0	0.9894648140603587	1	0.9665455881979638	1.0105122356510365
15	30.0	0.9908656342914106	1	0.9696483903409345	1.0103965461119788
16	32.0	0.9890122953575343	1	0.9678136014459016	1.0074497203821402
17	34.0	0.9859484095495528	1	0.9634683711848867	1.0044636874758481
18	36.0	0.9879422983317434	1	0.9642535258129699	1.0092784652443385
19	38.0	0.9944576763654133	1	0.9706263094429628	1.0174404156698398
0	0.0	1.0	2	1.0	1.0
1	2.0	1.0066458255121125	2	0.9908075858176489	1.0236179355404798
2	4.0	1.0071984911575522	2	0.9890707326754764	1.0250608054395953
3	6.0	1.010514389450699	2	0.9954075462441382	1.024894511537318
4	8.0	1.0080513334582017	2	0.9942047259901824	1.0225684022622317
5	10.0	0.9940162902465277	2	0.975834040593066	1.0115690424737396
6	12.0	1.001586990256596	2	0.9873906357525686	1.0157666275262878
7	14.0	1.009056917797774	2	0.9911416485864545	1.0267661969859365
8	16.0	1.0002569854053505	2	0.986515659631468	1.014896387632587
9	18.0	1.0049864664717723	2	0.986988774711925	1.0229658768637706
10	20.0	1.0126071133388832	2	0.9976333826999078	1.028251836419836
11	22.0	1.0028048804829575	2	0.9859325840169373	1.0199686461956423
12	24.0	0.9998213360001754	2	0.9849689244172933	1.0168131749864773
13	26.0	0.9957924725501648	2	0.9787257290808299	1.0115728254214693
14	28.0	0.9930043879375903	2	0.9716579661588206	1.0126611265269652
15	30.0	0.9957425923553562	2	0.9792573222017644	1.0127148410471787
16	32.0	1.0013048193845493	2	0.9827216825913483	1.0183588959629584
17	34.0	0.9986847032647391	2	0.9817107545202383	1.016731284724028
18	36.0	0.9869083043999801	2	0.9708363207825024	1.004050667711707
19	38.0	0.9973214674835582	2	0.9837437109727135	1.0104156191355147
0	0.0	1.0	3	1.0	1.0
1	2.0	1.0046716506350941	3	0.9948109525796863	1.0152767123633442
2	4.0	1.0018288454913085	3	0.9936367248729029	1.0103038036995107
3	6.0	0.9992404903559167	3	0.9883455380059076	1.009661684507315
4	8.0	0.9998995702824717	3	0.9866650082739823	1.0129044760796995
5	10.0	1.0030551558137675	3	0.9905364044820623	1.0144816345173893
6	12.0	0.996231548064527	3	0.984286598668901	1.0089958259909706
7	14.0	0.9933886739750041	3	0.9819935208745926	1.005413583566274
8	16.0	0.9914216983924596	3	0.9776238618243697	1.003493640519608
9	18.0	0.990636128056222	3	0.976607849419349	1.0035536124202062
10	20.0	0.9908432037162468	3	0.9750432846384618	1.0066862244819403
11	22.0	0.9938196350977015	3	0.9786430046643595	1.0090460506254126
12	24.0	0.9835467114085771	3	0.9674934372137728	1.0003916834560764
13	26.0	0.9868318781044213	3	0.9704785437623942	1.0029711988504861
14	28.0	0.9855598459476954	3	0.9721605365945596	1.0005299727347239
15	30.0	0.978818914105653	3	0.9657943932401648	0.9928319337257021
16	32.0	0.9851983259212672	3	0.9708926100702052	1.0010521094595275
17	34.0	0.9862417008707138	3	0.9707081833987484	1.0022392046156794
18	36.0	0.9737759945344742	3	0.9584448050794274	0.9878817988933054
19	38.0	0.9761703598726835	3	0.956773512737996	0.9953703322012989
0	0.0	1.0	4	1.0	1.0
1	2.0	1.0002910979925197	4	0.993201267945468	1.0079486944926148
2	4.0	0.9996107095412117	4	0.9914724547927956	1.0077345968847655
3	6.0	1.004016879047744	4	0.9959974578152212	1.012890246163283
4	8.0	0.9976194409133606	4	0.9885427147173471	1.006946259367233
5	10.0	1.0000963640530418	4	0.9904125578610691	1.0099205628379753
6	12.0	0.9962018993103137	4	0.9853044079925523	1.00566843420582
7	14.0	0.9938599849338672	4	0.9848605763285012	1.0035044285741264
8	16.0	0.992747823369339	4	0.9833041710140301	1.002400414980327
9	18.0	0.9937964040637516	4	0.9838402912472448	1.0038260028222155
10	20.0	0.9901894064972286	4	0.980100466049342	1.000176207718828
11	22.0	0.991867871226674	4	0.981051292938055	1.0024023606846075
12	24.0	0.9923966702009656	4	0.9826886339092813	1.0031273237568559
13	26.0	0.9913194856770977	4	0.9816976357341819	1.0015068056989995
14	28.0	0.9930690827062968	4	0.9825190367887049	1.003815266935018
15	30.0	0.9893834659236997	4	0.9791304454735494	1.0003763207802725
16	32.0	0.9861446521851187	4	0.9755164782260604	0.9989382073353372
17	34.0	0.9891633356163786	4	0.9780210325007999	1.0010223751390621
18	36.0	0.9882938931341944	4	0.9773351930484515	1.0017431718417242
19	38.0	0.9796176188405482	4	0.9695355762734847	0.9920219776234755
0	0.0	1.0	5	1.0	1.0
1	2.0	1.0019828606616425	5	0.9859182226594183	1.0179623427457032
2	4.0	1.0004757657304462	5	0.9865252799853242	1.0147791246834903
3	6.0	0.9841690865102765	5	0.9676822959292262	1.0003450165969467
4	8.0	1.0043255636210222	5	0.9845515573351017	1.023173979951121
5	10.0	1.034774221582223	5	1.0007975318420836	1.0800960959582389
6	12.0	1.0226301873061374	5	0.9851215232692816	1.0652060577902998
7	14.0	1.0236365800483105	5	0.9867409346615077	1.0662271325252972
8	16.0	1.0184153144012889	5	0.981368085175945	1.062078928902016
9	18.0	1.0097788707097095	5	0.9743101598606516	1.0522175264988256
10	20.0	1.0136511477925823	5	0.9747612356430841	1.0643798029779352
11	22.0	1.0237384738163502	5	0.9898301687139781	1.0694393206294164
12	24.0	1.01362612981129	5	0.9858920183740719	1.048046779089717
13	26.0	1.0035304524919582	5	0.9689780623920731	1.0448870327194575
14	28.0	1.0045248290605497	5	0.9703762009348764	1.0424900456845927
15	30.0	1.007965713855529	5	0.9690177889105523	1.0531211796845341
16	32.0	1.0097787685023563	5	0.9746076429390393	1.0502092633365785
17	34.0	0.9984057471268032	5	0.9660605358705008	1.0444402099171186
18	36.0	1.0067238551380358	5	0.9732405718607703	1.0528028523552058
19	38.0	0.9999577978824045	5	0.9658928207832366	1.038449377924994
0	0.0	1.0	6	1.0	1.0
1	2.0	0.9883743555526313	6	0.9734712217694517	1.0024344447480935
2	4.0	0.9855623182280008	6	0.9704913811363012	1.0002600737744256
3	6.0	0.9922618994430608	6	0.97666563962837	1.008379885963465
4	8.0	0.9887139146693458	6	0.9743310617444555	1.0029349181952565
5	10.0	0.979972211674708	6	0.9645585843697448	0.9951310413596862
6	12.0	0.9955179702026434	6	0.9822927806716788	1.0093072682364888
7	14.0	0.985737303274869	6	0.9729666868213424	0.9974549985026557
8	16.0	0.9969282353849317	6	0.9829786019831558	1.0103637269813388
9	18.0	0.9829565264818283	6	0.9652341983554455	1.0012260602943848
10	20.0	0.9847344536517981	6	0.9700813275289405	0.9993862933425031
11	22.0	0.9857987597543656	6	0.971759899089522	1.0000339374803289
12	24.0	0.9899185752877738	6	0.9762833323829239	1.002713877711131
13	26.0	0.9855804081138536	6	0.969981237747446	1.0018611374450948
14	28.0	0.9727617626537927	6	0.9567523619819656	0.9885411151225126
15	30.0	0.9773771426420034	6	0.9662640940066074	0.9888071873421154
16	32.0	0.9705704862589478	6	0.9550670981338353	0.9862134931326717
17	34.0	0.9729317333089145	6	0.9583758258365491	0.9888444426763194
18	36.0	0.9640711340151358	6	0.9479763950007015	0.9801265069304731
19	38.0	0.9611840770068462	6	0.9468367192493198	0.9735677821234853
