# Supplementary material for: DeepBacs for multi-task bacterial image analysis using open-source deep learning approaches
Source: Commun Biol. 2022 Jul 9;5:688. doi: 10.1038/s42003-022-03634-z (PMC9271087; doi:10.1038/s42003-022-03634-z)
Supplement: Supplementary file 15 — Supplementary Data 1 [file 42003_2022_3634_MOESM15_ESM.zip › Figure_2/Data_plots/Column_assignment.txt]

first value represents the frame number
'x' represents the time
'y' represents the value for normalized area or circularity
'stack' represents the time series (time series are concatenated in this files)
'lower' and 'upper' represent the values for the 95% confidence interval
