# Supplementary material for: DeepBacs for multi-task bacterial image analysis using open-source deep learning approaches
Source: Commun Biol. 2022 Jul 9;5:688. doi: 10.1038/s42003-022-03634-z (PMC9271087; doi:10.1038/s42003-022-03634-z)
Supplement: Supplementary file 15 — Supplementary Data 1 [file 42003_2022_3634_MOESM15_ESM.zip › Figure_2/Data_plots/normalised_area_seaborn_plot.csv]

	x	y	stack	lower	upper
0	0.0	1.0	0	1.0	1.0
1	2.0	1.0047873939306105	0	0.9931244353342019	1.0152959114630862
2	4.0	1.0179874808019236	0	1.002972843232713	1.03433677349558
3	6.0	1.0048998754784846	0	0.9473363551175794	1.0420718985163104
4	8.0	1.0055510162071433	0	0.9581999893859473	1.0379559062905164
5	10.0	1.0244271687277728	0	0.9790859218716321	1.061794142925804
6	12.0	1.0196577660161286	0	0.9697851773341654	1.0621312683945574
7	14.0	1.0204936221032606	0	0.9695290664190738	1.064286891357848
8	16.0	1.0259442762890192	0	0.9722665913190736	1.068950201692205
9	18.0	1.0394788803204529	0	0.9790512064037279	1.086411210359933
10	20.0	1.0436521763372124	0	0.9862647346885862	1.0920507510517181
11	22.0	1.0489919292703231	0	0.9837195851543103	1.101094657951644
12	24.0	1.0523154529898022	0	0.9888987014732477	1.1067436001491522
13	26.0	1.0740298042123304	0	1.0139909593499858	1.1297169456226706
14	28.0	1.0879465091160085	0	1.0266559624290594	1.1451977838339285
15	30.0	1.0905856267572158	0	1.0235097969200597	1.1489714739953063
16	32.0	1.1017216810867727	0	1.035994900141846	1.160540163291976
17	34.0	1.1083781858155244	0	1.0451952354228795	1.1654237342154787
18	36.0	1.1259661230490146	0	1.061370532434629	1.1816907130904934
19	38.0	1.1438211998723895	0	1.078826204773446	1.1966405914388196
0	0.0	1.0	1	1.0	1.0
1	2.0	1.006815426619632	1	0.9889578862861683	1.024440752801963
2	4.0	1.0098296630415555	1	0.984002697336944	1.0341347026710705
3	6.0	1.0230636691050738	1	0.9943899793832464	1.051335580318586
4	8.0	1.0387907256013826	1	1.0136153868008848	1.0645205276195986
5	10.0	1.042112959733529	1	1.0113862610794553	1.0736505867940593
6	12.0	1.0640542228310637	1	1.0332557381161886	1.095292572748243
7	14.0	1.0771167244716788	1	1.040664626758251	1.1094228394151622
8	16.0	1.0575033965363525	1	1.0233474148356194	1.0944406585755155
9	18.0	1.093707592879	1	1.0565870389575363	1.1290156729383944
10	20.0	1.1055760116241424	1	1.0662034604524164	1.1410096771928777
11	22.0	1.0839983038439245	1	1.038172403889888	1.128452157354413
12	24.0	1.125643581501308	1	1.0824206804437568	1.1716804240266103
13	26.0	1.1309923014199716	1	1.0804827226571063	1.1825250743392968
14	28.0	1.144873482873536	1	1.0910606759395332	1.1961491797068784
15	30.0	1.1403531597491834	1	1.0867877137241342	1.1885425076764227
16	32.0	1.1488960803161712	1	1.0966380177028399	1.1982242076496303
17	34.0	1.1550514109723367	1	1.102697337996595	1.2036098776982507
18	36.0	1.1569786044420476	1	1.1102178570673926	1.2036445124088926
19	38.0	1.14000437037768	1	1.082954468126295	1.194257751509574
0	0.0	1.0	2	1.0	1.0
1	2.0	0.9930079798427702	2	0.9775685387123598	1.0096062352600077
2	4.0	1.0006223159309353	2	0.9834515494583659	1.0201318289393282
3	6.0	1.0200316295907335	2	1.0042023896799992	1.0351460851942507
4	8.0	1.0233140422767046	2	1.0006356403719165	1.0479518092523554
5	10.0	1.0356445877045366	2	1.0136554066261847	1.061032246021005
6	12.0	1.0283243503571506	2	1.008947253279287	1.0489663760434547
7	14.0	1.0358971449679655	2	1.0145710803449148	1.0579267887727133
8	16.0	1.04965046644105	2	1.0300975339500633	1.0702432828558932
9	18.0	1.0536371762843935	2	1.034011564229519	1.0774587958589823
10	20.0	1.068632734591964	2	1.0477956709447909	1.0916790750772687
11	22.0	1.0760475638305833	2	1.0520660930825663	1.0997911140336383
12	24.0	1.075688556371184	2	1.05402506468134	1.0996732315941151
13	26.0	1.0930141901516126	2	1.0730917397940551	1.11415180906832
14	28.0	1.095307439300863	2	1.0693673680866105	1.1195979331344044
15	30.0	1.100695568162149	2	1.077972276777495	1.126954095577323
16	32.0	1.1221100314735717	2	1.0989146463562944	1.1462329211895228
17	34.0	1.1457429051422596	2	1.1155279189542873	1.1735765447079785
18	36.0	1.1580895814591972	2	1.1327099881441778	1.181040668676191
19	38.0	1.1675958037002205	2	1.1441253948166463	1.1902073384780132
0	0.0	1.0	3	1.0	1.0
1	2.0	1.00846229488838	3	0.9943668608056538	1.0231098393627258
2	4.0	1.018531838230321	3	1.0057729582496213	1.0316192796556527
3	6.0	1.0205038719027566	3	1.0062297694940785	1.0328926830998169
4	8.0	1.0293212269228214	3	1.0175022258307977	1.0416763293636768
5	10.0	1.0314243771458145	3	1.015686929176442	1.047182767151259
6	12.0	1.0358398680993828	3	1.022457650714542	1.050529733828597
7	14.0	1.0514902195147096	3	1.0357632223626327	1.0676139285665334
8	16.0	1.0591155345138408	3	1.044008502896561	1.0755669608640708
9	18.0	1.065407340159696	3	1.0479972860573015	1.0843065666952179
10	20.0	1.0735174437152473	3	1.0517462857639337	1.0929634279871885
11	22.0	1.0677228612417977	3	1.0478284135930336	1.0876984264398082
12	24.0	1.0810963362918917	3	1.063370011495619	1.1009069139392593
13	26.0	1.0982331365677058	3	1.078467897989168	1.1178386551356954
14	28.0	1.1037774878822357	3	1.083544902027699	1.1284191309910065
15	30.0	1.104543372513974	3	1.081157700437932	1.1264807155839016
16	32.0	1.1177818458075732	3	1.093436081629107	1.1424713058999132
17	34.0	1.125150597348144	3	1.098907389679947	1.148157146073062
18	36.0	1.1493201827190183	3	1.124896727499353	1.1741812233212854
19	38.0	1.161792943955635	3	1.1358977684067066	1.1871729320440965
0	0.0	1.0	4	1.0	1.0
1	2.0	1.0063923047419876	4	0.9976423136467664	1.0150168875603494
2	4.0	1.0098459209354806	4	1.0005506854842405	1.0184456126680719
3	6.0	1.0224060163388111	4	1.0141348103927652	1.0311320140654099
4	8.0	1.0315501660107895	4	1.0213165715436248	1.041455745708976
5	10.0	1.0289483941086273	4	1.0177485704115155	1.0394251219588644
6	12.0	1.036126432463104	4	1.0247125344812456	1.0470463947653215
7	14.0	1.045838213209576	4	1.035220280326861	1.0561519985654468
8	16.0	1.0500402850497148	4	1.0392630578932607	1.0614368443119062
9	18.0	1.054631338596534	4	1.041935208036812	1.0664544800826492
10	20.0	1.0646545942636196	4	1.0521591723386643	1.0779511413434764
11	22.0	1.073452636153959	4	1.060861692643533	1.0865960394985112
12	24.0	1.077499115159076	4	1.0643799677817	1.0896891485555795
13	26.0	1.0883631419421502	4	1.0739734043021059	1.102385717064442
14	28.0	1.098959738301556	4	1.0821946110448093	1.114389573712678
15	30.0	1.1085694755384146	4	1.0920467116467185	1.1252183046750326
16	32.0	1.110444968285117	4	1.0942119307357354	1.1261130910935913
17	34.0	1.1212171915345295	4	1.1043881278086465	1.1367014826989852
18	36.0	1.1337334988301218	4	1.1165784582187608	1.1504547040975726
19	38.0	1.1425680196840546	4	1.1262911591722076	1.1579858530910772
0	0.0	1.0	5	1.0	1.0
1	2.0	1.0394122235018686	5	1.0221051047865701	1.055496590598823
2	4.0	1.0520912661070065	5	1.0360678123668592	1.0703061020450093
3	6.0	1.0480243125686903	5	1.03443539661639	1.0623834410097448
4	8.0	1.0635076727874175	5	1.0470272566567536	1.0822182284830895
5	10.0	1.0201839386200195	5	0.9467476301463831	1.0765983294603942
6	12.0	1.034098436647381	5	0.9602763485644827	1.0901233095110276
7	14.0	1.0439176659493752	5	0.9674498263383042	1.1015339472678065
8	16.0	1.0396633243292823	5	0.9614542222072427	1.1017905182055658
9	18.0	1.0510823540903738	5	0.9647834373874672	1.1155761230540773
10	20.0	1.0653431993698108	5	0.986952049140351	1.1232848501931942
11	22.0	1.0749588709152398	5	0.9992839219625439	1.1355915977918134
12	24.0	1.0878145944207378	5	1.0009124123609918	1.1467770061292357
13	26.0	1.08045123620004	5	0.993934865546091	1.1490405930335728
14	28.0	1.0908627608680577	5	1.0021166578294411	1.1507048929240176
15	30.0	1.111830844896961	5	1.027219361488302	1.1718075810552095
16	32.0	1.1278531695810372	5	1.0455243471378504	1.1939005040165758
17	34.0	1.141462466519406	5	1.0561399760297352	1.2090718262394782
18	36.0	1.160258924789517	5	1.0704324769899287	1.2289339074891679
19	38.0	1.1663619969296841	5	1.078770285641606	1.2335837089394537
0	0.0	1.0	6	1.0	1.0
1	2.0	1.005598967698851	6	0.9923792884457273	1.016516885143839
2	4.0	1.010909542868591	6	0.9986338413542238	1.0233372373779737
3	6.0	1.0318865282930754	6	1.0108267530570365	1.0515021393495714
4	8.0	1.0338130947498023	6	1.018893487946372	1.0493994364709256
5	10.0	1.036859932050548	6	1.0156783799579796	1.0571509132339278
6	12.0	1.0600550607352974	6	1.0397808040838328	1.082862239592037
7	14.0	1.0656467261948368	6	1.0466835482005203	1.0859202672967083
8	16.0	1.0785901135372271	6	1.054992773111269	1.1026429269567946
9	18.0	1.0970579494560277	6	1.069831638187341	1.1236983546542927
10	20.0	1.0911175375825766	6	1.0709609681921202	1.114081804020095
11	22.0	1.099494703192233	6	1.0783909914874124	1.120542269996915
12	24.0	1.1067220647215663	6	1.0865903412848608	1.1251998828770746
13	26.0	1.1161112460485492	6	1.09194737807267	1.1397150194760157
14	28.0	1.1276757209423591	6	1.1002330126365718	1.1515398229956104
15	30.0	1.1354013480886167	6	1.1096360217288523	1.1596913759059748
16	32.0	1.1425992178570985	6	1.116502785623302	1.17099060480241
17	34.0	1.1541043783943628	6	1.1275540626690788	1.1813084201933468
18	36.0	1.1673814282936312	6	1.142372003272475	1.1958218971387011
19	38.0	1.1854707881778312	6	1.1578262906837395	1.2127126071196797
