# Supplementary material for: DeepBacs for multi-task bacterial image analysis using open-source deep learning approaches
Source: Commun Biol. 2022 Jul 9;5:688. doi: 10.1038/s42003-022-03634-z (PMC9271087; doi:10.1038/s42003-022-03634-z)
Supplement: Supplementary file 15 — Supplementary Data 1 [file 42003_2022_3634_MOESM15_ESM.zip › Figure_2/Tracking_csvs/live_cell_TL_2min_pos0_tracking.csv]

LABEL	ID	TRACK_ID	QUALITY	POSITION_X	POSITION_Y	POSITION_Z	POSITION_T	FRAME	RADIUS	VISIBILITY	MANUAL_SPOT_COLOR	MEAN_INTENSITY_CH1	MEDIAN_INTENSITY_CH1	MIN_INTENSITY_CH1	MAX_INTENSITY_CH1	TOTAL_INTENSITY_CH1	STD_INTENSITY_CH1	CONTRAST_CH1	SNR_CH1	ELLIPSE_X0	ELLIPSE_Y0	ELLIPSE_MAJOR	ELLIPSE_MINOR	ELLIPSE_THETA	ELLIPSE_ASPECTRATIO	AREA	PERIMETER	CIRCULARITY	SOLIDITY
Label	Spot ID	Track ID	Quality	X	Y	Z	T	Frame	Radius	Visibility	Manual spot color	Mean intensity ch1	Median intensity ch1	Min intensity ch1	Max intensity ch1	Sum intensity ch1	Std intensity ch1	Contrast ch1	Signal/Noise ratio ch1	Ellipse center x0	Ellipse center y0	Ellipse long axis	Ellipse short axis	Ellipse angle	Ellipse aspect ratio	Area	Perimeter	Circularity	Solidity
Label	Spot ID	Track ID	Quality	X	Y	Z	T	Frame	R	Visibility	Spot color	Mean ch1	Median ch1	Min ch1	Max ch1	Sum ch1	Std ch1	Ctrst ch1	SNR ch1	El. x0	El. y0	El. long axis	El. sh. axis	El. angle	El. a.r.	Area	Perim.	Circ.	Solidity
			(quality)	(pixel)	(pixel)	(pixel)	(sec)		(pixel)			(counts)	(counts)	(counts)	(counts)	(counts)	(counts)			(pixel)	(pixel)	(pixel)	(pixel)	(radians)		(pixel^2)	(pixel)
ID4801	4801	0	154.0	197.76321467098168	165.7588996763754	0.0	5.0	5	7.012765318716695	1		260.571428571429	264.0	0.0	264.0	40128.0	29.987112077629092	0.9912945166760881	8.651458977569174	-0.11650602234339479	-0.034465308163861855	10.148846642992867	4.964311451911777	2.857601889492572	2.0443613865291437	154.50000000000003	51.254290132735264	0.7390569439890116	0.9596273291925466
ID5313	5313	0	181.0	198.63827838827837	167.51190476190476	0.0	14.0	14	7.611333607551958	1		709.0659340659358	725.0	0.0	725.0	129050.0	106.58670137708813	0.9851301115241635	6.602649014015359	-0.0634145632186577	0.016235339671302796	10.812872060327933	5.533582313126084	-0.18747190831871746	1.9540455799634473	182.0	54.72152933942277	0.7637738750348744	0.9528795811518325
ID4997	4997	0	153.0	197.70218579234972	165.25081967213114	0.0	4.0	4	6.967227399979714	1		218.1052631578955	224.0	0.0	224.0	33152.0	35.97481788396715	0.9822008841008225	6.008280400743048	-0.05055041740328129	0.01264476378203552	9.899616413661864	5.001830915889684	-0.2092698192261107	1.9791985335235993	152.5	49.74992791079917	0.7742742142706611	0.9591194968553457
ID4805	4805	0	150.0	197.6391694725028	165.1161616161616	0.0	3.0	3	6.8752467663563115	1		168.70469798657746	171.0	0.0	171.0	25137.0	19.74448378514757	0.9775038311428508	8.447195068875233	0.06600710819159883	-0.04986900660082903	9.97545401711069	4.926063576358661	-0.24104003480133776	2.0250355811454086	148.5	49.05205843583707	0.7755715037539144	0.9769736842105263
ID5573	5573	0	179.0	198.8774647887324	167.88779342723004	0.0	17.0	17	7.516648508319571	1		870.0564971751435	880.0	0.0	880.0	154000.0	93.2768190482038	0.9774640714274347	9.221380113454464	-0.039780938207152595	0.015963692192044455	10.727051860375513	5.411516660510993	-0.13482254598058335	1.9822634823714262	177.5	53.09590938569904	0.7911996646097572	0.9699453551912568
ID5002	5002	0	150.0	196.9177927927928	164.91666666666669	0.0	2.0	2	6.863662517577698	1		117.56756756756744	120.0	0.0	120.0	17400.0	16.968222465386912	0.963882618510158	6.801266640676012	0.009955140367398104	0.030202676904086602	9.971946309319796	5.047021874520504	2.9008352082753457	1.9758080224820083	148.0	48.962581117408924	0.7757878458523328	0.9641693811074918
ID5642	5642	0	186.0	198.5462222222222	167.8608888888889	0.0	18.0	18	7.725484040463792	1		909.2340425531895	929.0	0.0	929.0	170936.0	134.41721508762416	0.9786292443301684	6.691208395609398	-0.10041431274017319	-0.011423650208382012	11.577844166936897	5.3837588363488456	2.966724523578014	2.15051314868865	187.5	55.15347411505378	0.7745784114219421	0.9740259740259737
ID5419	5419	0	176.0	198.38342967244702	166.4508670520231	0.0	9.0	9	7.420755373261929	1		453.9418604651167	462.0	0.0	462.0	78078.0	60.65738403075177	0.9729179553506158	7.380975189521959	-0.11050701165758973	0.03628587411392337	10.887232817729771	5.326315051446772	2.8545400267624164	2.044045970351022	173.0	52.99916009272501	0.7739590677986543	0.9637883008356547
ID5356	5356	0	173.0	198.42003853564546	166.95472061657034	0.0	11.0	11	7.420755373261929	1		550.5977011494269	557.0	0.0	557.0	95804.0	59.54382653073034	0.98837287003007	9.192859778464799	-0.06512585217074729	-0.05712314368262959	10.510117644882936	5.412339800737731	2.928391562592798	1.9418805972696598	173.0	53.17494158554567	0.7688505407944283	0.9637883008356546
ID5044	5044	0	162.0	198.16873706004142	166.1904761904762	0.0	7.0	7	7.158763278359628	1		355.98765432098674	365.0	0.0	365.0	57670.0	56.81734793847511	0.9831605207764872	6.212273060968527	0.06110339380451496	0.014548056847465183	10.351353143776619	5.1303481252486565	-0.19891538969408287	2.017670709875056	160.99999999999997	50.44562784582615	0.7950394460357596	0.9787234042553188
ID4756	4756	0	154.0	196.70304017372422	164.7681867535288	0.0	1.0	1	6.990033442639017	1		74.01315789473698	75.0	0.0	75.0	11250.0	8.574555646282494	0.9782344096799599	8.53674856946265	-0.010669335503850906	0.03620004034853808	10.115424521578284	5.029960136916792	-0.29594597893803687	2.0110347291497073	153.5	49.79886146435123	0.777820556002498	0.9715189873417721
ID5300	5300	0	175.0	198.54707012487992	167.28290105667625	0.0	12.0	12	7.431471271080018	1		617.4310344827597	621.0	0.0	621.0	107433.0	47.07788850624997	0.9770777413671018	12.963039601081915	-0.06553041811079624	0.14121592566942356	10.682688951078632	5.569764189032073	2.9180071404049523	1.9179786771071712	173.49999999999994	52.09510345355689	0.8033698585736108	0.9857954545454543
ID5461	5461	0	182.0	198.55185185185186	167.92592592592592	0.0	15.0	15	7.569397566060481	1		759.733333333336	777.0	0.0	777.0	136752.0	114.85359152431275	0.9812382739212008	6.552158090150717	-0.17320147971994188	0.060191890017793424	11.252809835188875	5.214614969988354	2.970036602116738	2.157936856307151	180.0	54.48966997948985	0.7618228838335807	0.9703504043126686
ID5110	5110	0	182.0	198.6199633699634	166.53479853479854	0.0	10.0	10	7.611333607551958	1		502.70329670329676	514.0	0.0	514.0	91492.0	75.56629587286045	0.9925373134328358	6.6275646706719415	-0.07471743486917416	0.006047556392182638	10.936727998073227	5.461415796131718	-0.23611938480310493	2.002544469479807	182.0	53.58595510547912	0.7964881158511192	0.9706666666666667
ID4822	4822	0	149.0	197.19896193771626	164.49769319492503	0.0	0.0	0	6.782018766824356	1		27.804195804195825	28.0	0.0	28.0	3976.0	2.34147762801985	0.9679976981361298	11.681538906110614	-0.06672004932681742	0.17299013134673516	9.826269692093456	4.961771983821349	2.84731673102776	1.9803952547867132	144.5	48.04542317821342	0.7866357236324414	0.9863481228668942
ID5206	5206	0	175.0	198.4551098376313	167.64231136580707	0.0	13.0	13	7.452856844128396	1		656.6136363636354	668.0	0.0	668.0	115564.0	86.7131140937991	0.9922567162537463	7.542821979268031	-0.11733059848434407	-0.01360188756444316	10.285564938935389	5.597225240395079	-0.16560559278488335	1.8376185515466918	174.5	52.647925437626	0.7911207395496221	0.9509536784741145
ID5625	5625	0	182.0	198.83699633699635	167.76556776556777	0.0	16.0	16	7.611333607551957	1		805.3770491803305	828.0	0.0	828.0	147384.0	135.35182043305346	0.9813461362037857	5.89422904727396	-0.040608249955778296	0.0010748555397788444	11.080433428385325	5.352497213006354	2.956263803635181	2.070142774004686	181.99999999999997	55.09522125495384	0.753448181580052	0.9553805774278212
ID4922	4922	0	157.0	197.96031746031747	165.97407407407408	0.0	6.0	6	7.080523079119723	1		307.06329113924056	311.0	0.0	311.0	48516.0	34.878621843628856	0.9872209640892917	8.747154326579759	-0.023755044080491342	0.00564655235848027	10.229300269097545	4.990726540962336	-0.2648564711461153	2.049661544293926	157.5	50.45001501491559	0.7776207172757894	0.9752321981424149
ID5114	5114	0	163.0	198.05172413793105	166.4289446185998	0.0	8.0	8	7.125336963703163	1		394.93670886075944	400.0	0.0	400.0	62400.0	44.859963786018	0.9585443287067406	8.61742229818584	-0.025599406717226356	0.007520026536929162	9.814618473574528	5.413807911496212	2.914911663701929	1.8128863517180214	159.50000000000003	49.729941246132796	0.8104657364016232	0.9637462235649547
ID5567	5567	0	182.0	198.60148975791432	167.43575418994413	0.0	19.0	19	7.548342177385609	1		959.1011235955025	970.0	0.0	970.0	170720.0	102.52893155904874	0.9522029207031169	9.12541270296854	-0.05988698006426192	0.12353373055909664	10.768027446390574	5.540750894559372	2.941390364189792	1.943423851984398	178.99999999999997	54.469780014322055	0.7581439129029257	0.9623655913978492
ID4929	4929	1	140.0	383.19082125603865	4.942028985507246	0.0	6.0	6	6.627726932618989	1		310.5	315.0	0.0	315.0	43470.0	37.51402615387185	0.7895132493892127	7.303355276924541	-0.002470916303189398	-0.4968643924353104	8.568505312309291	5.983621522032452	-0.08424783683708623	1.431993196889036	138.0	45.345464569743484	0.8433760019437962	1.0
ID4865	4865	1	129.0	382.35256410256414	3.691025641025641	0.0	1.0	1	6.432750982580687	1		84.67692307692298	86.0	0.0	86.0	11008.0	10.625561825266615	0.6916299559471364	6.516457838151834	-0.026270474910741696	-0.24596136433474589	9.119522337181612	4.957877612307675	-0.13174173532834405	1.839400455255868	130.0	45.233061691390695	0.7984380892175986	0.9885931558935361
ID4834	4834	1	127.0	382.0507246376811	3.6264822134387353	0.0	0.0	0	6.345565428096186	1		30.755905511811083	31.0	0.0	31.0	3906.0	2.7508051791899595	0.6940463748605039	9.161400631207576	0.22171084931276097	-0.4343415971032902	8.86433098871905	5.159961197810695	2.9362465053914697	1.7179065207854802	126.50000000000001	45.215786234506325	0.7775354799903138	0.9844357976653697
ID5282	5282	1	174.0	383.75501432664754	6.074976122254059	0.0	12.0	12	7.452856844128396	1		602.4310344827594	613.0	0.0	613.0	104823.0	80.02422582665068	0.7756586679361493	6.576987482041192	-0.051067407480863226	0.10050914359405713	10.077326352662682	5.699224192333393	2.9125957417202173	1.7681926544000008	174.5	52.022130366051556	0.8102686372240175	0.9694444444444444
ID4995	4995	1	145.0	383.2175925925926	4.524305555555555	0.0	5.0	5	6.770275002573076	1		279.0277777777769	287.0	0.0	287.0	40180.0	47.328925563836684	0.7107942973523415	4.8988814669702805	0.002066379195241215	-0.17859522607858985	9.054827853569922	5.399785776591588	3.0415097086923693	1.6768864966501398	144.0	47.07979177278882	0.8164005514808919	0.9536423841059603
ID5349	5349	1	164.0	383.4927983539095	5.989711934156379	0.0	11.0	11	7.180961047225788	1		546.1728395061721	553.0	0.0	553.0	88480.0	61.25332595831375	0.7977528089887638	7.913503266608116	-0.05997139822803839	0.07535655767154155	9.883850253311122	5.403500373579401	-0.1879662440551491	1.8291569482697816	161.99999999999997	50.43427235696247	0.8003378564387166	0.9729729729729729
ID4838	4838	1	144.0	382.7690058479532	4.076608187134503	0.0	2.0	2	6.734920844463591	1		133.09859154929578	135.0	0.0	135.0	18900.0	15.9646372771907	0.644863409003463	6.53705734944184	0.0904584862057488	-0.018660293508414617	9.214547578592713	5.2491902164668875	-0.06189805411358356	1.7554226839954028	142.5	47.000168667852215	0.8106360163281825	0.9861591695501732
ID5575	5575	1	177.0	383.7528735632184	6.6417624521072804	0.0	15.0	15	7.442171739215616	1		749.9200000000019	763.0	0.0	763.0	131236.0	99.32435198153415	0.8095410847088704	6.755533281928584	-0.043110094758594605	0.035820851566966114	10.123653981430635	5.6803279867878915	2.9132667283260703	1.7822305340426923	174.0	52.29883395946125	0.7994201672813128	0.96398891966759
ID5511	5511	1	178.0	383.435393258427	6.817415730337078	0.0	17.0	17	7.527227892173502	1		851.2711864406808	861.0	0.0	861.0	150675.0	91.26288772784552	0.8526228143213994	8.58565956902121	-0.030388815127195257	0.09211342302367341	10.329414964515077	5.753013829566339	-0.205295297086471	1.7954789038450314	178.0	52.124425359815206	0.8232795086201619	0.9726775956284153
ID5288	5288	1	175.0	384.1752380952381	6.304761904761905	0.0	14.0	14	7.463526651802308	1		696.7028571428566	713.0	0.0	713.0	121923.0	106.86215604267338	0.7538461538461538	5.604603371102041	-0.051481911873617434	0.004157205657038375	10.099837842060223	5.658919233929323	-0.2201160941205993	1.7847644443314148	175.0	52.344811828144685	0.8026027193664723	0.958904109589041
ID5421	5421	1	153.0	383.7796420581655	5.3120805369127515	0.0	9.0	9	6.886811529393324	1		456.82666666666563	463.0	0.0	463.0	68524.0	53.28292808260369	0.7328304258997322	7.251716001668944	-0.08565978219850286	0.05909266780313638	9.189763674028688	5.3508028721742065	-0.21698263044872151	1.717455098527034	149.0	48.342089344827016	0.8012080406414908	0.9612903225806452
ID5554	5554	1	179.0	383.34033613445376	6.4299719887955185	0.0	16.0	16	7.53779242774744	1		807.8715083798845	817.0	0.0	817.0	144609.0	86.11665868325474	0.8118103575985502	8.406727431023366	0.12645406776561588	-0.054535440050146516	10.358718464767781	5.844106702477246	2.9901866620176674	1.7725067306483036	178.5	52.57160106627718	0.8116068001805717	0.9754098360655736
ID5620	5620	1	186.0	382.73539982030553	6.498203054806829	0.0	18.0	18	7.684170995435563	1		897.2795698924698	917.0	0.0	917.0	166894.0	133.38060684768735	0.8134987779657824	6.035381449808414	-0.005891189459922802	-0.0027998199042488865	10.563464397931085	5.681892461251091	2.928316801292458	1.8591454290926732	185.5	54.291634267879374	0.7908387633229078	0.9661458333333335
ID5045	5045	1	145.0	383.21856978085356	4.075547866205305	0.0	4.0	4	6.782018766824356	1		224.2620689655167	229.0	0.0	229.0	32518.0	32.70958504816289	0.6566061600979579	5.434961428979741	-0.06482154063608783	-0.06937547141044385	9.215280067258165	5.352346072158745	-0.05694908616676221	1.7217272468970595	144.5	47.68792218950591	0.7984742418688501	0.9697986577181208
ID5048	5048	1	153.0	383.61655773420483	5.196078431372549	0.0	7.0	7	6.978639737521917	1		362.2026143790851	367.0	0.0	367.0	55417.0	41.82173312455039	0.7389635316698657	7.36058075575088	0.1299915182055587	-0.16330301299370262	9.549164525536636	5.462979334698913	2.9685454392259967	1.747977420467934	153.0	48.33820372937879	0.8228492531169567	0.9935064935064933
ID4891	4891	1	140.0	383.6055753262159	4.025504151838672	0.0	3.0	3	6.687491234298748	1		185.31428571428617	188.0	0.0	188.0	25944.0	22.389323545803045	0.6374231142764656	6.44413773690542	0.13084651930753932	0.03598237148931655	9.117864883186915	5.245692358125603	3.100547523972982	1.7381623360095255	140.5	46.394617392388234	0.8202589791835506	0.9929328621908127
ID5115	5115	1	160.0	383.6985370950888	5.711076280041797	0.0	10.0	10	7.125336963703163	1		509.50943396226614	516.0	0.0	516.0	81012.0	57.68825735814307	0.75161318527586	7.579682075480213	-0.07190695234562273	0.00376051012351225	9.661148160317818	5.519524569081392	-0.15281769246616278	1.75035875633863	159.5	48.893677688800864	0.838426778588739	0.9815384615384616
ID5149	5149	1	157.0	383.32142857142856	5.260822510822511	0.0	8.0	8	7.001408606295147	1		402.2727272727279	413.0	0.0	413.0	61950.0	65.90518766486336	0.7241379310344831	5.127200192910521	-0.03618801905569146	0.035834607815003715	9.157299303114693	5.489336002434927	-0.13950640641838888	1.668197993173082	153.99999999999997	48.48966997948985	0.8230611984150921	0.9535603715170277
ID5181	5181	1	180.0	384.0655430711611	6.315543071161049	0.0	13.0	13	7.527227892173502	1		646.1460674157307	661.0	0.0	661.0	115014.0	98.24477106159145	0.8000000000000003	5.846133628475985	0.04979181709967694	0.056780976744496336	9.903139373697684	5.8789389734424295	-0.17268130843133975	1.684511340980781	178.0	52.32131000508035	0.817095178744329	0.9700272479564033
ID5630	5630	1	184.0	382.93505903723883	6.277475022706631	0.0	19.0	19	7.6426346317697	1		965.3333333333358	976.0	0.0	976.0	176656.0	101.75197885773636	0.7721664198914193	8.267436014632521	0.05431504474941801	-0.09709692423055795	10.449873254229491	5.79253705029778	2.8954063476602787	1.8040235502148905	183.49999999999997	54.22455324675147	0.7842489889271613	0.9632545931758528
ID4704	4704	2	190.0	281.0510752688172	414.11290322580646	0.0	1.0	1	7.694520051971082	1		52.55614973262036	54.0	0.0	54.0	9828.0	8.734482531652269	0.9602945576327295	5.895212843690653	-0.07049508708403275	-0.06565396957000884	10.433049350483092	5.8298813373509475	2.9406539564829943	1.7895817679239057	186.0	53.93177269558608	0.8035879529165816	0.9662337662337662
ID4804	4804	2	187.0	281.985254691689	414.65728328865055	0.0	5.0	5	7.70485520780741	1		253.72340425531976	265.0	0.0	265.0	47700.0	53.63241980984283	0.9925607898225274	4.713121854271233	0.12454830923334136	-0.08976984799046876	11.074935511253878	5.68767757294256	-0.1627184991484925	1.9471806144461494	186.5	54.821812457885024	0.7797976480218113	0.961340206185567
ID5284	5284	2	215.0	282.70047169811323	416.4072327044025	0.0	11.0	11	8.214724333230155	1		541.7904761904771	547.0	0.0	547.0	113776.0	53.253873365984184	0.9656755672446841	9.996076355013123	4.4833618906902907E-4	2.4459752987414086E-4	11.88330867849663	5.799100931895055	-0.16648488594812352	2.0491639683555833	212.0	58.605684554169805	0.7756507890451194	0.9769585253456221
ID5125	5125	2	198.0	282.7609427609427	416.1624579124579	0.0	8.0	8	7.938851142601841	1		398.8944723618097	405.0	0.0	405.0	79380.0	49.47485760411502	0.9864186998805664	8.007444969413841	-0.12139329806311615	0.1604054626571549	11.658503600415406	5.710129701057149	2.969025894933432	2.0417230799953634	198.0	56.33820372937879	0.7839151583790177	0.9949748743718593
ID4904	4904	2	181.0	283.125	415.27592592592595	0.0	6.0	6	7.569397566060481	1		296.5277777777789	305.0	0.0	305.0	53375.0	50.26215415484633	0.9848771266540645	5.854673828979652	-0.16143889528831268	-0.13274146978702045	10.78139836994052	5.608973816137609	-0.09823224630576484	1.9221694954113175	180.0	54.093598556268915	0.7730198066898604	0.9782608695652174
ID5192	5192	2	227.0	282.56871345029236	416.0950292397661	0.0	10.0	10	8.51907589177983	1		486.48458149779566	493.0	0.0	493.0	110432.0	56.424069741322924	0.9765725785644254	8.519741695881075	-0.07319334497368685	-0.013534468269782772	11.788031637294948	6.289915613720737	-0.1535625145159721	1.8741160233661474	228.0	60.206971391707825	0.7904076744689146	0.9722814498933902
ID5609	5609	2	246.0	281.7701968771215	417.27189409368634	0.0	18.0	18	8.839970421789918	1		884.8780487804821	907.0	0.0	907.0	217680.0	140.196747196006	0.9807039365314147	6.250198837918133	-0.13133583567286372	0.12205555902419267	12.842837543447368	6.272466067186127	2.9334788387138384	2.0474941443898085	245.5	63.30224047721502	0.7698802836408241	0.9627450980392157
ID5195	5195	2	224.0	282.0595505617978	416.061797752809	0.0	9.0	9	8.415696624516205	1		429.13452914798114	441.0	0.0	441.0	95697.0	71.51796738039457	0.9756668928572647	5.926470667645753	-0.07686190273066858	-0.026107706316950346	11.403047090089649	6.358294924974282	2.9321333092512525	1.7934127348041773	222.5	58.44493971508095	0.8185515766118027	0.9694989106753813
ID4940	4940	2	176.0	281.7523809523809	414.18	0.0	4.0	4	7.463526651802308	1		205.8238636363642	207.0	0.0	207.0	36225.0	15.603212081899242	0.9847913673727303	13.090043236428288	-0.049385240306813835	0.020365063575647102	10.273147974415734	5.636687925052301	2.913071900144638	1.8225504251808322	175.0	52.03224234767974	0.812274515833199	0.9722222222222222
ID4717	4717	2	186.0	281.0686274509804	413.07397504456327	0.0	0.0	0	7.715176518808164	1		0.9251336898395747	1.0	0.0	1.0	173.0	0.26388201642036	0.9257884972170688	3.3707604558270607	-0.009873544540016543	-0.021457887499093706	10.561089427882676	5.735865265581243	-0.15091741310379428	1.8412373615635251	187.0	53.74619092557191	0.8134972505012688	0.9739583333333334
ID5199	5199	2	208.0	282.76953748006383	417.1634768740032	0.0	13.0	13	8.156394191823509	1		650.066985645933	666.0	0.0	666.0	135864.0	102.0162850452213	0.9773828756058157	6.299303867637462	0.06557928106257108	-0.11551495399173217	11.65480294578464	5.95175572927971	-0.20486623129576786	1.9582125806085662	209.0	57.63876680912456	0.7905453513962057	0.9789227166276346
ID5521	5521	2	227.0	282.5366300366301	417.1879120879121	0.0	17.0	17	8.509729672957443	1		848.7753303964722	864.0	0.0	864.0	192672.0	113.92761911655728	0.9851955717150637	7.394569171193782	-0.05642596882019744	-0.028928029339014782	12.311540403116698	5.961072888539219	-0.19858955553346605	2.06532290970421	227.5	61.460621224251256	0.7568283182748603	0.959915611814346
ID5268	5268	2	222.0	282.40976882923195	416.99589858314687	0.0	14.0	14	8.434587100864938	1		698.6771300448421	705.0	0.0	705.0	155805.0	66.61489273479755	0.9880326686679299	10.425165979847957	-0.004880278705548156	-0.045634182269407145	11.950492811942976	6.072418043122304	2.9745925682148613	1.9679957353196809	223.5	59.30731577704969	0.7984925242529011	0.9696312364425163
ID5589	5589	2	218.0	282.68230358504957	417.2170099160946	0.0	15.0	15	8.339706837243037	1		750.963302752291	765.0	0.0	765.0	163710.0	102.90588305301931	0.9815234664689054	7.229528500712315	0.2056274104970599	-0.25351548444834043	12.080281386783783	6.079076214780822	2.908628000753553	1.9871903164187146	218.5	59.15347411505378	0.7846948335441839	0.9842342342342343
ID5557	5557	2	241.0	282.86041666666665	416.64166666666665	0.0	19.0	19	8.740387444736633	1		933.7999999999964	966.0	0.0	966.0	224112.0	173.76469445102055	0.9885714285714285	5.343049324643041	-0.12935924377531277	-0.026418300154010702	13.054983927980414	6.049169198621255	-0.20663778175277575	2.158144945086996	240.0	63.98949745190403	0.7365524982887688	0.9542743538767395
ID5015	5015	2	198.0	282.1708648194794	415.436188077246	0.0	7.0	7	7.948868624369285	1		342.753768844221	348.0	0.0	348.0	68208.0	42.51172949686939	0.9830944755464561	7.993837430480544	0.0548040712827384	-0.01033770659971671	11.08067282642699	5.770322253058404	-0.19322397785455392	1.9202866565301406	198.5	56.224553246751455	0.7890751173445205	0.9754299754299754
ID5527	5527	2	242.0	282.1331236897275	417.09189378057306	0.0	16.0	16	8.713030922407775	1		795.4602510460272	809.0	0.0	809.0	190115.0	103.99800766483916	0.9775130913912895	7.561825903426759	-0.04117601213301953	0.09547016807977896	12.406205859723396	6.284323958368683	-0.21693789964022167	1.9741512280254667	238.5	62.0608254480822	0.7781496958611074	0.9559118236472945
ID5211	5211	2	223.0	282.22727272727275	416.76969696969695	0.0	12.0	12	8.368283871884005	1		591.8181818181841	600.0	0.0	600.0	130200.0	69.7442401108686	0.9787234042553192	8.394306748828042	0.11112944399296074	-6.022688193071553E-4	12.042311665788638	5.9743365908698065	2.9753670649465596	2.015673453047846	220.0	58.94191580775226	0.7957635627454847	0.9734513274336283
ID4796	4796	2	157.0	281.90506329113924	414.12025316455697	0.0	3.0	3	7.091753098990329	1		163.6518987341769	169.0	0.0	169.0	25857.0	29.678302184856488	0.9913232104121474	5.490166437099658	-0.017619846655406824	-0.2570348137760848	10.0390737358291	5.421953414162756	-0.11365704824293274	1.851560308431626	158.0	49.92807349567248	0.796484508465097	0.978328173374613
ID4767	4767	2	151.0	281.6322033898305	413.5824858757062	0.0	2.0	2	6.852058684228348	1		129.1216216216212	130.0	0.0	130.0	19110.0	10.685934174848141	0.9730645858452578	11.918369294935726	0.02662088744166342	0.07995722931806451	9.608648296350891	5.069200112304741	2.9587346071457787	1.895495952710035	147.5	47.972803760081376	0.8054001041423263	0.9866220735785953
ID5248	5248	3	126.0	349.77224435590966	468.93426294820716	0.0	13.0	13	6.320434377166314	1		658.064516129033	680.0	0.0	680.0	81600.0	120.63300131838355	0.885469151789276	5.12373123273861	0.010076528697014628	0.11074309704724204	8.552400296098225	5.038128365394479	0.5892393735901931	1.6975352106632131	125.5	44.15528470062675	0.8088876620954281	0.9766536964980544
ID5445	5445	3	89.0	340.1219739292365	476.6433891992551	0.0	9.0	9	5.337483940345794	1		453.2359550561789	486.0	0.0	486.0	40338.0	122.55036278941016	0.5448297906344888	2.608674901796893	0.03902342276533798	0.7397073836532786	8.426729033964952	4.436423682667067	0.07281374766103291	1.8994419011168502	89.5	41.43617270283582	0.6550487622020824	0.9623655913978495
ID5317	5317	3	156.0	351.0649895178197	469.57861635220127	0.0	14.0	14	7.1141599576634995	1		713.1962025316463	727.0	0.0	727.0	112685.0	99.53653484488453	0.7876301532609707	6.313950351985517	-0.05933172885429702	0.04472583944247586	9.927985543835366	5.437958911857809	0.5220633875264924	1.825682338677987	159.0	50.690796034890965	0.7775865961094108	0.954954954954955
ID4998	4998	3	105.0	342.5317460317461	474.884126984127	0.0	5.0	5	5.781222885281108	1		285.2571428571424	288.0	0.0	288.0	29952.0	28.105922100917756	0.6464379947229546	7.969850595746338	-0.004161477028893391	0.07014457483893081	6.849919652809632	5.188729784058364	0.10181791436674548	1.3201534745276267	105.0	38.558590197708284	0.8874765162947467	0.9813084112149533
ID5703	5703	3	68.0	340.41787439613523	477.1811594202899	0.0	19.0	19	4.686510657907603	1		971.0144927536219	1000.0	0.0	1000.0	67000.0	168.99482177531726	0.7327586206896549	4.859652088862354	-0.10174817329255935	0.7089767641014175	8.086291204455172	3.808781352744681	0.06245951376435137	2.1230652157620007	69.0	39.39144243842693	0.5587984419157512	0.9452054794520548
ID5196	5196	3	96.0	340.6937172774869	476.6186736474695	0.0	12.0	12	5.513492008750172	1		592.6947368421047	599.0	0.0	599.0	56306.0	61.45610328990086	0.5098116842841492	6.5130295616408365	0.044149622141173045	1.8025845649436683	8.845118779187072	5.723902752026707	0.03912884495431852	1.545295083158988	95.5	44.83062142737184	0.597122887290129	0.9455445544554455
ID5324	5324	3	154.0	352.5715036803365	469.82807570977917	0.0	12.0	12	7.102965363855495	1		624.050314465408	632.0	0.0	632.0	99224.0	70.65693536888799	0.7635091839087759	7.6477088343569894	-0.04012141762595835	0.06991158016727854	10.347141662345384	5.109137427497045	0.687335284455002	2.0252228109304204	158.5	52.183909042855774	0.731418453883032	0.9635258358662614
ID5071	5071	3	118.0	341.98275862068965	473.77873563218395	0.0	4.0	4	6.076507779746499	1		235.63157894736875	242.0	0.0	242.0	26862.0	38.90862068817826	0.6698223317338869	4.858553749293323	0.04991101462228279	0.02842398269236624	7.157981792966565	5.442593474764604	2.4551209137908923	1.3151784762458585	116.0	39.40747029103676	0.9386652485241327	1.0
ID5583	5583	3	125.0	348.55555555555554	469.5238095238095	0.0	17.0	17	6.333012368467128	1		878.9682539682532	886.0	0.0	886.0	110750.0	78.93115344480252	0.7526322452682884	9.564158383140438	-0.003682819793988083	-0.026844053954684432	8.340812579057076	5.006235189088646	0.5521909599754635	1.666084845002152	126.0	44.18489828217723	0.8110221025099493	0.972972972972973
ID5457	5457	3	146.0	349.8174603174603	469.85260770975054	0.0	15.0	15	6.840435166640879	1		773.0000000000026	773.0	773.0	773.0	113631.0	2.6237367715123222E-12	0.792343607053851	2.6048427734494675E14	0.015799439755111975	-0.05148572193403662	9.216737501480955	5.332477810541729	0.6353959931692179	1.7284155375687578	147.0	47.56545032347945	0.8164770338232349	0.98
ID5459	5459	3	75.0	341.23026315789474	477.1008771929824	0.0	15.0	15	4.918490759365935	1		754.6052631578947	775.0	0.0	775.0	57350.0	124.88064477170347	0.5528398783360561	4.302564408809069	-0.09146011379528624	0.49881050608748695	8.453863772848571	3.871749878955107	0.00893273041929099	2.183473632633022	76.0	40.091529542543356	0.5941802407518777	0.9681528662420382
ID5145	5145	3	75.0	338.83333333333337	475.63907284768214	0.0	10.0	10	4.902284814948658	1		526.9999999999997	527.0	527.0	527.0	40052.0	3.433267209070777E-13	0.6498626444824546	1.2092240863178095E15	-0.4763123278246597	1.9168967142901474	7.312322253630655	4.968040500758127	-1.1378552607943924	1.4718725124150638	75.5	35.594553449872045	0.7488411781672641	0.9556962025316456
ID5273	5273	3	85.0	341.2627450980392	476.9490196078431	0.0	14.0	14	5.201570947860099	1		707.000000000001	707.0	707.0	707.0	60095.0	1.029253886808108E-12	0.5378939421727658	4.805041697218594E14	0.34263107876203414	0.8209504736163993	9.005698211940945	4.130503732795948	0.09268712585074602	2.1802905394894694	85.0	42.78589116296294	0.5834822185053096	0.9550561797752809
ID5274	5274	3	73.0	342.2149425287356	477.2540229885057	0.0	13.0	13	4.803901200932928	1		675.4861111111121	685.0	0.0	685.0	48635.0	80.72802418546422	0.6164112590602708	6.381764767991973	0.4164366235269184	0.9655079814946845	8.819817797635354	3.8822271151139907	0.10581120851366554	2.271844880815631	72.5	40.20010472533603	0.5637590175556988	1.0
ID5531	5531	3	86.0	342.39285714285717	477.0337301587302	0.0	17.0	17	5.170882945826411	1		867.0000000000011	867.0	867.0	867.0	73695.0	1.1436154297867865E-12	0.5820709630702394	5.578520867694105E14	0.10817656035885381	0.8793465950367902	9.291843667698137	4.131852477657642	0.12594101925047005	2.2488323864277238	84.0	43.42955328423773	0.5596524709897762	0.9767441860465116
ID4957	4957	3	105.0	342.72857142857146	473.99365079365083	0.0	3.0	3	5.781222885281108	1		190.30476190476193	194.0	0.0	194.0	19982.0	26.64550900589356	0.8017492711370263	6.356233589968896	0.062015988390987056	0.01306394132245507	7.553899882245178	4.583394093219847	0.1794668920534619	1.648101762276903	105.0	39.48090296724472	0.8464961932191507	0.9813084112149533
ID5661	5661	3	132.0	349.9358024691358	469.25802469135806	0.0	16.0	16	6.555290583552474	1		840.0000000000013	840.0	840.0	840.0	112560.0	1.2552477463025387E-12	0.8532288508837159	6.161923623065031E14	0.028414296459292252	0.020228810040636695	9.72703764847825	4.607628206310822	0.436271869486228	2.111072598078909	135.0	46.95543840344334	0.7694348148306499	0.9782608695652174
ID5155	5155	3	146.0	351.6144114411441	468.9697469746975	0.0	10.0	10	6.944346460023743	1		506.3841059602643	531.0	0.0	531.0	76464.0	112.018740154027	0.8687157991253899	4.202946290746919	0.045359875677218	0.0936086508808919	9.767559850834749	5.187573538014415	0.6876402453615561	1.882876412114123	151.5	47.91647148829887	0.8291876739610344	0.9934426229508196
ID5414	5414	3	119.0	350.0400843881857	469.22292545710263	0.0	11.0	11	6.141638341092643	1		575.9745762711856	591.0	0.0	591.0	67965.0	93.42499728306304	0.9060291938542802	5.861150310120285	0.051986304073487824	0.10577240952695745	8.657939248946905	4.562346083741544	0.678257625806675	1.897694539175905	118.5	44.98599588829897	0.7358233003197826	0.9367588932806324
ID5675	5675	3	123.0	348.6789617486339	468.4166666666667	0.0	18.0	18	6.231677632421503	1		937.317073170729	945.0	0.0	945.0	115290.0	85.20778047607214	0.7295327350570066	9.280113080989178	0.0964658196581523	0.007855758163397984	8.752765271241511	4.609102087280655	0.2567548869969216	1.8990174453709259	122.0	44.08645424270871	0.7887862883423808	0.9682539682539683
ID5422	5422	3	60.0	340.86752136752136	475.9188034188034	0.0	11.0	11	4.315220543813695	1		594.9999999999995	595.0	595.0	595.0	34510.0	4.587190188786959E-13	0.5638490252385888	9.353372378275858E14	-0.06448994263568893	0.23124078604648807	4.937883251206058	4.381714269097205	0.7068000490856547	1.1269295412599885	58.5	28.604696723607574	0.8984440459201175	0.9915254237288136
ID4975	4975	3	110.0	340.3325791855204	474.57239819004525	0.0	7.0	7	5.930703366659714	1		384.8727272727272	392.0	0.0	392.0	42336.0	52.61424600240911	0.43456384482847443	4.4317728393796445	0.025799483412715853	0.08167650775105442	7.236853567943122	5.127006887998286	-0.40898607011795846	1.4115162561774075	110.5	41.08897901280781	0.8224726064873453	0.9567099567099567
ID5238	5238	3	90.0	341.92883895131087	476.03558052434454	0.0	8.0	8	5.322553886092406	1		440.0000000000002	440.0	440.0	440.0	39160.0	2.2866192187391115E-13	0.7281553398058254	1.6215490266822478E15	0.12887652573672959	0.9435631967820598	7.066160436173908	5.236007066098712	0.06733443683000352	1.3495322574953708	89.0	38.24483498974493	0.76463520147075	0.978021978021978
ID5561	5561	3	83.0	340.59090909090907	477.0595959595959	0.0	16.0	16	5.124506377219443	1		789.0365853658543	819.0	0.0	819.0	64701.0	154.70652783931757	0.6070285469520784	3.8530444651922915	0.40490521932534385	1.0922280537425897	9.009871329476693	4.289920281915925	0.11021759172040113	2.1002421344418987	82.5	42.895116529617816	0.5634405620671603	0.9705882352941176
ID4860	4860	3	122.0	342.07563025210084	474.93697478991595	0.0	6.0	6	6.154581744998688	1		335.18333333333305	338.0	0.0	338.0	40222.0	30.855037406124456	0.598003371339077	8.130406789020657	0.058807934298973095	0.18294958152301502	7.395077322104361	5.644229083890941	-0.05916145517760374	1.3102014840628058	119.0	41.62746370694812	0.8629724349875203	0.9834710743801653
ID5439	5439	3	151.0	352.45498392282957	469.35209003215436	0.0	9.0	9	7.0354237471228025	1		470.7692307692316	480.0	0.0	480.0	73440.0	66.13318391615798	0.8680695280065172	6.615765587507075	-0.010838122385009938	-0.006209476669916941	10.53590672793199	4.788429173678795	0.7340716772958731	2.2002845496485843	155.5	51.820798009446094	0.7276659683792885	0.9628482972136223
ID5631	5631	3	87.0	341.09302325581393	477.1007751937984	0.0	18.0	18	5.232078956954491	1		911.152941176472	922.0	0.0	922.0	77448.0	100.00494105440063	0.48519786518616587	5.9529794578577615	0.43892680933086825	1.7300922147546107	9.979034739353956	4.922485237240969	0.12371960769932411	2.0272350770821532	86.0	46.08645424270871	0.5088171290191577	0.9555555555555556
ID5056	5056	4	113.0	51.78193832599119	407.76725403817915	0.0	7.0	7	6.010671516715935	1		361.23684210526255	371.0	0.0	371.0	41181.0	59.64916642691791	0.7381249454400626	5.143592377516589	-0.00592705971344763	0.04170041489711051	7.157246645295928	5.235875005917882	2.844746351032654	1.366962854767618	113.5	40.29347346496989	0.8784889670675454	0.9742489270386266
ID5634	5634	4	112.0	50.91777777777778	411.06148148148145	0.0	19.0	19	5.984134206021491	1		942.543859649123	977.0	0.0	977.0	107450.0	180.53441514142983	0.6689169706515676	4.185130881297712	-0.006371428387483671	-0.035870807522397866	7.318774943574149	5.077563355479449	2.818546786402743	1.441395100599995	112.50000000000003	40.29735908041813	0.8705810628046676	0.9740259740259742
ID4835	4835	4	119.0	51.49134199134199	407.2113997113997	0.0	3.0	3	6.063397715326599	1		173.35652173913022	178.0	0.0	178.0	19936.0	28.496288248400425	0.6090434833650872	4.605347492064504	0.1898447577391679	-0.22369360561643634	7.8736405950935415	5.219259560291254	2.8237170794923263	1.5085742535200075	115.5	41.13804463288878	0.8576390719243616	0.9956896551724138
ID5347	5347	4	104.0	51.48867313915857	409.14239482200645	0.0	14.0	14	5.725898905580716	1		732.8155339805838	740.0	0.0	740.0	75480.0	72.91436658415739	0.7331006612784722	8.50259275492696	0.13316553581309493	-0.01945327930110722	7.393954988539663	4.773413995821247	3.024086996852131	1.548986740938979	103.0	38.58411846612522	0.869420595822127	0.9903846153846155
ID4807	4807	4	113.0	51.67551622418879	407.50147492625365	0.0	5.0	5	5.997417539138687	1		258.875	266.0	0.0	266.0	28994.0	43.140483902609986	0.6359353100107303	4.665325057209129	0.041757877363927345	0.05103260336253186	7.478441587473406	5.045733444703995	0.01171776011252675	1.4821317196854271	112.99999999999999	39.87267587314511	0.8931770240751443	0.9955947136563875
ID5671	5671	4	104.0	50.93639291465379	409.2938808373591	0.0	18.0	18	5.739779892994359	1		924.8653846153861	943.0	0.0	943.0	96186.0	130.1342143388826	0.765234307594179	6.161821304129089	-0.004691030529043573	-0.06683549953745091	7.69684311740684	4.641278925953941	-0.14136832022831106	1.6583453052920918	103.50000000000001	39.05740548747012	0.8525962787371687	0.9951923076923077
ID5480	5480	4	109.0	51.69815668202765	410.13287250384025	0.0	15.0	15	5.8767867624188375	1		788.6296296296284	796.0	0.0	796.0	85172.0	76.59513571249063	0.7164014410758622	8.59487323888683	-0.0393085551600302	0.0954793412693542	7.761444115415908	4.648936836857191	3.083678959785538	1.6695094787871667	108.49999999999999	40.672240680335605	0.8242204856322507	0.9774774774774773
ID5193	5193	4	113.0	51.593939393939394	408.51060606060605	0.0	8.0	8	5.917270272703197	1		423.11818181818126	427.0	0.0	427.0	46543.0	40.71285256078696	0.7031769362600095	8.581535458787659	0.04053187238675904	0.004223974946695896	7.5285879673037375	4.816409580906793	2.8358911564260634	1.563112073597013	110.0	39.928073495672486	0.8670533821587294	0.9865470852017937
ID5161	5161	4	109.0	51.80414746543779	408.25422427035335	0.0	10.0	10	5.876786762418838	1		528.0648148148139	533.0	0.0	533.0	57031.0	51.287948913011675	0.749581521150208	8.822396745142973	-0.11976226837913136	0.11127405578567644	7.914957163084446	4.6605523755678115	-0.17841303745898401	1.6982873542152046	108.5	41.43617270283582	0.7941093932840888	0.9644444444444444
ID5674	5674	4	106.0	51.6578947368421	409.2480063795853	0.0	16.0	16	5.767441643068972	1		829.5728155339825	846.0	0.0	846.0	85446.0	117.30792410438953	0.7443250126873433	6.035209680909802	0.014502233831112177	0.05300100709958108	7.506854242429695	4.651770450768112	-0.04295010885825254	1.6137628289870032	104.5	39.856958974828416	0.8266427006446617	0.972093023255814
ID5323	5323	4	113.0	52.0	410.0	0.0	13.0	13	5.970821321441846	1		668.5982142857134	687.0	0.0	687.0	74883.0	111.41921970335777	0.6661586213801771	4.798399504096651	-0.004113192049000294	-0.007184108439684044	7.3052901075877354	5.42631360160066	0.1389065436399297	1.3462712706897022	112.0	40.71697094474451	0.8489399326586162	0.9739130434782609
ID5004	5004	4	125.0	50.70470262793914	407.0242047026279	0.0	2.0	2	6.193249654676193	1		121.10743801652907	122.0	0.0	136.0	14654.0	11.174227529522673	0.6063132158870161	8.181823461514822	-0.08481598587782488	0.082199861845306	7.8238755802506	5.180416773737544	-0.3270447712409899	1.510279176747755	120.50000000000001	42.499455589953655	0.8383592823447168	0.971774193548387
ID4974	4974	4	128.0	51.10700389105058	406.9617380025941	0.0	4.0	4	6.3955312816541765	1		213.6356589147281	217.0	0.0	217.0	27559.0	26.913907297301776	0.6273336593669816	6.119965454664886	0.05007928807776033	0.03098117440707256	8.006167551751174	5.322766167290943	-0.3638763312923199	1.5041366274832932	128.50000000000003	43.311854862090016	0.8607943851221084	0.9771863117870725
ID5487	5487	4	107.0	51.67370892018779	410.2104851330203	0.0	17.0	17	5.822370898403305	1		888.5377358490555	897.0	0.0	897.0	94185.0	87.12434185344647	0.676942794635078	8.233795649619477	-3.007331497258889E-4	0.04676597387421809	7.791966628327428	4.593808232941817	3.0821835978110457	1.6961889206545198	106.5	40.67224068033562	0.8090274812887986	0.9681818181818181
ID4883	4883	4	111.0	49.81363636363636	406.9409090909091	0.0	1.0	1	5.917270272703197	1		86.1454545454547	92.0	0.0	92.0	9476.0	22.560351827091196	0.6116559895685703	2.898353682115856	-0.03161185485006834	-0.02199969346428981	7.834087927852758	4.602741881914917	-0.10548397152703755	1.7020480680514454	110.0	40.7169709447445	0.8337802910039983	0.9649122807017544
ID5395	5395	4	104.0	51.49516908212561	409.3389694041868	0.0	11.0	11	5.739779892994359	1		569.5242718446602	581.0	0.0	581.0	58661.0	80.55917866914332	0.7045519963496829	5.844266336587966	0.028086517081548943	0.0499262782509432	7.390324473720575	4.693111717213833	2.880442963552288	1.5747173557820184	103.5	39.311854862090016	0.8415949916768203	0.9810426540284362
ID5014	5014	4	103.0	51.29802955665025	406.572249589491	0.0	0.0	0	5.684052554969452	1		44.563106796116465	45.0	0.0	45.0	4590.0	4.433981751739311	0.7070157589851127	8.325361851645452	-0.007155358333566837	0.09610309749181438	7.58427090689115	4.668028602362268	3.0999921084640842	1.62472674290237	101.5	39.25140769936442	0.8278762671080612	0.9950980392156863
ID4826	4826	4	103.0	52.40954773869347	408.18174204355114	0.0	6.0	6	5.627773420748846	1		330.1599999999996	334.0	0.0	334.0	33016.0	33.53445988830006	0.6793409193226658	7.965481622272798	-0.1624245828183256	0.14311527878729555	7.230963693252487	4.716766027586378	2.717795991147575	1.533034212628234	99.5	37.91740613755401	0.8696724331358546	0.9851485148514851
ID5340	5340	4	107.0	51.48899371069182	408.8301886792453	0.0	12.0	12	5.808687281605184	1		626.9433962264147	639.0	0.0	639.0	66456.0	87.35443185951533	0.7415246464417055	6.111803035015105	-0.01924442091310005	0.05063287342046878	7.6242322168112615	4.601695086362798	-0.08313778831299658	1.65683124885997	106.00000000000003	40.558590197708284	0.8097482683779295	0.9592760180995478
ID5438	5438	4	100.0	51.43564356435643	408.0511551155115	0.0	9.0	9	5.670035141386943	1		469.51485148514894	479.0	0.0	479.0	47421.0	67.06677476387055	0.7611384146869857	6.051207694528603	0.030103228564231407	-0.07336387784092761	7.321341873979252	4.603114660570858	-0.15780140320977107	1.5905191188679386	101.0	38.69708081800734	0.8475685411772212	0.9758454106280193
ID5409	5409	5	127.0	305.1044973544973	347.48809523809524	0.0	9.0	9	6.333012368467128	1		446.204724409448	457.0	0.0	457.0	56668.0	69.67877982897826	0.8370095457500448	5.835561103646026	0.0743536592003595	0.030208208973196284	7.829452318721904	5.352582355823748	-0.01885613280304575	1.4627429898772613	126.0	42.7169709447445	0.8677198059386734	0.972972972972973
ID5028	5028	5	120.0	304.79629629629625	347.1780626780627	0.0	7.0	7	6.102643417692329	1		344.9230769230774	354.0	0.0	354.0	40356.0	56.194574815784215	0.8032708749143558	5.468382816327203	-0.08297047664691186	-0.02022628295236842	7.461152639589288	5.172423008823513	3.090803841735166	1.4424869402331337	117.0	41.859153277454055	0.8391021759718345	0.9590163934426229
ID5188	5188	5	116.0	304.97925608011445	347.4570815450644	0.0	8.0	8	6.089589620032832	1		414.10256410256454	425.0	0.0	425.0	48450.0	67.465238126295	0.8229094758157303	5.541723057085329	-0.08013698760313877	0.011133944541042056	7.537400284530212	5.1903629470145605	3.0072276731569083	1.4521913710997112	116.5	40.623773430699465	0.8871054893852398	0.9872881355932204
ID4774	4774	5	114.0	303.40161527165935	345.0345080763583	0.0	0.0	0	6.010671516715935	1		14.867256637168142	15.0	0.0	15.0	1680.0	1.4110813025753952	0.9313278638711637	10.161443036460712	-0.008801452155105102	0.14238423171285203	7.448498542362146	5.2002167573646	0.0029663537027764253	1.4323438598619005	113.5	41.367252484617396	0.8334746041495756	0.9659574468085106
ID5128	5128	5	121.0	305.12258953168043	347.7878787878788	0.0	10.0	10	6.206085419025319	1		509.05785123966785	522.0	0.0	522.0	61596.0	81.50585843163454	0.8193883780005115	5.625649797462842	0.12490916909713233	0.04715302268997322	7.923422903948245	5.30033013957353	0.015207480368407581	1.4948923360056532	121.0	41.74433585251535	0.8725696890891115	0.9877551020408163
ID4778	4778	5	116.0	303.9963609898108	345.636826783115	0.0	2.0	2	6.037092178196722	1		129.84070796460145	131.0	0.0	131.0	14672.0	12.323443375825141	0.8404284397302584	9.622559411911453	0.04845663655313844	0.07276764275636517	7.346042446299286	5.240089889195613	-0.041415850164073634	1.401892448724186	114.5	40.32909492982799	0.8846640911198052	0.9870689655172413
ID4811	4811	5	123.0	304.69696969696975	346.6625344352617	0.0	5.0	5	6.206085419025319	1		264.77499999999964	267.0	0.0	267.0	31773.0	24.37365380897981	0.7975636663812189	9.639786468750712	0.02527392582331678	0.09406450707646877	7.617174110320878	5.2516595137089475	-0.0915565476243415	1.450431828346256	121.0	41.90168923923731	0.8660284735178759	0.979757085020243
ID5547	5547	5	132.0	304.91478696741854	348.5814536340852	0.0	19.0	19	6.506551687525748	1		948.6268656716423	963.0	0.0	963.0	127116.0	117.20605027120928	0.8013997627815682	7.201359518717826	0.04384249557051897	-0.1086316403290921	8.025229507559674	5.525347913527949	2.978710381502431	1.4524387664188811	133.0	44.032242347679755	0.8620250769102565	0.9672727272727273
ID5390	5390	5	116.0	305.16379310344826	348.1580459770115	0.0	11.0	11	6.076507779746499	1		572.0258620689657	577.0	0.0	577.0	66355.0	53.57310506407962	0.8781577420404852	9.984798641535614	0.09008888751251316	0.16569258521579638	7.9103275113833424	5.02192353430856	3.062557861954375	1.5751588922734305	116.0	41.36794061536259	0.8518047363832902	0.9830508474576272
ID4815	4815	5	116.0	304.7646198830409	345.92251461988303	0.0	3.0	3	6.023896332520351	1		169.9107142857145	173.0	0.0	173.0	19030.0	23.013726249384238	0.8644409622056134	6.846214794109646	0.03164609585466342	0.07378066744979932	7.592730689588343	5.0778682250142095	2.995290164124495	1.49525949731929	114.0	41.67881338995511	0.8246772678607296	0.9620253164556962
ID5328	5328	5	122.0	305.2680555555555	348.72361111111115	0.0	12.0	12	6.180387232371033	1		618.1500000000005	634.0	0.0	634.0	74178.0	99.39824407085712	0.8201850170539592	5.604559100020026	0.2693739900940151	0.06289061218235852	7.9268416635765755	5.221134949941631	0.019006704940058294	1.5182219459133481	120.0	41.16921677300692	0.8897047320724655	0.995850622406639
ID5617	5617	5	121.0	305.1234309623431	348.83333333333337	0.0	16.0	16	6.167497985322977	1		811.1344537815149	825.0	0.0	825.0	96525.0	106.49945685942102	0.7994663957603393	6.767557033587135	0.023992037101213278	0.08469966812801119	7.612298652313135	5.262298016685601	3.1145932638753253	1.446573080463363	119.5	41.795346305953274	0.8596504863715927	0.9755102040816327
ID5458	5458	5	117.0	304.8744680851064	349.00354609929076	0.0	15.0	15	6.115669352294596	1		773.9999999999993	774.0	774.0	774.0	91332.0	6.850298711947687E-13	0.8278258830622874	1.02344763062489E15	0.05164887099392286	0.12630242092281307	7.3294239898587765	5.367078420219723	3.1411114709170027	1.3656264015532527	117.5	42.28812641333687	0.825678246156008	0.9437751004016064
ID4758	4758	5	115.0	303.93362831858406	345.23156342182887	0.0	1.0	1	5.997417539138688	1		73.98230088495555	76.0	0.0	76.0	8360.0	12.272197309427371	0.8924731182795695	5.685922357876645	-0.1305780000737261	0.13384955708140267	7.62755731835444	5.090764619674912	-0.12632302021213193	1.498312707068653	113.0	40.421429106663936	0.8690904535722372	0.9868995633187773
ID4920	4920	5	123.0	304.7090163934426	346.59562841530055	0.0	6.0	6	6.231677632421503	1		299.7520661157019	310.0	0.0	310.0	36270.0	55.65463158200709	0.8122789399273601	4.828041766692848	-0.05843884513941749	0.05790206595794044	7.605450204839175	5.401719099007556	3.0794435686900936	1.4079684754870918	122.0	41.78872688735518	0.8779128664368379	0.9838709677419355
ID5210	5210	5	122.0	305.2680555555555	348.72361111111115	0.0	13.0	13	6.180387232371033	1		652.2750000000004	669.0	0.0	669.0	78273.0	104.88552883817597	0.8165073741292417	5.590724646255301	0.2693739900940151	0.06289061218235852	7.9268416635765755	5.221134949941631	0.019006704940058294	1.5182219459133481	120.0	41.16921677300692	0.8897047320724655	0.995850622406639
ID5628	5628	5	130.0	304.8141762452107	348.6902937420179	0.0	18.0	18	6.445109785487341	1		885.8473282442776	921.0	0.0	921.0	116046.0	177.14242306827367	0.7976038956148345	4.437716561773381	0.1507247636594077	0.17178822350334755	8.221724061729335	5.511896320188294	-0.008208254053630541	1.4916325678361941	130.5	43.21394703741582	0.8781576824218358	0.9923954372623575
ID5309	5309	5	122.0	305.25656984785616	348.75587828492394	0.0	14.0	14	6.193249654676192	1		705.0743801652881	723.0	0.0	723.0	85314.0	112.89029817255171	0.7989486469786045	5.5476417686343495	0.2552053344991708	0.047790532928121	7.779792476774303	5.278696393447977	0.04187162211448303	1.4738094212864252	120.5	42.583430335380015	0.8350560448562818	0.964
ID5533	5533	5	125.0	305.064	349.10266666666666	0.0	17.0	17	6.3078313050504	1		847.0	868.0	0.0	868.0	105028.0	133.90896070128227	0.7659224912225103	5.4867724770039565	0.014241031528368272	0.07298681892382061	7.565584881407004	5.516255084766563	3.0585445616264577	1.371507438497501	125.0	42.41780474857403	0.8730186060925659	0.9765625
ID4990	4990	5	115.0	304.91414141414145	346.2099567099567	0.0	4.0	4	6.063397715326599	1		218.17241379310374	222.0	0.0	222.0	25308.0	29.02301211769391	0.8767172041323974	7.023410341924567	-0.013002926786965798	-0.011237394044790391	7.389880240554498	5.266462819168511	0.03931715820029691	1.4031961288433137	115.5	43.020058794589374	0.7842415519511459	0.9314516129032258
ID4769	4769	6	134.0	96.05061728395061	233.40617283950616	0.0	3.0	3	6.555290583552474	1		160.58518518518483	163.0	0.0	163.0	21679.0	19.765560726264685	0.9850746268656717	8.063407863051138	-0.020373758125323983	8.163643468148621E-4	8.871130483784977	5.002487545294736	0.7908734398122085	1.7733438421309071	135.0	47.60584523221628	0.7485538903033124	0.9407665505226481
ID5154	5154	6	155.0	96.85782747603834	236.37113951011716	0.0	13.0	13	7.0580094352277	1		632.3354430379729	653.0	0.0	653.0	99909.0	114.67414986219738	0.9956105929172193	5.502064785094269	0.07150792409634461	0.05432155540671685	9.445612254283647	5.480296249888341	0.786220568101252	1.7235586952942732	156.5	47.95509501654304	0.8551744052109982	0.990506329113924
ID4964	4964	6	138.0	96.33886838868388	233.61070110701107	0.0	4.0	4	6.567418791116007	1		210.80597014925405	214.0	0.0	214.0	28248.0	26.04578894915759	0.9753350022088059	7.992606568123324	0.028570801908830476	0.026500065618125807	9.038173315969615	5.000062604298942	0.7517624765696352	1.8076120303371392	135.5	46.904214009336414	0.7739723284149416	0.9575971731448764
ID4772	4772	6	137.0	95.69494584837545	233.17870036101084	0.0	0.0	0	6.639722828285456	1		13.597122302158246	14.0	0.0	14.0	1890.0	2.3489727155220796	0.9852414195843177	5.7455070382406115	-0.02758618228724756	0.13465841807526144	9.011639691589309	5.113931561895476	0.762062812060024	1.7621744801467678	138.5	48.34228978989201	0.7447408953521331	0.9518900343642611
ID5286	5286	6	152.0	96.90679824561404	236.34429824561406	0.0	14.0	14	6.955796338302048	1		712.0000000000014	712.0	712.0	712.0	108224.0	1.368751956043564E-12	0.9869281045751633	5.167596556487941E14	0.007415111559192464	-0.010001978572134619	9.649268780309601	5.1500359613035736	0.6978140084116877	1.8736313402105225	152.0	49.995451031289306	0.7641743752406772	0.9440993788819876
ID5353	5353	6	145.0	96.76027397260275	235.85502283105023	0.0	11.0	11	6.817128675830716	1		554.9999999999998	555.0	555.0	555.0	81030.0	2.281563754358926E-13	0.9863945578231291	2.415880902227349E15	-0.002629698527657464	-0.003967717991554543	9.359974148119594	5.058112184275985	0.7588182800543346	1.8504876537172683	146.00000000000003	48.40020945067205	0.7831919910616923	0.9605263157894737
ID5131	5131	6	136.0	96.82487922705315	235.18961352657007	0.0	8.0	8	6.627726932618989	1		398.1521739130424	407.0	0.0	407.0	54945.0	59.56924476814263	0.9804400977995108	6.617841275270137	-0.00895728160444163	0.02774992862582463	9.110961397828323	4.944028463970147	0.8249630408624149	1.8428213883121642	138.0	48.97532853018049	0.7229932364342477	0.9387755102040815
ID5227	5227	6	153.0	97.0	235.5	0.0	10.0	10	7.1141599576634995	1		476.7421383647805	502.0	0.0	502.0	75802.0	110.08042019052492	0.9912087912087911	4.311732420173842	0.00750543554497996	0.014988615480263241	9.589896468231064	5.511467720758911	0.8089119596214591	1.7399895915403396	159.0	48.2076541294032	0.8597555567802251	0.99375
ID5515	5515	6	156.0	96.77956989247312	236.43870967741935	0.0	17.0	17	7.024103669400641	1		850.7320261437915	862.0	0.0	862.0	130162.0	98.22979278845273	0.9741891948884485	8.547401166841608	0.04544311022743833	-0.0262373234126549	9.487457967677921	5.498618875811824	0.7086281502731223	1.7254256354105244	155.0	49.86520190269059	0.7833329563442014	0.9538461538461539
ID5548	5548	6	158.0	96.83656957928802	236.47411003236246	0.0	16.0	16	7.012765318716695	1		799.5253164556989	815.0	0.0	815.0	126325.0	111.58497372569519	0.9912415030800253	7.133654015175872	-0.053128172405883765	0.02079894610579946	9.649976240824722	5.258053311383971	0.718855945966738	1.8352754659090273	154.5	51.08860183635575	0.7438584710924185	0.9196428571428571
ID5293	5293	6	144.0	96.8219954648526	235.85714285714286	0.0	12.0	12	6.84043516664088	1		617.999999999999	618.0	618.0	618.0	89610.0	1.0267281065914882E-12	0.9864864864864866	5.978173914075592E14	-0.01071274637390208	0.16241975136537076	9.243989657221523	5.312818093747235	0.7623068532763634	1.7399409304265403	147.00000000000003	46.67215092003522	0.8480306841085075	0.9966101694915256
ID5038	5038	6	137.0	96.86352657004831	234.99758454106282	0.0	7.0	7	6.62772693261899	1		351.5827338129486	362.0	0.0	362.0	48870.0	60.737723072785045	0.9851883424796205	5.745351122052696	-0.013028104597926141	-0.020673272898544915	8.924081388827316	5.050408338918123	0.787678250758559	1.7670019511212425	138.00000000000003	47.63627742817184	0.7642110599505206	0.9387755102040818
ID4817	4817	6	130.0	96.56666666666666	234.21633986928103	0.0	5.0	5	6.370597341571143	1		263.8449612403105	268.0	0.0	268.0	34036.0	33.23929564828044	0.9789788872253965	7.8534259457068245	0.04136163852416534	0.04217226776698689	8.950163289264035	4.789613924224696	0.7623039012453916	1.8686606960106529	127.5	45.12391512356963	0.7868763661649864	0.9695817490494296
ID5553	5553	6	159.0	96.68259023354564	236.08492569002124	0.0	19.0	19	7.069275219628611	1		952.7070063694241	965.0	0.0	965.0	149575.0	108.56654943270665	0.9829424307036247	8.699840625107246	0.007128570206862493	-0.030581391611031704	9.992121892093097	5.1063781294963775	0.7037181735539483	1.956792395450468	157.0	50.1837085977908	0.7834008005287245	0.9573170731707317
ID5524	5524	6	157.0	96.78418803418803	236.4818376068376	0.0	15.0	15	7.046725639945928	1		746.1818181818179	756.0	0.0	756.0	114912.0	85.87218458593794	0.9743547044129891	8.576578248716343	0.04358669784776834	-0.04681509954242842	9.483218388361706	5.519367053504528	0.715175709104117	1.7181713584966825	156.0	49.97816425457272	0.7848268678415289	0.9570552147239264
ID4986	4986	6	136.0	95.58515815085158	233.36374695863745	0.0	2.0	2	6.6036697681803656	1		113.16176470588259	114.0	0.0	114.0	15390.0	9.775419353122986	0.9854006762922011	11.491031111793182	-0.03423116576599162	0.003994365220654758	8.95882735349164	5.044369916550878	0.7415838006404818	1.7760052299291522	137.0	46.06874549917036	0.8111807929809275	0.9785714285714285
ID5626	5626	6	162.0	96.25155279503106	236.5	0.0	18.0	18	7.158763278359629	1		896.8553459119481	920.0	0.0	920.0	142600.0	144.52952203694545	0.9748348039409646	6.126269304737885	-0.0352233688480883	-0.11396717540246055	10.375595341460679	5.262903885402613	0.7119659549415766	1.9714582609495905	161.0	51.29820697749888	0.7688318547803601	0.9415204678362573
ID4926	4926	6	126.0	96.87231182795698	234.51075268817203	0.0	6.0	6	6.282549314314218	1		313.0000000000002	313.0	313.0	313.0	38186.0	2.28311302825024E-13	0.9425587467362925	1.3303967867447268E15	-0.01961609005394467	0.05598228040702738	8.86690083633682	4.769448516398418	0.810756360528183	1.8591040045511458	124.00000000000001	45.18407487014355	0.7632393620416891	0.9429657794676807
ID5406	5406	6	141.0	96.7567726737338	235.24558303886926	0.0	9.0	9	6.711247938722455	1		451.7957746478886	455.0	0.0	455.0	64155.0	38.182751802499375	0.981199056642807	11.720170930190053	-0.026091995783865528	0.06346638792109534	9.039390010294557	5.153014339279265	0.7669727567411058	1.754194616031064	141.50000000000003	48.256126772089175	0.7635920221556499	0.9339933993399343
ID4734	4734	6	138.0	95.35119047619047	233.28809523809522	0.0	1.0	1	6.6755811781245455	1		65.08571428571419	67.0	0.0	67.0	9112.0	11.20218742403681	0.9805825242718448	5.753128081871949	-0.03554033068468737	-0.009481595835313586	8.64682657348092	5.36449078169531	0.7870254560420663	1.6118634415377469	140.0	45.739260552680705	0.8409295644001287	0.9824561403508771
ID5153	5153	7	104.0	257.5048780487805	181.1471544715447	0.0	8.0	8	5.711984185363134	1		405.8019801980197	414.0	0.0	414.0	40986.0	57.965855432656035	0.9420123439069901	6.791669062568496	-0.03045830706834257	-0.05686759832498342	7.216917227755445	4.862516807071989	-0.5464284021312664	1.484193785666559	102.5	38.27369730730061	0.879291537988574	0.9951456310679612
ID4802	4802	7	112.0	256.4851851851852	179.83777777777777	0.0	3.0	3	5.984134206021491	1		166.99115044247796	170.0	0.0	170.0	18870.0	22.515270839723254	0.9820642038014363	7.349680157496202	0.11177587044974718	-0.07585850967367247	7.799372005075972	4.892367237143378	2.636254273950845	1.594191855808023	112.5	41.15854941488844	0.8345306008328617	0.974025974025974
ID5126	5126	7	113.0	257.452802359882	181.11946902654867	0.0	10.0	10	5.997417539138688	1		511.6964285714291	521.0	0.0	521.0	57310.0	69.30723338687376	0.982140009567852	7.31649186271574	-0.03857773190509689	0.04551430530258378	7.714780089481774	4.9465952406380245	-0.5651807515798202	1.559614181912871	113.0	40.23184947626257	0.8773003689843949	0.9868995633187773
ID5384	5384	7	119.0	257.6021276595745	181.5709219858156	0.0	11.0	11	6.115669352294596	1		566.1196581196577	571.0	0.0	571.0	66236.0	52.78896867410111	0.9886197840676976	10.662832708147914	-0.011904154533886598	0.01975568845379091	7.763997416550716	5.088902875092187	-0.5742672228543291	1.525672155102797	117.5	41.365948770140946	0.8629025474357768	0.9791666666666666
ID4841	4841	7	101.0	256.2255892255892	179.13299663299665	0.0	0.0	0	5.613615477764332	1		31.999999999999954	32.0	32.0	32.0	3104.0	4.642520296004468E-14	0.9539473684210527	6.73035102779896E14	-0.044618569474063265	-0.1368436821007849	7.421512875828667	4.671057656211166	2.599220959138087	1.5888292164324254	99.0	39.72787901003606	0.7882324309348466	0.9565217391304348
ID5066	5066	7	104.0	257.34818481848185	180.63861386138615	0.0	7.0	7	5.670035141386943	1		368.6274509803922	376.0	0.0	376.0	37600.0	52.38923658796594	0.9539562778100213	6.870513979129211	-0.0662333818448642	0.04787226587450378	7.426457857426002	4.705123072075047	2.5877984358491317	1.5783769613811178	101.0	38.92397884717351	0.8377159454295473	0.9711538461538461
ID5579	5579	7	118.0	256.71745350500714	182.4942775393419	0.0	17.0	17	6.089589620032832	1		884.0000000000013	884.0	884.0	884.0	101660.0	1.2560281304290885E-12	0.9607293127629735	6.897096376559226E14	-0.021070071742539595	0.08209355957885395	8.285407204646047	4.781341167805961	2.5039222881146683	1.732862582664858	116.5	42.204777089082185	0.8218878640836437	0.9708333333333333
ID5005	5005	7	106.0	256.27358490566036	179.34591194968556	0.0	2.0	2	5.808687281605183	1		120.65714285714314	123.0	0.0	123.0	12669.0	16.893802101674723	0.962257368799425	7.004722052972968	0.10002951031054833	0.06812799076551795	7.26455257673443	4.93203952971448	-0.40304153900117945	1.472930728346166	106.0	39.1377572167371	0.8696086671156685	0.9724770642201835
ID4813	4813	7	103.0	255.9679802955665	179.07307060755338	0.0	1.0	1	5.684052554969452	1		81.00000000000011	81.0	81.0	81.0	8100.0	1.1425957100746156E-13	0.9613526570048309	6.949434536343065E14	0.07146564478134738	0.11391977570579728	7.109387165326455	4.837421709969071	2.5600587959986134	1.4696645427201984	101.5	38.32909492982799	0.8681979931574987	0.9712918660287081
ID4719	4719	7	109.0	257.1246105919003	180.39563862928347	0.0	6.0	6	5.836022431559495	1		319.9813084112152	323.0	0.0	323.0	34238.0	31.225588596174962	0.9813084112149534	10.150733134979466	-0.014304466912963184	-0.026439487248690118	7.4586347259422645	4.769819305151622	-0.48318602495237706	1.5637143146883152	107.0	39.739260552680705	0.851440057078904	0.9771689497716894
ID5231	5231	7	119.0	257.23617021276596	182.4758865248227	0.0	13.0	13	6.115669352294596	1		669.130434782608	675.0	0.0	675.0	76950.0	62.944074556221175	0.9607221273481338	10.417599815178303	-0.0814316185906593	0.1020928648008776	8.074639724014013	4.9673840327973195	-0.5546091894981846	1.6255316018856067	117.5	42.806306184662226	0.8058092037259381	0.951417004048583
ID5331	5331	7	113.0	257.45888399412627	181.81718061674007	0.0	12.0	12	6.010671516715935	1		623.8596491228071	635.0	0.0	635.0	71120.0	83.7348192230582	0.9763681592039801	7.36133470679962	0.04430385373453303	0.08595800919520524	7.899385169450429	4.83348216801351	2.56427652881238	1.6343052265147717	113.5	40.85197365420646	0.8546329625989193	0.9869565217391304
ID5651	5651	7	118.0	256.71745350500714	182.4942775393419	0.0	18.0	18	6.089589620032832	1		925.8782608695645	934.0	0.0	934.0	106476.0	87.09594908964553	0.960391655185987	10.41577187527475	-0.021070071742539595	0.08209355957885395	8.285407204646047	4.781341167805961	2.5039222881146683	1.732862582664858	116.5	42.204777089082185	0.8218878640836437	0.9708333333333333
ID4820	4820	7	112.0	256.437019969278	180.05145929339477	0.0	5.0	5	5.876786762418838	1		263.97196261682194	269.0	0.0	269.0	28245.0	36.60303573963621	0.9511324874762724	7.031127071535177	0.05995729748110778	-0.06761003757174491	7.4439738571278875	4.835487671247562	-0.5284456825802932	1.539446352307074	108.5	39.63473330940841	0.8679360386262843	0.9863636363636363
ID5652	5652	7	118.0	256.71745350500714	182.5071530758226	0.0	16.0	16	6.089589620032832	1		821.4608695652189	836.0	0.0	836.0	94468.0	109.76380438752633	0.9712991502052736	7.37493503716256	0.006598180749073406	-0.004615390148416979	8.29893760369366	4.686520000046295	-0.627586767737461	1.7708102394978962	116.5	42.204777089082185	0.8218878640836437	0.9748953974895398
ID5333	5333	7	123.0	257.40871369294604	182.17358229598895	0.0	14.0	14	6.193249654676192	1		720.6806722689087	733.0	0.0	733.0	85761.0	94.62315379146119	0.9722549282475139	7.509180694277204	-0.024738172512123676	0.13281644499813297	8.265186725221513	4.920046120370287	-0.6291832293048535	1.6799002535771894	120.5	43.34736235788023	0.8058821908749382	0.9601593625498008
ID5592	5592	7	131.0	256.75390625	182.39192708333334	0.0	19.0	19	6.383076486422922	1		951.5230769230768	974.0	0.0	974.0	123698.0	146.80975483424103	0.9841327962895154	6.429502610291969	0.042204773726770776	-5.761371568842824E-4	8.100541632465614	5.2366221319921635	2.535755824949832	1.546902073185092	127.99999999999999	42.97937646970087	0.8707622892524831	0.9846153846153846
ID5465	5465	7	118.0	256.71745350500714	182.4942775393419	0.0	15.0	15	6.089589620032832	1		774.2086956521749	781.0	0.0	781.0	89034.0	72.82862552356845	0.9603916551859869	10.415771875274805	-0.021070071742539595	0.08209355957885395	8.285407204646047	4.781341167805961	2.5039222881146683	1.732862582664858	116.5	42.204777089082185	0.8218878640836437	0.9708333333333333
ID4987	4987	7	112.0	256.5	180.09345794392524	0.0	4.0	4	5.836022431559495	1		216.869158878505	221.0	0.0	221.0	23205.0	30.07163902773082	0.9565217391304349	7.05148941303854	0.03269982044593616	0.003284769604586736	7.497243344144023	4.6839235452665795	-0.5208790980253373	1.600633159719375	107.0	39.55854348872968	0.8592371698474535	0.981651376146789
ID5435	5435	7	112.0	257.33484848484846	180.9878787878788	0.0	9.0	9	5.917270272703197	1		471.6727272727262	476.0	0.0	476.0	51884.0	45.38481924809006	0.9818181818181818	10.297395963852404	0.014703237737469984	0.20366767411854445	7.705626240212523	4.910661752552899	-0.5819760940950289	1.5691624934677306	110.0	40.178190291269246	0.8562918421055652	0.990990990990991
ID4832	4832	8	154.0	417.5642303433001	195.92414174972313	0.0	3.0	3	6.921389879977901	1		172.2800000000006	177.0	0.0	177.0	25842.0	28.611519715014893	0.7193076919506367	5.0383116866446915	-0.17073372038987641	0.01622137189933184	10.237636589396386	4.992245519491769	2.892695875941453	2.0507077525383046	150.5	50.647925437625986	0.7372640228494236	0.9376947040498442
ID5120	5120	8	166.0	418.85129740518965	197.9930139720559	0.0	10.0	10	7.2909362219603215	1		511.83333333333206	518.0	0.0	518.0	85988.0	56.3489626241896	0.7512109090226161	7.792845547196334	-0.0878220967282524	0.026927206910819745	10.52876361686397	5.147843152152314	2.8960114498281464	2.0452766927177826	167.0	52.0864542427087	0.7735292613844997	0.9709302325581395
ID5156	5156	8	160.0	418.12173458725186	197.90543364681295	0.0	8.0	8	7.1253369637031625	1		407.1698113207547	415.0	0.0	415.0	64740.0	56.64269619503181	0.7225367658190045	6.030496910812018	-0.03225364299031387	0.042428206176707534	10.532506732532282	4.916749173454232	-0.27350740248884275	2.1421688113353023	159.49999999999997	51.74992791079917	0.7484297686087428	0.9637462235649545
ID5382	5382	8	167.0	418.66516516516515	198.2737737737738	0.0	11.0	11	7.280013464932681	1		555.541666666667	569.0	0.0	584.0	93331.0	87.02810160552615	0.691020059084347	5.217098279555359	-0.21357725001742725	-0.06913875169684634	10.685214719520992	5.29939569313371	2.872683565907625	2.016308148750913	166.5	51.99002555568605	0.7740767798797209	0.9652173913043478
ID5415	5415	8	165.0	418.6777108433735	197.65562248995985	0.0	9.0	9	7.269074295019226	1		446.144578313254	460.0	0.0	460.0	74060.0	78.86054166079036	0.6977152899824259	4.650067316131122	-0.05776084113769975	0.011943828748598272	10.226044089620368	5.264213343070441	-0.28772826617952163	1.9425588256375368	166.0	50.943755004842785	0.8037778717601749	0.9707602339181286
ID5639	5639	8	182.0	418.1896235078054	199.321854912764	0.0	18.0	18	7.60087128836938	1		916.6999999999973	927.0	0.0	927.0	165006.0	97.44105222757966	0.7142166108890387	7.839340157523455	-0.06802667360934997	0.12183068014087477	11.505791261580484	5.217812792247026	-0.2548196744733015	2.2050985191873034	181.49999999999994	55.25347671308999	0.7470802797869843	0.9731903485254688
ID5160	5160	8	194.0	418.893470790378	198.93127147766322	0.0	13.0	13	7.85825158159596	1		645.0974358974368	655.0	0.0	689.0	125794.0	80.8813930126047	0.7388123082991473	6.777789944460935	-0.10681528611035594	0.03319425832758043	11.243363594185215	5.644510188933041	2.8931352921256366	1.9919112939559602	194.00000000000003	56.65149600174204	0.7596067727988601	0.9580246913580249
ID5065	5065	8	152.0	417.57308970099666	196.4014396456257	0.0	4.0	4	6.921389879977901	1		232.6688741721861	239.0	0.0	239.0	35133.0	38.50813279543328	0.7592483981947761	5.215218916938521	-0.01864520077046057	-0.07908583124993195	10.47807107153322	4.742504667956666	2.9087109159030775	2.209396048111378	150.5	50.29163426787939	0.7477473227361374	0.9555555555555557
ID5322	5322	8	182.0	419.04934823091247	199.1824953445065	0.0	14.0	14	7.54834217738561	1		716.9171270718241	729.0	0.0	729.0	129762.0	93.33029033450305	0.7656700915609723	6.662058731915406	-0.08252762986846013	-0.09568699899162562	10.956802143298601	5.429932034622527	2.863974397108916	2.017852539117515	179.0	55.2777021954992	0.7361442621696362	0.93717277486911
ID5291	5291	8	179.0	418.9532577903683	198.65203021718605	0.0	12.0	12	7.49544494419371	1		603.1348314606729	617.0	0.0	617.0	107358.0	91.70502835855076	0.6903435282185678	5.372068463200744	-0.05775170186897244	-0.10239777683730644	10.376347711376193	5.6712261856725075	2.865910132913662	1.8296480111462423	176.5	52.04542317821341	0.8188219675987511	0.9860335195530726
ID5070	5070	8	160.0	418.42063492063494	197.3920634920635	0.0	7.0	7	7.080523079119722	1		370.8679245283019	378.0	0.0	378.0	58968.0	51.59262448607707	0.7250596854647748	6.042703446951789	-0.08641088269919481	-0.03128291909331427	10.511009163304898	4.934163504265089	-0.2112370390514605	2.1302514913053012	157.49999999999997	51.06129110291835	0.7591137157070946	0.9633027522935778
ID5551	5551	8	191.0	418.99267872523683	198.9384151593454	0.0	16.0	16	7.848118435431736	1		795.1897435897458	816.0	0.0	838.0	155062.0	129.33844317895088	0.7166528444378936	5.133333590720693	-0.09465960495751467	-0.1195729150891871	11.222973179089356	5.783898617863447	2.8630870967955806	1.940382071087388	193.49999999999997	58.001381044549724	0.7227933769788586	0.9439024390243901
ID5456	5456	8	195.0	418.7279348757498	199.40402742073695	0.0	15.0	15	7.868371677974248	1		752.2051282051318	772.0	0.0	772.0	146680.0	122.33787493523513	0.6944052293326805	5.039657853783591	-0.15932307999461776	0.0342249416109989	11.348042848830389	5.626940912271157	-0.26666124248121637	2.016733963579168	194.5	55.83938843961697	0.7838774358041334	0.974937343358396
ID4722	4722	8	157.0	418.04777070063693	196.9140127388535	0.0	6.0	6	7.069275219628611	1		317.8089171974527	324.0	0.0	324.0	49896.0	44.4993710353079	0.7023541453428868	5.893162804671682	0.10533745513704595	0.01789159206603064	10.433260646275984	4.934175687417596	-0.27207044611509434	2.1144890873831956	157.0	50.503192575180904	0.7735205398686504	0.9721362229102167
ID4824	4824	8	155.0	417.7688524590164	196.68142076502733	0.0	5.0	5	6.967227399979714	1		268.21192052980194	270.0	0.0	270.0	40500.0	21.972288386821234	0.7159657304174893	10.186298676506732	-0.10173941966358169	0.0888020852252992	10.420091617073908	4.787971544848182	-0.2598497598081881	2.176306086924397	152.5	50.846649279981655	0.741233484717422	0.9591194968553459
ID4793	4793	8	151.0	417.04928017718714	195.76135105204872	0.0	2.0	2	6.921389879977901	1		131.11999999999975	132.0	0.0	132.0	19668.0	10.777754868246058	0.716716099016263	10.158259767822683	-0.1578613918541597	0.19600413507993986	10.457636536445438	4.900543833869247	-0.20377659001253365	2.1339746956591474	150.5	50.434960487707684	0.7435034603218671	0.9647435897435898
ID4731	4731	8	166.0	416.3600823045267	195.75	0.0	1.0	1	7.1809610472257885	1		64.3902439024393	66.0	0.0	66.0	10560.0	10.212173774063936	0.6321027009630772	4.8839592542901	-0.1359127743602575	0.03720455683830054	10.110542444565025	5.301212773491088	2.911361436809022	1.9072130994483318	162.0	51.61899065145528	0.7640219964096184	0.9642857142857143
ID5564	5564	8	191.0	418.9325500435161	199.33812010443864	0.0	17.0	17	7.807454335709939	1		862.2408376963316	876.0	0.0	876.0	164688.0	109.20692385669386	0.7030655556062854	6.518878189217878	-0.05043413989575345	0.006232940454989795	11.168754345984045	5.587857167811188	-0.28125792475576966	1.998754443889793	191.5	56.256126772089175	0.7603945349230923	0.9551122194513716
ID4765	4765	8	168.0	416.7748015873016	195.37400793650795	0.0	0.0	0	7.312732791431452	1		9.94642857142857	10.0	0.0	41.0	1671.0	2.854262341801374	0.1604166666666666	0.9634713529045917	-0.03394425862820217	0.04634088239613451	10.13804253213808	5.359296085202702	2.875144807011349	1.8916742741886845	168.0	51.52331507628972	0.7952644135785158	0.96
ID5566	5566	8	194.0	418.12015503875966	198.81782945736435	0.0	19.0	19	7.848118435431737	1		949.0206185567057	969.0	0.0	969.0	184110.0	138.05465459583027	0.7321693313376646	5.81133322029319	-0.00963006707560906	0.022136845402898772	11.820035221395367	5.323209912861453	-0.2129438403516789	2.2204713725147074	193.5	58.25612677208916	0.7164858535995936	0.9485294117647061
ID5440	5440	9	120.0	146.87190082644628	33.705234159779614	0.0	9.0	9	6.206085419025319	1		457.14876033057783	481.0	0.0	481.0	55315.0	104.85431648697403	0.74630234723998	3.726461153734408	-0.01983293322073847	0.05518085878021451	8.39394179999514	4.854661153733321	-0.7666941267630671	1.7290479261441447	121.0	44.7301163639835	0.759967777013531	0.9416342412451362
ID5601	5601	9	109.0	147.11084529505584	35.50159489633174	0.0	17.0	17	5.767441643068972	1		892.9999999999993	893.0	893.0	893.0	92872.0	6.854242951713818E-13	0.7544396729329962	1.1204901397349649E15	-0.003809639610870682	0.010367300117759918	7.747612613207031	4.567088175009831	-0.639959342744011	1.69640092687511	104.5	41.15447320009213	0.7753397694280212	0.9372197309417041
ID5474	5474	9	114.0	147.08295281582954	35.29756468797565	0.0	15.0	15	5.90380661413677	1		782.6851851851847	790.0	0.0	790.0	84530.0	76.0177854433004	0.7467204532246882	8.80311827906907	-0.04023763384148817	0.06487496169190611	7.856372624815556	4.758740025639679	-0.6688857411120597	1.650935454024826	109.49999999999999	40.742784407818135	0.8289389974194624	0.9733333333333332
ID5158	5158	9	114.0	147.17246376811593	34.09130434782609	0.0	10.0	10	6.050259243299904	1		518.1217391304356	532.0	0.0	532.0	59584.0	85.1686817311747	0.7874395652195655	5.360036542748493	-0.024211104334863863	-0.3258302418397379	8.115981575129059	5.04569478533801	2.3871528241915634	1.6084963360670994	115.00000000000001	43.135349048077444	0.7766781206018766	0.9787234042553192
ID5670	5670	9	117.0	147.24707602339183	35.13888888888889	0.0	16.0	16	6.0238963325203505	1		829.1929824561416	844.0	0.0	844.0	94528.0	111.29478334529338	0.7703088227031821	6.483755711134333	-0.046964151922452686	-0.15696755484788366	8.146467538246359	4.808133755735494	-0.745369279650968	1.694309674419655	113.99999999999999	43.553303989278795	0.755218295338783	0.9539748953974896
ID4936	4936	9	101.0	145.44666666666666	32.443333333333335	0.0	0.0	0	5.641895835477563	1		42.5612244897959	43.0	0.0	43.0	4171.0	4.343655941574503	0.8263527241306835	8.86685279432338	-0.008826527617580394	0.059173755522816764	7.656651574712523	4.351691774760925	2.430558769654273	1.7594655069827794	99.99999999999999	40.373825194236886	0.7709213395382056	0.9433962264150942
ID4812	4812	9	106.0	146.77508090614887	33.419093851132686	0.0	6.0	6	5.725898905580716	1		329.7669902912622	333.0	0.0	333.0	33966.0	32.811464962871	0.8111014343351758	9.002102424229724	0.014173109659478045	-0.06508263249160551	7.324155985714094	4.624786310643837	2.3608666138227905	1.5836744648845116	103.0	43.25497826348045	0.6917909758421817	0.9155555555555556
ID4878	4878	9	105.0	145.30033003300332	32.73102310231023	0.0	1.0	1	5.6700351413869425	1		89.09090909090894	90.0	0.0	90.0	8820.0	9.045340337332911	0.7820213525694494	8.644585654693886	-0.039123616363543806	-0.0718327017278197	8.004026350593126	4.476616978803422	2.402110634222108	1.787963184809383	100.99999999999997	40.67215092003522	0.7672501058567207	0.9573459715639808
ID5358	5358	9	111.0	147.27828054298644	35.236048265460035	0.0	14.0	14	5.930703366659715	1		722.7363636363633	743.0	0.0	743.0	79501.0	121.57148969195688	0.7758498874611804	5.19457011827567	-0.04642509785189091	0.03720072877859938	7.936688695487556	4.624639213258899	2.4104522384078217	1.7161746742822597	110.50000000000001	42.98599588829896	0.7514812626709514	0.9404255319148938
ID5201	5201	9	106.0	146.8222748815166	34.1129541864139	0.0	8.0	8	5.794971353888639	1		424.914285714286	429.0	0.0	429.0	44616.0	41.866113129491936	0.7682255039849978	8.819008397264884	-0.03291352992820888	0.08439881945144365	7.575361291048602	4.64980064559388	2.432876326341062	1.629179801122649	105.5	41.51484058463505	0.7692288683346455	0.9504504504504504
ID5393	5393	9	110.0	147.0810397553517	34.42354740061162	0.0	11.0	11	5.890312181373172	1		563.8888888888891	580.0	0.0	580.0	60900.0	95.75897833343996	0.7070167669826067	4.877934397385213	-0.21431428533075633	0.17007221548892315	7.762239483466027	4.936303059283965	-0.7773192658454126	1.5724803340157925	109.0	40.01181667730637	0.8555784187316717	0.9954337899543378
ID5105	5105	9	111.0	147.08064516129033	34.65975422427036	0.0	12.0	12	5.876786762418838	1		624.0	642.0	0.0	642.0	66768.0	106.47986788191908	0.7583399342933943	5.054848790132673	-0.011350878293722371	0.049953881355057995	8.173877608981634	4.448389681260238	-0.6792369577590148	1.8374913608436294	108.5	42.260174711609565	0.7634437179994031	0.9517543859649122
ID5362	5362	9	106.0	147.35507246376812	35.33252818035427	0.0	13.0	13	5.73977989299436	1		686.4000000000013	693.0	0.0	693.0	72072.0	67.62987505533347	0.7730812235444458	8.850446476239327	-0.12580652552526897	0.08041416661418181	8.053358786200988	4.334897635973104	2.500107651099653	1.8577967607286205	103.50000000000003	41.396802932918284	0.7589560196892142	0.9539170506912443
ID4821	4821	9	104.0	146.12706270627064	32.93729372937294	0.0	3.0	3	5.670035141386943	1		171.56862745098059	175.0	0.0	175.0	17500.0	24.383288305569124	0.7851083083536001	6.18928670379446	-0.17710968828230772	-0.012554510224968458	7.692759943803912	4.645929509669001	-0.6858028690198836	1.655806427496138	100.99999999999999	40.14461734250827	0.787547201549162	0.9665071770334926
ID5078	5078	9	111.0	147.0268817204301	33.44009216589862	0.0	7.0	7	5.876786762418838	1		374.8598130841122	382.0	0.0	382.0	40110.0	51.97903216557981	0.791324828392264	6.371638649679365	0.011634534277983914	0.12312852038553258	7.9991804561696425	4.574914160100263	-0.7367954142014359	1.7484875510744737	108.5	40.84664927998166	0.8171969355422036	0.9644444444444444
ID5047	5047	9	104.0	146.44498381877023	33.080906148867314	0.0	4.0	4	5.725898905580716	1		223.36538461538436	230.0	0.0	230.0	23230.0	38.6824406847133	0.7605792538679998	4.989084883697803	-0.04903334209829592	-0.04928455941456183	7.4929591387791765	4.629775644016446	-0.7481348704856672	1.6184281301974381	103.0	39.859153277454055	0.8146873091671121	0.9537037037037037
ID4823	4823	9	110.0	145.80852713178294	32.62093023255814	0.0	2.0	2	5.849642105698219	1		127.73831775700918	134.0	0.0	134.0	13668.0	28.414830186046405	0.7685600951859934	3.907186422031163	-0.037228666140066244	0.10078630086376855	7.942251570560301	4.630142074236571	-0.7022510722857984	1.7153364720174031	107.5	40.204777089082185	0.835724263446342	0.9728506787330315
ID5082	5082	9	104.0	146.4872408293461	33.21451355661882	0.0	5.0	5	5.767441643068972	1		286.22115384615404	289.0	0.0	289.0	29767.0	28.338781527467585	0.7887514834255277	8.907190337263817	0.024632359617082492	0.12069356003162093	7.65939629199336	4.643281959867652	2.3230803953659453	1.64956519078408	104.5	39.36952800436014	0.8472386084004567	0.9952380952380954
ID5660	5660	9	124.0	147.2035519125683	35.01639344262295	0.0	18.0	18	6.231677632421503	1		938.0000000000027	938.0	938.0	938.0	112560.0	2.739924340422115E-12	0.764059348705762	2.9655699022762656E14	-0.03252085672201259	-0.008558324535631434	8.512210261575428	4.852567942383643	2.4086454630335608	1.754166116300501	122.0	42.96394698753586	0.8305415243133532	0.9799196787148594
ID5693	5693	9	114.0	147.51298701298703	34.72943722943723	0.0	19.0	19	6.063397715326599	1		981.3913043478248	990.0	0.0	990.0	112860.0	92.31797601579132	0.6923736058719395	8.698215977144669	0.035982608780744614	0.025580116113107888	8.114648790069472	4.768278845438436	2.4932888260448816	1.7017982909771172	115.5	42.6853860995746	0.7965873769205267	0.9585062240663903
ID5472	5472	10	126.0	373.1640419947507	471.86614173228344	0.0	15.0	15	6.358093703724522	1		751.0625	788.0	0.0	788.0	96136.0	167.21487661278803	0.920664435353911	4.306069486987797	-0.016932322525138155	0.06601287384450358	7.817991815426646	5.33856215214382	2.9246839489500003	1.4644377254814118	127.0	43.03072615270786	0.8618987186513568	0.9731800766283525
ID5252	5252	10	138.0	372.96714456391874	471.0639187574672	0.0	10.0	10	6.6636498349357165	1		491.7857142857157	510.0	0.0	510.0	68850.0	94.9840415005277	0.9356696418449633	5.00548956175516	-0.0018686049421823407	-0.03604090892336223	8.303466161799502	5.530486193680561	0.1725526880086615	1.5013989495692983	139.5	45.36725248461738	0.8517244503873115	0.9587628865979382
ID5572	5572	10	127.0	373.30859375	472.30859375	0.0	17.0	17	6.383076486422923	1		879.0	879.0	879.0	879.0	112512.0	0.0	0.8869778869778869	Infinity	0.04161897587570089	0.22048516717883998	7.440728267294269	5.8585072821897315	-0.15823544546791904	1.2700723766128275	128.0	42.558590197708284	0.8880662543906941	0.9770992366412213
ID5510	5510	10	142.0	372.54796163069545	471.82374100719426	0.0	16.0	16	6.651697090182843	1		804.000000000001	804.0	804.0	804.0	110952.0	1.0269089891415255E-12	0.8433067229662864	7.16377677124032E14	0.040273314343562565	0.05001095016614197	8.099080431676912	5.669716456805531	0.1069102061670626	1.428480682125707	139.0	44.22051974703532	0.8932581323007381	0.9858156028368794
ID4967	4967	10	135.0	372.77860696517416	469.69776119402985	0.0	3.0	3	6.530966601401967	1		191.1629629629627	197.0	0.0	197.0	25807.0	33.52838125177372	0.9897982316934933	5.672294824863161	-0.052354938851300034	-0.126050523839524	9.509071283142621	4.711800626485043	-0.08678150936470778	2.018139568489403	134.0	47.322522220208484	0.7519325665657953	0.9675090252707581
ID5226	5226	10	135.0	371.5151515151515	471.29671717171715	0.0	8.0	8	6.4820448144285745	1		430.37878787878805	437.0	0.0	437.0	56810.0	53.585279154176334	0.8795180722891567	7.516810780839452	-0.02061182457661276	0.08048415296842935	9.473601358530951	4.712837385606443	-0.4678958502277565	2.0101693700411642	132.0	47.461309354996466	0.7363840355535053	0.9361702127659575
ID4910	4910	10	140.0	371.56519065190656	470.4274292742927	0.0	6.0	6	6.567418791116007	1		304.72592592592537	307.0	0.0	307.0	41138.0	26.422353050792687	0.7330191791179573	9.756181668751767	0.20825871500631343	-0.16912442324699759	8.781118380229412	5.4446994716739905	3.064831713790577	1.6127829324489105	135.5	45.70668681929148	0.8150601808792595	0.9818840579710145
ID4814	4814	10	144.0	370.14692218350757	471.1178861788618	0.0	7.0	7	6.7585108320823135	1		372.5034965034958	386.0	0.0	386.0	53268.0	71.1540556509306	0.8735635076321251	4.881876119971229	0.09230497965607032	0.14277305960788542	8.567094872468967	5.68338566796777	2.7140438912622713	1.5073928416919022	143.5	47.193442255416144	0.8096521134213163	0.9630872483221476
ID5392	5392	10	130.0	371.80566534914357	470.97430830039525	0.0	11.0	11	6.345565428096185	1		574.3679999999997	579.0	0.0	579.0	71796.0	51.78733435889496	0.9226520600167092	10.644712408097261	0.028141254991226106	0.0682453302092792	8.648571762029398	5.049078567950997	-0.013846981319069676	1.7129010067155952	126.5	44.37451332498209	0.807296711789717	0.9768339768339769
ID5264	5264	10	138.0	372.84184914841853	472.1046228710463	0.0	14.0	14	6.6036697681803656	1		687.6058394160582	703.0	0.0	703.0	94202.0	103.26154384008977	0.8171798944180453	5.988950008359127	0.022040540550540593	0.037098736812982994	7.922308337508035	5.691755317021315	0.05945001806609862	1.3918919377676346	137.0	44.48966997948986	0.8697852985484864	0.9716312056737588
ID5332	5332	10	128.0	373.1589147286822	471.5012919896641	0.0	13.0	13	6.407961869245868	1		682.6666666666671	688.0	0.0	688.0	88064.0	60.575022355202904	0.9692894838844331	11.094022679744082	-0.01665134298267292	0.006100501150398358	8.901986949313462	4.754926897259691	-0.25742912824625275	1.8721606328887541	129.0	44.558590197708284	0.8164633434426127	0.9847328244274809
ID5205	5205	10	128.0	372.38931788931785	471.01480051480047	0.0	9.0	9	6.420368389804505	1		435.251908396947	442.0	0.0	442.0	57018.0	54.40324417807483	0.9044054612604054	7.598880926946999	0.07221571784353484	-0.018932851863140428	7.4069704017797395	5.787564109736154	-0.0025639242821324897	1.2798079228736892	129.5	41.972803760081376	0.9237270698362252	0.9885496183206107
ID5237	5237	10	137.0	372.73989898989896	471.5858585858586	0.0	12.0	12	6.4820448144285745	1		592.9473684210524	602.0	0.0	602.0	78862.0	73.54181615980752	0.7921121670873119	7.127435349151648	0.005512471260349986	-0.006707095185477355	8.108380205285071	5.62571894905284	0.1531584322991295	1.441305596442961	132.0	43.803755654926675	0.8644922410686394	0.9777777777777777
ID5081	5081	10	128.0	371.51960784313724	470.5156862745098	0.0	4.0	4	6.370597341571143	1		245.03968253968293	247.0	0.0	247.0	30875.0	22.00450891745625	0.9688687112017048	10.959807085012665	-0.0060522203389579724	0.18733755096377527	8.387059999748772	5.2554104766395175	2.8243577215752724	1.5958905659281126	127.5	44.11434339643185	0.823304349450571	0.9807692307692307
ID4794	4794	10	125.0	371.3783068783069	468.6441798941799	0.0	0.0	0	6.333012368467128	1		20.500000000000007	21.0	0.0	21.0	2583.0	3.214342856634931	0.5722836562848739	4.642715817473028	0.006641910570722324	0.0029355722747625313	8.16647965617912	5.162343806364582	0.16428209277263095	1.5819325412055627	126.0	43.05625442112479	0.8540984146782861	0.9767441860465116
ID5083	5083	10	136.0	371.42857142857144	470.38095238095235	0.0	5.0	5	6.506551687525748	1		287.8195488721798	290.0	0.0	290.0	38280.0	25.14618911619946	0.975062344139651	11.301333269464347	0.042192942457126445	0.08940734112308783	8.559059954804045	5.312330447193575	-0.2836929954842837	1.611168589733658	133.0	45.14588153262315	0.8200214821397821	0.981549815498155
ID4893	4893	10	108.0	371.0432098765432	468.8811728395062	0.0	1.0	1	5.863230142835039	1		93.2075471698111	95.0	0.0	95.0	9880.0	12.986965612916968	0.9436207185480402	6.9688213677944395	0.013368974037077846	0.08446951898312784	7.159665596757509	5.047968832032395	3.031890050394738	1.4183260307245023	108.0	41.1377572167371	0.8019594290409127	0.9473684210526315
ID5597	5597	10	143.0	372.02280701754387	472.0461988304093	0.0	18.0	18	6.734920844463591	1		877.7412587412606	903.0	0.0	903.0	125517.0	149.42145297671323	0.7964010106692049	5.208492766484902	-0.003375978557563262	0.02653261409749297	8.072764101489142	5.793505781484616	0.025681782051164115	1.3934160775827265	142.5	44.66781556436317	0.897501741343076	0.986159169550173
ID5695	5695	10	139.0	371.06227758007117	471.32087781731906	0.0	19.0	19	6.687491234298748	1		984.914285714286	992.0	0.0	992.0	137888.0	83.83930206906892	0.9670967037947907	11.551143270113338	0.0472780732804846	-0.02440475953811262	9.035239662115442	5.189803472344278	3.0354190241462575	1.740959886104155	140.5	45.883343231263595	0.8386409772685337	0.9929328621908127
ID5216	5216	11	73.0	107.4375	3.3935185185185186	0.0	8.0	8	4.787307364817192	1		433.99999999999966	434.0	434.0	434.0	31248.0	3.4345394963885163E-13	0.6679536679536677	1.0120770258061131E15	0.2645884695179676	-0.0032385523591079656	5.39735722973503	4.9437003301456	0.45753779501062697	1.0917646437473423	72.0	32.076475015335426	0.879364821568641	0.9931034482758623
ID5345	5345	11	88.0	107.5430711610487	4.4475655430711605	0.0	14.0	14	5.322553886092406	1		722.3932584269669	739.0	0.0	739.0	64293.0	110.14954895891708	0.6624203821656053	5.226534107248656	-0.00775532054294307	-0.11718649967217828	5.9889171299376125	5.009566486723169	1.2511209602355366	1.1954960864997026	89.0	34.85038626520892	0.9208410655435174	0.9888888888888889
ID5665	5665	11	87.0	107.00749063670412	4.533707865168539	0.0	16.0	16	5.322553886092406	1		832.5393258426969	842.0	0.0	842.0	74096.0	89.2518214965357	0.6761904761904763	7.525984948045144	0.23582856562269855	0.005308605224826237	5.97681453266821	5.2696561557522275	1.2456478981506118	1.134194405861579	89.0	35.93314879550714	0.8661823283471681	0.956989247311828
ID5283	5283	11	90.0	107.0072463768116	4.384057971014492	0.0	13.0	13	5.41151637980601	1		663.6304347826077	686.0	0.0	686.0	61054.0	122.50819370590528	0.6687499999999996	4.34173857792336	0.14206291284632563	0.06266493124125566	5.913459986055901	5.505977605094531	1.0491459056129095	1.0740072717666593	92.00000000000001	35.154162245799	0.9355008486412896	1.0
ID5475	5475	11	93.0	107.15070921985814	4.570921985815603	0.0	15.0	15	5.4700209598571305	1		774.1702127659557	791.0	0.0	791.0	72772.0	114.75721340251853	0.6727272727272721	5.426256957594497	-0.05376850215034291	-0.10263839770099688	5.923558254604033	5.341037449033419	1.4233924582073822	1.1090651041355335	94.0	35.97349189082658	0.9127934716327903	0.9842931937172775
ID4932	4932	11	63.0	106.012	2.6226666666666665	0.0	2.0	2	4.460310290381928	1		144.66666666666663	147.0	0.0	147.0	9114.0	18.52025917745215	0.7044204970310094	6.456641104258951	0.044775853599167484	-0.3736007894413575	5.506734924112518	4.212631218938596	0.019509798627828978	1.3071960582156017	62.5	30.830621427371835	0.8262763536453283	0.9689922480620154
ID5444	5444	11	71.0	107.39655172413794	3.897701149425287	0.0	9.0	9	4.803901200932928	1		478.35616438356215	485.0	0.0	485.0	34920.0	56.764956390123324	0.6532066508313543	6.659237685297093	0.09241918349197242	0.08202645272845756	5.026520393523152	4.851000002274318	0.3444339790781463	1.0361823111042145	72.5	31.500667805081804	0.9181388172861682	0.9863945578231295
ID5029	5029	11	53.0	105.8462783171521	2.2896440129449838	0.0	0.0	0	4.0488219445247555	1		50.880000000000024	53.0	0.0	53.0	2544.0	10.491279177274327	0.6093750000000002	3.6726203531363457	0.3368415860524109	0.016103412766230524	5.310772819272407	3.974574856910422	0.16917929007909693	1.336186387341226	51.49999999999999	28.620890997328623	0.7900431169341859	0.9999999999999999
ID5676	5676	11	86.0	106.51136363636364	4.679924242424242	0.0	18.0	18	5.292567428401227	1		935.370786516853	946.0	0.0	946.0	83248.0	100.2757994486014	0.6893542757417099	7.6127120473184124	0.04210986686036514	0.01893301104254093	5.765009087859808	5.087943149759863	1.3562244892752684	1.1330726225059926	88.0	34.850386265208925	0.9104945367171854	0.9832402234636873
ID4942	4942	11	54.0	105.48809523809523	2.613095238095238	0.0	1.0	1	4.222008245644752	1		102.14285714285718	104.0	0.0	104.0	5720.0	13.897584579446052	0.6751269035532996	5.924290862392083	0.051310611078317456	-0.1462989331972694	5.169357264527657	3.9473132165566116	0.02342237750696463	1.309588821795368	56.00000000000001	28.155374460927135	0.8877185099956028	1.0000000000000002
ID5077	5077	11	62.0	106.56299212598425	2.9960629921259843	0.0	4.0	4	4.495851173323102	1		226.15384615384633	245.0	0.0	245.0	14700.0	65.79305405237285	0.6920799407846042	2.811831631398933	-0.14012838035046413	-0.47973277707324624	5.144338285198035	4.940025097770307	-0.8683951976852986	1.0413587346995354	63.50000000000001	30.015339721864635	0.885721247267087	0.9921875000000001
ID5398	5398	11	81.0	107.34756097560975	4.079268292682927	0.0	11.0	11	5.10895396995029	1		575.8902439024398	583.0	0.0	583.0	47223.0	64.38157970163567	0.6474576271186444	7.03080716009856	0.17275212797218772	0.0111047616009944	5.770413368438247	5.009727991367449	0.9566374717404398	1.1518416525571005	81.99999999999999	33.425505344717344	0.9222905369708455	0.9999999999999998
ID4857	4857	11	66.0	107.54511278195488	3.274436090225564	0.0	6.0	6	4.600826820390231	1		331.97014925373156	337.0	0.0	337.0	22242.0	41.17110274807485	0.6409521435692923	6.29892182781432	0.05341909178773377	-0.04285975551466309	5.372544493043939	4.201753044163132	0.37166584162373617	1.2786435653345247	66.5	30.200104725336033	0.9162513159283895	0.9925373134328358
ID4825	4825	11	68.0	107.6094890510949	3.6605839416058394	0.0	7.0	7	4.669499673796933	1		386.99999999999983	387.0	387.0	387.0	26316.0	1.7179815698821102E-13	0.6472945891783564	1.7703256627616615E15	0.016027641085727955	0.08255737589779416	5.07225788639661	4.502728631161537	0.26338946940901814	1.1264853607418388	68.50000000000001	31.953727052989496	0.8430578822203851	0.9448275862068966
ID4953	4953	11	62.0	106.56299212598425	2.9960629921259843	0.0	3.0	3	4.495851173323102	1		178.1538461538459	193.0	0.0	193.0	11580.0	51.828814008603864	0.7002603198214947	2.8313791240236266	-0.14012838035046413	-0.47973277707324624	5.144338285198035	4.940025097770307	-0.8683951976852986	1.0413587346995354	63.50000000000001	30.015339721864635	0.885721247267087	0.9921875000000001
ID5338	5338	11	85.0	107.6858585858586	4.081818181818182	0.0	12.0	12	5.124506377219443	1		637.9999999999986	638.0	638.0	638.0	52954.0	1.3725353938049436E-12	0.6472545757071541	3.6529315021003325E14	0.00967646746401926	-0.05395811231355556	5.44554570940351	5.22195704248912	1.9614732904485686	1.0428170253211837	82.5	34.20010472533603	0.8863575343756296	0.9763313609467454
ID5691	5691	11	92.0	106.76519337016575	4.35451197053407	0.0	19.0	19	5.367219457003138	1		987.999999999999	988.0	988.0	988.0	88920.0	1.0289136938102816E-12	0.6682027649769582	7.692498578535996E14	0.06998171295743333	-0.04300039203584318	5.836968541217606	5.376508502001874	1.0657381393757255	1.0856429482152379	90.5	36.672240680335605	0.8456361703417624	0.9526315789473684
ID5084	5084	11	65.0	106.53787878787878	3.277777777777778	0.0	5.0	5	4.583497844237541	1		286.5909090909091	291.0	0.0	291.0	18915.0	35.819623874985744	0.638655462184874	6.2366355429528735	0.028801827865083417	-0.030401345259121738	5.204628020125756	4.320948874179885	0.4606373406324989	1.2045104377944282	66.0	30.24483498974493	0.9066744149284277	0.9850746268656716
ID5183	5183	11	76.0	107.7390350877193	3.7675438596491224	0.0	10.0	10	4.918490759365935	1		532.8947368421053	540.0	0.0	540.0	40500.0	61.94224814505183	0.6853932584269663	6.997179883052118	0.025961225091344436	-0.052646306714723805	5.147588719515706	4.905497863571034	-0.09292358043848617	1.049350924753729	76.0	32.24483498974493	0.9185507131305495	0.9870129870129872
ID5599	5599	11	95.0	106.9578947368421	4.4	0.0	17.0	17	5.499039842323395	1		873.2210526315798	892.0	0.0	892.0	82956.0	128.73469162843213	0.6706586826347308	5.445934525387462	0.05342150583227957	-0.024930209907923023	6.049495148291605	5.439747819496791	1.029054725941574	1.1120911022031936	94.99999999999999	36.62751041592672	0.8898538181947314	0.9743589743589742
ID5059	5059	12	103.0	64.2464114832536	415.29744816586924	0.0	4.0	4	5.767441643068972	1		231.54285714285757	236.0	0.0	240.0	24312.0	32.42180788255997	0.5908857655522995	5.3050403024025945	-0.045655916456538305	-0.008797475517250351	6.6892078665558445	5.240309364041798	0.5602361491974477	1.276491024071244	104.5	38.041723978299814	0.9074146242632882	0.9766355140186918
ID4963	4963	12	88.0	67.7048417132216	419.66945996275604	0.0	7.0	7	5.337483940345794	1		382.213483146067	391.0	0.0	391.0	34017.0	58.27939599856096	0.847516957070945	6.017012587409092	-0.17706975174590942	-0.0641276893505636	6.404495774962092	4.786018975699152	1.2037517906658288	1.3381676519630825	89.5	35.323210350953694	0.901389644044389	0.9944444444444445
ID5189	5189	12	114.0	65.35714285714286	418.52597402597405	0.0	10.0	10	6.063397715326599	1		537.3275862068961	542.0	0.0	542.0	62330.0	50.323436645980784	0.5895025912261252	7.919966043715166	0.013568552660242062	0.09547059164471464	8.664711764027732	4.440482021741518	0.8794836865484496	1.9512998187141648	115.49999999999997	43.56804534069861	0.7646376814969192	0.9705882352941174
ID4870	4870	12	108.0	63.288990825688074	414.914373088685	0.0	6.0	6	5.890312181373172	1		335.781818181818	342.0	0.0	342.0	36936.0	45.903245236795556	0.7675905899411846	6.353188529103116	-0.20695273668762112	0.0034003790962955564	8.347546442056288	4.430136807011037	-0.4323598818251851	1.8842638062205315	109.0	42.029617779364386	0.7753994362717034	0.9688888888888889
ID5446	5446	12	112.0	65.0	418.25	0.0	9.0	9	6.023896332520351	1		474.295652173912	487.0	0.0	487.0	54544.0	77.96456391556772	0.6123275756486433	4.620749458581437	0.0010723570818824719	0.07870829208738478	8.518728671823368	4.496471024740032	0.8506114805871492	1.894536543202986	114.0	42.344811828144685	0.798940249348315	0.9702127659574468
ID4934	4934	12	116.0	63.9051724137931	416.0689655172414	0.0	1.0	1	6.076507779746499	1		97.51724137931026	101.0	0.0	101.0	11312.0	18.508979141097388	0.6796673925955253	4.263851594853863	-0.09407780516912304	0.11600077475526695	8.676803892751382	4.577658957633245	1.0716672671939842	1.895467524570133	116.0	43.09331436847988	0.7849609607557229	0.9830508474576272
ID5320	5320	12	132.0	65.50383141762453	419.6583652618135	0.0	14.0	14	6.445109785487341	1		711.2000000000016	728.0	0.0	728.0	92456.0	109.73049437302687	0.6216599668952479	4.969211860291327	0.05439546437241424	0.13390113358794517	9.23179293463135	4.744029992905674	0.8864489855555087	1.9459811486092573	130.5	46.80727951006413	0.7485030516597144	0.9456521739130435
ID4905	4905	12	115.0	64.34202898550724	415.7130434782609	0.0	2.0	2	6.050259243299904	1		140.00000000000037	140.0	140.0	140.0	15960.0	3.7111349861804885E-13	0.685510887772195	3.068556150439827E14	-0.0340859139100836	-0.05190548578676636	8.02131475256429	4.880493584986657	1.0443692634684543	1.6435458038997137	115.00000000000001	42.16004682467329	0.8130280611935524	0.9623430962343097
ID4874	4874	12	114.0	65.20254110612855	415.160687593423	0.0	3.0	3	5.957478687288161	1		179.70270270270245	183.0	0.0	183.0	19947.0	24.452400735304167	0.5879251913473733	5.441957310422779	-6.989351973919338E-4	-0.07427308113733279	7.7306947528431005	5.0227052397089125	0.4418474351885222	1.5391495984524721	111.5	40.01691844075903	0.8749786319504533	0.9955357142857143
ID5644	5644	12	134.0	64.78345498783456	419.6861313868613	0.0	18.0	18	6.6036697681803656	1		902.8467153284654	930.0	0.0	930.0	123690.0	157.1480610626466	0.6180577812371222	4.389045097618728	0.07400407599915255	-0.005693175409945526	9.132348969872115	5.10878902708457	0.9971325828935443	1.7875760618526986	137.0	46.216419994097535	0.806005172222877	0.9750889679715302
ID5454	5454	12	136.0	64.9969474969475	419.6098901098901	0.0	15.0	15	6.591608260818251	1		753.138686131386	770.0	0.0	770.0	103180.0	113.10297120465033	0.5819510659049956	4.899190880698649	0.053581148369784115	0.03264793175192276	9.284009505580421	4.849302066027582	0.9284892034400807	1.9145042686906968	136.49999999999997	46.804113318198404	0.7830229137606067	0.9545454545454544
ID5391	5391	12	126.0	65.31960784313725	418.9339869281046	0.0	11.0	11	6.370597341571143	1		555.421875	578.0	0.0	578.0	71094.0	112.42387516312056	0.6176666852762939	3.7727633189142935	-0.016967391450173012	0.005323724067493013	8.904933576150249	4.727521851375291	0.8653419563184195	1.8836366824110398	127.5	45.28977186888904	0.7811236419586685	0.9550561797752809
ID5584	5584	12	130.0	65.5125313283208	418.96491228070175	0.0	19.0	19	6.506551687525747	1		943.5151515151518	973.0	0.0	973.0	124544.0	167.42688890216522	0.6423614760395222	4.408231615232896	0.0765000036857192	0.11647397561862421	8.822324572784932	5.084492017215845	0.8868853517682489	1.7351437553472338	132.99999999999997	44.46382280526337	0.845372094070615	0.9851851851851852
ID5585	5585	12	130.0	65.30661577608141	419.68066157760813	0.0	17.0	17	6.457444935117649	1		880.2290076335865	887.0	0.0	887.0	115310.0	77.4975498258338	0.6305915625736502	8.784977730185181	-0.016278354355570776	-0.05457706786599789	9.217963236639116	4.723529609877172	1.0059948798478355	1.9514989844382102	131.0	45.55954508940752	0.7930898680070618	0.9812734082397003
ID5234	5234	12	102.0	66.11247947454844	418.3144499178982	0.0	8.0	8	5.684052554969452	1		434.696078431373	439.0	0.0	439.0	44339.0	43.467477136676074	0.7095456829390198	8.301392244959448	0.06514671781273354	0.02765909196393537	7.737983896578835	4.294445697865693	1.0046929147307047	1.8018585961919498	101.5	40.60332046211717	0.7736647408096679	0.9530516431924883
ID5302	5302	12	131.0	65.21259842519684	418.997375328084	0.0	12.0	12	6.358093703724522	1		617.140625	622.0	0.0	622.0	78994.0	54.97755223725407	0.6080846224838943	8.489534034524524	0.0031781951833524938	-0.01664043087173042	8.891144799805357	4.717929548611859	0.9047841074879917	1.8845437830714047	127.0	46.931936580378995	0.7245638038339421	0.9372693726937271
ID5623	5623	12	136.0	64.8040293040293	419.6904761904762	0.0	16.0	16	6.591608260818253	1		785.3525179856102	827.0	0.0	827.0	109164.0	181.50749029576866	0.6044759993366403	3.260212597407578	0.09395569656601217	-0.010775771113896607	9.23434806199073	5.011736007981383	0.994335819188416	1.8425447883297672	136.50000000000003	45.41180564670882	0.8317732981829001	0.9927272727272729
ID5016	5016	12	116.0	63.94296296296296	415.67037037037034	0.0	0.0	0	5.98413420602149	1		45.58928571428566	46.0	0.0	46.0	5106.0	4.34659143960609	0.6750380905863397	8.45371408387332	0.062077770975774674	0.10035522407055354	8.236990876310538	4.583679686900727	0.9884335886219425	1.7970258479994294	112.49999999999997	44.26017471160956	0.72166582362439	0.9183673469387752
ID5085	5085	12	114.0	65.44273127753304	415.93465491923644	0.0	5.0	5	6.010671516715935	1		289.4385964912277	292.0	0.0	292.0	32996.0	27.348305698185477	0.6310671577664624	8.189544543700332	0.004226059699331385	0.04249018178391347	7.676044190817012	4.900298213912282	0.4910715716892884	1.5664442970071082	113.5	40.60332046211718	0.8651324934177068	0.9742489270386268
ID5245	5245	12	129.0	65.2390180878553	419.31524547803616	0.0	13.0	13	6.407961869245868	1		668.4728682170556	679.0	0.0	679.0	86233.0	84.21448412381523	0.5965575444887083	5.931912743676819	0.034021489544493	0.07376454927847997	8.73287909130744	4.804359388438611	0.9281288969282101	1.8176989657190437	129.0	48.312212525361744	0.6945215410090356	0.9148936170212766
ID5249	5249	13	140.0	297.8511269276394	359.4288256227758	0.0	10.0	10	6.687491234298748	1		500.7943262411354	508.0	0.0	508.0	70612.0	60.28545402979491	0.7495284061140648	7.117770123650148	0.14933704700993694	0.1194805265912282	8.811601470950912	5.368183709385588	2.7254544817577226	1.6414493146992986	140.5	45.798993530880125	0.8417329341490531	0.9859649122807017
ID5570	5570	13	136.0	297.50735294117646	360.15318627450984	0.0	19.0	19	6.579524642479541	1		949.4222222222241	971.0	0.0	971.0	128172.0	143.6638627931069	0.798668874632421	5.868909181517218	-0.13607772109727165	0.0025908311592741677	8.942130739430784	4.983564761802311	-0.24115211298393943	1.7943241769365215	136.0	45.79465817520807	0.8149277919731849	0.9611307420494699
ID4931	4931	13	137.0	297.7189781021898	358.4939172749392	0.0	6.0	6	6.6036697681803656	1		309.08029197080253	316.0	0.0	316.0	42344.0	46.41628428658377	0.7593241465272484	5.747940784762382	0.059157124773416114	-0.05105779681173544	9.032520546435824	5.042867664806718	-0.42280048324378916	1.7911476459063536	137.0	45.467917453762354	0.8327608608128317	0.9785714285714285
ID4707	4707	13	138.0	296.02311435523114	357.5535279805353	0.0	1.0	1	6.6036697681803656	1		53.795620437956046	55.0	0.0	55.0	7370.0	8.078783657474954	0.7122279872996199	5.539727241752936	-0.042261889822517794	0.033533568639712664	8.114041875642261	5.5695309776595465	2.6045800227765317	1.4568626888312919	137.0	43.736211698198645	0.9000115961818584	0.9927536231884058
ID5604	5604	13	146.0	297.57342657342656	360.63519813519815	0.0	18.0	18	6.746726148605861	1		881.0068965517273	906.0	0.0	906.0	127746.0	148.90267592139347	0.7489033020753331	5.067184866849073	0.01866906408813193	0.016349558670559556	8.69208779435648	5.54841942894828	-0.423236046117168	1.566588089755156	143.0	45.46161121095237	0.8694733085409506	0.9896193771626297
ID4968	4968	13	122.0	296.9457994579946	358.0243902439024	0.0	4.0	4	6.257165172872317	1		211.47540983606527	215.0	0.0	215.0	25800.0	27.41394141153274	0.7472722844572932	6.598370195655601	0.10608078130240925	0.2574804119843098	7.998856818488062	5.40949742388348	2.6828247658327125	1.478669124265093	123.0	42.337354119286815	0.8623181933539519	0.9959514170040485
ID4744	4744	13	131.0	296.76153846153846	357.7564102564103	0.0	3.0	3	6.432750982580687	1		155.03875968992267	160.0	0.0	160.0	20000.0	27.842302319485334	0.7777291561256446	4.872231568664859	0.03297182476232738	-0.00425518381040258	7.993520056867771	5.380461207190547	-0.41668905975185	1.4856570373902305	130.0	42.9239788471735	0.8866521509564395	0.9885931558935361
ID5163	5163	13	145.0	297.471363115693	360.5744558991982	0.0	13.0	13	6.805445498991344	1		637.9034482758627	656.0	0.0	656.0	92496.0	107.81474106449748	0.7706083472787358	5.150127762069858	0.0778908329157753	-7.209937862245865E-4	8.623588689385324	5.673786937267076	-0.39007408586728753	1.5198999865051497	145.5	45.58119298143258	0.880038114887807	0.9897959183673469
ID5520	5520	13	153.0	297.8048245614035	360.36293859649123	0.0	16.0	16	6.955796338302048	1		791.0723684210545	807.0	0.0	807.0	120243.0	112.62039044516939	0.7413902968863146	5.98108479823737	-0.010216263564858467	3.3584592321038843E-4	9.136495053352574	5.500192810282133	-0.40947725341981156	1.661122685785249	152.0	47.142806756935315	0.8594538879876881	0.987012987012987
ID5265	5265	13	143.0	297.3256772673734	360.28327444051826	0.0	12.0	12	6.711247938722454	1		597.4042553191507	606.0	0.0	606.0	84234.0	71.91532508278685	0.7396298033947648	7.06373540232946	0.013049167907775596	0.021113951462037484	8.625607807569432	5.431553176583378	-0.484306579257158	1.5880554837898535	141.5	45.1534741150538	0.8721354959392907	0.9860627177700348
ID5427	5427	13	134.0	297.41885143570534	359.42384519350816	0.0	9.0	9	6.5187705746970455	1		457.522388059701	468.0	0.0	468.0	61308.0	69.49665610151253	0.7548083492611092	5.663506989068998	-0.054479966697059595	-0.057548681491478855	8.696003100302715	5.041053174307167	2.668222446797015	1.7250369713661824	133.5	46.5479228395898	0.774266587519664	0.9401408450704225
ID4755	4755	13	138.0	296.02311435523114	357.5535279805353	0.0	0.0	0	6.6036697681803656	1		3.9124087591240837	4.0	0.0	4.0	536.0	0.5875479023618169	0.4080560420315232	3.859497912529289	-0.042261889822517794	0.033533568639712664	8.114041875642261	5.5695309776595465	2.6045800227765317	1.4568626888312919	137.0	43.736211698198645	0.9000115961818584	0.9927536231884058
ID5363	5363	13	136.0	297.77818627450984	359.79411764705884	0.0	11.0	11	6.579524642479541	1		547.6470588235302	560.0	0.0	560.0	74480.0	82.55400292349725	0.7838951251057852	5.830170609832842	-0.025299010118713102	0.015768751109091136	8.745931105280876	5.177119355926423	2.742683025142509	1.6893431470281084	136.0	45.67034033446227	0.8193704104969839	0.9714285714285714
ID4980	4980	13	132.0	295.8307888040713	357.5776081424936	0.0	2.0	2	6.457444935117649	1		109.43511450381669	112.0	0.0	112.0	14336.0	16.818076006598087	0.7482571492449339	5.570009598420384	-0.10168840740618118	-0.09832507057854618	8.115316746951319	5.547660921371999	-0.40844845354740905	1.4628357540179853	131.0	42.81536317079564	0.8980114938572116	1.0
ID5492	5492	13	153.0	297.8782894736842	360.5416666666667	0.0	15.0	15	6.955796338302048	1		742.169934640524	752.0	0.0	752.0	113552.0	85.69466841869664	0.7555423216718637	7.4546463064798685	-0.01036199123236478	0.09064271215364263	9.47106848423872	5.466321900956476	2.8286264461306407	1.7326217986872503	152.0	47.66626634116092	0.8406809015455462	0.990228013029316
ID5146	5146	13	127.0	297.79442282749676	359.17315175097275	0.0	8.0	8	6.395531281654176	1		405.61240310077625	412.0	0.0	412.0	52324.0	51.09921569810295	0.7365474813008808	6.733503253159842	0.04025888504476279	0.1879797505968588	8.737301420808308	5.0161015047356665	2.682047912925259	1.741850999737442	128.5	44.316547881033806	0.8222069546524712	0.9846743295019157
ID4830	4830	13	126.0	296.79249011857706	358.17193675889325	0.0	5.0	5	6.345565428096185	1		264.54761904761864	271.0	0.0	271.0	33333.0	41.48032924514589	0.7443030269372373	5.442764064475201	0.061588864646367765	0.212708536172204	8.193336682184425	5.283812915769124	2.6498090720846106	1.5506485208308676	126.5	43.10398172659836	0.8555898221252914	0.9921568627450981
ID5054	5054	13	128.0	297.378431372549	358.8816993464052	0.0	7.0	7	6.370597341571143	1		367.08661417322884	370.0	0.0	370.0	46620.0	32.832190848396145	0.7952955437136495	9.905839257717082	-0.0879980413643811	0.3309934258345993	8.878159993415114	5.161501798154384	2.651865616111232	1.7200730214972915	127.50000000000001	43.99333794095672	0.8278396419665287	1.0000000000000002
ID5278	5278	13	149.0	297.8060295790671	360.41581342434586	0.0	14.0	14	6.828791864299668	1		704.1438356164394	709.0	0.0	709.0	102805.0	58.6772575019079	0.7690376558225562	10.43354991467007	-0.020017114418449555	0.05703145135813974	9.146985239810522	5.226145503450528	2.8078298207884953	1.7502354715863317	146.5	47.63696555891704	0.8112585927624967	0.9606557377049181
ID5503	5503	13	154.0	297.79690949227376	360.6754966887417	0.0	17.0	17	6.93287767191607	1		846.635761589405	858.0	0.0	858.0	127842.0	98.41500450938763	0.7576649159952706	7.416626035906836	-0.13411139949633424	-0.04358124625926206	9.233600745555366	5.412977724808771	2.832335529105384	1.7058264812795936	151.0	47.25360200199006	0.8498004821125715	0.9837133550488599
ID5024	5024	14	132.0	6.5171957671957665	300.66534391534395	0.0	0.0	0	6.333012368467128	1		50.00000000000002	50.0	50.0	50.0	6100.0	2.1404184639845998E-14	0.7179475526064628	1.9524689211102785E15	0.14480240773241318	-0.07754798441562746	9.857075916406187	4.506636393754597	0.8828637408230955	2.187235679822396	126.00000000000001	48.30546781786358	0.67855932686642	0.9264705882352944
ID5218	5218	14	141.0	7.421083627797408	301.69199057714957	0.0	8.0	8	6.711247938722453	1		419.6830985915481	435.0	0.0	435.0	59595.0	80.46014560927303	0.5425352502568727	3.669133593697111	-0.017757894100558877	-0.0033707544706847916	9.610002194804142	4.774278763672813	0.8227557387770068	2.012869937115119	141.49999999999997	49.47858481188082	0.7263262915350928	0.9528619528619526
ID5186	5186	14	148.0	7.648526077097505	302.5986394557823	0.0	10.0	10	6.840435166640879	1		537.3445945945958	541.0	0.0	541.0	79527.0	44.469926066099355	0.6396798671028973	9.42801122084955	-0.1489704541338765	0.14814772394050765	10.353254878379078	4.88608950718248	0.9977028892523343	2.1189245230076	147.0	52.3788747344351	0.6733096989211473	0.9423076923076922
ID5412	5412	14	142.0	7.336805555555555	302.7685185185185	0.0	11.0	11	6.770275002573075	1		577.5352112676054	590.0	0.0	590.0	82010.0	85.1464039105073	0.6598643203889634	5.392922871152731	-0.06844237892292944	-0.03532782019212301	10.140504315679108	4.74368407211985	0.9882715391028389	2.137685427931025	143.99999999999997	48.7093352888438	0.7626898206937216	0.9795918367346936
ID5702	5702	14	111.0	8.034883720930232	304.5341085271318	0.0	19.0	19	5.849642105698219	1		971.25	999.0	0.0	999.0	104895.0	164.9365850950108	0.8284173854797031	5.336025439392408	-0.038851683666460156	0.16436111878279502	8.717225670287668	4.255657308306972	1.3268578396759205	2.048385252560583	107.5	41.769175990187094	0.774295103435992	0.9862385321100918
ID5447	5447	14	142.0	7.859338061465722	302.8037825059102	0.0	9.0	9	6.699380116989518	1		470.937062937063	488.0	0.0	488.0	67344.0	89.95642268822341	0.6197064111724188	4.005994771125191	-0.172641575792689	-0.08568553059726029	10.600783627087418	4.53332724012277	0.9701020090818673	2.33841129607055	141.0	50.40388661934366	0.6974304818955381	0.9494949494949495
ID5481	5481	14	145.0	9.106689734717417	308.10092272203	0.0	15.0	15	6.782018766824356	1		785.8531468531452	797.0	0.0	797.0	112377.0	93.92272505778976	0.63593872314169	6.50502463736553	0.055013850472046565	0.0907153395619863	11.220210347896066	4.346466886646077	1.329106870580676	2.581455384456884	144.5	51.388859835120094	0.6876061413297763	0.9665551839464883
ID4939	4939	14	130.0	6.134241245136187	300.57133592736704	0.0	1.0	1	6.395531281654176	1		103.0	103.0	103.0	103.0	13184.0	0.0	0.6886502578278667	Infinity	0.05978310024215883	0.1346295049526837	9.744467684960094	4.4413603871220895	0.9442855235193368	2.194027693229891	128.5	47.32560567482151	0.7209757045655619	0.9734848484848483
ID4973	4973	14	120.0	5.881742738589212	300.4308437067773	0.0	3.0	3	6.193249654676192	1		197.2991452991456	199.0	0.0	199.0	23084.0	18.397556508136695	0.6136270819894286	8.156360232213467	0.014344918628864391	-0.03884603679298249	8.706509985266159	4.5588127767352296	0.8841078876019473	1.9098195981413568	120.5	43.92145407707439	0.7849527075219612	0.9601593625498008
ID4941	4941	14	138.0	5.964755077658304	300.826164874552	0.0	2.0	2	6.6636498349357165	1		142.75177304964552	148.0	0.0	148.0	20128.0	27.468984075126475	0.5814781834372221	3.8215463296628824	-0.047240020853569806	-7.254774865432323E-4	9.413459235735614	4.905571861001362	0.9928774994680151	1.9189320842634783	139.5	46.82168385340986	0.7996317231167788	0.9755244755244753
ID5677	5677	14	140.0	9.276978417266188	307.40887290167865	0.0	16.0	16	6.651697090182844	1		840.9064748201423	847.0	0.0	847.0	116886.0	71.8416023438934	0.6599745317004583	9.307379742725942	0.1187913315358619	0.47248004610504396	11.738116517667999	4.161375540731856	1.3881013911804492	2.820729925183256	139.00000000000003	52.41036005034137	0.6359022736457255	0.9235880398671098
ID5488	5488	14	129.0	9.290364583333334	308.14453125	0.0	17.0	17	6.383076486422922	1		890.984375	898.0	0.0	898.0	114046.0	79.37273618818996	0.6781547743130064	9.072470037142041	0.08389402335211428	0.04892818792768608	10.131822500433847	4.24416080563103	1.3182461065261737	2.38723812891143	127.99999999999997	48.318313602641624	0.6889636314317295	0.9411764705882348
ID5361	5361	14	146.0	9.627417519908988	307.014220705347	0.0	14.0	14	6.828791864299668	1		743.9999999999998	744.0	744.0	744.0	108624.0	2.281563754358926E-13	0.6328581059149583	2.5277156824341185E15	0.042659714360164476	0.08119710917012267	11.13647539339751	4.4690963318346215	1.337280750719203	2.491885286533048	146.5	53.53277754521383	0.6424035527281566	0.9099378881987578
ID5683	5683	14	135.0	9.148216482164822	307.45448954489547	0.0	18.0	18	6.567418791116008	1		949.0000000000022	949.0	949.0	949.0	128115.0	2.168094823203872E-12	0.6886287307001624	3.5700056188821075E14	0.015581653854882393	0.030786811352987734	10.72294737851182	4.17932933901999	1.348389355167073	2.565710071804545	135.50000000000003	50.46095169172473	0.6687107196826249	0.9312714776632305
ID5365	5365	14	139.0	7.723404255319149	303.8534278959811	0.0	13.0	13	6.699380116989518	1		674.3120567375896	694.0	0.0	694.0	95078.0	115.63150428048692	0.6254224055891459	4.487680592864038	-0.11529059272177443	0.013250365767592242	10.243125507003429	4.580907731102948	1.1071766868186945	2.2360471129893695	141.0	49.53362750298289	0.7221521505244498	0.9690721649484536
ID5079	5079	14	130.0	6.52059202059202	301.1898326898327	0.0	4.0	4	6.420368389804505	1		245.99999999999915	246.0	246.0	246.0	31242.0	8.560281328912625E-13	0.6053314520396068	2.167232926032825E14	-0.017134873865019624	0.0711288564038251	9.55103879573942	4.555548495910997	0.9154761908738063	2.096572740760484	129.5	47.73221916726084	0.714260083669901	0.925
ID4888	4888	14	138.0	7.442446043165468	301.7482014388489	0.0	7.0	7	6.651697090182843	1		386.2014388489201	389.0	0.0	389.0	53682.0	32.994549364550906	0.6150467327209267	8.915068904416867	0.11356443696438076	0.09109720611678057	10.268690455588345	4.615458193842117	0.9402670736973886	2.2248474635278237	139.0	47.84816642185917	0.7629464637346651	0.9928571428571429
ID5113	5113	14	153.0	7.568432671081677	303.6523178807947	0.0	12.0	12	6.93287767191607	1		643.0000000000002	643.0	643.0	643.0	96450.0	2.281353984326362E-13	0.6167885034885853	2.15045990171021E15	-0.13032337502026217	-0.09610148498700556	10.836745667868856	4.717450096281733	1.0382120722039543	2.2971616968264943	151.0	51.860793048314775	0.7055186588069771	0.9496855345911951
ID5086	5086	14	140.0	6.833333333333333	301.22592592592594	0.0	5.0	5	6.555290583552474	1		284.5683453237409	293.0	0.0	293.0	39555.0	49.16064326056895	0.5524295378966744	4.1196851095222025	-0.017744549324947782	0.11638340228774499	9.946115329126417	4.551250235871077	0.8291694929596948	2.185358926374832	135.0	47.64942284741083	0.7471853416371176	0.9747292418772563
ID4862	4862	14	140.0	7.438628158844765	301.59867629362213	0.0	6.0	6	6.639722828285456	1		329.17391304347854	339.0	0.0	339.0	45426.0	57.07977680705068	0.567272446911348	4.174652503376887	0.0016227467800225468	0.0025161608872550085	9.785871192193113	4.652929312087491	0.8757332109467396	2.1031635204023287	138.5	47.51264771817126	0.7709765552628615	0.978798586572438
ID5088	5088	15	152.0	67.86710239651416	454.76361655773417	0.0	5.0	5	6.978639737521917	1		238.33766233766158	248.0	0.0	248.0	36704.0	48.14509942269527	0.9820271926241464	4.905513647828436	0.035725534246225064	0.025966800971067457	9.079805241214704	5.5922588657298045	0.45876464046855203	1.6236382219101306	153.0	47.482971980970284	0.8527574204309725	0.9776357827476039
ID4736	4736	15	153.0	67.8576965669989	454.1046511627907	0.0	4.0	4	6.921389879977901	1		199.66000000000042	201.0	0.0	201.0	29949.0	16.411581276647254	0.9692638696788075	11.975916130026027	0.08478855231873987	0.12130326823764945	9.20921540816642	5.424267710665567	0.3850746446444071	1.697780400856438	150.5	48.71714217033332	0.7968613376314873	0.940625
ID5537	5537	15	167.0	68.94051130776793	456.9031465093412	0.0	19.0	19	7.345306372654071	1		937.2781065088772	960.0	0.0	960.0	158400.0	146.36768624715484	0.9721926767780645	6.313297633983752	-0.007540468238659156	-0.016415137720683575	10.462745103226608	5.353601776894966	0.45910769197012147	1.9543375729553967	169.49999999999997	51.235024430223866	0.8114199313467956	0.9854651162790696
ID4771	4771	15	148.0	67.1499442586399	453.9882943143813	0.0	0.0	0	6.898356904689457	1		12.651006711409439	13.0	0.0	13.0	1885.0	2.108304604180495	0.9818371591610352	5.945566241978755	0.12368785157636353	-9.60137859283679E-4	9.694762552941981	5.3284252692306255	0.471641205516071	1.819442342360525	149.5	48.83879085653027	0.7876281876212878	0.9707792207792207
ID4872	4872	15	156.0	68.45343915343915	455.1920634920635	0.0	6.0	6	7.080523079119723	1		293.1210191082801	295.0	0.0	295.0	46020.0	23.543563091794983	0.9831041997363396	12.344081627653422	-0.017391456810413805	0.032360062803548695	9.767538497102073	5.273016761106746	0.4203606229869794	1.8523624975263646	157.5	50.06570956411514	0.7896046020106682	0.9545454545454546
ID5000	5000	15	134.0	67.37377450980392	453.4424019607843	0.0	2.0	2	6.579524642479541	1		117.99999999999991	118.0	118.0	118.0	15930.0	8.558269038962652E-14	0.9710144927536232	1.3585072560005112E15	-0.12345403931293111	-0.01039115777483218	8.92868541731152	5.090602010557394	0.4283319666513037	1.7539547186745947	136.0	45.4557711195617	0.8271241725230398	0.9679715302491103
ID5100	5100	15	169.0	68.5545634920635	456.7509920634921	0.0	14.0	14	7.312732791431452	1		685.6094674556192	698.0	0.0	698.0	115868.0	92.44258916098158	0.9800021299506562	7.341690344686681	-0.016057437663188585	-2.2197531738653406E-4	10.358419524777457	5.585557289195058	0.41724278185798425	1.8545006323389126	168.0	50.69625300939792	0.8214240660421686	0.9882352941176471
ID5484	5484	15	170.0	68.38137254901962	456.8990196078431	0.0	15.0	15	7.356132180109627	1		745.5882352941171	750.0	0.0	750.0	126750.0	57.52237416355293	0.9882352941176471	12.885011812635781	-0.020726043664657388	0.05385444856344088	10.041285749272333	5.563606521763685	0.4338688355736311	1.8048159426790675	170.00000000000003	50.98302559048129	0.8218784158073109	0.9770114942528737
ID4749	4749	15	146.0	67.14541387024607	453.81767337807605	0.0	1.0	1	6.886811529393323	1		69.1066666666668	71.0	0.0	71.0	10366.0	11.476937286813877	0.9954136855622823	6.007511259719486	0.10945891587944906	-0.038362999097188905	9.588759017412242	5.2091785012878065	0.47347008770844345	1.840743029835073	148.99999999999997	47.56769040927331	0.827507620433796	0.9900332225913617
ID5102	5102	15	158.0	68.546875	455.9645833333333	0.0	8.0	8	7.136496464611085	1		380.370370370371	395.0	0.0	395.0	61620.0	74.8280753177747	0.9913834370512208	5.06126257328812	-0.0747368484691474	-0.1229317401424415	10.225072799005472	5.2444484359282075	0.4076629148680488	1.9496946006669529	160.0	50.046709517834074	0.8027471814007563	0.975609756097561
ID5166	5166	15	173.0	68.4012707722385	456.38856304985336	0.0	12.0	12	7.366942078931821	1		582.9529411764694	597.0	0.0	597.0	99102.0	90.75917882833788	0.9762594700275808	6.345914716951141	-0.02709051557282652	-0.025855093655600868	10.17594431130722	5.533963525139534	0.4522580346837559	1.8388166573704772	170.49999999999997	50.931248449633785	0.8259725292348121	0.9715099715099715
ID5232	5232	15	164.0	68.44444444444444	455.9020202020202	0.0	9.0	9	7.247146419131151	1		435.9272727272723	444.0	0.0	444.0	71928.0	59.50277341726062	0.975609756097561	7.235720787773585	-0.01931100946750482	0.05525265253930571	9.839511992609363	5.517873870707669	0.4134207574936837	1.783207123461748	165.0	51.140639650107936	0.7927960848612423	0.9537572254335261
ID5200	5200	15	166.0	68.43593593593594	455.94644644644643	0.0	10.0	10	7.280013464932681	1		486.054216867469	495.0	0.0	495.0	80685.0	66.13991194284465	0.9758294960231513	7.258979590665506	0.039045413452718204	0.03844209874086728	9.882283752513501	5.519536943471186	0.4246407242318555	1.7904189887165831	166.5	50.849531713352505	0.8091894024041653	0.9680232558139535
ID5136	5136	15	166.0	68.60410410410411	456.78928928928934	0.0	13.0	13	7.280013464932681	1		628.7142857142853	648.0	0.0	648.0	105624.0	110.44369648874304	0.9917802689760197	5.669130163381555	0.09286405404097638	-0.05482494032185312	10.212605898331924	5.465615187289769	0.4198307787236968	1.8685190135743974	166.5	51.436771073280624	0.7908182911240292	0.9652173913043478
ID5010	5010	15	162.0	68.59538461538462	455.40666666666664	0.0	7.0	7	7.19203423968949	1		335.5061728395063	344.0	0.0	344.0	54352.0	53.548404632425814	0.9791867411832724	6.199586523447508	0.02754462387934449	0.1334123444075813	9.815596855585136	5.483620684122074	0.484414767863274	1.789984650835967	162.5	50.74871569567104	0.7928903228873931	0.9447674418604649
ID5588	5588	15	174.0	67.9929178470255	456.9202077431539	0.0	18.0	18	7.49544494419371	1		894.8863636363651	900.0	0.0	900.0	157500.0	67.84005252999673	0.9924312875949449	13.141011791145294	0.06737527217456464	-0.009535261339810286	10.379138069963073	5.583891237740953	0.38923283050102464	1.8587643684410498	176.5	51.9539768352427	0.821706989197473	0.9832869080779945
ID4726	4726	15	166.0	67.41493570722056	454.2546983184966	0.0	3.0	3	7.323606749544158	1		147.6627218934907	155.0	0.0	155.0	24955.0	33.013505096212654	0.9876179137283635	4.44493367669364	0.08410596521534468	-0.01536355673536534	9.83330546659677	5.691220309125469	0.35536709750551276	1.7278026385360201	168.50000000000006	50.00993698663066	0.8466368252152587	0.9825072886297376
ID5495	5495	15	171.0	68.10500963391137	456.86608863198455	0.0	17.0	17	7.420755373261929	1		849.0635838150303	854.0	0.0	854.0	146888.0	64.92841767643327	0.9922779922779924	13.026232117754224	0.04302620269262053	-0.01333121968541379	10.282319883726917	5.5216116168188	0.4076729537366337	1.8621954235982525	173.0	51.952825768897384	0.8054482061443218	0.9746478873239437
ID5498	5498	15	178.0	67.91666666666667	456.8141025641026	0.0	16.0	16	7.611333607551958	1		772.6593406593419	799.0	0.0	799.0	140624.0	143.05523561593873	0.9887005649717514	5.370437701642805	0.03455508292161276	-0.07331685058378164	10.239397066526205	6.028718432573243	0.4235763366547549	1.6984367707741355	182.0	52.45148991128512	0.8313149560370879	0.9811320754716981
ID5244	5244	15	175.0	68.5565134099617	456.22222222222223	0.0	11.0	11	7.442171739215615	1		525.3485714285729	544.0	0.0	544.0	91936.0	99.27141875323808	0.9803576038521544	5.239552833954618	0.1202215211867952	0.058959729674323356	9.93818494261349	5.860653710576933	0.4617068687671311	1.695746828494181	173.99999999999997	50.51606170127988	0.8568408083208827	0.9942857142857143
ID5312	5312	16	187.0	172.42273135669362	32.29335130278527	0.0	12.0	12	7.684170995435563	1		623.6108108108128	627.0	0.0	627.0	115368.0	46.097956805281704	0.8516204171759526	12.443886990735031	0.07667722587943236	-0.103977680444971	12.055324390120278	5.184465077152668	0.82458151513792	2.325278348049191	185.5	57.31817431946375	0.709527250884357	0.9737532808398952
ID5664	5664	16	188.0	171.4938434476693	32.4349164467898	0.0	18.0	18	7.7665773305767285	1		934.9462365591362	940.0	0.0	940.0	173900.0	68.92414406003638	0.8711631674064466	12.63086510898312	0.01706194310484204	0.05495574151310776	12.560904951239525	4.906845061619233	0.8419305585457123	2.5598739706475455	189.5	59.78588916038027	0.6662261774615181	0.9522613065326633
ID4833	4833	16	166.0	172.0	30.879960317460316	0.0	5.0	5	7.312732791431452	1		271.99999999999994	272.0	272.0	272.0	45696.0	5.701335472232938E-14	0.8644579542208984	4.4239843753205005E15	0.036204143467564065	-0.035046578015385244	11.124836414842422	5.014006043107501	0.8067512380059312	2.218752095469683	168.00000000000003	53.62719745905092	0.7340893827195044	0.9518413597733713
ID5538	5538	16	187.0	172.00886524822695	32.86790780141844	0.0	17.0	17	7.735777827895049	1		859.7553191489328	869.0	0.0	869.0	161634.0	89.3905312874627	0.85726432872179	8.878802258278363	0.09970437607774603	0.07929879563669291	12.071904984429475	5.166140302453799	0.8306617407596488	2.336735798424908	187.99999999999997	58.036478082665255	0.7013997618419389	0.961636828644501
ID5124	5124	16	193.0	172.33028720626632	31.74804177545692	0.0	10.0	10	7.807454335709938	1		514.6113989637291	520.0	0.0	520.0	99320.0	52.796575751212806	0.8845953717686458	9.150191511868156	0.02301893900476129	-0.11072423456152232	12.018181312571905	5.249043871895435	0.8239928366935965	2.28959437297142	191.49999999999997	60.03329419304107	0.6677198581160291	0.9387254901960784
ID5191	5191	16	168.0	172.1889564336373	31.957953394123606	0.0	8.0	8	7.236157563046397	1		410.3190184049071	426.0	0.0	426.0	66882.0	80.46068785679448	0.8217087745067476	4.600519502797201	0.12213583172386339	-0.08760374273830826	11.080697233484752	5.065780536705797	0.8332365878318488	2.1873622738284606	164.5	53.50938810834833	0.7219644228304712	0.9648093841642229
ID4808	4808	16	161.0	171.0925925925926	30.155655655655657	0.0	2.0	2	7.280013464932681	1		129.77575757575798	133.0	0.0	133.0	21413.0	20.51779463115481	0.9065027374198538	6.014846889246186	-0.12738991862621749	0.11341497855665895	10.720553132479719	5.288879980817608	0.8300109735509662	2.0269987542471	166.5	52.82963333540228	0.7496678891491514	0.9794117647058822
ID5640	5640	16	189.0	171.78622222222222	32.44133333333333	0.0	19.0	19	7.725484040463792	1		972.7419354838697	978.0	0.0	978.0	180930.0	71.71043924544145	0.8882413275318587	12.761999672296144	0.29739848790690193	-0.00766747195837813	12.22757418858972	5.285079890605994	0.8567714937518444	2.3136025266758438	187.50000000000003	60.53783726790162	0.6429205874926253	0.9305210918114145
ID4873	4873	16	157.0	171.1097308488613	29.94824016563147	0.0	1.0	1	7.158763278359628	1		86.37037037037052	88.0	0.0	88.0	13992.0	11.900670104254564	0.8951071717903356	6.855902344433883	0.03256600241063058	0.04103241594458182	10.934156852574205	4.81692381545469	0.786183870514472	2.269945980356362	160.99999999999997	52.34443465169262	0.7384051431020849	0.9669669669669668
ID5648	5648	16	198.0	172.07733664185278	32.533912324234905	0.0	16.0	16	8.008710387199292	1		817.1515151515165	834.0	0.0	834.0	161796.0	117.63354986367806	0.8733119408941215	6.4768028837778076	0.034950900047185346	-0.04590295929225438	12.768849055278602	5.2633163914050645	0.8252999190354358	2.426008262799855	201.5	58.88422054322786	0.7302760422919404	0.9781553398058254
ID5425	5425	16	195.0	172.19689119170985	31.28151986183074	0.0	9.0	9	7.837972188868215	1		458.90355329949114	466.0	0.0	466.0	90404.0	57.21188542819106	0.8956519843336844	7.579592170066549	0.059670435845096216	0.042540572727171586	12.087952354637059	5.310139116552641	0.8389959055802299	2.276390898490169	193.0	58.67256914522641	0.7045258979236761	0.9698492462311558
ID5202	5202	16	193.0	172.48528138528138	32.85064935064935	0.0	13.0	13	7.827812790964006	1		660.0880829015538	667.0	0.0	667.0	127397.0	67.72176158857461	0.8638903525261733	9.035286016573261	-5.115979058260858E-4	-0.00965434880780218	11.966415523481508	5.244097395564427	0.7982062017209854	2.281882776167156	192.5	58.54999185331536	0.7056460582593554	0.9506172839506173
ID5046	5046	16	173.0	172.16666666666666	31.282608695652176	0.0	7.0	7	7.410023978821114	1		359.6896551724145	366.0	0.0	366.0	62586.0	47.77955408247033	0.851788769099316	6.9255826206363915	-0.050203797022112376	0.022409463380307283	11.493121933780673	4.913795928187779	0.7986214924471687	2.338949785816475	172.5	54.51853229704554	0.7293074537768789	0.9556786703601108
ID5462	5462	16	181.0	172.47727272727272	33.17045454545455	0.0	15.0	15	7.4848206370191095	1		773.5028901734133	778.0	0.0	778.0	133816.0	59.15024467478271	0.8632946643807605	12.11749662430363	0.09969688730506161	-0.06919764071589343	12.230555848582828	4.819204287805998	0.8140742026151059	2.537878686639146	175.99999999999997	57.412142654782905	0.6709884140066376	0.9462365591397848
ID4855	4855	16	163.0	171.60218253968256	30.39186507936508	0.0	3.0	3	7.312732791431452	1		178.73053892215592	182.0	0.0	182.0	29848.0	24.246087033886692	0.8798391350491082	6.900327278118052	-0.01822542647589186	-0.009148406228863306	11.070426877305813	4.96245391247598	0.8146990422413188	2.2308372173440105	168.0	55.046754005317695	0.6967158915043606	0.96
ID4729	4729	16	177.0	171.9522417153996	30.840155945419106	0.0	6.0	6	7.377736139048903	1		324.05952380952516	326.0	0.0	326.0	54442.0	25.151446043820965	0.8561049354471157	11.88546838504429	0.16486050810100641	-0.01310148566811507	11.568805917400269	5.047536199381155	0.8161976846256762	2.291970866661371	171.00000000000003	54.02159947460834	0.7363276297042047	0.9743589743589743
ID5049	5049	16	171.0	171.8798449612403	30.683139534883722	0.0	4.0	4	7.399277020331919	1		225.65895953757192	231.0	0.0	231.0	39039.0	34.817537566102644	0.882893248069004	6.078088532678796	-0.043962833295834836	-0.16520541200115774	11.370001171000542	5.041493160157883	0.8072954233943178	2.2552844583536973	172.00000000000003	54.9127317712252	0.716790453035923	0.9529085872576178
ID5341	5341	16	193.0	172.56532663316582	32.509212730318254	0.0	14.0	14	7.958873497585846	1		702.5454545454535	736.0	0.0	736.0	139104.0	153.6966009107485	0.8413016300308004	4.177023837638672	0.13763169177393889	0.25067051659695533	12.758611948499977	5.183965942116484	0.815171191287184	2.4611681656401765	199.00000000000003	60.17281506746022	0.6906567827609059	0.9802955665024632
ID5374	5374	16	188.0	172.4034852546917	32.2828418230563	0.0	11.0	11	7.70485520780741	1		556.9135135135137	563.0	0.0	563.0	103029.0	58.378665335827016	0.8650278921191489	8.849288825377768	0.03736531869596228	-0.060863396645277346	11.835881178782241	5.20203830546465	0.8226842673419666	2.2752391435389576	186.5	57.6416379226632	0.7053685207677638	0.9443037974683546
ID4863	4863	16	160.0	171.24375	29.990625	0.0	0.0	0	7.136496464611085	1		38.999999999999886	39.0	39.0	39.0	6240.0	1.140437831453526E-13	0.9197046608214118	3.2767020673430456E14	-0.06344916340879592	-0.05880241797189485	10.793889680520836	5.02389290222598	0.7998572990988522	2.14851110296127	160.00000000000003	52.78971612482023	0.7214914576448447	0.9356725146198832
ID5089	5089	17	131.0	423.1126126126126	271.2065637065637	0.0	5.0	5	6.420368389804505	1		243.25384615384658	249.0	0.0	249.0	31623.0	37.531446564400454	0.7969787718920455	5.749078184369416	0.17933682165561932	-0.11329734371478264	8.840750032560265	5.143289528134412	0.553058946114142	1.71889021300479	129.5	44.998435771533096	0.8036830298971301	0.9664179104477612
ID5121	5121	17	128.0	424.0604249667995	272.16002656042497	0.0	8.0	8	6.320434377166314	1		380.7874015748035	403.0	0.0	403.0	48360.0	92.33312961308624	0.7486544418150262	3.5312821650475996	0.296713955711336	-0.07477524185827937	8.70388524509116	5.145889464414754	0.5938838280270256	1.691424836324396	125.5	43.931051581140615	0.8171661938457501	0.9920948616600791
ID4961	4961	17	131.0	422.59238451935084	270.5749063670412	0.0	2.0	2	6.5187705746970455	1		104.568181818182	107.0	0.0	107.0	13803.0	16.007247014222127	0.7614008423693882	5.6476536990008155	0.011210964984339215	0.014871196986519425	8.767594181285183	4.983848972284151	0.6792142926897766	1.7592014184304028	133.5	46.29735908041814	0.7826700095845917	0.9501779359430605
ID5250	5250	17	129.0	424.4641025641026	272.37692307692305	0.0	10.0	10	6.432750982580687	1		493.4580152671749	509.0	0.0	509.0	64643.0	87.91081665677595	0.7472089691664111	4.80103768254292	0.002297545649275181	0.0017323885875163625	8.596200199728987	4.95538628476047	0.7172423001491588	1.7347184872681432	130.0	44.09512975560554	0.8401792790119532	0.9737827715355806
ID5032	5032	17	122.0	424.1182795698925	271.8360215053763	0.0	7.0	7	6.282549314314218	1		351.2419354838706	357.0	0.0	357.0	43554.0	45.154364142367335	0.7411269313540629	6.622146560662959	-0.006254972285890421	0.02361343609845477	8.434994021142757	4.797211769135063	0.6661361517469218	1.7583117917397224	124.0	43.72573795698963	0.8149993335961039	0.9725490196078431
ID5257	5257	17	142.0	424.2719298245614	273.3795321637427	0.0	14.0	14	6.734920844463591	1		690.1408450704229	700.0	0.0	700.0	98000.0	82.77960069654492	0.7547977666255936	7.172126373592243	-0.021530843369252657	0.10225247092564246	9.146146719229073	5.181895046231873	0.6733793234226841	1.7650196767068624	142.5	46.90164618791552	0.8140452678588939	0.976027397260274
ID5260	5260	17	141.0	424.0762910798122	273.1643192488263	0.0	12.0	12	6.723094811029982	1		599.7163120567371	604.0	0.0	604.0	84560.0	50.865976032417635	0.7495986457262069	10.102732046540059	-0.01372113781780261	-0.02363535089556389	9.045792987095808	5.1403817320381435	0.6837120949034549	1.7597512127779629	142.0	46.05706370016445	0.8412124952023556	0.9793103448275862
ID5516	5516	17	143.0	424.03379953379954	273.28088578088574	0.0	19.0	19	6.746726148605861	1		940.6573426573412	954.0	0.0	954.0	134514.0	112.42444128623738	0.767525590318384	7.266543231974845	0.012975087608703232	0.03209067581006746	9.081704729627768	5.255664986467708	0.7361527153558819	1.7279839474188998	143.0	46.17100159894345	0.8429606650262408	0.9828178694158075
ID5614	5614	17	136.0	423.94200244200243	273.6587301587301	0.0	18.0	18	6.591608260818253	1		905.3430656934325	912.0	0.0	912.0	124032.0	77.91741838376828	0.7514119136973043	9.970074359581881	-0.06916953029301645	-0.12361700555215561	8.976238701515873	5.146931756501822	0.6729546616897403	1.7439980023392982	136.5	45.686031178998014	0.8218180047952688	0.975
ID4879	4879	17	128.0	423.754593175853	271.37007874015745	0.0	6.0	6	6.358093703724522	1		294.6614173228346	297.0	0.0	297.0	37422.0	26.354488329658707	0.7750687790532208	9.763909335932139	0.010584937119791934	-0.02400243395094018	8.572749728742927	4.926729003794068	0.5668232582978472	1.7400489700450468	127.0	44.32131000508035	0.8124345951224425	0.9621212121212122
ID5424	5424	17	130.0	424.0402298850575	272.37484035759894	0.0	9.0	9	6.445109785487341	1		454.3511450381686	465.0	0.0	465.0	59520.0	69.82504770596525	0.8049614270408895	5.803867994535349	-0.04451642218267278	-0.07831471795741615	8.934350727657543	4.837016112116903	0.6379310806177994	1.8470789678117192	130.5	46.242516834381036	0.7668977242729181	0.9490909090909091
ID4721	4721	17	129.0	422.121271076524	270.4520103761349	0.0	1.0	1	6.395531281654176	1		62.023255813953604	63.0	0.0	63.0	8001.0	7.8137150217972575	0.7623642555605888	6.8674236189982905	-0.005997511932729914	-0.023559037978411506	8.749063961993466	5.005252434768746	0.5540995591672191	1.747976565820839	128.5	45.084553896835374	0.7944332965257387	0.948339483394834
ID5329	5329	17	132.0	424.1972010178117	272.5814249363867	0.0	11.0	11	6.457444935117649	1		541.6666666666673	550.0	0.0	550.0	71500.0	67.44142685308185	0.7463156124512408	6.8649147173959495	-0.011464128970687153	0.06568917559354234	8.500337678053478	5.10548970394978	0.6380773292874948	1.6649407149871107	131.0	46.2469040034705	0.7696899771147327	0.9225352112676056
ID5522	5522	17	136.0	423.94200244200243	273.6587301587301	0.0	16.0	16	6.591608260818253	1		802.1021897810208	808.0	0.0	808.0	109888.0	69.03209874351451	0.7565603763936155	10.008964078953788	-0.06916953029301645	-0.12361700555215561	8.976238701515873	5.146931756501822	0.6729546616897403	1.7439980023392982	136.5	45.686031178998014	0.8218180047952688	0.975
ID4723	4723	17	129.0	423.0810276679842	270.7819499341238	0.0	3.0	3	6.345565428096185	1		151.55555555555597	154.0	0.0	154.0	19096.0	19.324411734614042	0.7619949656119648	6.783331058221841	-0.20468280402580738	-0.03631098789521437	8.737126401120529	4.964455325865415	0.5386990050700649	1.7599365544894805	126.5	43.70536620552447	0.8322060380611785	0.9844357976653697
ID5496	5496	17	135.0	423.9075425790754	273.68004866180047	0.0	15.0	15	6.6036697681803656	1		742.007299270074	753.0	0.0	753.0	101655.0	90.64568192810475	0.7529544984250341	7.032166448038149	0.07383873995146485	-0.2155686029002302	8.858568622935428	5.334564418981511	0.737669685322744	1.6605983032869118	137.0	45.509577178402814	0.8312369306246402	0.9856115107913669
ID4761	4761	17	141.0	422.36450839328535	270.5047961630695	0.0	0.0	0	6.651697090182844	1		7.884057971014504	8.0	0.0	8.0	1088.0	0.9595654716719697	0.43138925170840736	4.952411926954554	0.15679874994338633	-0.1456942674137705	9.037314589215326	5.32651266077402	0.5942941525385158	1.6966663114815674	139.00000000000003	46.26843390106839	0.8159340644375158	0.965277777777778
ID5148	5148	17	139.0	424.08244365361804	273.39916963226574	0.0	13.0	13	6.687491234298748	1		627.9148936170211	651.0	0.0	651.0	88536.0	120.82640968180677	0.750645023324702	4.456618156702314	-0.08099535239813702	0.020477213885512983	8.945527948622772	5.226424344894055	0.6591776393581872	1.7115961809266573	140.5	46.053703891389254	0.8324478954830703	0.9623287671232876
ID4925	4925	17	126.0	423.18682795698925	270.7755376344086	0.0	4.0	4	6.282549314314218	1		202.3680000000004	204.0	0.0	204.0	25296.0	18.246314696398276	0.7831279823455379	9.74197254250371	0.09539432566031668	-0.022411646680174015	8.648722333744828	4.723913057525478	0.5639330864701265	1.8308385925873238	124.0	44.43427235696247	0.7892151324170389	0.9501915708812261
ID5501	5501	17	135.0	423.91697877652933	273.53870162297125	0.0	17.0	17	6.5187705746970455	1		844.2089552238807	857.0	0.0	857.0	113124.0	104.30486509078528	0.7489038412053797	6.931632211836209	0.03493981347499331	-0.17952959476548952	8.90194754259993	5.1409857763944915	0.6870429815871067	1.7315643204994624	133.5	44.96413383609536	0.8297717903243765	0.9888888888888889
ID4706	4706	18	177.0	20.455938697318008	309.18869731800766	0.0	5.0	5	7.442171739215615	1		254.53714285714213	256.0	0.0	256.0	44544.0	19.351781018072522	0.5150727696277914	8.943248894585528	-0.024277351618459075	-0.03988634402780403	11.512318527504556	4.947688973260975	1.2772309340078127	2.3268072406574287	173.99999999999997	55.711572642791225	0.7044793643502417	0.9456521739130433
ID5541	5541	18	196.0	20.367346938775512	310.9974489795918	0.0	17.0	17	7.898654169668588	1		852.335025380709	870.0	0.0	870.0	167910.0	123.01745952748387	0.5031281828891602	4.638271908173942	0.12310343414347868	0.05820930210231809	12.376681647254232	5.244057394582685	1.20258538334565	2.3601346659630047	196.0	58.69853517647038	0.7148442172228037	0.9537712895377128
ID5190	5190	18	179.0	20.743947858472996	310.877094972067	0.0	13.0	13	7.54834217738561	1		652.9333333333313	664.0	0.0	664.0	117528.0	85.2417921473474	0.5457102349874966	5.408542926873411	-0.0036413309050376563	-0.026462907444673504	11.658849266154524	5.0351734853924	1.2069277145842994	2.3154811447864003	179.0	56.78925987325481	0.6974779425234694	0.9496021220159151
ID5606	5606	18	183.0	19.83793738489871	310.12338858195216	0.0	19.0	19	7.590394548326596	1		958.6592178770967	975.0	0.0	975.0	171600.0	125.51194518313656	0.5365646366967683	5.334336401000316	0.020459945987490537	-0.01777172951804101	11.490637483380857	5.202731288035844	1.2084712344631334	2.2085779270985277	181.00000000000003	55.066925769189126	0.7500786006446177	0.9783783783783785
ID4711	4711	18	174.0	19.575581395348838	308.2994186046512	0.0	1.0	1	7.399277020331919	1		58.30588235294098	59.0	0.0	59.0	9912.0	6.380487135066708	0.4167762458999532	5.3763832826984	0.06508154344967024	0.07923811447586732	11.516014723991027	5.102049783170893	1.2576089784889501	2.257134918984247	172.0	54.309116938644	0.732812431960107	0.9635854341736693
ID5255	5255	18	180.0	21.209617180205413	310.60084033613447	0.0	10.0	10	7.53779242774744	1		508.1292134831444	511.0	0.0	511.0	90447.0	38.30106930768836	0.5338130988665624	9.23442896658153	0.09114789001746525	0.11878474579941374	11.760374254343404	5.108409769907877	1.2861888405408446	2.3021595337986143	178.5	56.115445164739576	0.7123333201467393	0.9622641509433962
ID5351	5351	18	176.0	21.307067812798472	310.75214899713467	0.0	11.0	11	7.452856844128397	1		547.6685714285704	554.0	0.0	554.0	95842.0	59.05465893729603	0.5387313278315453	6.493862433879047	0.09748047510084723	0.07210667307075726	11.28915796140898	5.167835852837541	1.270407076177716	2.1845039747557693	174.50000000000003	55.13268523247754	0.7214180509010248	0.9561643835616438
ID5034	5034	18	181.0	20.81111111111111	309.6351851851852	0.0	7.0	7	7.569397566060481	1		358.9999999999987	359.0	359.0	359.0	64261.0	1.3110659583482564E-12	0.5574962440447004	1.96026524880173E14	-0.14232500352576943	-0.11810439423361334	11.783208868014599	5.189847734484325	1.2698794089920447	2.270434407876786	180.0	56.069456695697994	0.7194981363805962	0.967741935483871
ID4972	4972	18	185.0	19.877959927140253	308.6193078324226	0.0	2.0	2	7.632215220473913	1		108.19672131147519	110.0	0.0	110.0	19800.0	14.006458093037526	0.4583844831819288	4.8559437009137465	0.037921889975287136	0.010886606801231253	11.926249192967303	5.117612762639442	1.2336511444345684	2.330432126485526	182.9999999999999	55.98128571709088	0.7337957911933503	0.9606299212598419
ID5580	5580	18	184.0	20.48168498168498	310.89835164835165	0.0	16.0	16	7.611333607551958	1		802.9560439560418	821.0	0.0	821.0	146138.0	120.7002508008126	0.49466621664467586	4.403333986112447	0.08113550365268767	-0.04267847545678846	12.302903114412953	4.968298337862887	1.1971321737344365	2.4762810680376828	182.0	58.685172233540584	0.6640862450524326	0.9357326478149098
ID5455	5455	18	185.0	20.522222222222222	311.19444444444446	0.0	15.0	15	7.569397566060479	1		766.6988636363661	771.0	0.0	785.0	134939.0	58.13192089783968	0.48771820390071186	8.647457374825743	0.12113982044880828	0.09963968324401998	12.242452547141886	4.926030402766923	1.2165605927481813	2.485257204313106	179.99999999999994	57.003476663210016	0.6961128978328672	0.9498680738786277
ID5267	5267	18	183.0	21.031165311653115	310.62827461607947	0.0	12.0	12	7.6634309549254365	1		597.1567567567571	607.0	0.0	607.0	110474.0	76.87590416767812	0.5270601564943401	5.3620659397613295	0.15566673894265545	0.039560089497609925	11.78868584712111	5.267296215641221	1.256246946401452	2.2380905429458555	184.50000000000003	56.649178246491715	0.7224686487360487	0.9534883720930234
ID5299	5299	18	183.0	20.909550045913683	311.18411386593203	0.0	14.0	14	7.6008712883693805	1		690.5355191256823	718.0	0.0	718.0	126368.0	138.09201262651015	0.4926405308163168	3.300823997458053	-0.042050574815106524	0.06336076756729712	11.746150123111104	5.225474208267493	1.2295500381707263	2.2478629986398	181.5	56.117244259552784	0.7242588676292023	0.9731903485254692
ID5140	5140	18	179.0	20.972998137802605	310.0372439478585	0.0	8.0	8	7.548342177385609	1		400.888888888888	410.0	0.0	410.0	72160.0	60.60485524448865	0.5552903863590107	4.723405859359842	-0.016436239050231095	0.04323270051575449	11.519737718902237	5.131992442998332	1.3170121029159936	2.244691091589353	178.99999999999997	55.52275969979945	0.7296604500746993	0.947089947089947
ID4949	4949	18	192.0	20.620585701981053	309.32945736434107	0.0	4.0	4	7.848118435431737	1		205.64766839378188	210.0	0.0	210.0	39690.0	29.99514209372568	0.5443980388596323	4.833482744442209	-0.0059113089376614785	-0.0846254607264208	12.348738708690478	5.22701672324379	1.3129902379802059	2.3624831070039276	193.5	57.63068536988803	0.7321216747530224	0.9626865671641791
ID4760	4760	18	183.0	19.873406193078324	308.6584699453552	0.0	0.0	0	7.632215220473915	1		6.807692307692292	7.0	0.0	7.0	1239.0	1.1473467609599401	-0.1330921613146414	-1.8218590233100784	0.027305731742847363	0.03956216543106962	11.880031295341588	5.174108589678154	1.23304411370285	2.2960537239286207	183.0	55.769585583076214	0.7393773105178072	0.9786096256684492
ID5624	5624	18	194.0	20.228558797524315	311.2002652519894	0.0	18.0	18	7.746057935856439	1		904.4126984126957	919.0	0.0	919.0	170934.0	115.16560253871529	0.4959149562692538	5.206839190388193	0.11591536315930605	-0.07040104721809269	12.56604120620891	4.986545742606998	1.1952243645464027	2.5199891577930864	188.49999999999991	59.619234523846316	0.6664206215033887	0.9378109452736314
ID4762	4762	18	184.0	20.605263157894736	309.8527239150508	0.0	3.0	3	7.579903327627222	1		159.32967032967014	162.0	0.0	162.0	28998.0	20.683649797641742	0.5652008922664111	5.5632967896775884	0.20706965525936863	0.04399179491750084	12.043078401176313	5.2031771421151625	1.246847695237708	2.3145624437227283	180.50000000000006	56.69673301859591	0.7056201933781598	0.9601063829787237
ID5404	5404	18	178.0	20.903508771929825	309.9571150097466	0.0	9.0	9	7.377736139048903	1		451.3450292397671	454.0	0.0	454.0	77180.0	34.71824772574493	0.548498416658029	9.209699806914974	0.01904982691454946	0.05002631328742498	11.375727933217554	4.972124038896431	1.2130907178925816	2.287901074918157	171.0	54.98958488216508	0.7106325432575439	0.9606741573033708
ID4927	4927	18	178.0	20.836166194523138	309.6303116147309	0.0	6.0	6	7.49544494419371	1		314.0000000000005	314.0	314.0	314.0	55264.0	5.130503754800956E-13	0.5553934019056178	4.3707915787505994E14	0.0747514240163376	-0.06171294048581837	12.289936111454606	4.916414924477637	1.3094084232181407	2.4997760157032305	176.5	55.95068154540492	0.7085064552911321	0.9592391304347826
ID5536	5536	19	231.0	103.76086956521739	66.75579710144928	0.0	16.0	16	8.556358677747902	1		790.724890829698	812.0	0.0	812.0	181076.0	129.9867008737625	0.8316377637775703	5.523967277478468	0.06438468612353497	0.038457256259394126	13.927278387883197	5.378392978374755	1.4171561499491554	2.589486942267232	229.99999999999994	65.26962985459987	0.6784461782998641	0.9504132231404957
ID5090	5090	19	239.0	102.93632567849687	62.99686847599165	0.0	5.0	5	8.731278127572038	1		245.7983193277323	250.0	0.0	250.0	58500.0	32.20440513724155	0.8203239396855853	6.879079497211125	-0.042656743067090545	-0.14262602243238962	14.764062949195818	5.328042601065676	1.3617004638834462	2.771010679652377	239.5	67.91859186505242	0.6524361785368521	0.935546875
ID5635	5635	19	232.0	103.5858806404658	66.96579330422125	0.0	18.0	18	8.537737635702333	1		907.7894736842118	924.0	0.0	924.0	206976.0	121.57537671547811	0.7969881801996358	6.62332665282855	0.05561882860524762	0.007020779802658872	13.813947677796117	5.421680372088579	1.4000908472487028	2.5479089008846545	229.00000000000003	64.84596114923644	0.6843519086406162	0.9521829521829522
ID5512	5512	19	242.0	104.05880306193458	67.15692414752958	0.0	15.0	15	8.731278127572038	1		739.1386554621885	755.0	0.0	755.0	175915.0	108.50437826569906	0.8257077910573707	6.161745577602072	0.060409967337830835	0.20235833529269692	14.078492095107478	5.549579534197961	1.3786027404614467	2.536857433676214	239.5	66.34800521580864	0.6836906514025811	0.9410609037328094
ID4969	4969	19	224.0	102.06179775280899	62.77265917602996	0.0	2.0	2	8.415696624516205	1		107.5336322869954	109.0	0.0	109.0	23980.0	12.585473135498646	0.7981829944810852	7.585310254252521	0.006147846103714486	-0.03201519820504995	13.837711307922037	5.331775246100866	1.3571951475108661	2.5953290731903174	222.50000000000003	64.74388009614181	0.6670254940249516	0.9329140461215935
ID5101	5101	19	228.0	103.76578560939794	65.75256975036712	0.0	8.0	8	8.500373177909339	1		386.9955555555562	394.0	0.0	394.0	87074.0	52.18036181103187	0.8023553047061144	6.603211473054824	0.05133794620823056	0.007496743143765811	13.833500933163767	5.417455502584772	1.3576639262253773	2.5535052252046255	227.00000000000003	64.00674137747171	0.6962805859041756	0.9517819706498953
ID5263	5263	19	231.0	103.83835125448029	66.40394265232975	0.0	12.0	12	8.602734945221277	1		597.1767241379304	605.0	0.0	605.0	138545.0	68.4989257763379	0.7844470111420675	7.664945361850524	0.021253916315587904	0.029244296416798196	14.172085509937782	5.466070279398766	1.3743702755470604	2.5927375217533104	232.5	67.8483719502677	0.6346787520947998	0.9189723320158103
ID4816	4816	19	208.0	102.07971014492753	63.21819645732689	0.0	0.0	0	8.117274569709014	1		25.748792270531336	26.0	0.0	26.0	5330.0	2.549449967395068	0.7475409836065567	8.640681632891466	0.01184257602217496	0.08528669621650259	13.57286056061959	4.947714444640131	1.3889387276497074	2.7432586727641683	207.0	62.01753402449026	0.6763184299787344	0.9605568445475636
ID4754	4754	19	214.0	101.94263565891474	61.840310077519376	0.0	1.0	1	8.272643200907131	1		70.55813953488384	74.0	0.0	74.0	15170.0	15.62005409659126	0.801912378991547	4.020571887859345	-0.048875673248546934	-0.07986032471566254	13.705857411324708	5.168450642138038	1.40440808482277	2.651830956763281	214.99999999999997	63.253602001990046	0.6752705361084589	0.9409190371991246
ID5523	5523	19	229.0	103.62545587162656	66.93180160466812	0.0	19.0	19	8.528411868161397	1		947.5770925110115	956.0	0.0	956.0	215100.0	89.53585826585243	0.8307479205701184	9.604798567086961	-0.009899103390318019	0.06554023988871246	13.828980548926673	5.427312951776416	1.403275137360724	2.548034482588719	228.49999999999997	63.950327714462276	0.7021186670896757	0.9560669456066946
ID5012	5012	19	229.0	103.77789934354486	64.95878920495988	0.0	7.0	7	8.528411868161397	1		341.4473684210511	346.0	0.0	346.0	77850.0	39.51369407529504	0.8056370059296428	7.711077932158935	0.027074316911709306	0.13402754274452747	14.199822572776112	5.398121914504394	1.3626066895541569	2.6305116478792625	228.49999999999994	65.19535660724496	0.6755581505243076	0.9442148760330575
ID5269	5269	19	223.0	103.97111111111111	66.2925925925926	0.0	11.0	11	8.462843753216344	1		538.7200000000009	546.0	0.0	546.0	121212.0	62.764560063781644	0.8557496516986391	7.916002979062543	-0.12427921299726846	-0.05226722070052002	14.036313725481241	5.3469829349446645	1.4119308515705207	2.6250904288002	225.0	64.22639922147081	0.6854333528632373	0.9473684210526319
ID5493	5493	19	221.0	104.13181818181818	67.2128787878788	0.0	17.0	17	8.368283871884003	1		840.3818181818185	852.0	0.0	852.0	184884.0	99.03682095743511	0.8399347159746826	7.747348106039193	0.1388514943567454	-0.07716429909337308	13.8265204909271	5.236735493894264	1.441530948290878	2.6402938447145248	219.99999999999994	64.43453093241055	0.66587882149598	0.9565217391304346
ID5271	5271	19	228.0	103.93824404761905	66.765625	0.0	14.0	14	8.444016491289503	1		699.7244444444425	706.0	0.0	706.0	157438.0	66.4135755389888	0.7974338357256903	9.348499859382105	-0.11800774942577778	-0.14932035078906947	13.674797387872621	5.549377865057729	1.4008761890442776	2.464203685601857	223.99999999999994	65.25170752942842	0.6611105999504057	0.9275362318840578
ID5208	5208	19	220.0	104.23196659073653	66.23652239939256	0.0	10.0	10	8.358769049168787	1		485.65296803653	497.0	0.0	497.0	106358.0	74.40428940884189	0.8079607770947874	5.833904873939251	-0.024653954647671346	-0.1274246245833698	13.812447693688672	5.255627397098216	1.3984850160697078	2.6281253692594198	219.5	64.1609175008395	0.6700438990135762	0.9440860215053763
ID5144	5144	19	230.0	104.47209985315713	66.85095447870778	0.0	13.0	13	8.500373177909339	1		641.4096916299584	650.0	0.0	650.0	145600.0	74.39278971979716	0.8558015040149558	7.95199670591818	-0.00839681428972812	-0.015947404649424242	13.807437733535064	5.371537858574394	1.460350234635089	2.570481321563199	227.00000000000009	65.09522125495383	0.6731897677876141	0.9419087136929464
ID4921	4921	19	231.0	102.94687045123726	63.29403202328967	0.0	4.0	4	8.537737635702333	1		202.10964912280753	203.0	0.0	203.0	46081.0	13.444003424210061	0.7999965373361732	13.363027646922546	-0.020737580809033904	0.06379634694056728	14.158230025009829	5.383469720907769	1.329489048798193	2.6299451392888016	229.0	65.95205908148779	0.6615895366999478	0.9308943089430892
ID4730	4730	19	236.0	102.63347608850822	62.42505353319058	0.0	3.0	3	8.621215600129434	1		154.66094420600797	156.0	0.0	156.0	36036.0	14.421938298198501	0.8224636943502881	9.679320502094253	-0.0636862135282374	-0.08607929285755703	14.623169471502221	5.303656936758267	1.3909484920229436	2.757186153982328	233.5	67.52954144246968	0.6434416177331084	0.937751004016064
ID4892	4892	19	231.0	103.49283154121864	64.34014336917564	0.0	6.0	6	8.602734945221277	1		295.8103448275865	301.0	0.0	301.0	68628.0	39.26575318315861	0.8072312082221041	6.729978040224775	-0.022316133788316886	-0.08061018976492754	14.458683203677364	5.271696641655468	1.384529016890717	2.7427001564219204	232.5	66.60332046211717	0.6586293181343403	0.9412955465587044
ID5372	5372	19	218.0	103.96283524904216	65.94061302681993	0.0	9.0	9	8.320600954556976	1		442.86111111111296	447.0	0.0	447.0	95658.0	42.912449179388965	0.8401555714668373	9.423655683304668	-0.07629173621763188	0.2740163362808478	14.045443267447656	5.2111045916096135	1.3734082384824522	2.6952909926356474	217.5	64.6212648880508	0.6545129083203878	0.9354838709677421
ID4992	4992	20	161.0	227.51142263759087	172.48234683281413	0.0	7.0	7	7.147638542378763	1		334.47826086956474	343.0	0.0	343.0	53851.0	53.55512194885322	0.983105870316568	6.192289736883803	0.050216767656274516	-0.0972009413212445	9.472402460348944	5.641473877798449	0.44807702372876085	1.6790651991896648	160.5	50.74871569567104	0.7831316727595482	0.9385964912280702
ID5600	5600	20	166.0	226.65515515515517	173.65615615615616	0.0	18.0	18	7.280013464932681	1		893.17365269461	904.0	0.0	904.0	149160.0	98.63092833654827	0.9757580717303933	8.944604989677881	0.14806600653773647	0.09732695431185244	10.063744443666307	5.520563059459899	0.4545765650248794	1.8229561614048273	166.5	50.482447896587324	0.8210002520435056	0.9736842105263158
ID4738	4738	20	143.0	226.20994152046785	170.67076023391812	0.0	0.0	0	6.734920844463591	1		1.9580419580419555	2.0	0.0	2.0	280.0	0.28763547632587017	0.9857661872293833	6.758578236435057	-0.01951265329892559	-0.03956443732474955	9.282424997536399	5.06409479413046	0.4506284046451028	1.832988001783694	142.5	48.434960487707684	0.7633203289794601	0.962837837837838
ID5091	5091	20	148.0	227.0084175084175	171.94781144781146	0.0	5.0	5	6.8752467663563115	1		249.31543624161048	251.0	0.0	251.0	37148.0	20.56272120502784	0.9820832707049452	12.015033720061325	-0.0033880146447030834	0.09910738827892038	9.414851918929175	5.238415802183058	0.4971058362198204	1.797270830430381	148.5	49.02005879458939	0.776584399736727	0.9369085173501577
ID5219	5219	20	154.0	227.23501577287067	172.77865404837016	0.0	9.0	9	7.102965363855495	1		420.98757763975055	443.0	0.0	443.0	67779.0	96.56539154749173	0.9868094955246504	4.330667729470052	0.039840747164471245	0.08315126091113188	9.445711185248028	5.582715698369132	0.43838229813292706	1.6919563337261443	158.5	48.653650250164745	0.841411169495848	0.9753846153846154
ID4708	4708	20	146.0	226.1643598615917	170.88062283737025	0.0	1.0	1	6.782018766824356	1		54.44444444444429	56.0	0.0	56.0	7840.0	9.234912305138872	0.9719270884101764	5.811572017786141	0.10416946389534547	0.050129475128698225	9.34476899618929	5.161551532231841	0.4615236876538369	1.81045736690507	144.5	46.824566286780694	0.8281903852129625	0.9730639730639731
ID5096	5096	20	156.0	227.39065817409767	173.56263269639064	0.0	14.0	14	7.069275219628611	1		683.7658227848112	697.0	0.0	697.0	108035.0	95.42911249915332	0.9743620948440227	7.072127406603298	0.05531536834683428	0.11923493814586518	9.504055092548802	5.435738339690133	0.43411426034316847	1.7484386662163334	157.0	48.81694778314426	0.8278816793910387	0.9781931464174455
ID4714	4714	20	142.0	226.65947242206235	171.24940047961633	0.0	3.0	3	6.651697090182843	1		150.92198581560302	152.0	0.0	152.0	21280.0	12.800709200211147	0.9856129789296466	11.704699973441747	0.19289106536585685	0.022423605241247882	9.48603654202776	4.9306999797388285	0.4779960403307296	1.9238721846812146	139.0	46.64875293875554	0.8026839659458216	0.9928571428571429
ID5514	5514	20	165.0	227.16365461847388	173.20682730923693	0.0	19.0	19	7.269074295019226	1		941.5180722891561	953.0	0.0	953.0	156292.0	104.28787214951511	0.9878787878787879	8.973019481039294	-0.03888978876179105	-0.011612390687695427	9.958891048785118	5.4092505244727445	0.3914275958907203	1.8410851935455217	166.0	50.874371851024236	0.805971772960157	0.9651162790697676
ID5099	5099	20	159.0	227.5410094637224	172.63249211356467	0.0	8.0	8	7.102965363855495	1		380.718750000001	393.0	0.0	393.0	60915.0	68.59379768017443	0.9913539802087202	5.52623948482934	0.08214241744478402	0.1339320809581018	9.583076952948833	5.446187911651402	0.43007441272416863	1.7595935190644272	158.5	48.680034506599924	0.8404993380988637	0.9875389408099688
ID5197	5197	20	154.0	227.373786407767	172.86461704422868	0.0	10.0	10	7.012765318716695	1		484.3766233766216	494.0	0.0	494.0	74594.0	68.49675131097754	0.978235830324272	6.993727379317631	0.09924107933609322	0.020186637054157675	9.24409322634325	5.48246904919836	0.439211157936908	1.6861186343942807	154.5	48.725049604361466	0.8177748836848722	0.965625
ID4750	4750	20	149.0	226.8699885452463	171.20561282932417	0.0	4.0	4	6.805445498991344	1		200.61643835616402	202.0	0.0	202.0	29290.0	16.71763894976775	0.9817147151143222	11.889558732055384	0.09806652436494982	0.04355298721052437	9.548562548932859	5.024772042992761	0.47993681469307264	1.9002976587263691	145.5	47.557792778657934	0.8084059045213228	0.9732441471571907
ID5233	5233	20	150.0	227.62121212121212	173.04769921436588	0.0	11.0	11	6.8752467663563115	1		535.7114093959724	543.0	0.0	543.0	79821.0	62.69739587915324	0.9730651903739691	8.427754784286543	0.18507804622905583	0.12092164336721861	9.38398392123153	5.363655781417923	0.4620445068515586	1.7495499904639302	148.5	47.13895580264018	0.8398010273999322	0.9801980198019802
ID4882	4882	20	148.0	227.59713024282559	172.21964679911702	0.0	6.0	6	6.93287767191607	1		286.2368421052638	298.0	0.0	298.0	43508.0	58.21810292205029	0.9772788424168137	4.860131895076547	0.034028597337625685	0.21443427741043838	9.630154943370064	5.391092777918127	0.4689481615238935	1.7863085166731134	151.0	48.94860835975135	0.7919652267916505	0.967948717948718
ID5139	5139	20	155.0	227.80283224400873	173.71350762527234	0.0	13.0	13	6.978639737521917	1		636.3571428571421	649.0	0.0	649.0	97999.0	89.98864696523121	0.9823811226313909	7.008677102127628	-0.11648280016109736	-0.005012446580172241	9.292905232904737	5.426973540038344	0.40767844961999405	1.712354992030987	153.0	48.1742847469078	0.8284584733480012	0.9652996845425865
ID5141	5141	20	158.0	227.05416666666665	173.03645833333331	0.0	12.0	12	7.136496464611085	1		573.7888198757755	596.0	0.0	596.0	92380.0	113.24389663122511	0.9870998758062577	5.033947407622054	-0.06200982446593652	0.06752171540270177	9.149188611758905	5.767568872517564	0.44909942724370433	1.5863163169762466	160.0	47.74619092557192	0.881967102078101	0.9876543209876543
ID5494	5494	20	165.0	227.2867867867868	173.7972972972973	0.0	17.0	17	7.280013464932681	1		827.4610778443091	853.0	0.0	853.0	138186.0	145.80729767145743	1.0	5.675031984399016	0.015155752277223575	0.08007480544809582	9.621473015036923	5.725864180278344	0.3895360227261053	1.6803529933832986	166.5	50.10282132488761	0.8334887415168993	0.9765395894428153
ID5500	5500	20	157.0	226.78359788359788	173.47037037037038	0.0	16.0	16	7.080523079119723	1		794.904458598724	800.0	0.0	800.0	124800.0	63.84695075741003	0.9747628998553287	12.291044742632707	-0.12383243047784308	0.04918503373988437	9.585409508245322	5.479732119678821	0.4551399986802842	1.749247827977245	157.50000000000003	49.5526158585336	0.8060412185580941	0.9662576687116564
ID4958	4958	20	139.0	226.35595238095237	171.11428571428573	0.0	2.0	2	6.6755811781245455	1		103.72857142857127	106.0	0.0	106.0	14522.0	15.40477495680096	0.9712230215827337	6.635233945378708	-0.03322195713994314	-0.03395230016739412	9.047341935789918	5.229679972843551	0.5080997823199418	1.7299991553537792	140.0	46.3788747344351	0.8178948713701705	0.9688581314878891
ID5502	5502	20	165.0	227.2867867867868	173.7972972972973	0.0	15.0	15	7.280013464932681	1		735.9401197604802	754.0	0.0	754.0	122902.0	115.63328514627764	0.9959061352813919	6.351377194913266	0.015155752277223575	0.08007480544809582	9.621473015036923	5.725864180278344	0.3895360227261053	1.6803529933832986	166.5	50.10282132488761	0.8334887415168993	0.9765395894428153
ID4898	4898	21	168.0	433.34776119402983	397.789552238806	0.0	6.0	6	7.301842639757785	1		295.7857142857139	303.0	0.0	303.0	49692.0	46.33206657919223	0.9878428250958823	6.344995610315783	0.004299809583312883	0.020481062754367674	9.552268305122563	5.73166177479487	-0.5107840262713834	1.6665792017123042	167.5	51.62561007005337	0.7897584507148742	0.9654178674351584
ID4930	4930	21	155.0	432.0244299674267	397.72258414766554	0.0	2.0	2	6.990033442639017	1		144.09150326797405	146.0	0.0	146.0	22046.0	16.637528708949148	0.956941131772801	8.470070215918076	-0.2387253821302954	-0.051547923805017874	10.339054528477547	5.118087597881317	2.642164087006388	2.0201011277645	153.5	51.85012569019629	0.7174945669499417	0.959375
ID5123	5123	21	186.0	434.18900804289547	398.07015192135833	0.0	8.0	8	7.70485520780741	1		393.4240837696321	404.0	0.0	404.0	75144.0	64.67394534426481	0.9854241588842996	6.038533579046731	-0.0879443627304937	0.17532814534954727	11.038721333475563	5.656415837275021	-0.6453933979160726	1.9515399240508222	186.5	56.66967810277457	0.7297720208162113	0.9348370927318296
ID5092	5092	21	188.0	432.6216931216931	397.65255731922394	0.0	5.0	5	7.756324418739616	1		245.29787234042493	252.0	0.0	252.0	46116.0	40.654756097039844	0.9820441065510357	5.979021237712002	-0.08450003852442756	-0.16337129588119337	10.363628155709206	6.152387439183509	2.807831947048517	1.6844888684521102	189.0	54.20163073057417	0.8084384524085032	0.9717223650385605
ID5380	5380	21	185.0	434.17753623188406	399.13858695652175	0.0	11.0	11	7.653039857325812	1		551.5923913043475	567.0	0.0	567.0	101493.0	92.44003903130081	0.9925788497217067	5.9448054029075355	-0.0499547244418901	0.024240487755768685	11.002330498475814	5.51194535546825	2.719712789016611	1.9960884567842645	184.0	55.84372379528902	0.7414450092584746	0.9533678756476683
ID5605	5605	21	201.0	434.714463840399	399.57730673316706	0.0	15.0	15	7.988812939345246	1		751.6600000000011	767.0	0.0	767.0	150332.0	107.64946090046479	0.983178293269635	6.923251323486073	0.024297050297794064	0.016725427181555532	11.519221143245952	5.7816765692049135	-0.41797182210666484	1.9923669207995935	200.5	56.20030238118731	0.7977134901099276	0.9876847290640394
ID5542	5542	21	176.0	433.5373482726424	399.9192343604108	0.0	19.0	19	7.53779242774744	1		945.8770949720698	962.0	0.0	962.0	169312.0	123.83845258069385	0.988669093210951	7.594472634555455	-0.059309591512935356	0.050001576401559104	10.345563567213217	5.618697904193511	2.72761882319724	1.8412742139939242	178.5	54.197098439226934	0.7636529116447004	0.9648648648648649
ID5576	5576	21	203.0	434.2689110556941	399.59725685785537	0.0	17.0	17	7.988812939345246	1		873.1799999999987	882.0	0.0	882.0	174636.0	87.97811285603049	0.9734873277711955	9.791632244862843	-0.03762165291263951	0.027280160933822593	11.838045780095724	5.586941370543725	-0.4299371028996231	2.1188777534895875	200.5	59.83263447034878	0.7037979376924733	0.9639423076923077
ID4777	4777	21	177.0	433.55882352941177	396.1900093370682	0.0	0.0	0	7.53779242774744	1		15.463687150838048	16.0	0.0	16.0	2768.0	2.8878999469896236	0.9923010338765262	5.33395553771433	-0.08299721954387153	-0.012564154782909695	10.582761186823623	5.527181664139558	2.6419873807576577	1.9146758384087037	178.5	54.0796950954063	0.7669721878752328	0.967479674796748
ID4715	4715	21	183.0	433.5339761248852	396.311753902663	0.0	1.0	1	7.6008712883693805	1		59.31491712707165	61.0	0.0	61.0	10736.0	10.02525968734226	0.9887315175097275	5.883022566215162	0.011154822110363357	-0.027605798531029572	10.624980732655262	5.648243120685915	2.6822382900476445	1.8811124991668167	181.5	54.10102406462593	0.7792476867613464	0.968
ID5036	5036	21	190.0	434.05408970976254	398.15435356200527	0.0	7.0	7	7.7665773305767285	1		349.53968253968276	361.0	0.0	361.0	66063.0	63.459777526623206	0.9891589589158958	5.47803164297618	-0.055468179244602976	0.006546731206820751	11.064334220359257	5.703713237616938	2.7011482865433933	1.9398475623543152	189.5	55.6347933436983	0.7693538296556333	0.974293059125964
ID5294	5294	21	194.0	434.630060292851	399.63264427217916	0.0	14.0	14	7.848118435431737	1		701.1606217616584	716.0	0.0	716.0	135324.0	102.2691511386073	0.9860254420223283	6.807790385921346	0.13369282360632295	-0.05060605819852841	10.859041804246225	6.0598649247327385	2.703862361554484	1.7919610319903536	193.5	56.25369254964855	0.7684024888614306	0.9626865671641791
ID5394	5394	21	189.0	434.14216972878387	398.3521434820647	0.0	9.0	9	7.787042655463763	1		433.42105263157805	450.0	0.0	450.0	82350.0	84.99225970949607	0.9819964087573257	5.053213624694068	-0.03441977011228472	0.05188319503226381	10.99074427872934	5.81745449577357	-0.4066389619229553	1.889270347832408	190.50000000000003	55.4363703586871	0.7789602008253868	0.9744245524296676
ID5587	5587	21	194.0	434.41122715404697	399.6644908616188	0.0	16.0	16	7.807454335709939	1		813.4375	822.0	0.0	822.0	156180.0	83.67511499310861	0.9756739879998916	9.601681865269315	-0.21224785533963444	-0.08707409256568695	11.07954529129056	5.875225609320198	2.6690826913651593	1.8858076315766426	191.5	56.93969574549019	0.7422468410673042	0.9503722084367245
ID4788	4788	21	144.0	433.63937282229966	397.1074332171893	0.0	3.0	3	6.7585108320823135	1		163.49650349650352	167.0	0.0	167.0	23380.0	24.017562273209972	0.9334416038143687	6.573030291757001	-0.06470734545298482	0.08256407272540714	8.830620874899775	5.387117771303452	2.8755863970602156	1.6392106595366194	143.5	46.513859933299386	0.8334834938913213	0.9761904761904762
ID5270	5270	21	191.0	433.91269841269843	399.37654320987656	0.0	12.0	12	7.756324418739616	1		585.7172774869114	608.0	0.0	608.0	111872.0	114.54286104208695	0.9782695261391431	5.057350670158312	0.02100261342690041	-0.026741896513919266	10.764154648844132	5.796728857407068	2.673137731618465	1.8569360260985264	189.0	54.047084472791155	0.8130684808988107	0.9717223650385605
ID5622	5622	21	198.0	433.57434640522877	399.8398692810457	0.0	18.0	18	8.058239062071396	1		877.6975609756123	918.0	0.0	918.0	179928.0	188.53846084953702	0.9864206935382374	4.623446892733838	0.013914424755469832	-0.003469686610381445	11.201559606706585	5.986190137969878	-0.4764679757926152	1.8712335138932652	204.0	55.87734823689127	0.8210478271223431	0.9784172661870504
ID5240	5240	21	193.0	434.40059982862044	398.5608397600685	0.0	10.0	10	7.868371677974248	1		491.9170984455942	505.0	0.0	505.0	94940.0	80.43147554411632	0.9894991702712261	6.083696638748425	-0.012533799577988716	-0.16011025203543855	10.920350676009841	5.947038621634009	2.6886008198938285	1.8362669844254962	194.5	55.24028731671882	0.8009725120728051	0.9773869346733668
ID4956	4956	21	176.0	433.40735434574975	397.56685768863423	0.0	4.0	4	7.452856844128396	1		209.5632183908049	212.0	0.0	212.0	36464.0	22.66300040307874	0.9808606124604013	9.157586455623619	0.14476942915742916	0.09947697420944715	10.260188930319538	5.770641029285842	2.6217542670020033	1.7779981250348733	174.5	51.392227657431235	0.8302529150654591	0.9886685552407932
ID5214	5214	21	210.0	434.7334132693845	399.8709032773781	0.0	13.0	13	8.146631897251794	1		650.8571428571425	670.0	0.0	670.0	136680.0	111.88779654511578	0.9836768958119579	5.769185267396015	0.07531965552844873	0.12443011935321978	11.697852337121041	6.092396946664954	2.7289642558771465	1.9200738953039782	208.5	58.26303885069879	0.7718442234252776	0.972027972027972
ID4996	4996	22	143.0	36.554761904761904	141.50238095238095	0.0	2.0	2	6.6755811781245455	1		115.3043478260867	117.0	0.0	117.0	15912.0	14.033645023202602	0.9808572617561381	8.136878332251117	0.05143269558220701	0.0819315078444292	8.539584126987194	5.512526855880224	0.07704400831618986	1.5491233603475332	140.0	45.1377572167371	0.8634912620878947	0.9929078014184397
ID5508	5508	22	170.0	37.379411764705885	144.45882352941177	0.0	17.0	17	7.356132180109627	1		834.8538011695912	860.0	0.0	860.0	142760.0	145.31651752253734	0.983970753655793	5.698655027305778	0.09320607919451451	-0.0035177304141465636	9.73338450300723	5.731423897099467	0.13179804363035696	1.6982489304155388	170.0	51.09522125495383	0.8182729923120345	0.9577464788732393
ID4773	4773	22	146.0	37.17579908675799	142.40068493150685	0.0	5.0	5	6.817128675830715	1		255.23972602739696	257.0	0.0	257.0	37265.0	21.269471337080873	0.9863013698630136	11.917524795874074	0.0867503598073632	-0.032506061753556074	9.105370699884487	5.451322014222592	0.12781432106052842	1.6703050518990474	146.0	46.7169709447445	0.8406464198136288	0.9831649831649831
ID4741	4741	22	142.0	36.72538552787663	141.89501779359432	0.0	3.0	3	6.687491234298748	1		155.59285714285684	159.0	0.0	159.0	21783.0	23.107162435201474	0.9760460600046195	6.651908756752346	-0.07564379459789884	0.08608531112748358	8.643992343015725	5.430345571095932	0.06725243078871346	1.5917941556104738	140.5	46.29163426787939	0.8239126326164214	0.95578231292517
ID4742	4742	22	140.0	36.50833333333333	141.5011904761905	0.0	1.0	1	6.675581178124545	1		68.02816901408438	69.0	0.0	69.0	9660.0	8.159703497230812	0.9903865682756755	8.296820786256317	-0.03793077643627825	0.010736206623585796	8.725575950425858	5.321873796412697	0.09446097575740363	1.6395683708823547	139.99999999999997	45.9016892392373	0.8349886321667341	0.9756097560975607
ID5254	5254	22	153.0	37.81372549019608	143.99237472766885	0.0	11.0	11	6.978639737521917	1		541.4379084967333	545.0	0.0	545.0	82840.0	44.06063854826738	0.9570815450643777	12.018987640689357	0.3038571137638411	0.07558211747648516	9.647437736912368	5.34525504987842	0.21425344739516788	1.804860132376995	153.0	47.8642285772887	0.8392264578703738	0.9807692307692307
ID4938	4938	22	142.0	37.056329849012776	141.92973286875727	0.0	4.0	4	6.7585108320823135	1		201.67832167832162	206.0	0.0	206.0	28840.0	29.626454061564562	0.9719277581468394	6.710463598708845	-0.09430075594726071	0.14340415199125958	8.6847457279478	5.5407922701452845	0.15843291650175328	1.5674194780307253	143.5	45.58679694191028	0.8677279930228948	0.9862542955326461
ID5258	5258	22	165.0	37.41539245667686	143.32262996941895	0.0	9.0	9	7.214129635032196	1		437.79141104294473	446.0	0.0	446.0	71360.0	60.131794961406435	0.979443848918595	7.2049242846879835	0.025765675275759917	0.06594310398188315	9.344214154653505	5.769753973744245	0.1154239738552929	1.619516914789633	163.49999999999997	48.893677688800864	0.8594531554812466	0.9819819819819818
ID4876	4876	22	157.0	37.241693461950696	142.83011789924973	0.0	6.0	6	7.035423747122801	1		286.45161290322585	296.0	0.0	296.0	44400.0	52.46819612417149	0.9867972742759795	5.423248690546193	0.04006614656208481	-0.00430510909874683	8.956562706062003	5.6873760983348935	0.07265857344938746	1.5748145632015154	155.49999999999994	48.37601949686251	0.8349875424966565	0.9718749999999996
ID5517	5517	22	168.0	37.27345309381238	144.55089820359282	0.0	16.0	16	7.290936221960321	1		781.8682634730568	806.0	0.0	806.0	130572.0	137.7733668501699	0.9676113360323888	5.581615820046794	0.018857257920077402	-0.03114738114388027	9.491345432714418	5.726668243945523	0.13298636534565864	1.6573939729700722	166.99999999999997	50.48966997948985	0.8232301567204791	0.9570200573065901
ID5615	5615	22	167.0	37.04203758654797	144.54451038575667	0.0	18.0	18	7.323606749544156	1		891.2619047619069	913.0	0.0	913.0	149732.0	139.6078441808667	0.9759742581337146	6.306415765356714	-0.18185956736421188	0.14223250073764931	9.898844404518217	5.894186309914806	0.08704109496475532	1.679425095176758	168.5	51.354793173235684	0.8028747508939776	0.9683908045977011
ID5106	5106	22	174.0	37.5625	144.2869318181818	0.0	14.0	14	7.48482063701911	1		683.0228571428578	699.0	0.0	699.0	119529.0	104.76388088896077	0.9884377787321199	6.481730730780137	0.046420721692717125	0.04312477003327887	10.093577948784159	5.810949586374985	0.15228637532135436	1.736992861278768	176.0	52.23692477609722	0.8105267046282747	0.9643835616438357
ID5011	5011	22	153.0	37.69869706840391	143.09174809989142	0.0	7.0	7	6.990033442639017	1		338.2792207792203	345.0	0.0	345.0	52095.0	47.83680000463009	0.9867995285545912	7.0245431078884595	0.1298414983865535	0.12150969539579518	9.043153184501062	5.7400208994981305	0.10897968697578052	1.5754564909845077	153.5	48.917075670080536	0.8061154984068619	0.9623824451410659
ID5107	5107	22	154.0	37.73561346362649	143.30564603691641	0.0	8.0	8	6.990033442639017	1		391.8441558441564	397.0	0.0	397.0	60344.0	45.09425566219239	0.9782381369584263	8.593857867769794	-0.014191973466931632	0.025474813364070707	8.999402310985046	5.568231437640451	0.06954801758461926	1.6162047881397976	153.5	48.33197736319883	0.8257510165805737	0.9475308641975307
ID5526	5526	22	172.0	37.00974658869396	144.06237816764133	0.0	19.0	19	7.377736139048903	1		923.6162790697696	957.0	0.0	957.0	158862.0	176.10809868799552	0.9839712974396012	5.202226913986472	0.055938151936804556	0.02327377854378906	9.812411620108879	5.696854803997381	0.15311075794964168	1.7224261382304646	171.0	51.253602001990046	0.8180073201695179	0.9771428571428571
ID5562	5562	22	162.0	37.47420020639834	144.49896800825593	0.0	15.0	15	7.1698707532759745	1		751.427672955974	761.0	0.0	761.0	119477.0	85.07899970842422	0.9550475162403377	8.629039712418331	0.037917605629114205	-0.012311803939118853	9.121369776237488	5.760657579448124	0.1622348003149732	1.5833903769561188	161.49999999999997	50.10179396457333	0.808492205568222	0.9584569732937683
ID5212	5212	22	168.0	37.872608257804636	143.4496475327291	0.0	10.0	10	7.2581186380092575	1		480.0	498.0	0.0	498.0	79680.0	93.23284633842107	0.9752349694166791	5.083850721357367	0.13981791860715126	-0.007080763706511305	9.21257222114159	5.931828877730066	0.19200494674238322	1.5530745088969875	165.50000000000003	48.499455589953655	0.8841666605539459	0.9910179640718565
ID5180	5180	22	167.0	37.37359836901121	144.10142711518859	0.0	12.0	12	7.214129635032197	1		590.6625766871155	598.0	0.0	598.0	96278.0	66.03555167239644	0.9675114762471272	8.796916948964753	0.07753525604775299	0.08092511014796601	9.422405962768751	5.704507129360685	0.18351708199861028	1.6517476004670606	163.50000000000003	49.43174758686337	0.8408445078956847	0.9732142857142857
ID4766	4766	22	139.0	36.43262411347518	141.4468085106383	0.0	0.0	0	6.699380116989518	1		10.765957446808518	11.0	0.0	11.0	1518.0	1.5930128592088835	0.9856115107913668	6.709263645065089	-0.013463413618275681	0.019283075322684442	9.001716438272345	5.3030669605505985	0.08857177133381541	1.6974547946001664	141.0	45.73926055268069	0.8469362041458445	0.986013986013986
ID5151	5151	22	162.0	37.59538461538462	144.47435897435898	0.0	13.0	13	7.19203423968949	1		640.0	652.0	0.0	652.0	104320.0	87.90567335165238	0.9875396552383137	7.23488789811696	0.06985359204056284	0.018743888192740206	9.407012752725137	5.7774049711179565	0.11096268310161106	1.628241883640162	162.5	50.29163426787939	0.8073683717250654	0.9420289855072466
ID5152	5152	23	114.0	45.824444444444445	421.8377777777778	0.0	10.0	10	5.984134206021491	1		516.0526315789466	530.0	0.0	530.0	58830.0	85.2130948955972	0.6182101160275019	4.627206158724382	-0.03851916398438563	-0.02619506963260038	8.356716859572863	4.585588717038915	1.5143239883919473	1.8223869115259657	112.5	41.541764926048096	0.8192048197333326	0.982532751091703
ID4837	4837	23	122.0	46.672942817294285	420.86401673640165	0.0	5.0	5	6.167497985322977	1		268.45000000000033	273.0	0.0	273.0	32214.0	35.09575137685287	0.5654865858501326	5.526011900029177	-0.03136441046092858	0.0075863225432859305	8.489926285551247	4.642337671091321	1.2726032217946224	1.8288041256497904	119.5	43.03720736297905	0.8107549407393451	0.9835390946502057
ID5062	5062	23	113.0	46.44126284875183	421.1798825256975	0.0	7.0	7	6.010671516715935	1		367.4385964912285	374.0	0.0	374.0	41888.0	49.317830534525754	0.6319118642485356	5.769930935645217	0.11819362643197856	0.1206039531923419	7.964806388291732	4.789415731658169	1.4930497362882815	1.6630016758921438	113.5	42.9239901670057	0.7741151235001168	0.934156378600823
ID5318	5318	23	116.0	45.77581120943953	422.1504424778761	0.0	12.0	12	5.997417539138688	1		618.6486486486477	630.0	0.0	630.0	68670.0	84.18039597399765	0.5782334758271083	5.385116211146772	-0.06762036894870038	0.05597860739599366	8.122152437271854	4.721778805464776	1.529046929852271	1.720146743822823	113.00000000000001	41.41254559087141	0.8279887833544958	0.9912280701754385
ID5638	5638	23	117.0	45.020833333333336	422.8097222222222	0.0	18.0	18	6.180387232371033	1		895.133333333334	926.0	0.0	926.0	107416.0	166.91903805769581	0.6643407930006873	4.281150693598844	0.016956430437419706	0.06686662341371148	8.108973991994128	4.923964591253108	1.5040836349692028	1.646838404646298	120.0	42.086454242708704	0.8513466541551072	0.9876543209876543
ID5162	5162	23	114.0	46.36846038863976	421.7167414050822	0.0	8.0	8	5.957478687288161	1		409.4864864864867	417.0	0.0	417.0	45453.0	55.71940495421747	0.5742761950269213	5.361705867515824	-0.0018375025073724537	0.01989657618861691	7.156444713783795	5.11860021127187	1.4376048331751936	1.3981253503690927	111.5	39.63657250649892	0.8918514978231795	0.9823788546255506
ID5546	5546	23	122.0	45.756198347107436	422.40358126721765	0.0	17.0	17	6.20608541902532	1		850.0168067226866	872.0	0.0	872.0	101152.0	137.27505379021568	0.5518428753729651	4.403860759905505	-0.0365859467093627	0.07745819769409512	8.357187725800161	4.88340482704252	1.549751150365342	1.711344445482196	121.00000000000003	42.329783060573185	0.8486002373147602	0.9918032786885247
ID4911	4911	23	104.0	45.40544871794872	421.26282051282055	0.0	2.0	2	5.753627391751592	1		140.62135922330097	142.0	0.0	142.0	14484.0	13.991675749932948	0.661389616314898	8.001979520829098	0.057064453778483945	-0.0641701181101586	8.028385211471043	4.389546742924878	1.1367027956758429	1.8289781796745386	104.0	40.503192575180904	0.7966447337716297	0.9629629629629629
ID4945	4945	23	102.0	45.0224358974359	418.8685897435898	0.0	3.0	3	5.753627391751592	1		189.9999999999998	190.0	190.0	190.0	19760.0	1.9991541942498637E-13	0.6691068814055635	7.619889139691534E14	-0.009234683711449131	0.01447301754365004	7.97217622348271	4.282512814264213	1.3846427209122951	1.861565059870679	104.0	40.086454242708704	0.8132946519979931	0.9719626168224299
ID5170	5170	23	120.0	46.16943291839558	422.52351313969575	0.0	13.0	13	6.193249654676193	1		652.5619834710739	658.0	0.0	658.0	78960.0	59.81818181818163	0.6031439639964832	8.208560780910052	0.05181287122289859	0.009790764561562172	8.29271767160794	4.835866064726035	-1.5313580938959472	1.7148360936000706	120.50000000000001	42.672240680335605	0.8315837902532823	0.9796747967479675
ID4917	4917	23	123.0	46.97933884297521	419.6515151515152	0.0	6.0	6	6.206085419025319	1		301.54545454545485	309.0	0.0	334.0	36487.0	48.33425286481657	0.6461414682196542	4.897655469474583	0.06483523731210013	-0.01018423076586295	7.966719798415669	5.105854066580906	1.565559713027008	1.5603109087194336	121.0	42.558590197708284	0.839500131103703	0.968
ID5621	5621	23	112.0	45.888888888888886	422.453216374269	0.0	16.0	16	6.023896332520351	1		818.7543859649106	826.0	0.0	826.0	93338.0	77.36198803664779	0.5884660439812904	7.841506123609455	-0.068125910541402	0.07412086367419402	7.935069575546641	4.854701807210624	1.5471342551699656	1.634512250322108	114.0	40.85038626520891	0.8584645791000978	0.987012987012987
ID5366	5366	23	123.0	46.50666666666667	421.308	0.0	11.0	11	6.3078313050504	1		556.4758064516117	561.0	0.0	561.0	69003.0	50.379287218510115	0.5272165152712496	7.626278463445888	-0.10407325775004475	0.02743081325229965	8.639615479283764	4.9909937061111815	1.6342075574860284	1.7310411489209168	125.0	44.059621027655055	0.809167371968678	0.9689922480620154
ID5560	5560	23	117.0	46.904347826086955	422.55797101449275	0.0	19.0	19	6.050259243299905	1		950.4700854700864	967.0	0.0	967.0	111205.0	125.88340066475664	0.5348310144581234	5.262062463010639	-0.021381960279917935	-0.06050555027004853	7.344628419201461	5.165458600893728	1.5330119119802679	1.4218734456473416	115.00000000000003	41.49693081985454	0.8392198561476787	0.9543568464730293
ID4923	4923	23	88.0	44.679047619047616	419.17619047619047	0.0	1.0	1	5.27751030705594	1		96.75	99.0	0.0	99.0	8514.0	14.838788871481857	0.6148646231982546	4.965075985905362	-0.10849060532581507	0.38755984928154946	7.346384550693492	4.216201129591659	-1.5084240906889752	1.7424179551427124	87.49999999999999	36.367160985269095	0.8313791313584299	0.9831460674157302
ID5307	5307	23	115.0	46.16378066378066	421.93290043290045	0.0	14.0	14	6.0633977153266	1		722.0000000000014	722.0	722.0	722.0	83752.0	1.3701607010678654E-12	0.6217882436834521	4.040583116953662E14	0.039937442277811014	0.03323761494477132	8.005861158805441	4.791126837370993	1.5715514863891222	1.6709766680271088	115.50000000000003	41.36725248461738	0.8481613813152077	0.9871794871794876
ID5020	5020	23	93.0	44.56403013182674	419.0913370998117	0.0	0.0	0	5.30758183425046	1		46.39999999999999	48.0	0.0	48.0	4176.0	8.664534453931795	0.7205346294046172	4.485327751051044	-0.12630558737105718	0.0731907364571676	7.549978090557399	4.049088769258352	1.5147558862064177	1.864611649880001	88.5	37.41846395929748	0.7942938931520657	0.9779005524861878
ID5596	5596	23	116.0	46.04385964912281	422.5423976608187	0.0	15.0	15	6.023896332520351	1		759.1607142857129	766.0	0.0	766.0	85026.0	72.38019658126704	0.5882365085692114	7.769279822334194	0.050057452247512776	0.06868913392502957	7.887801476941913	4.823864110050774	1.5992761384647152	1.6351624542049732	114.0	41.137757216737086	0.8465127306542972	0.9827586206896551
ID5437	5437	23	104.0	45.834920634920636	421.34285714285716	0.0	9.0	9	5.781222885281108	1		473.4038461538469	478.0	0.0	478.0	49234.0	46.87175629802601	0.6184903957929531	7.719219387958126	0.012961116114879706	0.25748416126492385	8.009783825080389	4.5564236663865705	1.4879017974971502	1.7579102409132366	105.0	40.34988712797934	0.8104281443826444	0.967741935483871
ID5055	5055	23	108.0	45.60747663551402	419.4221183800623	0.0	4.0	4	5.836022431559495	1		233.9999999999995	234.0	234.0	234.0	25038.0	5.139982690200543E-13	0.5726234467742097	3.315343843732367E14	0.07323257430218472	0.027816176841389033	7.987294619173179	4.6117671861900735	1.5471318697742993	1.731937952785456	107.0	41.48090296724472	0.7814428797731747	0.9727272727272728
ID5376	5376	24	151.0	66.82558139534883	15.884274640088595	0.0	9.0	9	6.921389879977901	1		436.13245033112423	448.0	0.0	448.0	65856.0	72.18260875461951	0.9819632845336657	5.9870856088365585	0.024691362848572797	0.004913280731522502	9.200088663996201	5.377440963104778	-0.19108063424414215	1.710867441803459	150.5	47.596622463597605	0.8348223986455352	0.9772727272727273
ID5184	5184	24	143.0	67.2199074074074	16.79976851851852	0.0	13.0	13	6.770275002573076	1		657.3706293706299	662.0	0.0	662.0	94004.0	55.35922106246918	0.9769574114955123	11.736230746462999	-0.003497454815537195	0.07662615327267103	8.924385002231164	5.390093016504144	2.9617990022896006	1.655701483240684	144.0	46.55859019770829	0.8347813031207796	0.96
ID4737	4737	24	138.0	65.73104693140795	14.461492178098677	0.0	3.0	3	6.639722828285457	1		156.8550724637682	158.0	0.0	158.0	21646.0	13.44985318598823	0.9855591890124266	11.577396131145976	-0.009860714474715529	0.0851004099978116	8.46324929398305	5.4515766934965955	-0.17491764635347468	1.552440655210666	138.50000000000006	47.367252484617396	0.7757168917598156	0.9421768707482997
ID5540	5540	24	160.0	66.68776371308016	16.609704641350213	0.0	19.0	19	7.0917530989903295	1		948.8354430379729	961.0	0.0	961.0	149916.0	107.77606299590813	0.9830508474576272	8.728522013578644	0.03812203608574983	-0.002739549627416229	9.379705498335309	5.469519649617635	2.988177290733379	1.714904799545062	158.00000000000003	49.164141473172265	0.8214290005364587	0.9575757575757577
ID5093	5093	24	138.0	66.20036101083032	14.815282791817086	0.0	5.0	5	6.639722828285456	1		247.50000000000048	253.0	0.0	253.0	34155.0	37.02953053154829	0.9756967375511821	6.601635824754968	-0.10340075660610439	0.29104692126387605	8.574884095972457	5.564224101896714	2.9355638297509214	1.5410745395839611	138.5	45.367252484617396	0.8456188987716313	0.9822695035460993
ID4709	4709	24	134.0	65.32533825338254	14.160516605166052	0.0	1.0	1	6.5674187911160065	1		56.16176470588247	57.0	0.0	57.0	7638.0	6.886616745258792	0.9704813066362799	8.033035427836845	-0.0348376862063326	0.009008744318828758	8.282311970240572	5.3337480168531	2.9496372870562597	1.5528127583213274	135.49999999999997	46.22455324675148	0.7968997935409993	0.9609929078014184
ID5031	5031	24	141.0	66.90425531914893	15.567375886524824	0.0	7.0	7	6.699380116989518	1		348.478873239437	356.0	0.0	356.0	49484.0	51.37647422396682	0.985613697381085	6.7337055679662825	0.009456103538541078	0.2880601176626168	8.417868884357064	5.7430083392024125	-0.17284864144663858	1.4657594743325997	141.0	46.558590197708284	0.8173900259724304	0.962457337883959
ID5224	5224	24	152.0	67.15783664459161	15.955849889624725	0.0	10.0	10	6.93287767191607	1		491.11184210526443	501.0	0.0	501.0	74649.0	69.91674797153597	0.9777312217061987	6.945146261357121	0.02214834780687051	0.06181493792064474	8.79074760602056	5.631568802488223	2.9691599379809164	1.560976685952323	151.0	46.558590197708284	0.8753609498002624	0.9901639344262293
ID5610	5610	24	162.0	66.42363261093911	17.120227038183693	0.0	18.0	18	7.1698707532759745	1		891.1851851851882	908.0	0.0	908.0	144372.0	122.7932778938979	0.9833169205815907	7.196556784809199	-0.018373466939536155	-0.00950412917883868	9.70382457431661	5.4205275918352305	-0.17419827532005502	1.790199276714904	161.49999999999997	49.65760971130106	0.8230207203159995	0.9817629179331303
ID5357	5357	24	150.0	66.95875706214689	16.49322033898305	0.0	11.0	11	6.852058684228348	1		554.1780821917793	558.0	0.0	558.0	80910.0	46.18040858401225	0.9686428522117987	11.809141154643509	-0.10668791954053036	0.06372253408256529	8.906894696825445	5.711684093382056	-0.13099665206639316	1.559416548815362	147.5	47.45296724285524	0.8231427095933745	0.9800664451827245
ID5518	5518	24	153.0	66.49781420765026	17.007103825136614	0.0	17.0	17	6.967227399979712	1		834.6118421052637	863.0	0.0	863.0	126861.0	154.43445423071142	0.9820808865245615	5.355453166418697	0.01872356294045531	-0.0070628953923165165	9.134292051210313	5.477865476898609	-0.06900071296016921	1.6674911221773658	152.49999999999994	48.743265440879284	0.8065856050307327	0.9651898734177211
ID4943	4943	24	143.0	66.17980884109917	14.290919952210274	0.0	4.0	4	6.6636498349357165	1		205.02857142857172	208.0	0.0	208.0	28704.0	24.771166476207522	0.9855603114847096	8.216711643254442	-0.028464772645084548	0.05286576491172645	8.515648118550926	5.366969778296117	-0.16738687430091947	1.5866771139625155	139.5	45.20887173758116	0.8577026153882908	0.9721254355400695
ID4976	4976	24	135.0	65.7159800249688	14.01685393258427	0.0	2.0	2	6.5187705746970455	1		108.51492537313419	111.0	0.0	111.0	14541.0	16.483181254845878	0.9797741573351698	6.516115395463977	-0.07954376740065966	0.08124050325794775	8.698546321221757	5.0791772598488745	2.97860545512461	1.7125896333613237	133.5	45.85984140819925	0.7976750948965518	0.9468085106382979
ID4753	4753	24	142.0	65.89904420549581	13.976702508960573	0.0	0.0	0	6.663649834935716	1		2.957142857142851	3.0	0.0	3.0	414.0	0.3572764395606844	0.9760491334918652	8.17658328332017	-0.028196509361654933	-0.09069711500518973	8.309002810450192	5.638833737613194	-0.09115428203006427	1.4735321516976005	139.49999999999997	46.45573982745435	0.8122791581630592	0.9489795918367345
ID5266	5266	24	160.0	66.92932489451478	16.720464135021096	0.0	14.0	14	7.091753098990329	1		681.7215189873417	704.0	0.0	704.0	107712.0	123.63032389431409	0.982721382289417	5.466139450504016	0.06465429798218025	-0.06621186259642968	9.236440596613502	5.654363323018741	3.0107910382849132	1.6335067396557688	158.0	51.03072615270784	0.7624361057199768	0.9461077844311377
ID5556	5556	24	153.0	66.57920792079207	17.04235423542354	0.0	15.0	15	6.944346460023744	1		733.8675496688742	759.0	0.0	759.0	110814.0	136.26022532868015	0.9686415284658974	5.299989626099437	-0.029066045593028562	-0.019425822882061537	9.089127526649392	5.438219384969828	-0.08856799639736086	1.671342563297457	151.50000000000006	49.507197463379484	0.7767581388425657	0.9528301886792458
ID5111	5111	24	143.0	67.03103448275863	15.874712643678162	0.0	8.0	8	6.793742230659745	1		385.2413793103448	399.0	0.0	399.0	55860.0	73.05613099433961	0.9811320754716982	5.2230033071785265	0.01754910231452504	0.010980869896252438	9.223520410546016	5.303459225490935	-0.20575980873948296	1.7391517532959262	145.0	46.533928389676184	0.841469602284525	0.9897610921501706
ID4889	4889	24	139.0	66.81428571428572	15.09047619047619	0.0	6.0	6	6.675581178124546	1		295.7446808510641	300.0	0.0	300.0	41700.0	35.60164608058755	0.9856129789296463	8.2468609188354	-0.041369998742622344	0.07668729195091482	8.447184525448858	5.481685838497181	3.0352873532033127	1.5409829702616953	140.00000000000003	47.10213575187901	0.7929698957825612	0.9523809523809524
ID5530	5530	24	158.0	66.54259850905218	16.876996805111823	0.0	16.0	16	7.058009435227702	1		789.2307692307706	810.0	0.0	810.0	123120.0	128.442473437062	0.9912941570400134	6.117760495966962	0.049497701596830236	0.03159923062491091	9.14986616380399	5.568994813296345	-0.09304297604863421	1.6430013800619956	156.50000000000006	48.80411331819839	0.825679215146414	0.9690402476780189
ID5275	5275	24	159.0	66.87037037037038	16.546560846560848	0.0	12.0	12	7.080523079119723	1		598.3439490445857	610.0	0.0	610.0	93940.0	83.77968003560945	0.9871374733737505	7.095645780920836	0.013809067407518775	0.03770036233968425	9.391945733076525	5.601406711494804	-0.09494979517619091	1.6767119791182186	157.5	48.96249406523463	0.8255879743375331	0.9662576687116564
ID5251	5251	25	158.0	157.95753715498938	38.676220806794056	0.0	13.0	13	7.069275219628611	1		663.5384615384638	681.0	0.0	681.0	103512.0	107.98682026004812	0.538904646982613	4.3035371996080976	0.008163786046190055	-0.03690524151971066	9.98259768140334	5.187015534078183	2.2758633769809533	1.9245359139217246	157.0	50.057063700164434	0.7873698395697907	0.9573170731707317
ID5668	5668	25	169.0	157.15794573643413	39.27713178294574	0.0	19.0	19	7.399277020331919	1		969.4588235294096	981.0	0.0	981.0	164808.0	106.0891166017023	0.5151653766966643	6.214055959438177	-0.1616403486687281	0.1843078757004179	10.86091075738981	5.361527965867312	2.3429463758283857	2.0257118542573687	172.0	52.68357573291397	0.7787316455165042	0.9828571428571429
ID4902	4902	25	144.0	157.4732868757259	36.48606271777003	0.0	5.0	5	6.758510832082313	1		270.22377622377655	278.0	0.0	278.0	38642.0	46.0012889562859	0.5107246049354932	3.97177860634959	-0.03144675281527069	0.10309105023405374	9.804726922900565	4.919512629209245	2.315997474300313	1.9930281029640455	143.49999999999997	48.38916491610151	0.7701326052021268	0.9598662207357858
ID5478	5478	25	157.0	157.8523489932886	38.93288590604027	0.0	15.0	15	6.886811529393324	1		794.000000000002	794.0	794.0	794.0	116718.0	2.0533592124879045E-12	0.538499551347908	2.7069082699965288E14	-0.09192471703805381	0.1802473948201123	10.502117565524864	4.804510521095578	2.258924895181335	2.1858870990941353	149.0	49.52335834652383	0.7634418381123083	0.9770491803278688
ID4903	4903	25	127.0	156.45257452574526	35.947154471544714	0.0	2.0	2	6.257165172872317	1		136.73983739837377	139.0	0.0	139.0	16819.0	17.65184121654161	0.5807330827067665	5.691845030947517	0.008847843796717143	0.026421458929365194	8.978959090385167	4.57057655854139	-0.8650699809927844	1.964513442752751	123.0	45.400162741693464	0.7498944790294155	0.9389312977099237
ID4875	4875	25	131.0	156.43880208333334	34.920572916666664	0.0	1.0	1	6.383076486422923	1		87.58730158730155	89.0	0.0	89.0	11036.0	11.168004184289927	0.5863177221657617	5.797468794383771	-0.08875725861618874	0.06074781030412932	9.220097568365503	4.792215564623175	2.216209258188619	1.9239738788942613	128.0	45.21015823877118	0.7869511592614857	0.9588014981273408
ID5134	5134	25	161.0	157.62407991587804	37.77129337539432	0.0	8.0	8	7.102965363855495	1		402.83544303797566	408.0	0.0	408.0	63648.0	45.757163061738275	0.5120265684329303	5.962544782804682	-0.10894499468832558	0.11756021831478539	9.908291291405611	5.4954622362555865	2.3851800467426947	1.8029950649168267	158.5	50.76995128698315	0.7727261991313449	0.9519519519519521
ID5326	5326	25	166.0	157.8887240356083	38.20623145400594	0.0	12.0	12	7.323606749544156	1		610.7894736842122	633.0	0.0	633.0	104445.0	116.81504790889112	0.4770304809365513	3.377376058566376	0.19057631603184744	0.05908572866718909	10.844757753560861	5.331113393954235	-0.7653696429979642	2.0342388075743036	168.5	51.89734133849255	0.7861755796502392	0.9970414201183432
ID5040	5040	25	157.0	157.79454926624737	37.386792452830186	0.0	7.0	7	7.114159957663499	1		351.58490566037716	363.0	0.0	363.0	55902.0	63.55136484176058	0.5015243015296733	3.695685036459029	-0.001484948294311014	0.05775763566580036	9.90248600039632	5.327728666586501	2.4057616934014807	1.8586693542599058	158.99999999999997	49.24178199465724	0.8240232511176264	0.9724770642201833
ID5073	5073	25	137.0	157.36040914560772	36.40974729241877	0.0	4.0	4	6.639722828285454	1		239.50359712230244	243.0	0.0	243.0	33291.0	29.042541036650118	0.556060252685234	5.893901421410067	-0.10331582603304132	0.16644383059695114	10.075091556657453	4.7115746688849764	2.3322157323192445	2.1383703463712243	138.49999999999997	48.34639921714224	0.744614295294618	0.9518900343642608
ID5650	5650	25	162.0	157.7626582278481	38.938818565400844	0.0	16.0	16	7.0917530989903295	1		824.2948717948699	835.0	0.0	835.0	128590.0	94.23965454977441	0.5164836411574436	5.9579622726383406	0.06994549089253513	-0.09602430824975365	10.80016136485549	4.877527294539295	2.273665420836078	2.2142697954652073	158.00000000000003	51.88870372575493	0.7374308604187652	0.9546827794561935
ID4884	4884	25	139.0	157.2694145758662	36.13799283154122	0.0	3.0	3	6.663649834935717	1		183.3428571428566	186.0	0.0	186.0	25668.0	22.151139252762302	0.5550758359573217	5.9087915873576575	0.296941868887528	0.17146233193474997	9.444854921704847	5.237285703036273	-0.7809083225645075	1.803387376065673	139.50000000000003	47.5895174183821	0.7740365524396569	0.9789473684210528
ID5431	5431	25	162.0	157.47034764826176	37.74744376278118	0.0	9.0	9	7.203090409536582	1		463.3658536585362	472.0	0.0	472.0	75992.0	63.44535587970438	0.503526643675225	4.891764170693105	0.12001356303278388	-0.03784351391370532	10.723674728326772	5.080770355922714	-0.7292091429553638	2.1106395245410097	163.0	52.54951022858735	0.7417543861544386	0.9560117302052784
ID5593	5593	25	162.0	157.9647739221872	39.277076761303896	0.0	17.0	17	7.102965363855495	1		873.3125	890.0	0.0	890.0	139730.0	121.09937639089704	0.5963741515489036	5.38817744953417	0.02064814968292156	-0.06626350754164285	10.000010009326205	5.17630290314692	-0.9237188683212209	1.9318826962863254	158.5	51.92433651044523	0.7387495322794777	0.924198250728863
ID5658	5658	25	163.0	157.3588110403397	38.98089171974522	0.0	18.0	18	7.069275219628611	1		918.9807692307713	937.0	0.0	937.0	143361.0	129.09748610299914	0.5063372580781665	4.785598955936026	-0.0036181930688777755	0.09042758341923525	10.789239500800653	4.869802228255348	2.294221524368261	2.2155395630236914	157.0	51.75933634481092	0.7364310953485453	0.9429429429429429
ID4859	4859	25	128.0	156.4328063241107	34.91238471673255	0.0	0.0	0	6.345565428096185	1		36.70161290322573	37.0	0.0	37.0	4551.0	3.3226980874953482	0.5463594369783611	7.805347883353156	0.002258331309176211	0.09694796244638919	9.26131471456786	4.578056342450681	2.27877715091787	2.0229796275530725	126.5	44.64285013779134	0.797620968426733	0.9619771863117871
ID4797	4797	25	151.0	157.61744966442953	37.09395973154363	0.0	6.0	6	6.886811529393325	1		327.4829931972787	332.0	0.0	332.0	48140.0	38.59241776291849	0.5380127385448459	5.936758538633052	-0.1673305799669789	-0.14758965144645145	9.854132701596814	5.331030590660276	2.3799978589797544	1.848447975305339	149.00000000000006	48.83032146614747	0.7852663103038752	0.9802631578947372
ID5117	5117	25	162.0	157.64110429447854	37.59918200408998	0.0	10.0	10	7.203090409536582	1		498.31325301204754	517.0	0.0	517.0	82720.0	96.78992280514773	0.4507489633621152	3.19922479882624	0.13952090167768266	-0.04325882813376361	10.315822909268855	5.28276183784683	2.416086722849234	1.9527329124254862	163.0	52.16004682467329	0.7528726545975576	0.9504373177842566
ID5375	5375	25	164.0	157.34253578732105	37.90899795501023	0.0	11.0	11	7.203090409536581	1		550.1595092024533	564.0	0.0	564.0	89676.0	87.52988388314691	0.47310494369656036	4.0372539345525045	-0.08015804040701541	0.15474364726370868	10.362603476040697	5.342226177531765	-0.7863283594029349	1.9397537902126907	162.99999999999997	50.447417776201476	0.8048585948537172	0.978978978978979
ID5343	5343	25	171.0	158.05489614243322	38.64540059347181	0.0	14.0	14	7.323606749544158	1		715.0654761904784	737.0	0.0	737.0	120131.0	125.61266097562275	0.5360089185626284	3.9730192469101167	0.036811787047668125	-0.013441468179601807	11.134651144262675	5.057430256987125	2.294353432855707	2.2016420550495037	168.50000000000006	52.723328302277444	0.7617353883360976	0.9628571428571431
ID5505	5505	26	164.0	261.5776397515528	295.0900621118012	0.0	16.0	16	7.158763278359629	1		797.0186335403738	802.0	0.0	802.0	128320.0	63.206454580376025	0.9631901840490797	12.373333377953868	0.03744655030206823	0.11810861547711976	9.12581534670738	5.843382263955653	3.0411589820366265	1.561735127787053	161.0	48.017534024490274	0.8774775914213949	0.9938271604938271
ID5509	5509	26	172.0	261.20845481049565	294.85568513119534	0.0	19.0	19	7.388514429878316	1		940.865497076026	952.0	0.0	952.0	160888.0	102.65326866325964	0.9766755895040153	9.057319541471832	0.00878766873893963	-0.07756771751605536	9.793532921770858	5.875649454601169	-0.13968400908525808	1.6668000699227603	171.5	50.60332046211717	0.8416198272617493	0.985632183908046
ID5094	5094	26	150.0	260.87149270482604	292.41021324354654	0.0	5.0	5	6.8752467663563115	1		247.18120805369094	254.0	0.0	254.0	36830.0	41.19302842014223	0.9908160041913536	5.972877588345153	-0.030351318346390755	0.0700386771477054	8.915400217230468	5.606868610012806	-0.10930093491403615	1.590085453636144	148.5	47.05740548747012	0.8427142939000389	0.9737704918032787
ID4710	4710	26	145.0	260.3198830409357	291.74093567251464	0.0	1.0	1	6.734920844463591	1		56.399999999999864	58.0	0.0	58.0	8178.0	9.53240088680011	0.9904239072109629	5.888197069899111	-0.09024950883606739	0.05685903737178125	8.535033021528871	5.587853350025945	-0.0838383300772573	1.5274260949402407	142.5	45.344776438998295	0.8709038255537345	0.9895833333333334
ID4935	4935	26	150.0	260.9519774011299	292.0819209039548	0.0	4.0	4	6.852058684228348	1		199.49664429530256	205.0	0.0	205.0	29725.0	33.24634183515389	0.9770442552863693	5.9308859029421965	0.042141529852101615	0.003581636658339244	8.728804190217407	5.5355030589766585	3.082845793643769	1.57687640982554	147.5	47.74550279482672	0.8130868589055374	0.9672131147540983
ID5133	5133	26	167.0	261.8082329317269	294.9929718875502	0.0	13.0	13	7.269074295019226	1		643.078787878787	647.0	0.0	647.0	106108.0	50.36888168725059	0.9760470349132612	12.612620845951774	-0.026867839135209966	-0.01646619327000201	9.437818869923458	5.843705575091748	-0.10841631082459394	1.6150401057423707	166.0	50.558590197708284	0.8160711811033993	0.9651162790697675
ID5261	5261	26	166.0	261.68674698795184	294.7831325301205	0.0	14.0	14	7.269074295019226	1		680.0119760479054	701.0	0.0	701.0	113562.0	119.82522352601676	0.9714338078074408	5.592800436110018	0.014551817000927288	-0.13665227852501854	9.447218991302313	5.826667805774515	2.988177622858201	1.6213759401110275	166.0	49.85915327745404	0.8391278867188744	0.9851632047477745
ID5485	5485	26	175.0	262.0224171539961	295.0	0.0	15.0	15	7.377736139048903	1		733.4327485380101	751.0	0.0	751.0	125417.0	113.84282189798058	0.984158415841584	6.391066084980689	-0.13305940694331883	0.02013312920679828	9.861523872527	5.84254637899137	-0.07919152719814097	1.6878811451094458	171.0	50.40528475050671	0.8457730244286564	0.9827586206896551
ID4782	4782	26	131.0	260.73385012919897	291.6511627906977	0.0	0.0	0	6.407961869245868	1		17.72093023255816	18.0	0.0	18.0	2286.0	2.2324900062277817	0.9538461538461538	7.750236522057697	-0.0529559370141338	0.1444515512336933	7.882700063614095	5.484562299081896	-0.11068075233536083	1.4372523519212541	129.0	42.78146604699049	0.8857032704242155	0.9885057471264368
ID4720	4720	26	152.0	260.8168316831683	291.93454345434543	0.0	3.0	3	6.944346460023743	1		146.92052980132448	153.0	0.0	153.0	22185.0	29.985890721872984	0.9908767530908018	4.877202542724963	-0.08421234922732615	0.04998924622319329	8.785111522722644	5.697918405739064	3.1101699116905523	1.5418106924581605	151.5	46.400897581417254	0.8842391378255174	0.9901960784313726
ID5491	5491	26	173.0	261.99076773566566	294.99076773566566	0.0	17.0	17	7.388514429878316	1		826.2616279069748	851.0	0.0	851.0	142117.0	143.38724458885696	0.968475614994702	5.670165194288506	-0.014529876115548231	0.06741830600936112	9.685857416823877	5.8388519834772685	3.061024395218066	1.6588633252277727	171.5	50.44493971508095	0.8469129500767754	0.9828080229226361
ID4885	4885	26	147.0	261.4484536082474	292.66036655211917	0.0	6.0	6	6.805445498991344	1		296.9379310344839	299.0	0.0	299.0	43056.0	24.83059847626835	0.9817138533324925	11.848202298674705	0.021176241129209777	0.023202541827603673	8.713499977528713	5.498714230442588	3.0854686037965635	1.584643175178676	145.5	49.075456417116754	0.7591789584784345	0.9267515923566879
ID5399	5399	26	157.0	261.23941368078175	293.4044516829533	0.0	9.0	9	6.990033442639017	1		437.3246753246746	452.0	0.0	452.0	67348.0	80.37305853005456	0.9734247934597382	5.367910994067896	0.002205225660730169	0.08742041585618819	8.995721868176041	5.59688558834014	-0.06865292985419882	1.6072727816549648	153.5	48.22455324675147	0.8294339692187728	0.9475308641975309
ID4954	4954	26	146.0	260.2697594501718	292.08762886597935	0.0	2.0	2	6.805445498991344	1		102.82758620689631	105.0	0.0	105.0	14910.0	14.99784467273839	0.976876953498756	6.7759627655516725	0.028522945710695462	0.009528444445790056	8.586927387075697	5.565910435405945	3.136421913053676	1.5427713914425245	145.5	46.917075670080536	0.830636455356128	0.9635761589403974
ID5594	5594	26	177.0	261.45238095238096	294.91523809523807	0.0	18.0	18	7.463526651802308	1		886.5371428571437	902.0	0.0	902.0	155144.0	117.41882763741044	0.9846153846153847	7.491684081714469	0.03574919558737607	-0.012176916872818125	9.635012446584005	6.085138615353509	3.0483904662974135	1.5833677843054805	175.0	51.25360200199006	0.8371419943255295	0.9803921568627451
ID5019	5019	26	153.0	261.3769063180828	293.1851851851852	0.0	7.0	7	6.978639737521917	1		338.5620915032681	350.0	0.0	350.0	51800.0	62.433314958037016	0.9910313901345292	5.398352422317607	0.016770268369343345	0.01914425306517955	9.250827357010944	5.415171707205141	-0.10477470692021705	1.7083165331031487	153.0	48.53899658546001	0.8160555192902222	0.9622641509433962
ID5339	5339	26	161.0	261.52410901467505	294.188679245283	0.0	11.0	11	7.1141599576634995	1		540.6037735849072	551.0	0.0	551.0	85956.0	75.2051219360539	0.983050847457627	7.126951126643643	0.03028759926701502	0.0903895609016402	9.1735214512768	5.695396094035022	3.0496185812239442	1.6106906876739502	159.0	49.09522125495384	0.8289503994913174	0.9724770642201835
ID5116	5116	26	151.0	261.5394736842105	293.72258771929825	0.0	8.0	8	6.955796338302048	1		387.809210526315	401.0	0.0	401.0	58947.0	71.75923076073654	0.9731543624161072	5.3307831017908045	0.0026753107701849763	0.03938232764164062	9.047895088841605	5.560144231420649	-0.1251822015925442	1.6272770475469869	152.0	47.46130935499645	0.847957374273734	0.9743589743589743
ID5215	5215	26	155.0	261.7502732240437	293.7437158469945	0.0	10.0	10	6.967227399979714	1		495.73856209150523	499.0	0.0	499.0	75848.0	40.341758964376574	0.9569438581680034	12.018104086499912	0.04451479156755522	-0.012990552590176408	8.90333716649195	5.6385975765386585	3.1144191634367027	1.5789985090507919	152.5	47.90388354186294	0.8350995736964699	0.9682539682539683
ID5247	5247	26	162.0	261.69895833333334	294.6947916666667	0.0	12.0	12	7.136496464611085	1		588.0186335403705	603.0	0.0	603.0	94671.0	94.15084121037485	0.987263162058463	6.205466419943041	0.09744284260126225	0.010384429158943036	9.254473691714974	5.660376116816885	3.10754924745893	1.6349573775177384	160.0	48.55859019770827	0.8527028370420311	0.9815950920245399
ID5408	5408	27	182.0	263.3985507246377	34.00452898550724	0.0	9.0	9	7.653039857325812	1		448.4835164835151	456.0	0.0	456.0	81624.0	58.220643874843525	0.5775074656542082	5.640085100306098	-0.07690706391292391	-0.04766569096091935	12.565792802329222	4.885694732155313	0.41984127380518865	2.571956188672036	183.99999999999997	57.95674083185605	0.6883665790938823	0.9658792650918632
ID5220	5220	27	199.0	262.89897698209717	33.985933503836314	0.0	10.0	10	7.888572922204059	1		484.7715736040625	500.0	0.0	500.0	95500.0	86.13926552605508	0.5868356786937918	4.162464383289921	-0.03125449833374061	-0.05135904051416872	12.785955967678591	5.118800426160853	0.42863499403315	2.4978422488075345	195.5	59.1612679413181	0.7019104033557223	0.9583333333333331
ID4901	4901	27	193.0	263.33247422680415	33.39776632302406	0.0	6.0	6	7.858251581595959	1		296.2448979591826	304.0	0.0	304.0	58064.0	48.05404248839739	0.5991588069027415	4.619567318755277	0.009944234387588485	0.026509491079895326	12.871654786353469	4.932586976716313	0.4108405821620813	2.609514002918261	194.0	59.177010599271235	0.696154362553063	0.9724310776942355
ID5095	5095	27	195.0	262.94673539518897	33.00773195876289	0.0	5.0	5	7.85825158159596	1		251.05670103092694	255.0	0.0	255.0	48705.0	31.54554042438674	0.5806554557305037	5.847162152015952	0.06052236664205905	0.025612708486893242	12.500208804923878	5.19092414821611	0.4520797419426992	2.4080892819864537	194.00000000000003	59.77539247269669	0.6822864106848575	0.9371980676328503
ID5543	5543	27	211.0	263.9778830963665	36.23854660347551	0.0	16.0	16	8.19532708223289	1		806.2476190476169	814.0	0.0	814.0	169312.0	79.24799436912402	0.6242402066379693	7.820088028307904	-0.05054110462581932	0.01619671765117231	13.535779609436766	5.003355848129383	0.44275903010244355	2.705340179731054	211.0	63.76370907409613	0.6521465124235947	0.9525959367945824
ID5033	5033	27	188.0	262.49736147757255	33.50439753737906	0.0	7.0	7	7.7665773305767285	1		337.38219895288006	358.0	0.0	358.0	64440.0	83.62230562023765	0.5666318358907898	2.9185292232045015	0.10787528084881354	0.028808894602500707	12.635020431368396	5.033507852607029	0.3771220264781636	2.5101819250811896	189.5	58.04032879359283	0.7069022277286946	0.9717948717948719
ID4809	4809	27	179.0	262.5269266480966	32.77762302692665	0.0	3.0	3	7.558877202997176	1		169.10112359550584	172.0	0.0	172.0	30100.0	22.202990048459448	0.672439623844635	6.12446099106217	-0.2401494578762944	-0.06027436519011607	12.57469097423512	4.786382910596533	0.43235887976223997	2.627180317395024	179.49999999999997	57.454039926645976	0.6833342252793716	0.9650537634408599
ID5354	5354	27	202.0	263.4433497536946	34.91954022988506	0.0	11.0	11	8.03846421247924	1		544.9900990098994	556.0	0.0	556.0	110088.0	77.65397095426152	0.608836724587764	5.311825613224821	0.13638367235731674	-0.06386063504090274	13.115778954748123	5.137651402725862	0.3958343931089674	2.5528744413817837	203.0	61.071531242846234	0.6839561887350478	0.9759615384615384
ID5582	5582	27	212.0	263.7527386541471	36.12284820031299	0.0	15.0	15	8.234075889688375	1		739.1255813953495	764.0	0.0	764.0	158912.0	135.90891000655483	0.6379862303347646	4.236442914604128	-0.04753780770108751	-0.009550506954005077	13.404770913604692	5.248389205476692	0.4287867303299293	2.554073333512846	212.99999999999997	62.24575692707102	0.6908280491033071	0.9594594594594593
ID5167	5167	27	200.0	263.98538011695905	35.634502923976605	0.0	13.0	13	7.968865809741451	1		647.0954773869337	657.0	0.0	657.0	128772.0	80.25921344667624	0.587117914363863	5.965125691375818	-0.002354175183583638	0.08540957670499646	13.224315916014143	5.028994513416944	0.38714288859748636	2.6296143057489436	199.50000000000006	60.93452355681575	0.6751898803544549	0.9500000000000003
ID5616	5616	27	211.0	263.25598086124404	36.145933014354064	0.0	18.0	18	8.156394191823509	1		896.5904761904742	914.0	0.0	914.0	188284.0	125.2353722933589	0.6269087302164786	5.517447812402601	-0.059975944015675846	-0.004085463335212201	13.83765630877645	4.960823915040251	0.439165720653548	2.789386711917626	209.0	62.787995705288196	0.6661973646053811	0.9587155963302753
ID4978	4978	27	193.0	262.8631713554987	32.69693094629156	0.0	4.0	4	7.888572922204059	1		211.29230769230713	218.0	0.0	218.0	41202.0	37.743732903796236	0.6553081507012302	4.432365318728685	-0.08406215673067338	0.014527246893718197	13.006986826534124	4.96060013818128	0.413083713750249	2.62205911869827	195.5	59.501292229307566	0.6939110931630721	0.9606879606879607
ID4852	4852	27	165.0	261.99643221202854	31.88532110091743	0.0	0.0	0	7.214129635032196	1		33.919753086419846	35.0	0.0	35.0	5495.0	6.072009291253154	0.7377359284312353	4.743155955453104	-0.011832241429002804	-0.0807841818695342	12.047566203839734	4.5274557944482	0.4590833080704899	2.661001399199321	163.5	56.46313467451817	0.6444624981507924	0.9316239316239316
ID5109	5109	27	198.0	263.2957805907173	33.95147679324894	0.0	8.0	8	7.928821004493585	1		383.92929292929114	398.0	0.0	398.0	76018.0	73.68567521219619	0.566491223283418	3.768455549383465	-0.024154974152462486	0.05874494049588797	12.59418408354103	5.244233006004579	0.38254756916933996	2.401530227417594	197.5	58.67548569117426	0.7208809974521446	0.9657701711491442
ID5301	5301	27	203.0	264.071546732837	36.04673283705542	0.0	14.0	14	8.008710387199292	1		715.4228855721386	719.0	0.0	719.0	143800.0	50.71434978023315	0.6527420924190477	11.142906695145953	-0.03525568302075276	-0.02315927519609271	13.789587586253864	4.798384183253779	0.4475620383369783	2.8737981494643807	201.50000000000003	62.410619485361636	0.6500816805803739	0.9664268585131894
ID5525	5525	27	215.0	263.8921113689095	36.284996133023974	0.0	17.0	17	8.282256967313131	1		848.906976744185	865.0	0.0	865.0	182515.0	117.1551040673918	0.6344548473873196	5.6254423288531	-0.08233674858007312	0.0336722136323742	13.703512811745654	5.095824088612762	0.44216205015036925	2.6891652014377456	215.50000000000006	63.64528704344363	0.6685357551355481	0.957777777777778
ID4763	4763	27	177.0	261.4702209414025	31.92747358309318	0.0	1.0	1	7.43147127108002	1		73.86627906976727	77.0	0.0	77.0	12705.0	15.258766901694944	0.617564261675247	3.6963866404078267	-0.14813621265139781	-0.1454327772705036	12.274938710873354	4.737845921483634	0.42764363635578784	2.590826910434756	173.5	56.243115204825855	0.6892402133844485	0.9692737430167597
ID4989	4989	27	177.0	262.1927374301676	32.40502793296089	0.0	2.0	2	7.548342177385612	1		113.07262569832363	115.0	0.0	115.0	20240.0	14.803973021600568	0.6222064893602802	5.859190113250577	-0.024637975633394833	0.025881945765155956	12.192677748762597	4.920530059165567	0.4387916737982085	2.477919574142436	179.00000000000006	56.53932449519689	0.7036580559374241	0.954666666666667
ID5277	5277	27	215.0	263.5252873563218	35.157471264367814	0.0	12.0	12	8.320600954556976	1		583.1004566210025	611.0	0.0	611.0	127699.0	127.83920142823513	0.6176642297185926	3.4831597795684606	0.17765032692227894	-0.16857434232349988	13.637606031436022	5.45124454286226	0.4106024419675376	2.5017417443311736	217.5	62.94983492291665	0.6897312991402124	0.9841628959276018
ID5534	5534	27	224.0	263.05829596412553	35.49103139013453	0.0	19.0	19	8.42514715711158	1		946.15625	959.0	0.0	959.0	211939.0	110.48388335382543	0.6518131233321828	6.758590218601566	0.026380099813244615	-0.15921996387545248	14.113352384622402	5.389296870088218	0.44159179904488566	2.6187743456766333	223.0	63.987867188805986	0.6844149029498525	0.9823788546255505
ID5504	5504	28	206.0	248.44027441485068	242.8228410008071	0.0	16.0	16	8.107465170875098	1		785.4466019417453	801.0	0.0	801.0	161802.0	110.79691183116802	0.9804391691394659	7.019047009878671	0.07380739778733189	0.012112361333176171	11.407054131065383	6.0050024895230205	-0.053512505645372535	1.8995919070753706	206.5	57.57312064053326	0.7828713134745843	0.9560185185185184
ID5602	5602	28	208.0	248.2408293460925	242.90350877192984	0.0	18.0	18	8.156394191823509	1		887.679425837318	905.0	0.0	905.0	185525.0	124.2941517578653	0.9806763285024155	7.072087675278369	-0.12939621895390022	-0.009796958312315961	11.823767784809213	5.921147380742917	-0.07047458646604639	1.9968710495643336	209.0	57.57427170687858	0.792317492297442	0.9835294117647058
ID4965	4965	28	175.0	247.5997150997151	239.78869895536562	0.0	2.0	2	7.474181227750318	1		104.2971428571426	108.0	0.0	108.0	18252.0	19.708296370128238	0.9843886773306869	5.250409679928945	0.00846291471229854	-0.06663144900467732	10.124875166246726	5.666187936492702	3.0579120471737804	1.786893636379081	175.49999999999994	52.69668920175103	0.7941825198542545	0.969613259668508
ID4776	4776	28	164.0	248.74410256410255	240.9902564102564	0.0	5.0	5	7.19203423968949	1		250.0370370370363	258.0	0.0	258.0	40506.0	44.759382775523385	0.9832092815360397	5.538952920854128	-0.06835419122918086	-0.01099224045079124	10.079453908848725	5.356531187373651	3.089615939510602	1.8817129138737938	162.5	51.681007692580735	0.764541885344589	0.9393063583815029
ID5386	5386	28	181.0	249.1441947565543	242.18632958801496	0.0	11.0	11	7.527227892173502	1		566.5977653631296	573.0	0.0	573.0	101421.0	60.39760761995679	0.9849633534241973	9.310064631531365	-0.06016455314609763	-0.04841361862191767	10.72335801684387	5.388735971313101	-0.10720265897005964	1.9899579556188303	178.0	53.63876680912455	0.7774496943942268	0.967391304347826
ID4971	4971	28	167.0	248.14664664664664	239.93843843843842	0.0	4.0	4	7.280013464932681	1		208.239520958083	216.0	0.0	216.0	34776.0	40.32088304350091	0.987617476412034	5.132383222796047	-0.03722164134152492	-0.01823258108762372	10.122086874763868	5.325894005549564	-0.15335903155590533	1.900542305989696	166.5	51.750578094661364	0.7812565846625028	0.9624277456647399
ID5483	5483	28	198.0	248.66374269005846	243.0221386800334	0.0	15.0	15	7.968865809741449	1		737.7650000000008	749.0	0.0	749.0	147553.0	91.27125497616753	0.9765306421803035	7.987232850827215	-0.02815226413472214	0.01396566617941481	10.618416747784522	6.1677899140215855	-0.08441608557162815	1.7215918336720704	199.49999999999997	55.568045340698625	0.811899966314732	0.9522673031026251
ID5165	5165	28	175.0	249.08647342995167	241.55797101449275	0.0	8.0	8	7.410023978821115	1		408.33526011560804	418.0	0.0	418.0	70642.0	63.00316321485197	0.9842994004503712	6.429904810647906	-0.029087982112181388	0.0100688518301797	10.453994236117838	5.413904097669201	-0.07275006882563788	1.9309529772827896	172.50000000000003	53.7909211899808	0.749171072619468	0.9426229508196723
ID4718	4718	28	165.0	247.27911646586347	239.81024096385542	0.0	1.0	1	7.269074295019226	1		60.49696969696961	62.0	0.0	62.0	9982.0	9.564686219034478	0.9636310201682524	6.2078866373153865	-0.061393846109350975	0.03261614022809931	10.088313423917894	5.415704543807085	-0.11583623001612098	1.8627887364080793	166.0	50.61831361865931	0.8141465887406564	0.9764705882352941
ID5042	5042	28	171.0	248.9766081871345	241.37914230019496	0.0	7.0	7	7.377736139048903	1		359.7426900584801	364.0	0.0	364.0	61516.0	39.24977919477594	0.9804687500000001	9.075081161763286	0.178115259525291	-0.05632661661222398	10.444545351903571	5.552984357917762	3.1156366182128896	1.880888667912623	171.00000000000003	51.73926055268069	0.8027226904041758	0.9913043478260871
ID5138	5138	28	180.0	249.28464419475654	241.88389513108615	0.0	10.0	10	7.527227892173502	1		513.2681564245795	525.0	0.0	525.0	91875.0	77.81652031684933	0.9885728877397939	6.55797401560032	0.024102892794149573	0.028571403095772507	10.610435493179152	5.4377816522735	-0.06037143964686294	1.951243387777992	178.0	54.58303871912371	0.7507830282754349	0.9544235924932976
ID5490	5490	28	201.0	248.77031509121062	243.0099502487562	0.0	17.0	17	7.998767850296815	1		837.3134328358232	850.0	0.0	850.0	168300.0	103.3235029828966	0.9734219269102992	7.994662012012675	-0.0632636268665924	-0.08427313402768748	10.82540633667162	6.271079827700662	3.049378201164348	1.7262427897749844	201.00000000000003	55.1087438506449	0.8316965458319217	0.978102189781022
ID4979	4979	28	170.0	248.67261904761904	241.30456349206347	0.0	6.0	6	7.312732791431452	1		315.2023809523803	319.0	0.0	319.0	52954.0	34.701388179761956	0.9880239520958084	9.028560177638402	0.09095480901154722	-0.15245722336769313	10.170526204952926	5.5813825328644695	3.070561638355926	1.822223462568014	168.0	52.01753402449026	0.7802245760905022	0.9767441860465116
ID4819	4819	28	156.0	247.91346153846155	239.47329059829062	0.0	0.0	0	7.046725639945929	1		26.82692307692311	27.0	0.0	27.0	4185.0	2.161730076368667	0.978723404255319	12.276491791723414	-0.01995680414050786	0.03452462583018483	9.550663997984042	5.41848523462982	3.0783671895395894	1.762607737111703	156.00000000000003	50.44562784582615	0.7703487800098046	0.9629629629629631
ID5429	5429	28	181.0	248.92372881355934	241.52448210922788	0.0	9.0	9	7.506054213402068	1		464.6892655367237	470.0	0.0	470.0	82250.0	49.81830108256358	0.9774011299435028	9.221079825908184	-0.02437733062594131	-0.11101534095397271	10.529374767472177	5.638888973326823	-0.06885250138647638	1.8672782559256655	176.99999999999997	53.71245432942375	0.7709622892437875	0.959349593495935
ID5174	5174	28	189.0	249.05702917771885	242.73519009725908	0.0	13.0	13	7.746057935856441	1		651.9893617021293	659.0	0.0	659.0	122574.0	67.78867677610772	0.9787792420351611	9.514823860511491	0.01472655028336802	-0.14530671506827864	10.572263221297876	5.913400930456627	3.103938698423298	1.78784820201283	188.5	54.224553246751455	0.8056181711867576	0.9817708333333334
ID5304	5304	28	190.0	248.7719298245614	242.5842105263158	0.0	12.0	12	7.776816725043752	1		606.5185185185196	623.0	0.0	623.0	114632.0	100.24717285728602	0.9892457822413154	6.017522030360727	-0.0702457210058011	-0.012256849389693224	11.129457898797591	5.807375416967571	3.1229949330361775	1.9164350674282815	190.0	55.32252222020849	0.7801166033918999	0.9595959595959594
ID5563	5563	28	202.0	248.44306930693068	242.55940594059405	0.0	19.0	19	8.018640596081465	1		934.4554455445523	968.0	0.0	968.0	188760.0	177.48758066018786	0.9897959183673469	5.237906578469486	-0.016964795453308736	0.003918613159247134	11.405308747272237	5.806362479960195	0.002387547291695672	1.9642777705725365	202.0	56.315859750288595	0.8003865760126341	0.9596199524940617
ID5276	5276	28	197.0	248.99957155098542	242.74592973436162	0.0	14.0	14	7.868371677974249	1		704.3877551020379	708.0	0.0	708.0	138060.0	50.57142857142864	0.9897176282345534	13.85659199412405	0.01207350130385995	-0.16546514556007647	10.931156321168796	5.916275437266958	3.063944926071342	1.847641550343112	194.50000000000003	55.75241729175188	0.7863249671711949	0.9798488664987406
ID4733	4733	28	169.0	248.29684418145956	239.96745562130178	0.0	3.0	3	7.334464586120832	1		152.40935672514593	157.0	0.0	157.0	26062.0	26.52871308260263	0.9878830823737821	5.71005318541613	-0.013571572702536571	-0.13633793173275943	10.166362652850001	5.69459789695246	-0.16374445680602104	1.7852643569953668	169.0	50.4833371161747	0.8332982267487468	0.9941176470588236
ID5666	5666	29	142.0	93.09741784037558	66.44953051643193	0.0	18.0	18	6.723094811029982	1		941.0000000000014	941.0	941.0	941.0	132681.0	1.3691056761165768E-12	0.7081351028312965	5.698709958142352E14	0.16698719514998708	-0.07215841864470779	9.845110276089004	4.885811585357298	1.3453317233851223	2.0150409208563524	142.0	49.61801748762274	0.724802016169754	0.9403973509933775
ID4868	4868	29	120.0	92.06749311294766	62.62396694214876	0.0	1.0	1	6.206085419025319	1		85.56198347107446	87.0	0.0	87.0	10353.0	11.138441364619093	0.728669226916013	6.475971731025538	0.06297044851202575	0.08209354090534937	9.03508005188329	4.596005930811388	1.2931807024481954	1.9658547416818104	120.99999999999999	44.548610970335005	0.7661730996915227	0.9453124999999997
ID5253	5253	29	142.0	93.43168433451119	66.5	0.0	13.0	13	6.711247938722454	1		667.7916666666647	682.0	0.0	682.0	96162.0	97.74741782936144	0.7577738527883513	5.89036643961028	-0.04730580069368531	-0.059127184586793176	9.915924127722345	4.742953129599203	1.3927560528826304	2.090664583177164	141.5	47.58506049941978	0.7852809322154743	0.9826388888888888
ID5574	5574	29	145.0	93.1329849012776	66.39082462253194	0.0	17.0	17	6.758510832082313	1		880.999999999999	881.0	881.0	881.0	125102.0	1.0268034323761603E-12	0.7545558738592242	7.379769438904279E14	0.013924521978032638	0.02208096920530483	9.921166450802048	4.728481857058426	1.3445306837784838	2.0981716226725617	143.49999999999997	49.472844707829665	0.7367633242214505	0.9503311258278144
ID4840	4840	29	130.0	92.9929214929215	64.0006435006435	0.0	6.0	6	6.420368389804506	1		329.8062015503874	335.0	0.0	335.0	42545.0	41.549119560350505	0.6887646926706819	6.474835270026145	0.016890677307870892	0.09939548466468173	9.450880616536947	4.554540783148596	1.2838348257919676	2.07504577662459	129.50000000000003	46.513859933299386	0.752168031072656	0.9487179487179487
ID5097	5097	29	137.0	93.60651629072682	65.50626566416041	0.0	12.0	12	6.506551687525748	1		635.1515151515168	640.0	0.0	640.0	83840.0	55.704849905823245	0.6846710873207611	9.267896857183686	0.017866755997660973	0.07612542626723078	9.674261666180588	4.575611565248429	1.3000982902812925	2.1143100825376404	133.0	46.60198551582557	0.7695780352386248	0.9708029197080292
ID4906	4906	29	130.0	92.66990920881972	63.653047989623865	0.0	5.0	5	6.395531281654176	1		274.67441860465095	279.0	0.0	279.0	35433.0	34.603595096530924	0.7314386839874907	6.706528847651101	0.09536441853605099	0.19170377713831258	9.664284057522972	4.598703423022892	1.3617200424066818	2.101523661895616	128.5	45.93057885396303	0.7654364758974976	0.969811320754717
ID5355	5355	29	138.0	93.66004813477737	66.33995186522263	0.0	14.0	14	6.639722828285456	1		736.6231884057954	742.0	0.0	742.0	101654.0	63.16323458229903	0.7010005932748447	9.612247397994095	-0.012077753771669492	0.1048979286894097	10.024416615887121	4.539672500759066	1.3454328496288355	2.208180571222036	138.50000000000003	48.60332046211717	0.736762914076616	0.9551724137931037
ID5198	5198	29	127.0	93.46850393700787	65.17847769028872	0.0	8.0	8	6.358093703724522	1		427.99999999999966	428.0	428.0	428.0	55212.0	3.423901888242187E-13	0.7312114488337772	1.055954779755862E15	0.008079314879726669	0.03702417296348317	9.267490051032464	4.586358194103763	1.3195814406423985	2.020664252292108	127.0	45.7184871397164	0.763536641517584	0.9621212121212122
ID5072	5072	29	133.0	93.27167277167278	64.53663003663004	0.0	7.0	7	6.591608260818251	1		373.426470588236	379.0	0.0	379.0	50786.0	45.78996046408902	0.7498142540560265	6.9891855322147105	-0.0644769625505119	-0.028760980887347156	9.591158007912899	4.6592927974494724	1.3480575505683072	2.058500812218361	136.49999999999997	47.0930269523282	0.7734447631516377	0.9612676056338026
ID4848	4848	29	124.0	92.5	63.08533333333334	0.0	3.0	3	6.3078313050504	1		179.56349206349157	181.0	0.0	181.0	22625.0	16.124761595382967	0.7697421878691032	9.687016113252191	0.049687662955554705	-0.016613107075893	9.315880427032335	4.43988986225607	1.2994152441427298	2.0982233154537298	125.0	45.10213575187902	0.7721926462306707	0.9727626459143969
ID4915	4915	29	121.0	91.86652835408022	62.906639004149376	0.0	2.0	2	6.193249654676192	1		140.6166666666665	143.0	0.0	143.0	16874.0	18.383488816446807	0.7678273415821978	6.6445042801233845	0.05427258145034137	-0.08744282535028769	9.35904370836914	4.405066118166227	1.3291959673967813	2.124609133509485	120.5	45.30438342611502	0.7377623062868887	0.9525691699604744
ID5396	5396	29	133.0	93.21641791044776	65.76492537313433	0.0	11.0	11	6.530966601401967	1		577.6567164179098	582.0	0.0	582.0	77406.0	50.27714236883492	0.7405558553696706	9.77685317116722	-0.0013134936027625972	0.062254662789725274	9.790055937631925	4.66471013559853	1.336689591258664	2.098749044001586	134.0	46.93650106673579	0.76435170622953	0.9816849816849815
ID4856	4856	29	120.0	92.37587168758716	62.29637377963738	0.0	0.0	0	6.167497985322977	1		35.69747899159658	36.0	0.0	36.0	4248.0	3.3001145893015713	0.7481140348863367	9.258413321853018	0.1153745875344057	-0.036684961483329816	8.986939180353696	4.525515598450643	1.242996436864239	1.985837632165154	119.5	44.33274405060841	0.7640618967516335	0.9598393574297188
ID5690	5690	29	146.0	92.79988465974625	66.1551326412918	0.0	19.0	19	6.782018766824356	1		986.9999999999977	987.0	987.0	987.0	140154.0	2.2817854052803566E-12	0.7154876805616388	3.608169300976888E14	0.08107812182951037	-0.046474416929522436	9.910023504620034	4.8146629680100865	1.3439134531135273	2.0583005644351204	144.5	49.29889510824408	0.7471423245050716	0.9444444444444444
ID5051	5051	29	125.0	92.61733333333333	62.87866666666667	0.0	4.0	4	6.3078313050504	1		230.14399999999955	232.0	0.0	232.0	28768.0	20.750710831198127	0.7362893815635936	9.406392625349058	-0.11011776887989178	-0.11495212584637761	9.594768547400898	4.361146576509374	1.3121126111319104	2.200056425317507	125.0	45.633995261099386	0.7542978869364011	0.984251968503937
ID5467	5467	29	140.0	93.32014388489209	66.5431654676259	0.0	15.0	15	6.651697090182843	1		783.0000000000015	783.0	783.0	783.0	108837.0	1.4832740394390137E-12	0.755931109587384	4.5451174206546194E14	0.03776618744524926	0.17698980178749968	10.110613035626361	4.575037975000552	1.375907478134983	2.2099517186248363	139.0	48.7169709447445	0.7359767743183531	0.9586206896551724
ID5659	5659	29	140.0	93.14166666666667	66.37738095238096	0.0	16.0	16	6.6755811781245455	1		838.9999999999977	839.0	839.0	839.0	116621.0	2.2819600606754057E-12	0.7491617297034342	3.149412409613418E14	0.13995447136507497	-0.06453616484642052	9.852168581639617	4.8403307716240205	1.3341275954118474	2.0354329169810086	140.0	49.61801748762274	0.7145935370687717	0.9333333333333333
ID5436	5436	29	131.0	93.47084917617236	65.00316856780735	0.0	9.0	9	6.469756566762653	1		477.00000000000097	477.0	477.0	477.0	62487.0	9.700476856006073E-13	0.709735671111899	4.082469524801236E14	0.057853322030371315	-0.012874271320588835	10.007037429726246	4.518425576230921	1.351114595613096	2.214717773015461	131.5	46.45001501491562	0.7658855917460368	0.9776951672862454
ID5150	5150	29	135.0	93.41760299625469	65.4900124843945	0.0	10.0	10	6.5187705746970455	1		528.9999999999994	529.0	529.0	529.0	69299.0	5.706162856474162E-13	0.7337981574796381	7.847287879440416E14	0.04894044781530019	0.02215610269896425	9.317242584816213	4.7247781111359135	1.3392990965663767	1.9719957986717385	133.5	46.945446317665386	0.7612094743705543	0.9501779359430605
ID5378	5378	30	163.0	312.51621073961496	378.93971631205676	0.0	9.0	9	7.236157563046397	1		435.31097560975724	449.0	0.0	449.0	71391.0	77.43087715952016	0.9752298601015726	5.551428897787672	-0.0529811120388595	-0.03855762568580957	9.636314957456705	5.698940297218449	-0.7245193615308624	1.6908959306276672	164.5	49.63063355647064	0.8392205848628754	0.982089552238806
ID5607	5607	30	161.0	312.153125	380.08958333333334	0.0	16.0	16	7.136496464611085	1		793.2919254658401	824.0	0.0	824.0	127720.0	156.56538728880804	0.9743650983201976	5.001053802661348	-0.035786130650552556	0.14176646036651921	10.051081812126528	5.299495055028621	2.4317218214355742	1.8966112257410617	160.0	50.52919965516402	0.7874899280459412	0.9667673716012085
ID5544	5544	30	163.0	312.4418960244648	380.296126401631	0.0	17.0	17	7.214129635032196	1		839.1341463414601	871.0	0.0	871.0	137618.0	164.02369738974338	0.9749245059439622	5.05097571433298	-0.015589740393283587	0.03889653701374504	9.816814317121272	5.523281851890724	2.4993941549148584	1.7773516869795067	163.5	51.20658767465514	0.7835666598140854	0.9761194029850746
ID5641	5641	30	160.0	312.0386996904025	380.4432404540764	0.0	18.0	18	7.1698707532759745	1		899.1801242236008	928.0	0.0	928.0	144768.0	161.481341344703	0.9789231151897574	5.509015675933071	-0.034362188912673654	0.014081831988980649	10.107826258783696	5.2992058074891855	-0.7013775899619823	1.90742285277893	161.5	50.59033494863482	0.792952697947395	0.9641791044776119
ID5194	5194	30	161.0	312.58641975308643	380.141975308642	0.0	13.0	13	7.1809610472257885	1		636.7878787878763	665.0	0.0	665.0	105070.0	134.4421077638441	0.9787406748869389	4.685632540873339	-0.029978100475398617	0.048835939606683726	9.772578069180556	5.553497014127684	-0.6524905524575323	1.7597160931787381	162.0	49.01715920895426	0.8472832138699814	0.9938650306748467
ID5290	5290	30	163.0	312.7719836400818	380.12576687116564	0.0	14.0	14	7.203090409536582	1		705.2392638036802	714.0	0.0	714.0	114954.0	78.84512356871376	0.9917525773195877	8.907577115949778	0.022502429384725988	-0.029820678706015968	9.912287935652955	5.459758676646196	2.487856141215551	1.8155175938548709	163.0	49.99761813811668	0.8194054306192231	0.9673590504451038
ID4843	4843	30	136.0	312.273631840796	377.7773631840796	0.0	5.0	5	6.530966601401967	1		267.9111111111108	274.0	0.0	274.0	36168.0	40.53954521659257	0.9798522498321022	6.54138425912505	0.00835289732877077	-0.022447785806254197	8.9921107423799	4.927907069170162	-0.6450734392481661	1.8247322070329	134.0	48.09843415579815	0.7278682675137846	0.9370629370629371
ID4748	4748	30	134.0	312.20911360799	378.0705368289638	0.0	6.0	6	6.5187705746970455	1		328.4732824427486	331.0	0.0	331.0	43030.0	28.91960427548028	0.9653844701974257	11.158106139849927	-0.03111085093873762	0.090096535834209	9.256116326397915	4.79164873792777	2.4733517674413443	1.9317184611493206	133.5	46.17071418279177	0.7869695794829229	0.978021978021978
ID5452	5452	30	163.0	312.703873598369	380.0820591233435	0.0	15.0	15	7.214129635032196	1		735.4181818181792	768.0	0.0	768.0	121344.0	155.2654718235078	0.9747735351450523	4.676015071983392	-0.0656685754636614	0.04090771313146447	9.820970016178052	5.548161052812767	2.5003687101983694	1.7701306654029243	163.5	49.74462104717205	0.8303006300417729	0.9761194029850746
ID5007	5007	30	144.0	311.7175925925926	377.3761574074074	0.0	2.0	2	6.770275002573076	1		122.39583333333351	125.0	0.0	125.0	17625.0	17.915582446730312	0.9859154929577465	6.783356228530399	-0.04306911702594774	0.039153814622998655	9.43736629768706	4.9938694092012605	-0.6660103455002065	1.8897903658230641	144.0	48.91776380082574	0.756204338497812	0.9568106312292359
ID4751	4751	30	140.0	311.1991576413959	377.5048134777376	0.0	1.0	1	6.639722828285456	1		70.96402877697828	72.0	0.0	72.0	9864.0	8.605197344192552	0.966388296356429	8.105686551646597	0.05427562287737	0.01911992763536998	8.957390344602935	5.176815285260508	-0.6912869320370808	1.7302897343288501	138.5	45.9025798273865	0.8260102724513123	0.9753521126760564
ID5679	5679	30	164.0	311.93939393939394	379.6464646464646	0.0	19.0	19	7.247146419131151	1		946.2909090909114	982.0	0.0	982.0	156138.0	184.3833830068381	0.99581589958159	5.121432611267644	0.0234256120030781	0.09553828979701016	9.97217529381853	5.476566122587893	-0.7193035294765192	1.8208810175209362	165.0	51.462467198970614	0.7829113728803176	0.9593023255813954
ID4790	4790	30	144.0	311.2055359246172	377.3280329799764	0.0	0.0	0	6.711247938722454	1		19.716312056737614	20.0	0.0	20.0	2780.0	2.3734430720391684	0.985764405966834	8.24749897360539	-0.08387605575879346	0.08437707355094645	9.348052230934123	5.071733031232131	2.484379154337449	1.8431672513848978	141.5	47.323834775179456	0.793974300004996	0.9625850340136054
ID5272	5272	30	152.0	312.6312169312169	379.7074074074074	0.0	12.0	12	7.080523079119723	1		597.212903225806	609.0	0.0	609.0	92568.0	84.17313535530543	0.970235237638022	6.987867073274111	0.05399963313080759	0.04071991973441155	9.520970539364967	5.523418974143055	-0.6983179285147387	1.7237458508825365	157.5	48.60790548384626	0.8376770298671355	0.9813084112149533
ID4985	4985	30	143.0	312.34223013048637	377.6067615658363	0.0	4.0	4	6.687491234298748	1		215.3191489361708	220.0	0.0	220.0	30360.0	31.86025718417772	0.9807937886295143	6.692707029061737	0.08039308257352916	-0.1682020038285721	9.223891567024516	5.096304234623545	-0.6954825381808704	1.8099177643985118	140.5	47.30060778614171	0.7891376166346443	0.9689655172413794
ID5017	5017	30	156.0	312.9447916666667	378.50104166666665	0.0	7.0	7	7.136496464611085	1		342.37341772151916	349.0	0.0	349.0	54095.0	47.783013288672116	0.9957616888865045	7.149953736157106	-0.101399394014514	0.03361752566689853	9.862557053292702	5.418881640359645	2.4469244605755334	1.8200355180000085	160.00000000000003	50.19726699836113	0.7979390174398496	0.978593272171254
ID5369	5369	30	152.0	312.65519125683056	379.47158469945356	0.0	11.0	11	6.967227399979714	1		558.3026315789488	562.0	0.0	562.0	84862.0	45.58421933774448	0.9956091255082365	12.220769037436071	-0.08199123471727367	-0.04998394982505586	9.680139680401803	5.3045825163699005	2.4569645787782046	1.8248636250881134	152.5	50.87693908077827	0.7403511544668202	0.9472049689440993
ID4894	4894	30	129.0	311.6497395833333	377.1731770833333	0.0	3.0	3	6.383076486422923	1		186.046875	189.0	0.0	189.0	23814.0	23.53180437045009	0.96875	7.780693189423196	-0.010273850680852513	0.09706193217444595	9.108029162261866	4.71544502263135	-0.6554129120294173	1.9315311955814791	128.0	45.62994542572544	0.7725381495078274	0.9660377358490566
ID5118	5118	30	154.0	312.7893289328933	379.0863586358636	0.0	8.0	8	6.944346460023743	1		388.9480519480525	402.0	0.0	402.0	59898.0	71.48223347142029	0.995462213349638	5.428811393454312	-0.039100083830010325	0.024783218607373547	9.417389601702855	5.321659479955012	-0.7109514612104001	1.7696340093114087	151.5	48.416370057536824	0.8121533598728299	0.9680511182108626
ID5246	5246	30	159.0	312.63669821240796	379.0646687697161	0.0	10.0	10	7.102965363855495	1		494.3249999999988	507.0	0.0	507.0	79092.0	79.40387567177119	0.9786604070527354	6.158311109868519	0.03817659121576332	-0.06915047700043853	9.710634715076093	5.419651859308042	-0.736088913697686	1.7917451096786696	158.5	49.272485092172474	0.8204085863670562	0.9723926380368099
ID5058	5058	31	127.0	343.62515964240106	441.3671775223499	0.0	7.0	7	6.445109785487341	1		357.9090909090904	372.0	0.0	372.0	47244.0	71.28648304423531	0.9894367253848693	4.99405627216052	-0.008449774461140015	0.048308913638856005	8.493585308799636	5.034718843922975	0.9775421527319132	1.6870029036579859	130.5	45.56516290732778	0.7898680026788912	0.9595588235294118
ID5122	5122	31	132.0	343.57654320987655	441.6802469135803	0.0	10.0	10	6.555290583552474	1		503.5074626865681	519.0	0.0	519.0	67470.0	88.65246382580555	0.9898711213575722	5.650655132472323	0.023607872807649758	0.004011009389328821	8.268154868017136	5.334575536982739	0.8421567770221113	1.5499180414068414	135.0	43.584927745164876	0.8930401235446895	0.989010989010989
ID4739	4739	31	130.0	342.08076923076925	439.43205128205125	0.0	1.0	1	6.432750982580687	1		66.43076923076919	68.0	0.0	68.0	8636.0	10.249551672205802	0.9792207792207793	6.4132886428179585	-0.014238444165357514	0.02017091003372556	8.569976847566714	4.958230890524573	0.774326867272013	1.7284344026705913	130.0	46.98668401904417	0.7399521269236192	0.9454545454545454
ID5187	5187	31	134.0	343.3098676293622	442.3652226233454	0.0	13.0	13	6.639722828285456	1		648.5869565217396	663.0	0.0	663.0	89505.0	97.03786064196242	0.9853468185076054	6.63452335668281	-0.05213309829440848	-0.07949219786178385	8.783244119107874	5.200343661421588	0.8010714951907942	1.688973785379955	138.5	45.38039790385638	0.8451290659161962	0.9857651245551602
ID5571	5571	31	140.0	343.3671411625148	442.58778173190984	0.0	17.0	17	6.687491234298748	1		853.09219858156	878.0	0.0	878.0	120286.0	146.28884835485226	0.9951283978129615	5.817320810017194	0.05003661282286808	0.03124990661676336	9.08091526828408	5.2151314251256045	0.7876936533709874	1.7412629765251544	140.5	46.65453193679727	0.8111450361545859	0.9689655172413794
ID5413	5413	31	129.0	343.3952745849298	441.41826309067693	0.0	9.0	9	6.445109785487341	1		451.9923664122132	459.0	0.0	459.0	59211.0	56.49567664646252	0.9845568948748932	7.938220261337186	-0.02277810411352443	-0.004529803419221674	8.610685410993744	5.019244347511408	0.7911295915197931	1.7155342148789805	130.5	44.3000815637358	0.8356248064888898	0.9666666666666667
ID5321	5321	31	132.0	343.4340659340659	441.9041514041514	0.0	12.0	12	6.591608260818253	1		603.565217391305	631.0	0.0	631.0	83292.0	129.14931982219773	0.9949069973427813	4.661459422931686	0.013356101456443645	-0.007034676866200592	9.277749229490524	4.840831684892233	0.7621415088622033	1.9165610030287732	136.5	46.688268532945436	0.7869134695547233	0.9715302491103203
ID5643	5643	31	137.0	343.031914893617	442.1666666666667	0.0	16.0	16	6.699380116989518	1		820.9275362318864	833.0	0.0	833.0	113288.0	99.91475473784391	0.9809917355371901	8.137441460045082	-0.028870609828419217	-0.053462422759138796	9.070910669072687	5.156396975647339	0.8376805734857329	1.7591567739863387	141.0	47.11511884704585	0.7981938821611803	0.9657534246575342
ID4781	4781	31	147.0	343.05218855218857	440.4057239057239	0.0	5.0	5	6.8752467663563115	1		253.7142857142854	259.0	0.0	259.0	37296.0	36.74570145394513	0.9863452696112582	6.85713343330735	0.0658701461623895	-0.03487752394679704	9.439303139389223	5.2622286197396795	0.8904170402372266	1.7937843110769638	148.5	47.765955763409	0.8178984280026077	0.9737704918032787
ID5389	5389	31	138.0	343.66725978647685	442.1132858837485	0.0	11.0	11	6.687491234298748	1		567.8297872340432	576.0	0.0	576.0	80064.0	68.35516047472834	1.0	8.307050752137085	-0.03315790422353932	-0.0010939222916586675	9.103823905416213	5.0377678876796335	0.8440683008860448	1.8071146008295713	140.5	47.69453028827181	0.7761560304234011	0.9689655172413794
ID5646	5646	31	149.0	343.6644144144144	442.2038288288288	0.0	19.0	19	6.863662517577698	1		959.0204081632636	979.0	0.0	979.0	140976.0	138.89591399000815	0.9862994547742205	6.856973081057752	-0.033181064374031684	0.015265980989627633	8.81482907709385	5.494009344228119	0.8919435670314438	1.6044437722616016	148.0	47.55449554920931	0.8224100734143528	0.9704918032786886
ID5327	5327	31	135.0	343.4732824427481	441.9580152671756	0.0	14.0	14	6.457444935117649	1		725.3769230769253	731.0	0.0	731.0	94299.0	64.11294121134364	0.9746820651644693	11.168987962406913	0.06932638284430659	0.09961531361619821	8.879901295190853	4.962323341826171	0.8024473760084198	1.78946446724751	131.0	44.406584447073	0.8348076470938728	0.9961977186311787
ID5647	5647	31	131.0	342.8076923076923	442.4307692307692	0.0	18.0	18	6.432750982580687	1		924.8854961832068	932.0	0.0	932.0	121160.0	81.42921808080864	0.9644690702675476	11.152720269937573	0.004942973312937092	-0.035505766197085176	8.930130178785983	4.766695425672817	0.8128716771417104	1.8734425805117387	130.0	45.567357209953414	0.7867659093681517	0.966542750929368
ID4944	4944	31	103.0	342.57211538461536	437.22596153846155	0.0	2.0	2	5.753627391751592	1		147.5392156862743	149.0	0.0	149.0	15049.0	14.753198390352432	0.9871358304956489	9.935749767792855	0.081529636158636	0.09643283016191381	7.4525847919713915	4.899151641085802	0.7627152772575372	1.5211990438245897	104.0	39.053371987753955	0.8568920765093997	0.9952153110047847
ID4913	4913	31	146.0	343.7203196347032	441.01940639269407	0.0	6.0	6	6.817128675830715	1		303.8095238095239	308.0	0.0	308.0	44660.0	35.80260443065946	0.9726052925829296	8.367836655781913	-0.02188914173215315	-0.010589657948375613	9.415651306869686	5.097280816503316	0.9049976284196681	1.8471910114084569	146.0	47.511959587426055	0.8127497303309366	0.9733333333333334
ID5137	5137	31	135.0	343.50619578686496	441.92255266418834	0.0	8.0	8	6.543139895472192	1		402.89552238805965	409.0	0.0	409.0	53988.0	49.77910130937137	0.9751538975005561	7.991855181556899	0.0372248257798969	0.02949162162558813	8.788859957485307	5.125155809932273	0.9331252789602722	1.7148473692161663	134.5	45.36506708350843	0.8212758143076099	0.9711191335740073
ID4946	4946	31	146.0	343.00986842105266	440.51754385964915	0.0	4.0	4	6.955796338302048	1		199.43790849673186	209.0	0.0	209.0	30514.0	43.81312439533449	0.9817824611537773	4.510168537180169	-0.009900642651963517	-0.029162555314153696	9.56643409447861	5.320238715031731	0.8686185714212117	1.798121213518058	152.0	48.08733943780808	0.8260226451409552	0.9806451612903225
ID4759	4759	31	123.0	341.7798353909465	439.28052126200276	0.0	0.0	0	6.2188946904840385	1		5.950413223140502	6.0	0.0	6.0	720.0	0.5454545454545427	0.978111432706223	10.788377603192483	0.09405840994245632	-0.07237013781766845	8.229786625265739	5.015176021087676	0.7680717571946315	1.640976625877408	121.5	43.60322896276888	0.8030615619469202	0.9604743083003953
ID5463	5463	31	133.0	343.6887254901961	442.7438725490196	0.0	15.0	15	6.579524642479541	1		767.4592592592605	779.0	0.0	779.0	103607.0	94.46240371632052	0.9851835592383251	8.063857027927646	-0.0399510293637534	0.04728177769272723	8.749232665257816	5.161591314777269	0.7411466740789002	1.6950649773858277	136.0	45.55449554920931	0.8235430164408548	0.9819494584837545
ID4792	4792	31	157.0	341.83333333333337	439.62314225053075	0.0	3.0	3	7.069275219628611	1		166.92307692307682	168.0	0.0	168.0	26040.0	13.450764919627256	0.9914890134620892	12.356895843474783	-0.061552936377414935	0.12099550265538843	9.571488293571825	5.519408114343252	0.7266726122610018	1.7341512160875472	157.0	48.331449760110615	0.8445976552033168	0.9936708860759493
ID5217	5217	32	161.0	401.991718426501	354.03105590062114	0.0	13.0	13	7.158763278359629	1		666.7798742138365	671.0	0.0	671.0	106018.0	53.213761401687265	0.9753067246466844	12.373575051701776	0.015447029676483273	0.11087228264628234	10.163651822022333	5.235971835894985	2.2371287533845803	1.9411204148093089	161.0	50.598119873382444	0.7902545059701543	0.9640718562874252
ID5383	5383	32	158.0	402.0393743257821	353.44282632146707	0.0	11.0	11	7.012765318716695	1		566.2987012987007	570.0	0.0	570.0	87210.0	45.93190894944646	0.974275990228217	12.168448325044793	-0.12319196238829681	0.20125224360196828	10.242913281878858	5.154599063485288	-0.8499420970845973	1.9871406399847324	154.5	50.463160434154595	0.7624115294943176	0.9566563467492261
ID5577	5577	32	166.0	402.1116116116116	354.1946946946947	0.0	17.0	17	7.280013464932681	1		882.999999999999	883.0	883.0	883.0	144812.0	1.0263153340898507E-12	0.9841112214498511	8.534695914932545E14	-0.02365715441238678	0.137667322098355	10.632208491647853	5.1969597875863025	-0.945439997371843	2.0458515990530532	166.5	52.03729886232736	0.7726709979410445	0.9765395894428153
ID4780	4780	32	150.0	400.4405162738496	350.881593714927	0.0	0.0	0	6.8752467663563115	1		16.88435374149662	17.0	0.0	17.0	2482.0	1.4021363680319399	0.98653106102254	11.960231550485323	-0.04445785062433502	0.19319211134174574	9.794701971428887	5.1503270576284885	-0.9352142113746119	1.9017631039413914	148.5	48.342240349066984	0.7985144344728156	0.9611650485436893
ID4909	4909	32	144.0	401.6525821596244	351.6819248826291	0.0	5.0	5	6.723094811029982	1		279.99999999999966	280.0	280.0	280.0	39480.0	3.422764190291442E-13	0.9631336405529952	8.026897816006559E14	-0.18504723232510573	0.37406764507307466	9.712741480082894	4.948661047065417	-0.9827391044267536	1.9627008978201492	142.0	48.69265570203489	0.7526122538131084	0.9466666666666667
ID5453	5453	32	165.0	402.3424242424242	354.16767676767677	0.0	15.0	15	7.247146419131151	1		764.310975609759	769.0	0.0	769.0	125347.0	60.048811446169196	0.9878783399238702	12.65054796680101	0.03644830608249544	0.04307701220592583	10.406352808678756	5.263849458291902	2.2324617820002928	1.9769472685595337	165.0	51.293131677664235	0.7880892022505852	0.9620991253644315
ID5645	5645	32	164.0	401.52222222222224	354.1878787878788	0.0	18.0	18	7.247146419131151	1		925.3231707317045	931.0	0.0	931.0	151753.0	72.69888615914638	0.9798785350591988	12.598805548720646	-0.009900440865768608	0.12474274768382333	10.446733601831301	5.201279475308311	2.2579696543619434	2.0084930354972053	165.0	53.44746448518006	0.7258378199915849	0.9482758620689655
ID5006	5006	32	151.0	400.68406285072956	350.89169472502806	0.0	2.0	2	6.8752467663563115	1		121.46938775510253	124.0	0.0	124.0	17856.0	17.592536603433228	0.9773452309399419	6.825490589381011	0.027978126510531293	-0.014220804237584027	9.760473842555685	5.016582092771752	2.2718617351422403	1.9456422046036623	148.5	50.01233343575555	0.7460743027184465	0.9310344827586207
ID5135	5135	32	159.0	401.99631966351205	353.14879074658256	0.0	10.0	10	7.102965363855495	1		517.4088050314483	524.0	0.0	524.0	82268.0	58.58264894509079	0.9873020943558207	8.775683937106743	-0.007178750809847892	0.061160111361865784	9.954701615456932	5.157857702718155	-0.8842569424909679	1.9300070279586958	158.5	51.68100769258075	0.7457223927822603	0.9462686567164179
ID5041	5041	32	147.0	401.61345029239766	350.9643274853801	0.0	4.0	4	6.734920844463591	1		225.39007092198545	227.0	0.0	227.0	31780.0	19.116848608209953	0.9767153827099332	11.65124570093082	-0.05611870951552465	0.07803066362456708	9.836853980020788	4.833494706765235	2.1950923902014012	2.0351432197189676	142.5	48.75897868153918	0.7532090472977445	0.9563758389261745
ID4818	4818	32	149.0	401.759385665529	350.89704209328784	0.0	3.0	3	6.828791864299668	1		169.2653061224486	174.0	0.0	174.0	24882.0	28.406136354864064	0.9814617767373671	5.903009345594995	0.012731148307925655	-0.026648375509526107	9.804239254115672	4.9602363790189035	2.2657019345831078	1.97656694257278	146.5	49.82756843228415	0.7414947836809459	0.9331210191082803
ID4727	4727	32	149.0	400.393018018018	350.9132882882883	0.0	1.0	1	6.863662517577698	1		64.55172413793117	65.0	0.0	65.0	9360.0	5.397956190493119	0.9731506342005372	11.795824847873774	-0.06311370834514228	0.14591931095553468	9.588205087149591	5.273464329384052	2.20541559533436	1.818198529138341	148.0	48.30429806239036	0.7970765427163126	0.9641693811074918
ID5303	5303	32	167.0	402.3521825396826	353.8482142857143	0.0	14.0	14	7.312732791431452	1		702.7544910179654	720.0	0.0	720.0	117360.0	110.41905212907231	0.9759001370950285	6.286805121593368	-0.12339233244325351	-0.04896168777600704	9.93672588582937	5.812587471612342	2.20814303307108	1.7095185120840928	168.0	50.7409924545549	0.8199761694397962	0.9767441860465116
ID5432	5432	32	161.0	402.11128205128205	352.59128205128206	0.0	9.0	9	7.19203423968949	1		447.0426829268285	473.0	0.0	473.0	73315.0	108.05192745104821	0.9913559668206166	4.119335773144487	0.0831198105600812	-0.04841546877924836	10.465700034491789	5.090963711125594	-0.8883982148376806	2.0557404507952897	162.5	51.40678216029155	0.7727204211705674	0.9730538922155688
ID5656	5656	32	166.0	401.65076923076924	353.7625641025641	0.0	19.0	19	7.19203423968949	1		968.1212121212162	980.0	0.0	980.0	159740.0	107.5649995141214	0.9835252269961623	8.925581655900523	-0.10810950308385979	0.1631315940173492	10.330363883524397	5.190317918356907	2.3128440810350623	1.9903142824813067	162.5	51.77217080975678	0.7618517660604559	0.9615384615384616
ID5178	5178	32	151.0	402.0663322185061	352.76532887402453	0.0	8.0	8	6.898356904689457	1		416.3355704697989	422.0	0.0	422.0	62034.0	48.72615296685548	0.9865313778219702	8.486465744097679	-0.03779259535237814	0.10607597854382482	9.724091435257604	5.088636148842525	-0.9180575711281291	1.9109425690554573	149.5	49.34516949141643	0.7715458979725524	0.9492063492063492
ID4955	4955	32	153.0	401.7841530054645	352.2781420765027	0.0	6.0	6	6.967227399979714	1		310.784313725491	317.0	0.0	317.0	47550.0	44.09587956291648	0.973599068202407	6.953641467539207	-0.010332502814462515	0.17562178688439062	9.474338353886717	5.3330607172979425	-0.9652271642114767	1.7765292495464033	152.5	49.47858481188083	0.7827898194989513	0.9472049689440993
ID5627	5627	32	166.0	402.1424242424242	353.84141414141413	0.0	16.0	16	7.247146419131151	1		808.6564417177894	829.0	0.0	829.0	131811.0	128.6565137218591	0.9714199834681762	6.194270203197306	-0.1482064200580952	0.019132203093576945	10.019931615950348	5.6955998102435625	2.2081145900185373	1.7592408086553861	165.0	50.24840353097304	0.8212006264888301	0.982142857142857
ID5052	5052	32	154.0	401.9479495268139	352.41903259726604	0.0	7.0	7	7.102965363855495	1		357.32278481012656	369.0	0.0	369.0	56457.0	64.80055329119544	0.9870536903128009	5.478266636167459	0.04082599280017474	0.06547362469002613	9.868910742724788	5.354147586130787	2.209016086250008	1.8432272521379314	158.5	49.15309693860172	0.8243988138163182	0.984472049689441
ID5310	5310	32	160.0	402.14021164021165	353.6058201058201	0.0	12.0	12	7.080523079119723	1		610.543209876544	626.0	0.0	626.0	98908.0	97.44564331365883	0.9870643190801293	6.22468676972569	-0.07386411881970342	0.03935143276559173	9.895348394513643	5.582670433754929	2.246431338449787	1.7725116522520545	157.5	51.85755734527323	0.7359805031508365	0.9402985074626866
ID5441	5441	33	50.0	8.186274509803921	476.4934640522876	0.0	9.0	9	4.029119531035699	1		453.647058823529	482.0	0.0	482.0	23136.0	114.54026777154164	0.6842105263157893	3.217979514674189	0.0989626144430897	0.25850889731916277	4.867928572716039	3.923752969834202	0.09930323106309626	1.2406307456510783	51.00000000000001	27.54982318546315	0.8443886914031054	0.980769230769231
ID4836	4836	33	58.0	7.076811594202899	476.18695652173915	0.0	1.0	1	4.278179338873952	1		82.99999999999996	83.0	83.0	83.0	4731.0	4.3011527724068396E-14	0.7121588089330023	1.6052993340424218E15	-0.10600172420725665	0.8847252998334828	5.174830264340538	4.690376739889754	1.7535769049789014	1.1032866977039826	57.5	29.481591097989917	0.831334630397886	0.9913793103448277
ID4806	4806	33	59.0	7.431034482758621	476.0114942528736	0.0	0.0	0	4.296739856991561	1		24.000000000000032	24.0	24.0	24.0	1392.0	3.2253681014908305E-14	0.6975609756097563	6.115313759665949E14	-0.21745827168949777	0.12202402797319038	5.001526947308589	4.667932779088722	0.3741914116866565	1.0714650754428798	57.99999999999999	29.244743490396626	0.8522013633811771	0.9999999999999998
ID4775	4775	33	58.0	7.577586206896552	476.62931034482756	0.0	3.0	3	4.296739856991561	1		161.17241379310343	164.0	0.0	164.0	9348.0	21.534254988994505	0.6521739130434783	5.908789478687512	-0.3050170098152165	1.108724806656275	5.759866800754654	4.5960615386419255	2.626248328925719	1.2532179459147577	58.0	31.54982318546315	0.732224065171466	0.9586776859504132
ID5482	5482	33	39.0	8.58641975308642	477.2654320987654	0.0	15.0	15	3.5904805236128943	1		797.9999999999998	798.0	798.0	798.0	31122.0	2.3034600650565964E-13	0.7545126353790614	2.979629164942705E15	0.035774464790291845	1.1177783336200346	5.021310771983675	4.103409737016281	0.05495743921026846	1.2236922690627596	40.5	26.714776642118863	0.7131186462495158	0.9759036144578311
ID5003	5003	33	57.0	7.051622418879056	476.2050147492625	0.0	2.0	2	4.240814611532103	1		118.87719298245628	121.0	0.0	121.0	6776.0	16.02684152048702	0.7121212121212125	6.170210909372039	0.14753348516979964	0.6710311528474893	5.075701454591649	4.554897042494705	0.8508654336636507	1.1143394476841348	56.5	28.358485472372255	0.8828608239726528	1.0
ID5037	5037	33	54.0	7.836477987421383	476.57232704402514	0.0	4.0	4	4.1073621666150775	1		224.99999999999983	225.0	225.0	225.0	12150.0	1.7213151477887088E-13	0.6736842105263156	1.0522888600869494E15	-0.05819433374215608	0.9042762223506813	4.964346249127885	4.588452441639458	2.409279388758505	1.0819216963168785	53.0	29.00876701224514	0.7914567615746704	0.9724770642201835
ID4846	4846	33	49.0	7.901960784313726	476.6470588235294	0.0	5.0	5	4.029119531035698	1		269.60784313725514	275.0	0.0	275.0	13750.0	38.5077023107703	0.6759776536312851	5.647796338912975	0.011454085442367746	0.554850958166448	5.013410614895463	4.247597515350856	0.18898438531863215	1.1802932355942275	51.0	28.15537446092714	0.808457928745995	0.9999999999999999
ID5680	5680	33	40.0	8.764069264069265	477.3831168831169	0.0	16.0	16	3.500704303147574	1		847.9999999999995	848.0	848.0	848.0	33072.0	4.606920130113193E-13	0.6799999999999998	1.4900978768636112E15	-0.09666982943966415	1.1931093191525914	4.953979312844122	4.074913302600426	3.109659501265329	1.2157263099763902	38.5	26.358485472372255	0.6963533806675881	0.9746835443037974
ID5489	5489	33	39.0	8.58641975308642	477.2654320987654	0.0	17.0	17	3.5904805236128943	1		899.0000000000007	899.0	899.0	899.0	35061.0	6.910380195169789E-13	0.7052631578947371	1.0760873684929679E15	0.035774464790291845	1.1177783336200346	5.021310771983675	4.103409737016281	0.05495743921026846	1.2236922690627596	40.5	26.714776642118863	0.7131186462495158	0.9759036144578311
ID4786	4786	33	42.0	8.333333333333332	476.8953488372093	0.0	7.0	7	3.6996385101659595	1		384.00000000000006	384.0	384.0	384.0	16512.0	5.751614545887805E-14	0.6226415094339623	5.123738248928778E15	-0.07458850236554257	0.3389741437162434	4.539388781134703	3.5790255033397544	3.0374129109531913	1.2683309400558307	43.0	25.77269903474535	0.8135017942213493	0.9885057471264368
ID5173	5173	33	44.0	8.43560606060606	476.92803030303025	0.0	10.0	10	3.742410318509555	1		536.9999999999999	537.0	537.0	537.0	23628.0	1.1500118008800045E-13	0.6397515527950309	3.6436384996404845E15	0.09047661906429467	0.8010831237672272	4.686942906274196	4.070118145821724	0.30379096084791524	1.1515495959461737	44.0	27.00876701224514	0.7579717569263273	0.9565217391304346
ID5685	5685	33	43.0	8.627906976744185	477.13178294573646	0.0	18.0	18	3.6996385101659595	1		927.9069767441855	950.0	0.0	950.0	39900.0	144.87364181597462	0.7260273972602738	5.388282818418687	0.07588487022157653	0.3469493608090665	5.25716984573867	3.2639763894633265	0.18111635863192999	1.6106641772010708	43.0	26.94427190999916	0.7442955363852264	0.9772727272727273
ID5367	5367	33	40.0	8.849794238683128	477.2654320987654	0.0	14.0	14	3.5904805236128943	1		746.0000000000005	746.0	746.0	746.0	30586.0	4.603966029052705E-13	0.7295373665480429	1.3669552725077335E15	-0.18984935593098962	1.6024595295647845	5.045039832291887	4.5454950258753835	2.6977951082520506	1.1098988786860018	40.5	26.358485472372255	0.7325275822607096	1.0
ID5368	5368	33	39.0	8.58641975308642	477.2654320987654	0.0	13.0	13	3.5904805236128943	1		695.0	695.0	695.0	695.0	27105.0	0.0	0.7295373665480427	Infinity	0.035774464790291845	1.1177783336200346	5.021310771983675	4.103409737016281	0.05495743921026846	1.2236922690627596	40.5	26.714776642118863	0.7131186462495158	0.9759036144578311
ID5209	5209	33	44.0	8.43560606060606	476.92803030303025	0.0	8.0	8	3.742410318509555	1		422.181818181818	432.0	0.0	432.0	18576.0	65.12645042879686	0.6645161290322579	5.1759447485849455	0.09047661906429467	0.8010831237672272	4.686942906274196	4.070118145821724	0.30379096084791524	1.1515495959461737	44.0	27.00876701224514	0.7579717569263273	0.9565217391304346
ID5403	5403	33	44.0	8.617424242424242	477.0871212121212	0.0	11.0	11	3.742410318509555	1		572.6818181818182	586.0	0.0	586.0	25198.0	88.34282396128467	0.7086092715231789	5.376952311636789	0.015055120955167077	0.5481343969645138	4.896408335887474	3.6524076034103463	0.1584261492108246	1.340597454488807	44.0	27.00876701224514	0.7579717569263273	0.967032967032967
ID5692	5692	33	51.0	8.091836734693878	477.01020408163265	0.0	19.0	19	3.949327084834294	1		988.999999999999	989.0	989.0	989.0	46483.0	1.034243283021288E-12	0.7499999999999997	8.196468854386902E14	-0.029121049813347302	1.03396752881418	5.379322732158407	4.375397732486373	-0.12297560559535928	1.22944771219725	49.0	29.36505818199175	0.7140756316717783	0.98
ID4735	4735	33	44.0	7.867816091954023	476.87164750957857	0.0	6.0	6	3.721085869607808	1		328.0000000000003	328.0	328.0	328.0	14104.0	2.8758072729439024E-13	0.6261682242990657	8.783540660944456E14	0.04876899266535241	0.29467547907313785	4.758051188546324	3.4092222470409093	0.3060624130974423	1.3956412471132245	43.5	25.594553449872045	0.8344570869186887	0.9886363636363634
ID5119	5119	33	40.0	8.849794238683128	477.2654320987654	0.0	12.0	12	3.5904805236128943	1		644.0000000000001	644.0	644.0	644.0	26404.0	1.1509915072631761E-13	0.7052631578947368	4.628108501784894E15	-0.18984935593098962	1.6024595295647845	5.045039832291887	4.5454950258753835	2.6977951082520506	1.1098988786860018	40.5	26.358485472372255	0.7325275822607096	1.0
ID5157	5157	34	130.0	15.284461152882205	90.26817042606515	0.0	13.0	13	6.506551687525748	1		639.2481203007513	654.0	0.0	654.0	85020.0	97.47590269542766	0.9796954314720813	6.490750142629719	0.007030791715673177	0.013634183902520712	8.045244945074622	5.4134750990057965	0.669844127434647	1.4861516489753797	133.0	43.05117912129015	0.9017609060452605	0.9925373134328358
ID5319	5319	34	133.0	15.372442839951866	89.77316486161251	0.0	11.0	11	6.639722828285456	1		517.6285714285722	549.0	0.0	549.0	72468.0	127.88890991215861	0.9949077947113809	4.037154372057844	-0.07528741792460049	-0.0627732079575727	8.305624299803638	5.488825466789491	0.6455948222146716	1.5131879033241953	138.5	46.14721235972743	0.8172759035889586	0.9618055555555556
ID5287	5287	34	135.0	15.514814814814814	89.97407407407407	0.0	12.0	12	6.555290583552475	1		605.8888888888877	615.0	0.0	615.0	81795.0	74.57558188130534	0.9950000000000001	8.10413214518777	0.029628858147391152	-0.03576363615015994	8.588184137521656	5.280117855267934	0.6418950719506098	1.6265137205135087	135.00000000000003	46.22665754090539	0.7938869215484661	0.9540636042402829
ID5001	5001	34	115.0	14.101731601731602	87.33549783549783	0.0	2.0	2	6.063397715326599	1		117.96521739130421	119.0	0.0	119.0	13566.0	11.096807218059736	0.9769775531142865	10.50675908182108	0.04615675105377888	0.056917757211326934	8.015334403179265	4.7675234069634875	0.6980522022478265	1.6812365077163536	115.5	43.6860829924154	0.7605112368045016	0.9467213114754098
ID5035	5035	34	126.0	15.345333333333334	89.12266666666667	0.0	7.0	7	6.307831305050401	1		340.3125	360.0	0.0	360.0	43560.0	82.17455494442888	0.96671217736168	4.071242007045168	-0.0350877812516897	0.023767762066011736	8.383188444424539	5.0552838719722235	0.6141750017535408	1.6583022154112972	125.00000000000003	43.083082386108025	0.8462649271421265	0.9727626459143971
ID4747	4747	34	126.0	14.311827956989248	87.66129032258064	0.0	3.0	3	6.282549314314218	1		159.69105691056942	161.0	0.0	161.0	19642.0	14.51688111814566	0.9838699101698248	10.910929732407135	0.07911713596918378	0.1156818960309722	8.388566822842058	4.943791045118971	0.6912320641282207	1.6967883040129965	124.0	44.558590197708284	0.7848174774177054	0.9393939393939394
ID5613	5613	34	139.0	15.063463819691577	90.50355871886121	0.0	18.0	18	6.687491234298747	1		891.6170212765933	911.0	0.0	911.0	125718.0	131.93042861266264	0.9807937886295142	6.6927070290617285	-0.03836021072039451	0.012444901583505651	8.810964388292243	5.266979490959089	0.6090907984485839	1.67286855842452	140.49999999999997	46.794134090825125	0.8063124354815793	0.9493243243243241
ID5103	5103	34	129.0	15.297979797979798	89.29545454545455	0.0	8.0	8	6.482044814428574	1		387.0	396.0	0.0	396.0	51084.0	59.24177399656042	0.9897172236503856	6.498792558479987	0.01065799319447436	0.02985194341823841	8.04761653235392	5.347694478544937	0.6558909373752095	1.5048758983223758	131.99999999999997	43.16414147317228	0.8903024748766669	0.98876404494382
ID5519	5519	34	139.0	14.914893617021276	90.12529550827422	0.0	19.0	19	6.699380116989518	1		948.2269503546103	955.0	0.0	955.0	133700.0	80.42550846185263	0.9858156028368794	11.705911702824608	-0.017818628040709585	-0.002728687282374284	8.346976007359062	5.596074681581835	0.6121185265391527	1.4915769503275524	141.0	45.08524202758057	0.8716861905820595	0.9825783972125436
ID4784	4784	34	119.0	14.675070028011204	88.02941176470588	0.0	5.0	5	6.154581744998687	1		255.66666666666623	260.0	0.0	260.0	30680.0	33.42452512081242	0.9719140570144642	7.540128369007249	0.0034235936277714775	0.07115250241032867	8.173765268091804	4.856096476167816	0.7197528860522001	1.683196639153702	118.99999999999999	43.62299380060596	0.7858250892387587	0.9558232931726908
ID4785	4785	34	108.0	14.007042253521126	87.42331768388107	0.0	1.0	1	5.822370898403304	1		78.26168224299063	79.0	0.0	79.0	8374.0	7.637218263460751	0.9567252137739773	10.020775913682078	0.020731130470228818	0.005762417601507062	7.526220801408013	4.742103016315729	0.6939057165674225	1.5871061374063826	106.49999999999996	40.29670956771404	0.8241766407271961	0.9638009049773751
ID5235	5235	34	135.0	15.594545454545454	89.25515151515152	0.0	10.0	10	6.615709285501534	1		485.3333333333338	504.0	0.0	504.0	65520.0	95.53619303229821	0.9800609249515371	5.028942910082624	0.05770446418092631	0.02039467412048504	8.28308077824114	5.550985804077473	0.7378699468768731	1.4921819421978721	137.5	44.46234382918119	0.8740330532936739	0.985663082437276
ID5401	5401	34	127.0	15.328	89.39866666666667	0.0	9.0	9	6.3078313050504	1		452.9999999999988	453.0	453.0	453.0	56172.0	1.1985544601645096E-12	0.968503937007874	3.7190800653214906E14	0.3030195275726015	0.1622719992764811	8.500102815222311	5.08059042437218	0.6563903779504885	1.6730541345049847	125.00000000000001	44.73072175747599	0.785069427764841	0.9578544061302683
ID5497	5497	34	139.0	15.35	90.37142857142857	0.0	17.0	17	6.6755811781245455	1		842.7857142857151	855.0	0.0	855.0	117990.0	101.82378527479557	0.9856115107913669	8.21692661661121	-0.02960998034021463	-0.03524404380758473	8.404834585117728	5.454168084456011	0.641074673457673	1.5409929534571742	140.0	46.43427235696247	0.8159444842432603	0.9491525423728814
ID5532	5532	34	134.0	15.203007518796992	90.43984962406014	0.0	16.0	16	6.506551687525748	1		798.7121212121199	811.0	0.0	811.0	105430.0	99.44544941427164	0.9699213854392161	7.909025874214016	-0.02995727728262392	-0.0011292518790623988	8.452227870271855	5.142184640598827	0.6388637098399472	1.6437036903613718	133.0	45.16414147317228	0.8193585439720323	0.9637681159420289
ID4829	4829	34	118.0	14.166666666666666	87.09336099585062	0.0	0.0	0	6.193249654676192	1		28.262711864406846	29.0	0.0	29.0	3335.0	4.584306127256886	0.9943392379558893	6.147602228547531	0.039163350404712936	-0.03450424313185924	8.139642526591903	4.945894217744624	0.7078930875076315	1.6457372859671995	120.5	42.812030997200964	0.826162063100827	0.9717741935483871
ID4895	4895	34	124.0	15.309906291834002	88.48929049531459	0.0	6.0	6	6.295203001483108	1		299.58399999999966	302.0	0.0	302.0	37448.0	27.011701168197504	0.9892620908856629	11.031029217194114	0.028189001753028662	-0.01736225935596466	7.932364254016788	5.181178356487596	0.5956671994120224	1.5309961765906597	124.49999999999997	43.254290132735264	0.8362205526903979	0.9576923076923075
ID4959	4959	34	125.0	14.694225721784777	87.4750656167979	0.0	4.0	4	6.358093703724522	1		209.59200000000013	213.0	0.0	213.0	26199.0	26.833746206668017	0.9841229518607901	7.748259711646371	2.1286562233954615E-4	0.03326801739735448	8.343217549980722	4.985232523379184	0.718864593988312	1.6735864397204414	127.0	44.21544444720065	0.8163296959732793	0.9584905660377359
ID5279	5279	34	134.0	15.425925925925926	90.2753086419753	0.0	14.0	14	6.555290583552474	1		694.2222222222208	710.0	0.0	710.0	93720.0	105.04772665613403	0.98	6.541882422574828	0.03621855736652853	0.003176794883260002	8.32286070919212	5.383367452278632	0.6563908136500434	1.5460324384264874	135.0	43.9621364019629	0.8777807525895732	0.9854014598540146
ID5535	5535	34	135.0	15.243309002433092	90.4610705596107	0.0	15.0	15	6.6036697681803656	1		745.9489051094899	757.0	0.0	757.0	102195.0	91.12719949478851	0.9804400977995109	8.104951239701542	0.0011677173215656476	0.07094742492999968	8.487536100420352	5.31907397264999	0.6139807961641848	1.595679275013319	137.0	46.33636453228828	0.8018377847574583	0.9448275862068963
ID5568	5568	35	154.0	279.58662280701753	34.25548245614035	0.0	16.0	16	6.955796338302049	1		804.0259740259744	820.0	0.0	820.0	123820.0	113.69906088056932	0.7312973731445417	5.974004429444668	0.051488432794449236	0.07619164677992617	9.768639873178321	5.304306096036169	1.1637435553414417	1.8416433170171467	152.00000000000003	47.88250933065223	0.833104821743753	1.0000000000000002
ID5185	5185	35	145.0	279.1087962962963	32.93055555555556	0.0	8.0	8	6.770275002573077	1		421.07534246575216	424.0	0.0	424.0	61477.0	35.08965573409191	0.6576821567218036	9.521941203812588	-0.0476802026735977	0.011945460744179057	9.467438696885324	5.017160641517604	1.0834097275530283	1.8870112745725416	144.00000000000003	48.21544444720067	0.7783949456789478	0.9473684210526316
ID5633	5633	35	157.0	279.3867313915858	34.31877022653722	0.0	18.0	18	7.012765318716695	1		917.0064935064958	923.0	0.0	923.0	141219.0	74.37745957954252	0.7458700545086562	10.534461042173834	0.021654735918730923	-0.04933739359038609	10.054692259220241	5.108454951821441	1.1970788075763221	1.968245262813798	154.5	50.6853860995746	0.7557407313567307	0.944954128440367
ID4770	4770	35	140.0	277.81379731379735	30.705128205128204	0.0	1.0	1	6.591608260818253	1		77.43065693430661	78.0	0.0	78.0	10608.0	6.663989730190765	0.7086802142470262	9.638248906935631	0.09356177827087404	0.021229422165487736	9.221333194947524	4.993034171576104	1.0041689378540233	1.8468395925351164	136.5	46.22708735221602	0.8026929605399259	0.978494623655914
ID5411	5411	35	147.0	279.19088811995385	32.82987312572088	0.0	9.0	9	6.782018766824356	1		451.7687074829917	458.0	0.0	458.0	66410.0	53.23893775727885	0.7075542756540748	7.032374691063334	-0.05055139080431638	0.019067700773575252	9.590287196043665	5.0331213404867885	1.1242737913475762	1.9054353247752458	144.5	48.05719645441937	0.7862503434648394	0.956953642384106
ID4803	4803	35	136.0	277.8040293040293	30.69047619047619	0.0	0.0	0	6.591608260818253	1		21.841726618705085	23.0	0.0	23.0	3036.0	5.047971314150776	0.5851198585272227	3.194352324620943	0.09395569656599798	-0.010775771113882684	9.234348061990724	5.011736007981385	0.9943358191884164	1.8425447883297652	136.5	45.41180564670882	0.8317732981828999	0.9927272727272727
ID4740	4740	35	144.0	279.01631701631703	32.24009324009324	0.0	6.0	6	6.74672614860586	1		324.270833333334	329.0	0.0	329.0	46695.0	38.66572156931142	0.7198848513719591	7.020619362636362	-0.025279444028312184	0.015757678135078747	9.581878572397974	4.928613268836143	1.117748861240003	1.944132771176154	142.99999999999997	48.88314551804504	0.7520169224399849	0.9407894736842103
ID5285	5285	35	144.0	279.55269186712485	33.8745704467354	0.0	12.0	12	6.805445498991345	1		609.7062937062924	614.0	0.0	614.0	87188.0	51.34525941443554	0.6910899290676519	9.705505998854743	-0.04730550450824596	0.031151873497098248	9.160172192754763	5.2753484769843375	1.1716144872883538	1.7364108234213167	145.50000000000003	46.93464620529197	0.8300146547711492	0.9765100671140942
ID5064	5064	35	145.0	279.19644902634593	32.52978235967927	0.0	7.0	7	6.805445498991344	1		364.72602739726125	375.0	0.0	375.0	53250.0	61.42497757123615	0.7186700795629765	4.965795073190052	0.041496041002405615	0.10321817183483904	9.729033625843702	4.8773138263911	1.118318747765103	1.994752433849959	145.5	48.93752863866282	0.763464398813362	0.9509803921568629
ID4842	4842	35	153.0	277.3673245614035	29.711622807017545	0.0	3.0	3	6.955796338302048	1		174.32026143790907	179.0	0.0	179.0	26671.0	28.655543597680452	0.7050074704624966	5.030795288429984	-0.06887031571160482	0.10061402731382159	10.612126295314095	4.755979050260903	0.958980582474708	2.231323179342419	152.0	51.86705919724215	0.7100193793785113	0.9620253164556962
ID4912	4912	35	148.0	278.22222222222223	30.806122448979593	0.0	5.0	5	6.840435166640879	1		275.2534246575337	281.0	0.0	285.0	40187.0	40.00669110309461	0.6910148288131138	5.623025395860188	-0.12970475504124648	-0.027246468776840175	10.059217864045511	4.8202474495868275	1.0796080539039083	2.0868675248005677	147.0	49.500578044781406	0.7538877003385995	0.9514563106796117
ID5360	5360	35	153.0	279.24183006535947	33.49782135076253	0.0	11.0	11	6.9786397375219185	1		555.3464052287594	559.0	0.0	559.0	84968.0	45.192471465103274	0.704667197207306	10.159499640510264	-0.05832649637431627	-0.06775357146862934	9.752049569957576	5.281807018709803	1.1302987642676654	1.8463471943243634	153.00000000000003	49.61581781225984	0.7810178981574015	0.9503105590062112
ID5239	5239	35	146.0	279.6451800232288	33.972706155632984	0.0	13.0	13	6.7585108320823135	1		662.9931034482763	677.0	0.0	677.0	96134.0	96.70038898517954	0.7076740404968478	5.682495149564658	0.015140709898340914	0.02447023804899353	9.419009083807785	5.198579797079907	1.1399148105809296	1.811842743877575	143.5	46.89255617355175	0.8200757133947472	0.9862542955326462
ID4728	4728	35	138.0	277.66483516483515	30.263125763125764	0.0	2.0	2	6.591608260818253	1		127.07246376811612	128.0	0.0	128.0	17536.0	10.896083593711946	0.6661659578318708	9.325565964493732	0.08367924933362614	0.01827835007878711	9.550428824556535	4.8465594508091705	0.9659644624533509	1.9705584799876987	136.50000000000003	47.120009579208194	0.7725592117136877	0.9612676056338029
ID5112	5112	35	154.0	279.33388338833885	33.02585258525853	0.0	10.0	10	6.944346460023743	1		505.0909090909103	515.0	0.0	534.0	77784.0	71.4424091510912	0.7008581405820247	5.826469608859958	0.0074157643148562765	0.08249301977381673	9.623365805156169	5.17186542427352	1.0829606904587687	1.8607146581947154	151.5	49.56516290732779	0.7749423956982034	0.9558359621451106
ID5464	5464	35	147.0	279.4337899543379	34.24543378995433	0.0	15.0	15	6.817128675830716	1		769.2413793103423	780.0	0.0	780.0	111540.0	91.28772248151454	0.7356505884856538	7.143146353451731	0.09513811143534058	0.17411917431911847	9.49773382807862	5.111889392137301	1.2390684373378487	1.8579693533055064	146.00000000000003	48.69265570203489	0.7738125989909426	0.954248366013072
ID5689	5689	35	155.0	279.1730769230769	33.488247863247864	0.0	19.0	19	7.046725639945928	1		979.6794871794868	986.0	0.0	986.0	152830.0	78.94317982590789	0.7367111239057723	10.528561447500072	1.3198454834206078E-4	-0.0783171598897099	9.896722712956484	5.2399808432872135	1.13409622750848	1.8886944454453276	156.0	50.132771896115145	0.7799935772793445	0.9541284403669725
ID5053	5053	35	140.0	278.2386091127098	30.70863309352518	0.0	4.0	4	6.651697090182843	1		229.64748201438778	233.0	0.0	233.0	31921.0	27.84737473884538	0.6810553663588799	6.682020849511044	0.0641405201133333	0.15888872533653436	9.898524709359886	4.794532114053683	0.9550129935318576	2.064544458956784	139.0	47.391640094278216	0.7777162741081648	0.9893238434163701
ID5565	5565	35	151.0	279.7118171683389	34.37736900780379	0.0	17.0	17	6.898356904689457	1		865.3066666666692	877.0	0.0	877.0	129796.0	100.92684217806328	0.7642820501583582	7.428121597866084	0.03139949385939505	0.012054924109739492	9.906155074433006	5.14392416868628	1.1818941482155743	1.9257972609193739	149.5	48.03916362223376	0.8140670590369495	0.9835526315789473
ID5311	5311	35	148.0	279.79680365296804	34.23972602739726	0.0	14.0	14	6.817128675830715	1		714.0821917808217	724.0	0.0	724.0	104256.0	84.44508575557496	0.7344106115975623	7.161283032712506	-0.09116271502207497	-0.015485660957880591	9.637441154024764	5.168872740997888	1.1800225836527671	1.8645150764853586	146.0	47.68671930974321	0.8068036029207958	0.9831649831649831
ID4768	4768	36	148.0	273.8691275167785	458.24720357941834	0.0	0.0	0	6.886811529393324	1		11.597315436241598	12.0	0.0	12.0	1728.0	2.1683206326657225	0.9862068965517242	5.311381697886281	-0.0719896244777934	0.01289009811513738	9.210145381645107	5.354365144930795	2.748791045601219	1.7201190304259961	149.0	46.88835738231542	0.8516596962741546	0.9834983498349835
ID5696	5696	36	168.0	274.6163708086785	461.2495069033531	0.0	19.0	19	7.334464586120832	1		952.1117647058836	993.0	0.0	993.0	161859.0	197.89018645773194	0.975615878366264	4.751929856899689	0.21437776406769857	0.1351830141037363	10.43678747689797	5.653901592141877	2.615614686649721	1.8459443106338511	169.0	51.659547687443705	0.7957843059884536	0.9854227405247813
ID5025	5025	36	141.0	275.7320376914017	459.42108362779743	0.0	7.0	7	6.711247938722454	1		338.188811188811	353.0	0.0	353.0	48361.0	71.0229035711394	0.985354737947103	4.726561357857232	-0.017585328077252906	0.13512699824564342	8.476967457269781	5.6092251521135665	2.744085800648208	1.5112546256189492	141.5	45.39642797796119	0.862825437802536	0.9826388888888888
ID5506	5506	36	170.0	275.1587301587301	461.57142857142856	0.0	17.0	17	7.312732791431452	1		848.7738095238062	859.0	0.0	859.0	142594.0	93.4435499887628	0.9801192842942344	8.992081146617682	-0.03745752576303434	0.12234167049807833	9.927863070566604	5.579564961511874	2.7608573778868424	1.7793256533528174	168.0	50.275891609926255	0.835217495875663	0.9767441860465116
ID5223	5223	36	164.0	275.5856553147575	460.95820433436535	0.0	12.0	12	7.1698707532759745	1		597.2901234567909	601.0	0.0	601.0	96761.0	47.2190194992352	0.9794454066193405	12.518003536361608	0.012529228920331972	0.0666377505062455	9.250113671347012	5.728640802938349	-0.3507236221840231	1.614713505270294	161.5	51.19186404421483	0.7744270305841502	0.9528023598820059
ID5129	5129	36	158.0	275.54658385093165	461.5797101449275	0.0	13.0	13	7.158763278359629	1		633.9627329192542	646.0	0.0	646.0	102068.0	87.62918236800192	0.9874213836477986	7.18881876488938	-0.08093502927623128	0.1291570399265344	9.569465650770828	5.737073334859172	-0.44681454628539574	1.6680047634436819	161.0	48.754515293476516	0.8511499025914214	0.9907692307692307
ID5513	5513	36	167.0	275.34965380811076	461.52967359050444	0.0	16.0	16	7.323606749544156	1		781.3235294117665	805.0	0.0	805.0	132825.0	136.41277434764342	0.9838263713393786	5.680945955070166	0.003930234470689235	0.0014841794002513526	9.564212117726619	5.751328361909622	-0.45643218107186806	1.6629570624187069	168.5	50.02601598149979	0.8460926730898005	0.9796511627906976
ID4970	4970	36	141.0	273.93917274939173	459.7189781021898	0.0	3.0	3	6.6036697681803656	1		190.72058823529449	198.0	0.0	198.0	25938.0	37.3980968373902	0.9507255303345954	4.97092327439656	0.5172525586355458	-0.9444685601938939	9.34763509739078	5.746881660462042	2.5632243590045247	1.6265577837980472	137.0	48.03076797878917	0.7462620720687314	0.9351535836177475
ID5612	5612	36	164.0	274.7195608782435	461.7015968063873	0.0	18.0	18	7.2909362219603215	1		888.2035928143695	910.0	0.0	910.0	148330.0	139.557413107577	0.9878048780487806	6.325385885001296	-0.02382257445827647	0.06508169053079851	9.845289764131696	5.721221138441658	2.7535026598778813	1.7208371300280396	167.0	49.55954508940753	0.8544206038468187	0.9881656804733728
ID5262	5262	36	160.0	275.46308016877634	461.412447257384	0.0	14.0	14	7.091753098990329	1		697.5286624203837	702.0	0.0	702.0	109512.0	56.02569928962691	0.9707101261943153	12.265113733975578	-0.020714093501503838	0.03410619114849516	9.620059877662923	5.449064232158582	2.6784102345430854	1.7654517303885866	158.0	49.396114802173074	0.8137319501772635	0.9753086419753086
ID5295	5295	36	157.0	275.0833333333333	460.8808016877637	0.0	11.0	11	7.091753098990329	1		530.658227848101	548.0	0.0	548.0	83844.0	96.2349680313691	0.982721382289417	5.466139450504036	-0.03611442204981455	-0.010854345861797047	9.193440216365179	5.6312292493767755	-0.4445600676381607	1.6325814150405338	158.0	47.71429512610889	0.8721073085732444	0.9844236760124611
ID5008	5008	36	154.0	273.80401737242124	459.2882736156352	0.0	2.0	2	6.990033442639017	1		124.37419354838705	126.0	0.0	126.0	19278.0	14.266092934809935	0.9956097802765838	8.698988467290626	-0.2973809047290616	0.11880877162230292	9.00387813210177	5.83370626695974	2.7189447558890585	1.5434232921696585	153.5	49.06129110291833	0.801383318375116	0.9654088050314465
ID4849	4849	36	154.0	274.4902597402597	458.9361471861472	0.0	5.0	5	7.001408606295148	1		265.31612903225795	276.0	0.0	276.0	41124.0	53.41357321037541	0.9689658624486935	4.888912970153348	0.0023572567741464464	0.16389006392671393	9.266328021014647	5.539393727052486	2.882889240393358	1.6728054508494496	154.0	48.160046824673294	0.8343663561117003	0.9808917197452229
ID5169	5169	36	142.0	275.6217712177122	459.4532595325953	0.0	8.0	8	6.567418791116007	1		415.96376811594325	419.0	0.0	419.0	57403.0	35.667648638791434	0.9706998593380928	11.488821997233002	-0.06439273355703166	0.16506295858565476	8.857245903006133	5.33974749704249	-0.40173630051392295	1.6587387152504625	135.5	45.8940922013777	0.8084172866836135	0.9678571428571429
ID4724	4724	36	143.0	273.61805555555554	458.4548611111111	0.0	1.0	1	6.770275002573076	1		63.11111111111095	64.0	0.0	64.0	9088.0	7.516053784471265	0.986013986013986	8.337708651864702	-0.009705657472136808	-0.09561128762785182	8.944540718778065	5.329687050108183	-0.42233992341156745	1.6782487667069508	144.0	46.282806106851424	0.8447593197190633	0.976271186440678
ID5204	5204	36	171.0	275.23411534701853	460.39051808406646	0.0	10.0	10	7.366942078931822	1		475.57647058823625	496.0	0.0	496.0	80848.0	98.84545063749731	0.9718558023757013	4.7426420616926315	-0.02766446579229792	-0.005069509165809356	9.30606785455858	6.04864796203255	-0.47737307479023017	1.5385368619521091	170.5	50.774706899688084	0.8310734287286313	0.9715099715099715
ID4725	4725	36	170.0	274.5580137659784	459.55309734513276	0.0	6.0	6	7.345306372654072	1		317.3529411764709	325.0	0.0	325.0	53950.0	49.40826318125574	0.9959801846750452	6.410138427749733	-0.017675424144544413	0.033795465258521215	10.319962065464537	5.524425486058829	-0.4373023474730982	1.868060686402141	169.5	52.15226189992565	0.7831289314436812	0.9549295774647887
ID5559	5559	36	163.0	275.1636178861789	461.62906504065046	0.0	15.0	15	7.225151993843567	1		746.0975609756088	760.0	0.0	760.0	122360.0	102.15777641647358	0.9876543209876544	7.25802225384557	-0.0010804607961548772	-0.022464961156745608	9.71572709933546	5.594749296195304	2.7345205961177417	1.736579529299484	164.0	50.3788747344351	0.8120014156306441	0.9590643274853801
ID4952	4952	36	161.0	274.7099898063201	458.4418960244648	0.0	4.0	4	7.214129635032196	1		204.56707317073122	211.0	0.0	211.0	33549.0	36.38733870970768	0.9791903260393734	5.56281975779493	4.072216597316242E-4	-0.032579551677563046	9.957314889972919	5.361595345900915	-0.33501521413443486	1.8571552397339264	163.5	50.260174711609565	0.8133540493097422	0.9761194029850746
ID5243	5243	36	167.0	275.0763052208835	460.26506024096386	0.0	9.0	9	7.269074295019226	1		436.95783132530266	445.0	0.0	445.0	72535.0	59.45911275669891	0.9878048780487804	7.303793956878526	0.029744526715143466	0.11776013474808998	9.117401109685542	6.041083250536291	2.736625983767322	1.5092328199377412	166.0	48.38477996850705	0.8910465873499845	0.9940119760479041
ID5316	5316	37	82.0	154.64884696016773	475.3993710691824	0.0	12.0	12	5.0304707485096625	1		628.9999999999991	629.0	629.0	629.0	49062.0	9.153814603272558E-13	0.6825396825396821	5.574951829749061E14	-0.019745080246473153	0.9483302317047047	6.352960201910095	5.121430284211832	1.8533647322524172	1.240466012296366	79.5	35.25140769936442	0.8039407892233353	0.9814814814814815
ID5700	5700	37	67.0	156.71481481481482	475.141975308642	0.0	19.0	19	4.635290424278275	1		996.9999999999994	997.0	997.0	997.0	66799.0	5.727243188184695E-13	0.6633539784184367	1.3884817840303175E15	-0.007238307296075946	1.144356313360034	6.5892853637512925	4.45379650800048	1.6506766733057403	1.4794760721363838	67.5	32.205180025170684	0.8178283748657569	0.9926470588235294
ID5061	5061	37	122.0	153.4268292682927	473.7168021680217	0.0	4.0	4	6.257165172872317	1		237.00000000000057	237.0	237.0	237.0	28677.0	5.70797750522618E-13	0.7004608294930882	3.4206867904008825E14	-0.08787213883923005	0.15597166925191214	8.703964604739726	4.8838739617237845	2.3835792694071167	1.7821845266595748	123.0	43.92502464119043	0.8011077771087101	0.968503937007874
ID4871	4871	37	124.0	152.86266666666666	473.3213333333333	0.0	0.0	0	6.3078313050504	1		41.663999999999895	42.0	0.0	42.0	5208.0	3.7565942021996497	0.7222222222222217	9.30204278639909	-0.5070714521495437	0.7096346738748475	9.742140290585311	4.938338398467403	-0.9016019824481064	1.9727567259482972	125.0	47.084216888761276	0.7085478325914609	0.9398496240601504
ID5259	5259	37	74.0	155.7549019607843	474.58932461873644	0.0	13.0	13	4.934643481859656	1		621.0	684.0	0.0	684.0	47196.0	199.1096180499576	0.6778893274350347	2.5201410089571366	-0.4694971195321471	2.007450567263876	7.4222635985306	5.0554458445770285	-1.2122515081691936	1.4681719133619946	76.5	35.48159109798992	0.763598604299079	0.9622641509433962
ID5068	5068	37	116.0	154.81489361702128	474.1085106382979	0.0	7.0	7	6.115669352294596	1		370.4434782608695	377.0	0.0	377.0	42601.0	49.498749107771935	0.7131337024891135	6.230708414784687	-0.20297346967962582	0.11154989300722304	7.799227648993102	5.260180982881326	2.484823970775331	1.4826918834874354	117.5	41.29772535277087	0.8657559146171387	0.9915611814345991
ID4908	4908	37	128.0	150.88846153846154	472.5974358974359	0.0	2.0	2	6.432750982580687	1		137.7209302325578	141.0	0.0	141.0	17766.0	21.33365033527796	0.7239383255275477	5.421814000927967	0.126430837681319	0.13386423332167446	8.605904544985572	5.206568667042241	-0.8392592692895876	1.6528936993496781	130.0	44.09512975560554	0.8401792790119532	0.9774436090225563
ID5552	5552	37	81.0	155.43047034764828	475.70040899795504	0.0	17.0	17	5.093354074083103	1		863.3414634146337	874.0	0.0	874.0	70794.0	96.51715378941616	0.6800203592560387	7.2412819705315785	-0.7149637861750217	3.0043168244468963	8.532752095956104	5.569146584787559	-1.1245145254363103	1.5321471550531283	81.5	36.83062142737184	0.7550042209173107	0.9644970414201184
ID5203	5203	37	114.0	155.3663594470046	473.9623655913978	0.0	8.0	8	5.876786762418838	1		426.0550458715601	430.0	0.0	430.0	46440.0	41.186530264509386	0.6602436950977616	8.22759537166928	-0.3655350297628613	0.6542757848784556	8.070814292126013	4.930947053635051	2.332645857930528	1.6367675832528519	108.5	41.19344225541616	0.803495471082163	0.9601769911504425
ID4916	4916	37	110.0	154.40277777777777	473.9212962962963	0.0	5.0	5	5.863230142835039	1		274.238532110092	282.0	0.0	282.0	29892.0	46.34869830817687	0.6667394627647961	4.733794190247001	-0.1559060864356243	0.5681642504091848	8.259975153874008	5.005296018794412	2.1772183532165794	1.6502470828615499	108.0	40.37480074113377	0.8325548124122241	0.9953917050691244
ID5460	5460	37	80.0	155.2370600414079	475.62422360248445	0.0	15.0	15	5.062010059037334	1		776.0000000000008	776.0	776.0	776.0	62080.0	8.008287836642906E-13	0.6977152899824255	7.964626656209849E14	-0.44901421522673435	2.3733454274162806	7.704715507306183	5.459830111514821	1.9838057966082614	1.4111639648011909	80.5	38.83062142737184	0.6708988735500857	0.9252873563218391
ID4886	4886	37	122.0	153.13700564971754	473.10875706214694	0.0	1.0	1	6.128667601500942	1		91.4369747899158	93.0	0.0	93.0	10881.0	12.005393318698372	0.7017482589313222	6.281472756385991	-0.795830782176513	1.2081999424747107	10.004788784221384	4.743318256237792	-0.9026844573019734	2.1092383525107965	118.0	46.317000218802015	0.6912116086794348	0.9516129032258065
ID5335	5335	37	74.0	154.8199105145414	475.7304250559284	0.0	14.0	14	4.869711133187717	1		714.4266666666665	734.0	0.0	734.0	53582.0	119.04906702851734	0.6763504662094474	4.842488859005769	-0.2391957449120613	1.5126317204120454	6.694467651263142	5.203056831767664	2.033727055356348	1.2866412702605043	74.5	34.20010472533603	0.8004077128604171	0.9738562091503268
ID5433	5433	37	81.0	153.95807770961147	474.7842535787321	0.0	9.0	9	5.093354074083103	1		468.14814814814787	474.0	0.0	474.0	37920.0	52.66666666666674	0.66262909600918	7.085207907293782	-0.2651468315930388	0.30774808025701034	6.36333118509146	4.8853107479033	-1.2066366797899786	1.3025437916764053	81.5	35.4207432206708	0.8163043927777279	0.9702380952380952
ID5402	5402	37	83.0	155.57916666666668	474.725	0.0	11.0	11	5.046265044040321	1		577.8658536585361	585.0	0.0	585.0	47385.0	64.60244275378517	0.5848060185950348	6.601517973821224	-0.19104450678267432	0.5329847856037351	7.241828244689576	4.196734392483659	2.1334323765383068	1.7255865078475474	80.0	35.901689239237314	0.7799559656657452	0.9580838323353293
ID5147	5147	37	88.0	154.69180633147113	474.7067039106145	0.0	10.0	10	5.337483940345794	1		510.40000000000043	528.0	0.0	528.0	45936.0	95.30987899324964	0.6878556332303692	4.364803973541405	-0.234046001775745	1.0830536676480724	7.4585265567160155	4.845310272009286	-1.1470357714251307	1.5393289878262149	89.5	37.169904903752126	0.8140479732385578	0.9675675675675676
ID4924	4924	37	139.0	153.19538077403246	473.54619225967537	0.0	6.0	6	6.5187705746970455	1		307.272727272728	312.0	0.0	312.0	40560.0	38.257682142112266	0.691273205671686	6.565552996630401	0.13750932406802804	0.08914470071708713	8.276582483546395	5.5889208111375215	2.6842083415460967	1.4808909918803894	133.5	45.55883090488137	0.808250510658107	0.960431654676259
ID5629	5629	37	77.0	154.76190476190476	475.83116883116884	0.0	16.0	16	4.950743503369154	1		829.9999999999992	830.0	830.0	830.0	63910.0	8.010263321893522E-13	0.6739130434782605	8.343192495121462E14	-1.0214119368703773	2.99003707896584	8.796170308291781	5.465557781300927	2.064490307567161	1.609381999104599	77.0	36.3600728613698	0.7318989085968568	0.9808917197452229
ID5662	5662	37	70.0	154.66417910447763	476.226368159204	0.0	18.0	18	4.61809077155419	1		938.9999999999999	939.0	939.0	939.0	65730.0	1.1450769197502607E-13	0.7033898305084746	6.772405625663701E15	-0.5764910231903315	0.3475538527915083	6.25645329184182	5.1719249192194	0.03180630794278308	1.2096953048549104	67.0	33.78584445398434	0.7375901529878857	0.9925925925925926
ID4705	4705	38	143.0	352.0387323943662	246.51525821596243	0.0	6.0	6	6.723094811029982	1		313.23943661971913	320.0	0.0	320.0	44480.0	46.181100426037624	0.9809976247030878	6.717785824114386	-0.11180694127813268	0.031876542552874546	9.322619627640302	5.23639504073449	2.9110574556158006	1.7803507098144091	142.0	46.453700186725484	0.8269087416386927	0.9964912280701754
ID4993	4993	38	149.0	350.7760942760943	245.77272727272728	0.0	2.0	2	6.8752467663563115	1		112.1333333333329	116.0	0.0	116.0	16820.0	20.892395028391796	0.9907546515659309	5.342258271214322	0.014988861579972673	-0.0254269355746484	9.467399413718221	5.0997914098334824	-0.17057411515465945	1.8564287542159197	148.5	48.32909492982799	0.7989488822761629	0.9611650485436891
ID5281	5281	38	162.0	352.57314524555903	248.66718913270637	0.0	14.0	14	7.125336963703163	1		693.225000000002	711.0	0.0	711.0	110916.0	111.3533641077498	0.9704352875960195	6.132044160073872	-0.06592057107602661	0.043126209126672976	9.436007013892535	5.584655082266846	2.9773229402387584	1.6896311186441977	159.5	48.98848526925168	0.8351846984976837	0.9666666666666667
ID5569	5569	38	156.0	352.1068376068376	248.9946581196581	0.0	15.0	15	7.046725639945928	1		742.461538461536	762.0	0.0	762.0	115824.0	120.83106760375392	0.961290322580645	6.023349017277726	-0.004367685389908234	0.029485725454327094	9.224436808560117	5.588505623308265	-0.19206444311697032	1.650608844354972	156.0	48.17982298234257	0.8445085723714834	0.9842271293375394
ID5539	5539	38	162.0	351.7456140350877	248.76625386996903	0.0	16.0	16	7.1698707532759745	1		797.8509316770204	813.0	0.0	813.0	128454.0	110.2825468501324	0.9750764348465498	7.143313631416794	-0.09103039085139884	-0.03752319162287266	9.648996940530374	5.5361131283262415	2.996328353164985	1.7429190330594995	161.5	49.20887173758116	0.8380994881599392	0.9758308157099698
ID5348	5348	38	148.0	351.8758389261745	248.1241610738255	0.0	11.0	11	6.886811529393324	1		540.8859060402681	552.0	0.0	552.0	80592.0	77.79508167262608	0.9685393258426964	6.841584317348119	0.05618641430767556	-0.03497990608030848	9.367394742024652	5.2816609745265595	-0.1628976099908912	1.7735698650866798	149.0	47.95943651401309	0.8140442045572082	0.9706840390879481
ID5127	5127	38	148.0	351.8006756756757	247.57545045045043	0.0	8.0	8	6.863662517577698	1		395.0270270270268	406.0	0.0	406.0	58464.0	66.06139650437396	0.9862068965517242	5.938169710926566	-7.124745720287633E-4	0.08047912620706955	9.310845025313153	5.343894511204538	-0.09643637777440495	1.7423332376399112	148.0	47.2330616913907	0.8336416100335051	0.9833887043189369
ID5611	5611	38	167.0	351.44934143870313	248.96707193515707	0.0	18.0	18	7.236157563046397	1		892.3719512195102	909.0	0.0	909.0	146349.0	122.18607731917753	0.9675108802644692	7.182785536333211	0.027633087608403807	0.05527428523293978	9.78851346310583	5.5640893956612745	-0.1527917447686976	1.7592300854725027	164.5	50.16915562422409	0.8213006810934439	0.9850299401197603
ID5550	5550	38	160.0	351.5157232704403	248.68134171907758	0.0	19.0	19	7.1141599576634995	1		945.8113207547153	964.0	0.0	964.0	150384.0	131.57484128195338	0.9705263157894736	7.080871701255794	-0.0060721987962558234	0.011033894743352205	9.773624035836141	5.346634536576424	-0.1372308309077572	1.8279955304546442	159.0	49.76969274863626	0.8066350127490068	0.9695121951219512
ID4783	4783	38	144.0	350.8877314814815	246.06712962962962	0.0	3.0	3	6.770275002573076	1		161.42068965517274	166.0	0.0	166.0	23406.0	27.28238874497937	0.9764751691354219	5.846240036009612	-0.010953660434617917	-4.977814142980846E-4	9.285497544515854	5.07452018632843	-0.19154225270320657	1.8298276888389313	144.0	47.746190925571916	0.7937703918702913	0.9568106312292359
ID5423	5423	38	146.0	352.10229885057475	247.35172413793103	0.0	9.0	9	6.793742230659745	1		460.7999999999989	464.0	0.0	464.0	66816.0	38.53310265213551	0.9681093394077449	11.764776312613083	-5.7547135669492035E-5	-0.019994369005247783	9.200217820905449	5.230633467783792	2.9654852370874445	1.7589108236260265	145.0	47.209559868326366	0.8175568527808599	0.9830508474576272
ID4752	4752	38	137.0	350.2210144927536	245.82125603864736	0.0	1.0	1	6.627726932618988	1		69.87142857142867	73.0	0.0	73.0	9782.0	14.838140072872958	0.9750783252634578	4.649490146374766	-0.034254261872308685	0.009349239570367762	8.910180365539263	5.077993598968092	-0.1426644223869325	1.7546655370636774	137.99999999999997	46.10248209531854	0.8159063905400741	0.9616724738675958
ID5104	5104	38	145.0	352.2962962962963	247.6747685185185	0.0	10.0	10	6.770275002573076	1		508.41958041957975	512.0	0.0	512.0	72704.0	42.815590912363184	0.9678883631405887	11.68086842820779	-0.029044562078067892	0.06461954490843602	9.036925177315151	5.265839913111596	2.9972701323035613	1.7161412664319324	144.0	48.174475930709534	0.7797194331947411	0.9473684210526315
ID5296	5296	38	157.0	352.4155844155844	248.3474025974026	0.0	12.0	12	7.001408606295148	1		606.9415584415588	619.0	0.0	619.0	93469.0	85.82892522569898	0.9868421052631577	7.024695652853762	-0.006722950201781029	0.0893125914030453	9.375202141532544	5.4208149815516995	-0.1367809445421435	1.729482037929453	154.0	48.558590197708284	0.8207264806529543	0.9685534591194969
ID4789	4789	38	147.0	351.54954954954957	246.35585585585585	0.0	5.0	5	6.863662517577698	1		255.70945945945974	261.0	0.0	261.0	37845.0	36.90588386221641	0.9863013698630136	6.880906765274129	0.022603804067578892	0.046960651490461275	9.38158488389911	5.212535811326807	-0.20237748922781787	1.7998120729478704	148.0	47.87267587314511	0.8115142919208642	0.9736842105263158
ID4982	4982	38	143.0	351.62820512820514	245.95454545454547	0.0	4.0	4	6.746726148605861	1		215.93706293706316	219.0	0.0	219.0	30879.0	25.808126458790298	0.9766355140186916	8.26811724304522	0.008104416219518585	0.006736300611065371	9.330014549994262	5.074748412397444	-0.14944927751549203	1.8385176548262654	143.00000000000003	48.94883030467743	0.750000002798963	0.9407894736842107
ID5177	5177	38	162.0	352.25416666666666	248.80208333333334	0.0	13.0	13	7.136496464611085	1		647.7018633540397	660.0	0.0	660.0	104280.0	89.5282668156057	0.983159876575493	7.173174307916986	-0.020313336579880638	-0.039725523152978476	9.545776365474293	5.50407044043639	-0.07113654973738677	1.7343121729229642	160.0	50.146524228982216	0.7995546875862096	0.9609609609609612
ID5499	5499	38	158.0	352.03586497890296	249.05801687763713	0.0	17.0	17	7.091753098990329	1		845.1645569620266	856.0	0.0	856.0	133536.0	96.0003225020781	0.966386554621849	8.6532761341513	-0.041785368815977504	0.080647223421553	9.309149745811869	5.66157748928098	-0.22829376929925355	1.644267832320022	158.0	48.17982298234257	0.8553356053506048	0.9905956112852664
ID5021	5021	38	155.0	351.95494028230183	247.1590662323561	0.0	7.0	7	6.990033442639017	1		341.8831168831182	351.0	0.0	351.0	52650.0	56.01143067885476	0.9779511776075598	6.0357687326879725	-0.05943583966514088	0.05317824890973283	9.471204991741141	5.282098273184267	2.9476092322295195	1.7930762552873725	153.5	49.594036544715664	0.78425866978219	0.956386292834891
ID4799	4799	38	140.0	350.8465227817746	245.5611510791367	0.0	0.0	0	6.651697090182843	1		21.52857142857145	22.0	0.0	22.0	3014.0	3.1972174438643473	0.9710189929100035	6.63452675284525	-0.014793156856676431	0.018407627475941043	8.927500622755375	5.115780063926143	-0.17494581808055878	1.7450907801348872	139.0	45.92807349567248	0.8280722035020741	0.9788732394366197
ID4928	4928	39	133.0	415.80461922596754	186.72222222222223	0.0	2.0	2	6.5187705746970455	1		141.72932330827035	145.0	0.0	145.0	18850.0	21.611629802503	0.7353127059045002	5.557718084096994	-0.2917469102458443	0.0632082887069935	10.34874184912724	4.295070211702751	2.894968121354852	2.4094464907535356	133.5	48.490358110235064	0.713477606595268	0.956989247311828
ID5442	5442	39	144.0	417.25547866205306	188.42387543252596	0.0	9.0	9	6.782018766824356	1		479.66896551724227	483.0	0.0	483.0	69552.0	40.11096676935637	0.734310845396232	10.12654948432582	0.028527584906238704	-0.04719507575776172	10.031918246698437	4.691494985948915	-0.1956119337937693	2.138320146721707	144.5	49.20887173758115	0.7498784894062619	0.9665551839464883
ID4899	4899	39	134.0	415.962962962963	186.3148148148148	0.0	1.0	1	6.555290583552474	1		94.84444444444473	97.0	0.0	97.0	12804.0	14.3515908248521	0.8177602157915914	5.946086640190672	-0.053236019613975276	-0.003520133134548952	10.137382875672202	4.31771924666373	2.894309043546376	2.347855962034883	135.0	47.84917405008078	0.7409599619295546	0.9642857142857143
ID5476	5476	39	161.0	417.28157349896475	189.65010351966873	0.0	15.0	15	7.158763278359629	1		787.0500000000017	792.0	0.0	792.0	125928.0	62.6130976713336	0.7322744064298441	10.627333149049006	-0.14804828474621834	0.06203153742680597	10.976996905969733	4.929196506096296	-0.22923368509577213	2.2269343274088755	161.0	53.63784487346399	0.7032230544769442	0.9470588235294117
ID4869	4869	39	140.0	415.89285714285717	186.0392857142857	0.0	0.0	0	6.6755811781245455	1		39.326241134751804	41.0	0.0	41.0	5545.0	8.00490604379652	0.8948033863844113	4.6400179587620185	-0.03601393251092911	-0.07130236115460405	9.803841724715697	4.747801793070944	2.924205759626904	2.064922284460918	140.0	47.97719109074018	0.7643077512551599	0.9688581314878892
ID5350	5350	39	159.0	417.1635318704284	189.53761755485894	0.0	14.0	14	7.1253369637031625	1		722.3584905660375	741.0	0.0	741.0	114855.0	116.40910416236603	0.7330017813304899	5.249305532525805	-0.041835610469106374	-0.11505469211540105	10.802495755084946	4.9700341992717245	2.864714064406347	2.1735254370418358	159.49999999999997	51.20887173758118	0.7643286462015569	0.9755351681957186
ID5075	5075	39	148.0	416.48976109215016	187.1632536973834	0.0	4.0	4	6.828791864299668	1		239.020408163265	244.0	0.0	244.0	35136.0	34.61757202611034	0.788266781728872	6.087083944171499	-0.011265241598512284	0.06803088167338497	10.624587916313978	4.550245854888622	2.90865689708306	2.334948100639287	146.5	50.352621515582854	0.7261115020252291	0.9543973941368078
ID5171	5171	39	159.0	417.5146750524109	188.42767295597486	0.0	10.0	10	7.1141599576634995	1		529.2578616352197	536.0	0.0	536.0	84152.0	59.924236325512744	0.7581725746918306	7.617305516475564	0.10685037976013624	-0.1161427272530766	10.58868731099996	4.91180398823213	2.9401144189721453	2.1557634092013247	159.0	51.322522220208484	0.7585618646092516	0.9754601226993865
ID4948	4948	39	140.0	416.43333333333334	187.0011904761905	0.0	3.0	3	6.675581178124545	1		185.5428571428577	191.0	0.0	191.0	25976.0	31.934593999866106	0.7657935285053936	5.039467022314693	-0.1280812839877561	0.06607270123096476	10.438224400384774	4.553487215968336	2.9329607698170923	2.292358341048949	139.99999999999997	49.25907765809826	0.7250456449550833	0.9589041095890409
ID4981	4981	39	155.0	416.6468381564845	187.5128617363344	0.0	5.0	5	7.0354237471228025	1		279.3483870967733	283.0	0.0	283.0	43299.0	32.04209762342223	0.7242356092759745	7.323833947280471	0.008820475972780399	-0.04339094377104565	10.51172107073016	4.82431234414589	-0.189955791299362	2.178905576767995	155.5	51.14437663533518	0.7470410690497216	0.9598765432098766
ID4853	4853	39	158.0	416.93130990415335	187.76304579339723	0.0	6.0	6	7.0580094352277	1		329.454545454546	336.0	0.0	336.0	50736.0	46.58888348277016	0.7276487897600238	5.9567523939645	0.10216993233913078	-0.12051728226636363	10.459033593880623	5.14704056768807	-0.20209032778421612	2.032048019893221	156.5	51.82770852466877	0.7321502088258831	0.9601226993865031
ID5207	5207	39	159.0	417.56496272630454	188.48722044728436	0.0	8.0	8	7.0580094352277	1		425.5095541401269	431.0	0.0	431.0	66805.0	48.48930860673225	0.7552780183294925	7.551865576770937	-0.08196936100427715	-0.024798863588485685	10.961646337893143	4.716713775743592	2.947979734071445	2.324000746932123	156.5	51.254290132735264	0.748624024170099	0.9750778816199377
ID5655	5655	39	165.0	416.4757575757576	189.67373737373737	0.0	18.0	18	7.247146419131151	1		930.2576687116532	936.0	0.0	936.0	151632.0	73.31317811887254	0.6988420449024605	10.439440731400287	0.05115217834461855	0.10875416063867062	10.794782923258238	5.197904731938901	2.9115346690445207	2.076756593272846	165.0	51.62700099827348	0.7779290917208156	1.0
ID5080	5080	39	152.0	417.17103825136616	188.06830601092898	0.0	7.0	7	6.967227399979714	1		377.9605263157891	383.0	0.0	383.0	57450.0	43.78739750034924	0.7543091777801753	7.422847931984617	-0.02273291950762312	-0.016683444849622964	10.571201770459929	4.874158120547476	2.9445919027799983	2.1688261868026038	152.5	51.05205843583707	0.7352807436935697	0.9591194968553459
ID5400	5400	39	160.0	417.34647739221873	188.9563617245005	0.0	11.0	11	7.102965363855495	1		576.6075949367079	584.0	0.0	584.0	91104.0	65.49554712758608	0.6934959013014479	7.210382906881582	-0.09709130804873538	-0.0521415063844922	10.573684188103043	4.9078554759284225	-0.2006441840078154	2.1544408224659084	158.50000000000003	50.94260393849748	0.7674972890454759	0.9664634146341465
ID5336	5336	39	158.0	416.99032258064517	189.1763440860215	0.0	12.0	12	7.024103669400643	1		628.7051282051283	637.0	0.0	637.0	98078.0	71.89618123904518	0.751284108049051	7.50272054601382	0.1447593587808249	0.16552838809818193	10.638342102209592	5.019942494374607	-0.3157327089453183	2.1192159300890423	155.00000000000003	52.87437185102422	0.6967085179167091	0.9253731343283583
ID5657	5657	39	160.0	416.6702786377709	189.5371517027864	0.0	16.0	16	7.1698707532759745	1		827.5900621118029	838.0	0.0	838.0	133242.0	93.10749647918313	0.6987646212813943	7.3123726217991	0.04965898217664416	-0.09803353463771333	10.507445887963096	5.126966120989226	-0.24365960322867938	2.04944710770504	161.5	51.20887173758116	0.7739127044611381	0.9758308157099698
ID5595	5595	39	162.0	417.27777777777777	189.57818930041154	0.0	17.0	17	7.180961047225789	1		885.465838509317	891.0	0.0	891.0	142560.0	70.22063719590346	0.7318844619958863	10.657630313263464	-0.03940377725651736	0.06785946161673274	10.714187220398928	5.03159204492227	-0.219291523469387	2.129383130576208	162.00000000000006	52.76095049908164	0.7313068760687965	0.9585798816568049
ID5342	5342	39	154.0	417.69093851132686	189.39644012944984	0.0	13.0	13	7.012765318716695	1		684.5259740259718	689.0	0.0	689.0	105417.0	55.521202221348815	0.7160364002180125	10.288917166088847	0.015311255894247967	-0.045542969575669355	10.612886581284712	4.773978517478184	-0.1778373815011348	2.2230696142493085	154.5	50.29347346496991	0.7675648640341819	0.9809523809523809
ID5694	5694	39	168.0	416.7058232931727	189.15060240963857	0.0	19.0	19	7.269074295019226	1		978.987878787878	991.0	0.0	991.0	161533.0	108.7723617535655	0.713400065329641	7.494852971516303	0.055444614383909845	-0.0166180530136716	10.918992017528714	4.9542302366901545	2.8912908512199524	2.2039734723397766	166.0	52.859061778105755	0.7465846412217118	0.9651162790697675
ID5377	5377	40	123.0	201.32384823848238	59.760162601626014	0.0	11.0	11	6.257165172872319	1		560.3688524590162	565.0	0.0	565.0	68365.0	51.15269651402314	0.9945500435549798	10.924892043455849	-0.010568749418956058	0.10049559110982215	8.191499505479008	5.053651216164702	2.4650419863781137	1.6209071728728583	123.00000000000004	42.61268410575922	0.8512109353512658	0.9761904761904764
ID5060	5060	40	115.0	201.18686868686868	58.7005772005772	0.0	7.0	7	6.063397715326599	1		360.02608695652077	373.0	0.0	373.0	41403.0	68.64342915481977	0.9763626787251262	5.1821445261469385	-0.05263650535275142	0.03950058808955859	8.166205965212892	4.784085773160229	2.5151328426641166	1.7069522480192767	115.5	42.14432992635659	0.8171721215438638	0.9585062240663902
ID5637	5637	40	123.0	201.20476190476188	59.99387755102041	0.0	16.0	16	6.244434406534698	1		818.247933884299	832.0	0.0	832.0	99008.0	106.51934730302399	0.956689522488563	7.511652948663285	-0.08090079616608868	0.11718754372727568	8.628174098796222	4.753474023693425	-0.7144172878320926	1.8151301670714035	122.49999999999997	43.02410673410978	0.831614835292175	0.9760956175298803
ID5159	5159	40	111.0	201.34434654919235	58.87151248164464	0.0	8.0	8	6.010671516715934	1		401.4035087719291	416.0	0.0	416.0	45760.0	76.88259286031366	0.9819033256607667	5.173320718471161	-0.01995154163804458	0.04602838864428744	7.666232002161252	4.843851142609378	-0.6896565770849984	1.5826729138566094	113.49999999999997	41.81442301304516	0.81574328726242	0.9458333333333331
ID5225	5225	40	127.0	201.44094488188978	60.11286089238845	0.0	13.0	13	6.358093703724522	1		667.6160000000015	673.0	0.0	673.0	83452.0	60.19494995429449	0.9790549597855229	10.973518271942272	0.026429164190611962	0.06758285398409529	8.177811859009564	5.174501556755462	-0.7174206382067356	1.580405720109059	126.99999999999999	42.86641411781875	0.8685189017943258	0.9806949806949808
ID5578	5578	40	134.0	201.0363408521303	60.14160401002506	0.0	19.0	19	6.506551687525748	1		957.3834586466137	972.0	0.0	972.0	127332.0	118.74193572646668	0.9848484848484849	8.001176519123879	0.010490369625245721	-0.0266823691730199	8.340224275381171	5.216820610747087	-0.6278023683945064	1.5987178585745523	133.0	46.44562784582615	0.7747682749483052	0.9432624113475178
ID5132	5132	40	116.0	201.22222222222223	59.34757834757835	0.0	10.0	10	6.102643417692329	1		518.5299145299136	523.0	0.0	523.0	60668.0	48.35136710429895	0.982905982905983	10.631753760983582	-0.009063824119716393	0.038159029930009254	7.64532233982867	4.980029454207504	-0.6735051778954204	1.535196209205013	117.0	43.3225222202085	0.7833723877115881	0.9512195121951219
ID4845	4845	40	108.0	200.5077519379845	57.36976744186047	0.0	3.0	3	5.849642105698219	1		171.74311926605543	180.0	0.0	180.0	18720.0	37.831107048967944	0.987084542923159	4.510225935905907	0.03750275688354938	-0.007166180904486416	7.862056560325509	4.7259622753671415	-0.6810795750546186	1.6635885143020395	107.49999999999999	40.29952209020646	0.8317992730514622	0.9684684684684683
ID5009	5009	40	105.0	199.8728278041074	57.161927330173775	0.0	2.0	2	5.794971353888639	1		122.16190476190503	127.0	0.0	127.0	12827.0	24.427728494764366	0.948790636002012	4.869539720112821	-0.11238384723779636	0.01712648996862471	7.568575734427349	4.898565192752037	2.448121042638011	1.5450597137353372	105.50000000000001	39.04051176317167	0.8698238662568478	0.9906103286384977
ID5649	5649	40	118.0	200.71745350500714	60.5071530758226	0.0	18.0	18	6.089589620032832	1		916.7739130434804	933.0	0.0	933.0	105429.0	122.49955681048145	0.9600481407496557	7.33135075054955	0.006598180749073406	-0.004615390148416979	8.29893760369366	4.686520000046295	-0.627586767737461	1.7708102394978962	116.5	42.204777089082185	0.8218878640836437	0.9748953974895398
ID5426	5426	40	116.0	200.9099290780142	59.209219858156025	0.0	9.0	9	6.115669352294597	1		447.3781512605045	467.0	0.0	467.0	53238.0	94.08921042599438	0.9823886340091758	4.712587991416467	0.021244940603899337	0.04369532488462451	7.734582417636556	5.164272664143194	2.4553008184598775	1.4977099236722433	117.50000000000003	41.29772535277087	0.8657559146171391	0.9791666666666669
ID5330	5330	40	123.0	201.41020408163266	60.113605442176876	0.0	14.0	14	6.244434406534699	1		720.0975609756105	732.0	0.0	732.0	88572.0	92.95789762955765	1.0	7.7464914691298095	0.05223775810326422	0.017179277009284996	8.10953530328679	5.107229225227065	-0.7037622268731235	1.5878541858332675	122.5	42.72545290175401	0.8432815578044413	0.9645669291338584
ID5043	5043	40	109.0	200.8823064770932	57.13665086887836	0.0	4.0	4	5.794971353888638	1		223.77777777777806	228.0	0.0	228.0	24168.0	30.881544357940705	0.9808697192454167	7.176345773654112	-0.11875973986290178	0.12166069747075543	7.538570818637111	4.808171673670416	2.4694677486421335	1.5678664012598347	105.49999999999999	39.32500028132901	0.8572842695348398	0.9723502304147464
ID5555	5555	40	129.0	201.51908396946564	60.223918575063614	0.0	17.0	17	6.457444935117649	1		861.5384615384639	875.0	0.0	875.0	112000.0	108.10891391986446	0.9948447475909109	7.948576738742392	-0.016008173719166015	-0.029095453773669334	8.434903889846677	5.14958623027031	2.489321126990359	1.6379770165347665	130.99999999999997	44.318427571709506	0.8381320984901163	0.9776119402985073
ID4854	4854	40	109.0	200.81410256410257	58.1025641025641	0.0	5.0	5	5.753627391751592	1		274.3867924528305	277.0	0.0	277.0	29085.0	26.90461838729614	0.9871406041489748	10.132503925642423	-0.013911305756328677	-0.11892202221422198	7.465001893137817	4.6799719554490915	2.5551692062394227	1.5950954330924987	104.0	39.630346140318956	0.8321228965928904	0.9629629629629631
ID4858	4858	40	108.0	199.8439878234399	56.941400304414	0.0	1.0	1	5.903806614136771	1		80.44642857142847	85.0	0.0	85.0	9010.0	19.22547075805236	0.9683445917300245	4.117073129423305	-0.10174011163538153	0.12113791274410898	7.821840872357878	4.7698108139453295	2.4536785847231015	1.6398639647277906	109.5	41.325000281329004	0.80574617550286	0.9563318777292577
ID5306	5306	40	119.0	201.49137931034483	59.775862068965516	0.0	12.0	12	6.076507779746499	1		618.6666666666666	624.0	0.0	624.0	72384.0	57.68882040742377	0.9770790478989126	10.599874439361429	-0.023766021974264664	-0.02901134253105721	8.024914313336872	4.80286760533244	-0.6951523119119276	1.6708589477726008	116.00000000000001	41.803755654926675	0.8341367432587941	0.9666666666666669
ID5466	5466	40	120.0	201.5793650793651	60.449494949494955	0.0	15.0	15	6.063397715326599	1		781.9999999999987	782.0	782.0	782.0	89930.0	1.2560281304290885E-12	0.9548660084626234	6.08222974818393E14	-0.015012944690169505	0.11617883133968072	7.871684512392505	4.966310797995443	2.510501636253568	1.585016490625146	115.5	41.57933568688103	0.8395310354482307	0.9829787234042552
ID4732	4732	40	111.0	201.0966514459665	58.30365296803653	0.0	6.0	6	5.903806614136771	1		326.9999999999995	327.0	327.0	327.0	35316.0	5.13975821230153E-13	0.9700149925037481	6.265330347242722E14	-0.01982217699357372	0.021705242491323076	7.787522482959017	4.767060572743415	2.476715594210397	1.6336109776925583	109.50000000000003	40.85574675970027	0.8243614554727365	0.9690265486725667
ID4831	4831	40	104.0	199.8285486443381	57.1762360446571	0.0	0.0	0	5.767441643068972	1		29.150943396226456	30.0	0.0	30.0	3090.0	4.998652109424213	0.9613685025739148	5.716897293757124	0.005140398971927389	-0.06325504585043709	7.442657215451	4.78169953363388	2.4959113053205866	1.5564878476993953	104.5	39.61967878220048	0.8365737904059822	0.9631336405529954
ID4800	4800	41	120.0	430.1651982378855	263.845080763583	0.0	1.0	1	6.010671516715935	1		78.5714285714285	80.0	0.0	80.0	8800.0	10.642185548848202	0.7508554439894539	6.332422181704402	0.0780387160064969	0.09336847053394313	7.960632027951078	4.753850424201756	0.6407155285920432	1.6745651035681859	113.5	41.62965800957376	0.8230003866853178	0.9700854700854701
ID5632	5632	41	129.0	432.10536398467434	266.66985951468706	0.0	16.0	16	6.445109785487341	1		818.2153846153826	831.0	0.0	831.0	106368.0	102.67257996275137	0.7479355608381507	6.819961548688713	-0.00967774049100561	0.0019709893146680592	8.656771383141963	4.936037232758837	0.6971903314431501	1.7537897254278902	130.5	45.47858481188083	0.7928782265243505	0.9630996309963099
ID5315	5315	41	132.0	432.5199004975124	266.86442786069654	0.0	14.0	14	6.530966601401967	1		709.6240601503762	726.0	0.0	726.0	94380.0	108.20719473529098	0.7354925404361892	5.55850128788608	-0.036666884294015996	0.011575118917078738	8.813119751198641	5.026176498377364	0.6622693111753319	1.7534441446781353	134.0	45.55449554920929	0.8114320897284898	0.9745454545454545
ID5636	5636	41	134.0	431.9719101123595	266.81335830212237	0.0	18.0	18	6.5187705746970455	1		918.1481481481477	925.0	0.0	925.0	123950.0	79.61132433870789	0.767480052552312	10.015681034293877	0.009797381622901299	0.03162827395314629	8.952920570274589	4.9589453970113215	0.6930271890610428	1.8054081772447774	133.5	46.68826853294544	0.7696186680260476	0.9468085106382979
ID4966	4966	41	119.0	431.6952580195258	265.0495118549512	0.0	6.0	6	6.167497985322977	1		310.0499999999999	318.0	0.0	318.0	37206.0	49.85590160020937	0.7434532523899797	5.303816811058259	-0.007949702152061025	-0.038058289612052966	7.899441765825726	4.993253623102199	0.5691923961214171	1.5820229377649708	119.5	42.33197736319883	0.8379935171457044	0.952191235059761
ID4743	4743	41	112.0	430.4926900584795	263.80409356725147	0.0	2.0	2	6.023896332520351	1		122.32758620689633	129.0	0.0	129.0	14190.0	28.693515662592763	0.7667604477025098	3.700434085820365	0.10824010385438149	0.006645323453032325	7.81685249658125	4.904497079616969	0.643954690228772	1.5938132635592739	114.0	42.20546521982739	0.8042245601700636	0.95
ID5387	5387	41	120.0	431.984593837535	266.1106442577031	0.0	11.0	11	6.154581744998688	1		569.256198347107	574.0	0.0	574.0	68880.0	52.18181818181831	0.7951068581687926	9.66392942986504	-0.03308792572209114	0.1000373446892156	8.435666037027692	4.739585692118815	0.6594043335475837	1.779831948403186	119.0	43.298206977498886	0.7976585066676299	0.967479674796748
ID5228	5228	41	125.0	432.18279569892474	266.8225806451613	0.0	13.0	13	6.282549314314218	1		668.4754098360665	674.0	0.0	674.0	81554.0	61.02109283265756	0.7595014717759688	9.457458319810254	0.033126885378731034	0.036934712852097436	8.511141198426639	4.881281854226331	0.6667005380262786	1.7436283035075077	124.0	44.69265570203489	0.7801160722983255	0.9358490566037736
ID5039	5039	41	111.0	431.38888888888886	264.2732732732733	0.0	4.0	4	5.944106103225343	1		225.99999999999957	226.0	226.0	226.0	24408.0	4.2831318435846087E-13	0.8005598487929753	4.692056520930597E14	0.06541179052462036	-0.005990538473972588	8.317259583009914	4.758599246205694	0.6131760503488466	1.7478377885344611	111.0	41.77793424033663	0.7991695331644223	0.9694323144104804
ID4847	4847	41	112.0	430.35885885885887	263.5960960960961	0.0	0.0	0	5.944106103225343	1		33.39285714285708	34.0	0.0	34.0	3740.0	4.5229288582604905	0.9195568475014101	7.073615072460437	0.03377585399770782	0.08645880161740006	8.096553741505533	4.6485779735846435	0.6549844751227454	1.7417269942580016	111.0	42.40528475050672	0.7756983633839114	0.9446808510638298
ID4880	4880	41	99.0	431.02166666666665	264.2266666666667	0.0	3.0	3	5.641895835477563	1		183.14999999999966	185.0	0.0	185.0	18315.0	18.499999999999982	0.7795086878370279	8.673333333333323	0.13466129595953946	-0.049205419366852084	7.576779313363184	4.562766213632756	0.5310948100015009	1.660567068004729	100.0	38.543160715543266	0.8458925736907847	0.9852216748768473
ID5298	5298	41	128.0	432.0491698595147	266.68390804597703	0.0	12.0	12	6.445109785487341	1		610.5343511450375	620.0	0.0	620.0	79980.0	76.31224296472024	0.7515537039437209	6.865662380797991	0.002236616328655358	-0.005396496973699483	8.697901267756928	5.1056428861833805	0.6468756514174238	1.7035859071332087	130.5	44.74834074071395	0.8189671895793353	0.9702602230483272
ID5428	5428	41	127.0	431.8828125	265.8489583333333	0.0	9.0	9	6.383076486422923	1		458.0078125	469.0	0.0	469.0	58625.0	71.23306496833801	0.7540141617632392	5.527995206182607	0.004198445368884803	-0.04190604125673823	8.50601609922365	4.96477401608022	0.6960471821724417	1.7132735692850942	128.0	44.17982298234257	0.8240847753946622	0.9588014981273408
ID5684	5684	41	126.0	431.9915032679738	266.65294117647056	0.0	19.0	19	6.370597341571143	1		984.0	984.0	984.0	984.0	125952.0	0.0	0.7584727945505003	Infinity	0.018450646838300045	0.004653784513166988	8.605172617422173	5.036321783765293	0.6768304275826338	1.7086224802317356	127.5	44.74834074071395	0.8001403576349827	0.9586466165413534
ID5142	5142	41	127.0	431.9893333333333	265.792	0.0	10.0	10	6.3078313050504	1		521.8253968253974	526.0	0.0	526.0	65750.0	46.85980441531149	0.7695512945418266	9.685658511706512	0.059530592539029495	-0.002817690879146118	8.664524711044288	4.882605124408582	0.6619398481061745	1.7745700277357164	125.0	43.79740240025202	0.8188854790588165	0.9615384615384616
ID5590	5590	41	122.0	432.29539295392954	266.9430894308943	0.0	17.0	17	6.257165172872317	1		881.7131147540998	889.0	0.0	889.0	107569.0	80.48627823179892	0.7503430586248648	9.392304051652106	-0.03844522828283969	0.008589117517269866	8.44953726200664	4.845309252607685	0.6488955282090066	1.7438592299261815	123.0	44.72060740376221	0.7728577891835906	0.9534883720930233
ID4791	4791	41	108.0	431.2654320987654	264.5987654320988	0.0	5.0	5	5.863230142835039	1		262.0000000000005	262.0	262.0	262.0	28034.0	5.139982690200543E-13	0.7555527981139104	4.3875345912832275E14	-0.04555396002464129	0.04222017113143065	7.78960547846858	4.655471670513544	0.6626780659267821	1.6732150960783982	108.0	41.41542802424225	0.7912419622172121	0.9473684210526315
ID5050	5050	41	124.0	431.71560846560845	265.5026455026455	0.0	7.0	7	6.333012368467128	1		362.1587301587304	368.0	0.0	368.0	45632.0	46.177815054142734	0.7448983493722516	6.696108073738327	-0.062300377445119515	-0.0303060354566348	8.356353050244282	5.007662420678596	0.6212226016724467	1.6687133333384523	126.0	44.44562784582615	0.8015346808189754	0.9618320610687023
ID5182	5182	41	119.0	431.5990237099024	265.5320781032078	0.0	8.0	8	6.167497985322977	1		419.4749999999992	423.0	0.0	423.0	50337.0	38.61444030411418	0.7762734682123039	9.494918647766399	0.06531486971944245	0.07560853721895455	8.22896354092732	4.787051691069019	0.6403805471621249	1.7190045297149634	119.5	43.14437663533519	0.8067321637159047	0.956
ID5471	5471	41	124.0	432.12248995983936	266.9123159303882	0.0	15.0	15	6.295203001483109	1		774.3064516129052	787.0	0.0	787.0	96014.0	99.54197361356556	0.756749051830135	6.701604344523468	0.07457315182662022	0.05258347605906297	8.72554957013694	4.754649524788595	0.6591838605047626	1.8351614613539577	124.5	43.17350511681432	0.8393529040300126	0.9920318725099602
ID5057	5057	42	114.0	20.24924924924925	323.3948948948949	0.0	4.0	4	5.944106103225343	1		235.00000000000028	235.0	235.0	235.0	25615.0	2.8552988232593693E-13	0.8274271702959896	7.453083581804744E14	0.024478474048873974	0.145363697830751	8.45072040489775	4.388836336370418	0.3968685634315279	1.925503654548787	110.99999999999999	44.08705261315352	0.7176467322818724	0.9367088607594936
ID5314	5314	42	128.0	21.198841698841697	325.9671814671815	0.0	12.0	12	6.420368389804505	1		623.1317829457357	628.0	0.0	628.0	80384.0	55.29231691724898	0.8413996913761778	10.299102787236594	-0.06915741521226636	0.08618529592447621	9.143017877741773	4.663253350277894	0.3616891826108434	1.9606521865677573	129.5	45.7839908170896	0.7763406749985252	0.9522058823529411
ID5381	5381	42	129.0	21.176962676962678	325.506435006435	0.0	11.0	11	6.420368389804505	1		563.5968992248074	568.0	0.0	568.0	72704.0	50.00961147929571	0.8324987811132405	10.239647870904268	-0.03361886138100558	0.07804821492021222	9.093521573514035	4.731299382564193	0.42903830219733496	1.9219924249616342	129.5	45.989858973005475	0.7694058371677777	0.952205882352941
ID5608	5608	42	137.0	20.495133819951338	326.09732360097325	0.0	17.0	17	6.6036697681803656	1		881.7407407407428	895.0	0.0	895.0	119035.0	108.52869233133084	0.6802442092769033	6.578377310887917	0.2888701061637441	0.17936821792468263	9.747407308585293	4.749558376116921	0.49982576144984847	2.052276556405744	137.0	47.87594781747346	0.7510963669154656	0.9647887323943662
ID4713	4713	42	123.0	20.875	324.8279569892473	0.0	6.0	6	6.282549314314218	1		313.2338709677417	321.0	0.0	321.0	38841.0	49.52163178008259	0.8549301155719697	5.8305138332681805	0.030510311382875008	0.04888057019662181	8.237016205610974	5.038669262527765	0.23676318612301828	1.6347602464938698	124.0	42.7169709447445	0.8539464756856787	0.9802371541501976
ID4810	4810	42	113.0	20.287077826725405	323.36196769456683	0.0	0.0	0	6.010671516715936	1		24.336283185840745	25.0	0.0	25.0	2750.0	4.036907009680062	0.57845629460809	4.418486072991062	0.06526019503198952	0.0614480254307399	7.625005399705772	4.923337354524814	0.4191579645671625	1.548747292869943	113.50000000000001	40.60332046211718	0.8651324934177068	0.9742489270386269
ID5325	5325	42	148.0	20.09837962962963	325.8333333333333	0.0	14.0	14	6.770275002573076	1		724.8591549295767	730.0	0.0	730.0	102930.0	61.26023915565851	0.7345683399663068	10.021799899822492	0.1829730797708079	0.20366184159119727	10.26129893368526	4.744034569901686	0.4633782357668583	2.162989915543114	144.0	50.59526220270213	0.7068913286851897	0.9260450160771706
ID5230	5230	42	124.0	21.735131396957126	325.52213001383126	0.0	10.0	10	6.193249654676192	1		498.7731092436965	503.0	0.0	503.0	59354.0	46.10993440051917	0.7656032876233477	9.38100101925045	0.10599717591273158	0.1372050041499593	8.006036723320852	5.011225200289281	0.4295498448267636	1.5976206223696934	120.5	43.02410673410977	0.8180374502261806	0.9601593625498009
ID5359	5359	42	161.0	19.76031746031746	325.3825396825397	0.0	13.0	13	7.080523079119723	1		666.0500000000006	692.0	0.0	692.0	106568.0	131.8813932546678	0.8145800276979661	4.5343071223550035	0.07271354407077286	0.10847529470268066	11.013752054278989	4.756610820769561	0.48414943079225115	2.3154620946048095	157.50000000000003	54.24058109936129	0.6727314865064072	0.9237536656891494
ID5681	5681	42	129.0	20.349747474747474	326.0593434343435	0.0	18.0	18	6.4820448144285745	1		892.2352941176495	948.0	0.0	948.0	121344.0	223.88344306453558	0.6746849402989389	3.211111001360255	-0.1499187356780891	-0.28891061099636406	9.475611349780037	5.047218319939323	0.5184021586732717	1.8773928031498253	132.0	47.43481627470312	0.7372068290615417	0.9777777777777777
ID4850	4850	42	110.0	20.36074074074074	322.9088888888889	0.0	1.0	1	5.98413420602149	1		84.0	84.0	84.0	84.0	9408.0	0.0	0.6340528545491224	Infinity	-0.04605755617699048	0.010540124119216277	7.994723062139787	4.764655948360999	0.48842776249764075	1.6779224247849216	112.49999999999999	40.492525217062436	0.8622092223204986	0.9955752212389379
ID5682	5682	42	133.0	21.346913580246916	325.54567901234566	0.0	19.0	19	6.555290583552474	1		953.8740740740737	983.0	0.0	983.0	128773.0	167.3015166014895	0.8249753760903609	5.154720710911441	-0.036694991733338934	-0.006881562066565585	8.959229820357235	5.139002359718038	0.48595327870341937	1.7433791995473615	135.0	45.723831070515686	0.8114437310936486	0.9712230215827338
ID5076	5076	42	139.0	19.793764988009592	325.2589928057554	0.0	7.0	7	6.651697090182844	1		375.5571428571433	381.0	0.0	381.0	52578.0	45.37410782420672	0.7734084173749981	7.219349251239605	0.11401231905118625	-0.049526121997465776	9.016213511892046	5.115202467211425	0.1507720669335999	1.7626308185621582	139.00000000000003	45.92807349567248	0.8280722035020743	0.9858156028368799
ID5172	5172	42	144.0	19.90701754385965	325.5385964912281	0.0	8.0	8	6.734920844463591	1		419.99999999999955	420.0	420.0	420.0	60060.0	4.563457647810449E-13	0.9079751341586525	8.759645008435128E14	0.1529399042553313	0.014375848079246	9.770458155468758	4.89627042863236	0.20210251837149196	1.9954898933549854	142.5	50.42951023291593	0.704133857949882	0.9193548387096774
ID5430	5430	42	146.0	20.28892733564014	325.39965397923874	0.0	9.0	9	6.782018766824356	1		458.00689655172414	471.0	0.0	471.0	66411.0	77.40966927039335	0.774340128176819	5.164183820593088	-0.02787697053492691	0.12033372739107977	9.324858440891164	5.337063473323331	0.19611516710120266	1.7471889715197029	144.5	47.181060128238485	0.8157222738188089	0.9829931972789118
ID4951	4951	42	106.0	20.60542635658915	323.41317829457364	0.0	3.0	3	5.849642105698219	1		190.20560747663504	192.0	0.0	192.0	20352.0	18.561340589676696	0.8551927998331218	9.447544750418402	-0.0053203015502496015	-0.02363559785381677	8.058399021381673	4.386915598857558	0.45793254602734956	1.8369168131432123	107.5	41.83938843961697	0.7716985291750093	0.9471365638766521
ID4919	4919	42	112.0	20.1875	322.9985119047619	0.0	2.0	2	5.970821321441846	1		144.00000000000017	144.0	144.0	144.0	16128.0	1.7129668856361696E-13	0.5588131060923359	6.027206274959865E14	-0.018334985741262702	0.06709446694146566	8.0923248106433	4.58750966078217	0.496761492208738	1.763990794356945	112.0	43.18910689974409	0.7545350868225859	0.9333333333333333
ID4984	4984	42	112.0	21.36074074074074	323.9088888888889	0.0	5.0	5	5.98413420602149	1		281.2142857142854	284.0	0.0	284.0	31496.0	26.941855501497493	0.8037893167833396	9.302427446792796	-0.04605755617699048	0.010540124119216277	7.994723062139787	4.764655948360999	0.48842776249764075	1.6779224247849216	112.49999999999999	40.492525217062436	0.8622092223204986	0.9955752212389379
ID5469	5469	42	148.0	20.22279495990836	325.676403207331	0.0	15.0	15	6.805445498991344	1		774.0758620689638	785.0	0.0	785.0	112241.0	91.86879856308819	0.6515177663983445	6.647961520531675	0.19073424813176895	0.2872093681956399	10.14280361340795	4.8274364448520695	0.49491286749312535	2.1010744997428468	145.5	49.69415311181973	0.7403929416155592	0.9387096774193548
ID5663	5663	42	140.0	20.26463560334528	325.78554360812427	0.0	16.0	16	6.663649834935717	1		810.7482014388504	841.0	0.0	841.0	112694.0	157.17608022856814	0.6264315741634711	3.973446578391228	0.18297026781407233	0.12979239816292154	9.543437145290413	5.009278383873184	0.4821286964232139	1.9051520825862764	139.50000000000006	47.24900200519514	0.7852334506592672	0.9721254355400701
ID4994	4994	43	128.0	357.23490813648294	401.5328083989501	0.0	4.0	4	6.358093703724522	1		217.7322834645668	223.0	0.0	223.0	27652.0	34.00080503689723	0.9787234042553191	6.334881655941552	0.003499119806475066	0.03039024418614576	7.992441449236771	5.220233633721994	-0.027594488616517126	1.531050525709557	127.0	42.78146604699049	0.8719714367742277	0.9769230769230769
ID5379	5379	43	121.0	358.5224089635854	403.8459383753501	0.0	11.0	11	6.154581744998688	1		556.4067796610174	566.0	0.0	566.0	65656.0	73.3713464750233	0.9499929368554881	7.3889590166175285	0.08123584123873442	0.13266401429582292	7.769160952498354	5.209845136294673	3.0838751734159233	1.4912460446039109	119.0	42.373825194236886	0.8328398247729701	0.9635627530364372
ID5507	5507	43	148.0	358.4354094579008	404.50461361014993	0.0	16.0	16	6.782018766824356	1		791.8472222222246	803.0	0.0	803.0	114026.0	94.30298732703766	0.9542835373113008	8.200414423653005	0.033546544525328306	0.09384263990972444	8.170103842818264	6.103159351081803	3.006354757195698	1.3386679542244115	144.5	45.24072318898166	0.8871940770797628	0.9829931972789115
ID5221	5221	43	130.0	358.5536398467433	404.38633461047255	0.0	13.0	13	6.445109785487341	1		661.6615384615388	672.0	0.0	672.0	86016.0	83.02764589045594	0.9743902919506716	7.8658036847662	-0.07919597202637278	0.0874931683660405	8.062951605982706	5.583687767446025	0.004829637909438578	1.4440190680057838	130.5	43.19344225541616	0.8789916379902617	0.9923954372623575
ID5030	5030	43	130.0	357.9702842377261	402.66279069767444	0.0	7.0	7	6.407961869245868	1		341.34615384615347	355.0	0.0	355.0	44375.0	68.53332935991378	0.989308111442377	4.953962279289786	-0.0395417358760265	0.13313507576324765	7.981428769267041	5.5550305354392275	0.03275221111279821	1.4367929606053844	129.0	42.62446156144466	0.8922401503943466	0.9961389961389961
ID4712	4712	43	128.0	357.1483660130719	401.4464052287581	0.0	1.0	1	6.370597341571143	1		58.58267716535424	60.0	0.0	60.0	7440.0	9.148198664636089	0.9683764940239045	6.3008579948737875	-0.06228972757361923	0.1405465881467346	8.060191950657028	5.360719589443605	-0.06378901721746949	1.5035652986828967	127.5	43.19344225541616	0.8587849336686464	0.9845559845559846
ID5289	5289	43	133.0	358.9377358490566	404.1754716981132	0.0	12.0	12	6.494309810853826	1		606.7368421052643	616.0	0.0	616.0	80696.0	75.25209095422149	0.9648702444178215	7.918571242433998	0.020749147511696844	-0.018677908866318194	8.016995376745848	5.470355128079988	3.107492231301441	1.4655347210629253	132.5	43.972803760081376	0.8611076093704544	0.9671532846715328
ID5545	5545	43	142.0	358.4542253521127	404.61502347417843	0.0	15.0	15	6.723094811029982	1		747.3986013986022	758.0	0.0	758.0	106878.0	89.32675733225155	0.9858170096702206	8.307259721401149	0.034292838517322365	-0.029203768862905256	8.355449940655653	5.637783444806283	-0.09700007235189304	1.4820452084503133	142.0	45.102135751879004	0.8772108461180425	0.9861111111111112
ID4779	4779	43	125.0	357.3326585695007	401.2354925775979	0.0	3.0	3	6.269870089858174	1		162.3599999999995	165.0	0.0	165.0	20295.0	20.78670480798231	0.9570552805900604	7.639366048176258	-0.09129108461593112	0.07334444824531197	8.484055561683475	4.91264578174367	0.028114523375999845	1.726982961648048	123.5	43.972803760081376	0.8026172811868009	0.9610894941634242
ID4716	4716	43	117.0	358.01054852320675	402.3270042194093	0.0	6.0	6	6.141638341092643	1		316.54237288135505	322.0	0.0	322.0	37352.0	41.741296051161534	0.9829774956722447	7.518335629029018	-0.04330190361141866	0.12149185574990219	7.776449795260509	5.083544031736751	3.137281889644733	1.5297299967723008	118.5	42.45001501491561	0.8263661478702887	0.9556451612903226
ID5297	5297	43	146.0	358.7344827586207	404.3770114942529	0.0	14.0	14	6.793742230659745	1		701.9580419580435	717.0	0.0	717.0	100380.0	103.11731826282447	0.9767913657388622	6.7274505808962175	0.06198509596428215	0.14158014197580215	8.452215947517766	5.808924591311285	-0.005896874584492586	1.4550397090986844	145.0	46.84596114923646	0.8302971715231071	0.9602649006622517
ID5397	5397	43	136.0	358.54884004884	403.40720390720395	0.0	9.0	9	6.591608260818253	1		437.83211678832106	451.0	0.0	451.0	59983.0	76.208360794896	0.9899885818680063	5.716294459581276	-0.006566309172265492	0.013215486430249588	8.0400535224968	5.610662297184912	-0.0223315061396625	1.4329954462828405	136.5	43.972803760081376	0.8871033107854114	0.975
ID4757	4757	43	129.0	357.30820105820106	400.9854497354497	0.0	0.0	0	6.333012368467128	1		4.801587301587293	5.0	0.0	5.0	605.0	0.9799578870122253	0.9782016348773841	4.845797264977775	0.06329278579048879	-0.08833091718308528	7.979045673247026	5.273767620587423	0.1273585702460469	1.5129687629957185	126.0	43.25360200199006	0.8463224271124038	0.9509433962264151
ID5143	5143	43	119.0	358.3520114942529	402.94971264367814	0.0	8.0	8	6.076507779746499	1		407.42608695652257	411.0	0.0	411.0	46854.0	38.325947618676786	0.9714264417223646	10.476477151658543	0.0764799771022466	0.030383256561613024	7.912697036673385	4.926757939781995	3.1285033050131386	1.6060657197669257	116.0	41.1377572167371	0.8613638311920915	0.9957081545064378
ID4983	4983	43	122.0	356.75956284153006	401.29644808743166	0.0	2.0	2	6.231677632421503	1		112.06611570247948	113.0	0.0	113.0	13560.0	10.272727272727293	0.972824256035935	10.758817685047186	-0.03143220023229144	0.009064715096644216	8.002997629404659	4.994359012337529	0.1297601901394574	1.6024073579081741	122.0	43.14063965010794	0.8237520993690087	0.9644268774703557
ID5591	5591	43	154.0	358.0559174809989	404.6910966340934	0.0	18.0	18	6.990033442639017	1		889.2222222222248	901.0	0.0	901.0	136051.0	102.6740641559125	0.9782362856594192	8.565350799329368	-0.003261643775730617	-0.04951294738949341	8.74815599934467	5.727855074498885	-0.10350154567114041	1.5273005139904003	153.5	48.44493971508095	0.8219045869957947	0.953416149068323
ID5528	5528	43	146.0	358.376254180602	404.443143812709	0.0	17.0	17	6.898356904689457	1		837.1333333333315	866.0	0.0	866.0	125570.0	155.9725352981659	0.990816209390426	5.342425000102895	-0.03577706775132684	-0.010312180713142735	8.509721165111095	5.766822112506568	-0.045629053412032015	1.4756344133896506	149.5	47.20887173758116	0.8429538805951177	0.9552715654952076
ID5241	5241	43	125.0	358.6111111111111	403.5420054200542	0.0	10.0	10	6.257165172872317	1		506.0000000000008	506.0	506.0	506.0	61732.0	7.990895598875839E-13	0.9575596816976129	6.194922761445471E14	0.06104291964836403	0.09761495782470095	7.702553421522067	5.339456852254125	3.1246289782707217	1.4425724628283734	123.0	42.373825194236886	0.8608344407317255	0.9761904761904762
ID5529	5529	43	142.0	358.1864801864802	404.23543123543124	0.0	19.0	19	6.746726148605861	1		937.9020979020971	958.0	0.0	958.0	134120.0	137.77739316009132	0.9764705882352941	6.726332785668027	-0.02306600167082079	0.037344467077516326	8.382793658784424	5.581492021512597	0.11014664917823049	1.501891183661079	143.0	45.72573795698965	0.8594575976494887	0.9694915254237289
ID4795	4795	43	120.0	357.6	402.14166666666665	0.0	5.0	5	6.180387232371033	1		256.5327868852464	263.0	0.0	263.0	31297.0	40.89943005649288	0.988673289388172	6.236558197065684	0.04809547140760032	0.11907051838601126	7.9238540551030665	5.272050759897311	3.1291572339324967	1.502992747220326	120.0	42.442745412455324	0.837113167040415	0.9836065573770492
ID4897	4897	44	107.0	264.01428571428573	22.434920634920633	0.0	2.0	2	5.781222885281108	1		135.70754716981125	137.0	0.0	137.0	14385.0	13.306616314294581	0.5523266957780197	7.257370089611904	0.3259704921571037	0.1963088764012984	8.502385619344713	4.266019218272102	0.44994159610911966	1.993049066194432	104.99999999999997	41.81455576730008	0.7546475885030216	0.9545454545454544
ID5697	5697	44	128.0	263.43071895424833	24.883006535947715	0.0	19.0	19	6.370597341571143	1		978.2222222222244	994.0	0.0	994.0	123256.0	124.73029392341822	0.45680718728403685	4.918429235480443	0.01210873670608868	-0.059740451959533834	10.017945078096771	4.4075068436519516	0.5129198072286323	2.272927855466731	127.5	47.459771614159266	0.7113261273603534	0.9659090909090909
ID5477	5477	44	121.0	264.3483606557377	25.21311475409836	0.0	15.0	15	6.231677632421503	1		786.5	793.0	0.0	793.0	95953.0	71.79484661171719	0.559543610053148	7.860892687071304	0.07143546857204423	0.06787061608105115	9.232683874878557	4.427312459878364	0.4736952661530638	2.0853924267934354	122.0	45.472992753597	0.7414171356010186	0.9457364341085274
ID5063	5063	44	114.0	264.5939794419971	22.297356828193834	0.0	4.0	4	6.010671516715935	1		233.824561403509	238.0	0.0	238.0	26656.0	31.38407397651635	0.561180001950536	5.356239796661179	0.09807215768304085	0.14555450412083581	8.616349912594902	4.483066224741988	0.31208326245627216	1.9219769418174937	113.5	43.096676073108625	0.7679238826850283	0.9659574468085106
ID5098	5098	44	122.0	264.4837398373984	25.033875338753386	0.0	12.0	12	6.257165172872317	1		630.5772357723577	641.0	0.0	641.0	77561.0	81.40165625757702	0.5284612125452018	5.356655754359009	-0.05536773133780175	0.01778869317125466	8.757055398891348	4.675985006291514	0.4343326099435762	1.8727723436043475	122.99999999999999	43.9621364019629	0.7997557968038332	0.9609374999999997
ID4907	4907	44	129.0	264.83075933075935	23.016087516087516	0.0	6.0	6	6.420368389804505	1		303.646153846154	306.0	0.0	306.0	39474.0	26.837975390795183	0.5084025581464088	7.626732192185171	-0.06439651159411286	0.03567625573267753	8.969486180741304	4.841860461490604	0.3723374007250786	1.85248754111761	129.5	44.78498987887083	0.8113620147534011	0.9885496183206107
ID5164	5164	44	120.0	264.81082981715895	23.99648382559775	0.0	10.0	10	6.141638341092643	1		529.5126050420176	534.0	0.0	534.0	63012.0	48.95169974130647	0.5090682977250871	7.298030580234057	0.07154637096342308	0.09311349525699304	9.055600822036071	4.447764954270415	0.3855764836641511	2.0359890675746146	118.5	43.70222734857262	0.779688395387065	0.983402489626556
ID5388	5388	44	128.0	264.67857142857144	24.55291005291005	0.0	11.0	11	6.333012368467128	1		561.417322834645	575.0	0.0	575.0	71300.0	87.67023720276232	0.4817737686501708	4.164135670623936	-0.02276930871272372	0.019254219358563255	8.566566070191106	4.909535531372368	0.4650612267443912	1.7448832003455292	126.0	44.43427235696248	0.8019444087463454	0.9581749049429658
ID4877	4877	44	109.0	264.0354938271605	22.469135802469136	0.0	3.0	3	5.863230142835039	1		177.2477064220183	184.0	0.0	184.0	19320.0	34.75500389320533	0.5429769392033542	3.5893452006318642	0.05433110438410817	0.5409572846791597	7.936699561517966	5.016634362424418	0.437554450274351	1.5820765453758028	108.0	44.26898715824082	0.6925233927173771	0.927038626609442
ID5486	5486	44	128.0	263.9039215686274	25.379738562091504	0.0	17.0	17	6.370597341571143	1		882.0	896.0	0.0	896.0	112896.0	111.55818368213376	0.5059021508424151	5.312108271817487	0.058428643755504404	0.08775697495274663	9.45712966664006	4.558914154583141	0.5035127916342743	2.074425915024672	127.49999999999999	46.804880005608	0.731371068298252	0.9444444444444443
ID5013	5013	44	140.0	264.81701631701634	23.547785547785548	0.0	7.0	7	6.746726148605861	1		337.29370629370754	347.0	0.0	347.0	48233.0	57.418875064140984	0.4492653465941543	3.6419884730462178	-0.15285355649173038	0.07562429398432557	9.541770791553887	5.071330883229753	0.3722143177539856	1.8815121732851845	143.0	47.034004192280854	0.8123103642174008	0.9727891156462587
ID5653	5653	44	127.0	263.40625	25.294270833333332	0.0	18.0	18	6.383076486422923	1		927.751937984493	935.0	0.0	935.0	119680.0	82.32215974144552	0.5243514483141811	7.753226551098647	-0.03834877927799283	0.15062965788781274	8.840473669129723	4.944214330483687	0.46176116861097904	1.788044182191606	128.0	45.08940181480823	0.7911719586403094	0.9481481481481482
ID5654	5654	44	128.0	263.73962516733604	25.376840696117803	0.0	16.0	16	6.295203001483109	1		830.25	837.0	0.0	837.0	102951.0	75.1648188982053	0.5068337223233714	7.430609468369813	0.034632500495593244	0.14665403227012824	9.331173307184965	4.5856145947176294	0.4711470657814354	2.034879537834242	124.50000000000001	44.98004230891371	0.7732848403347805	0.9803149606299214
ID5175	5175	44	131.0	264.60519645120405	23.78770595690748	0.0	8.0	8	6.469756566762654	1		408.1450381679387	421.0	0.0	421.0	53467.0	72.71209000491669	0.474654099356198	3.6134742345076347	0.0037362097381425053	0.028669212327229954	9.223514820895799	4.780055631648584	0.3801357425963685	1.9295831537665011	131.50000000000003	45.63068536988802	0.7936364997938287	0.9813432835820898
ID5337	5337	44	130.0	264.4571984435798	24.929312581063552	0.0	14.0	14	6.395531281654175	1		735.0	735.0	735.0	735.0	94080.0	0.0	0.5436865037585279	Infinity	0.04740094538353632	-0.09235718158392335	9.422019878024992	4.631375925287134	0.39127790240135657	2.0343889224325595	128.49999999999997	45.311854862090016	0.7864829471454811	0.9734848484848483
ID5434	5434	44	121.0	264.41322314049586	24.00826446280992	0.0	9.0	9	6.206085419025319	1		459.297520661157	475.0	0.0	475.0	55575.0	85.27725806920412	0.5107307415243678	3.6416298600310926	0.012831206199901062	-0.00197889967692027	8.610488687398632	4.655998681433194	0.45437101438515004	1.849332286483419	121.0	43.84917405008077	0.7908104501543123	0.9641434262948207
ID4890	4890	44	110.0	263.7301943198804	22.296711509715994	0.0	1.0	1	5.957478687288161	1		90.642857142857	94.0	0.0	94.0	10152.0	17.522627401233922	0.5645806169227574	3.733295562930404	-0.031286141985980745	0.044461320039548814	8.090918554615156	4.5950345366903536	0.3961903073561972	1.7607960266698601	111.5	41.1534741150538	0.8273165728531702	0.9911111111111113
ID5242	5242	44	136.0	265.07696969696974	25.416363636363638	0.0	13.0	13	6.615709285501535	1		663.1532846715317	678.0	0.0	678.0	90852.0	99.58936945032849	0.481917900456456	4.3309169146477515	-0.06043252477765947	0.12069320768963081	10.226013733623537	4.6188491040170865	0.40977209023186334	2.213974412961404	137.50000000000003	47.52109848213172	0.7651377332392619	0.9786476868327406
ID4988	4988	44	120.0	264.5027662517289	22.91770401106501	0.0	5.0	5	6.193249654676192	1		282.625	285.0	0.0	285.0	33915.0	26.01682148149539	0.49066931357936433	7.15144694089202	0.18003032487890466	0.04406073587842921	9.102844618179448	4.420930126768581	0.38539330584032205	2.0590338135095227	120.5	46.49035811023505	0.7006016049848329	0.9305019305019305
ID4861	4861	44	108.0	263.83807266982626	22.21248025276461	0.0	0.0	0	5.794971353888639	1		37.6448598130842	38.0	0.0	38.0	4028.0	3.673598658373527	0.6263888791436748	7.893390974077579	0.022640299993135077	-0.055171191138098596	8.404032634819659	4.22336146551277	0.43699842527917	1.9898918677564108	105.5	41.47284470782967	0.7707875169848887	0.9768518518518519
ID4896	4896	45	161.0	156.68276220145378	4.299584631360332	0.0	1.0	1	7.147638542378764	1		95.9999999999998	96.0	96.0	96.0	15360.0	1.9957662050436704E-13	0.6850393700787398	3.911083100269601E14	0.0718828932326314	0.042731479868464865	10.93913045122123	4.876826443227946	0.15240269035122925	2.2430838125091603	160.50000000000006	52.58343033538002	0.7294357963176433	0.9697885196374624
ID5410	5410	45	200.0	156.3775	6.375	0.0	11.0	11	7.978845608028654	1		589.0000000000003	589.0	589.0	589.0	117800.0	3.419163752712976E-13	0.89873417721519	1.6307691207367395E15	0.01063468358508591	0.012157697087137452	13.229543230146147	5.08417556654185	0.13209248537749407	2.6021019646150036	200.0	61.322522220208484	0.6683436731427204	0.9592326139088729
ID5603	5603	45	252.0	154.94291338582678	7.7362204724409445	0.0	17.0	17	8.991702346646203	1		883.4409448818888	894.0	0.0	894.0	224394.0	96.77382077833032	0.9233716475095786	8.765222739641253	0.04621865755950041	0.09470883427566452	14.730051479397165	5.679024174442049	0.1311213464685849	2.5937645318870928	254.0	68.44562784582615	0.6813215997217671	0.9530956848030019
ID4900	4900	45	171.0	156.6251193887297	4.537249283667622	0.0	2.0	2	7.452856844128395	1		134.05714285714305	138.0	0.0	138.0	23460.0	23.056580651303342	0.7078295912492807	4.819580453689608	0.12388895415106413	0.07619596634973934	11.577612831333035	5.013740555007524	0.11796383103139994	2.3091766923938213	174.49999999999997	54.28793522953514	0.7440440482304574	0.9748603351955306
ID5479	5479	45	245.0	154.99551414768806	7.641476880607316	0.0	15.0	15	8.767658610677394	1		788.4024896265604	795.0	0.0	795.0	190005.0	72.27147773344642	0.9121741939224283	10.40785844004171	0.15673956210373324	0.018559938016021606	13.830541871570064	5.988889030741315	0.1250696451467712	2.3093668626312978	241.50000000000003	64.71567551775878	0.7246161705026712	0.9797160243407707
ID5448	5448	45	208.0	156.70238095238096	5.692063492063491	0.0	9.0	9	8.175883811466258	1		479.6857142857132	489.0	0.0	489.0	100734.0	67.00229436701657	0.8017492711370258	6.371494676978025	0.16220290243244667	0.04208603895225899	13.135609497770968	5.272649963864778	0.1697712019925325	2.491272811165859	210.0	62.44562784582615	0.676745046805921	0.9333333333333333
ID5256	5256	45	255.0	154.86692506459949	7.301679586563307	0.0	13.0	13	9.062226582657155	1		667.1776061776084	683.0	0.0	683.0	172799.0	102.94300805506802	0.8806073352732724	6.069581886475298	0.16387135479191622	0.018575544523088232	14.810505669810498	5.658152106832842	0.14460834508508694	2.6175517006559756	258.0	68.93684050791762	0.682223727325726	0.9573283858998145
ID5672	5672	45	228.0	156.03200883002208	7.695732155997057	0.0	16.0	16	8.491006372664469	1		822.5663716814202	845.0	0.0	845.0	185900.0	136.143902698167	0.9909701134729103	6.01448666540785	0.004189740829770917	-0.03641853966718742	13.865953457170141	5.457056688955841	0.10391358429892772	2.540921644672023	226.50000000000006	64.83010452221545	0.6772119714732707	0.9556962025316457
ID4745	4745	45	212.0	156.88050314465409	4.995283018867925	0.0	6.0	6	8.214724333230155	1		325.3521126760547	330.0	0.0	330.0	69300.0	38.97862207680146	0.7272885991968794	7.0290886016419085	0.17694907438795848	0.06095644474130653	12.872561138388415	5.486829677187054	0.12032344906798778	2.34608360305214	211.99999999999994	61.20955986832635	0.7110615768192221	0.9636363636363635
ID5130	5130	45	216.0	155.85975135975136	7.071872571872572	0.0	12.0	12	8.263018249188557	1		630.0694444444415	645.0	0.0	645.0	136095.0	97.21646808368723	0.8859893114979525	6.089306452135931	-0.09462828202831594	0.1464110867742916	13.21121653282429	5.535890209552539	0.13974639225157987	2.386466500008883	214.50000000000003	62.0186158814351	0.7007982707350283	0.9705882352941179
ID5069	5069	45	180.0	157.40849673202615	4.4449112978524745	0.0	4.0	4	7.537792427747439	1		234.30555555555665	241.0	0.0	241.0	42175.0	39.71534147973079	0.7136391688952901	4.913755910433371	0.03926077823375871	-0.2272966613529773	11.777831075754298	5.2805238901629865	0.1312057829912695	2.2304285182186283	178.49999999999997	55.77240463019979	0.7211229965917173	0.9780821917808219
ID5678	5678	45	208.0	157.11638280616384	8.023925385239254	0.0	18.0	18	8.087810680942587	1		937.760975609757	947.0	0.0	947.0	192241.0	93.30845137008053	0.9646009363876473	9.86903075658657	0.240421061107941	0.08248265850033007	12.97105491490411	5.480264445073945	0.09719771970083424	2.366866607425017	205.5	60.146165016690745	0.7138480989259207	0.9785714285714285
ID5074	5074	45	217.0	156.31354642313545	5.0479452054794525	0.0	7.0	7	8.349243383340202	1		373.0593607305921	380.0	0.0	380.0	81700.0	51.00144935476505	0.6951379763469109	5.999172931956634	0.04414308347100024	0.037979942089024804	13.054173249879733	5.497210776007814	0.15846990393814187	2.3746903260201964	218.99999999999994	62.400209450672065	0.7067761469063909	0.9542483660130716
ID5364	5364	45	208.0	153.1325396825397	7.351587301587301	0.0	14.0	14	8.175883811466258	1		734.4075829383905	745.0	0.0	745.0	154960.0	88.40924719645787	0.9137190758536089	7.932388229354554	-0.30177232163229806	0.06449747939306115	13.576752202880916	5.179555986380248	0.25116770990287707	2.6212193165941775	210.0	61.888832330230116	0.688976772976708	0.9567198177676538
ID4887	4887	45	178.0	157.34608120868742	4.429178470254958	0.0	3.0	3	7.495444944193709	1		183.8305084745759	187.0	0.0	187.0	32538.0	24.20660541593387	0.6940728686874253	6.2228119098103525	0.4095262049622249	0.05465284896682052	11.845946330280622	5.012582593998902	0.16476340962832423	2.363242122825601	176.49999999999994	57.36725248461737	0.6739481301352683	0.941333333333333
ID5687	5687	45	251.0	155.702	7.422666666666667	0.0	19.0	19	8.920620580763856	1		973.0846774193593	985.0	0.0	985.0	241325.0	107.8960592529891	0.885485608742497	8.47097367361949	-0.0071922419070697624	0.11345921665274686	14.403115610102063	5.735313313387769	0.14377422509279705	2.511304060142853	250.00000000000006	67.06550560652934	0.6984759652807997	0.9671179883945844
ID5018	5018	45	172.0	156.76706231454006	4.2230464886251236	0.0	0.0	0	7.323606749544157	1		46.443786982248454	47.0	0.0	47.0	7849.0	5.097686202682514	0.7062428943179805	7.54219501403408	0.16651206759186316	0.09348765632406081	11.571675840869313	4.896474752610296	0.1247257355395579	2.3632667225947577	168.50000000000003	53.878062127272884	0.729433719842521	0.9683908045977013
ID5179	5179	45	202.0	156.7809172809173	5.984029484029484	0.0	10.0	10	8.048357710638948	1		536.3448275862056	539.0	0.0	539.0	108878.0	37.83038370191985	0.8395137231503577	12.940710267460718	0.001330659991847639	0.048688851278486024	12.803624920382713	5.240222466673181	0.1463063865225231	2.443336137313126	203.50000000000003	60.73673578258159	0.6932204762422584	0.9553990610328638
ID5213	5213	45	205.0	156.58006535947712	5.579248366013072	0.0	8.0	8	8.058239062071396	1		428.77560975609913	433.0	0.0	433.0	87899.0	42.663737532466	0.8116674322462111	9.00535448991	0.1217773162662514	0.30078626933304664	13.504350226071717	5.449094270074703	0.1618671136264521	2.4782742886712037	204.0	61.058022807585346	0.6876295915042793	0.9831325301204821
ID4991	4991	45	197.0	157.30377035132818	4.697086546700943	0.0	5.0	5	7.868371677974249	1		280.07253886010477	286.0	0.0	286.0	54054.0	40.85052685145524	0.6895359124909526	5.596188368917962	0.05164566473822529	0.06478036422185594	12.070657342973837	5.402944572853775	0.14536655030424409	2.2340886863102227	194.50000000000006	57.801789569341466	0.731554861146222	0.9676616915422886
ID5344	5344	46	106.0	57.15408805031446	425.1305031446541	0.0	14.0	14	5.8086872816051835	1		731.0377358490556	738.0	0.0	738.0	77490.0	71.68089664196637	0.5120786772645077	6.9076236108095985	-0.04408801046120708	0.021817869780663142	7.639486006628681	4.645846891342109	1.1388906035564612	1.6443688708005957	106.00000000000001	41.86606777437922	0.7599611389711324	0.9464285714285717
ID5473	5473	46	104.0	56.91981132075472	425.3490566037736	0.0	15.0	15	5.808687281605183	1		789.0000000000009	789.0	789.0	789.0	84423.0	9.137747004800967E-13	0.5068238939886677	5.80847938408159E14	0.05742745304951798	0.0027571409373330076	7.428630079282177	4.706498600325312	1.089158106255619	1.5783771992981603	106.0	40.558590197708284	0.8097482683779292	0.9422222222222222
ID5346	5346	46	99.0	56.775510204081634	424.7925170068027	0.0	13.0	13	5.585191925620057	1		689.9999999999993	690.0	690.0	690.0	67620.0	6.856280984253545E-13	0.522915806463721	6.911086907074208E14	0.04003113765813547	0.2082320273718518	7.684495112604442	4.28646674794639	1.3432962099045986	1.7927341011769236	97.99999999999999	38.7169709447445	0.8215484764314284	0.9751243781094526
ID5443	5443	46	124.0	56.061904761904756	422.33537414965986	0.0	9.0	9	6.244434406534699	1		472.0983606557369	484.0	0.0	484.0	57596.0	75.26739219521859	0.4293626799818394	3.768230610838132	-0.06569366368442128	0.04237753849247684	8.600858598659102	4.719625707266726	1.1870335362241322	1.8223603167125115	122.50000000000001	43.33188586385053	0.8198431485954712	0.9645669291338583
ID5667	5667	46	108.0	56.804281345565755	425.4327217125382	0.0	16.0	16	5.890312181373172	1		819.7981651376152	843.0	0.0	843.0	89358.0	138.55302366593293	0.5412264891295915	4.155597813513503	0.27106936597696496	-0.20372270330088577	7.876849387834918	4.946273780063281	1.15950194140759	1.592481479610727	109.0	40.3373541192868	0.8418244715727615	0.990909090909091
ID5669	5669	46	127.0	56.10079051383399	424.7648221343874	0.0	18.0	18	6.345565428096186	1		927.1653543307102	942.0	0.0	942.0	117750.0	117.74264131486945	0.4989341935481714	5.242206422335408	0.015333173753437257	0.07229157592972398	9.002134363811056	4.775229582929015	1.1906669027100598	1.8851731016227613	126.50000000000003	45.63641018242677	0.7632686760790388	0.9475655430711613
ID5701	5701	46	96.0	57.56837606837607	425.17692307692306	0.0	19.0	19	5.570925767134184	1		987.8163265306109	998.0	0.0	998.0	96806.0	100.81322394631087	0.5041037192494614	6.5679646789651995	0.06580816126288272	-0.06300148505741969	7.133020250147476	4.554314902430917	1.1742350592797128	1.5662114726278908	97.5	38.07578688459023	0.8451167414870382	0.975
ID5222	5222	46	103.0	56.325163398692816	420.72712418300654	0.0	8.0	8	5.698035485213008	1		431.72549019607777	436.0	0.0	436.0	44036.0	43.170432873782914	0.43347909591032807	6.048226941035952	0.02357761349630224	-0.056994875967097146	7.78195418669935	4.310147972680509	1.4425641463517997	1.8054958289192335	101.99999999999997	39.95303892224429	0.802990484801776	0.9577464788732392
ID4746	4746	46	124.0	54.870223978919626	419.87549407114625	0.0	1.0	1	6.345565428096185	1		68.89763779527574	70.0	0.0	70.0	8750.0	8.74945317626422	0.25002964497181857	3.1501019390102263	0.015040358642199533	-0.009245791895404604	8.493074636568695	5.068979100251037	1.2999955139930772	1.6755000304002203	126.5	44.32462022193313	0.8091151687640701	0.9730769230769231
ID5067	5067	46	102.0	55.485365853658536	420.0658536585366	0.0	4.0	4	5.711984185363134	1		237.64705882352916	240.0	0.0	240.0	24240.0	23.763541031440152	0.4419695193434931	6.130381787629726	0.05698819655681017	0.0327274104132283	7.214581784501318	4.895411009762519	1.3327892659830411	1.4737438327678445	102.5	38.20946599689248	0.8822502560405314	0.9903381642512079
ID5581	5581	46	119.0	56.940225035161745	424.93741209563996	0.0	17.0	17	6.141638341092643	1		877.5630252100857	885.0	0.0	885.0	104430.0	81.12781698699649	0.4701395746677702	6.91841745808131	0.09777102895870945	-0.09271055923672007	8.34054569638072	4.755856688989883	1.205354469308936	1.7537420157528352	118.5	44.075786884590215	0.7665280738431878	0.948
ID5168	5168	46	126.0	56.2277556440903	422.5677290836653	0.0	10.0	10	6.320434377166314	1		522.1599999999984	535.0	0.0	535.0	65270.0	82.21072451819428	0.4286196806612733	3.811189992635397	-0.04294288168390505	-0.017214998606200408	8.605064688431263	4.7762617837881125	1.262100245936039	1.8016317107322537	125.5	43.97280376008138	0.8156151318942791	0.9580152671755725
ID4851	4851	46	124.0	54.339455782312925	419.46598639455783	0.0	2.0	2	6.244434406534699	1		134.88524590163902	136.0	0.0	136.0	16456.0	12.312861461782585	0.3894133502304582	6.140656715754382	0.10022556005818481	-0.2107510167765153	9.16995868654476	4.590470807249735	1.181860824161495	1.9976074506481196	122.5	45.077096187977475	0.7575897490995822	0.9683794466403162
ID4787	4787	46	121.0	54.74156545209176	419.2989203778677	0.0	0.0	0	6.269870089858174	1		18.84552845528457	19.0	0.0	19.0	2318.0	1.713172305868118	-0.010047427453976942	-0.22329436382067885	0.12548397314492826	0.10529559322676849	8.329882081650666	4.963430388700635	1.2162893915328195	1.6782510137774547	123.5	43.222394333272234	0.8307286319133087	0.9610894941634242
ID5334	5334	46	117.0	56.01424501424502	423.6965811965812	0.0	12.0	12	6.102643417692328	1		624.9391304347843	636.0	0.0	636.0	71868.0	83.50452104122806	0.41710636060826256	4.405569839733827	0.009585631095013975	-0.007640331983608238	8.497510562060688	4.527042905990527	1.1162445331688977	1.877055450659886	116.99999999999999	42.79056352670908	0.8029707287268232	0.9749999999999999
ID4828	4828	46	111.0	55.30529595015577	420.13862928348914	0.0	3.0	3	5.836022431559495	1		172.71028037383164	176.0	0.0	176.0	18480.0	23.94845461031949	0.3801516075629517	3.9728368167726185	-3.7603812128595457E-4	0.006004500639179041	7.30204825225336	4.858479794865231	1.2155197647094016	1.502949185868933	107.0	39.342975188790774	0.8686788420227023	0.981651376146789
ID5405	5405	46	97.0	56.617252931323286	423.72613065326635	0.0	11.0	11	5.627773420748847	1		587.0000000000003	587.0	587.0	587.0	58700.0	3.427787130223847E-13	0.4995025748437661	1.1408926137633522E15	0.012023541643997233	-0.04953880563087869	7.304764578742846	4.484512585240122	1.3353437267134363	1.628887072986487	99.50000000000001	38.68133816005421	0.8356606744035131	0.9660194174757282
ID4798	4798	46	110.0	57.306451612903224	420.73809523809524	0.0	7.0	7	5.876786762418838	1		384.99999999999915	385.0	385.0	385.0	41965.0	8.565896469778108E-13	0.6233204768242796	3.451636329171092E14	-0.07674386493068294	0.00872857244548774	8.529927740655385	4.260993275129607	1.7542845104164595	2.0018636946560138	108.50000000000003	41.977879059916035	0.7737463587135478	0.9601769911504427
ID5087	5087	46	94.0	55.73118279569893	420.9534050179211	0.0	5.0	5	5.440847306724619	1		287.6774193548387	294.0	0.0	294.0	26754.0	42.87929501628941	0.4621270084162204	4.240962037657304	-0.05062173800554995	-0.032480304535582365	7.169426526986283	4.394099667180628	1.2078996083421865	1.6316030745807772	93.00000000000001	37.2784800865448	0.8409620899037769	0.9893617021276597
ID5280	5280	47	132.0	182.16037735849056	473.5062893081761	0.0	12.0	12	6.494309810853826	1		602.796992481203	612.0	0.0	612.0	80172.0	74.76344101296075	0.6748819967674754	6.497636614161081	-0.1291093257906876	0.43151710816097105	8.34652302842606	5.593192092968878	-0.8558261027253176	1.4922646835102185	132.5	45.1534741150538	0.816663980296509	0.9532374100719424
ID5618	5618	47	137.0	181.34160756501183	473.7931442080378	0.0	18.0	18	6.699380116989518	1		895.2517985611511	915.0	0.0	915.0	124440.0	133.44559188342916	0.6931702794578607	5.493008391377096	-0.10485017487945779	0.24911046450228416	8.670042943039439	5.546294907457565	2.5409601162619824	1.5632134763302385	141.0	44.889915940883085	0.8792884983704206	0.9964664310954063
ID5108	5108	47	139.0	181.72064056939502	472.7965599051009	0.0	10.0	10	6.687491234298748	1		494.93661971831074	513.0	0.0	513.0	70281.0	94.88748206334913	0.7027164498175522	4.305349867516457	-0.09087392993392766	0.22178151865860773	8.317502658577006	5.737464908484913	2.3705431441433498	1.4496825324851357	140.5	46.04237416216201	0.8328576297691541	0.9656357388316151
ID5558	5558	47	131.0	181.8924528301887	473.7012578616352	0.0	16.0	16	6.494309810853826	1		811.8496240601479	818.0	0.0	818.0	107976.0	70.92959550707265	0.6698491502768752	9.182858182915071	-0.28818470891313874	0.4582641470861196	9.103306284248259	5.417372172428061	2.3862288185250655	1.680391524617768	132.5	45.473717051567846	0.8052019759146705	1.0
ID5352	5352	47	118.0	182.6125	473.6694444444445	0.0	13.0	13	6.180387232371033	1		668.157024793389	691.0	0.0	691.0	80847.0	124.05596910698961	0.6731548422976088	4.3338084127777385	-0.024187217209045285	0.10229378650998154	6.9339774864241	5.700654432676997	-0.8988537437950905	1.2163476261036825	120.0	40.08645424270871	0.9384169061515302	0.995850622406639
ID5385	5385	47	119.0	181.90277777777777	472.6361111111111	0.0	11.0	11	6.180387232371033	1		571.9999999999993	572.0	572.0	572.0	68640.0	6.849810851055287E-13	0.7112939416604335	6.941797523164358E14	0.08862020231467117	0.0528922575342099	6.943688078543962	5.884482315591433	3.047814031638499	1.1799998209096616	120.0	41.56873347144382	0.872685027827769	0.963855421686747
ID5305	5305	47	136.0	182.75060827250607	473.61800486618006	0.0	14.0	14	6.6036697681803656	1		705.2116788321152	721.0	0.0	721.0	96614.0	105.90550940071756	0.6784968684759909	5.383419835073034	-0.180442686677722	0.5236587279956475	9.05546478453752	5.41700486573403	2.367698304367901	1.6716737401915664	137.0	46.271817616624915	0.8040763937936019	0.9716312056737588
ID5418	5418	47	138.0	181.7214111922141	473.12287104622874	0.0	9.0	9	6.6036697681803656	1		454.36690647482123	461.0	0.0	461.0	63157.0	55.097166328788475	0.7345244512899505	6.984466770994778	-0.10146702539034226	0.04734025285427888	8.619771321244981	5.412527521575207	-0.7489507231963876	1.592559351778847	137.0	45.525507942753535	0.8306552820795571	0.9716312056737588
ID5229	5229	47	126.0	182.4959677419355	473.2029569892473	0.0	8.0	8	6.282549314314218	1		423.7560975609757	438.0	0.0	438.0	52122.0	78.00907276609841	0.7142193308550188	4.526536770016704	0.0830350002001266	-0.019000716996456883	7.7733930571809955	5.496438205530547	2.446965616552353	1.4142600656111015	124.0	41.89260927011637	0.8878850161465717	0.9959839357429718
ID5549	5549	47	136.0	182.31143552311437	473.88321167883214	0.0	17.0	17	6.6036697681803656	1		866.6277372262755	873.0	0.0	873.0	118728.0	74.58542351867304	0.6894409937888194	9.483370000656047	-0.2553793117368253	0.572385081922369	8.706925197108383	5.588407022174991	2.431926961252831	1.558033472250501	137.0	47.908996788580595	0.7500604696099864	0.9547038327526133
ID5470	5470	47	123.0	182.4893758300133	473.75232403718456	0.0	15.0	15	6.320434377166314	1		755.296875	786.0	0.0	786.0	96678.0	152.8809098238975	0.6796605097793859	3.998204006891073	-0.2969566016164509	0.734771859824267	8.550365480758176	5.5031098378044225	-0.9186334840479804	1.5537333858067273	125.5	44.33989504220139	0.8021660331989915	0.9766536964980544
ID5023	5023	47	140.0	181.8004694835681	471.7441314553991	0.0	7.0	7	6.723094811029983	1		332.4444444444454	352.0	0.0	352.0	47872.0	80.91105172099985	0.771093176815848	3.5777227231255853	0.011214843473314235	0.03554616991559983	8.38047187273515	5.583625262688685	2.3226784082034775	1.5009015609868666	142.00000000000003	46.16004682467327	0.8374631898834866	0.9692832764505122
ID4947	4947	48	97.0	6.404013961605585	325.43368237347295	0.0	2.0	2	5.513492008750172	1		148.35789473684207	150.0	0.0	150.0	14094.0	15.395437144895222	0.48769316301571386	6.318033621636534	0.05480994609704485	0.010104703552943609	8.53809254733222	3.818850149741692	2.4587435056705016	2.235775747291299	95.5	42.11531656026439	0.6766017188890588	0.9182692307692307
ID4918	4918	48	139.0	5.861416361416362	326.7307692307692	0.0	1.0	1	6.591608260818251	1		97.2846715328467	98.0	0.0	98.0	13328.0	8.372705045624224	0.5817523729259085	8.546893437526771	-0.04243871891233433	0.11455055567490181	10.012472344939189	4.624035630657017	2.208718103518051	2.1653103792187998	136.49999999999997	49.10849044295732	0.7112615739403862	0.9479166666666665
ID5022	5022	48	123.0	5.5995850622406635	325.9384508990318	0.0	0.0	0	6.193249654676192	1		48.591666666666654	49.0	0.0	49.0	5831.0	4.473067552958874	0.706346445382248	8.993668710316854	0.016631361721313662	-0.18323219823383483	9.260277466507667	4.39744829967271	2.1435541720610605	2.1058297529494285	120.5	45.81442301304516	0.7214271261776962	0.9525691699604742
ID4866	4866	49	114.0	349.09656652360513	466.40701001430614	0.0	0.0	0	6.089589620032832	1		38.64406779661016	40.0	0.0	40.0	4560.0	7.269565904495868	0.6087213263683852	4.022926066001043	0.02319785253896971	0.03659112861961835	7.4539927576901714	5.136354273827442	0.8321044395376188	1.4512224742114024	116.5	41.20887173758116	0.8620934416158382	0.9588477366255144
ID4937	4937	49	113.0	350.00829562594265	466.9524886877828	0.0	1.0	1	5.930703366659714	1		101.08108108108111	102.0	0.0	102.0	11220.0	9.68141155667552	0.8971277827210971	9.874586388230483	0.03073462171896989	-0.02178906339464818	8.091002843266965	4.571306309263544	0.5881767314498533	1.769954209122	110.5	42.44493971508096	0.770762008670344	0.9364406779661016
ID4827	4827	50	121.0	180.69804741980477	471.2294281729428	0.0	1.0	1	6.167497985322977	1		79.93277310924371	82.0	0.0	82.0	9512.0	12.908892672933064	0.7899924674486172	5.465597333486574	0.05022104368522671	0.005181904940533167	7.565823615046011	5.376703262166675	1.9912427661755976	1.4071491853164269	119.5	42.321998135825545	0.8383887496075796	0.956
ID4764	4764	50	131.0	180.27568922305764	470.7919799498747	0.0	0.0	0	6.506551687525748	1		8.796992481203013	9.0	0.0	9.0	1170.0	1.3414115049829474	0.8483412322274883	6.019918526065924	-0.035765757435413804	0.1730206446153095	8.10051905753788	5.428678598035587	2.2759401266730017	1.4921714209548382	133.0	45.57178232592587	0.8047657340783523	0.9466192170818505
ID5026	5026	51	68.0	230.04744525547446	477.6435523114355	0.0	0.0	0	4.669499673796933	1		51.0	51.0	51.0	51.0	3468.0	0.0	0.6878850102669405	Infinity	-0.11988036765302608	0.7402047300894731	9.782050140423937	3.3534274686106382	3.1189638779435946	2.917030480601612	68.5	43.122417494872465	0.4629075196027851	0.9927536231884058
ID4933	4933	51	86.0	230.18039215686272	477.3725490196078	0.0	1.0	1	5.201570947860099	1		98.82352941176465	100.0	0.0	100.0	8400.0	10.8465228909328	0.7084745762711864	7.556410947349859	0.4011417117981831	0.854692367123365	10.832998861220847	3.6272490153043577	0.06549090876131329	2.986560562981327	85.0	48.56939031008169	0.4527969429820271	0.9659090909090909
ID4881	4881	52	95.0	337.73508771929824	474.3175438596491	0.0	1.0	1	5.499039842323396	1		89.08421052631591	91.0	0.0	91.0	8463.0	13.133247688550782	0.52881315108087	4.692523253723787	-0.1906283315729276	0.5428488806783434	7.466780231587622	4.668200673247798	-0.9168999009518501	1.5994985550594967	95.0	39.39144243842692	0.7693601736521216	0.9359605911330049
ID4844	4844	52	103.0	338.11513687600643	474.44685990338166	0.0	0.0	0	5.739779892994359	1		32.35922330097084	33.0	0.0	33.0	3333.0	4.5758410111641314	0.48978906579803966	4.649876961457855	-0.2651511114201994	0.10011195097617988	7.077148963417548	5.149607019160507	-0.5712610560430978	1.3743085515234656	103.5	39.89287917567039	0.8172585081606124	0.9583333333333334
ID5586	5586	53	143.0	4.864367816091955	332.76666666666665	0.0	17.0	17	6.793742230659745	1		869.6275862068993	888.0	0.0	888.0	126096.0	126.83891494658786	0.5708199416996796	4.982915428384478	0.011932028186788594	0.14927281075055376	9.959258478388142	4.974671429077335	2.0071493879915163	2.001993221135272	145.0	48.344811828144685	0.7796112866824618	0.993150684931507
ID5619	5619	53	147.0	5.191441441441442	331.5304054054054	0.0	18.0	18	6.863662517577698	1		903.6216216216192	916.0	0.0	916.0	133736.0	106.12003250109191	0.5477957274436988	6.027319765123382	-0.05677619898088077	0.16619767296192056	9.453203044001368	5.3158041178553646	2.045262338681619	1.7783204261136727	148.0	48.97532853018049	0.7753840506686135	0.9517684887459807
ID5236	5236	53	138.0	5.2429274292742925	333.039975399754	0.0	13.0	13	6.567418791116007	1		676.0000000000008	676.0	676.0	676.0	89908.0	7.988166001665929E-13	0.5201221434854045	5.791038717540246E14	0.051663208425491915	0.03271385395161028	9.084810979965784	5.128475424069193	-1.0637321875616779	1.7714447723252291	135.5	46.44810590694667	0.7892473670952955	0.954225352112676
ID5176	5176	53	111.0	3.9992458521870287	333.78355957767724	0.0	10.0	10	5.930703366659714	1		533.1090909090898	538.0	0.0	538.0	58642.0	51.29628730141272	0.726665631309209	8.747551872706135	0.22460849436693858	0.2300318403218946	8.124328278477593	4.9250169714327905	-1.3999517660805756	1.6496041182400345	110.5	41.915023728530784	0.7903741164637549	0.973568281938326
ID5704	5704	53	94.0	3.4329805996472667	334.46649029982365	0.0	19.0	19	5.484549593573589	1		1001.0000000000009	1001.0	1001.0	1001.0	94094.0	9.143713839254649E-13	0.7104072398190047	9.093881688956058E14	0.027909822427491588	-0.12460975023331357	8.54429629896193	3.691106332728578	1.8534118916806595	2.3148334208637458	94.5	41.367252484617396	0.6939502210760783	0.9356435643564357
ID5449	5449	53	97.0	3.7061855670103094	333.3659793814433	0.0	9.0	9	5.556622981616415	1		484.94845360824803	490.0	0.0	490.0	47040.0	49.75196209154733	0.7509662450136798	8.360995778453038	0.07198644765321738	-0.0999999878373112	8.100391478332368	4.060307533157687	-1.3192625340562427	1.9950191979750662	97.0	40.44562784582615	0.7451409572621167	0.9463414634146343
ID5308	5308	53	128.0	4.839920948616601	332.8978919631094	0.0	12.0	12	6.345565428096185	1		615.0	625.0	0.0	625.0	76875.0	78.73751821205408	0.6076382491058344	5.904459701685578	0.02621245837401283	0.046874281457579645	8.265710807143453	5.225576407318856	-1.066459966848111	1.5817797239681797	126.49999999999999	44.26017471160955	0.81147312611987	0.9583333333333333
ID5292	5292	53	137.0	5.126045400238949	332.48088410991636	0.0	14.0	14	6.6636498349357165	1		694.1240875912423	715.0	0.0	715.0	95095.0	120.81813296751885	0.50900095309646	3.8758242223377284	0.021829976761311612	-0.016680620627090942	8.80529082696843	5.467171739478803	2.1501471964180996	1.6105751285230077	139.5	45.565162907327775	0.8443416580360564	0.9893617021276596
ID5468	5468	53	141.0	5.328571428571428	332.3071428571429	0.0	15.0	15	6.6755811781245455	1		784.0000000000019	784.0	784.0	784.0	109760.0	1.9396158551259266E-12	0.5379477682522714	2.8276708625580806E14	0.07998905162592457	0.1608163486490213	9.89776919698427	5.034052433014981	2.0220444722307294	1.9661633105113139	140.0	48.14342578257777	0.7590386991293631	0.9556313993174061
ID5598	5598	53	141.0	5.339160839160839	331.8205128205128	0.0	16.0	16	6.746726148605861	1		817.2447552447572	823.0	0.0	823.0	116866.0	68.8227174235837	0.5368982621027054	8.296543603130306	0.08357704227787163	0.023233438581268074	9.460193787131411	5.0716763478301345	-1.060121766580426	1.8652991907062169	143.0	47.50198036005277	0.7963838970321239	0.9629629629629628
ID5407	5407	53	111.0	3.7227272727272727	334.09090909090907	0.0	11.0	11	5.917270272703197	1		571.8165137614673	588.0	0.0	588.0	62328.0	96.64196668513418	0.6718044304251198	4.755304388663826	0.31616717262927013	0.2612219348516612	8.501390333419842	4.865092620675334	-1.3573418935840822	1.7474262046504976	109.99999999999999	42.16338922818882	0.7775557225920192	0.982142857142857
ID5699	5699	54	66.0	462.67676767676767	477.1262626262626	0.0	19.0	19	4.583497844237541	1		965.8181818181823	996.0	0.0	996.0	63744.0	172.04247320767183	0.7219730941704038	4.707435162834393	0.05160707226364894	0.5113553792884241	7.5198954931075015	3.5956507283249537	0.11220197488862751	2.0913865281377513	66.0	36.155374460927135	0.6344655878600869	0.9705882352941176
ID5673	5673	54	99.0	459.08762886597935	476.75773195876286	0.0	18.0	18	5.556622981616415	1		944.0000000000007	944.0	944.0	944.0	89680.0	6.857397309079958E-13	0.653409090909091	1.0880466813553758E15	-0.028608796829581232	1.184650767761312	9.506598076387675	4.9303130740531085	-0.024446648195819154	1.928193592090187	97.0	45.36505818199175	0.5922958011229146	0.9897959183673469
