# Supplementary material for: DeepBacs for multi-task bacterial image analysis using open-source deep learning approaches
Source: Commun Biol. 2022 Jul 9;5:688. doi: 10.1038/s42003-022-03634-z (PMC9271087; doi:10.1038/s42003-022-03634-z)
Supplement: Supplementary file 15 — Supplementary Data 1 [file 42003_2022_3634_MOESM15_ESM.zip › Figure_2/Tracking_csvs/live_cell_TL_2min_pos1_tracking.csv]

LABEL	ID	TRACK_ID	QUALITY	POSITION_X	POSITION_Y	POSITION_Z	POSITION_T	FRAME	RADIUS	VISIBILITY	MANUAL_SPOT_COLOR	MEAN_INTENSITY_CH1	MEDIAN_INTENSITY_CH1	MIN_INTENSITY_CH1	MAX_INTENSITY_CH1	TOTAL_INTENSITY_CH1	STD_INTENSITY_CH1	CONTRAST_CH1	SNR_CH1	ELLIPSE_X0	ELLIPSE_Y0	ELLIPSE_MAJOR	ELLIPSE_MINOR	ELLIPSE_THETA	ELLIPSE_ASPECTRATIO	AREA	PERIMETER	CIRCULARITY	SOLIDITY
Label	Spot ID	Track ID	Quality	X	Y	Z	T	Frame	Radius	Visibility	Manual spot color	Mean intensity ch1	Median intensity ch1	Min intensity ch1	Max intensity ch1	Sum intensity ch1	Std intensity ch1	Contrast ch1	Signal/Noise ratio ch1	Ellipse center x0	Ellipse center y0	Ellipse long axis	Ellipse short axis	Ellipse angle	Ellipse aspect ratio	Area	Perimeter	Circularity	Solidity
Label	Spot ID	Track ID	Quality	X	Y	Z	T	Frame	R	Visibility	Spot color	Mean ch1	Median ch1	Min ch1	Max ch1	Sum ch1	Std ch1	Ctrst ch1	SNR ch1	El. x0	El. y0	El. long axis	El. sh. axis	El. angle	El. a.r.	Area	Perim.	Circ.	Solidity
			(quality)	(pixel)	(pixel)	(pixel)	(sec)		(pixel)			(counts)	(counts)	(counts)	(counts)	(counts)	(counts)			(pixel)	(pixel)	(pixel)	(pixel)	(radians)		(pixel^2)	(pixel)
ID10145	10145	0	147.0	10.674657534246576	5.320776255707763	0.0	9.0	9	6.817128675830715	1		288.0	292.0	0.0	292.0	42048.0	34.0579627632982	0.6363636363636364	6.5770228700052655	-0.1378680353716049	0.07349126158984644	9.380480675824518	5.188670461220027	2.952888237460658	1.8078775181299256	146.0	46.94375500484279	0.8325437570781751	0.9765886287625418
ID10113	10113	0	146.0	10.729681978798586	5.479976442873969	0.0	10.0	10	6.711247938722453	1		316.4142857142859	321.0	0.0	321.0	44298.0	38.22857903299323	0.70638353650544	6.852701896301569	-8.464317609827713E-4	0.19183213401027296	8.918970747102119	5.4660882894488925	-0.21417480977545855	1.6316916732425037	141.49999999999997	46.09084157336751	0.8370222985771703	0.9895104895104894
ID10178	10178	0	129.0	8.7265625	4.0625	0.0	2.0	2	6.383076486422923	1		73.64341085271315	76.0	0.0	76.0	9500.0	13.225093601755518	0.49407040806798	3.682840539309896	0.19720951620022026	-0.09457932176816955	8.490854489780254	5.377154336188985	-0.21603831383968242	1.5790609602993242	128.0	44.543160715543266	0.8106955186235061	0.9808429118773946
ID10083	10083	0	141.0	10.353864734299517	4.292270531400966	0.0	5.0	5	6.627726932618989	1		164.37410071942443	168.0	0.0	168.0	22848.0	24.50148572285911	0.54585764294049	4.737845164167239	0.0012633967215841362	-0.03306676864758853	8.835708012401852	5.201686336159139	2.961308739677355	1.69862376187143	138.0	46.558590197708284	0.7999987488240808	0.961672473867596
ID10115	10115	0	142.0	10.694743130227002	5.632616487455197	0.0	12.0	12	6.663649834935716	1		376.69064748201333	385.0	0.0	385.0	52360.0	56.14923811488516	0.6868998221695308	5.463551951915147	0.10546300397517787	0.05639538129119758	8.785083047024493	5.313982184725094	2.893666232826737	1.6532014488639029	139.49999999999997	45.33188586385053	0.8530539501623763	0.9823943661971831
ID10341	10341	0	147.0	10.96075085324232	6.191695108077361	0.0	14.0	14	6.828791864299669	1		437.9178082191796	444.0	0.0	444.0	63936.0	51.786765297617606	0.7117355908365574	7.032112661473671	-0.07304136758700572	-0.09631022059410765	9.302534397829238	5.3610754367620315	-0.21738598546725266	1.7351993098324612	146.50000000000003	47.269765143334325	0.8239115662515719	0.9932203389830512
ID9964	9964	0	133.0	9.445707070707071	4.161616161616162	0.0	3.0	3	6.4820448144285745	1		109.16666666666649	110.0	0.0	110.0	14410.0	9.574271077563408	0.5564356435643558	8.152636887258474	-0.051050198383190366	-0.2785117672813887	8.551382071510272	5.3888090808030205	2.8699907537227083	1.586877906284254	132.0	44.604008592862385	0.8337503199984602	0.9850746268656715
ID10224	10224	0	136.0	10.604551045510455	5.122386223862239	0.0	8.0	8	6.5674187911160065	1		258.07407407407385	260.0	0.0	260.0	34840.0	22.37723711142079	0.6419044174164666	9.01758828472427	-0.11743869360559199	0.0743167601331901	8.873852046642487	5.08783171246018	-0.2201487922184175	1.7441323825452566	135.49999999999997	45.376235995268125	0.8269747005459277	0.9713261648745518
ID10384	10384	0	148.0	10.58	5.842222222222222	0.0	13.0	13	6.909882989426711	1		395.76158940397437	415.0	0.0	415.0	59760.0	87.54760294523743	0.6824395373291279	3.667280183613983	-0.09007597079598684	-0.036934562975304244	9.366988881576189	5.261977130616169	2.872295680860837	1.780127250473118	150.00000000000003	47.106021367327244	0.8494704454284742	0.9900990099009903
ID10288	10288	0	152.0	10.766450916936355	6.16235167206041	0.0	15.0	15	7.012765318716695	1		460.9032258064534	470.0	0.0	470.0	71440.0	64.96120462560526	0.6817932252751199	5.752620921483148	0.09800290917912205	-0.016175358828091832	9.292590664455734	5.566797307609471	-0.23864806907497865	1.6692884886886994	154.5	48.015850177022514	0.8421105376092289	0.9809523809523809
ID10257	10257	0	150.0	10.472314507198227	5.700442967884828	0.0	11.0	11	6.9213898799779	1		343.16666666666714	355.0	0.0	355.0	51475.0	63.937933061026584	0.6836724852926997	4.358800444235476	-0.013238573431868	-0.029737515978599933	9.327981108947588	5.262218479110367	-0.23223255249826605	1.772632806102072	150.49999999999997	48.51385993329938	0.8035533277221255	0.961661341853035
ID10002	10002	0	122.0	8.693415637860083	4.051440329218107	0.0	1.0	1	6.2188946904840385	1		46.61157024793395	47.0	0.0	47.0	5640.0	4.272727272727248	0.5565005426756584	7.8007232822048245	0.24357771561265337	-0.4023162319117356	8.262404962490375	5.346022807469984	2.709429868261228	1.5455237023952346	121.5	43.24735975984403	0.8163322308345212	0.9838056680161943
ID10420	10420	0	149.0	10.242729306487696	6.1297539149888145	0.0	19.0	19	6.886811529393324	1		590.026666666668	598.0	0.0	598.0	88504.0	68.81898702677512	0.6455488396388336	6.72684914544699	-0.05962112799821575	0.027781274284307118	9.393343467191995	5.2605172714226915	2.8954477698694014	1.7856311428194576	149.0	48.5361141520892	0.7948151300629974	0.9644012944983819
ID9909	9909	0	139.0	10.126666666666667	4.169090909090909	0.0	4.0	4	6.615709285501534	1		133.0218978102192	134.0	0.0	134.0	18224.0	11.448392613404653	0.552597348684029	8.27101059472995	-0.09659781581846899	-0.13233851761663815	9.018242570986041	5.169377931813735	2.9410438581846554	1.74455083182937	137.5	45.795346305953274	0.8238912056575693	0.985663082437276
ID10485	10485	0	153.0	10.41140642303433	6.219822812846069	0.0	17.0	17	6.921389879977901	1		527.8187919463095	535.0	0.0	535.0	78645.0	61.7736773394967	0.6514901743668863	6.741293949809299	0.09674680800989764	-0.0180172735691295	9.515220928646954	5.275216356538147	2.9061634619454515	1.8037593693865674	150.50000000000003	47.50976528480041	0.8378776273740772	0.9804560260586321
ID10038	10038	0	146.0	10.360252004581902	4.939862542955327	0.0	7.0	7	6.805445498991344	1		217.67123287671214	227.0	0.0	227.0	31780.0	45.21734631891522	0.6143177915731077	3.663785349250399	-0.050831247410150895	-0.014829536388321525	9.024030327592179	5.2251508892229435	2.9193786211937525	1.7270372701015309	145.5	47.53342705791792	0.8092348975981175	0.9700000000000002
ID9976	9976	0	120.0	8.809523809523808	3.857142857142857	0.0	0.0	0	6.154581744998688	1		17.69747899159661	18.0	0.0	18.0	2106.0	2.3236245132964513	0.5775280898876398	5.57662527621307	0.19082917205899483	-0.7321797593445718	8.07180322418361	5.831552252338758	2.7137263459162932	1.384160318712122	119.0	42.50826787501556	0.8275800407629739	0.9958158995815901
ID10361	10361	0	149.0	10.344594594594595	6.327702702702703	0.0	16.0	16	6.863662517577698	1		490.4697986577163	504.0	0.0	504.0	73080.0	81.73734773130552	0.6680052853848734	4.806226137010233	-0.08989913818695	-0.07132886230562695	9.110813612990079	5.446282154056794	2.8733735325610272	1.6728500939312647	148.0	47.47561451406315	0.8251452228865044	0.9736842105263158
ID10461	10461	0	150.0	10.289590254706534	6.269656699889258	0.0	18.0	18	6.921389879977901	1		556.640000000001	568.0	0.0	568.0	83496.0	79.78639940617317	0.6713694826902379	5.60485870204606	-0.08995849855183362	0.1138495364541937	9.33277711508422	5.370384317375969	2.8556418482106056	1.737822949632834	150.5	49.40522360172389	0.7748196488276677	0.9435736677115989
ID9951	9951	0	146.0	10.19600938967136	4.415492957746479	0.0	6.0	6	6.723094811029982	1		198.16901408450644	201.0	0.0	201.0	28140.0	23.769571057150575	0.5730337078651675	6.074164373559719	0.04791794153026905	-0.14544441427807536	8.685599587106523	5.533339690316577	2.975392516974747	1.56968486903243	142.0	47.71245432942375	0.783853124670263	0.9498327759197323
ID9984	9984	1	141.0	354.75768321513004	37.56619385342789	0.0	1.0	1	6.699380116989518	1		38.581560283687985	40.0	0.0	40.0	5440.0	7.4240497500342055	0.9710144927536233	5.120410783479464	-0.025843158214631234	-0.03623266275688058	8.414469361991397	5.535295632313225	2.9103699970988073	1.5201481403938948	141.00000000000003	46.79344596007993	0.8092056741132297	0.9494949494949495
ID10116	10116	1	142.0	354.7	37.32222222222222	0.0	2.0	2	6.73492084446359	1		68.02816901408445	70.0	0.0	70.0	9660.0	11.622882579661328	0.971527394856885	5.768423832402442	-0.0175680386806487	0.005203099520647826	8.716242492107273	5.42320548440647	2.7978843043939765	1.6072122874874255	142.49999999999997	45.25819834355135	0.8742390584105753	0.9861591695501728
ID10053	10053	1	155.0	355.1547231270358	37.957111834962	0.0	5.0	5	6.990033442639017	1		153.8961038961035	158.0	0.0	158.0	23700.0	25.213122641763622	0.982321964098664	6.0493769368433385	0.11169491752022538	-0.0147734763185933	9.110971026921515	5.682383617721064	-0.2502636459181584	1.6033713384833908	153.50000000000003	49.04586162075333	0.8018876167672477	0.9593750000000002
ID9893	9893	1	149.0	355.336197021764	38.11741122565865	0.0	6.0	6	6.805445498991344	1		191.3055555555561	194.0	0.0	194.0	27548.0	22.783038034178563	0.9590385435926612	8.2212721268588	0.09256841548996658	-0.016371082990363363	9.256458670020503	5.205519297033245	2.9018739500801938	1.7782008176006552	145.5	47.50976528480041	0.8100411613483602	0.9635761589403974
ID10024	10024	1	152.0	355.31032547699215	37.64141414141414	0.0	4.0	4	6.875246766356311	1		125.283783783784	127.0	0.0	127.0	18542.0	14.713148610959138	0.959864406779661	8.340711459049658	-0.0016941997593984204	-0.06560931936163106	8.765179305394915	5.548918644845865	-0.1692477621345729	1.5796193576448423	148.49999999999997	47.347658872369124	0.8324138503538968	0.9580645161290321
ID10249	10249	1	155.0	355.7207792207792	39.12770562770563	0.0	11.0	11	7.001408606295149	1		340.2402597402588	347.0	0.0	347.0	52397.0	48.114114787265365	0.9781659388646287	6.993474783285567	0.0882127229332977	0.007335080251229627	9.456584787526502	5.478714409883586	-0.24575078355796456	1.7260590861364937	154.00000000000003	48.12950065964985	0.8354257803660511	0.9871794871794872
ID10411	10411	1	154.0	355.7682119205298	39.25717439293598	0.0	12.0	12	6.93287767191607	1		362.58278145695357	375.0	0.0	375.0	54750.0	67.32224571575055	0.9597315436241611	5.2751129519739095	-0.09994625878155353	0.10261617878781615	9.432136117959166	5.459506484159071	-0.23248112421340172	1.7276536158216504	151.0	48.01623031001384	0.8230205683959749	0.9869281045751636
ID9902	9902	1	150.0	354.9365881032548	37.5662177328844	0.0	3.0	3	6.875246766356311	1		93.72297297297283	97.0	0.0	97.0	13871.0	17.58471079336657	0.977035215256065	5.267889227152899	-0.07258292805998888	-0.0156955569157835	8.659595212179253	5.815985851302931	2.9020973683389775	1.4889298965951372	148.49999999999997	46.16361738878933	0.8756622991162376	0.9867109634551491
ID10222	10222	1	157.0	355.933011789925	38.48070739549839	0.0	8.0	8	7.0354237471228025	1		248.07692307692378	258.0	0.0	258.0	38700.0	49.77517692799692	0.9823226957888922	4.939504379523665	0.006132833493467085	-0.00407761593317378	9.391729483361152	5.374119314931861	-0.32107099413726875	1.7475848474868165	155.50000000000003	49.050490990544944	0.8121823351622246	0.9658385093167704
ID10414	10414	1	168.0	354.8501483679525	39.44955489614243	0.0	19.0	19	7.3236067495441555	1		576.4260355029584	594.0	0.0	594.0	97416.0	100.94745584672931	0.987843038521023	5.6752377575605	-0.020816670539261513	-8.211608641665578E-5	9.738058001361114	5.623408007770033	2.912764251754948	1.7317004186617342	168.49999999999994	50.90291035588213	0.817192819398338	0.9656160458452718
ID10354	10354	1	164.0	355.2794715447155	39.63719512195122	0.0	16.0	16	7.225151993843566	1		475.60975609756235	500.0	0.0	500.0	78000.0	108.03427723462947	0.9872611464968153	4.374176305020737	-0.0025088231053865904	-0.01506259201481382	9.575731239572164	5.55851660881271	-0.28662780991274317	1.722713434802082	163.99999999999997	49.05117912129015	0.8565541207128318	0.9791044776119401
ID10483	10483	1	163.0	354.2644584647739	39.649316508937964	0.0	17.0	17	7.102965363855495	1		492.7735849056591	533.0	0.0	533.0	78351.0	141.2372958117167	0.9425558079913292	3.385802260760198	0.016434417963701126	-0.02410558705389669	9.38263340749592	5.492772352896001	2.8950020934033756	1.708178093808864	158.50000000000003	49.69180780495414	0.8066210231687388	0.9577039274924475
ID10036	10036	1	152.0	355.8151927437642	37.924036281179134	0.0	7.0	7	6.84043516664088	1		220.46979865771863	225.0	0.0	225.0	32850.0	31.70995176873354	0.9591948514309189	6.807893102375623	-0.09970660131213875	0.15149680112173303	9.162983705438903	5.399307880263945	2.837163274957317	1.6970663478799382	147.00000000000003	46.69260388861751	0.8472879135325747	0.9898989898989901
ID10292	10292	1	155.0	355.5	39.729032258064514	0.0	15.0	15	7.024103669400641	1		465.90967741935543	472.0	0.0	472.0	72216.0	53.4412370256372	0.9827213822894169	8.642192585175945	0.0209145127858322	-0.07457328996404086	9.54424424668463	5.3817667461171315	2.881371536844387	1.7734407113743207	154.99999999999997	49.58595510547913	0.7921805888103841	0.9567901234567899
ID10326	10326	1	151.0	355.9477777777778	39.70333333333333	0.0	14.0	14	6.90988298942671	1		430.22000000000094	439.0	0.0	439.0	64533.0	61.66589672413732	0.9864864864864865	6.929167595580958	0.038104820886391916	-0.002846535276110729	8.915585553547793	5.4750308437969695	-0.20891914828977504	1.6284082789504024	150.0	48.44562784582615	0.803141275103385	0.9493670886075949
ID10456	10456	1	170.0	355.0621301775148	39.566074950690336	0.0	18.0	18	7.334464586120832	1		543.0118343195284	563.0	0.0	563.0	91769.0	104.49122702783171	0.995918367346939	5.186094527593932	-0.018862756187504853	-0.01584535662499743	9.664248243851906	5.656194007502758	-0.2340849670741958	1.7086132885527963	169.0	51.68169582332594	0.7951023870984494	0.952112676056338
ID10137	10137	1	151.0	355.47732426303855	38.89229024943311	0.0	9.0	9	6.840435166640878	1		281.1027397260264	287.0	0.0	287.0	41041.0	40.855460860175214	0.9636312683906523	6.752986864201879	0.10856772182516725	0.04366718819205199	9.271581146518692	5.313220164022293	2.884192860176987	1.7450022510453964	146.99999999999997	46.859061778105755	0.8412789475972394	0.9832775919732439
ID10299	10299	1	150.0	355.8411111111111	39.16	0.0	13.0	13	6.90988298942671	1		399.89403973509854	408.0	0.0	408.0	60384.0	57.12385985066487	0.98202487947146	6.936985247571986	0.07833331862784042	0.03718036973251308	9.405603935889381	5.325407297049296	-0.2354748419331204	1.7661755075711942	150.0	47.80883095476132	0.8246788840957343	0.9771986970684039
ID10365	10365	1	152.0	355.796174863388	39.0879781420765	0.0	10.0	10	6.9672273999797145	1		307.73856209150335	316.0	0.0	316.0	47084.0	50.58744009422957	0.9822039997382942	6.028684590352237	0.0816322239055074	0.006457179915988166	9.355478302643641	5.486795026757958	-0.23117325829034838	1.705089812362029	152.50000000000006	47.54371422202294	0.8478001599026237	0.9934853420195443
ID9950	9950	1	148.0	354.7592592592593	37.136574074074076	0.0	0.0	0	6.770275002573076	1		8.87323943661972	9.0	0.0	9.0	1260.0	1.064309151812721	0.9631264606595691	8.180492251827491	0.023941324242168622	0.0035246770887221103	9.109090996830439	5.298119790072154	2.9172069330578125	1.719306349754388	144.0	46.28436466541909	0.8447024285975162	0.976271186440678
ID10464	10464	2	162.0	408.5846075433231	364.84046890927624	0.0	17.0	17	7.214129635032196	1		500.01219512195263	519.0	0.0	519.0	82002.0	97.73627892683791	0.9832128462670336	5.072627939835279	0.027324878444422256	-0.0750657566477754	9.47639932717156	5.725327815910556	0.5638630211971793	1.6551714822052392	163.5	49.57021244752599	0.8361535936115717	0.9674556213017751
ID10241	10241	2	135.0	409.30514705882354	364.25735294117646	0.0	11.0	11	6.579524642479541	1		336.52554744525486	339.0	0.0	339.0	46104.0	28.96272459659814	0.970804475226425	11.447136205084426	-0.015442854649075638	0.07786635674595539	8.688958826291508	5.251798417942795	0.5296212115458874	1.654473027107369	136.0	45.09522125495384	0.8404032596387832	0.974910394265233
ID10182	10182	2	122.0	408.3106666666667	362.708	0.0	2.0	2	6.3078313050504	1		73.96850393700782	77.0	0.0	77.0	9394.0	15.03379104354117	0.9780362315707555	4.865517313086512	-0.10777083810343561	-4.5246841791170864E-4	8.567537490673157	4.945923748889785	0.5139561882560788	1.7322421302181048	125.0	43.756991037945326	0.820398725652303	0.9689922480620154
ID9894	9894	2	135.0	408.7276119402985	362.8781094527363	0.0	4.0	4	6.530966601401967	1		126.09022556390993	130.0	0.0	130.0	16770.0	22.287195211674295	0.969690063810392	5.570459893105618	0.19567984765540905	-0.04100357217983404	8.604178082845275	5.2871930750393075	0.5701046122199322	1.6273621864624845	134.0	44.15885526474279	0.8635332194354475	0.988929889298893
ID9926	9926	2	138.0	409.2826086956522	363.32367149758454	0.0	7.0	7	6.627726932618989	1		208.81294964028712	215.0	0.0	215.0	29025.0	36.073509559803114	0.9802997555185488	5.730954860700976	0.009602301641619472	0.05116719193584836	8.682524795904703	5.29036983610206	0.5376818217103785	1.641194295463846	138.0	45.039823632426476	0.8548611645074093	0.9857142857142858
ID10374	10374	2	135.0	409.32002534854246	363.67743979721166	0.0	8.0	8	6.469756566762653	1		246.10687022900788	248.0	0.0	248.0	32240.0	21.667860605193724	0.9550548947849955	11.097038140192154	-0.0256712470295488	0.06960624138714744	8.744366881288412	5.006071941465251	0.5282999036178828	1.7467521409069047	131.5	45.98594917932037	0.7814214110732106	0.9392857142857143
ID10438	10438	2	160.0	408.6475748194014	364.90970072239423	0.0	18.0	18	7.1698707532759745	1		525.2777777777795	549.0	0.0	549.0	85095.0	111.97389059023125	0.9786582353522382	4.640475921341155	0.026516302737695563	-0.0742245726143906	9.413317578118866	5.688872802637153	0.5504355821362972	1.6546894094301416	161.5	49.57021244752599	0.8259254150964455	0.9641791044776119
ID10216	10216	2	147.0	409.52146892655367	364.725988700565	0.0	14.0	14	6.852058684228348	1		421.2297297297307	427.0	0.0	427.0	62342.0	49.468617770705485	0.968434362669673	8.37854272361111	-0.12731077671168292	-0.13871955668413252	9.149232381203209	5.464474237879659	0.5988186813733333	1.6743115591580353	147.5	47.79899353088014	0.8112680641752209	0.9640522875816994
ID9961	9961	2	132.0	408.58365019011404	362.01204055766794	0.0	0.0	0	6.469756566762653	1		11.729323308270653	12.0	0.0	12.0	1560.0	1.7885486733105918	0.9845600185744138	6.506990125058746	0.09370404687626631	0.05032587447976381	8.565926496461858	5.120509870390674	0.5552220734578579	1.6728659280581197	131.5	45.45508298881649	0.7997803079993624	0.942652329749104
ID10281	10281	2	147.0	409.70389461626576	364.5847651775487	0.0	12.0	12	6.805445498991344	1		362.95890410958907	368.0	0.0	368.0	52992.0	42.922364030457864	0.9770389708426384	8.35796356615015	0.10147432747354243	0.11810463513074486	9.11176127060652	5.454435014508146	0.5657676862266658	1.6705233899332053	145.5	46.65466160194089	0.8400067383447525	0.9831081081081081
ID10313	10313	2	151.0	408.9621212121212	365.0205627705628	0.0	16.0	16	7.001408606295148	1		487.00000000000057	487.0	487.0	487.0	74998.0	5.702887912145232E-13	0.9828326180257512	8.465597732604631E14	0.024320192196126345	0.026593517405708728	9.423082416350482	5.386412722813347	0.5161373632523262	1.7494170798387623	154.0	49.07468094435448	0.8035550140586784	0.9535603715170279
ID9995	9995	2	128.0	408.66923076923075	362.39743589743586	0.0	1.0	1	6.432750982580687	1		43.32307692307684	44.0	0.0	44.0	5632.0	5.436333957113162	0.9948051948051948	7.94841831851002	0.016831985705488273	0.015171620288803976	8.61788265452654	4.94018903506873	0.5065398978239954	1.7444439055572787	130.0	45.08524202758057	0.8036823033735301	0.9629629629629629
ID9934	9934	2	125.0	408.82005312084993	362.64077025232405	0.0	3.0	3	6.320434377166314	1		103.99999999999976	104.0	104.0	104.0	13104.0	2.4254894329509313E-13	0.9737876802096985	4.2308515760827975E14	0.053482537083124934	0.029954034539254944	8.641574376971121	4.837854844762202	0.5169842375971205	1.7862409382387923	125.5	44.56837580817209	0.7939624712269624	0.9616858237547893
ID10127	10127	2	133.0	409.0514250309789	363.8791821561338	0.0	9.0	9	6.543139895472192	1		277.8222222222232	282.0	0.0	282.0	37506.0	34.19563266752569	0.989988041271519	8.083618612736021	-0.03990849384195149	0.001264637218281029	8.63360543507609	5.175267980473119	0.519886153445942	1.668243164924343	134.5	45.040511763171665	0.83315444457127	0.9676258992805755
ID10193	10193	2	146.0	409.2961711711712	364.0461711711712	0.0	10.0	10	6.863662517577698	1		303.837837837839	308.0	0.0	308.0	44968.0	35.68228167067278	0.9954441913439634	8.4956490995165	0.06038011147131514	-0.046108783568316526	8.93152142896128	5.53058996644934	0.5431167492242384	1.6149310440917304	148.0	46.783741566733234	0.8497314168921165	0.9736842105263158
ID9938	9938	2	133.0	409.0018867924528	362.98176100628933	0.0	5.0	5	6.494309810853826	1		152.4545454545458	156.0	0.0	156.0	20124.0	23.337668544099515	0.9796160639314359	6.465287389298338	0.00352193278036558	0.07001979190991586	8.684873776485686	5.251465878386866	0.5409987929870785	1.6537999060851722	132.5	44.374112610388565	0.8456027369200356	0.9925093632958801
ID10258	10258	2	155.0	409.14516129032256	364.7924731182796	0.0	15.0	15	7.024103669400641	1		449.12903225806474	455.0	0.0	455.0	69615.0	51.51644670903581	0.987012987012987	8.661186415033477	0.037495080218828705	-0.013294912739981679	9.39344840732739	5.374513017343653	0.5145273287802558	1.747776659394918	155.0	48.43427235696247	0.8303018451264289	0.9748427672955975
ID10166	10166	2	143.0	409.62899543378995	364.72831050228314	0.0	13.0	13	6.817128675830715	1		388.7862068965514	397.0	0.0	397.0	56374.0	56.7061365245443	0.9769552295735923	6.776237405274714	0.10991751822485554	0.024285082126791972	9.04577861302094	5.423877156887235	0.5803282046686852	1.6677698169352189	146.0	47.050293055443426	0.8287776947547768	0.9605263157894737
ID10391	10391	2	160.0	408.5854166666667	364.6479166666667	0.0	19.0	19	7.136496464611085	1		566.4750000000016	581.0	0.0	581.0	90636.0	90.99339598678333	0.9872611464968153	6.185545048585217	0.0192374511412829	-0.07371153852378405	9.040571157737922	5.9930327596949615	0.5208669784427358	1.5085135556973122	160.0	48.05143114829542	0.8707975380355395	0.9846153846153847
ID10079	10079	2	131.0	408.99004975124376	362.99751243781094	0.0	6.0	6	6.530966601401967	1		182.8134328358211	187.0	0.0	187.0	24497.0	27.76896301492047	0.9848484848484849	6.533117939992365	0.05766419574552928	0.10745481646692796	8.49157988524602	5.203327551784556	0.5971188139738038	1.6319518232777237	134.0	44.2469040034705	0.8600998781918141	0.9852941176470589
ID10432	10432	3	209.0	392.8982371794872	98.5048076923077	0.0	19.0	19	8.13685789025644	1		597.2296650717698	603.0	0.0	603.0	124821.0	58.84542071248664	0.9681543220222767	9.984909554884535	0.1277729768127515	-0.1324184466690503	12.61738960895605	6.027348585237125	2.655027613094469	2.093356544842953	208.00000000000003	61.3346921999333	0.6948016140413887	0.9585253456221197
ID10148	10148	3	198.0	393.82230703986426	97.93087362171332	0.0	10.0	10	7.908722566578933	1		317.4874371859312	324.0	0.0	324.0	63180.0	45.586177607399044	0.965966179960237	6.84398803222285	-0.08143617094065697	0.07289106092261585	12.134609553433524	5.438683703970006	2.7014325000940556	2.23116662301501	196.5	58.95164960479868	0.710526850518419	0.9379474940334129
ID10085	10085	3	192.0	392.9528795811518	96.89703315881326	0.0	5.0	5	7.797255174810172	1		168.1105263157892	169.0	0.0	169.0	31941.0	12.26054862685921	0.9791660955618301	13.567165538052063	0.008739734002856306	0.0746299331641401	11.610130738651185	5.619886863291582	2.621690634679799	2.065901150873187	191.0	57.44113248273365	0.7274401103083683	0.9597989949748744
ID10184	10184	3	171.0	392.25370919881306	96.2566765578635	0.0	2.0	2	7.323606749544156	1		77.07142857142848	78.0	0.0	78.0	12948.0	8.48497892796678	0.9646005267778753	8.919610193299054	-0.05327370889129199	0.01412977425678744	11.407234361992513	5.170083340801647	2.626787494142526	2.2063927426407335	168.5	53.614848450450495	0.7366133809382371	0.9941002949852508
ID10255	10255	3	198.0	393.2942176870749	98.06462585034014	0.0	11.0	11	7.898654169668589	1		347.6515151515159	353.0	0.0	353.0	68835.0	43.230168690421706	0.9828793774319067	7.9724374183995765	-0.1473417232425827	0.07117369828591083	12.288349556189742	5.32232186136959	-0.46496121337142954	2.308832475048322	196.00000000000003	59.79742365248026	0.6888124518809899	0.9377990430622011
ID9969	9969	3	178.0	392.74641833810887	96.38729703915949	0.0	3.0	3	7.452856844128397	1		112.68965517241429	114.0	0.0	114.0	19608.0	12.186707763919722	0.9770766089190436	9.13971739310088	-0.04511557967970202	0.043426293917664976	11.417455287434246	5.391643558615697	2.6444688305828072	2.1176205665876164	174.50000000000003	54.51360260987049	0.737896630853482	0.9858757062146895
ID10225	10225	3	194.0	393.54370179948586	97.54712939160241	0.0	8.0	8	7.868371677974248	1		252.96923076923025	261.0	0.0	261.0	49329.0	45.1885976508748	0.9824729341656442	5.548583933724601	-0.16965865869791377	0.14838859494330864	12.13540162678435	5.365837793186178	2.6607760171922963	2.2616042628412134	194.49999999999997	58.94784106535598	0.7033859058642418	0.9534313725490194
ID10356	10356	3	205.0	393.3821548821549	98.37373737373737	0.0	13.0	13	7.938851142601842	1		409.81818181818016	414.0	0.0	414.0	81144.0	41.50282569705168	0.9567387687188018	9.656151575868329	-0.0651091090919985	0.26300611160338483	12.692764921560107	5.443695297212735	2.65431284780165	2.331645000053368	198.00000000000003	58.8977591878673	0.7172614837048373	0.9777777777777777
ID10293	10293	3	207.0	392.9954732510288	98.75761316872429	0.0	15.0	15	8.02855852268747	1		461.29207920792277	473.0	0.0	473.0	93181.0	73.67252292046467	0.9635437388996676	6.145133249246534	-0.15601910065521288	0.13351510256935425	12.502671112239005	5.324523833689053	2.7011351182812393	2.3481294295525075	202.50000000000003	58.87177461231009	0.7342105777495925	0.9551886792452831
ID10359	10359	3	213.0	393.0905882352941	98.82549019607843	0.0	16.0	16	8.224405803099426	1		494.92957746478857	502.0	0.0	502.0	105420.0	59.294752371376866	0.9779708346261248	8.253975284974764	0.04515055399136986	0.23664561932089503	12.875380993088733	5.662730071534847	2.676828339259582	2.273705585546115	212.5	60.621037184012025	0.7266446381240478	0.9837962962962963
ID10488	10488	3	216.0	393.03750966744	98.62296983758701	0.0	17.0	17	8.282256967313131	1		527.9906976744164	538.0	0.0	538.0	113518.0	72.86641154711846	0.9874700866530924	7.20032719565234	0.07336513025685527	-0.0017478872861118153	12.469611570787935	5.931754355161791	2.7146317698759708	2.102179359456604	215.50000000000006	62.90542906028142	0.6843541114136062	0.9663677130044845
ID10009	10009	3	177.0	392.57859848484844	96.26609848484848	0.0	1.0	1	7.48482063701911	1		47.32954545454557	49.0	0.0	49.0	8330.0	8.91704190657621	0.9883040935672514	5.276540904101486	0.04238553519456391	-0.014387458240855902	11.314402170488407	5.276006790035202	2.652041779730979	2.1445010631635135	176.0	54.0130270301936	0.7580982566654018	0.9832402234636871
ID9978	9978	3	173.0	392.0838264299803	96.04437869822485	0.0	0.0	0	7.334464586120832	1		18.773809523809447	19.0	0.0	19.0	3154.0	2.066853841427809	0.9724390072417914	8.956357598487909	-0.056433158877525244	-1.438374254119043E-4	11.05563926479751	5.226617240734009	2.6896220663142647	2.1152571071465895	169.00000000000003	54.60929558864996	0.7121367849123309	0.9441340782122907
ID10458	10458	3	220.0	392.8857251328778	98.67388003037206	0.0	18.0	18	8.358769049168787	1		552.1004566210019	565.0	0.0	565.0	120910.0	84.58435315089669	0.990718765892524	6.496785803279689	0.037373340412661715	0.10706743386896392	12.92287352723768	5.690229836780729	2.712903787343305	2.2710635418812624	219.5	62.233162031233526	0.7121978413444985	0.9648351648351648
ID10427	10427	3	205.0	393.1395061728395	98.43415637860083	0.0	12.0	12	8.02855852268747	1		375.3415841584148	381.0	0.0	381.0	75819.0	46.199622593980195	0.9768777620159188	8.02931798732831	0.05304356195753124	0.08282177643250671	12.383994671907468	5.835149549036152	2.641116395704887	2.1223097313680763	202.5	59.318306997438874	0.723198300499534	0.9830097087378641
ID10044	10044	3	191.0	393.7664930555556	97.09288194444444	0.0	7.0	7	7.81764019044672	1		229.58333333333394	232.0	0.0	232.0	44080.0	23.616334158639052	0.9895287958115183	9.670213779409075	-0.0779858458198084	-0.23682603207920633	11.632438553991804	5.707573721096768	2.642843290760258	2.0380706623192792	192.00000000000003	57.155668417679436	0.7385713835664709	0.9795918367346941
ID10046	10046	3	193.0	393.3491228070175	96.98421052631579	0.0	6.0	6	7.776816725043752	1		198.72631578947355	203.0	0.0	203.0	37758.0	29.21963611174717	0.9787234042553191	6.7279918522043305	0.17054832967299374	0.07144734237061214	11.857904027227036	5.735025731855871	2.644666236507157	2.067628739895781	190.0	56.91286044731092	0.7371275399830408	0.9895833333333334
ID10142	10142	3	195.0	393.6823579304495	97.58142493638677	0.0	9.0	9	7.908722566578933	1		283.57653061224545	291.0	0.0	291.0	55581.0	45.99909988198565	0.9861702174574546	6.121901876935388	-0.0010907584012345235	0.17336008336622488	12.1487220391431	5.4890893242436904	2.678367704230558	2.2132491059101143	196.5	58.82673339360806	0.7135476049352335	0.960880195599022
ID10334	10334	3	205.0	393.0867970660147	98.76894865525672	0.0	14.0	14	8.06810831140641	1		437.6666666666678	442.0	0.0	442.0	89284.0	43.656593932191356	0.9804396289282548	9.92619646309196	-0.0020444434961275596	0.10811367568134615	12.128566945373363	5.645334137711851	2.7146303046840705	2.148423219867952	204.5	59.503337085105734	0.7258059615785201	0.9359267734553774
ID9983	9983	3	188.0	393.1451033243486	96.53414195867025	0.0	4.0	4	7.684170995435564	1		139.7219251336901	142.0	0.0	142.0	26128.0	17.88877525558707	0.9891022465689558	7.767799891051777	-0.07746191884803233	0.1454467500637077	11.533672079068808	5.356561243391359	2.6497498254287084	2.153185888296982	185.50000000000006	57.0995566106259	0.714970801652912	0.9488491048593354
ID10369	10369	4	128.0	5.152671755725191	282.8167938931298	0.0	10.0	10	6.457444935117649	1		316.5078125	319.0	0.0	319.0	40513.0	28.195882899813583	0.6956056462434814	9.210155787649589	-0.014013650316028822	0.14067609993610708	8.619231824565567	5.23360647870512	-0.9508460329561484	1.646901015511221	131.0	44.21544444720067	0.8420408674999963	0.9849624060150376
ID9956	9956	4	117.0	4.757510729613734	281.10371959942773	0.0	3.0	3	6.089589620032832	1		104.15652173913055	106.0	0.0	106.0	11978.0	13.917420173538003	0.6858292336751793	6.089198582079562	-0.1701906400321303	0.08322071425875702	7.809351517831979	5.189220910244623	2.267272472056943	1.504917915985165	116.5	41.50976528480041	0.8496405551136956	0.9748953974895397
ID10343	10343	4	132.0	5.225260416666667	283.3502604166667	0.0	16.0	16	6.383076486422923	1		488.25	496.0	0.0	496.0	62496.0	61.75542310975261	0.6837416481069042	6.421163465464842	0.03451824843459472	-0.08399693841818685	8.305984605349492	5.26744736385455	-0.9235987733832568	1.5768519420517642	128.0	44.28724709878993	0.8200917878570516	0.9588014981273408
ID10186	10186	4	109.0	4.743827160493828	280.93055555555554	0.0	2.0	2	5.863230142835039	1		78.99999999999996	79.0	79.0	79.0	8532.0	4.283131843584609E-14	0.7097625329815302	1.5313445527267905E15	0.05458713842411557	0.23709958378972634	7.638043281037924	5.073571490151391	-1.0168545932677224	1.5054569144959484	107.99999999999997	40.743398471413784	0.8175590244703252	0.9599999999999999
ID10282	10282	4	128.0	5.214097496706192	283.7042160737813	0.0	15.0	15	6.345565428096185	1		464.2857142857149	468.0	0.0	468.0	58500.0	41.69275373833815	0.6864418077589658	9.065402731271918	-0.042968131963423466	0.0908074903331114	8.515767029062133	4.975641069688982	2.1745109387691577	1.711491425886642	126.5	43.38039790385638	0.8447210701513106	0.9844357976653697
ID10412	10412	4	124.0	4.960905349794238	283.48765432098764	0.0	19.0	19	6.218894690484039	1		583.1983471074378	593.0	0.0	593.0	70567.0	75.92064056573696	0.6811069016636468	6.224527160182997	0.11883786848617155	0.08959730496211982	8.210074878133236	5.0847759384093205	2.114133383551076	1.6146384772072393	121.50000000000003	43.47891112202308	0.8076604630741036	0.9492187500000002
ID10000	10000	4	113.0	4.729260935143288	280.7564102564102	0.0	1.0	1	5.930703366659714	1		45.99999999999998	46.0	46.0	46.0	4968.0	2.1415659217923044E-14	0.7198443579766536	1.7980668695965188E15	0.04268737793147868	-0.0027129187280588575	8.159235191726346	4.723396098489034	-0.9826831234408054	1.7274086317546822	110.5	42.19567960936358	0.7798950607693991	0.9525862068965517
ID10256	10256	4	128.0	5.152671755725191	282.8167938931298	0.0	11.0	11	6.457444935117649	1		351.234375	354.0	0.0	354.0	44958.0	31.28947506750473	0.6919269818132512	9.181367725311206	-0.014013650316028822	0.14067609993610708	8.619231824565567	5.23360647870512	-0.9508460329561484	1.646901015511221	131.0	44.21544444720067	0.8420408674999963	0.9849624060150376
ID10320	10320	4	130.0	5.2602108036890645	283.598814229249	0.0	14.0	14	6.345565428096185	1		431.10236220472535	438.0	0.0	438.0	54750.0	54.74657844576716	0.6996748448122974	6.483116557007209	0.012001677357000681	0.017458162395295622	8.568469993864959	4.967156657378872	-0.9471737978806241	1.7250251169622803	126.5	44.33197736319883	0.8088466366117674	0.9619771863117871
ID10480	10480	4	130.0	5.173126614987081	283.32945736434107	0.0	17.0	17	6.407961869245868	1		521.7829457364328	530.0	0.0	530.0	67310.0	65.73442796115181	0.697104677060133	6.521032342483958	0.05750284463831711	0.14268403394520818	7.95303577703897	5.49585480853934	-1.0477318434409055	1.4470971403177746	129.0	43.05508466565158	0.8744816065334396	0.9885057471264368
ID10322	10322	4	127.0	5.425353925353925	283.26576576576576	0.0	13.0	13	6.420368389804505	1		410.0000000000005	410.0	410.0	410.0	52070.0	5.136168797347575E-13	0.7133406835722164	6.647032932000589E14	-0.01816496349643331	0.04280101705162392	8.536922110836963	5.040148774679172	-0.9711014783381156	1.6937837537107974	129.5	44.801230884827575	0.8107738636432582	0.9736842105263158
ID9908	9908	4	118.0	4.758620689655173	281.35632183908046	0.0	4.0	4	6.076507779746499	1		131.8333333333335	133.0	0.0	133.0	15029.0	12.456591294036482	0.6828861214533319	8.589137813453547	-0.07498575089639088	-0.006337508976695058	8.11691514491257	5.128910766324686	-0.9083302902562733	1.582580691051689	116.0	42.26086284235476	0.8161897446613636	0.9707112970711297
ID9972	9972	4	115.0	4.71021021021021	280.62012012012013	0.0	0.0	0	5.944106103225343	1		15.999999999999954	16.0	16.0	16.0	1744.0	4.6398605877964747E-14	0.6903553299492379	2.8166943428090544E14	0.011120081541024134	0.07754185201586539	7.89687101271725	4.94921173444352	-0.998325274004668	1.5955815666078306	111.0	42.373825194236886	0.7768505928554595	0.9487179487179487
ID10423	10423	4	125.0	5.465608465608465	283.0965608465608	0.0	12.0	12	6.333012368467128	1		376.9354838709676	380.0	0.0	380.0	46740.0	34.12500738508709	0.6853590459274295	8.983591125450385	0.18494501380902828	-0.04339009786806007	8.407708709001438	5.128896022352002	2.236188292196219	1.6392823469924513	125.99999999999999	43.27984805009834	0.8452962736032407	0.9767441860465115
ID10455	10455	4	126.0	4.970666666666667	283.3573333333333	0.0	18.0	18	6.3078313050504	1		552.9354838709689	562.0	0.0	562.0	68564.0	71.08334075072901	0.6965179664033824	6.38719957553926	-0.07060101580166704	0.0735832972262011	8.11064176280777	5.070393183948975	-0.9946710113052761	1.5996080517943103	125.0	44.44562784582615	0.7951732944632693	0.9541984732824428
ID10041	10041	4	122.0	5.225170068027211	281.6156462585034	0.0	7.0	7	6.244434406534699	1		228.1147540983605	230.0	0.0	230.0	27830.0	20.82322158977919	0.7052546808938994	9.06133481105552	0.04740448927576505	0.1885084812418211	7.909117099605475	5.279731419640348	-0.9606230496682857	1.4980150448910976	122.5	42.24642237874248	0.8625138531096561	0.9879032258064516
ID9946	9946	4	122.0	5.481560283687943	281.6063829787234	0.0	6.0	6	6.115669352294596	1		198.2758620689651	200.0	0.0	200.0	23000.0	18.569533817705164	0.6986350160802015	8.783126098131739	0.13237601354175166	-0.0837687624526152	8.439290446507128	4.814159594330003	2.333970603533166	1.7530142657602614	117.5	43.260083212261264	0.7889927811306243	0.9552845528455285
ID10139	10139	4	122.0	5.569735006973501	281.7859135285913	0.0	9.0	9	6.167497985322977	1		283.11864406779694	288.0	0.0	288.0	33408.0	37.33383000849216	0.7090371100973989	6.29235755330427	0.03521424231092655	0.06530453026841046	8.21459991734183	4.909919971223618	2.2712315220446158	1.6730618758526612	119.49999999999999	42.26017471160955	0.8408435419440435	0.9715447154471544
ID10108	10108	4	124.0	5.480237154150197	281.8293807641634	0.0	8.0	8	6.345565428096185	1		255.9999999999998	256.0	256.0	256.0	31744.0	1.9975907669408492E-13	0.7152542372881353	1.068797372404489E15	-0.2092978701437452	0.15700734577663075	8.146373154910462	5.27932860856168	-0.7732066698058107	1.5430699164471768	126.5	44.487475676864214	0.803202150162061	0.9693486590038314
ID10078	10078	4	115.0	4.9188790560471976	281.76401179941	0.0	5.0	5	5.997417539138688	1		166.00000000000003	166.0	166.0	166.0	18426.0	2.855060673309144E-14	0.712121212121212	4.836622102856066E15	0.02729585555683191	0.04254725454723644	8.03334742300868	4.809439576267124	-0.9254020889191535	1.6703292131271168	113.0	42.373825194236886	0.7908479008348372	0.9576271186440679
ID10048	10048	5	131.0	471.32816537467704	161.15116279069767	0.0	6.0	6	6.407961869245868	1		200.8372093023259	204.0	0.0	204.0	25908.0	25.30155340391499	0.47885153262172564	5.140475504707603	0.050179766269284706	-0.09144171817201645	8.800317105661845	5.080687989217179	2.907256825556363	1.732111305464711	129.0	45.66337314188092	0.7774341167439586	0.9699248120300752
ID10304	10304	5	136.0	471.1654411764706	162.59558823529412	0.0	15.0	15	6.579524642479541	1		472.9411764705867	480.0	0.0	480.0	64320.0	57.992562065337076	0.5634229044372322	5.877908956944394	0.03658794275071929	-0.002739143090576853	9.317545223870999	4.931899509463917	-0.3557872035419648	1.8892406882969497	136.0	46.405284750506716	0.7936223474982024	0.9679715302491103
ID10177	10177	5	127.0	471.8228346456693	161.9015748031496	0.0	10.0	10	6.358093703724522	1		324.15748031496014	332.0	0.0	332.0	41168.0	50.62003261098635	0.47382113044982843	4.11749678480201	0.14253756929594408	-0.055203058152064874	9.183702570582383	4.722937074535532	2.8482798063021284	1.9444897159646226	126.99999999999999	45.007328171428185	0.7878564970082418	0.962121212121212
ID10371	10371	5	144.0	470.896770472895	162.51268742791234	0.0	16.0	16	6.782018766824356	1		487.12328767123336	508.0	0.0	508.0	71120.0	101.19124198241754	0.5356275776927039	3.3581724005111493	-0.03560519249511585	-5.76370576041904E-4	9.16441917790833	5.199897046229668	-0.3369387033974873	1.7624231973118103	144.5	47.56516290732779	0.8026010694520532	0.956953642384106
ID9960	9960	5	132.0	470.5368956743003	160.9732824427481	0.0	3.0	3	6.457444935117649	1		107.27819548872215	108.0	0.0	120.0	14268.0	9.43024902741544	0.4958871482787499	7.542274178149716	0.05400084628861971	-0.020838370919048214	8.67885148024318	5.034641009779085	-0.3754036621869832	1.7238272725673442	131.0	44.929054147008145	0.8155049621495079	0.9739776951672863
ID10088	10088	5	129.0	470.9088541666667	160.95963541666666	0.0	5.0	5	6.383076486422922	1		166.9606299212603	171.0	0.0	171.0	21204.0	26.072366194212684	0.48678098631303224	4.193244932465237	-9.495456932890205E-4	0.06671174786235547	8.485040410664707	4.97233919438282	2.880786839201486	1.7064484297954041	127.99999999999999	45.410543908209334	0.780021235534482	0.9411764705882352
ID10057	10057	5	126.0	471.49460188933875	161.34885290148446	0.0	7.0	7	6.269870089858174	1		234.13008130081323	238.0	0.0	238.0	28798.0	30.224015895949137	0.4637427094331907	4.908484147308149	0.12823062034203667	0.09594641539621056	8.56815610851532	4.828264939077909	-0.17711895673708408	1.774582840135456	123.5	43.703028106455164	0.8125568626132867	0.9686274509803922
ID9996	9996	5	120.0	470.11687413554637	160.16528354080222	0.0	0.0	0	6.193249654676192	1		22.239669421487566	23.0	0.0	23.0	2691.0	4.1292146012456765	0.5560131976882047	3.8491310067971227	0.19597269110276444	0.06375321326223911	8.271355072998427	5.0380423240899965	2.840115573762147	1.6417795923325142	120.5	42.49843045113437	0.8383997283094865	0.9917695473251029
ID10189	10189	5	124.0	470.1291834002678	160.4437751004016	0.0	2.0	2	6.295203001483109	1		78.72000000000006	80.0	0.0	80.0	9840.0	10.07840233114292	0.5868089736283096	5.7769084939404305	-0.020359590796274172	-0.001965287023260671	8.504066415891199	4.840069985097035	-0.35666582219403403	1.7570131097434343	124.50000000000001	43.88334323126358	0.8124184957147911	0.9726562500000001
ID10416	10416	5	156.0	470.2888531618435	162.4882100750268	0.0	19.0	19	7.0354237471228025	1		592.1548387096797	596.0	0.0	596.0	91784.0	47.87187200258875	0.5484611662043148	8.762548444511202	-0.07262916553600773	-0.09556501471555459	9.848649694023582	5.292478435319992	2.832129574223518	1.8608766789293714	155.5	48.97056640613394	0.8148356149878617	0.9873015873015873
ID10353	10353	5	129.0	471.75925925925924	162.0079365079365	0.0	11.0	11	6.333012368467128	1		360.0959999999996	363.0	0.0	363.0	45012.0	32.46770703329699	0.48852650710201306	7.279947288079045	0.14476749670972155	0.17053412549562535	9.064683438812501	4.785273073245859	-0.3179342032613736	1.894287598651901	125.99999999999999	44.92300568334096	0.7845900513575674	0.9843749999999999
ID10164	10164	5	134.0	471.67543859649123	161.68421052631578	0.0	9.0	9	6.506551687525748	1		296.4736842105262	301.0	0.0	301.0	39431.0	36.77090807990376	0.4908595950621017	5.309239670816562	0.18267267800658663	0.0014780277798846324	9.15884419602821	4.8515379601380255	2.887118599404091	1.8878228453081387	133.0	46.0864542427087	0.7868916065063721	0.9568345323741008
ID10134	10134	5	117.0	471.6189427312775	161.93612334801762	0.0	12.0	12	6.010671516715935	1		389.5526315789483	393.0	0.0	393.0	44409.0	36.80782239516067	0.5396919789137886	7.4193887921377035	0.014111642175904805	0.0376226981791649	8.276092505849716	4.623640298695303	2.8446014086396296	1.7899516336045995	113.5	43.16482960391746	0.765500826372837	0.934156378600823
ID10232	10232	5	127.0	471.260582010582	161.71428571428572	0.0	8.0	8	6.333012368467128	1		263.7698412698413	268.0	0.0	271.0	33235.0	33.63359337291536	0.4769251279468512	5.064931658150859	-0.09823881997714393	0.0696070132668134	8.790278560423788	4.862122269038211	-0.17144721852036557	1.8079098126346824	126.0	44.5170374449973	0.7989652662071792	0.9692307692307692
ID10489	10489	5	151.0	470.4207920792079	162.61551155115512	0.0	17.0	17	6.944346460023743	1		528.3618421052644	539.0	0.0	539.0	80311.0	75.21981468394812	0.5519192337960571	4.9961514590109655	0.22915970366013796	0.044992044518001324	9.727948224858578	5.385498577221651	-0.3272126901358944	1.806322680318518	151.5	48.701768837104126	0.8026625988437651	0.9774193548387097
ID10011	10011	5	119.0	470.3068669527897	160.42846924177397	0.0	1.0	1	6.089589620032832	1		49.152542372881335	50.0	0.0	50.0	5800.0	6.4815677098077185	0.5932262536900975	5.647273590048052	0.0036600475504425137	-0.05054305565822834	8.17849695847862	4.8304051675692055	-0.41610738991808166	1.693128562669675	116.5	43.565162907327775	0.7713599831307548	0.932
ID9915	9915	5	133.0	471.3042929292929	160.80429292929293	0.0	4.0	4	6.4820448144285745	1		137.87878787878807	140.0	0.0	140.0	18200.0	17.166908653511747	0.4756756756756762	5.177920537877712	-0.08174699146273562	0.13065701527895243	8.63311413913855	5.116348544425264	2.95871589013454	1.6873584870493485	132.0	46.71553210392755	0.7600833081943129	0.9295774647887324
ID10397	10397	5	129.0	471.4544270833333	162.30078125	0.0	13.0	13	6.383076486422923	1		411.1328125	421.0	0.0	421.0	52625.0	63.94268731699425	0.542863006469519	4.524641057061742	0.1028131883003825	0.020983980313050526	8.862726227070763	4.815476954835788	2.8830432522195313	1.8404669589729123	128.0	45.86357839342651	0.7646874466117068	0.9516728624535316
ID10205	10205	5	127.0	471.59580052493436	162.49081364829397	0.0	14.0	14	6.358093703724522	1		447.44881889763684	451.0	0.0	451.0	56826.0	40.01977857466682	0.5174236962268678	7.624969881576916	0.073671865410297	-0.007833219741869341	8.51926629085916	5.04636692744303	2.8772958118771452	1.6881979478206182	127.0	44.40712394759723	0.8092976726449547	0.9694656488549618
ID10463	10463	5	147.0	470.63672316384185	162.5598870056497	0.0	18.0	18	6.852058684228348	1		550.8724832214774	570.0	0.0	570.0	82080.0	102.9952300516216	0.5345793061809027	3.7263768108623303	-0.018327466690386533	0.1940800446558024	9.827558975863258	5.201931332153691	2.8389967594281744	1.8892135148186349	147.5	48.21611028641349	0.7972922464430483	0.9800664451827241
ID10144	10144	6	160.0	435.23104880581513	250.84371754932502	0.0	10.0	10	7.147638542378762	1		313.8481012658218	322.0	0.0	322.0	49588.0	50.74203237824656	0.7420542732515608	5.269332845533106	-0.05669563488264087	0.13046764613105627	10.130301294096826	5.2170020036732305	2.2573363000472426	1.941785969597903	160.49999999999997	51.29381980840943	0.7665752920201315	0.9553571428571426
ID10018	10018	6	146.0	434.0573951434879	249.49889624724062	0.0	1.0	1	6.93287767191607	1		50.604026845637755	52.0	0.0	52.0	7540.0	8.43321841672198	0.7461212089144914	5.12810279712974	-0.17303162968509123	0.13730619496167412	9.909081100663947	5.4232826987137335	-0.9380462242911131	1.827137114392752	151.0	48.2080604356536	0.816483652440861	0.9901639344262295
ID10149	10149	6	157.0	435.29335410176526	250.34631360332295	0.0	9.0	9	7.147638542378763	1		281.29629629629613	294.0	0.0	294.0	45570.0	59.96415998821159	0.7565722993456069	4.0409796370218265	-0.010353658306735002	-0.015085189051891866	9.966459434914633	5.290525358329919	-0.9274313924218136	1.8838317104410938	160.50000000000003	51.375927997514225	0.7641269931784772	0.9582089552238806
ID9958	9958	6	152.0	434.6391585760518	249.64131607335491	0.0	3.0	3	7.012765318716695	1		105.61038961038997	107.0	0.0	107.0	16264.0	12.153867395099786	0.7464696975032581	7.428023594428772	-0.0687560255085722	0.08311914210968445	9.495275326460025	5.415786456984496	2.167213335764467	1.7532588114168342	154.5	47.98594917932037	0.843160336174963	0.9778481012658228
ID10055	10055	6	154.0	435.3132464712269	249.78338762214983	0.0	6.0	6	6.990033442639017	1		204.66233766233842	206.0	0.0	206.0	31518.0	16.59995305892283	0.789862516755253	10.881603510358229	-0.013599001504043723	-0.0209878589171646	9.85187049508326	5.131027267292762	2.1938496263772658	1.9200581056902695	153.50000000000003	50.861678047553156	0.7456531809075586	0.9246987951807232
ID9992	9992	6	158.0	434.4035639412998	249.18867924528303	0.0	0.0	0	7.1141599576634995	1		20.339622641509433	21.0	0.0	21.0	3234.0	3.6765252387795018	0.7641603782162015	4.792717016468726	-0.025936948891864077	-0.014525588335268095	10.16565900858731	5.165926459066111	2.297419939418886	1.9678288278275342	159.0	51.254139084198755	0.7605873573553534	0.9464285714285714
ID10089	10089	6	158.0	434.8151125401929	249.85476956055732	0.0	5.0	5	7.0354237471228025	1		170.8831168831168	172.0	0.0	172.0	26316.0	13.860154981236528	0.7897241284901614	10.880538252946453	-0.025793592361069723	0.05045137975961569	10.183857944010343	5.0124212191834925	2.1953947442753043	2.0317242902561294	155.5	51.4346300202342	0.7386335275445385	0.9452887537993921
ID10473	10473	6	173.0	435.09303482587063	251.46915422885573	0.0	18.0	18	7.301842639757785	1		545.2397660818701	572.0	0.0	572.0	93236.0	121.14690085110443	0.7639336740978123	3.89833011439111	-0.06725016637032002	-0.03005396916690512	10.969622185741809	5.285248703457105	-0.8694787896364362	2.075516745042959	167.5	52.084085221035004	0.7759157968179198	0.9882005899705013
ID10122	10122	6	162.0	435.3173374613003	251.01496388028895	0.0	12.0	12	7.1698707532759745	1		379.74374999999895	387.0	0.0	387.0	60759.0	52.65781872278348	0.7720863818305269	6.284037522753614	0.05782125896367446	-0.03571096336426062	10.362289331450015	5.172880086968358	2.275394421357561	2.00319534905805	161.5	51.05958847026355	0.7784447076273548	0.9584569732937687
ID10190	10190	6	152.0	433.94408602150537	249.57634408602152	0.0	2.0	2	7.024103669400641	1		79.94117647058843	81.0	0.0	81.0	12231.0	9.230409763184122	0.7358777179100856	7.342873973017724	0.019808816900962818	0.10193185259536126	9.826287525631493	5.308923907161908	-0.9221753224325726	1.8509000500789843	155.0	48.63218277967286	0.8235577092179606	0.9779179810725553
ID10254	10254	6	156.0	435.2774193548387	250.9333333333333	0.0	11.0	11	7.024103669400641	1		347.48717948718	352.0	0.0	352.0	54208.0	39.72737533116237	0.7608136478649333	7.558642534182226	0.0026604121735208748	0.003624649615581855	9.908524914378877	5.125233195023094	2.2679973960598194	1.9332827477978256	155.0	49.70077253041784	0.7885246668427534	0.953846153846154
ID10383	10383	6	158.0	435.2742616033755	251.31118143459915	0.0	16.0	16	7.091753098990329	1		499.4562499999986	509.0	0.0	509.0	79913.0	69.25795795838984	0.7741392579031278	6.2934552889390165	-0.03279233700072448	0.20782847970769647	10.067446390527612	5.359205241818426	2.216205513785844	1.8785334646208918	158.0	50.21143977791438	0.7875200175295483	0.9575757575757574
ID10227	10227	6	157.0	435.29335410176526	250.34631360332295	0.0	8.0	8	7.147638542378763	1		250.01234567901324	263.0	0.0	263.0	40502.0	57.15979428464007	0.7636302740969758	3.7877070802404615	-0.010353658306735002	-0.015085189051891866	9.966459434914633	5.290525358329919	-0.9274313924218136	1.8838317104410938	160.50000000000003	51.375927997514225	0.7641269931784772	0.9582089552238806
ID10487	10487	6	177.0	435.0057803468208	251.37090558766857	0.0	17.0	17	7.420755373261929	1		524.583815028903	537.0	0.0	537.0	90753.0	80.93947044587438	0.7551565083693544	5.577064215898472	0.0677374569363272	-0.09017749905197694	10.75745613722494	5.3664720160890935	2.253153804944142	2.004567638659675	173.0	53.72443424251318	0.7532033893754267	0.9505494505494505
ID10296	10296	6	156.0	435.2096774193548	251.36129032258066	0.0	15.0	15	7.024103669400641	1		472.948717948717	476.0	0.0	476.0	73780.0	38.11050060561092	0.7388222371703717	10.545912593237501	-0.09232763716320108	0.3934950263956625	10.029885188768267	5.299994195447908	-0.9114247078545622	1.8924332402821868	155.0	50.4566777037478	0.7650754383374342	0.9480122324159022
ID9914	9914	6	142.0	434.84135166093927	249.79667812142037	0.0	4.0	4	6.805445498991344	1		138.99999999999957	139.0	139.0	139.0	20016.0	4.2781369359453365E-13	0.7853680067679399	2.8584827250781775E14	-0.06632937526607258	-0.05516440753208368	9.390887375874593	5.115341667960313	-0.9492030270165213	1.8358279828489166	145.5	48.204777089082185	0.7868513594899892	0.9603960396039604
ID10330	10330	6	160.0	435.63251783893986	251.34607543323142	0.0	14.0	14	7.214129635032196	1		438.24375000000117	441.0	0.0	441.0	70119.0	34.86411120335619	0.7487995627768411	10.764470570971389	0.038408501161891144	0.1693309258506277	10.008529946505062	5.434401658220462	2.2581231207289614	1.8416986038132548	163.5	53.222017156820144	0.7253455646259994	0.9505813953488372
ID10331	10331	6	165.0	435.46830265848666	251.20347648261756	0.0	13.0	13	7.203090409536582	1		410.9999999999993	411.0	411.0	411.0	66993.0	6.842230991904439E-13	0.775103558527128	5.245780590900072E14	-0.03428994912314998	0.10039091037179623	10.3389997512644	5.230744562853959	2.237307270162863	1.9765828032755846	163.0	52.60132861689554	0.7402936783884771	0.9560117302052786
ID10429	10429	6	171.0	434.70602526724974	251.65354713313897	0.0	19.0	19	7.388514429878316	1		584.3976608187129	602.0	0.0	602.0	99932.0	101.72156226577619	0.7436431228278649	4.900409890823002	0.1386103911873475	-0.035275211992560715	11.105122473618195	5.237572382932835	2.286236659746497	2.1202804776131345	171.5	52.13194980636673	0.7929869705006898	0.9828080229226362
ID10047	10047	6	162.0	435.1730360934183	250.11252653927812	0.0	7.0	7	7.069275219628611	1		231.0	234.0	0.0	234.0	36036.0	26.409675646284175	0.781286836935167	7.672829662475243	0.02367102444162253	0.028547415126313338	10.163193439176727	5.102054398730223	2.2232058280188003	1.991980611125216	157.0	49.77593255767455	0.796288980527016	0.9721362229102167
ID10240	10240	7	155.0	315.23311546840955	269.97167755991285	0.0	11.0	11	6.978639737521917	1		333.5816993464052	338.0	0.0	338.0	51038.0	38.517018517978336	0.9695652173913044	8.526802641726979	-0.0495178878763984	-0.14477254746112678	9.943261660494622	5.198257086247775	1.5818299694125617	1.9128068303508827	153.0	50.29232239862458	0.7601475725608646	0.9532710280373832
ID10082	10082	7	150.0	315.04895489548954	268.9873487348735	0.0	6.0	6	6.944346460023743	1		184.02631578947407	189.0	0.0	189.0	27972.0	30.353752589597224	0.9820844505996406	6.00792106065131	-0.020211748549072747	0.16570537886891443	9.72223310599808	5.242874760593425	1.5734620987926353	1.8543706554031152	151.5	49.472304622851794	0.7778542210266682	0.9409937888198758
ID10370	10370	7	152.0	315.26515151515156	269.35497835497836	0.0	8.0	8	7.001408606295148	1		240.25806451612976	245.0	0.0	245.0	37240.0	33.8627556027091	0.9824967534300717	7.0324121045797625	-0.04408671106162682	-0.02643630713231848	9.364604957961353	5.377898078546748	1.537354880539212	1.7413132084667398	154.0	49.05117912129015	0.804325210913269	0.9535603715170279
ID10275	10275	7	165.0	315.3241869918699	269.9034552845528	0.0	12.0	12	7.225151993843567	1		357.0731707317075	366.0	0.0	366.0	58560.0	56.63114547435468	0.9834710743801651	6.25269995882323	-0.024221600450476062	0.0496807406289635	9.896862468107749	5.485054229318221	1.588005760577918	1.804332656404366	164.0	50.40020945067205	0.8113141108223529	0.9618768328445748
ID10179	10179	7	159.0	315.3164556962025	270.0506329113924	0.0	13.0	13	7.091753098990329	1		397.8333333333327	403.0	0.0	403.0	62062.0	45.483330279711495	0.9705215419501133	8.615944657748344	-0.07915259998123127	0.15354719974706893	10.153078941147035	5.293473498989086	1.5580709995653983	1.918037172205737	158.0	50.13105921821752	0.7900474745466654	0.9753086419753086
ID10468	10468	7	168.0	314.4369918699187	270.57825203252037	0.0	17.0	17	7.225151993843567	1		516.6606060606069	523.0	0.0	523.0	85249.0	57.40458647539314	0.9596803753390515	8.815158436455375	-0.06489741466468955	0.1167617564765149	9.960508980488884	5.499331388974098	1.5917708507756478	1.811221815157246	164.0	51.42065826192312	0.7794323878740802	0.956268221574344
ID10087	10087	7	151.0	314.57444444444445	268.96444444444444	0.0	5.0	5	6.90988298942671	1		165.43624161073794	170.0	0.0	170.0	24650.0	27.57013713159111	0.9863920726973835	5.959451978537274	0.03823917195910561	0.06938320841326298	9.554734996795634	5.162582459522395	1.5162575319621128	1.850766563383778	150.0	48.97937646970086	0.7857323224679591	0.967741935483871
ID10119	10119	7	155.0	315.19147788565266	269.62513484358146	0.0	9.0	9	7.012765318716695	1		270.82580645161244	278.0	0.0	278.0	41978.0	44.2218651311381	0.9780960523433688	6.056435756520773	-0.026335145787635243	-0.13690818585190762	9.700461878309612	5.2702631870559955	1.567874017342589	1.8406029327215356	154.5	49.75241729175188	0.7843501337949861	0.9507692307692308
ID10407	10407	7	170.0	314.211632453568	270.727761485826	0.0	19.0	19	7.366942078931822	1		576.1988304093568	590.0	0.0	590.0	98530.0	89.43710375473826	0.9723612433976966	6.352224247636826	-0.04161453358273355	0.01872611348202384	10.140207865563212	5.568209978139243	1.5727670655478985	1.8210893456557142	170.5	52.286558968044716	0.7837077194297132	0.9578651685393258
ID9930	9930	7	150.0	315.1611111111111	269.35777777777776	0.0	7.0	7	6.90988298942671	1		215.55333333333306	217.0	0.0	217.0	32333.0	17.717975806131605	0.9735099337748343	12.00249973963759	-0.18300418678953706	-0.12057601878644655	9.646539602725035	5.224279082987213	1.498395603373354	1.8464824427429323	150.0	49.164141473172265	0.7798376587371442	0.967741935483871
ID10187	10187	7	159.0	315.2592008412198	269.79652996845425	0.0	10.0	10	7.102965363855495	1		301.1635220125794	305.0	0.0	305.0	47885.0	34.09867925239082	0.9831052138744447	8.756872942438566	-0.016798110886420418	0.14164886054922787	9.804520245450027	5.366363019064352	1.6014365853641863	1.827032612333313	158.5	49.6860829924154	0.8068069110430608	0.9577039274924471
ID9967	9967	7	142.0	314.2887323943662	268.2582159624413	0.0	3.0	3	6.723094811029982	1		109.63380281690124	112.0	0.0	112.0	15568.0	16.163385149113303	0.9857142857142858	6.734051649354289	-0.05535164629037068	0.1270311452474866	9.463573945757636	4.980345311611211	1.50330520265157	1.9001842951921817	142.0	47.79465817520808	0.7811590860015943	0.9627118644067797
ID10192	10192	7	143.0	314.07785467128025	268.05594002306805	0.0	2.0	2	6.782018766824356	1		81.43055555555539	82.0	0.0	82.0	11726.0	6.8333333333333455	0.9907512223319443	11.861303344867313	0.0568118860235146	8.928311070010503E-4	9.841284218183834	4.9084584627321	1.5514108135399458	2.0049643473413585	144.5	48.04172397829981	0.7867568697775655	0.9829931972789115
ID10352	10352	7	172.0	314.57233626588464	270.79814271749757	0.0	16.0	16	7.366942078931822	1		493.16374269005814	499.0	0.0	499.0	84331.0	53.806702797234124	0.9921184990580224	9.129208686071651	0.043283951804865564	0.02237933971496507	10.307317768915956	5.542089796237544	1.5808506557035018	1.8598251107214947	170.5	51.311854862090016	0.8137646479031215	0.9912790697674418
ID10448	10448	7	168.0	314.4369918699187	270.57825203252037	0.0	18.0	18	7.225151993843567	1		548.2727272727285	555.0	0.0	555.0	90465.0	60.916912990140325	0.9676137200058885	8.85219408797202	-0.06489741466468955	0.1167617564765149	9.960508980488884	5.499331388974098	1.5917708507756478	1.811221815157246	164.0	51.42065826192312	0.7794323878740802	0.956268221574344
ID10263	10263	7	169.0	314.81163708086785	270.6341222879684	0.0	15.0	15	7.334464586120832	1		451.83431952662755	460.0	0.0	460.0	76360.0	60.92205016339797	0.9880239520958084	7.371919113538476	-0.01001396011284316	-0.029657342983246765	10.233879798797652	5.429698969876207	1.574723394446007	1.8847969022914315	169.0	52.15383177832552	0.7807718105772216	0.949438202247191
ID10266	10266	7	165.0	315.2135575942915	270.3103975535168	0.0	14.0	14	7.214129635032196	1		416.96969696969757	430.0	0.0	430.0	68800.0	73.93491074821603	0.9833206974981046	5.592257661415071	-0.011948791705718482	-0.03518345002695909	9.7806490479379	5.376540406799951	1.5703391608886264	1.8191342960182861	163.5	51.74550279482672	0.7673303898232949	0.9478260869565217
ID9917	9917	7	144.0	314.62838633686687	268.5883392226148	0.0	4.0	4	6.711247938722454	1		139.0	141.0	0.0	141.0	19599.0	16.73277365787616	0.9624834742697499	8.14824600938582	-0.009874963820348122	0.1373658441030294	9.256762208900883	5.01116258499754	1.5101272135136523	1.8472284728126471	141.5	48.26017471160954	0.7634639312520882	0.9528619528619529
ID9981	9981	7	136.0	314.1092796092796	267.63308913308913	0.0	0.0	0	6.591608260818253	1		19.8529411764706	20.0	0.0	20.0	2700.0	1.7149858514250809	0.990207813948465	11.519197702053761	0.029989095140798384	0.024102249271885673	9.312540736524276	4.904354459353025	1.5159097243815063	1.898831092594554	136.5	46.041723978299814	0.8091692336044781	0.9927272727272727
ID10015	10015	7	136.0	314.1544566544567	267.8907203907204	0.0	1.0	1	6.591608260818253	1		50.25547445255463	51.0	0.0	51.0	6885.0	6.139348975210307	0.9852406474723262	8.12494097995456	0.1458890646697727	0.2638955197057976	9.387533472777958	5.002388273971952	1.5547492990453882	1.8766103226377815	136.5	46.041723978299814	0.8091692336044781	0.9927272727272727
ID10272	10272	8	123.0	29.744535519125684	396.62295081967216	0.0	11.0	11	6.231677632421503	1		350.1157024793383	356.0	0.0	356.0	42364.0	45.57798995177472	0.7701621755658126	6.6842940289435235	-0.11851118993834653	0.019145240637265668	8.179969305159634	4.927650955699449	-0.34348629688498233	1.6600139455288465	122.0	43.076144547861965	0.8262206465873873	0.9644268774703557
ID10368	10368	8	122.0	29.372427983539094	397.30795610425236	0.0	16.0	16	6.218894690484039	1		502.77685950413144	507.0	0.0	507.0	60836.0	46.089313223223684	0.7210044847183942	9.140311651516507	-0.036220206435942925	-0.007991678416693012	8.552933836339726	4.642198354062223	2.897847983531441	1.8424317928714438	121.50000000000001	43.367252484617396	0.8118248202225103	0.9838056680161944
ID10052	10052	8	112.0	29.56451612903226	395.6981566820277	0.0	7.0	7	5.876786762418838	1		231.66972477064274	236.0	0.0	236.0	25252.0	31.819530179584262	0.8010903141111735	6.476666064876327	0.049552940212779055	0.21400411801659872	7.755505141628715	4.942474357999062	2.7204151209311855	1.569154350609215	108.5	40.14818790662431	0.8458779536329303	0.9954128440366973
ID9989	9989	8	116.0	29.214074074074077	395.1948148148148	0.0	4.0	4	5.984134206021491	1		142.38738738738763	145.0	0.0	145.0	15805.0	19.374853041634474	0.76598449057285	6.375234897204636	0.011711179218115974	-0.01013908465407674	7.873819941646605	4.7608193672989145	2.593800045853346	1.65387916116504	112.5	40.870801286908204	0.8463228797390381	0.9911894273127754
ID10153	10153	8	117.0	29.88276836158192	396.40819209039546	0.0	10.0	10	6.128667601500942	1		323.21367521367523	326.0	0.0	326.0	37816.0	30.138710661570865	0.7697923245864093	9.329241236946277	0.033436124203621305	0.05719393959474239	7.913765291086784	4.973899753643456	-0.26216946955513243	1.5910584617813883	118.00000000000001	41.26712459768112	0.8707298897216978	0.9915966386554623
ID10027	10027	8	112.0	28.76307922272048	394.82884902840055	0.0	1.0	1	5.95747868728816	1		54.5	56.0	0.0	56.0	6104.0	9.082207137391576	0.8618206885986749	5.555384961761998	0.012036112147865638	0.028607461923466665	8.011206244102173	4.692415702822307	-0.5003428060132834	1.7072669497895812	111.49999999999999	41.396802932918284	0.8176192869115687	0.9653679653679652
ID10347	10347	8	125.0	29.73015873015873	397.09259259259255	0.0	14.0	14	6.333012368467128	1		442.3839999999995	446.0	0.0	446.0	55298.0	39.89073463446628	0.7511246201524591	9.513762722210679	-0.11775396510539568	0.09557773822324744	8.446866833163536	4.9260904058134685	2.68022661136117	1.7147202217797433	126.00000000000001	44.90640831196205	0.7851701262037585	0.9545454545454547
ID10093	10093	8	114.0	29.37575757575758	395.1984848484849	0.0	5.0	5	5.917270272703197	1		172.58181818181785	176.0	0.0	176.0	18984.0	23.703590800707286	0.7793051737065729	6.377757650593865	-0.10301661727318943	0.10175263964203915	7.609724563601654	4.827066224156981	-0.5262719873899411	1.5764698908664025	110.0	40.332665493944035	0.8497451611865865	0.9821428571428571
ID10126	10126	8	120.0	29.794117647058822	396.7787114845938	0.0	12.0	12	6.154581744998687	1		388.8991596638655	389.0	377.0	389.0	46279.0	1.100038196433848	0.7771022265457501	309.1896711240474	0.08705023174261294	0.13872673131318536	8.008774171101157	5.094716431183749	2.7915491172028117	1.571976434661022	118.99999999999999	42.543160715543266	0.8262230764021095	0.9714285714285713
ID10161	10161	8	108.0	29.12128325508607	396.3153364632238	0.0	9.0	9	5.822370898403305	1		296.20560747663495	299.0	0.0	299.0	31694.0	28.90542102246524	0.7736581567130868	8.939704433464149	-0.07595353286750767	0.01953860844639027	7.6741994446544926	4.746330554493237	-0.3818498558354109	1.6168699917854463	106.5	40.43207805433684	0.8186671154567332	0.9681818181818181
ID10004	10004	8	114.0	28.42385057471264	394.9540229885057	0.0	0.0	0	6.076507779746499	1		25.344827586206932	26.0	0.0	26.0	2940.0	4.04131586034282	0.9700692427965155	6.176149298269712	0.020781987441737357	0.030972245791431784	7.882050905569146	4.898447407386222	2.668242888097244	1.6090916672258313	116.00000000000003	41.739260552680705	0.8367165349321773	0.9789029535864983
ID10484	10484	8	129.0	28.892307692307693	397.15	0.0	17.0	17	6.432750982580687	1		529.8769230769244	534.0	0.0	534.0	68884.0	46.8338669259156	0.7094500694858056	9.390968832684909	0.015546450294293121	-0.0030776680597963423	8.361192494707888	5.161471165770424	-0.25568330337278955	1.6199242863463443	130.0	43.95943651401309	0.8453741866739872	0.9774436090225563
ID10198	10198	8	119.0	28.497150997150996	394.9273504273504	0.0	2.0	2	6.102643417692328	1		82.102564102564	83.0	0.0	83.0	9606.0	7.921364188703848	0.8445881072777311	9.491444073787425	0.10197536197402912	0.1262518519960299	8.029387230980749	4.981517980901125	2.575786514704252	1.611835440876655	116.99999999999999	41.91264401350746	0.8369617454409265	0.9873417721518984
ID10230	10230	8	113.0	29.634218289085545	395.9675516224189	0.0	8.0	8	5.997417539138688	1		258.93805309734483	266.0	0.0	266.0	29260.0	42.95269058299577	0.7618015414258186	5.213391768954106	0.0781008351618678	-0.02158557782511246	7.704292372837338	4.90492659265715	-0.3928711740646961	1.5707253161282655	113.0	40.24320496512623	0.8768053403673929	0.982608695652174
ID10392	10392	8	122.0	29.65573770491803	396.9030054644808	0.0	13.0	13	6.231677632421501	1		415.45081967213036	419.0	0.0	419.0	50685.0	37.945176297933564	0.781118770535489	9.603227878090834	0.07453632141727559	0.11492573602353805	8.231963814578501	5.051878576282263	2.7545951843646863	1.6294856834497593	121.99999999999997	43.30709273804348	0.8174319995632537	0.9721115537848604
ID10297	10297	8	120.0	29.38412017167382	396.38984263233186	0.0	15.0	15	6.089589620032832	1		432.15384615384664	477.0	0.0	477.0	50562.0	139.8124122175124	0.7292113888048574	2.6069218078028693	-0.011969339542835234	-0.0237187461200543	8.3978567781913	4.575527093326031	-0.3218184982336121	1.8353856521668528	116.5	41.85677255929379	0.8356113164754978	0.9872881355932204
ID10457	10457	8	136.0	29.000619578686493	397.3438661710037	0.0	18.0	18	6.543139895472192	1		559.8059701492534	564.0	0.0	566.0	75014.0	48.72378456292636	0.7236318945612613	9.64716453978553	-0.06714113554929803	-0.08457792157287063	8.859992802094558	5.084625490779747	2.912972889478164	1.742506467420444	134.5	45.67102846520747	0.8103088182638187	0.9607142857142857
ID9979	9979	8	116.0	28.69683908045977	395.33620689655174	0.0	3.0	3	6.076507779746499	1		115.7500000000001	118.0	0.0	118.0	13427.0	15.5719228937436	0.8114811233782295	6.659679969913764	-0.15593270206353493	0.02491764069578229	8.301670158147688	4.755082573079539	2.779922782519696	1.7458519448530352	116.00000000000001	41.96213640196291	0.8278519401781104	0.9872340425531916
ID10043	10043	8	113.0	29.53587443946188	395.35052316890886	0.0	6.0	6	5.95747868728816	1		198.39285714285674	202.0	0.0	202.0	22220.0	26.871518510841582	0.7822251539960561	6.48086577638797	0.1803241921702126	-0.02683815736276881	7.600078547001316	5.255857783605248	-0.5108885410996968	1.446020585014394	111.49999999999999	40.49843045113437	0.8542959493947901	0.9911111111111112
ID10428	10428	8	125.0	28.486772486772487	397.1044973544973	0.0	19.0	19	6.333012368467128	1		591.3839999999992	601.0	0.0	601.0	73923.0	75.71399751271139	0.7484172955999633	6.68685815749937	-0.012295711752730478	-0.04641561635595863	8.523446589909726	4.8842213934479535	-0.23493996253573796	1.7450983285368047	126.0	44.2469040034705	0.8087506317326014	0.9655172413793104
ID10312	10312	9	260.0	86.73920051579626	213.1041263700838	0.0	15.0	15	9.0710035596129	1		480.1461538461562	482.0	0.0	482.0	124838.0	29.8923710359993	0.984586084494935	15.937743657375291	0.324136878954736	0.19246122540560548	15.438824983769258	5.667404361442041	0.09141438810949239	2.724143893597338	258.5	71.91560160819442	0.6280933216411175	0.9166666666666666
ID10440	10440	9	269.0	85.69875389408101	212.9	0.0	19.0	19	9.227561679781067	1		602.4531835205997	607.0	0.0	607.0	160855.0	52.436075109696844	0.9850465196054408	11.402738754049496	0.06972030812640974	0.10735286462599863	15.97693417629832	5.663161897631344	0.0605823528957969	2.8212038548607947	267.49999999999994	73.83938843961695	0.6165346198122555	0.9353146853146853
ID10025	10025	9	257.0	84.49543378995433	210.54109589041096	0.0	1.0	1	9.018213565887564	1		54.14396887159554	55.0	0.0	55.0	13915.0	6.821288239696867	0.9842223603533086	7.8743836366968525	0.24492090585272178	-0.006424612694774544	15.604650576540772	5.39374950559235	0.04322559665995396	2.893098865707714	255.4999999999999	71.74550279482672	0.6237512105840866	0.9290909090909085
ID10095	10095	9	276.0	85.2059891107078	211.39776164549306	0.0	5.0	5	9.36452741165481	1		175.41090909090917	178.0	0.0	178.0	48238.0	21.349760872584262	0.9829575510222149	8.14544706707948	0.21041808247542043	0.05145508780892215	15.80365371173324	5.770842952180432	0.05192178509532286	2.73853470674714	275.50000000000006	73.99171404606203	0.6323613109771272	0.9276094276094277
ID10064	10064	9	245.0	86.62741046831955	211.9848484848485	0.0	7.0	7	8.77673016883152	1		239.99583333333277	241.0	0.0	241.0	57599.0	15.556483107266374	0.9781114265193748	15.256673652642734	0.08331575977406437	0.033113348745947985	14.676922627432905	5.4284869964810625	0.04995599778677762	2.7036856930756223	242.0	67.39611480217307	0.6695075936678266	0.950884086444008
ID10160	10160	9	249.0	86.6010101010101	212.76060606060605	0.0	10.0	10	8.875905409054797	1		325.00404858299606	329.0	0.0	329.0	80276.0	36.11065851433777	0.9757569809098493	8.88978996790262	0.020526429483201703	0.1713102916382281	14.67923990836678	5.685650462162448	0.04353036657147649	2.5818048446797697	247.5	69.02410673410976	0.6528050077998316	0.94106463878327
ID10128	10128	9	258.0	86.75540275049116	212.7927308447937	0.0	12.0	12	9.000548096298065	1		389.99999999999864	390.0	390.0	390.0	98670.0	1.3669462020971496E-12	0.9792611795204148	2.8231802787854925E14	0.011213647434895065	0.050317053606916705	15.201659444177826	5.619454026347958	0.06733463012655888	2.7051844134504424	254.5	72.26017471160954	0.6124908936943868	0.9322344322344323
ID10321	10321	9	250.0	86.7989898989899	212.7080808080808	0.0	11.0	11	8.875905409054797	1		353.18623481781293	359.0	0.0	359.0	87237.0	45.405822895736016	0.9703294393225019	7.661301879675042	0.07536535113719953	0.10910893688858102	14.658739192862603	5.594342691919402	0.06574612621656693	2.620279092669104	247.5	68.26017471160957	0.6674984725822622	0.9519230769230769
ID10385	10385	9	263.0	86.36842105263158	213.03320802005013	0.0	18.0	18	9.201653640780462	1		567.3056603773612	576.0	0.0	576.0	150336.0	70.36356456177253	0.9898728372297432	8.021458916237004	-0.012315827440943783	0.1926107262859045	15.547020691986763	5.905232641227555	0.0541912937814257	2.632753294670354	266.0	73.10874385064491	0.6253927708334872	0.9172413793103447
ID10162	10162	9	248.0	86.88798920377867	212.43049932523618	0.0	9.0	9	8.866935315394846	1		296.38554216867453	300.0	0.0	300.0	73800.0	32.796229864941445	0.9972717561015694	9.024838680786207	0.06372244606679953	-0.1162695293614967	14.157672098629492	6.349645901133717	0.06986807659671097	2.2296789961313697	246.99999999999997	68.9148813674549	0.6535529683809819	0.9518304431599228
ID10003	10003	9	272.0	85.5869025450031	211.07045313469894	0.0	4.0	4	9.244793369261847	1		145.7827715355799	148.0	0.0	148.0	38924.0	18.01246443428772	0.9849893534037485	8.032235189514774	0.028151997144736696	0.009286534571658588	15.683781516529187	5.5822957167711715	0.03868662407573886	2.8095576286669326	268.50000000000006	71.57426038704638	0.6586283433899259	0.9572192513368986
ID10067	10067	9	251.0	85.9451219512195	211.36246612466124	0.0	6.0	6	8.848967849484623	1		205.78313253012178	210.0	0.0	210.0	51240.0	29.517100644715594	0.970034625925136	6.865615077461528	0.23462211200890662	0.15812708107168383	14.962554338296561	5.576957520501041	0.07916097432027512	2.6829242079205056	246.0	71.2608949523491	0.6087548391831334	0.8978102189781022
ID10199	10199	9	266.0	84.21959672337744	210.66446124763706	0.0	2.0	2	9.175672449232952	1		83.04905660377321	84.0	0.0	84.0	22008.0	8.903600366448455	0.9823124451733475	9.2443542412331	0.3664293990609814	0.15059680232212191	15.918564241369573	5.677826892553827	0.03940079343453766	2.8036367685400796	264.5	72.47737259675269	0.6327478206601362	0.9412811387900356
ID9977	9977	9	257.0	85.22888015717092	210.82612966601178	0.0	3.0	3	9.000548096298067	1		116.53937007873962	117.0	0.0	117.0	29601.0	7.341232920116404	0.986936541938072	15.770261356239658	0.19525945236660286	-0.0428104081193605	15.298573650845903	5.4934465785291895	0.03536398151260669	2.7848771135118473	254.50000000000003	71.49624268910932	0.6256496593949373	0.9271402550091074
ID10234	10234	9	250.0	87.06129887342611	212.1540755467197	0.0	8.0	8	8.947342419692193	1		264.62151394422375	270.0	0.0	270.0	66420.0	37.8015366790668	1.0	7.0002845701974366	0.23062660694703596	0.01709110043853588	14.974734796176756	5.551801765830646	0.04090011051066966	2.697274763724615	251.49999999999997	70.51923174762292	0.6355251015596821	0.9314814814814814
ID10395	10395	9	267.0	86.56603773584905	212.8308176100629	0.0	13.0	13	9.18434101276213	1		416.80608365019225	420.0	0.0	420.0	109620.0	36.55577722254178	0.9899111471275062	11.344113232184432	0.03477581805928982	0.11061554846242758	15.70664359920411	5.703935915174808	0.049450032179618374	2.753650081765119	265.0	72.84596114923644	0.6275448678583324	0.9363957597173145
ID10012	10012	9	226.0	85.75511695906434	210.25	0.0	0.0	0	8.51907589177983	1		27.75438596491227	28.0	0.0	28.0	6328.0	2.6166575966541856	0.9970544918998526	10.591164211868499	0.1364698749320111	0.037139796999371595	14.57730470251525	5.171132360144568	0.042545258498823735	2.8189772930329164	228.0	67.79465817520807	0.6233812857133896	0.9440993788819876
ID10207	10207	9	260.0	86.37925497752087	212.98105330764292	0.0	14.0	14	9.088532085254124	1		452.00000000000125	452.0	452.0	452.0	116164.0	1.2529953249945108E-12	0.9872367581365667	3.584187206575625E14	0.10847621547377258	0.09563920996985083	15.736620169558241	5.504426691661244	0.04415576827647518	2.8589026707173577	259.5	71.56516290732779	0.6367132648643709	0.9488117001828154
ID10303	10303	9	265.0	86.29262086513995	213.0642493638677	0.0	16.0	16	9.13220620552083	1		512.0381679389328	514.0	0.0	514.0	134154.0	31.755026049262153	0.9873096446700508	16.021666839381265	0.12554689025075508	0.009563001843896763	15.001975746658031	5.78240378140189	0.09760481606889448	2.594418569472667	262.0	70.50281539872883	0.6623663106179684	0.940754039497307
ID10495	10495	9	272.0	85.40397553516819	213.10489296636086	0.0	17.0	17	9.313401311287029	1		537.0146520146518	545.0	0.0	545.0	146605.0	65.6049883043318	0.9925790514505508	8.155091035651104	0.17042346506939357	-0.02887398496416188	15.937870330468009	5.635225462831731	0.05355253727962871	2.828257792982633	272.5	73.15347411505378	0.6398916731474874	0.9494773519163762
ID10147	10147	10	146.0	105.45382882882882	372.73873873873873	0.0	9.0	9	6.863662517577698	1		287.0608108108115	293.0	0.0	293.0	42485.0	41.4307431863195	0.7350612931110769	5.870700324723894	-0.006259426381006422	-0.1349257890690009	9.358310198252829	5.303793156877152	-1.3912395209185597	1.7644561017841347	148.0	48.12018645964268	0.8031875655986601	0.9641693811074918
ID10276	10276	10	140.0	105.64035087719299	372.68947368421055	0.0	11.0	11	6.734920844463591	1		354.48591549295674	357.0	0.0	357.0	50337.0	29.958774491191917	0.7775050417311546	10.351357521635972	-0.016421342540218514	0.04282765717037188	9.250531980286771	5.119404665310492	1.751618899215877	1.8069546334106263	142.5	47.57312064053327	0.7912276345082451	0.9531772575250836
ID10150	10150	10	144.0	105.66324200913242	372.5981735159817	0.0	10.0	10	6.817128675830715	1		322.77397260274023	325.0	0.0	325.0	47125.0	26.897191379576967	0.8114781405361082	10.751406878169568	0.06729842421494024	0.013834207991700905	9.552542442516902	4.9919039527194276	-1.3809185867333795	1.9136070190839682	146.0	48.558590197708284	0.7780913388008528	0.9573770491803278
ID9991	9991	10	140.0	105.34578884934757	370.9744958481613	0.0	4.0	4	6.687491234298748	1		144.96453900709238	146.0	0.0	146.0	20440.0	12.295418047571129	0.8196506710699232	10.621583114903997	-0.19340231905298724	0.0627118551501572	9.824935635728218	5.017905292921068	1.758336651581027	1.9579755021659326	140.5	48.53509169021904	0.749504905152096	0.9461279461279462
ID10058	10058	10	139.0	105.49513381995135	371.58515815085156	0.0	6.0	6	6.6036697681803656	1		205.4779411764708	207.0	0.0	207.0	27945.0	17.750103562249578	0.8020259032510899	10.304375480925264	0.10834491855369525	0.11417222917423334	9.711977052534728	4.826907269950044	1.8146181847473932	2.0120496436707476	137.0	48.08705261315351	0.7445161340738412	0.9513888888888888
ID10028	10028	10	134.0	104.53827160493827	370.7358024691358	0.0	1.0	1	6.555290583552474	1		56.57777777777785	57.0	0.0	57.0	7638.0	4.905778905196075	0.7802120964922505	10.109015010861059	-0.03201383828964353	0.09387574137758055	9.512678322132826	4.782524559297249	1.7543143813868658	1.9890495499160872	135.0	47.08524202758057	0.7651983383489277	0.9608540925266904
ID10092	10092	10	150.0	105.05846994535518	371.41803278688525	0.0	5.0	5	6.9672273999797145	1		169.24342105263116	175.0	0.0	175.0	25725.0	31.31637252650594	0.7328122366485563	4.57100342857668	-0.032837914740594214	-0.07896977050541838	9.778707355095385	5.223072564257683	1.7827101120334516	1.8722135744413424	152.50000000000003	48.70597289726959	0.807821229433504	0.9713375796178346
ID10351	10351	10	151.0	105.72004357298475	373.12200435729847	0.0	14.0	14	6.978639737521917	1		435.31372549019636	447.0	0.0	447.0	66603.0	71.55881557633079	0.8295600738017518	5.516585837880351	-0.12216495765278992	-0.06982840640576482	9.845925588871797	5.250253107731262	-1.4264001836157902	1.8753239866423155	153.0	50.558590197708284	0.7521619922218078	0.9357798165137615
ID10228	10228	10	140.0	105.5394265232975	372.19056152927124	0.0	8.0	8	6.6636498349357165	1		260.25531914893634	264.0	0.0	264.0	36696.0	31.329448550916833	0.7775254540264969	7.267342802934985	-0.07417094949525674	-0.004870562823790648	9.19949819774216	5.157572708505858	1.813292307725489	1.7836875440593147	139.5	47.219671849954565	0.7862092376937886	0.9489795918367347
ID10388	10388	10	148.0	105.79617117117118	373.09797297297297	0.0	13.0	13	6.863662517577698	1		416.0000000000012	416.0	416.0	416.0	61568.0	1.1977651584917042E-12	0.8081644640234953	3.104655885408622E14	0.059176562039254685	-0.06985411631010344	9.9294016800895	4.959186860775599	1.721571795752143	2.002223743296613	148.0	49.72711421848004	0.7521164123332236	0.9548387096774194
ID10294	10294	10	149.0	105.52356902356902	373.25533108866443	0.0	15.0	15	6.8752467663563115	1		467.637583892616	474.0	0.0	474.0	69678.0	54.73032347461973	0.7688387813821793	7.427769512473508	0.02319254008493265	0.07800772729806962	9.934577370623309	4.913119461130882	1.7107827583938588	2.022050847576299	148.5	49.14437663533518	0.7726604030483131	0.9611650485436891
ID9975	9975	10	139.0	104.90450771055754	370.9946619217082	0.0	3.0	3	6.687491234298748	1		112.68571428571394	116.0	0.0	116.0	15776.0	19.394831958033784	0.7909880462249259	5.132040435786968	0.04894355526543528	0.023408113711199458	9.411066934819802	4.819880493757258	-1.3494861643592548	1.9525519246813443	140.5	47.726426087734836	0.7751189594834144	0.9429530201342282
ID10200	10200	10	139.0	104.31090909090909	370.9339393939394	0.0	2.0	2	6.615709285501534	1		83.78571428571428	85.0	0.0	85.0	11730.0	10.122832454219418	0.784764147768088	7.278740628642905	-0.12324361180678708	0.03924133605904575	9.777338896865054	4.7341188689868785	-1.3890148471859038	2.0652922259549107	137.5	47.785501502120916	0.7566939570877687	0.9683098591549296
ID10008	10008	10	141.0	104.60705596107056	370.3856447688565	0.0	0.0	0	6.6036697681803656	1		26.80147058823535	27.0	0.0	27.0	3645.0	2.315230899423878	0.8026413398383145	10.308761871151335	-0.006616181613064806	0.17238661559315863	9.86132219949675	4.623977273000837	1.7703409246323496	2.1326493659639065	137.0	48.26086284235476	0.7391630803234125	0.9547038327526133
ID10425	10425	10	151.0	104.90131578947368	373.484649122807	0.0	19.0	19	6.955796338302048	1		596.0526315789484	600.0	0.0	600.0	90600.0	48.666426339228714	0.8037029663547685	10.914797951748172	0.04460096067761331	-0.03240334771952023	10.141177689906987	4.9844730907284305	1.8097605965813965	2.0345536038243424	152.0	49.79973347504273	0.7701927302689078	0.9559748427672954
ID10106	10106	10	148.0	105.82326621923937	373.0782997762863	0.0	12.0	12	6.886811529393324	1		378.84563758389214	384.0	0.0	384.0	56448.0	44.33848990348919	0.7971728148745594	7.580084170439105	-0.014290279720686397	0.0749342471594978	9.64396323671778	5.178039176497875	1.7271053652460528	1.8624739805928616	149.0	49.57243250978808	0.7619310498308489	0.9400630914826499
ID10490	10490	10	160.0	105.21811361200429	373.39281886388	0.0	17.0	17	7.0354237471228025	1		532.9870129870116	540.0	0.0	540.0	82080.0	61.33727470424225	0.7356750774508494	7.366136509681838	0.05382411404237138	0.13892705064220934	9.805464013198922	5.287597663747917	1.7667997936537212	1.8544270265541882	155.5	48.85574675970026	0.8186701312397874	0.9779874213836478
ID10363	10363	10	156.0	105.22736954206601	373.4840255591054	0.0	16.0	16	7.0580094352277	1		489.5714285714278	506.0	0.0	506.0	75394.0	89.97514959337964	0.7270826126987506	4.5813569429407	-0.014655231986586041	0.025367947970866486	9.898575961948776	5.364937569235403	1.7481321709427617	1.8450496085380348	156.5	49.03101845141538	0.8180547623715495	0.990506329113924
ID10460	10460	10	157.0	105.08466453674122	373.5947816826411	0.0	18.0	18	7.0580094352277	1		556.1656050955405	567.0	0.0	567.0	87318.0	77.87389931178814	0.7433334320614715	6.09039428084269	-0.03789284881000775	-0.07237635023179709	9.69784329374908	5.3094587411135725	1.801784383437192	1.8265220178950134	156.5	49.36725248461738	0.8069493778732566	0.9690402476780188
ID10045	10045	10	136.0	105.45151515151515	372.23939393939395	0.0	7.0	7	6.615709285501534	1		232.99999999999952	233.0	233.0	233.0	32154.0	4.849292448723871E-13	0.7630872944899219	4.159182215211317E14	-0.0846614166227764	0.08470157154106525	9.259399565560967	4.963050470113115	1.7892295908105935	1.8656670169525664	137.5	46.94260393849746	0.784112196397119	0.9581881533101045
ID10112	10112	11	147.0	426.5311418685121	246.16782006920414	0.0	14.0	14	6.782018766824356	1		444.8671328671332	448.0	0.0	448.0	63616.0	37.4636420483176	0.7374029238605544	10.079862979014129	-0.041374816218107534	0.07109094765068415	9.539042128414023	5.052051565568342	2.2289982255074023	1.8881521703828663	144.5	47.38544744405459	0.8087005516747847	0.9763513513513513
ID10020	10020	11	128.0	425.53053435114504	244.55979643765903	0.0	1.0	1	6.457444935117649	1		52.99999999999992	53.0	53.0	53.0	6837.0	7.846441827221678E-14	0.716510775062837	5.639093529619595E14	-0.01541433657355797	-0.013640185150339719	8.661838096228523	4.9931588868207015	-0.8623005647670522	1.7347411313289458	131.0	44.21544444720065	0.8420408674999967	0.9776119402985075
ID10340	10340	11	146.0	426.04096520763187	245.6257014590348	0.0	11.0	11	6.8752467663563115	1		348.6369863013699	361.0	0.0	361.0	50901.0	65.87814038966036	0.7463917713543567	4.523632228285677	-0.11682649103360422	0.37680868715518245	10.060627336708064	5.0853713736390125	-0.9070570686242527	1.9783466334158475	148.5	48.489544690589774	0.7936702570219291	0.9737704918032785
ID10437	10437	11	167.0	425.145325203252	246.6890243902439	0.0	19.0	19	7.225151993843567	1		594.8466257668707	606.0	0.0	606.0	96960.0	81.70373934217992	0.7640248072644613	6.306607986167791	0.0010399304572183074	-0.031682011740642474	10.567514590415952	5.165954837556454	2.25245020883989	2.045607234811694	164.0	51.529363701526286	0.7761473028908623	0.9534883720930233
ID9994	9994	11	141.0	425.5736842105263	244.1058479532164	0.0	0.0	0	6.734920844463591	1		21.375886524822707	22.0	0.0	22.0	3014.0	3.6655520088915097	0.7326555928716226	4.931764947526807	0.009055382394428674	0.047528742702165644	9.069953634721621	5.162864814678889	-0.8597122207740355	1.756767600990486	142.5	48.68826853294544	0.7553984124060964	0.9563758389261745
ID10059	10059	11	132.0	426.33396704689477	244.93979721166033	0.0	7.0	7	6.469756566762653	1		238.9999999999997	239.0	239.0	239.0	31070.0	3.1384824269440896E-13	0.7592137362919287	6.572848845222548E14	-0.07448185126133257	0.16698688790966687	9.340704128460198	4.693521699112644	2.2609067556546543	1.9901269722959094	131.5	46.91114438222764	0.7509025198992448	0.9563636363636364
ID10475	10475	11	155.0	425.4341825902336	246.88959660297238	0.0	18.0	18	7.069275219628611	1		572.9999999999989	573.0	573.0	573.0	89388.0	1.1405297985381843E-12	0.7810532567808351	4.4063777219873625E14	-0.05304623046172102	0.06362306703003523	10.092413831169532	5.05423801871827	-0.9530441002823274	1.996822032083269	157.0	49.99256859791846	0.7894027119018735	0.9781931464174457
ID10124	10124	11	139.0	426.27454545454543	245.72424242424245	0.0	12.0	12	6.615709285501534	1		382.29411764705947	388.0	0.0	388.0	51992.0	46.87732100281403	0.7506998570980542	6.993900733973056	-0.013273833959769232	-0.008311032501110946	9.140489658275476	5.060255093163802	2.211937545731129	1.8063298173690698	137.5	46.598288432516625	0.7957426423811887	0.9649122807017544
ID9998	9998	11	136.0	425.97222222222223	244.66787439613526	0.0	4.0	4	6.627726932618989	1		144.86956521739114	147.0	0.0	147.0	19992.0	17.632015541972372	0.7539919284084925	7.063896032826907	-0.08989141903002112	-0.018190306724203607	9.195176056910165	5.0235652348023825	2.2382767180582546	1.8304084105860896	138.0	46.92141102575259	0.7876745669229205	0.9583333333333334
ID10094	10094	11	136.0	425.952807646356	244.9910394265233	0.0	5.0	5	6.6636498349357165	1		171.90647482014353	177.0	0.0	177.0	23895.0	29.697726474814825	0.727115132848284	4.873948334742531	0.0425595150844807	0.1075461484608121	9.201359218045132	5.131483922006477	2.258059178748817	1.793118590625396	139.5	46.61646588135618	0.8066875992150123	0.9823943661971831
ID10063	10063	11	141.0	426.1175059952038	245.05755395683454	0.0	6.0	6	6.651697090182844	1		207.49640287769742	209.0	0.0	209.0	28842.0	17.727148630311465	0.7499089916272293	10.032167627602272	0.03457059212310423	0.1553463284684097	9.301170077983523	5.056797233803873	-0.8428626000166526	1.8393401293227072	139.00000000000003	47.10257207453124	0.7872912391528971	0.9520547945205481
ID10159	10159	11	142.0	426.2083333333333	245.4247685185185	0.0	9.0	9	6.770275002573077	1		295.9305555555565	298.0	0.0	298.0	42614.0	24.83333333333332	0.7752874520913189	10.408277404921744	0.05933074622679556	0.19924707331338748	9.406033682910776	5.374547093959486	2.230509093762212	1.7501072217754539	144.00000000000003	47.13625267962553	0.814445915454685	0.9931034482758623
ID9973	9973	11	141.0	425.67543859649123	244.5818713450292	0.0	3.0	3	6.734920844463591	1		110.9790209790208	115.0	0.0	115.0	15870.0	21.19874714988859	0.7301729222967929	4.418724275426428	0.009660348232991061	-0.023366245695177576	9.179569717680684	5.07588236152726	-0.8585015568420269	1.8084677823224184	142.5	48.35547918626315	0.7658317115652304	0.9375
ID10390	10390	11	144.0	426.2471655328798	245.9308390022676	0.0	13.0	13	6.840435166640879	1		403.8783783783782	418.0	0.0	418.0	59774.0	75.77741352192969	0.7495559628804147	4.566853147096561	0.016458178984259775	0.12887880154134929	9.29728389380493	5.30806477890937	2.292575858133348	1.7515392673326065	147.0	47.30481347667016	0.8254989590952287	0.9832775919732442
ID10201	10201	11	133.0	425.55188067444874	244.36770428015564	0.0	2.0	2	6.395531281654176	1		85.33333333333339	86.0	0.0	86.0	11008.0	7.571877794400363	0.7374494942826209	9.566767143635435	-0.12005497802135678	-0.003470903917578151	8.928611481794501	4.972490244129105	-0.8742244107124947	1.7956016087384565	128.5	45.39354332309537	0.7836548456565323	0.969811320754717
ID10233	10233	11	141.0	426.29314420803786	245.17494089834514	0.0	8.0	8	6.699380116989518	1		259.46099290780063	269.0	0.0	269.0	36584.0	49.9267345689799	0.7668450919628118	4.511054531536592	-0.06366984863288758	0.047695413199677794	9.45099258239999	4.985742995360855	2.24246192778687	1.8956036424649185	141.0	47.63627742817186	0.7808243438624876	0.9463087248322147
ID10170	10170	11	142.0	426.3158844765343	245.56137184115522	0.0	10.0	10	6.639722828285456	1		325.14705882353013	330.0	0.0	330.0	44220.0	39.8698864199193	0.7344949869937024	6.906859380429272	-0.050482563240151046	0.13493513518369274	9.422923055373307	4.929850303903276	2.277633034409963	1.9114014573449785	138.5	46.64285013779134	0.799999059967694	0.9618055555555556
ID10394	10394	11	153.0	425.7358803986711	246.57530454042083	0.0	16.0	16	6.921389879977901	1		500.8476821192042	511.0	0.0	511.0	75628.0	71.54483427374929	0.7550026328090925	6.023210977455727	-0.012270589644147616	0.03148721912815573	9.88851270581439	5.067680819685092	2.2160600734203717	1.951289565712796	150.5	49.4096645936624	0.7746803718986027	0.9495268138801262
ID10493	10493	11	152.0	425.54930332261523	246.58574490889606	0.0	17.0	17	7.0354237471228025	1		535.9935483870964	543.0	0.0	543.0	83079.0	61.4800671714423	0.7450666245577949	7.444547780127297	-0.08387943018974284	0.0927721453818707	9.70821356468479	5.22514014439753	-0.9738393351320742	1.8579814696633687	155.5	49.868938887917864	0.7857420626735787	0.971875
ID10302	10302	11	150.0	426.0348583877996	246.5119825708061	0.0	15.0	15	6.978639737521917	1		472.65562913907223	479.0	0.0	479.0	71371.0	54.942642377618306	0.7436335701137271	7.337853774692124	0.031837376565774636	0.08708696200690504	9.675157636975921	5.310938618859451	-0.9340496877138139	1.8217415660988578	153.0	48.63218277967286	0.8129311581312773	0.9714285714285714
ID10337	10337	12	140.0	95.53169014084507	372.28286384976525	0.0	14.0	14	6.723094811029982	1		436.804195804195	443.0	0.0	443.0	62463.0	52.20547954905958	0.7592292015022697	7.221895266933555	-6.032872135182172E-5	0.04318917789235434	9.376532215424415	4.9499370659613025	1.7208131329740097	1.8942730160961039	142.0	46.558590197708284	0.8231871183552135	0.9826989619377164
ID10050	10050	12	136.0	95.31829121540314	371.08363417569194	0.0	7.0	7	6.639722828285456	1		228.23741007194207	235.0	0.0	235.0	31725.0	39.42918486769205	0.7542491766812093	4.977629764806937	-0.03689417340561835	-0.02277233710527665	9.005461127882404	5.03504229339272	-1.3284954377051117	1.7885571963714988	138.5	45.97280376008138	0.8234887213214235	0.9685314685314688
ID9987	9987	12	134.0	95.30319803198033	370.12730627306274	0.0	4.0	4	6.567418791116007	1		142.94117647058857	144.0	0.0	144.0	19440.0	12.347898130260571	0.7536124724054957	9.949671947252096	-0.053348743785697955	0.21503208539730073	9.38716298278538	4.913787299611952	1.7767392509790456	1.910372266932819	135.5	46.86675334738781	0.7752100972365333	0.954225352112676
ID10435	10435	12	154.0	94.52768903088392	371.99946751863683	0.0	19.0	19	7.0580094352277	1		600.1528662420371	604.0	0.0	604.0	94224.0	48.20444782184416	0.7767322933503278	10.885644157887526	0.014036229629223362	0.12340696668987426	10.00125187587707	5.228775366690199	1.7632490162230994	1.9127331305127069	156.5	50.61230397276792	0.7677361499974593	0.9571865443425078
ID10022	10022	12	123.0	94.94621513944223	370.0006640106242	0.0	1.0	1	6.320434377166314	1		52.704000000000065	54.0	0.0	54.0	6588.0	8.29790490464016	0.6991786626988737	5.22702094174509	0.08153588198151183	0.06080872975635743	8.768087622842295	4.847174848411663	1.8042643782889898	1.8089068162489432	125.5	45.66557821041573	0.7562679014382324	0.9261992619926197
ID10152	10152	12	140.0	95.4769696969697	371.28424242424245	0.0	9.0	9	6.615709285501534	1		288.5869565217392	295.0	0.0	295.0	39825.0	43.17672532334666	0.7690760776816116	5.811386843544609	0.005104074635576894	0.1476519720416664	9.679801256427046	4.801027423244224	1.7596806623974566	2.0161937025317096	137.5	46.28812641333686	0.8064424074701303	0.9821428571428571
ID10090	10090	12	142.0	95.14678362573099	370.7374269005848	0.0	5.0	5	6.734920844463591	1		171.79020979021004	173.0	0.0	173.0	24566.0	14.466986773122729	0.7355147370926862	10.064991080358572	-0.035286002717987014	0.017823586122885406	9.551473559763823	5.0329702714966675	1.7890870957505443	1.897780643342341	142.5	48.29670956771403	0.7676966428049838	0.9531772575250834
ID10154	10154	12	139.0	95.5704898446834	371.6350059737157	0.0	10.0	10	6.6636498349357165	1		319.99285714285753	327.0	0.0	327.0	44799.0	47.522277461074445	0.7682430232134001	5.8509947156283095	-0.039520180488071044	-0.03328610328447665	9.477170617286996	4.821833919929541	-1.3561266319948446	1.9654701457294241	139.5	47.277791955799586	0.7842774013991811	0.9620689655172412
ID9931	9931	12	143.0	95.35567010309278	370.62027491408935	0.0	6.0	6	6.805445498991344	1		193.3150684931504	196.0	0.0	196.0	28224.0	22.860824320569957	0.7662561241241853	7.337094199955704	-0.03210720763791282	-0.022540292818038418	9.4596268071211	5.048834114050148	1.7738475184964344	1.8736259883834128	145.5	47.74992791079917	0.8019133006977613	0.9667774086378738
ID10476	10476	12	156.0	94.89760348583879	372.37363834422655	0.0	18.0	18	6.978639737521917	1		566.4967320261431	574.0	0.0	574.0	86674.0	65.41055807490999	0.741654163540885	7.3759687294562575	-0.03505476282957823	-0.0485533274290652	9.7164988852019	5.137907495900813	1.7812321886664164	1.8911393194513593	152.99999999999997	49.84372379528902	0.7738919574435953	0.9652996845425865
ID10286	10286	12	139.0	95.44880952380953	371.59285714285716	0.0	11.0	11	6.6755811781245455	1		352.8857142857145	358.0	0.0	358.0	49404.0	42.63498845424176	0.8005029337803856	7.359817034370416	-0.0329462637699225	0.035890993764167246	9.439472134586516	4.874606651307118	1.7873953306727763	1.9364582231584446	140.0	47.3225222202085	0.785601188949338	0.9655172413793104
ID9968	9968	12	138.0	95.35679903730446	370.2858002406739	0.0	3.0	3	6.639722828285456	1		109.74820143884885	113.0	0.0	113.0	15255.0	18.959565489570995	0.6873287344174315	4.71589172475468	-0.05184427750733309	0.0028415976674593777	9.310085397232122	5.042621066121267	1.8202743399720476	1.8462790035487129	138.5	46.09581788635073	0.8190993610065808	0.9753521126760564
ID10001	10001	12	127.0	94.9405684754522	369.8113695090439	0.0	0.0	0	6.407961869245868	1		24.03846153846156	25.0	0.0	25.0	3125.0	4.826290799993938	0.7299831561329917	4.203336349726568	0.043626432978676584	0.09993857857383857	9.014684744011698	4.818767715206379	1.7736198447964902	1.8707448204163157	129.0	46.04163421799942	0.7647123672799366	0.9416058394160586
ID10226	10226	12	135.0	95.36940298507463	371.07462686567163	0.0	8.0	8	6.530966601401967	1		260.0447761194024	262.0	0.0	262.0	34846.0	22.63335275023157	0.7798852433895761	10.06857334192219	-0.01092071831341735	0.1933801862720511	9.376719331134023	4.811304352174475	1.7531746518703395	1.9488934070230255	134.0	47.03580145254251	0.7611277662609942	0.9469964664310954
ID10389	10389	12	142.0	95.42013888888889	372.31828703703707	0.0	13.0	13	6.770275002573076	1		408.3124999999993	417.0	0.0	417.0	58797.0	59.76638304229252	0.7965991210067169	6.0583496895223625	-0.0692774014243287	0.0442900533318942	9.957306852297524	4.896395592209786	1.74485197038445	2.0335993415523244	144.0	47.57680581234313	0.7994324882660157	0.9863013698630136
ID10202	10202	12	130.0	94.77146464646465	369.8737373737374	0.0	2.0	2	6.4820448144285745	1		85.03759398496257	87.0	0.0	87.0	11310.0	12.966977881501803	0.7444111780722897	5.597140574204543	-0.02500291176087142	0.09163097765819007	9.636018412763299	4.555645831242184	-1.356366933616573	2.1151816382828548	132.0	46.39023022329877	0.7707805367269396	0.9777777777777777
ID10298	10298	12	148.0	95.21812080536913	372.6331096196868	0.0	16.0	16	6.886811529393324	1		501.6912751677846	512.0	0.0	512.0	74752.0	72.15775691374	0.7684270292009366	6.042254421077329	-0.027838267675109885	0.1299754847690919	9.866000423299884	5.052383761563646	1.7775243091579633	1.9527416936053343	149.0	48.13043379704585	0.808270224839161	0.9706840390879481
ID10491	10491	12	160.0	94.85889243876464	372.4211927582534	0.0	17.0	17	7.058009435227701	1		534.0193548387106	541.0	0.0	541.0	82773.0	61.25362125184292	0.7477763362235019	7.460038815234253	0.07984227324012699	-0.07386102115484879	9.922824252232084	5.236883129774276	1.7687999175340265	1.8947958177290438	156.50000000000003	49.634733309408404	0.7982755367071203	0.972049689440994
ID10300	10300	12	147.0	95.19319492502883	372.56920415224914	0.0	15.0	15	6.782018766824355	1		471.31468531468437	478.0	0.0	478.0	67398.0	56.33006596941431	0.7734983485578615	7.298427697770037	-0.007149013376163802	0.10240989905022962	9.736072487892606	4.923401380701871	-1.3304546146659701	1.9775093954465783	144.49999999999997	49.22997489002563	0.7492357343227772	0.9475409836065574
ID10430	10430	12	141.0	95.6159420289855	372.0652173913044	0.0	12.0	12	6.627726932618989	1		371.0071942446046	382.0	0.0	382.0	51570.0	64.093398380674	0.7818160453060746	5.079731310548735	0.01229053943936598	0.00616992620550824	9.437605834052217	4.8371514950666645	1.7630473961148734	1.9510668300708556	138.0	47.70233997570996	0.7620958274112637	0.965034965034965
ID10208	10208	13	92.0	474.5018518518518	171.57222222222222	0.0	14.0	14	5.352372348458314	1		447.9666666666676	453.0	0.0	453.0	40317.0	47.750392668542396	0.36333509924817203	5.000385484320246	0.15345103242186378	0.08766416170063582	6.492140763436576	5.035277074394739	2.6583053173175273	1.2893313848507448	90.0	35.214635168161024	0.9120234114974007	1.0
ID10496	10496	13	101.0	473.96204620462044	171.8877887788779	0.0	17.0	17	5.670035141386943	1		535.2941176470597	546.0	0.0	546.0	54600.0	76.07585951337616	0.3973510990969905	4.001699533278602	1.2275916100582847	-0.05162715711677461	8.182569901186099	4.912687013048168	-0.14966394357764273	1.6655996768068217	101.0	38.71697094474451	0.8466979195874921	0.9853658536585366
ID10305	10305	13	102.0	474.0571895424837	171.83496732026146	0.0	16.0	16	5.698035485213008	1		515.0000000000009	515.0	515.0	515.0	52530.0	9.139860609484196E-13	0.42327509516949957	3.3514405366991706E14	0.5056168304231284	0.02785110582731348	7.239247353802277	5.258875076534412	-0.2786374581971312	1.376577166874427	102.0	39.32943671713366	0.8286565794349944	0.9902912621359223
ID9986	9986	13	106.0	474.0298742138365	169.50471698113208	0.0	3.0	3	5.808687281605183	1		118.87850467289739	120.0	0.0	120.0	12720.0	11.600837868547973	0.40315530949506784	5.888580437991993	1.0746574816675907	-0.16135397788345968	8.134888617420096	5.052152799302925	-0.2939238398899703	1.6101826173077176	106.0	40.85038626520891	0.7982214507421962	0.9680365296803652
ID10345	10345	13	105.0	474.0400641025641	170.74519230769232	0.0	11.0	11	5.753627391751592	1		358.51923076923043	362.0	0.0	362.0	37286.0	35.49702046001122	0.37872466304702823	5.548768348364104	0.48504361478539487	0.10919549085473575	7.18944443322872	5.29636626430153	2.8617255447593877	1.3574296176771008	104.0	39.54982318546315	0.8355147299669953	0.985781990521327
ID10315	10315	13	103.0	474.1054750402576	172.02012882447664	0.0	15.0	15	5.739779892994359	1		473.7115384615388	483.0	0.0	483.0	49266.0	66.65410978332997	0.4097515006684463	4.131378771773819	0.9584015113490042	0.07761099782663591	7.63555395562521	5.346853475906284	-0.1287670210217379	1.4280462313082172	103.5	40.04679927813446	0.810988305624778	0.9627906976744186
ID10443	10443	13	103.0	473.75816993464053	171.79575163398695	0.0	19.0	19	5.698035485213008	1		597.1747572815528	609.0	0.0	609.0	61509.0	84.44506593330193	0.38143731910463125	3.9052528267954028	0.12084933869609688	-0.13219599019195125	6.89834533619285	5.318006999542295	2.859070613477985	1.2971674044029222	102.0	38.56939031008169	0.8616372942372033	0.9760765550239234
ID10029	10029	13	115.0	473.8594202898551	169.2913043478261	0.0	1.0	1	6.050259243299904	1		56.5	58.0	0.0	58.0	6554.0	9.245915667025042	0.40757857491018723	3.538891228671624	0.9000074537499546	-0.07408256286029856	7.951650010490427	5.381099470983406	-0.2421407718008616	1.4776998740440024	115.0	42.0864542427087	0.8158738768986448	0.9745762711864406
ID10062	10062	13	102.0	474.07453936348406	169.75795644891124	0.0	7.0	7	5.627773420748846	1		237.6000000000004	240.0	0.0	240.0	23760.0	23.99999999999993	0.34094398269642434	5.034282523729791	0.19557077373844164	0.06407101479921885	6.536017989009298	5.269098088681862	-0.42541097633580316	1.240443407771969	99.5	37.2777919557996	0.8997722280018815	0.9851485148514851
ID10097	10097	13	109.0	473.5568720379147	169.88388625592418	0.0	5.0	5	5.794971353888639	1		174.9056603773586	180.0	0.0	180.0	18540.0	29.991912656545225	0.3841029516660442	3.2367484395803423	0.37366598800770134	0.03415783504786168	7.102730376237029	5.192268267929181	-0.3099794708714804	1.3679436442273412	105.5	39.34736235788023	0.8563101148401127	0.9678899082568807
ID10132	10132	13	105.0	473.9070512820513	171.0625	0.0	12.0	12	5.753627391751592	1		380.80000000000007	392.0	0.0	392.0	39984.0	65.61988441600027	0.352132680386442	3.0225848221443155	0.5954822190481421	-0.08033046414457715	7.418181695724701	5.0035904376795814	-0.28113134507822685	1.4825717228696456	104.0	40.24483498974493	0.8069059189961192	0.9497716894977168
ID10069	10069	13	105.0	473.77422003284073	169.86124794745484	0.0	6.0	6	5.684052554969452	1		208.86274509803886	211.0	0.0	211.0	21304.0	20.896747207998036	0.3719523182303833	5.419516468101071	0.5236219254517298	-0.04338591699022482	6.944375808453626	5.351563672244705	-0.315241942269881	1.2976349033217833	101.5	37.78901430350687	0.8931919053931423	0.9854368932038835
ID10165	10165	13	105.0	474.0888888888889	170.68888888888887	0.0	9.0	9	5.781222885281108	1		296.2476190476192	302.0	0.0	302.0	31106.0	41.47909133907124	0.3742333095257382	3.8898925010255367	1.0604299913573756	-0.05298979941330382	7.946492550931632	5.222788379821972	2.8636635741531027	1.5215038353138295	105.0	40.78589116296294	0.7931936908411518	0.967741935483871
ID10007	10007	13	105.0	473.54738562091507	169.85947712418303	0.0	4.0	4	5.698035485213008	1		147.08737864077645	150.0	0.0	150.0	15150.0	20.799277323473373	0.38512423362374887	3.9325049482083916	0.4273829788411411	-0.019918259270393816	7.12678560772424	5.130869594593705	-0.4218487485119567	1.3890015086786833	102.0	38.62117841348031	0.8593280615641443	0.9714285714285714
ID10426	10426	13	101.0	473.96204620462044	171.8877887788779	0.0	18.0	18	5.670035141386943	1		572.3333333333336	578.0	0.0	578.0	58378.0	57.23052798405191	0.39854111138441206	5.699662941478475	1.2275916100582847	-0.05162715711677461	8.182569901186099	4.912687013048168	-0.14966394357764273	1.6655996768068217	101.0	38.71697094474451	0.8466979195874921	0.9853658536585366
ID10203	10203	13	112.0	474.00527903469083	169.28733031674207	0.0	2.0	2	5.930703366659714	1		87.1351351351353	88.0	0.0	88.0	9672.0	8.38015674239012	0.43746217226046547	6.32871069768281	0.7373237738220424	-0.05232283810561368	7.7223593371043755	5.3321636558157754	2.8324311294790143	1.4482600001749046	110.5	42.35848547237225	0.7739114908651044	0.9525862068965517
ID10235	10235	13	111.0	473.98787878787874	170.3212121212121	0.0	8.0	8	5.917270272703197	1		263.58181818181845	271.0	0.0	271.0	28994.0	44.338022247810784	0.32141283706798374	2.8919702757056074	1.0037471318422475	-0.10168983589604644	7.811694945339456	5.3400932585660685	2.965474761110013	1.462838674738251	110.0	41.32759752004314	0.8093236480752211	0.9734513274336283
ID10173	10173	13	103.0	473.9967637540453	170.78964401294496	0.0	10.0	10	5.725898905580716	1		324.57281553398036	331.0	0.0	331.0	33431.0	45.8970719604646	0.33696369416987126	3.564680866361433	0.3311964580572505	0.14847990921320958	6.955535016420078	5.3134072711216165	-0.2300192305416254	1.3090536188000175	103.0	38.78589116296294	0.8603982924766581	0.9856459330143541
ID10014	10014	13	107.0	473.6531100478469	168.94657097288678	0.0	0.0	0	5.767441643068972	1		28.163461538461505	29.0	0.0	29.0	2929.0	4.877351216768219	0.44112764475658883	3.535035861153577	0.30548247932237244	0.061673376076716066	6.930679146280017	5.240698489195997	-0.42648036114559645	1.32247240717397	104.5	38.652350553598446	0.8789705720264231	0.9766355140186916
ID10399	10399	13	107.0	473.8644859813084	171.35669781931466	0.0	13.0	13	5.836022431559495	1		410.1682242990646	422.0	0.0	422.0	43888.0	69.9914396357785	0.3720359515435709	3.1780922566242	0.6435237974154984	-0.2073023856325392	7.554522391195858	5.304751568277717	2.8806893292080105	1.4241048414730135	107.0	41.31670278006287	0.7876664178757568	0.9683257918552036
ID10401	10401	14	167.0	134.03992015968063	247.77245508982037	0.0	13.0	13	7.2909362219603215	1		417.90361445783225	423.0	0.0	423.0	69372.0	46.289370324496005	0.9799985541123456	8.93686940806553	-0.08405374752496061	-0.023922767110348273	11.308800385715351	4.8244086239815935	-0.05239395339843064	2.3440801281841206	167.00000000000003	53.79465817520807	0.7251836946839151	0.9488636363636366
ID10306	10306	14	174.0	133.95029239766083	248.23684210526315	0.0	15.0	15	7.377736139048903	1		469.7485380116952	481.0	0.0	481.0	80327.0	72.91397780682861	0.9685658153241651	6.339628933391355	-0.13955590208954535	-0.0012643127773014496	11.584130312799553	4.948686711212329	0.028879139218563887	2.3408493988017423	171.0	54.376707627607715	0.7267418283906841	0.9606741573033708
ID10054	10054	14	171.0	134.3416912487709	246.72615535889872	0.0	7.0	7	7.345306372654072	1		235.597633136094	237.0	0.0	237.0	39816.0	18.230769230769152	0.976539182341917	12.76968459269346	-0.04348675975755221	0.08823258728474037	10.622525995805152	5.328733512013471	-0.08183141983060332	1.993442901931009	169.5	52.98848526925168	0.7586064949809717	0.9630681818181818
ID10441	10441	14	180.0	133.1390423572744	248.10405156537755	0.0	19.0	19	7.590394548326596	1		597.9226519337009	608.0	0.0	608.0	108224.0	77.83925449022968	0.9962616822429905	7.667120535794845	0.05972748118319182	-0.09696759565240443	11.572810725438217	5.420331417011746	-0.011167011439841154	2.135074377392658	181.0	54.907620305207224	0.7544373749463034	0.9783783783783784
ID10155	10155	14	168.0	133.54690618762476	247.26247504990022	0.0	9.0	9	7.2909362219603215	1		292.4121212121209	296.0	0.0	296.0	48248.0	32.48902026140806	0.9721075128595231	8.873040502598183	0.06227756408953986	0.030334153853057884	11.157653824615666	5.062173709510263	-0.08723675180609716	2.2041230635080495	167.0	53.082359594209706	0.7447763815463773	0.9653179190751445
ID10060	10060	14	161.0	134.4298245614035	246.27605779153768	0.0	6.0	6	7.1698707532759745	1		204.14814814814795	208.0	0.0	208.0	33072.0	28.12885661005611	0.9709861263024582	7.150770149595013	-0.009637443069482339	-0.0024975243077210328	10.560799271041594	5.0451298985974775	-0.06803433005470423	2.093266077049363	161.5	51.63945493986976	0.7610603412483188	0.9670658682634731
ID10156	10156	14	166.0	133.76506024096386	247.3895582329317	0.0	10.0	10	7.269074295019225	1		324.0481927710834	328.0	0.0	328.0	53792.0	35.893412450200266	0.9798792756539234	8.93632001485918	0.003531042059429074	-9.150099223250883E-5	10.941559275994711	5.03202729604242	3.0797925986461765	2.1743839276468173	165.99999999999997	52.41100956304547	0.759404036726513	0.973607038123167
ID10478	10478	14	177.0	133.50379867046536	248.03276353276354	0.0	18.0	18	7.474181227750319	1		568.4659090909091	575.0	0.0	575.0	100050.0	61.119825890483995	0.9772087150765644	9.193632251915318	0.08911954117551779	0.1257730011196469	11.331031633484324	5.65625837319878	0.01432977816242322	2.003273345357506	175.5	54.55927832845349	0.7408832060432292	0.9887323943661972
ID10031	10031	14	157.0	133.11965811965814	245.67200854700857	0.0	1.0	1	7.046725639945928	1		57.87261146496807	59.0	0.0	59.0	9086.0	8.103280528034434	0.9827235213204951	7.0796435791924965	0.12170404006701815	0.05126736662688622	10.70593934265028	4.855550465587177	3.0914457049729958	2.2048868441439673	156.0	52.21544444720067	0.7190126055845962	0.9313432835820894
ID9999	9999	14	166.0	132.89939024390245	245.515243902439	0.0	0.0	0	7.225151993843567	1		23.55828220858887	24.0	0.0	24.0	3840.0	3.2357916571160232	0.9835710326059567	7.220230080632674	0.006834443915443712	0.035318345504808335	10.633095270105303	5.083526954273327	3.0730945473298115	2.0916767759373998	164.0	51.92807349567249	0.7642743607563585	0.9618768328445746
ID10096	10096	14	157.0	133.97710330138446	246.16879659211926	0.0	5.0	5	7.058009435227701	1		177.85987261146533	179.0	0.0	179.0	27924.0	14.285755231970448	0.982997157167998	12.343403839985514	0.01350283781371171	0.03735828377533625	10.73990782545036	4.723122361773054	3.1219765676197477	2.2738999760782423	156.50000000000003	51.97280376008136	0.728067949907241	0.9542682926829271
ID10130	10130	14	170.0	134.3167641325536	247.48830409356725	0.0	12.0	12	7.377736139048903	1		381.8538011695898	391.0	0.0	391.0	65297.0	59.27102977644542	0.9880952380952381	6.403925372878021	-0.00483819877714333	0.1517921451234777	11.06286639875929	5.209093150605342	3.088602087370701	2.1237605239356663	171.0	53.415140417847866	0.7531426213487027	0.9633802816901409
ID10006	10006	14	163.0	133.82198142414862	246.02631578947367	0.0	4.0	4	7.1698707532759745	1		147.13750000000044	149.0	0.0	149.0	23542.0	16.606237935329542	0.9793150702641206	8.767779485537805	0.14824279673411647	0.13936434839810288	10.751450694450929	5.2129346897968825	-0.0203329716785964	2.0624564346632646	161.5	52.48747567686421	0.7366666648738863	0.9758308157099698
ID10231	10231	14	173.0	134.25408261287222	246.93804034582132	0.0	8.0	8	7.431471271080021	1		260.86206896551766	267.0	0.0	267.0	45390.0	40.12989671957204	0.9921650737901456	6.474876678149224	-0.029589679440730807	0.06335917571045449	11.037828946406744	5.221667427299451	-0.07747598290278397	2.1138513894431044	173.50000000000003	54.38954209255357	0.7370187526714167	0.9429347826086958
ID10332	10332	14	173.0	133.7590420332356	247.3533724340176	0.0	11.0	11	7.366942078931822	1		357.8698224852065	360.0	0.0	360.0	60480.0	27.692307692307672	0.9805247934360488	12.795999699225494	-0.017422872188745723	0.020268670101579657	10.999218747544523	5.185063793659795	-0.059519739214038234	2.121327564184297	170.5	53.75241729175188	0.741546258707546	0.9551820728291318
ID10204	10204	14	171.0	134.21980676328502	248.02946859903383	0.0	14.0	14	7.410023978821114	1		449.9999999999982	450.0	450.0	450.0	77400.0	1.8243003328144516E-12	0.9884726224783861	2.4523994010219156E14	0.11434496593881684	0.27681743520113905	11.232361874325525	5.532032312848392	0.042112949509462955	2.0304223184376315	172.5	54.672240680335605	0.7252123925385049	0.9857142857142858
ID10301	10301	14	178.0	133.62163416898792	248.39693593314763	0.0	16.0	16	7.558877202997176	1		501.53631284916366	513.0	0.0	513.0	89775.0	76.03785699532136	0.9924309295896739	6.5708193275462445	-0.03186029779506985	-0.01887457189459772	11.259495267619714	5.2038202467921275	0.007132038266547726	2.1636979629649162	179.49999999999997	55.20887173758116	0.7400423493220883	0.9676549865229107
ID10206	10206	14	158.0	133.11375661375664	245.6925925925926	0.0	2.0	2	7.080523079119723	1		88.42580645161325	89.0	0.0	89.0	13706.0	7.14865202723227	0.9747608385914921	12.211483701949417	0.052397360838904526	-0.05868378967736645	10.704538248197046	5.186517682987415	-0.031365267430917644	2.0639162734004737	157.5	51.97026650559232	0.7327916876847475	0.9662576687116564
ID9982	9982	14	162.0	133.25548589341693	245.91797283176592	0.0	3.0	3	7.1253369637031625	1		117.49367088607562	119.0	0.0	119.0	18564.0	13.345839226340354	0.9749186443368519	8.6919605361139	0.20490343220296411	-0.006020105450011937	10.642918391851461	5.200567207814208	-0.03484856340646083	2.046491847246921	159.49999999999997	51.610581302481876	0.7524766883780821	0.9845679012345675
ID10494	10494	14	176.0	133.39402697495183	248.08477842003853	0.0	17.0	17	7.420755373261929	1		540.8554913294793	544.0	0.0	544.0	93568.0	41.35955411707212	0.9770114942528736	12.924860661584937	0.005588452111243171	0.19077337570537126	11.324663164559217	5.479767193461548	0.03646846382753239	2.066632169715493	173.0	54.60400859286237	0.7291332685869869	0.980169971671388
ID9953	9953	15	166.0	244.88871794871793	150.79333333333335	0.0	0.0	0	7.19203423968949	1		9.87730061349693	10.0	0.0	10.0	1610.0	1.104273439337734	0.9753855446703287	8.83315974372245	-0.045257251249431106	0.11387685749292357	10.075139529311034	5.322825589841592	-0.5942127685915993	1.892817895168132	162.5	51.6266091550917	0.7661539173022985	0.9530791788856305
ID10081	10081	15	163.0	245.0702564102564	151.92871794871795	0.0	5.0	5	7.19203423968949	1		165.96913580246886	167.0	0.0	167.0	26887.0	13.120759162017105	0.9795706043696207	12.51881185085304	0.007203715206552106	0.04070198892276139	10.161897817228763	5.413795098289921	-0.565570753028906	1.877037758676653	162.49999999999997	50.08446239748707	0.814061463644377	0.990853658536585
ID10243	10243	15	177.0	245.53619047619048	152.82857142857142	0.0	11.0	11	7.463526651802308	1		335.15428571428544	341.0	0.0	341.0	58652.0	44.39004459463075	0.9846153846153846	7.491684081714459	-0.1258074827783619	-0.04106328698300396	10.237439998106813	5.915590214990609	2.553664934366261	1.7305864040690764	175.0	51.37611004452103	0.8331543684771322	0.9943181818181818
ID10404	10404	15	191.0	244.7068062827225	153.27923211169283	0.0	19.0	19	7.797255174810174	1		580.8854166666671	587.0	0.0	587.0	111530.0	59.75339720310779	0.9929705090889119	9.687090243247548	-0.04286066809912703	0.0030518671051139408	10.979388927087417	5.75764647524271	2.537409992920278	1.9069230759994842	191.00000000000003	54.47380203263665	0.8088497487105978	0.9769820971867009
ID10277	10277	15	167.0	245.18756218905472	153.85323383084577	0.0	15.0	15	7.301842639757785	1		457.57831325301373	466.0	0.0	466.0	75958.0	62.26504841487984	0.9720234261672455	7.2446225040862195	0.003069904649862225	0.08566437035473841	9.88284339597442	5.62505942775916	-0.6195409700337395	1.756931375196408	167.5	49.93343399016383	0.8441931175976	0.9766763848396501
ID10439	10439	15	190.0	244.84767025089604	153.56093189964156	0.0	18.0	18	7.694520051971082	1		538.235294117647	550.0	0.0	550.0	100650.0	79.7886201717916	0.9782633964895968	6.671644583862847	-0.0727827523046822	-5.668761318195217E-4	10.673562109935375	5.75980005052881	-0.6161765064217535	1.8531133053751458	186.0	57.45151242470046	0.7081412220018984	0.9323308270676691
ID10408	10408	15	177.0	245.56873822975516	153.07062146892656	0.0	12.0	12	7.506054213402069	1		361.4636871508367	374.0	0.0	374.0	64702.0	67.5046612608823	0.9768875689983536	5.292044901457558	-0.05816764670849945	0.049114960447184074	10.215363648632433	5.674062605339917	-0.5675942550302211	1.8003614621767925	177.0	53.451512424700454	0.7785080972040795	0.9516129032258065
ID9962	9962	15	158.0	244.74595469255664	151.36515641855448	0.0	1.0	1	7.012765318716694	1		37.51282051282056	38.0	0.0	38.0	5852.0	4.288750745977767	0.9572245300867848	8.555631630503246	-0.03644378685722213	0.026490729967042874	9.562603731464298	5.311422043908822	-0.6154692028182754	1.800384840897884	154.49999999999997	49.327882714699854	0.7979090634108297	0.956656346749226
ID10346	10346	15	176.0	244.84564393939397	153.90151515151516	0.0	16.0	16	7.4848206370191095	1		488.4799999999982	497.0	0.0	497.0	85484.0	64.69751367604496	0.9771406178564431	7.462918515615932	0.06678779930404924	-0.04585413765366895	10.145651819933407	5.694255032054534	-0.6149635650763471	1.781734706791447	175.99999999999997	51.97816425457272	0.8186168080866064	0.9723756906077345
ID10474	10474	15	179.0	244.71042830540037	153.6880819366853	0.0	17.0	17	7.54834217738561	1		518.1675977653643	527.0	0.0	527.0	92752.0	67.84081549898693	0.9775280898876404	7.55119651556355	-0.07714828787358866	0.013633403117913952	10.794354675971016	5.453210450977861	2.5436892085548335	1.9794494954867166	179.0	53.99761813811668	0.771460489343508	0.9675675675675676
ID10220	10220	15	160.0	245.6818181818182	152.32967607105536	0.0	8.0	8	7.125336963703163	1		252.18124999999927	257.0	0.0	257.0	40349.0	34.96914576680971	0.9664941201107263	7.088662987150238	-0.023322075175239796	-0.007220223298326282	9.794148149281474	5.407455742111476	2.5911543926489795	1.811230385670638	159.5	50.2907525202247	0.792490898229395	0.9755351681957186
ID10317	10317	15	172.0	245.41954022988506	153.72509578544063	0.0	14.0	14	7.442171739215616	1		426.8372093023246	437.0	0.0	437.0	73416.0	66.05471070409432	0.9691036464882342	6.360483405593357	-0.12704051109046147	-0.006257169949552082	10.282190504571872	5.723360847161889	2.5479292502351325	1.7965301820294322	174.0	51.11158230688356	0.8369903681709391	0.9914529914529915
ID9906	9906	15	165.0	244.6329243353783	151.68711656441718	0.0	3.0	3	7.203090409536583	1		99.74534161490669	101.0	0.0	101.0	16059.0	11.221786568493494	0.9754563817218643	8.778110081668572	-0.03331494329049305	-0.03050162153372577	10.068818173552764	5.412476311023824	-0.5757027888260553	1.8602978738299818	163.00000000000003	51.908218897534994	0.7601953585470089	0.9504373177842568
ID10037	10037	15	167.0	245.58231707317074	152.0030487804878	0.0	7.0	7	7.225151993843568	1		221.81481481481507	226.0	0.0	226.0	35934.0	30.563084585926322	0.9634063700022589	7.122339627119612	-0.12157505944390892	0.1213103646407268	10.187707513456763	5.34990567704795	2.6017035578873373	1.9042779683320112	164.00000000000003	53.11567422353613	0.7304799750561557	0.9162011173184359
ID10133	10133	15	166.0	245.43432835820894	152.5	0.0	9.0	9	7.301842639757785	1		279.91071428571485	285.0	0.0	285.0	47025.0	37.85598780457847	0.9799408972866483	7.319182762328601	-0.07029958294001384	-0.07035363633419199	10.09149621886455	5.53587132321153	2.5816392412453872	1.822928249172194	167.5	51.68100769258075	0.7880662510474991	0.9571428571428572
ID10197	10197	15	169.0	245.62707722385142	152.8626588465298	0.0	10.0	10	7.366942078931822	1		308.18713450292336	310.0	0.0	310.0	52700.0	23.706292499958177	0.9805261359754016	12.87239797084081	-0.014369996692828369	0.08659959104097897	10.420152600410924	5.583685587402744	2.558987523190953	1.8661782504229194	170.5	51.56345847825782	0.805842502828355	0.9770773638968482
ID9910	9910	15	167.0	245.37141444114738	151.4841740850643	0.0	4.0	4	7.323606749544156	1		133.41176470588258	135.0	0.0	135.0	22680.0	14.599419715830678	1.0	9.138155303612471	-0.11172461930268282	-0.1186186059172963	10.035365251229303	5.663809744552207	2.603424875726548	1.7718401047778698	168.5	51.57021244752599	0.7961812177667238	0.9711815561959655
ID9942	9942	15	169.0	245.5340136054422	151.99854227405248	0.0	6.0	6	7.388514429878315	1		193.36842105263202	198.0	0.0	198.0	33066.0	30.014485666844134	0.9802942040759883	6.378394250259778	0.15572121279797907	-0.09896458162231876	10.761956628700815	5.511507606256597	2.539723921902558	1.9526339066436147	171.49999999999994	51.684748716749816	0.8067689404948389	0.9942028985507243
ID10171	10171	15	179.0	245.41135734072023	153.17036011080333	0.0	13.0	13	7.579903327627221	1		388.03846153846007	399.0	0.0	399.0	70623.0	65.39876537471636	0.9849234003116795	5.888354174745421	-0.046296591690733954	0.043360793650605016	10.457855956421835	5.6454450162961	-0.5681317273024469	1.8524413799504316	180.5	54.03729886232736	0.7767831678176135	0.9525065963060686
ID10143	10143	15	168.0	244.5207100591716	151.2120315581854	0.0	2.0	2	7.334464586120832	1		69.739644970414	71.0	0.0	71.0	11786.0	9.403186003480975	0.9840637450199202	7.357026347652525	0.03456283531956454	-0.061254710462104345	10.108874177817206	5.554406687100666	2.5007075791244793	1.819973715877459	169.0	52.037586278479026	0.784264001146198	0.9657142857142859
ID10209	10209	16	38.0	190.98148148148147	477.7962962962963	0.0	2.0	2	3.385137501286538	1		89.99999999999996	90.0	90.0	90.0	3060.0	4.327369131168714E-14	0.5999999999999999	1.5598391991526245E15	0.39229355088824563	1.2404332557843094	6.108952184225978	3.6043475781384093	0.11697970509203308	1.6948843172836174	36.0	28.12899020449196	0.5717472457192503	1.0
ID10017	10017	16	40.0	190.49122807017545	477.6228070175439	0.0	0.0	0	3.477898169151024	1		27.75	30.0	0.0	30.0	1110.0	8.002403485107555	0.5922989807474518	2.579817036284792	0.2747532917666203	0.6379451996989237	5.678369086881218	3.168644665070813	0.14103524166184161	1.7920498153283202	38.0	27.97060945745574	0.6103649716061467	0.9743589743589743
ID10497	10497	16	48.0	191.58591065292094	477.6305841924398	0.0	17.0	17	3.9291257907979795	1		512.8124999999997	547.0	0.0	547.0	24615.0	133.80879598508724	0.6009536035209974	2.8771740401952486	0.2176518487106161	0.40725962124899556	7.215073683556817	2.7728914795327864	0.053158326573321694	2.6020036257504415	48.5	32.35848547237225	0.582070018168216	0.9897959183673469
ID10402	10402	16	42.0	192.5375	477.6791666666667	0.0	13.0	13	3.5682482323055424	1		423.9999999999997	424.0	424.0	424.0	16112.0	2.880322595669507E-13	0.5999999999999998	1.1040430001768022E15	0.4560445765489356	0.35512902935369484	6.512910972556935	2.5985022505821225	0.07948855041863334	2.506409594641643	40.0	29.36505818199175	0.58291888299737	1.0
ID10210	10210	16	47.0	191.83333333333334	477.76666666666665	0.0	14.0	14	3.7846987830302403	1		453.9999999999996	454.0	454.0	454.0	19522.0	4.0261301821214637E-13	0.6363636363636362	8.770484190480102E14	0.007311272433281427	1.2242359483742842	7.255877336587523	3.6254872486022927	-0.026321722412700508	2.0013523256452848	45.0	33.36505818199175	0.5079706322659894	1.0
ID10434	10434	16	45.0	192.88827838827837	477.74542124542126	0.0	18.0	18	3.805666803775979	1		580.0000000000006	580.0	580.0	580.0	26100.0	5.748573776684583E-13	0.669724770642202	8.09374191493924E14	-0.2743974445661435	1.225991573175432	7.086778846599643	3.6250447373192944	-0.06630219154387465	1.954949348250054	45.5	32.35848547237225	0.5460656871475016	0.9891304347826086
ID10309	10309	16	44.0	192.71176470588236	477.66078431372546	0.0	16.0	16	3.6780660900548137	1		492.95348837209286	517.0	0.0	517.0	21197.0	110.16372090760284	0.6365343977459497	3.4809203272331692	0.21008000128254917	0.35787687863383477	6.558659872880446	2.645061186685169	0.03722770234189186	2.47958720421884	42.5	29.727968770336453	0.6043218846853164	1.0
ID10026	10026	16	40.0	191.59053497942386	477.656378600823	0.0	3.0	3	3.5904805236128943	1		121.00000000000009	121.0	121.0	121.0	4840.0	8.63513520599497E-14	0.6816608996539795	1.135994374907516E15	0.1836337347414842	0.3751069518490301	6.188150342160381	2.6493279627120137	0.07380927536568442	2.3357434146529044	40.5	28.358485472372255	0.6328471393078308	0.9878048780487805
ID10445	10445	16	48.0	190.58591065292094	477.6305841924398	0.0	19.0	19	3.9291257907979795	1		571.8749999999999	610.0	0.0	610.0	27450.0	149.22004671097488	0.6296434571588575	2.9614611039299894	0.2176518487106161	0.40725962124899556	7.215073683556817	2.7728914795327864	0.053158326573321694	2.6020036257504415	48.5	32.35848547237225	0.582070018168216	0.9897959183673469
ID10033	10033	16	40.0	191.59053497942386	477.656378600823	0.0	1.0	1	3.5904805236128943	1		60.0	60.0	60.0	60.0	2400.0	0.0	0.6254180602006689	Infinity	0.1836337347414842	0.3751069518490301	6.188150342160381	2.6493279627120137	0.07380927536568442	2.3357434146529044	40.5	28.358485472372255	0.6328471393078308	0.9878048780487805
ID10098	10098	16	37.0	191.76222222222222	477.7177777777778	0.0	5.0	5	3.454941494713355	1		180.99999999999986	181.0	181.0	181.0	6516.0	1.441243719105813E-13	0.648351648351648	9.879430160154112E14	0.23334124087065936	0.39275609777102494	6.230373738101494	2.64267142436691	0.12350267834918105	2.3576043849621104	37.5	29.950844619618653	0.5253188484500873	0.9493670886075949
ID10066	10066	16	37.0	191.92465753424656	477.9246575342466	0.0	7.0	7	3.4085643379153576	1		242.00000000000017	242.0	242.0	242.0	8712.0	1.7294924629269757E-13	0.6781609195402302	1.1309042698276792E15	-0.10244785712999595	0.9945322003733069	6.221424074977036	3.2215465194856567	0.0453318541700441	1.9311917544404515	36.5	29.594553449872045	0.5236958662428413	0.9733333333333334
ID10325	10325	16	44.0	192.71176470588236	477.66078431372546	0.0	15.0	15	3.6780660900548137	1		474.6976744186043	486.0	0.0	486.0	20412.0	74.11430518164578	0.6328708644610457	4.964875023142292	0.21008000128254917	0.35787687863383477	6.558659872880446	2.645061186685169	0.03722770234189186	2.47958720421884	42.5	29.727968770336453	0.6043218846853164	1.0
ID10070	10070	16	39.0	191.82432432432432	477.8243243243243	0.0	6.0	6	3.431831258788849	1		205.94285714285698	212.0	0.0	212.0	7208.0	35.83454040048912	0.6358907672301688	4.467896546618854	0.004712133503847852	1.2887756007366469	6.211730924508793	3.66188772049783	-0.021753556908929012	1.6963193299832564	37.0	29.36505818199175	0.5391999667725672	1.0
ID10167	10167	16	38.0	191.46536796536796	477.7424242424242	0.0	9.0	9	3.500704303147574	1		279.0789473684212	303.0	0.0	303.0	10605.0	82.80272275812747	0.5832762165867035	2.4833048366600092	0.13751964059612318	0.34171128104733445	6.266810608353428	2.467397041561376	0.11049215396660261	2.5398468518823267	38.5	28.358485472372255	0.601595428724728	0.9746835443037974
ID10135	10135	16	42.0	192.5375	477.6791666666667	0.0	12.0	12	3.5682482323055424	1		393.99999999999983	394.0	394.0	394.0	14972.0	1.7281935574017043E-13	0.6326530612244895	1.766873847505171E15	0.4560445765489356	0.35512902935369484	6.512910972556935	2.5985022505821225	0.07948855041863334	2.506409594641643	40.0	29.36505818199175	0.58291888299737	1.0
ID10010	10010	16	40.0	191.59053497942386	477.656378600823	0.0	4.0	4	3.5904805236128943	1		151.0000000000001	151.0	151.0	151.0	6040.0	1.1513513607993293E-13	0.6816608996539795	1.0632344046138529E15	0.1836337347414842	0.3751069518490301	6.188150342160381	2.6493279627120137	0.07380927536568442	2.3357434146529044	40.5	28.358485472372255	0.6328471393078308	0.9878048780487805
ID10237	10237	16	38.0	191.46536796536796	477.7424242424242	0.0	8.0	8	3.500704303147574	1		251.44736842105252	273.0	0.0	273.0	9555.0	74.60443337613455	0.583276216586703	2.483304836660009	0.13751964059612318	0.34171128104733445	6.266810608353428	2.467397041561376	0.11049215396660261	2.5398468518823267	38.5	28.358485472372255	0.601595428724728	0.9746835443037974
ID10019	10019	17	140.0	35.32729468599034	404.8478260869565	0.0	4.0	4	6.627726932618989	1		122.18978102189804	124.0	0.0	124.0	16740.0	14.927044567178012	0.6830612930339216	6.644323914207986	0.023633875063080838	0.12598298174883701	8.36833002622936	5.526133972226365	0.06631734078129714	1.5143190643381983	138.0	45.99505797887117	0.8197220342407463	0.9517241379310343
ID10372	10372	17	153.0	35.78272827282728	405.498899889989	0.0	8.0	8	6.944346460023743	1		239.52631578947432	246.0	0.0	246.0	36408.0	39.508058926142375	0.7272612831646417	5.105402267125535	-0.007676133369757769	-0.18008958412531312	8.837647359545022	5.812325996688042	0.08828336303289379	1.5205009775055387	151.50000000000003	47.20887173758116	0.8542308555863567	0.9742765273311899
ID10214	10214	17	149.0	34.8728813559322	404.19830508474575	0.0	2.0	2	6.852058684228348	1		59.35135135135126	61.0	0.0	61.0	8784.0	9.925480755583235	0.621172523500603	4.582390104589582	-0.028947655022760293	-0.045321755312800596	8.847168553778653	5.548397023493053	0.14159964032353425	1.594544967910177	147.5	48.44493971508095	0.7897780233347212	0.9276729559748431
ID10248	10248	17	149.0	35.58965517241379	405.9310344827586	0.0	11.0	11	6.793742230659745	1		336.45517241379247	346.0	0.0	346.0	48786.0	56.86570184194505	0.7168496621621617	4.940860802567886	-0.009890657000952291	0.03471692066657557	8.742780578700435	5.399452204071576	0.029743264379317624	1.619197697890121	145.0	47.79023305923562	0.7978101722313855	0.9539473684210524
ID9929	9929	17	151.0	35.37043189368771	405.1101882613511	0.0	7.0	7	6.921389879977901	1		213.10067114093965	216.0	0.0	216.0	31752.0	24.940400570712782	0.722878181597928	7.170045874199496	0.04596490940742032	-0.027489091966239824	9.079084788543394	5.440490082989476	0.1206186224298094	1.668799069578408	150.5	48.26017471160955	0.8120234745826094	0.9525316455696202
ID9898	9898	17	145.0	34.96020761245675	404.6049596309112	0.0	3.0	3	6.782018766824356	1		91.0624999999999	93.0	0.0	93.0	13113.0	13.329193340367404	0.6665301219601484	5.464775313312012	0.037668790585743225	0.017647150253021302	8.787577980372017	5.4967556392940295	0.22628279344901622	1.5986844890017051	144.50000000000003	46.36055448609782	0.8448516719707168	0.9863481228668944
ID10415	10415	17	169.0	34.3560157790927	406.3698224852071	0.0	19.0	19	7.334464586120832	1		587.9585798816586	595.0	0.0	595.0	99365.0	64.53453809778995	0.7343557728950737	7.715300484567227	0.10643644675055504	-0.11276646319591586	10.089065309167568	5.686566978430532	-0.009449954942762634	1.7741926451294707	169.0	50.69200551817269	0.8264519746870845	0.9941176470588236
ID10417	10417	17	154.0	35.93322475570032	405.96036916395224	0.0	12.0	12	6.990033442639017	1		364.759740259741	377.0	0.0	377.0	56173.0	67.03682094210323	0.7815817861562228	4.774107003159295	-0.013338985361762019	-0.08952311132883088	9.7027742124278	5.336909738027748	0.058664986868958435	1.8180510236647651	153.5	49.78399081708959	0.7782853006899717	0.9388379204892966
ID10290	10290	17	167.0	35.00354609929078	406.5557244174266	0.0	15.0	15	7.236157563046396	1		468.14545454545555	471.0	0.0	471.0	77244.0	36.6673002700078	0.725849423055884	10.73928841241178	0.15093635765067814	0.10033016129091113	10.384578953435618	5.564500503026818	0.05784692927717863	1.8662194293606247	164.49999999999994	50.515886378651985	0.8100648927990298	0.9879879879879876
ID10482	10482	17	167.0	34.76767676767677	406.51616161616164	0.0	17.0	17	7.247146419131151	1		532.0	532.0	532.0	532.0	86716.0	0.0	0.7299733284282166	Infinity	0.09178738747096497	0.12281291780953368	9.907839524175255	5.66938248131536	-0.022355863596548172	1.7476047094773761	165.0	50.373825194236886	0.8171164368541131	0.9880239520958084
ID9940	9940	17	146.0	34.92290249433107	403.9274376417234	0.0	0.0	0	6.84043516664088	1		1.9863013698630196	2.0	0.0	2.0	290.0	0.16552117772047314	-0.3393872712339792	-12.330201745769013	0.03336450075159161	0.022655391866253517	8.916957310705104	5.362452159249429	0.1909294609678694	1.6628506970126875	147.00000000000003	46.558590197708284	0.8521725802691296	0.9735099337748344
ID10196	10196	17	150.0	35.51251422070534	405.8993174061433	0.0	10.0	10	6.828791864299668	1		300.5342465753432	309.0	0.0	309.0	43878.0	50.614181518698615	0.7213693327830613	4.976630070197226	-0.0024032865730666962	0.03783274461077063	8.83178550793197	5.39079378840716	0.04658448892984812	1.6383089123024188	146.5	48.37601949686251	0.7866602892331848	0.948220064724919
ID10071	10071	17	152.0	35.87267759562841	404.8912568306011	0.0	6.0	6	6.967227399979713	1		179.41176470588235	183.0	0.0	183.0	27450.0	25.45598094641555	0.7222556843848817	5.911319296211912	0.019015790649967834	0.002830516694425363	8.939621389048366	5.541199036993716	0.16197917541684187	1.6133008992036506	152.49999999999997	47.20887173758116	0.859869343081976	0.9775641025641022
ID10136	10136	17	151.0	35.32497212931995	405.6549609810479	0.0	9.0	9	6.898356904689456	1		282.186666666667	286.0	0.0	286.0	42328.0	32.91342857802306	0.7276060207054916	7.221791326905136	0.0383635358605347	-0.027291909837265198	8.961404939008935	5.426766857355712	0.08332874136464326	1.6513340584849698	149.49999999999997	47.90388354186294	0.8186713853614574	0.9583333333333331
ID10328	10328	17	163.0	35.55450733752621	406.332285115304	0.0	14.0	14	7.1141599576634995	1		440.03797468354344	440.0	440.0	446.0	69526.0	0.477334370505438	0.7129078607900314	767.3559181389332	0.017768828316562287	-0.043739371577562865	10.01710550743904	5.385661108208621	0.10349236612912922	1.859958379514698	159.00000000000003	50.37382519423687	0.7874031118776005	0.9724770642201837
ID10360	10360	17	172.0	34.30660835762876	406.59426627793977	0.0	16.0	16	7.388514429878316	1		494.1988304093565	503.0	0.0	507.0	84508.0	66.23475361816675	0.7308775055892074	6.301211334907289	-0.006353267803488682	0.20855945872598117	10.12133701582121	5.891570515854445	0.041969063817876684	1.7179353091988459	171.5	51.2777919557996	0.8196253014346948	0.9913294797687862
ID10459	10459	17	169.0	34.23293768545994	406.58209693372896	0.0	18.0	18	7.323606749544156	1		552.603550295858	566.0	0.0	566.0	93390.0	86.29594834988565	0.7248223287929063	5.381959912934689	0.03697482313690513	0.0021246376616510187	9.99981765225522	5.558656666878598	3.131851106533665	1.7989629961928388	168.5	51.20887173758116	0.8074569083696705	0.962857142857143
ID9916	9916	17	145.0	34.90320733104238	404.87342497136314	0.0	5.0	5	6.805445498991344	1		149.8888888888888	152.0	0.0	152.0	21584.0	17.85062773811914	0.702163916513278	6.927604260162972	0.016727267110437614	0.010797359961507196	8.908105078768376	5.292430513596899	0.17828503590333486	1.6831784670355838	145.5	47.20887173758116	0.8203999306126395	0.9635761589403974
ID9918	9918	17	133.0	35.11548064918852	404.4737827715356	0.0	1.0	1	6.518770574697047	1		30.768656716417848	31.0	0.0	31.0	4123.0	2.6779921193022154	0.5386396191002428	8.044343753131278	0.0018550661116600667	-0.027682200702614075	8.476822713898338	5.2953160246863895	0.21404697608826087	1.600815262843613	133.50000000000003	44.60332046211718	0.8432507738457586	0.9780219780219782
ID10270	10270	17	149.0	35.44888888888889	406.2633333333333	0.0	13.0	13	6.90988298942671	1		399.59999999999894	405.0	0.0	405.0	59940.0	46.608176832515426	0.727029129570403	7.2184758740721024	-0.02090544678138599	-0.04094324659967415	9.45563156083174	5.265310818580646	0.05073947316468326	1.7958354001560475	150.0	49.14063965010793	0.7805837617367075	0.9615384615384616
ID10338	10338	18	157.0	213.6750524109015	349.57023060796644	0.0	13.0	13	7.1141599576634995	1		409.3924050632899	412.0	0.0	412.0	64684.0	32.77696010804021	0.9915963034372715	12.437545776275956	0.029944628126089737	-0.0064280362759160355	9.862284980553778	5.227891151847327	1.9573315099990987	1.8864748125195456	159.00000000000003	49.45151242470044	0.8170484889617134	0.9724770642201835
ID9988	9988	18	149.0	212.4911111111111	347.1811111111111	0.0	1.0	1	6.90988298942671	1		40.726666666666674	41.0	0.0	41.0	6109.0	3.34763598180368	1.0	12.165799055823108	-0.03695945125393978	0.26069857888162473	9.691829995206287	5.156694716339585	-1.1819219242765404	1.8794655352578078	150.0	48.558590197708284	0.7994089097269036	0.9677419354838708
ID10436	10436	18	171.0	212.8032945736434	349.9011627906977	0.0	19.0	19	7.399277020331919	1		594.4476744186054	605.0	0.0	605.0	102245.0	79.43228861169881	0.9843444227005872	7.424660201105242	0.021714000246357175	0.013883612508455186	10.537106472187618	5.335870894916882	-1.212233467924999	1.9747678832007718	172.0	52.28724709878993	0.7905816993045498	0.9717514124293783
ID10151	10151	18	148.0	212.4887766554433	347.1228956228956	0.0	2.0	2	6.8752467663563115	1		70.54054054054039	72.0	0.0	72.0	10440.0	10.180933479232136	0.9773483833939163	6.849318864002531	-0.034069295731087926	0.10929295499037268	9.310038762016724	5.2520852306024315	1.9379187404381786	1.772636648729486	148.5	47.671028465207456	0.8211590327602118	0.9705882352941176
ID9895	9895	18	157.0	212.98042328042325	347.78253968253966	0.0	4.0	4	7.080523079119723	1		125.99363057324888	131.0	0.0	131.0	19781.0	25.19551669909638	0.9825496175782037	4.956621344809851	0.009433154354749134	-0.0037183574908348236	9.416058817772804	5.485550302837226	1.9819835148268783	1.7165203667720714	157.50000000000003	48.11819899363523	0.854814134025331	0.987460815047022
ID10471	10471	18	168.0	213.0417895771878	350.21583087512295	0.0	18.0	18	7.345306372654072	1		550.9649122807023	571.0	0.0	571.0	94215.0	105.37344763977475	0.9838272064691176	5.186062356660194	-0.11533418312526289	0.07920207040521396	10.686052667137771	5.30868421390925	1.9198487288508541	2.012938090975408	169.5	52.39975050501779	0.7757488282470842	0.9685714285714285
ID10056	10056	18	157.0	212.9787685774947	348.16454352441616	0.0	5.0	5	7.069275219628611	1		154.97468354430373	159.0	0.0	159.0	24486.0	25.055848286152738	0.991324639670556	6.1582239222732476	0.007720576096541585	0.02593379644459751	9.364834362874532	5.488347164843348	1.9475442380406043	1.7063123161856015	157.0	50.26679413020764	0.7808131885277568	0.9602446483180428
ID10120	10120	18	149.0	213.86313465783664	349.29028697571744	0.0	12.0	12	6.93287767191607	1		378.3815789473677	386.0	0.0	386.0	57514.0	53.86799344713187	0.9733368416436432	6.929328016129862	-0.08149843948775605	0.0033383207326128936	9.628927534350865	5.3125380636048485	1.9276782068220033	1.8124910201240252	151.0	48.48775875016031	0.8070911607472268	0.9648562300319489
ID9899	9899	18	154.0	212.68776371308016	347.3059071729958	0.0	3.0	3	7.0917530989903295	1		92.80254777070043	94.0	0.0	94.0	14570.0	10.575394452512333	0.9914886696302723	8.737822850302694	0.036435020260617235	0.17998274233265027	9.559403662112521	5.68131885480508	1.9864736789049335	1.6826029142911911	158.00000000000003	49.411964454744705	0.8132099996608773	0.9663608562691135
ID10252	10252	18	153.0	213.47029702970298	349.14246424642465	0.0	11.0	11	6.944346460023743	1		345.39473684210435	350.0	0.0	350.0	52500.0	40.01459301598497	0.9779502429825195	8.535494829777747	-0.1494426463249675	0.034574174563935516	9.494899271315932	5.351920221364575	-1.1892232795498288	1.7741107637241693	151.5	49.06619373727455	0.7907837899185153	0.9680511182108626
ID10284	10284	18	158.0	212.41255144032922	349.9598765432099	0.0	15.0	15	7.1809610472257885	1		416.5652173913049	469.0	0.0	469.0	67067.0	148.2532370054985	0.9156800860013508	2.686145911471957	-0.05408723155670125	-0.037843165166279384	10.229091710637398	5.189655196237355	1.9317539585334829	1.971054207619376	162.0	51.01529667054284	0.782211227719577	0.9759036144578314
ID10223	10223	18	154.0	213.47799779977998	348.3877887788779	0.0	8.0	8	6.944346460023743	1		257.2733333333326	259.0	0.0	259.0	38591.0	21.147261446027965	0.9780927552741691	12.031063646429148	0.02649454746504746	-0.015730393266820988	9.89951002895732	5.005485917734125	-1.1906948208204384	1.9777320707034598	151.5	47.94498066282924	0.8282018594916198	0.9934426229508196
ID9936	9936	18	149.0	213.4677777777778	348.06222222222226	0.0	6.0	6	6.90988298942671	1		193.03355704697958	197.0	0.0	197.0	28762.0	27.763824437513197	0.9731507343003873	6.8580930126846615	-0.03585838279152661	0.0834331770762072	9.332570363548683	5.31042177591761	-1.2205944603092036	1.7574066161507613	150.0	47.73926055268069	0.8270842437887121	0.9740259740259738
ID10194	10194	18	151.0	213.6184210526316	349.9451754385965	0.0	14.0	14	6.955796338302048	1		446.04605263157777	449.0	0.0	449.0	67799.0	36.41870904385618	0.9738562091503268	12.08549587424178	-0.0792327164318919	0.0314319912072233	9.966818071055895	5.117445001447361	1.9243134533075876	1.9476160600137356	152.0	49.02984440505318	0.7945704724413009	0.968152866242038
ID10040	10040	18	154.0	213.41666666666666	348.4265350877193	0.0	7.0	7	6.955796338302048	1		224.48026315789414	229.0	0.0	229.0	34121.0	31.957954661640226	0.9822616407982262	6.961380776195499	-0.038767415031001375	0.11123499980903223	9.959026111023784	5.063110969292403	1.9662687249586368	1.9669776490037332	152.0	48.263745275725604	0.8199953914052953	0.9806451612903228
ID10362	10362	18	168.0	213.0374149659864	350.0315840621963	0.0	16.0	16	7.388514429878316	1		484.6839080459765	505.0	0.0	505.0	84335.0	99.51784383939601	0.9959579768977473	4.860458726931968	-0.009710561008099491	-0.003368872648518509	10.403191762984934	5.401902901165016	-1.177003549526316	1.9258383486939947	171.5	52.80123088482756	0.7730113930710251	0.9554317548746518
ID10140	10140	18	155.0	213.28980891719746	348.50424628450105	0.0	9.0	9	7.069275219628611	1		281.6369426751589	289.0	0.0	289.0	44217.0	45.68371657192119	0.9827213822894167	6.111205724560962	-0.006134927337140953	-0.008981534240526393	9.74500735863993	5.384272993894634	-1.162213423798573	1.8099021668645041	157.0	49.3997639229535	0.8084622938079288	0.9781931464174453
ID10492	10492	18	169.0	212.85588235294117	350.1892156862745	0.0	17.0	17	7.356132180109626	1		532.4352941176473	542.0	0.0	542.0	90514.0	71.5731838082216	0.9802371541501974	7.364791400643279	-0.021385970990621457	-0.006434192026923369	10.245458356296233	5.520962704170338	1.9428723284788065	1.8557376503480416	169.99999999999997	51.78832617276166	0.7965169758559157	0.9714285714285711
ID9949	9949	18	153.0	212.46655879180153	346.97788565264295	0.0	0.0	0	7.012765318716695	1		7.8967741935484	8.0	0.0	8.0	1224.0	0.9057836784006286	0.9869712316388929	8.661002008918375	0.06241280408557664	-0.041896309372824785	9.281928409755068	5.588392100482494	1.9236533559491702	1.6609300569574705	154.50000000000003	47.844411926034226	0.8481563267975861	0.9840764331210194
ID10367	10367	18	154.0	213.67320261437908	349.2494553376906	0.0	10.0	10	6.978639737521917	1		311.76470588235344	318.0	0.0	318.0	47700.0	44.234983283935065	0.9867549668874174	7.000935719179394	-0.07578313929271197	0.04189182820742041	9.936137578995783	5.06425990923756	2.00737933007439	1.9620117760685194	153.0	49.614942711934894	0.7810454493347914	0.9745222929936306
ID9922	9922	19	166.0	164.570281124498	274.7479919678715	0.0	5.0	5	7.269074295019227	1		149.33532934131716	153.0	0.0	153.0	24939.0	23.46404857742775	0.9796363813727763	6.298963466397939	0.019745860815746134	-0.08727426759725725	10.471466304329349	5.390987824715992	0.41302255377631836	1.9424021431324612	166.00000000000006	50.91143179837931	0.8047988183189397	0.9764705882352944
ID9923	9923	19	174.0	164.61337209302326	275.0687984496124	0.0	7.0	7	7.399277020331919	1		206.7719298245622	213.0	0.0	213.0	35358.0	35.991183991046945	0.9724361852785742	5.664787104296386	-0.029942991333969167	0.04905876141374988	10.11798284237483	5.643323672050901	0.40940655043773877	1.792912019646349	172.0	51.9448680356919	0.8010378109618633	0.9690140845070423
ID10467	10467	19	189.0	164.58421985815602	276.3218085106383	0.0	17.0	17	7.735777827895049	1		510.9523809523805	522.0	0.0	522.0	96570.0	75.33148629057904	0.9856131536880567	6.733575537540441	0.05372190620463042	0.05190777965869678	10.931522809580494	5.671971275638569	0.3258106970624324	1.9272881117244	188.0	54.01609518367333	0.8096947838228659	0.9690721649484536
ID10213	10213	19	187.0	164.98924731182797	276.15232974910396	0.0	14.0	14	7.694520051971082	1		414.5483870967753	426.0	0.0	426.0	77106.0	69.08623927269379	0.9890109890109889	5.967296365472803	0.07136092219885364	0.08426708510497484	10.507322059016708	5.833777881135588	0.38150343934657105	1.8011179501697758	186.0	53.46791745376234	0.8175913168778899	0.9637305699481865
ID10215	10215	19	164.0	163.88256410256412	274.05589743589746	0.0	2.0	2	7.19203423968949	1		61.23926380368084	62.0	0.0	62.0	9982.0	6.846495323893908	0.9713419190365257	8.814583891236962	-0.07413192841917873	0.05888873001952822	9.493623867768084	5.757522688180615	0.3637809265871432	1.6489077650110107	162.5	50.12743408069755	0.8126663554363837	0.9502923976608187
ID10188	10188	19	177.0	165.07142857142858	275.8548085901027	0.0	10.0	10	7.53779242774744	1		299.1620111731842	306.0	0.0	306.0	53550.0	45.3559146989635	0.9886047140833638	6.558080184979621	6.205222210075815E-4	0.029303532299273814	10.457701650236439	5.604056761784076	0.42948311752286283	1.8660948835406128	178.5	52.320621874335146	0.8194119436180427	0.9754098360655737
ID9901	9901	19	162.0	164.22782874617738	274.12079510703364	0.0	3.0	3	7.214129635032197	1		95.41463414634116	96.0	0.0	96.0	15648.0	7.496340570653099	0.9796958085463313	12.597618796012414	-0.009310937722690493	-0.011450748177781215	10.094782701548127	5.268924932462595	0.4210493457894385	1.9159093801759701	163.50000000000003	50.81828609775167	0.795586844523576	0.9703264094955492
ID10446	10446	19	194.0	164.52951388888889	276.2161458333333	0.0	18.0	18	7.81764019044672	1		544.3141361256561	553.0	0.0	553.0	103964.0	68.93998732049381	0.9790558692910798	7.811920779087428	0.23688204727337495	0.09823765850203806	11.243318149809998	5.691484241897877	0.37329490904211715	1.975463283732261	192.00000000000003	54.656982423759416	0.8076436650307779	0.9820971867007674
ID9939	9939	19	159.0	163.95134575569358	273.8053830227743	0.0	0.0	0	7.158763278359629	1		0.9689440993788835	1.0	0.0	1.0	156.0	0.17401006610420602	0.9705263157894738	5.485035246088128	0.0654955426066299	0.03752721708621442	9.77709604740016	5.459516540422301	0.38858220539553523	1.790835502559699	161.0	50.376707627607715	0.7972163161269668	0.9470588235294117
ID10195	10195	19	171.0	165.14846743295018	275.78735632183907	0.0	11.0	11	7.442171739215616	1		328.3199999999999	336.0	0.0	336.0	57456.0	50.35860368911373	0.9805851093335701	6.455731203398736	0.0036747054955465516	0.01987152218383606	10.235949083605204	5.60711276288554	0.44583657981062363	1.8255293796405774	174.0	51.899710313442476	0.8117629857732916	0.9693593314763229
ID10291	10291	19	174.0	165.27966101694915	275.92749529190206	0.0	12.0	12	7.506054213402069	1		359.3898305084751	372.0	0.0	372.0	63612.0	67.5108619920006	0.9922330097087378	5.302683005401272	0.12933607228092428	0.004820326051632747	10.219288803636786	5.849561355531415	0.3943781260876895	1.7470179698129509	177.0	51.998773150335936	0.8226155905962083	0.9833333333333333
ID10324	10324	19	183.0	164.87117117117117	276.4342342342342	0.0	16.0	16	7.673807981960539	1		476.75675675675626	490.0	0.0	490.0	88200.0	79.6750893252678	0.988950276243094	5.950518689381012	0.02637913125665197	0.1746946696559906	10.480709619381841	5.933520302519332	0.3644761593143011	1.7663560727906844	185.0	53.26329010842791	0.8194559505548238	0.9762532981530343
ID10262	10262	19	183.0	164.87117117117117	276.4342342342342	0.0	15.0	15	7.673807981960539	1		446.59459459459356	459.0	0.0	459.0	82620.0	74.63442040877104	0.9926199261992621	5.961599729770932	0.02637913125665197	0.1746946696559906	10.480709619381841	5.933520302519332	0.3644761593143011	1.7663560727906844	185.0	53.26329010842791	0.8194559505548238	0.9762532981530343
ID10073	10073	19	167.0	164.671626984127	274.91269841269843	0.0	6.0	6	7.312732791431452	1		179.6190476190483	184.0	0.0	184.0	30176.0	28.135644391324846	0.9759036144578312	6.306184744191579	0.19680787872329783	0.174486336699201	10.28069230777227	5.61882794737567	0.39802412739554716	1.8296862626971824	168.0	50.821181071942306	0.8173905986336846	0.9853372434017595
ID10013	10013	19	169.0	164.49317738791422	274.3654970760234	0.0	4.0	4	7.377736139048903	1		119.129411764706	122.0	0.0	122.0	20252.0	18.54710187111751	0.9841562012162446	6.371784957530687	0.06983027740717862	-0.006310321968615213	10.314564582279795	5.556356035151122	0.4106188390297896	1.856354149558967	171.0	51.433299170981655	0.8123014129227591	0.9855907780979827
ID10238	10238	19	176.0	164.7464183381089	275.1160458452722	0.0	8.0	8	7.452856844128396	1		236.01724137931092	243.0	0.0	243.0	41067.0	40.71336065345903	0.9843889309445707	5.751441396549543	-0.02393111571911201	0.0374874076063793	10.335182222741963	5.609051228178571	0.40391706200477223	1.84259009274517	174.5	51.900137771283	0.8140822280425672	0.9748603351955307
ID10110	10110	19	177.0	164.85243553008596	275.4216809933142	0.0	9.0	9	7.452856844128396	1		272.425287356322	274.0	0.0	274.0	47402.0	20.771886394061955	0.9809701921026296	12.989108513434871	0.0015661815146426764	0.14754239119035767	10.433835854850706	5.682919844627809	0.42130999165312844	1.8359991237099789	174.5	52.042300057212245	0.8096406979821625	0.988668555240793
ID10398	10398	19	200.0	164.6231696813092	276.3053402239449	0.0	19.0	19	7.848118435431737	1		578.0102564102567	584.0	0.0	584.0	112712.0	58.99134915991579	0.9827451188595853	9.71295144363468	0.1726361693762097	0.12279232562823059	11.095906307322851	5.8312733931153815	0.38848769886482626	1.9028273173442856	193.5	54.46675774151764	0.8196487597018337	0.9923076923076923
ID9919	9919	19	162.0	163.98045267489712	274.2170781893004	0.0	1.0	1	7.1809610472257885	1		31.20987654320998	32.0	0.0	32.0	5056.0	4.981246942551239	0.9791231732776619	6.199383164970734	-0.001791447566456703	0.050908771786993635	9.86463562018877	5.369867615205426	0.3829796449994539	1.837035161212516	162.0	51.52331507628972	0.7668621130935688	0.9529411764705882
ID10175	10175	19	183.0	164.81880108991825	276.1739327883742	0.0	13.0	13	7.6426346317697	1		385.6612021857937	401.0	0.0	401.0	70576.0	77.12381206578058	0.988731180147172	4.972211640098605	0.05054483896127628	0.029097448921032023	10.679063156112557	5.667852091253962	0.3315398760895998	1.8841464075238261	183.49999999999997	52.883430351397706	0.8245304440635108	0.9839142091152815
ID10336	10336	20	192.0	416.1108202443281	15.430191972076788	0.0	16.0	16	7.797255174810172	1		481.13541666666794	494.0	0.0	494.0	92378.0	78.87973744841065	0.9928581392104897	6.077747896796838	-0.01189437328699171	0.05804232654431067	10.697641874782246	5.85790874247027	-0.016946877207358015	1.8261878675616015	191.0	55.07274520933474	0.7913521392200913	0.9597989949748742
ID9921	9921	20	180.0	415.39757914338924	12.910614525139664	0.0	1.0	1	7.54834217738561	1		32.86033519553085	34.0	0.0	34.0	5882.0	6.136787387353009	0.977142857142857	5.292744375389591	0.013490219716174692	0.0228216128476472	10.23404068906719	5.756016780682033	3.1369476980319084	1.7779726986575175	179.00000000000003	52.44562784582615	0.817794748234823	0.9701897018970191
ID10211	10211	20	192.0	416.8385552654482	15.087467362924283	0.0	14.0	14	7.807454335709939	1		418.35937500000097	425.0	0.0	425.0	80325.0	52.84612668272392	0.9755468526124751	7.818566561495036	-0.001493100245150791	0.09924683879934351	10.44853282422657	6.2150879478766745	3.1154937192027203	1.6811560692067458	191.50000000000003	53.20887173758116	0.8499835919537168	0.9973958333333338
ID10244	10244	20	194.0	416.7796536796537	14.494805194805195	0.0	11.0	11	7.827812790964006	1		336.6282722513073	342.0	0.0	342.0	64296.0	42.63557986186054	0.9756703394688236	7.798247819851365	0.02839720638637506	0.0376234998718281	10.554717229283815	5.881720764507273	-0.021723261821765313	1.7944947833932083	192.5	56.689774704825865	0.7527159794665054	0.9436274509803921
ID9925	9925	20	181.0	416.2122507122507	13.622507122507123	0.0	6.0	6	7.474181227750319	1		193.87931034482745	195.0	0.0	195.0	33735.0	14.782911849788526	0.9736085154789957	12.939718486853542	-0.05952328576375872	-0.053245667062000616	10.092328795633415	5.7218869342041865	0.06433965892493003	1.7638112936667247	175.5	53.74550279482672	0.7634888950121311	0.9460916442048517
ID10469	10469	20	192.0	415.9605263157895	15.19298245614035	0.0	17.0	17	7.776816725043752	1		524.0000000000019	524.0	524.0	524.0	99036.0	1.9378095205378702E-12	0.9689119170984457	2.6613880792903084E14	0.04177133826264254	0.12165792055197454	10.87742937925805	5.802837638075785	0.021796833364821744	1.8745017623593194	190.0	55.49693081985454	0.7752210083404519	0.9644670050761421
ID10118	10118	20	192.0	416.22574955908294	14.064373897707231	0.0	9.0	9	7.756324418739616	1		272.579787234042	277.0	0.0	277.0	51245.0	34.803789454343985	0.9787215981437991	7.747678472097218	0.038126593246748317	0.09400148900184115	10.439351954512325	6.077921151316239	0.029885876142221362	1.7175859466771088	188.99999999999997	53.60989317173666	0.8263837803372912	0.9843749999999999
ID10023	10023	20	178.0	415.9957983193277	13.306722689075631	0.0	4.0	4	7.537792427747439	1		125.28409090909123	126.0	0.0	126.0	22050.0	9.497607354199522	0.9850873523165973	13.092025159739075	0.04727176931959159	0.12420064795356767	10.408798621993558	5.7397438553368785	0.05566018990141042	1.8134604756474175	178.49999999999997	53.406782160291556	0.7864212873820725	0.967479674796748
ID10375	10375	20	190.0	416.3788682581786	13.989832007073387	0.0	8.0	8	7.746057935856441	1		245.02659574468163	249.0	0.0	249.0	46065.0	31.285716874121395	0.9857264198843119	7.7756032733376275	0.009409817966349139	0.06847659128932268	10.30577886080304	6.134474259878983	-0.04134787755698515	1.6799775211716912	188.5	52.73673578258159	0.8517158485276419	0.9947229551451189
ID10279	10279	20	201.0	416.9073150457191	14.740232751454696	0.0	12.0	12	7.988812939345246	1		357.87064676616967	367.0	0.0	367.0	71932.0	57.30151118495583	0.9864530152150837	6.202804675873066	-0.02339261664617135	0.06941763727833002	10.707120233835457	6.126839178340306	3.116741741655014	1.747576510852028	200.5	55.681007692580735	0.812662216309731	0.9639423076923077
ID10217	10217	20	182.0	414.68715083798884	12.947858472998137	0.0	2.0	2	7.548342177385609	1		61.93820224719116	63.0	0.0	63.0	11025.0	8.132490541005447	0.9738293023597737	7.515160686477199	0.08221092842248098	0.07517760762415276	10.1150621552861	5.840503353349863	0.07130778097001067	1.7318819189590111	178.99999999999997	52.84596114923646	0.8054513109440408	0.9728260869565216
ID9900	9900	20	179.0	415.55258215962436	13.168544600938967	0.0	3.0	3	7.516648508319573	1		94.99999999999983	95.0	95.0	95.0	16910.0	1.710113019853788E-13	0.9667590027700831	5.461297885748393E14	0.1034668499238051	0.12222288991103648	10.205718864131068	5.735674476550949	0.0268893321469076	1.7793406696727503	177.50000000000006	52.87652609944695	0.797778616609011	0.9699453551912571
ID10444	10444	20	199.0	415.9107142857143	15.02465986394558	0.0	18.0	18	7.898654169668588	1		546.3959390862934	552.0	0.0	552.0	107640.0	55.47665057422861	0.9795928937690994	9.747583540601815	-0.13053154192454053	0.0699805066144497	10.811940877906158	6.198797201816018	-0.023566485259819893	1.7441998061718587	196.0	55.02479486485497	0.8134841041882837	0.9849246231155779
ID9966	9966	20	174.0	415.47294685990335	12.576328502415459	0.0	0.0	0	7.410023978821114	1		12.84883720930235	13.0	0.0	13.0	2210.0	1.3977211349210612	0.9883377970641084	9.138786394027859	-0.13614153536239515	-0.06413959939786013	10.370653291426615	5.5959545682161105	0.039806930504099794	1.8532411521583516	172.5	51.972803760081376	0.8025030118785876	0.9691011235955058
ID10034	10034	20	184.0	416.1440831074977	13.899277326106594	0.0	7.0	7	7.6634309549254365	1		218.17837837837783	223.0	0.0	223.0	40363.0	32.52215912747158	0.9853354273286201	6.65905405441389	0.05643740498189611	-0.04537160510706943	10.363938786522684	5.908214152940997	0.008557263379245894	1.7541576046907021	184.50000000000003	53.783990817089574	0.8014938353046106	0.9736147757255936
ID10068	10068	20	185.0	416.0284552845528	13.552393857271905	0.0	5.0	5	7.663430954925436	1		157.62162162162153	162.0	0.0	162.0	29160.0	26.341560144272382	0.9925999999999999	5.961539669931373	0.01696862541137972	-0.048182639133574866	10.757402186171756	5.74285285772087	-0.01854995756432348	1.8731808828619332	184.49999999999997	53.75241729175188	0.8024356875750276	0.9736147757255935
ID10393	10393	20	211.0	415.4728217426059	14.93804956035172	0.0	19.0	19	8.146631897251794	1		579.1884057971017	582.0	0.0	582.0	119892.0	40.45179632707276	0.9872302033451317	14.225983405092906	0.09644799246595843	0.04148277754689621	11.191878402037823	6.430272677361062	0.052061322230791074	1.7404982593414513	208.50000000000003	56.329094929827974	0.8257534119520312	0.9952267303102628
ID10107	10107	20	205.0	416.76847290640393	14.799671592775042	0.0	13.0	13	8.03846421247924	1		383.3251231527103	395.0	0.0	395.0	77815.0	67.0628691983013	0.9898989898989898	5.6868922386411835	-0.1090922809217809	0.0019600297843356852	10.774354860314475	6.317188529604942	3.1281222405296027	1.7055617083171444	203.0	55.79465817520807	0.8194466034918169	0.9643705463182898
ID10267	10267	20	185.0	416.0469168900804	15.159517426273458	0.0	15.0	15	7.70485520780741	1		450.55376344086136	463.0	0.0	463.0	83803.0	75.08668728464173	0.9710386103204147	5.912280630438107	0.014376600036795549	0.004158150817914136	10.153348228202551	5.973695171707164	3.110427960054193	1.6996763203270255	186.5	53.139951519362725	0.8299394190338847	0.9663212435233162
ID10364	10364	20	191.0	416.6544502617801	14.450261780104713	0.0	10.0	10	7.797255174810172	1		310.05235602094297	315.0	0.0	315.0	59220.0	39.26961303066096	0.9859154929577465	7.839481456081469	0.06364441481929896	0.042589427772785605	10.43542046980504	5.908506677182838	-0.001583282770730773	1.7661688544931329	191.0	56.73450496923476	0.7456734697106726	0.9385749385749386
ID9890	9890	21	132.0	231.9904214559387	177.68263090676882	0.0	6.0	6	6.445109785487341	1		187.5692307692304	192.0	0.0	192.0	24384.0	28.93991060387504	0.9792995690727601	6.413549353556843	0.10235923004017372	0.022202396285162348	8.66032080709311	4.997277443550914	0.4749305407130092	1.7330078037330958	130.5	44.49035811023505	0.828492483730306	0.9666666666666667
ID10466	10466	21	147.0	231.14597701149424	178.9735632183908	0.0	17.0	17	6.793742230659745	1		510.14583333333206	521.0	0.0	521.0	73461.0	74.67214763797195	0.9767947788252356	6.751611458002767	0.016737511089711575	0.01757052382251451	9.123324747787725	5.368700841824008	0.4065083452344993	1.6993542789186384	145.0	46.006115956300036	0.8608881439924301	0.9830508474576272
ID9891	9891	21	129.0	231.9084321475626	177.05994729907772	0.0	4.0	4	6.345565428096185	1		125.95275590551148	129.0	0.0	129.0	15996.0	19.66862712896752	0.9629173879491937	6.282762312535746	-0.040958524351854854	0.2725724630185742	8.286917345494986	5.29202837722349	0.5963728974454091	1.5659245859605144	126.5	43.585593584377705	0.8367861042603377	0.9730769230769231
ID9990	9990	21	131.0	231.52864583333334	176.75130208333334	0.0	1.0	1	6.383076486422923	1		41.00787401574807	42.0	0.0	42.0	5208.0	6.403739065245267	0.9633439851561695	6.284180008856556	0.10815559646580096	-4.434370435319688E-4	8.414088972371784	5.121731350414338	0.5358265779439413	1.6428212252271102	128.0	44.04163421799943	0.8292643250392251	0.973384030418251
ID10406	10406	21	146.0	230.83670033670035	178.6851851851852	0.0	19.0	19	6.8752467663563115	1		577.1409395973162	589.0	0.0	589.0	85994.0	83.00960707459566	0.9818400645957436	6.888991766077398	0.012519086164497274	-0.01833799393471935	9.178908416206166	5.47350951989443	0.4044466303072738	1.6769694805213757	148.5	47.08047990353402	0.8418884580040451	0.9867109634551496
ID10247	10247	21	133.0	232.18421052631578	178.37218045112783	0.0	11.0	11	6.506551687525748	1		344.9999999999996	345.0	345.0	345.0	45885.0	3.9940830008329643E-13	0.9752475247524751	8.529534605522091E14	0.12521808948826904	0.09231184007404224	8.979042515989212	5.102369781202108	0.4302870783832964	1.7597788676683814	133.00000000000003	44.657085626918125	0.8380708801344897	0.9743589743589746
ID10380	10380	21	138.0	232.4248484848485	178.03939393939396	0.0	8.0	8	6.615709285501534	1		252.15942028985552	254.0	0.0	254.0	34798.0	21.621915881272283	0.9854549287238809	11.576779270489597	0.028013127338406683	-0.062260844888345226	9.04786921592417	5.080639491991995	0.450817928617095	1.780852436033937	137.5	46.374112610388565	0.8034545927367369	0.9683098591549296
ID10316	10316	21	143.0	231.5457280385078	179.20036101083033	0.0	16.0	16	6.639722828285456	1		484.489208633093	488.0	0.0	488.0	67344.0	41.39161976838254	0.9619510359104206	11.478006967296203	0.036218226339139216	0.11335783876024721	8.904331451294645	5.366837028403953	0.45385002947818287	1.6591395274662755	138.5	45.57016410221267	0.8381050401235973	0.9822695035460993
ID10125	10125	21	138.0	232.24574209245742	178.14720194647202	0.0	9.0	9	6.6036697681803656	1		272.7956204379558	281.0	0.0	281.0	37373.0	47.4823711382835	0.9703703703703704	5.658803977468073	0.038472996087953536	-0.0032004816282406867	8.790033159471752	5.148498456669456	0.4494731468604032	1.7073003388172308	137.0	47.68169582332594	0.7572286640959207	0.9256756756756757
ID10285	10285	21	139.0	232.12529550827423	178.64657210401893	0.0	13.0	13	6.699380116989518	1		401.2269503546101	407.0	0.0	407.0	56573.0	48.29956651599728	0.9904534606205252	8.26720878210285	-0.01748681133474321	-0.09003977732009483	9.011316036671191	5.266833322780832	0.43608588649259633	1.710955233326676	141.0	46.43019836366114	0.821916877475936	0.9757785467128027
ID10158	10158	21	117.0	231.52250351617442	177.00492264416314	0.0	2.0	2	6.141638341092643	1		71.75213675213686	73.0	0.0	73.0	8395.0	9.50309022598471	0.9497800193153771	7.355926737933356	0.06815911433950453	0.11477270324759645	8.441616296873022	5.009430029913634	0.5697633248681773	1.6851450656989335	118.5	43.2175424489253	0.7972748782360172	0.983402489626556
ID10030	10030	21	134.0	232.1803482587065	177.67164179104478	0.0	7.0	7	6.530966601401967	1		217.70149253731384	221.0	0.0	221.0	29172.0	26.89775400824229	0.975062344139651	7.991475282751872	0.1155085196841968	-0.0023208153013492636	8.70829982416793	5.12201847005197	0.43753782202287894	1.7001695474322591	134.0	44.697377332496245	0.842850560648643	0.9816849816849816
ID10447	10447	21	148.0	231.2895335608646	179.01535836177473	0.0	18.0	18	6.828791864299667	1		546.4625850340136	554.0	0.0	554.0	80330.0	64.39819108631606	0.977196044211751	8.387812752383477	-0.04157167816858676	-0.03330470669652001	9.029476440565164	5.354096763973971	0.4189940904713915	1.6864611975864283	146.49999999999997	46.865725987073546	0.8381790290873202	0.9669966996699668
ID9970	9970	21	127.0	231.62388250319285	176.69795657726692	0.0	0.0	0	6.445109785487341	1		13.78625954198472	14.0	0.0	14.0	1806.0	1.7231796798485195	0.9896780293703401	7.958972535895167	-0.0026678916911462023	0.022483205058512402	8.821000937583644	4.989364125809915	0.481256152267955	1.7679609495632365	130.5	44.27657974067145	0.8365121342155061	0.9886363636363636
ID9907	9907	21	128.0	232.03281853281854	177.09073359073358	0.0	3.0	3	6.420368389804505	1		97.29230769230747	102.0	0.0	102.0	12648.0	21.484245590356725	0.9892637403476895	4.5041009590136705	0.06506095344702309	0.03513784008045813	8.528973608777038	5.319433936611137	0.5186652087570989	1.603361130227817	129.5	44.32686030772699	0.8282199552104513	0.9885496183206107
ID10421	10421	21	133.0	232.37867647058823	178.72794117647058	0.0	12.0	12	6.579524642479541	1		379.00000000000074	379.0	379.0	379.0	51544.0	7.416963008850002E-13	0.9902439024390244	5.084859617241392E14	0.060542578904187246	0.017142882350050657	8.860235812228943	5.10275857915398	0.446866948278154	1.736361945169262	136.0	44.77539503043329	0.8524519728500876	0.9927007299270073
ID10261	10261	21	137.0	231.75821596244128	179.09624413145542	0.0	15.0	15	6.723094811029982	1		457.9999999999992	458.0	458.0	458.0	64578.0	7.986449777346698E-13	0.9813953488372094	5.680866256785774E14	0.22539296998470934	0.1046938240134613	9.290523861851915	5.2773725914165786	0.4655654736802879	1.7604449374983595	142.0	46.29818870536558	0.832473096293357	0.9861111111111112
ID10074	10074	21	128.0	231.76410256410256	177.4923076923077	0.0	5.0	5	6.432750982580687	1		160.18604651162758	164.0	0.0	164.0	20664.0	24.81360748216739	0.9792170130497825	6.38778522403432	-0.012944848326262644	0.010218267124627709	8.411928450708833	5.056562429493789	0.5127485688644424	1.6635666162537517	130.0	44.22524137749667	0.8352428997567787	0.9701492537313433
ID10366	10366	21	138.0	232.23095238095237	178.40714285714284	0.0	10.0	10	6.6755811781245455	1		305.75886524822704	317.0	0.0	317.0	43112.0	58.835594269020746	0.990174558377757	5.171178182505458	-0.021046461150075288	0.10460711857433176	8.86291436754896	5.3437313278748135	0.4708943035254547	1.6585628699775434	140.0	45.56261986509537	0.8474625652324914	0.9929078014184397
ID10271	10271	21	138.0	232.18848484848485	179.1048484848485	0.0	14.0	14	6.615709285501534	1		425.6934306569341	432.0	0.0	432.0	58320.0	52.00389720178175	0.9805105316037023	8.105245230224817	-0.010382884362088193	-0.05272042292144698	8.805508237663206	5.175267925767625	0.4686318216060925	1.7014593957195217	137.5	47.83938843961697	0.7549902164663611	0.919732441471572
ID9952	9952	22	150.0	256.2175141242938	369.07966101694916	0.0	1.0	1	6.852058684228348	1		34.04761904761899	35.0	0.0	35.0	5005.0	5.7138780024151465	0.9679970142987101	5.861858919122453	0.30594618936473755	0.07474924610740287	8.980566093622434	5.593768393404449	0.17628138330024348	1.6054590505054376	147.5	46.45001501491561	0.8590731922626654	0.9768211920529801
ID10400	10400	22	179.0	256.6793427230047	371.5394366197183	0.0	19.0	19	7.516648508319571	1		581.6949152542362	585.0	0.0	585.0	102960.0	43.971292638165714	0.9775906817750207	13.079064349800118	-0.024715438362085985	0.04740106039304043	9.628742604711954	6.081756142331406	0.10282968920132696	1.5832174752440553	177.5	52.28812641333688	0.8158344880562137	0.962059620596206
ID10308	10308	22	163.0	257.0631469979296	371.57142857142856	0.0	14.0	14	7.158763278359629	1		428.5749999999989	434.0	0.0	434.0	68572.0	48.369847408946875	0.975153350415405	8.748915250327984	-0.06529153732342839	-0.013493474596031183	9.213407461105835	5.738515219655951	0.13860156867184314	1.6055385597911194	161.0	49.79023305923562	0.8161075991390263	0.9669669669669669
ID10021	10021	22	156.0	256.76198083067095	369.51171458998937	0.0	4.0	4	7.0580094352277	1		121.81528662420331	125.0	0.0	125.0	19125.0	19.759392980934713	0.9826666574663785	6.111034079559395	0.0049500313756036295	-0.050424611569084475	9.170603911579853	5.619513835212022	0.15331662499979082	1.6319212267290113	156.5	48.89718554334337	0.8225389663216784	0.9542682926829268
ID10117	10117	22	154.0	256.8595628415301	370.6704918032787	0.0	9.0	9	6.967227399979714	1		270.5165562913912	276.0	0.0	276.0	40848.0	38.64261107544988	0.9606480476045693	6.859967293024951	0.06201322151054975	0.007767139999054995	8.739955008922495	5.739265924691145	0.13176346981046963	1.5228349972985145	152.5	48.73231066660912	0.8069482784296123	0.9561128526645768
ID10472	10472	22	169.0	256.863184079602	371.65323383084575	0.0	17.0	17	7.301842639757785	1		519.7005988023938	526.0	0.0	526.0	86790.0	57.38923485069077	0.9643904259288875	8.89155787853937	0.00589758919037567	-0.012959050334549634	9.381020654290316	5.814683788335134	0.12565041409384836	1.6133328992213865	167.5	49.90388354186295	0.845193186900578	0.9654178674351584
ID10185	10185	22	163.0	257.14396284829724	370.83849329205367	0.0	10.0	10	7.1698707532759745	1		298.3	304.0	0.0	304.0	47728.0	41.36428137396921	0.970979381109391	7.105353541140277	0.0362582512601685	0.025473237473755083	9.030396161819615	5.894975921176924	0.16841837407383436	1.5318800759438402	161.5	49.49624268910934	0.8283958714687718	0.9556213017751479
ID10378	10378	22	155.0	257.3731182795699	370.4623655913978	0.0	8.0	8	7.024103669400641	1		247.1225806451612	252.0	0.0	252.0	38304.0	34.83026290564348	0.9783080260303687	7.017256914997463	-0.07266308511082444	0.013890066099072014	9.177489339001557	5.688886595941909	0.0858302407216347	1.6132311980956335	155.0	49.650450207725115	0.7901238669001497	0.9422492401215805
ID9932	9932	22	157.0	256.8814102564103	370.2104700854701	0.0	7.0	7	7.046725639945928	1		213.78064516129032	218.0	0.0	218.0	33136.0	30.130941719961427	0.9870113545900199	7.048674788785404	0.2210071314869665	0.11381815373206833	9.086060891795839	5.875273280470384	0.11529093665422425	1.5464916197172014	156.0	47.16921677300692	0.8810836299337672	0.9936305732484076
ID9933	9933	22	151.0	256.6766666666667	369.69222222222226	0.0	5.0	5	6.90988298942671	1		152.94701986754959	155.0	0.0	155.0	23095.0	17.778934381066577	0.964604881479094	8.4477202678659	0.016313564710396338	-0.024732018336478707	9.107527548019036	5.470733489116969	0.16104702408741822	1.664772660948812	150.0	48.28724709878992	0.8084184748766404	0.9646302250803859
ID9903	9903	22	149.0	256.2545045045045	369.3772522522523	0.0	3.0	3	6.863662517577698	1		95.36912751677863	98.0	0.0	98.0	14210.0	15.893373169976083	0.9681151888479588	5.90334609703717	0.06411449880037086	0.036302820982775416	8.823001423958694	5.539375302718996	0.1998686557966438	1.5927791387646064	148.0	47.74619092557191	0.8158195694222441	0.9487179487179487
ID10319	10319	22	171.0	257.2001972386588	371.66173570019726	0.0	16.0	16	7.334464586120832	1		477.49411764705866	489.0	0.0	489.0	81174.0	74.34043290964341	0.9721154747399006	6.332255811978912	-0.012201407990348419	0.009856758582951033	9.523958687024827	5.813686306660247	0.20186836428406552	1.6381961778904437	169.0	50.33128923245363	0.8383405220020459	0.9657142857142857
ID10450	10450	22	185.0	256.9553734061931	371.5464480874317	0.0	18.0	18	7.632215220473915	1		544.6906077348058	557.0	0.0	557.0	98589.0	82.11004384473381	0.9852089440943034	6.584241033424889	0.033839611251334514	0.019870852142160972	9.762018406608611	6.1505259544488435	0.1174735840632957	1.587184328447143	183.0	51.49693081985454	0.8671580526269617	0.9838709677419355
ID10099	10099	22	146.0	256.134703196347	369.3401826484018	0.0	2.0	2	6.817128675830715	1		62.693877551020464	64.0	0.0	64.0	9216.0	9.080018892094563	0.9907205757030585	6.872413025751249	0.10635320752934954	0.03841811480006588	9.00513088473886	5.377648643501491	0.16375981553543784	1.6745480193505995	146.0	46.44562784582615	0.8504975048304706	0.9765886287625418
ID10163	10163	22	160.0	257.1542443064182	371.343685300207	0.0	13.0	13	7.158763278359629	1		386.1614906832294	396.0	0.0	396.0	62172.0	61.83040318293214	0.9748427672955974	6.1659348216911445	-0.018541276111338333	0.04716607690928162	9.339108861739945	5.771386251276254	0.09599491323638865	1.6181742921251794	161.0	49.80883095476132	0.8154982674211475	0.9554896142433235
ID10259	10259	22	171.0	257.2001972386588	371.66173570019726	0.0	15.0	15	7.334464586120832	1		445.2705882352947	456.0	0.0	456.0	75696.0	69.32359387893078	0.9760512784391069	6.345229869348158	-0.012201407990348419	0.009856758582951033	9.523958687024827	5.813686306660247	0.20186836428406552	1.6381961778904437	169.0	50.33128923245363	0.8383405220020459	0.9657142857142857
ID9943	9943	22	149.0	256.1564971751413	369.21525423728815	0.0	0.0	0	6.852058684228348	1		3.9455782312925205	4.0	0.0	4.0	580.0	0.4649688887098628	0.9728801051587759	8.36903508523792	0.2374132913249232	0.14654931722414985	8.909094773495164	5.623394024417449	0.18469352165960243	1.58429139676338	147.5	46.45001501491561	0.8590731922626654	0.9833333333333333
ID10105	10105	22	162.0	257.08385093167703	370.7743271221532	0.0	11.0	11	7.158763278359629	1		330.78616352201266	335.0	0.0	335.0	52595.0	37.45264770344558	0.9710698689956332	8.702484631767687	-0.05680789216721524	0.044749626259825884	9.31461540745511	5.772114211406758	0.14792324080883712	1.6137268020524815	161.0	49.45658772453511	0.8271560346370865	0.9554896142433235
ID10138	10138	22	165.0	257.355421686747	371.1817269076305	0.0	12.0	12	7.269074295019226	1		358.40361445783066	365.0	0.0	365.0	59495.0	48.7698340588649	0.9878048780487806	7.303793956878563	-0.019800246538193806	0.09497864455401672	9.279380394856082	5.845160100686553	0.06036556134066961	1.587532289109781	166.0	49.76969274863626	0.8421472460146864	0.9707602339181286
ID10077	10077	22	154.0	257.0752508361204	369.7909698996655	0.0	6.0	6	6.898356904689457	1		183.50335570469832	186.0	0.0	186.0	27342.0	21.476456047002493	0.9557991382315206	8.351293999416441	-0.01958166169474553	-0.09076819983482033	8.675347985854962	5.741887130436886	0.13159755208064827	1.5108879343636412	149.5	46.55197077911018	0.866911798249285	0.9867986798679867
ID9920	9920	23	202.0	251.9900497512438	294.3590381426202	0.0	1.0	1	7.998767850296813	1		32.83663366336647	33.0	0.0	33.0	6633.0	2.321871897609975	0.9639943285395991	13.883041371402118	-0.11237236632219046	0.0315532720266131	12.800684547462795	5.237324017573143	0.5541509163791722	2.4441269061283593	200.99999999999994	62.44314992435745	0.6477930971353969	0.939252336448598
ID10016	10016	23	211.0	252.21987480438185	294.8724569640063	0.0	4.0	4	8.234075889688375	1		121.85046728971925	123.0	0.0	123.0	26076.0	11.862913162491065	0.9812214812214812	10.174190442013646	0.17932485917509394	-0.19197781845569442	13.197180355240725	5.562942283066438	0.5144365883434066	2.37233817712128	213.0	63.209757524177654	0.669917339423297	0.9616252821670429
ID10114	10114	23	222.0	252.90732265446223	295.9836003051106	0.0	9.0	9	8.339706837243037	1		272.47706422018416	275.0	0.0	275.0	59400.0	26.279461002923068	0.9666912060894808	10.192837148606815	-0.00857019312616001	0.03303225058444804	13.616513290409733	5.27997276219458	0.5230183779271453	2.5788983965800107	218.5	63.97933341837907	0.6707827464349607	0.9418103448275862
ID9924	9924	23	223.0	253.05506607929516	295.4133627019089	0.0	7.0	7	8.500373177909337	1		210.22907488986704	214.0	0.0	214.0	47722.0	28.2181834385916	0.9940387481371087	7.427855440363282	0.023201680762495982	-0.07434361523097667	13.539663572992119	5.611607755783991	0.5237817337215356	2.4127957908384685	227.0	64.86387235017881	0.6780004412961695	0.9557894736842105
ID10181	10181	23	221.0	252.89185185185184	296.21037037037036	0.0	13.0	13	8.462843753216344	1		398.61333333333266	404.0	0.0	404.0	89688.0	46.44117631092967	0.9850968703427719	8.518749354926072	-0.08005780716427925	-0.09494360720660024	13.365614011757332	5.614354472376196	0.5268965935864003	2.3806145617486325	224.99999999999997	63.699868491230774	0.6968115018027525	0.939457202505219
ID10405	10405	23	248.0	252.00539811066128	296.2584345479082	0.0	19.0	19	8.866935315394846	1		580.8582995951404	588.0	0.0	588.0	143472.0	64.53819819583717	0.9810554803788903	8.914157193836923	0.05239941039053881	0.05843641316811717	14.171892733377568	6.130460839297276	0.49530238575173924	2.31171735777731	247.0	67.19987765222945	0.687337205036826	0.9555125725338494
ID9927	9927	23	216.0	252.769877675841	295.32874617737	0.0	5.0	5	8.330159373509392	1		152.5936073059359	154.0	0.0	154.0	33418.0	14.683016315468484	0.9877305769149965	10.328375861144195	0.06103896004437505	-0.21772689035349374	13.404595726172175	5.6443523185833335	0.5282992693349315	2.3748687129326065	218.00000000000006	62.5033902310322	0.7012279347923132	0.9646017699115049
ID9897	9897	23	215.0	251.98456790123456	294.65972222222223	0.0	3.0	3	8.291859587312052	1		89.88018433179748	92.0	0.0	92.0	19504.0	13.835154631212642	0.9874424929834207	6.455459695097128	0.04431242441144303	-0.31700829538942404	13.177402836789565	5.761734028543074	0.5359308350654874	2.2870550378601275	216.0	62.40273981863424	0.6970377500907962	0.9642857142857143
ID10219	10219	23	234.0	252.93844492440604	296.7793376529878	0.0	14.0	14	8.5842145040503	1		419.7543103448265	429.0	0.0	429.0	97383.0	62.431711461877725	0.991209207597215	6.693732540882637	0.09991100487614618	-0.06585598845047243	13.326066035965736	5.666636672088467	0.5124753542781806	2.3516711600029843	231.5	64.27503769669578	0.7041678282816235	0.9487704918032787
ID10221	10221	23	226.0	253.1768115942029	296.25289855072464	0.0	11.0	11	8.556358677747903	1		331.1645021645008	337.0	0.0	337.0	76499.0	44.055782274479014	0.9882706881450168	7.472591836527277	-0.15624899867032535	0.02634968307627399	13.253817852825424	5.948331893675119	0.504830199693135	2.2281570850002925	230.0	64.37987661499221	0.6973285075545478	0.9543568464730291
ID10382	10382	23	215.0	253.2641144624903	296.43503480278423	0.0	12.0	12	8.28225696731313	1		371.27314814814747	373.0	0.0	373.0	80195.0	25.379435390503602	0.966386911266963	14.378833156898247	0.28475835470113575	-0.37870636381647094	13.020438910056775	5.886931873877454	0.5190891999056009	2.21175294516884	215.5	64.32005381592043	0.6545824244267935	0.9369565217391306
ID10191	10191	23	221.0	253.11958146487294	296.10762331838566	0.0	10.0	10	8.425147157111578	1		298.77678571428646	307.0	0.0	307.0	66926.0	49.6781948758641	0.9817373935020995	5.958820026075633	-0.02809800894916462	-0.03704952396110987	13.4342179378118	5.635237691556098	0.496133129446207	2.3839665109320554	222.99999999999994	62.61418547608693	0.7147748388807271	0.9469214437367302
ID10479	10479	23	232.0	252.1730632551528	296.3805970149254	0.0	17.0	17	8.639656724089152	1		519.9572649572658	529.0	0.0	529.0	121670.0	68.71692173882559	0.9743031279169796	7.468170304389128	-0.11597046262139175	-0.10291694916110662	14.183402819074395	5.534929728531468	0.53099148215458	2.56252626767089	234.49999999999997	65.50266271385762	0.6868071406587072	0.9650205761316869
ID10451	10451	23	239.0	252.31597222222223	296.4145833333333	0.0	18.0	18	8.740387444736633	1		544.1078838174269	558.0	0.0	558.0	131130.0	87.12235636880507	0.9830526352800535	6.191956993607953	0.2648661025386736	-0.10043987979898464	13.923368404011406	5.883564614863649	0.5183605978737948	2.3664851693541022	240.0	66.81209589879734	0.6756330939960011	0.9504950495049505
ID10100	10100	23	213.0	252.0648148148148	294.6358024691358	0.0	2.0	2	8.29185958731205	1		63.79629629629614	65.0	0.0	65.0	13780.0	8.783450886444939	0.9813084112149532	7.194717117615938	0.1474212209269427	-0.3206375086350229	12.735256828093847	5.8473833087178075	0.539975215871648	2.177941167138295	215.99999999999994	62.52472494726916	0.6943205755635439	0.9707865168539321
ID9941	9941	23	212.0	252.02973395931144	294.11032863849766	0.0	0.0	0	8.234075889688375	1		2.9579439252336357	3.0	0.0	3.0	633.0	0.35353012055075483	0.9811333230477618	8.287200271888894	0.03514748865899432	-0.026335860881645468	12.957724653551391	5.456377128182287	0.5463351335284612	2.37478538399124	213.0	62.03877200597745	0.6954454688472312	0.9321663019693655
ID10264	10264	23	229.0	252.85398230088495	296.7817109144543	0.0	15.0	15	8.481629223064203	1		454.88053097345266	461.0	0.0	461.0	102803.0	52.877206781846326	0.9676470588235294	8.461134904247722	0.14999347699510784	-0.018793529172735128	13.798796974603139	5.52008931274845	0.5147114553587704	2.499741615182803	225.99999999999997	65.29072350900456	0.6662164328618212	0.9262295081967212
ID10075	10075	23	221.0	252.89185185185184	295.21037037037036	0.0	6.0	6	8.462843753216344	1		180.888888888889	185.0	0.0	185.0	40700.0	27.330828863194018	0.9819819819819819	6.558324496547931	-0.08005780716427925	-0.09494360720660024	13.365614011757332	5.614354472376196	0.5268965935864003	2.3806145617486325	224.99999999999997	63.699868491230774	0.6968115018027525	0.939457202505219
ID10333	10333	23	230.0	252.66883116883116	296.9004329004329	0.0	16.0	16	8.574939283076915	1		484.536480686694	493.0	0.0	493.0	112897.0	64.1760086468214	0.9883229237795138	7.505778124843746	-0.12040780503337181	0.12192202332117356	13.564964122745014	5.878885977956096	0.514841460909814	2.307403847193023	231.0	64.56381659111354	0.6963754524893591	0.9565217391304348
ID10239	10239	23	217.0	253.21121351766513	295.94777265745006	0.0	8.0	8	8.311031542587394	1		239.52293577981615	244.0	0.0	244.0	52216.0	32.82226858161649	0.9691859725500728	7.183380859748365	0.2899140532069619	-0.10144302842080846	13.488648103763433	5.572055772311376	0.5316835199472967	2.420766886575532	217.0	62.99174638095862	0.687230301278644	0.9580573951434881
ID10080	10080	24	168.0	217.61827956989245	404.291788856305	0.0	6.0	6	7.366942078931823	1		184.68235294117616	188.0	0.0	188.0	31396.0	24.82612279694786	0.834859750071896	6.7695086113918785	-0.034118261031620196	0.05391414598849245	10.329382925724941	5.496133850907062	0.4597792969944894	1.8793907146239202	170.50000000000003	51.57835776739179	0.8053770073443073	0.9687500000000001
ID9889	9889	24	170.0	217.5893371757925	404.32228626320847	0.0	4.0	4	7.431471271080019	1		124.3005780346826	128.0	0.0	128.0	21504.0	21.50613351427223	0.8185355962605168	5.203032881162355	-0.030275517836590982	0.0027417621674741565	10.365499322385949	5.634349553707649	0.46328667063068774	1.8396975948297343	173.49999999999997	51.497218236006226	0.8221324739434204	0.9774647887323944
ID10273	10273	24	184.0	217.6269406392694	406.0360730593607	0.0	14.0	14	7.621781565260303	1		423.53551912568213	433.0	0.0	433.0	77507.0	63.48676071752993	0.8069013213123848	5.95830397383328	0.1851813278448411	0.07925447583928748	11.031091806902191	5.6250654992058795	0.46786268612903026	1.961060152714579	182.49999999999997	53.94662885022784	0.7880324684180455	0.9707446808510637
ID10403	10403	24	201.0	216.5688225538972	405.9344941956882	0.0	19.0	19	7.998767850296815	1		574.3383084577109	586.0	0.0	586.0	115442.0	82.04416478412331	0.8115084657994254	6.271952621881502	0.005459745682011197	-0.024284271308191618	11.682438802476378	5.624054086281942	0.4606891765332608	2.0772273209412946	201.0	58.6804836081978	0.7335311355711206	0.9414519906323187
ID10245	10245	24	181.0	217.3455949137148	405.4064486830154	0.0	11.0	11	7.642634631769701	1		337.3770491803286	343.0	0.0	343.0	61740.0	43.674682962834865	0.8384253849069128	7.045862777851207	6.79209126134642E-5	0.14376836957642944	10.859779196926919	5.655487311615009	0.41154678012688506	1.920219885318025	183.5	54.965376498605465	0.7632512397022159	0.9683377308707123
ID9959	9959	24	164.0	217.22255489021956	403.9560878243513	0.0	1.0	1	7.2909362219603215	1		36.335329341317454	37.0	0.0	37.0	6068.0	4.929149561834093	0.7832198657981099	6.475389572228422	-0.027591154472872588	-0.018616666353045274	10.208031223915889	5.485851218988065	0.4376256299572838	1.8607925764707285	167.0	51.3997639229535	0.7943357091193374	0.9709302325581395
ID10376	10376	24	176.0	217.52927289896127	404.8191690273843	0.0	8.0	8	7.49544494419371	1		240.05681818181725	250.0	0.0	250.0	42250.0	48.99559349388647	0.8041304144023171	4.367627371680746	0.006709613816962034	0.008244241442410634	10.337049365392641	5.561196522989638	0.4511038351648353	1.858781527079636	176.5	52.16915562422409	0.8149424837657518	0.9860335195530726
ID10442	10442	24	196.0	216.87766410912192	405.9910485933504	0.0	18.0	18	7.888572922204057	1		542.5663265306102	551.0	0.0	551.0	106343.0	67.81808766198574	0.8294212060095802	7.254353568014619	0.03663308104683645	0.025882845519233432	11.605046927831129	5.467679512137605	0.4647494257641256	2.1224811918967252	195.49999999999994	58.58372684986892	0.7158180302450612	0.9467312348668279
ID10349	10349	24	181.0	217.3455949137148	405.4064486830154	0.0	10.0	10	7.642634631769701	1		309.579234972679	313.0	0.0	313.0	56653.0	32.631526006630544	0.8353376486089468	8.635957898148913	6.79209126134642E-5	0.14376836957642944	10.859779196926919	5.655487311615009	0.41154678012688506	1.920219885318025	183.5	54.965376498605465	0.7632512397022159	0.9683377308707123
ID9904	9904	24	173.0	217.21626984126985	404.0684523809524	0.0	3.0	3	7.312732791431452	1		97.88622754491031	99.0	0.0	111.0	16347.0	10.849140303333023	0.7439933651570412	7.698045890346254	0.10108859989322423	0.050298220556057566	10.028399858892554	5.603392544620237	0.4461892320101521	1.789701467287121	168.0	51.307304457217484	0.801974849069955	0.9572649572649571
ID10032	10032	24	172.0	217.4296724470135	404.5587668593449	0.0	7.0	7	7.420755373261929	1		213.017341040463	222.0	0.0	222.0	36852.0	43.87011405093788	0.8194625018514561	4.373832702514596	-0.04938856276212976	0.05438293930027789	10.206845072949765	5.602301101432574	0.4943053081905708	1.8219022662562272	173.0	51.34950484708848	0.8244863061612372	0.9857549857549858
ID10065	10065	24	175.0	217.20140845070424	404.3328638497652	0.0	5.0	5	7.516648508319573	1		153.80446927374265	161.0	0.0	161.0	27531.0	33.360489011769396	0.8238926927974515	4.165219670472109	0.152135721231728	0.1059685709968658	10.82307601040241	5.425689766799838	0.4399823948583923	1.9947834239675004	177.50000000000006	53.38328033722723	0.7827042772915153	0.9568733153638819
ID10129	10129	24	177.0	217.37142857142857	405.03714285714284	0.0	9.0	9	7.463526651802308	1		279.74712643678095	283.0	0.0	283.0	48676.0	30.252967519204	0.8422164123633927	8.454943346447326	0.02438412638972669	0.11224132221598317	10.882565920610054	5.541880962573793	0.442044822665719	1.9636953579666763	175.0	53.256881543711515	0.7753476005662535	0.9776536312849162
ID10289	10289	24	190.0	217.38508771929824	405.6	0.0	12.0	12	7.776816725043752	1		363.23036649214595	371.0	0.0	371.0	69377.0	53.2636868436719	0.8303344446202755	6.187333445782744	-0.05572927094999973	0.0862969107805915	11.179009323220267	5.800652298458407	0.4378262046618771	1.9271986576735902	190.0	54.72728622850207	0.7971786124887358	0.9718670076726345
ID10386	10386	24	198.0	216.72390572390574	405.92255892255895	0.0	17.0	17	7.93885114260184	1		507.5353535353521	518.0	0.0	518.0	100492.0	73.06256454362693	0.8333941472670213	6.315329119587933	-0.16572487985948722	0.10543614725009474	11.759116025513267	5.775245197122	0.47394330514768623	2.036124116664905	197.99999999999997	57.49210048810456	0.7527637590290689	0.9565217391304345
ID10260	10260	24	182.0	217.48430286241918	406.1648199445983	0.0	15.0	15	7.579903327627222	1		449.42541436464296	457.0	0.0	457.0	81346.0	58.50746595729438	0.8352342352837074	6.991866374666113	-0.10484738902296867	0.10225940391379745	10.970088056418499	5.650881124167187	0.47258841272948127	1.9413057566372438	180.50000000000003	55.23839989434968	0.7433697609467854	0.9304123711340208
ID10101	10101	24	171.0	217.11290322580646	403.9916911045943	0.0	2.0	2	7.366942078931822	1		65.21893491124277	66.0	0.0	66.0	11022.0	7.158452965469074	0.7956694695902097	8.074038527196311	0.06214340235019269	8.7582944399023E-4	10.301279182703405	5.505771880658101	0.4475979326558919	1.8709963663572817	170.5	52.56395069219964	0.7754579431401769	0.9472222222222222
ID10327	10327	24	188.0	216.973032714412	406.35411140583557	0.0	16.0	16	7.746057935856441	1		480.5531914893604	491.0	0.0	491.0	90344.0	71.04289839399723	0.8224022913752956	6.105072827742616	0.023578142012764817	-0.09433770864238299	11.670169881404309	5.367134064069758	0.44656770491143916	2.1743764441306173	188.5	56.20020181359515	0.7499727234042203	0.9641943734015346
ID10169	10169	24	184.0	217.5910746812386	405.7887067395264	0.0	13.0	13	7.632215220473915	1		393.650273224043	398.0	0.0	398.0	72038.0	41.49312252600318	0.8206739679865204	8.552693514563584	0.036507437092671145	0.11253800829681483	10.990869133390907	5.660632759390101	0.40570458720039665	1.9416326054995852	183.0	53.92131952640429	0.7909334279371338	0.9786096256684492
ID9947	9947	24	168.0	216.98862512363996	403.7660731948566	0.0	0.0	0	7.323606749544156	1		5.964285714285703	6.0	0.0	6.0	1002.0	0.46291004988627454	0.7983862807232441	11.439891636729598	0.08229481741778259	-0.05500738840898277	10.681929716047154	5.210450639909479	0.4402439545340961	2.050097094141694	168.5	53.020058794589374	0.7532330356346922	0.9546742209631728
ID10465	10465	25	174.0	285.88380952380953	450.247619047619	0.0	17.0	17	7.463526651802308	1		505.1428571428583	520.0	0.0	520.0	88400.0	86.8798691208533	0.9805825242718447	5.757265535180455	-0.03995250224880106	0.0119698052859202	9.780037008164781	5.801368449890654	-0.17253597276865773	1.6858155265675496	175.0	50.943755004842785	0.8473561901086182	0.9695290858725761
ID10084	10084	25	151.0	286.6381578947368	448.9769736842105	0.0	6.0	6	6.955796338302048	1		181.25	190.0	0.0	190.0	27550.0	39.9554801917208	0.9683257918552037	4.463300965915707	-0.15582464464386792	0.045867985646093054	9.112802834253374	5.581094142598322	-0.0876768693179134	1.632798623606596	152.0	47.86292486281226	0.8337867379740809	0.9712460063897763
ID9957	9957	25	154.0	286.1023965141612	448.18409586056646	0.0	1.0	1	6.978639737521917	1		35.05882352941167	36.0	0.0	36.0	5364.0	5.763126086684311	0.9778761061946902	6.015253899574368	-0.15677763751820273	-0.008740540491603518	9.403601314365774	5.590080661592807	0.01847639207227893	1.6821942085691415	153.0	47.432649658277555	0.8545677977943362	0.9839228295819936
ID10278	10278	25	161.0	286.63958333333335	449.803125	0.0	13.0	13	7.136496464611085	1		393.31250000000085	406.0	0.0	406.0	62930.0	70.86280371030739	0.9703389830508474	5.466784354883198	-0.019953270205580624	-0.02224957368670504	9.387555992656221	5.530020882874213	3.023512062320881	1.6975624851125453	160.0	50.331289232453614	0.7936951687593338	0.960960960960961
ID9928	9928	25	153.0	286.26522702104097	448.421373200443	0.0	3.0	3	6.921389879977901	1		101.62666666666676	103.0	0.0	103.0	15244.0	11.853437564812483	0.9778014562244718	8.477374079358338	0.033777704623932404	-0.03834532148778919	8.948479549195342	5.693969635039403	3.096018325877462	1.571571350526427	150.5	46.73673578258159	0.8658239806809979	0.9933993399339934
ID10218	10218	25	172.0	286.99076773566566	449.9907677356657	0.0	14.0	14	7.388514429878316	1		413.06976744186085	428.0	0.0	428.0	71048.0	78.76098875492357	0.9840176549160811	5.202350446453777	-0.014529876115547987	0.06741830600930444	9.685857416823877	5.838851983477268	3.061024395218066	1.658863325227773	171.5	50.44493971508095	0.8469129500767754	0.9828080229226361
ID10251	10251	25	151.0	286.7857142857143	449.577519379845	0.0	11.0	11	6.921389879977901	1		344.40789473684316	349.0	0.0	349.0	52350.0	39.90026560736816	0.9734254119498229	8.515482686910907	0.0313124476506052	-0.031556800054795206	9.121227996213264	5.468234256541034	3.058415072087388	1.6680389991161342	150.5	47.97280376008136	0.8217811232096283	0.9647435897435898
ID10061	10061	25	157.0	286.55609492988134	448.84843581445523	0.0	5.0	5	7.012765318716695	1		155.87096774193537	160.0	0.0	160.0	24160.0	25.451433169000328	0.9737727109287423	6.042872686566791	0.07986683650031706	0.008626619265415598	9.314683983652003	5.469266091287419	3.026942676503931	1.7030957770532253	154.5	49.095909385699045	0.8054669597224813	0.9566563467492261
ID10381	10381	25	150.0	286.556856187291	449.36622073578593	0.0	8.0	8	6.898356904689457	1		249.89999999999932	255.0	0.0	255.0	37485.0	35.8195983249544	0.9730657868157027	6.881390085014443	0.039429606900613964	0.020009893359411807	9.29392801468974	5.3020840394730016	-0.05579094820785502	1.752882064014494	149.5	48.87303353641684	0.78652487769492	0.9583333333333334
ID10413	10413	25	160.0	286.86296296296297	449.6851851851852	0.0	12.0	12	7.080523079119723	1		364.1012658227841	376.0	0.0	376.0	57528.0	66.029832079918	0.9614187168060558	5.40572874134928	0.004674746131783402	-0.05880961281219958	9.137675817172212	5.659121267221456	3.074033889889474	1.614681040694269	157.5	49.745502794826706	0.799802528119736	0.9662576687116564
ID10350	10350	25	165.0	286.37373737373736	450.40909090909093	0.0	16.0	16	7.247146419131151	1		485.9272727272719	498.0	0.0	498.0	80178.0	76.82602801740629	0.9714285714285713	6.23336726944087	0.04024426910821449	0.020147371306782867	9.549319846203842	5.661061017224255	-0.09101991923374612	1.6868427697827724	165.0	51.00576072613604	0.7969945465798247	0.9455587392550143
ID9937	9937	25	155.0	286.5173724212812	448.84310532030406	0.0	7.0	7	6.990033442639017	1		214.24836601307223	220.0	0.0	220.0	32780.0	35.21910386307108	0.9779473763863967	6.015475547322203	-0.02644752739046114	0.024168323035347047	9.150375324748152	5.427676972771336	-0.05878000716413534	1.6858732328125323	153.5	48.44493971508095	0.8219045869957947	0.9654088050314465
ID10449	10449	25	168.0	286.11561561561564	449.98448448448454	0.0	18.0	18	7.280013464932681	1		549.3012048192763	556.0	0.0	556.0	91184.0	60.843711348509885	0.9799390921834971	8.93659553637711	0.04983168298742203	0.05523383663491397	9.598480790090964	5.682227306347088	-0.02198209273428311	1.6892109858698177	166.5	49.78399081708959	0.8441987137777219	0.9794117647058823
ID10102	10102	25	158.0	285.8159609120521	448.32084690553745	0.0	2.0	2	6.990033442639017	1		65.6948051948053	67.0	0.0	67.0	10117.0	9.290045218290459	0.9737721669895473	6.977559258570823	-0.04819192849591543	0.09770840231951247	9.007133562207487	5.73029107811552	-0.1088067589114061	1.5718457298978257	153.5	47.829135877576284	0.843205002894023	0.9777070063694268
ID9913	9913	25	152.0	286.3608305274972	448.4607182940517	0.0	4.0	4	6.8752467663563115	1		135.24000000000012	138.0	0.0	138.0	20286.0	19.384723799387032	0.9773545596594128	6.896728570123143	0.00886322368144306	-0.046496520642272755	8.862973777715442	5.700356774931414	3.078426637926559	1.5548103614658542	148.5	46.55197077911019	0.8611130571238712	0.9933110367892977
ID9945	9945	25	151.0	285.8914988814318	447.93624161073825	0.0	0.0	0	6.886811529393324	1		4.932432432432443	5.0	0.0	5.0	730.0	0.5792578193291018	0.968747171860388	8.379917360059396	0.003223990310866755	-0.14957993974323122	8.786768005372329	5.6730515343128	3.1064284599884013	1.5488609529151238	149.0	47.50032485321837	0.8298564481798711	0.9770491803278688
ID10396	10396	25	175.0	285.8684710351377	449.9539411206078	0.0	19.0	19	7.474181227750319	1		576.375	583.0	0.0	583.0	101442.0	61.97018868548236	0.9885390551232378	9.247237661103181	-0.011170307187464307	0.05261749745680564	9.981272285724437	5.89942739956778	-0.05154464517812206	1.6919052663408845	175.5	50.400342204926986	0.8682004656355066	0.9971590909090909
ID10141	10141	25	156.0	286.55698924731183	449.4021505376344	0.0	9.0	9	7.024103669400641	1		284.4230769230776	290.0	0.0	290.0	44370.0	39.955465282678595	0.9869297473922333	7.0716761069388285	-0.0668029344064657	0.12036991787148488	9.13997298007631	5.623295819504682	4.755325399234912E-4	1.6253765182286621	155.0	47.74330849220109	0.8545088002669736	0.9748427672955975
ID10109	10109	25	152.0	286.6706214689265	449.59491525423726	0.0	10.0	10	6.852058684228348	1		317.80821917808163	320.0	0.0	320.0	46400.0	26.48338843527573	0.9511620304553091	11.699915880305994	-0.08553524326771947	0.21174071053517024	8.983125445442143	5.658697208244245	-0.10140348819943998	1.5874900378755885	147.5	46.55197077911019	0.8553143159984578	0.9932659932659933
ID10269	10269	25	163.0	286.7419522326065	450.2694704049844	0.0	15.0	15	7.147638542378763	1		452.47204968944015	464.0	0.0	464.0	72848.0	72.4477451436381	0.9789268394840348	6.1789883533539465	-0.0876932103923156	0.014677780637323638	9.752339327571761	5.642861054940099	-0.015356721590716872	1.7282614674756132	160.5	50.08865601068919	0.8039076163032896	0.9697885196374623
ID10176	10176	26	134.0	209.08712121212122	413.73989898989896	0.0	13.0	13	6.4820448144285745	1		389.90977443609125	402.0	0.0	402.0	51858.0	68.91886519302417	0.6759184624139464	4.563493372333349	0.004958392248577674	-0.01616528637947553	8.297896296179685	5.256910020392785	0.19007159524518658	1.5784740967584003	132.0	44.32535794460074	0.8442659856064934	0.967032967032967
ID10242	10242	26	130.0	208.90966921119593	413.3320610687023	0.0	11.0	11	6.457444935117649	1		332.2137404580142	340.0	0.0	340.0	43520.0	51.05487359145847	0.6598966378702052	5.173747765622313	0.07107841517586663	-0.03123105851627093	8.513539047474797	5.177385395262186	0.17956626788453553	1.6443703525075646	131.0	43.84007657036217	0.8565220576758305	0.9812734082397003
ID10342	10342	26	130.0	208.90966921119593	413.3320610687023	0.0	10.0	10	6.457444935117649	1		302.4732824427482	312.0	0.0	312.0	39624.0	53.88639449295516	0.6556104151143115	4.445550859975484	0.07107841517586663	-0.03123105851627093	8.513539047474797	5.177385395262186	0.17956626788453553	1.6443703525075646	131.0	43.84007657036217	0.8565220576758305	0.9812734082397003
ID10310	10310	26	129.0	209.20542635658916	414.00516795865633	0.0	14.0	14	6.407961869245868	1		424.9615384615392	435.0	0.0	435.0	55245.0	65.56698496190506	0.6412438632742989	5.064592580949963	0.05748218199774951	-0.07132874269597014	7.998440677157671	5.392446318923128	0.1168146373953272	1.4832675568952087	129.0	45.25360200199006	0.7915771849294934	0.9280575539568345
ID9896	9896	26	126.0	208.32329317269077	411.90562248995985	0.0	4.0	4	6.295203001483109	1		126.71999999999979	132.0	0.0	132.0	15840.0	25.97070309704452	0.6968410667064373	4.007596818081179	0.04234273352987141	0.017195970007641045	8.057633711627824	5.281147930412197	0.1129197300148067	1.5257352791098433	124.5	43.367252484617396	0.8318698775119548	0.9576923076923077
ID10280	10280	26	126.0	209.04281949934125	414.0494071146245	0.0	15.0	15	6.345565428096185	1		455.8809523809532	467.0	0.0	467.0	57441.0	71.48086257373897	0.6292285668112931	4.9262684322614705	-0.003893589386051625	0.03707793713875438	8.245636551380375	5.124949613295315	0.09126903321193347	1.6089205111381526	126.5	44.51451011716159	0.8022268489923702	0.9511278195488722
ID10377	10377	26	122.0	208.66323731138544	412.6824417009602	0.0	8.0	8	6.2188946904840385	1		242.77049180327907	251.0	0.0	251.0	29618.0	44.881991618654375	0.7059130965307306	4.476598134471356	-0.06874518207554631	0.05118030642699757	7.846165403432382	5.156906998429949	0.19308517737233172	1.5214866984844198	121.5	42.1311845071176	0.860159129547448	0.972
ID10121	10121	26	123.0	208.9084699453552	412.94398907103823	0.0	9.0	9	6.231677632421503	1		274.4262295081964	279.0	0.0	279.0	33480.0	35.57437048287239	0.674739676690538	6.215947388500113	-0.0428349876187307	0.015494449140487516	7.973378381035773	5.032782186338763	0.19568508229856452	1.584288388772141	122.0	42.78146604699049	0.8376418526492581	0.953125
ID10409	10409	26	135.0	208.0638166047088	413.82342007434943	0.0	19.0	19	6.543139895472192	1		573.4888888888889	591.0	0.0	591.0	77421.0	100.5851437553206	0.7399896960355553	4.849535677698876	-0.006566246829052207	0.22667603592498917	8.51995029186133	5.345018237434858	0.38130993310325656	1.5939983576090027	134.5	45.56529151180297	0.8140739208314369	0.9676258992805755
ID10283	10283	26	126.0	208.79296875	413.6067708333333	0.0	12.0	12	6.383076486422923	1		366.1171875	369.0	0.0	369.0	46863.0	32.615300282229505	0.6919475768115244	9.181529243699579	0.021578228311749215	-0.02911177629452689	7.8876854956532565	5.312300785825423	0.21868328963022465	1.484796477770916	128.0	43.81511114379036	0.8378610435169441	0.9624060150375939
ID9965	9965	26	124.0	208.02126200274347	411.7112482853223	0.0	3.0	3	6.2188946904840385	1		106.41322314049577	111.0	0.0	111.0	12876.0	22.18470547527724	0.6711735241617338	3.8528774533793677	0.05359769637635797	0.02022096489967789	8.08263902197029	4.983135344556571	0.062598641620353	1.6219986942155857	121.5	42.66781556436317	0.8386588295497516	0.972
ID10477	10477	26	128.0	208.3671875	414.1666666666667	0.0	17.0	17	6.383076486422923	1		523.8425196850402	528.0	0.0	528.0	66528.0	46.85242369717056	0.6978192643314335	9.190733599360087	-0.003901182987803002	-0.007367493670253449	8.20440851575232	5.067091062836902	0.2679585488109325	1.619155530068357	128.0	44.37670762760773	0.8167886183081671	0.9588014981273408
ID10035	10035	26	124.0	208.30623306233062	412.5555555555556	0.0	7.0	7	6.257165172872317	1		220.2975206611571	224.0	0.0	224.0	26656.0	28.678285812352755	0.7182770663562283	6.4222206541164	0.05185707453628073	0.05160094009860948	7.879010530745308	5.264346874443767	0.12273339845538933	1.49667389301314	123.0	42.914881367454896	0.8392650595134408	0.968503937007874
ID10453	10453	26	137.0	208.3681592039801	413.9353233830846	0.0	18.0	18	6.530966601401967	1		543.2835820895516	560.0	0.0	560.0	72800.0	95.65583765404823	0.6638985814197988	4.532313962114632	0.1187424539838937	0.06981670910033645	8.469142891913911	5.27492094694282	0.1927367959771229	1.6055487801807462	134.0	43.79160932072602	0.8780775046960226	0.9710144927536232
ID10358	10358	26	135.0	208.47619047619045	413.96992481203006	0.0	16.0	16	6.506551687525748	1		478.39849624060065	501.0	0.0	501.0	63627.0	104.3764268528577	0.6619302598929079	3.6510418899867028	0.10368217031898537	0.017031836654526934	8.355561401011295	5.226856699658457	0.19357399137113915	1.5985824523479435	133.0	43.90457167260814	0.8670457540266647	0.9637681159420289
ID10103	10103	26	124.0	208.01417004048582	411.54318488529015	0.0	2.0	2	6.269870089858174	1		67.44715447154482	68.0	0.0	68.0	8296.0	6.131353515738518	0.6399692032378222	8.585402357336541	-1.0422781429280712E-4	0.05820007134421359	7.549659220216571	5.383492584526164	-0.020558318013213752	1.4023719920998212	123.5	41.367252484617396	0.906908489977732	0.988
ID9944	9944	26	122.0	208.59902370990235	412.5097629009763	0.0	6.0	6	6.167497985322977	1		198.9999999999996	199.0	199.0	199.0	23482.0	3.9960075819694846E-13	0.7218833155331892	4.175611211016162E14	0.05008770276125679	0.07505315883277293	7.558584846347569	5.352740719151868	0.11891120612669599	1.412096203222265	119.5	42.37451332498209	0.8363119889302664	0.9637096774193549
ID9980	9980	26	122.0	208.12962962962962	411.5603566529493	0.0	1.0	1	6.2188946904840385	1		38.355371900826434	39.0	0.0	39.0	4641.0	4.993094404829246	0.6606391221108487	6.1118887398931605	-0.02685556576011967	0.05956246585234193	7.416698247637538	5.413941988480475	-0.03826506481575639	1.3699256961782065	121.5	41.367252484617396	0.8922217128121006	0.9798387096774194
ID9948	9948	26	122.0	207.83744855967078	411.3422496570645	0.0	0.0	0	6.2188946904840385	1		6.885245901639358	7.0	0.0	7.0	840.0	0.8925469296778092	0.6760914191870815	6.223377021235293	0.025025454946739484	0.09403457921856626	7.340823255666881	5.487011934647532	3.117528968302232	1.337854435729131	121.5	42.60332046211718	0.8411999614627106	0.9566929133858267
ID10076	10076	26	117.0	208.27118644067798	412.15819209039546	0.0	5.0	5	6.128667601500942	1		162.20338983050848	165.0	0.0	165.0	19140.0	21.389173442365443	0.6915847928235795	6.20079798128736	0.07554561223762346	0.12954883867069514	8.056111767256255	4.983020227562547	0.07030160997389108	1.616712635982398	118.0	43.25802711796251	0.7924255212955907	0.959349593495935
ID10049	10049	27	148.0	210.0578465063001	20.852806414662087	0.0	5.0	5	6.805445498991343	1		151.62328767123296	157.0	0.0	157.0	22137.0	28.650603992179278	0.9858674346005858	5.254487825514588	-0.04793908447780568	-0.028245668654087844	8.716290134359333	5.491099891174996	-0.07088267530955542	1.5873486746011836	145.49999999999997	47.09590938569903	0.8243402069247499	0.9603960396039602
ID9892	9892	27	142.0	210.03903345724908	21.216232961586122	0.0	6.0	6	6.543139895472192	1		193.00000000000054	193.0	193.0	193.0	25862.0	5.420387995397325E-13	0.9516324062877873	3.472387081885943E14	-0.0813621433195826	-0.12231298817574342	8.223648189322724	5.478118708504529	-0.1446363831241223	1.5011810854985463	134.5	44.70506307296485	0.845704661588723	0.9853479853479854
ID10311	10311	27	146.0	210.20731707317074	22.486062717770036	0.0	13.0	13	6.7585108320823135	1		403.23943661971873	409.0	0.0	409.0	57260.0	48.36693812126706	0.9584714369272762	8.16030390392005	-0.03445860994109673	0.13401372873582443	8.535736043417206	5.695539907897837	-0.1940736220880155	1.498670219408164	143.5	46.10870846149851	0.8481952775283853	0.976190476190476
ID10250	10250	27	151.0	209.96644295302013	22.17897091722595	0.0	11.0	11	6.8868115293933245	1		340.99328859060364	348.0	0.0	348.0	50808.0	49.04472540230796	0.9819004524886878	6.889205553895753	0.02012145135516648	0.10489765260883055	8.534766865985429	5.781954029820209	3.081391752175299	1.4761042412249719	149.00000000000003	47.322522220208484	0.8361041225246532	0.9644012944983821
ID10314	10314	27	150.0	210.67555555555555	22.503333333333334	0.0	14.0	14	6.90988298942671	1		424.45033112582655	436.0	0.0	436.0	64092.0	70.24914602012123	0.9863970091437321	6.000694504363349	-0.020233197760379334	0.09377705820417861	9.014798623344946	5.583886773572005	-0.0688476875698899	1.6144307699810667	150.0	47.73926055268069	0.8270842437887121	0.974025974025974
ID10410	10410	27	148.0	209.8560090702948	22.76530612244898	0.0	19.0	19	6.840435166640879	1		580.0	592.0	0.0	592.0	85840.0	83.7098974959085	0.9816539349520429	6.864545324710433	0.04086648328489232	0.03333586503715079	9.215718599864834	5.269950046783985	-0.1770848495191551	1.7487297826454304	147.0	47.928073495672464	0.8041688634151044	0.957654723127036
ID10379	10379	27	154.0	210.10423634336678	22.01282051282051	0.0	8.0	8	6.898356904689457	1		246.20805369127558	253.0	0.0	253.0	36685.0	41.030851142897475	0.9595923071707837	5.876824971886863	0.02404641431119018	0.03865955969354869	8.569984113725793	5.771689865937601	-0.070455536770217	1.4848310135828156	149.5	45.972803760081376	0.8888921576718617	0.9900662251655631
ID9905	9905	27	139.0	209.76642335766422	20.514598540145986	0.0	3.0	3	6.6036697681803656	1		97.77777777777807	100.0	0.0	100.0	13200.0	14.795454458610445	0.9657590086417741	6.493522387535337	-0.17834017777240443	0.11805454395557198	8.7605674608379	5.319702421974229	3.0033685831192205	1.6468153227237678	137.0	44.984451769535525	0.8507570703845939	0.9891696750902527
ID10481	10481	27	150.0	209.8545861297539	22.833333333333332	0.0	17.0	17	6.886811529393324	1		520.3087248322153	531.0	0.0	531.0	77526.0	74.83548617421125	0.981900452488688	6.889205553895771	0.05745102065418637	-0.017776566852364853	9.173177153690144	5.308720363081297	-0.17348935449475203	1.727945065158006	149.0	48.40020945067205	0.7992849771793982	0.9612903225806452
ID9971	9971	27	130.0	209.41372549019607	20.205882352941178	0.0	0.0	0	6.370597341571143	1		14.53125	15.0	0.0	15.0	1860.0	2.6201445533242933	0.9681314577368356	5.456170677383059	-0.13094556418576367	-0.11429250273643948	8.215379356944801	5.286043867056919	-0.042677592409553364	1.5541640522780664	127.5	43.74992791079917	0.8370769154322062	0.9732824427480916
ID10131	10131	27	148.0	209.87136465324383	21.784116331096197	0.0	9.0	9	6.886811529393323	1		276.3758389261738	284.0	0.0	284.0	41180.0	46.05834673748185	0.9908466819221967	5.972970479854231	-0.06992885885355431	0.009857485664538378	8.872319708817386	5.539039636127774	-0.07766791331043191	1.601779422365686	148.99999999999997	46.71783030107852	0.8578884144662663	0.986754966887417
ID10419	10419	27	146.0	210.20731707317074	22.486062717770036	0.0	12.0	12	6.7585108320823135	1		375.3380281690145	378.0	0.0	378.0	53298.0	31.72105534361479	0.9542824027494952	11.555654009409297	-0.03445860994109673	0.13401372873582443	8.535736043417206	5.695539907897837	-0.1940736220880155	1.498670219408164	143.5	46.10870846149851	0.8481952775283853	0.976190476190476
ID10005	10005	27	135.0	209.43055555555554	20.625	0.0	1.0	1	6.4820448144285745	1		46.91729323308261	48.0	0.0	48.0	6240.0	7.154194693242367	0.9795431823425363	6.490240584603154	-0.10481802343978491	0.023284104144628812	8.364046487078747	5.330432174165321	3.013466702318039	1.569112262156952	132.0	44.08645424270871	0.8534409021409366	0.9814126394052045
ID10357	10357	27	148.0	210.11379310344827	22.306896551724137	0.0	10.0	10	6.793742230659746	1		311.8194444444435	314.0	0.0	314.0	44902.0	26.166666666666718	0.9636346417917513	11.695977011494193	0.0582753045953297	0.09410743152439797	8.573508025195908	5.654155353191285	-0.02362933680585853	1.5163198549818584	145.00000000000003	46.373825194236886	0.8472898912898643	0.9698996655518395
ID10454	10454	27	155.0	209.66666666666666	22.82897603485839	0.0	18.0	18	6.978639737521917	1		542.6666666666674	561.0	0.0	561.0	83028.0	100.0716848327392	0.9865771812080538	5.386138955298802	0.04356995814026786	0.02940410325835621	9.079339477519582	5.489243678038889	-0.08171467555597303	1.6540237617513285	152.99999999999997	48.917763800825725	0.8034671096539256	0.9562499999999998
ID9911	9911	27	138.0	209.98888888888888	20.603703703703705	0.0	4.0	4	6.555290583552474	1		133.9701492537315	136.0	0.0	136.0	17952.0	16.552464005072128	0.9703670942061033	7.971945107295322	0.01644436379510471	0.08222285951156541	8.438126838594949	5.448198873221984	-0.006345870325573001	1.5487920017142776	135.0	44.318427571709506	0.8637239182913414	0.9926470588235294
ID10039	10039	27	142.0	210.12897526501766	21.551825677267374	0.0	7.0	7	6.711247938722455	1		226.38297872340473	228.0	0.0	228.0	31920.0	19.201063800316547	0.9765527562983289	11.650264208393793	-0.02326273133935863	0.08039934588351556	8.455014229223247	5.616642256371368	-0.031058107389832074	1.5053503220063742	141.50000000000003	45.367252484617396	0.8639355536186705	0.9826388888888891
ID10168	10168	27	129.0	209.39192708333334	20.748697916666668	0.0	2.0	2	6.383076486422923	1		73.421875	74.0	0.0	74.0	9398.0	6.540737725975565	0.9689922480620154	11.048543456039804	0.0242680000141239	0.03002450974325399	8.275417260686268	5.207926606425345	2.9900174574457017	1.589004201878799	128.0	43.71027294622493	0.8418850487092466	0.9846153846153847
ID10265	10265	27	144.0	210.08215962441315	22.866197183098592	0.0	15.0	15	6.723094811029983	1		458.70000000000107	462.0	0.0	462.0	64218.0	39.04612656845736	0.949303749547355	11.442118893711905	0.12952841733878678	-0.01752255330675122	8.667837622491842	5.462792057717792	-0.14088973901437465	1.5867046614461529	142.00000000000003	46.49272220228768	0.82552125117113	0.9659863945578231
ID10329	10329	27	149.0	210.20521541950114	22.82199546485261	0.0	16.0	16	6.840435166640878	1		482.02702702702686	492.0	0.0	492.0	71340.0	69.56971210808636	0.9771198886913505	6.848508945879773	-0.029211675249121098	0.02686152830870859	8.853378479701002	5.422758847224791	2.9974431217002113	1.6326336333823699	146.99999999999997	47.164141473172265	0.830430577300204	0.9671052631578946
ID9985	9985	28	200.0	351.2565733672604	384.8918575063613	0.0	4.0	4	7.908722566578933	1		140.8112244897963	143.0	0.0	143.0	27599.0	17.600701516631503	0.9829199109395356	7.9314072837545995	0.04398441876397623	0.05571613169368131	12.169811843501794	5.387514294973019	-0.21368379413589908	2.258891796325664	196.5	57.89872423018312	0.7366046056938627	0.9849624060150376
ID10433	10433	28	227.0	352.28935698447896	386.62342941611234	0.0	12.0	12	8.472241694760886	1		372.92105263157856	383.0	0.0	383.0	85026.0	61.44273430510023	0.9849328918934994	6.023337182628851	-0.08388651765304954	0.013197686330998135	13.175315264340846	5.606696967606435	2.96614513084576	2.3499246241527376	225.5	62.642850137791356	0.7221266817803887	0.9636752136752136
ID10146	10146	28	225.0	351.80282738095235	386.44270833333337	0.0	10.0	10	8.444016491289505	1		318.63513513513425	323.0	0.0	323.0	70737.0	37.377700779910604	0.9820606060606061	8.44758238134895	0.0030189594014395937	0.05411539215216908	12.621647490525804	5.835457275189481	2.9861018990004284	2.1629234686010057	224.0	61.326221420122096	0.7484546121303943	0.9696969696969697
ID10051	10051	28	200.0	351.2686567164179	385.4295190713101	0.0	6.0	6	7.998767850296815	1		203.9750000000007	205.0	0.0	205.0	40795.0	14.495689014324144	0.9867546379463067	13.977613100678884	0.09793202759267768	0.009536191809194546	12.471906740168551	5.436647116217671	2.9558520876387595	2.2940438239893304	201.0	59.09696516279917	0.7232285528698872	0.9594272076372315
ID10344	10344	28	224.0	352.9194756554307	386.88651685393256	0.0	14.0	14	8.415696624516205	1		438.98648648648526	445.0	0.0	445.0	97455.0	51.49559395374687	0.9789625448010477	8.43411613447789	-0.10161496506570512	0.03429067247934264	13.095779557242967	5.622575808407451	2.8932786093571696	2.32914237237332	222.5	61.968800157655124	0.7281044821338828	0.9611231101511879
ID9963	9963	28	203.0	351.11125104953817	384.73509655751474	0.0	3.0	3	7.948868624369285	1		107.89898989899012	109.0	0.0	109.0	21364.0	10.92707246613196	0.9666380225446092	9.706954502350126	0.017990802171428812	0.05723519838958406	12.342054910809786	5.332807735683438	-0.2422442918788367	2.314363375267656	198.5	59.13607336926934	0.7132888036914536	0.9589371980676329
ID10091	10091	28	192.0	350.9109347442681	385.1067019400353	0.0	5.0	5	7.756324418739616	1		172.14893617021212	174.0	0.0	174.0	32364.0	17.898679452265167	0.9684192843944229	9.463660816992316	-0.14196898383855705	0.09484842260235186	12.11113624355281	5.237222463235185	2.9678702951718146	2.312511322284257	189.0	56.74112311324039	0.7376932550125022	0.9818181818181818
ID10348	10348	28	227.0	352.33069977426635	386.7317531978931	0.0	13.0	13	8.396763649746825	1		407.44394618834013	413.0	0.0	413.0	90860.0	47.686242247347884	0.9848613421133023	8.479098528922266	-0.09973949579470597	0.06675610911659292	13.204144423804374	5.583077117639867	2.97742379951496	2.36502991908988	221.5	62.94914551757899	0.702431398186377	0.9630434782608696
ID9997	9997	28	205.0	350.29075425790757	384.43349553933496	0.0	1.0	1	8.087810680942587	1		43.907766990291314	45.0	0.0	45.0	9045.0	6.942006307596556	0.9867885730777094	6.282880518221851	0.04250974216094059	0.02229528270832197	12.241837116889608	5.669985115631633	2.925320858960484	2.15905983300379	205.5	58.276423343381666	0.7603891498025548	0.9951573849878934
ID10157	10157	28	210.0	351.19882352941175	386.3211764705882	0.0	9.0	9	8.224405803099426	1		291.4225352112683	297.0	0.0	297.0	62073.0	40.41121013856372	0.9809984722950142	7.142256816956572	-0.10048142108811903	0.053446647862152544	12.6512293125889	5.46255551131633	2.965662550164593	2.315990983776802	212.5	59.594036544715664	0.7519053804282131	0.9747706422018348
ID10253	10253	28	225.0	351.5407407407408	386.60518518518523	0.0	11.0	11	8.462843753216344	1		344.76000000000045	351.0	0.0	351.0	77571.0	46.485550750436836	0.990990990990991	7.382939310378619	-0.05404627727508859	0.05931992951717789	12.652163048678576	5.750455495822728	-0.16653923026241232	2.200201889723243	225.0	60.400209450672065	0.7750246093379233	0.974025974025974
ID10387	10387	28	241.0	352.0307108350587	387.21497584541066	0.0	16.0	16	8.767658610677394	1		497.3029045643145	510.0	0.0	510.0	119850.0	79.62796012202591	0.9943539719865643	6.227649638513355	-0.0067242906845829415	-0.11402680446364868	13.7930480218845	5.837673535835148	-0.20529150894437975	2.3627645391977614	241.5	65.17962128742154	0.7143373093011236	0.9507874015748031
ID10229	10229	28	203.0	351.26797385620915	386.13888888888886	0.0	8.0	8	8.058239062071396	1		259.82926829268206	265.0	0.0	265.0	53265.0	36.743615184341195	0.9867562504037728	7.024274580876924	-0.16049329750115865	0.07317198866630166	12.279495464403787	5.407245570557186	2.9323002202172304	2.2709335657449077	204.0	59.72573795698962	0.7186492595741758	0.951048951048951
ID9974	9974	28	206.0	350.2845036319613	384.3716707021792	0.0	0.0	0	8.107465170875098	1		16.5893719806763	17.0	0.0	17.0	3434.0	2.6163197846073123	0.9771068347710684	6.267307873321445	-0.0330955692811971	0.022032866112896458	12.273824534306149	5.474107275416525	2.9526640983290844	2.242160030262146	206.5	60.224553246751455	0.7154556965732011	0.9560185185185185
ID10486	10486	28	258.0	351.50521852576645	387.0251141552512	0.0	17.0	17	9.018213565887566	1		521.34375	536.0	0.0	536.0	133464.0	87.58372464978531	0.9866762777891988	5.912597800643248	-0.14826074354018126	0.025774222971844056	14.060015962542764	5.909932343435373	-0.19418669426131877	2.379048548357805	255.5	66.92787578245392	0.7167813322720819	0.9569288389513109
ID10295	10295	28	234.0	352.0017692852088	387.190728945506	0.0	15.0	15	8.65805856969579	1		468.9361702127653	475.0	0.0	475.0	110200.0	53.43875968388533	0.9914344553589327	8.737462991970647	0.03771355558996161	-0.11926402446649056	13.453406484180439	5.841926338365866	-0.19012779324795218	2.3029058746988063	235.5	65.17962128742154	0.6965897985110336	0.942
ID10424	10424	28	256.0	351.1947712418301	386.94052287581695	0.0	19.0	19	9.009385160867895	1		589.5669291338569	599.0	0.0	599.0	149750.0	74.72220919019777	0.992062996062746	7.858679713702125	-0.013806205571059	0.1023068721852344	14.571171288589717	5.723167283934153	2.947055696228271	2.5459977955726245	255.0	67.3262214201221	0.7069383832877292	0.9640831758034026
ID10042	10042	28	205.0	351.3374384236453	385.6904761904762	0.0	7.0	7	8.03846421247924	1		226.44827586206944	231.0	0.0	231.0	45969.0	32.18435500998397	0.9833887043189369	6.977045961252693	0.007955672244726115	-0.014660446173285718	12.3080477214589	5.315302056967673	-0.1935753295521706	2.3155876353865237	203.0	59.67034033446225	0.7164549245885573	0.9508196721311475
ID10172	10172	28	201.0	350.426582278481	384.63080168776366	0.0	2.0	2	7.928821004493585	1		73.85786802030458	75.0	0.0	75.0	14550.0	9.207921474494125	0.9629926907575656	7.869904533584723	-0.09605961217993154	-0.12222319668323338	11.49838199651732	5.660732865448067	-0.20658422228327275	2.031253244028003	197.5	56.62459019724223	0.7740460879779827	0.9681372549019608
ID10462	10462	28	258.0	351.50521852576645	387.0251141552512	0.0	18.0	18	9.018213565887566	1		557.88671875	569.0	0.0	569.0	142819.0	78.89401465514898	0.9841590285029199	7.01488838446628	-0.14826074354018126	0.025774222971844056	14.060015962542764	5.909932343435373	-0.19418669426131877	2.379048548357805	255.5	66.92787578245392	0.7167813322720819	0.9569288389513109
ID9954	9954	29	146.0	274.1804597701149	192.35172413793103	0.0	3.0	3	6.793742230659745	1		103.57142857142829	105.0	0.0	105.0	15225.0	12.205433328633836	0.990721015007338	8.446129455223318	0.008256960470868104	0.025553879804993147	9.538813892831298	5.020748106999459	0.7368278609682782	1.8998790000106105	145.0	48.51922042779074	0.7740165335481466	0.9539473684210527
ID10274	10274	29	173.0	274.8342803030303	194.43939393939397	0.0	15.0	15	7.48482063701911	1		459.6551724137922	465.0	0.0	465.0	79980.0	49.70893956335666	0.984788880146866	9.17606469073234	-0.006418707509226955	0.051652058505683454	10.450128914478494	5.475255327400452	0.7256723802365439	1.9086103367968446	176.00000000000003	53.92872367953468	0.7604702830068104	0.9750692520775625
ID9955	9955	29	155.0	274.04207650273224	191.5535519125683	0.0	0.0	0	6.967227399979714	1		10.782894736842128	11.0	0.0	11.0	1639.0	1.535098258856074	0.9867100920238693	6.977249519703449	0.14350675097347995	0.1883909983297407	9.698205794293216	5.183832023653627	0.7538472536993928	1.8708564918848978	152.5	51.0128238532822	0.7364122053418254	0.9442724458204335
ID10339	10339	29	172.0	274.80268199233717	194.5938697318008	0.0	16.0	16	7.442171739215616	1		480.6104651162812	495.0	0.0	495.0	82665.0	83.40386142360084	0.9766002312767841	5.694230480910069	-0.01897025591076994	-0.034644342690988095	10.637040850834415	5.349491688666356	0.7279899243387149	1.9884208575125872	174.0	52.99252188893986	0.7786278554315287	0.96398891966759
ID10373	10373	29	160.0	275.2283176593521	193.4362591431557	0.0	8.0	8	7.125336963703163	1		242.3396226415099	247.0	0.0	247.0	38532.0	33.71264086788617	0.9747619047619048	7.096520408937193	-0.018403510125748902	0.08844266671373072	9.53179882175586	5.519756879900702	0.6968124335265307	1.7268512054334055	159.5	52.61646588135618	0.7239810568874386	0.9300291545189504
ID10086	10086	29	151.0	275.2065337763012	193.01605758582502	0.0	6.0	6	6.921389879977901	1		187.23026315789434	191.0	0.0	191.0	28459.0	26.6548879492283	0.9820864300288	6.960754297345363	-0.02607563024104543	0.03357173248886882	9.49295973492712	5.207014897752404	0.735690328048378	1.8231097704415509	150.5	49.44084506658197	0.7737035567356221	0.9495268138801262
ID10246	10246	29	159.0	275.0188679245283	193.7085953878407	0.0	11.0	11	7.114159957663499	1		337.50943396226376	344.0	0.0	344.0	53664.0	46.95201805082161	0.9788583509513743	7.111591318180976	0.0375268428247566	-0.005345628129175882	9.952444214529235	5.255978815132977	0.7400452206712674	1.8935472467800343	158.99999999999997	51.022815939060145	0.7674995706873838	0.9408284023668636
ID10470	10470	29	182.0	274.5708446866485	194.51998183469573	0.0	17.0	17	7.642634631769701	1		513.3977900552491	525.0	0.0	525.0	92925.0	77.39277023067436	0.9852489494460716	6.584375706412171	-0.05165425355627867	-0.09781336177740114	10.540666947990392	5.756798064125266	0.757834253521749	1.8309947353680585	183.5	53.33786194207312	0.8105405126559899	0.976063829787234
ID9993	9993	29	141.0	274.0130023640662	192.12765957446808	0.0	1.0	1	6.699380116989518	1		42.39436619718306	43.0	0.0	43.0	6020.0	5.0850326142163	0.9952157946160843	8.317097363861347	0.002153032639966318	-0.09422879118933095	9.19659511131737	5.087367786486019	0.7369490275137938	1.8077315219369474	141.0	47.62084794600683	0.78133041074616	0.962457337883959
ID10123	10123	29	159.0	274.95793397231097	193.5021299254526	0.0	9.0	9	7.0580094352277	1		274.545454545454	280.0	0.0	280.0	42280.0	38.82406956897496	0.9574788256976994	6.917916289042944	-0.0017278940662461115	0.051392450223679866	9.712754794891572	5.391162096789782	0.6907647306715755	1.8016068930064488	156.5	49.89455291548285	0.7899833445211442	0.9542682926829268
ID9935	9935	29	157.0	274.9252136752137	193.19871794871796	0.0	7.0	7	7.046725639945928	1		213.4203821656047	219.0	0.0	219.0	33507.0	34.61845650259766	0.9740302704490942	6.083826696378236	-0.09183600104646446	0.032887978341320664	9.640816571362429	5.368071235118293	0.6830058319778419	1.795955409140538	156.0	51.52275969979945	0.7384757327740682	0.9341317365269461
ID10287	10287	29	165.0	275.1586345381526	193.92670682730923	0.0	12.0	12	7.269074295019226	1		367.75757575757666	370.0	0.0	370.0	60680.0	28.804460933976145	0.9799992727008257	12.638414485668124	-0.06729447410555082	0.022511877897975055	10.021802735372145	5.440324329022006	0.7061375192882688	1.8421333231751904	166.0	51.2073018591813	0.7955256106611969	0.9764705882352943
ID10418	10418	29	175.0	274.00191570881225	194.47892720306515	0.0	19.0	19	7.442171739215616	1		583.2758620689644	597.0	0.0	597.0	101490.0	89.72864547409979	0.9540229885057468	6.347490493460433	0.07841098117561368	0.007450013484976372	10.720854593472497	5.456912158083353	0.7842155784152842	1.9646375611144187	174.0	52.95506122699127	0.779729855163407	0.9560439560439561
ID10452	10452	29	177.0	274.50661000944285	194.61803588290843	0.0	18.0	18	7.49544494419371	1		549.5254237288119	559.0	0.0	559.0	97266.0	72.36092207223005	0.980971424885506	7.521281424549642	-0.17252458891710987	-0.10929702356216563	10.900073190648783	5.414310592888267	0.7246306923981873	2.0131968795743083	176.5	54.28655896804474	0.7526099322797513	0.9489247311827957
ID9912	9912	29	136.0	274.3060606060606	192.5351515151515	0.0	4.0	4	6.615709285501534	1		136.0	137.0	0.0	137.0	18632.0	11.704699910719626	0.9711183725097501	11.44901396442839	0.016319690357115002	0.012715623871280848	9.238340856581765	5.013905668292617	0.7329157986638786	1.8425438107070915	137.5	48.04742370236023	0.7484664718981824	0.9482758620689655
ID10072	10072	29	148.0	274.85777777777776	193.0511111111111	0.0	5.0	5	6.90988298942671	1		158.62416107382563	163.0	0.0	163.0	23635.0	26.434896190878572	0.9863920726973834	5.959451978537282	0.015729063312902004	0.022356673839100782	9.610935759552307	5.092931415340961	0.7096726971391782	1.8871127403369667	150.0	48.63218277967286	0.7969913315012522	0.974025974025974
ID10268	10268	29	168.0	275.1427860696517	194.51791044776118	0.0	14.0	14	7.301842639757784	1		420.7380952380968	431.0	0.0	431.0	70684.0	65.90468876446175	0.9838232108037843	6.3319811881424135	-0.010285416385913708	-0.007133104420177726	10.171856573929926	5.3731849326575185	0.71226260073658	1.893077699988829	167.49999999999994	52.37253439918725	0.7673924004419062	0.9436619718309854
ID10174	10174	29	169.0	275.2189349112426	194.21794871794873	0.0	13.0	13	7.334464586120832	1		390.3614457831328	400.0	0.0	400.0	64800.0	61.52497956622456	0.9603790247511756	6.216530295964764	0.24826835297736957	-2.0442782632120086E-4	10.373374029936707	5.504132678784835	0.7396185378890746	1.8846518852861067	169.0	51.31423483010871	0.8065306087083759	0.976878612716763
ID10111	10111	29	140.0	274.0302491103203	191.91399762752076	0.0	2.0	2	6.687491234298748	1		68.01428571428562	69.0	0.0	69.0	9522.0	8.217358109895747	0.9668622246267774	8.137454562245477	-0.03755111184514357	-0.020602010570675507	9.366814730643192	4.99886608003765	0.7739074965512055	1.8737878912276529	140.5	46.47798272641195	0.8173190995344378	0.9790940766550522
ID10335	10335	29	160.0	275.27362409138107	193.85306334371757	0.0	10.0	10	7.147638542378763	1		309.0562500000001	311.0	0.0	311.0	49449.0	24.586708807809227	0.9834193669566117	12.464972821572815	-0.0446246187020494	-0.009519486692408432	9.767189011289545	5.512115051075224	0.709051965953227	1.771949409761377	160.5	49.93919682907682	0.8087267234563591	0.9846625766871165
ID10498	10498	30	125.0	303.7034805890228	394.69946452476574	0.0	17.0	17	6.295203001483109	1		534.8480000000013	548.0	0.0	548.0	66856.0	84.20836829153365	0.978292487029761	6.281788878761369	0.06126436439906081	0.06525948528316769	8.162546149665893	5.084703084524378	2.1393979172207893	1.6053142167748455	124.49999999999999	44.38954209255358	0.7939952154750443	0.9325842696629213
ID10307	10307	30	133.0	306.5843060959793	396.44811932555126	0.0	16.0	16	6.395531281654176	1		516.0	516.0	516.0	516.0	66048.0	0.0	0.9643312101910828	Infinity	-0.08629301396118029	0.13599240064451887	9.241759605991968	4.656417326714924	-0.5434957470096345	1.9847361088040572	128.5	46.54156958491514	0.7454713215131097	0.9553903345724907
ID10318	10318	30	139.0	304.05473554735545	396.5110701107011	0.0	15.0	15	6.567418791116007	1		480.38805970149394	484.0	0.0	484.0	64372.0	41.811231798137946	0.9755181832299555	11.347065842485595	0.09235555104047909	-0.04252809830759444	7.9766912458947985	5.5797582713593235	2.2269142120847576	1.4295764902287678	135.5	44.26017471160955	0.8692063920098213	0.9748201438848921
ID10355	10355	31	50.0	141.6237113402062	476.80927835051546	0.0	11.0	11	3.9291257907979795	1		356.4166666666665	364.0	0.0	364.0	17108.0	52.538874496256	0.6425869212754458	5.3077536345345155	0.03022232785165812	0.5473721518422597	5.127858512882481	4.027025215218976	0.44350007181669326	1.273361411670139	48.5	28.200104725336036	0.7663905840943219	0.9603960396039604
ID10180	10180	31	42.0	141.47154471544715	476.94308943089436	0.0	10.0	10	3.6125759969217834	1		333.0	333.0	333.0	333.0	13986.0	0.0	0.618421052631579	Infinity	-0.12584452979950733	0.23356847637286743	4.521962066863393	3.5653464369421584	0.04434983093272016	1.2683093064980475	41.0	25.36505818199175	0.8007961842307385	0.9879518072289156
