# Supplementary material for: DeepBacs for multi-task bacterial image analysis using open-source deep learning approaches
Source: Commun Biol. 2022 Jul 9;5:688. doi: 10.1038/s42003-022-03634-z (PMC9271087; doi:10.1038/s42003-022-03634-z)
Supplement: Supplementary file 15 — Supplementary Data 1 [file 42003_2022_3634_MOESM15_ESM.zip › Figure_2/Tracking_csvs/live_cell_TL_2min_pos2_tracking.csv]

LABEL	ID	TRACK_ID	QUALITY	POSITION_X	POSITION_Y	POSITION_Z	POSITION_T	FRAME	RADIUS	VISIBILITY	MANUAL_SPOT_COLOR	MEAN_INTENSITY_CH1	MEDIAN_INTENSITY_CH1	MIN_INTENSITY_CH1	MAX_INTENSITY_CH1	TOTAL_INTENSITY_CH1	STD_INTENSITY_CH1	CONTRAST_CH1	SNR_CH1	ELLIPSE_X0	ELLIPSE_Y0	ELLIPSE_MAJOR	ELLIPSE_MINOR	ELLIPSE_THETA	ELLIPSE_ASPECTRATIO	AREA	PERIMETER	CIRCULARITY	SOLIDITY
Label	Spot ID	Track ID	Quality	X	Y	Z	T	Frame	Radius	Visibility	Manual spot color	Mean intensity ch1	Median intensity ch1	Min intensity ch1	Max intensity ch1	Sum intensity ch1	Std intensity ch1	Contrast ch1	Signal/Noise ratio ch1	Ellipse center x0	Ellipse center y0	Ellipse long axis	Ellipse short axis	Ellipse angle	Ellipse aspect ratio	Area	Perimeter	Circularity	Solidity
Label	Spot ID	Track ID	Quality	X	Y	Z	T	Frame	R	Visibility	Spot color	Mean ch1	Median ch1	Min ch1	Max ch1	Sum ch1	Std ch1	Ctrst ch1	SNR ch1	El. x0	El. y0	El. long axis	El. sh. axis	El. angle	El. a.r.	Area	Perim.	Circ.	Solidity
			(quality)	(pixel)	(pixel)	(pixel)	(sec)		(pixel)			(counts)	(counts)	(counts)	(counts)	(counts)	(counts)			(pixel)	(pixel)	(pixel)	(pixel)	(radians)		(pixel^2)	(pixel)
ID9442	9442	0	169.0	230.1196196196196	324.6961961961962	0.0	6.0	6	7.280013464932683	1		146.11445783132567	147.0	0.0	147.0	24255.0	11.409412727883135	0.9721941385148272	12.625925734040212	0.03844611482546825	-0.04980559394543944	9.47404804266883	5.819151723169962	-0.016526017123978463	1.6280806023576022	166.50000000000003	50.91707567008052	0.8070439688163678	0.965217391304348
ID9604	9604	0	173.0	230.40379008746356	325.3785228377065	0.0	9.0	9	7.388514429878316	1		223.0175438596496	227.0	0.0	227.0	38136.0	29.889497207943357	0.9726815240833933	7.358073203956477	0.007578807219745337	0.07319793299276578	9.842925539206835	5.676864161156829	-0.048290088481915745	1.7338666664874094	171.5	52.69668920175104	0.77608149376071	0.9346049046321526
ID9668	9668	0	176.0	230.1447619047619	325.8961904761905	0.0	10.0	10	7.463526651802309	1		244.1771428571419	247.0	0.0	247.0	42731.0	26.329423750021675	0.977142857142857	9.16671355992309	0.06047803078629994	-0.005997247488331598	9.754868392202914	6.003635784299129	3.0052122914279558	1.624826812065134	175.00000000000003	50.55859019770827	0.8603160041752709	0.9915014164305951
ID9700	9700	0	192.0	229.77835951134378	326.62390924956367	0.0	15.0	15	7.797255174810172	1		355.46073298429263	371.0	0.0	371.0	67893.0	74.51624533219062	0.9927404718693285	4.752866874699057	-0.007350505547838141	0.07061746399875068	10.32152067352833	6.048429447648482	3.1007117078531747	1.7064794692349674	191.0	54.87234540567164	0.7971429032321786	0.9573934837092734
ID9771	9771	0	178.0	229.98536355051934	325.83805476864967	0.0	11.0	11	7.49544494419371	1		266.94915254237344	270.0	0.0	270.0	47250.0	28.619024026153465	0.9810791309227934	9.238595181650172	0.00349920411867871	-0.0887294957839156	10.025518437356535	5.801122164188348	-0.11738726054883418	1.7282032947429293	176.5	51.97280376008136	0.821111777371425	0.9832869080779945
ID9419	9419	0	162.0	229.12848297213623	324.5454076367389	0.0	0.0	0	7.1698707532759745	1		7.9503105590062235	8.0	0.0	8.0	1280.0	0.6304883249912802	0.9794446217682733	12.478821427168779	-0.018983231066003775	0.09525136672577807	9.486093436957312	5.820728640557857	-0.02674485530481485	1.6297089286828816	161.5	49.36725248461738	0.8327305081567472	0.9847560975609756
ID9839	9839	0	199.0	229.7025641025641	326.61965811965814	0.0	17.0	17	7.878478774854901	1		408.93401015228574	424.0	0.0	424.0	80560.0	78.6919900408654	0.989421966869815	5.169009590006468	0.0026057499299903643	0.09288703923039421	10.374209952110215	6.141931234618352	3.0695707966439905	1.6890794696034803	195.0	54.68758040220024	0.8193454713553653	0.972568578553616
ID9871	9871	0	196.0	229.7922022279349	326.23264781491	0.0	18.0	18	7.868371677974248	1		427.7025641025661	446.0	0.0	446.0	83402.0	88.69159901399605	0.9822871391004594	4.779266622825633	-0.06672716156040258	-0.02336789930030608	10.57139020460332	6.053117349676333	-0.10883495148865731	1.746437346893429	194.5	55.4550829888165	0.7947796718243697	0.9557739557739556
ID9586	9586	0	170.0	229.56646825396825	325.31349206349205	0.0	5.0	5	7.312732791431452	1		119.55952380952431	121.0	0.0	121.0	20086.0	13.162595516461426	0.9683794466403163	8.93736260008656	-0.04273795424687001	0.10463554312042016	9.59233558620279	5.836039936557524	-0.015564085728804501	1.6436377561632953	168.0	51.25360200199006	0.8036563145525084	0.9627507163323782
ID9746	9746	0	168.0	230.05722891566265	325.34939759036143	0.0	8.0	8	7.269074295019227	1		195.80606060606002	197.0	0.0	197.0	32308.0	15.336429199981973	0.9526610242432935	12.457859007654621	0.07180119028224158	0.13395339673998893	9.713212403718025	5.781062747872205	3.1129504180401497	1.6801776467991283	166.00000000000003	50.373825194236886	0.822068657683532	0.9707602339181289
ID9524	9524	0	170.0	230.0438596491228	324.75828460038986	0.0	4.0	4	7.377736139048903	1		97.26315789473706	99.0	0.0	99.0	16632.0	13.035507592891532	0.9842519685039371	7.402184179064408	0.08452912712728496	-0.024487832818349518	9.634066109414848	5.908232242325027	0.002058131469275172	1.630617368152681	171.0	50.43427235696247	0.8448010706853123	0.9799426934097422
ID9492	9492	0	174.0	229.85714285714286	324.44095238095235	0.0	3.0	3	7.463526651802309	1		75.77142857142879	78.0	0.0	78.0	13260.0	13.03198036812791	0.9883040935672515	5.780066586804972	0.02044264919660776	0.0536364303910594	9.821493597054031	5.826460545397164	3.1034414759543956	1.6856706606917466	175.00000000000006	52.331289232453614	0.8030175638886033	0.9510869565217395
ID9556	9556	0	166.0	229.8867069486405	324.2260825780463	0.0	2.0	2	7.2581186380092575	1		49.39759036144582	50.0	0.0	50.0	8200.0	5.471556775945133	0.9718603186903667	8.899232487858507	-0.012657260992671181	0.00938757506714013	9.44609621241464	5.942285706758152	-0.045112407068185825	1.5896401954674797	165.5	48.85004331334548	0.8715211999411112	1.0
ID9620	9620	0	183.0	230.48076923076923	326.08150183150184	0.0	12.0	12	7.611333607551958	1		289.4945054945056	296.0	0.0	296.0	52688.0	43.516777389818024	0.9925373134328357	6.62756467067201	-0.01298993540262156	0.07619262592145665	10.30450372947265	5.7849007108737736	-0.11096521251337294	1.7812758151757835	182.0	52.40020945067205	0.8329428530981143	0.9811320754716981
ID9782	9782	0	184.0	230.09349593495935	326.0519421860885	0.0	16.0	16	7.663430954925436	1		386.4130434782624	395.0	0.0	395.0	71100.0	57.7602264829723	0.9853336787358271	6.6405293911439776	0.07142186516869393	0.06234814194315653	10.596195345225969	5.7494152615872345	-0.011851486559924575	1.8430040035585618	184.49999999999997	53.51264771817124	0.8096426080048018	0.9787798408488061
ID9721	9721	0	178.0	230.12405303030303	325.9895833333333	0.0	14.0	14	7.48482063701911	1		339.1193181818176	345.0	0.0	345.0	59685.0	44.78446760832443	0.973384030418251	7.4701223975981685	-0.0015834930572770972	0.026729742911680714	9.952872390903924	5.8600496413962375	3.005900824131776	1.6984279997553937	176.00000000000003	51.164141473172265	0.8448724517917418	0.9859943977591038
ID9882	9882	0	194.0	230.21152154793316	326.05584872471417	0.0	19.0	19	7.7665773305767285	1		465.5315789473674	473.0	0.0	473.0	88451.0	59.12006036174397	0.9822859513609516	7.803975600899732	-0.022940960990560012	0.08675435216872952	10.472817235873887	6.091266022840037	3.0108305137867486	1.7193170018522625	189.5	53.20887173758116	0.841106478721824	0.9921465968586387
ID9404	9404	0	182.0	230.18987929433612	325.3142989786444	0.0	7.0	7	7.558877202997178	1		163.35911602209922	168.0	0.0	168.0	29568.0	27.610551270057144	0.9923900018919886	5.89394825907826	-0.03726336711743822	0.0364669076660108	9.908381777301074	5.9606844998583925	3.0866039305682706	1.6622892517690655	179.50000000000003	51.496242689109344	0.8505957946694684	0.9728997289972902
ID9500	9500	0	176.0	229.22727272727272	324.50662878787875	0.0	1.0	1	7.48482063701911	1		28.011363636363562	29.0	0.0	29.0	4930.0	5.277432965116549	0.9883040935672515	5.276540904101443	0.04527982074372637	-0.0017359798642020995	9.944650422351977	5.805057862323056	3.1414064114978437	1.7131009988541865	176.0	52.96180593448942	0.7884913995216404	0.9386666666666665
ID9663	9663	0	176.0	229.94507575757578	326.55587121212125	0.0	13.0	13	7.48482063701911	1		322.44067796610165	328.0	0.0	328.0	57072.0	42.458644793723025	0.9771450706953321	7.506443194012322	0.06310433596524835	-0.43611090393244195	9.991253912722048	6.206868258323482	-0.08230925760545893	1.6097093569407828	176.0	53.16414147317225	0.7825010370654812	0.967032967032967
ID9441	9441	1	141.0	451.0338078291815	269.6293001186239	0.0	0.0	0	6.687491234298748	1		14.785714285714306	15.0	0.0	15.0	2070.0	1.786382197803421	0.9762175752119183	8.17729731107704	-0.09014696964417611	0.14602658861584816	9.255565602215169	5.225117757623463	2.6429181895806484	1.7713601935021026	140.5	47.56068819943291	0.7805305892309911	0.9493243243243243
ID9475	9475	1	158.0	452.3985976267529	269.6175836030205	0.0	6.0	6	7.012765318716695	1		151.98692810457558	154.0	0.0	154.0	23254.0	17.549174117658772	0.9614099249637432	8.490236397649763	0.04356496394610849	0.018720189980977874	9.44868107861544	5.395521874768462	-0.5256966191726217	1.751208001361483	154.5	50.52988778590921	0.7603992506688683	0.933534743202417
ID9731	9731	1	163.0	452.4174503657262	271.16144200626957	0.0	14.0	14	7.125336963703163	1		348.34375	355.0	0.0	355.0	55735.0	48.30368384131286	0.978926433496434	7.134740328507219	-0.01688549414015225	0.12022571481665147	9.945924193266947	5.35419902764203	-0.523377022585297	1.8575932911569586	159.5	50.76007118453471	0.777904182409256	0.9608433734939759
ID9444	9444	1	151.0	452.16995614035085	270.0756578947368	0.0	7.0	7	6.955796338302048	1		180.3684210526321	184.0	0.0	184.0	27416.0	25.67800723904709	0.9955357142857142	7.008523309668665	0.1358229966852734	0.062480235951731446	9.58309728113373	5.3075506442205045	2.6768323025065968	1.8055592727257255	152.0	48.38477996850703	0.8158980799831189	0.9743589743589743
ID9573	9573	1	153.0	451.8540983606557	269.96666666666664	0.0	5.0	5	6.967227399979714	1		131.1315789473683	132.0	0.0	132.0	19932.0	10.706613794630332	0.9868849630061045	12.166872521563125	-0.04806697579528653	-0.04908672612812208	9.416850129240286	5.388460123434543	2.649336627411947	1.7475957719880264	152.5	48.374112610388565	0.818943019013085	0.9775641025641025
ID9670	9670	1	158.0	452.5244161358811	270.71868365180467	0.0	10.0	10	7.069275219628611	1		243.2611464968148	248.0	0.0	248.0	38192.0	34.0612469652971	0.9870967741935485	7.095498556134903	0.028169784110711124	0.09391345100930258	9.44838627900891	5.55196274400772	2.6487880621059188	1.7018101011586637	157.0	49.62084794600682	0.8012741894933696	0.9661538461538461
ID9798	9798	1	165.0	452.2078313253012	271.2530120481928	0.0	16.0	16	7.269074295019226	1		400.5575757575752	403.0	0.0	403.0	66092.0	31.37350744970925	0.9879513673372521	12.690001765100423	-0.006012807892405287	0.10272068057854276	9.999251763397819	5.578550548646544	2.6007229217274146	1.7924462055513355	166.0	50.53408074642233	0.8168629757497229	0.9822485207100592
ID9613	9613	1	152.0	452.27777777777777	270.6078107810781	0.0	9.0	9	6.944346460023743	1		227.92207792207745	234.0	0.0	234.0	35100.0	37.34095378590291	0.9954923970788392	6.090021903050064	-0.08239964833482623	0.029521838471194706	9.598933731424069	5.2020307324178505	-0.4846179355533507	1.8452281859093482	151.5	48.495269503128526	0.8095128415614874	0.9742765273311897
ID9679	9679	1	163.0	452.09420289855075	271.63561076604555	0.0	13.0	13	7.158763278359629	1		332.9192546583846	335.0	0.0	335.0	53600.0	26.40169860900999	0.991701244813278	12.557225806076262	-0.0042469537341761525	0.009875649743901517	9.733962156338977	5.443803608175768	-0.562637099672905	1.7880810655476331	161.0	49.6149427119349	0.8218844270777868	0.9757575757575757
ID9778	9778	1	156.0	452.52265372168284	270.80960086299893	0.0	11.0	11	7.012765318716695	1		270.4645161290329	274.0	0.0	274.0	41922.0	31.023090985221675	0.982665949074236	8.641946710355771	-0.012799181711689275	0.13590343265409605	9.484865112244991	5.404393798852306	2.6729676689826762	1.755028494455609	154.5	49.66557821041572	0.7870953667648094	0.9626168224299065
ID9714	9714	1	161.0	452.0848861283644	271.68219461697726	0.0	15.0	15	7.158763278359629	1		376.267080745343	381.0	0.0	381.0	60579.0	42.33168992669342	0.9874999999999999	8.832641025328885	-0.0019859942556637285	0.019488408726625103	9.872261556482774	5.310933382848775	-0.523961351455835	1.8588562207096093	161.0	50.27589160992625	0.8004167668808438	0.9669669669669669
ID9842	9842	1	164.0	451.8675730110775	271.58660624370594	0.0	17.0	17	7.2581186380092575	1		417.3192771084354	425.0	0.0	425.0	69275.0	56.786793082240415	0.9837241937164114	7.288583962376574	0.012983510646357332	-0.01919197864464378	10.26364061947426	5.424754438902438	2.6029958528464983	1.8920009624529381	165.5	52.20030238118731	0.7632412333027062	0.9735294117647059
ID9428	9428	1	148.0	450.979375696767	269.67725752508363	0.0	1.0	1	6.898356904689457	1		31.45999999999994	33.0	0.0	33.0	4719.0	6.98380677331354	0.9860649836263558	4.473099733145247	-0.02191315379975284	0.13205250425268517	9.044019585717779	5.627172238424608	2.6677426371608437	1.6072050405639897	149.5	48.324620221933124	0.8044779730007539	0.9552715654952076
ID9626	9626	1	162.0	452.4989550679206	271.0276907001045	0.0	12.0	12	7.125336963703163	1		294.40993788819816	300.0	0.0	300.0	47400.0	40.69466673436615	0.9873038403911363	7.188388150583236	0.10966522724447816	-0.04229375605353311	9.699021139212828	5.407210153341521	-0.5075022703308343	1.7937200264389714	159.5	50.27657974067144	0.7929377616380646	0.9637462235649547
ID9531	9531	1	153.0	452.04320987654324	269.6436588103255	0.0	4.0	4	6.8752467663563115	1		104.56756756756732	106.0	0.0	106.0	15476.0	12.280265769776959	0.9598644067796609	8.340711459049595	-0.028274873793740916	-0.0020582212825102095	9.360457041227484	5.535180585826514	2.60860260520115	1.6910843099132202	148.5	47.278368034712045	0.8348555979047595	0.9933110367892977
ID9499	9499	1	147.0	452.1059564719359	269.36712485681556	0.0	3.0	3	6.805445498991344	1		80.44520547945189	81.0	0.0	81.0	11745.0	6.703607697679158	0.9549052160148257	11.72346875303688	-0.07234676427260366	0.08691184454586809	9.246112047338848	5.299265686532481	2.6525070007788107	1.744791183208054	145.5	46.875850827106426	0.8320980998588451	0.9831081081081081
ID9820	9820	1	171.0	451.85920398009955	271.4213930348259	0.0	18.0	18	7.301842639757785	1		447.6390532544383	453.0	0.0	453.0	75651.0	49.13301808117424	0.9879892685180249	9.055714324477426	-0.08491564515585522	0.023419618465370242	10.384503833606134	5.272284795500975	2.6004687576688887	1.9696401534430754	167.5	53.130998069434696	0.7456391915775871	0.9490084985835694
ID9884	9884	1	173.0	451.89806763285026	270.956038647343	0.0	19.0	19	7.410023978821114	1		469.4767441860461	475.0	0.0	475.0	80750.0	51.07057992980839	0.9692001208716186	9.048923071798333	0.0648002644282695	0.06440861874266612	10.535411006519398	5.837589848614096	2.5920817607100517	1.8047535506490944	172.5	51.84156529268639	0.8065712754116352	0.9913793103448276
ID9565	9565	1	156.0	451.96178343949043	269.0668789808917	0.0	2.0	2	7.069275219628611	1		57.12101910828017	59.0	0.0	59.0	8968.0	10.39313772521431	0.9869281045751634	5.459874046725011	0.009374054220949547	0.08538686235371463	9.709123430895932	5.514201549596064	2.7113635917469305	1.760748740061408	157.0	48.369350486342015	0.8432745725973942	0.9905362776025236
ID9758	9758	1	151.0	452.1165577342048	270.2516339869281	0.0	8.0	8	6.978639737521917	1		200.8039215686273	209.0	0.0	209.0	30723.0	40.7017487700611	0.9909706546275395	4.911170950335154	-0.06585648333136168	-0.14607587317253237	9.35053754700957	5.603305533912033	2.6327425006530856	1.6687538258299026	153.0	47.60748500307702	0.848302635546773	0.9935064935064936
ID9536	9536	2	229.0	290.9750542299349	409.83477946493133	0.0	4.0	4	8.565654018541943	1		108.57641921397402	111.0	0.0	111.0	24864.0	16.257240311944987	0.9824150508734882	6.619407322819339	-0.26537078328590025	0.016823234755477298	14.321078147221913	5.497604189474609	2.372010306738658	2.604967119066194	230.5	66.05662134378113	0.6638165569206829	0.9408163265306122
ID9600	9600	2	121.0	286.91803278688525	412.21857923497265	0.0	9.0	9	6.231677632421503	1		222.99999999999957	223.0	223.0	223.0	27206.0	4.2808369279691995E-13	0.7717430236722995	4.5381427761005344E14	0.027755293942062387	0.10717775450220318	8.216054471277017	4.8930524992735736	1.2636108393514198	1.6791265723179507	122.0	42.558590197708284	0.8464381487161303	0.9721115537848606
ID9793	9793	2	113.0	297.41476407914763	406.78919330289193	0.0	11.0	11	5.903806614136771	1		279.3888888888889	282.0	0.0	282.0	30174.0	27.135462651912352	0.6523962236550428	8.130160895031176	-0.003095814250442686	-0.055394187871952785	7.116106431598319	5.2395325631809895	-0.8014036846995197	1.3581567335995401	109.5	39.57596301970118	0.8785389083574839	0.9864864864864865
ID9666	9666	2	125.0	287.0192563081009	412.9369189907039	0.0	10.0	10	6.320434377166314	1		242.06399999999957	246.0	0.0	246.0	30258.0	30.99108716826446	0.8233418724096975	7.054000512062647	0.030411399024746193	-0.022306148292014924	7.99479029598635	5.157528905734797	1.22371171930217	1.550120308021294	125.5	42.73673578258159	0.8634772389962869	0.9728682170542635
ID9796	9796	2	116.0	297.495652173913	407.45507246376815	0.0	16.0	16	6.050259243299904	1		387.8947368421054	402.0	0.0	402.0	44220.0	74.29519790828355	0.5999992448826643	3.915741958958977	0.062157306235277474	0.07693095193276622	7.8058034462775	4.937544216929554	-0.6785759873933341	1.5809080594181681	115.0	41.38396846797242	0.8438076052862695	0.9623430962343096
ID9860	9860	2	116.0	297.5478325859492	408.0231689088192	0.0	17.0	17	5.957478687288161	1		420.2181818181824	432.0	0.0	432.0	46224.0	70.68490383166302	0.5989875306934237	4.454006722219362	0.12085499572103309	-0.04098571979728606	7.7567252611335595	4.922681606413366	2.415246458530663	1.5757113462361545	111.5	41.13576537151545	0.8280290375619827	0.9737991266375546
ID9414	9414	2	131.0	286.9205128205128	411.7076923076923	0.0	7.0	7	6.432750982580687	1		170.3178294573643	173.0	0.0	173.0	21971.0	21.456709504300488	0.7445795495670205	6.775593060638142	0.0203384828665168	0.009860968947781932	8.237265796166424	5.246935849065165	1.3779306898394432	1.5699192887281135	130.0	44.07766074283386	0.8408453765656114	0.9737827715355806
ID9862	9862	2	125.0	286.1306666666667	412.99333333333334	0.0	18.0	18	6.3078313050504	1		439.45599999999945	443.0	0.0	443.0	54932.0	39.62312456129629	0.7152760068904139	9.249884692115817	0.11586273118687052	0.08497480041634642	8.23875830178335	5.1115649955964235	1.2277730330258383	1.6117878397087742	125.0	43.74433585251535	0.8208734751068617	0.9689922480620154
ID9544	9544	2	232.0	291.4572829131653	409.1806722689076	0.0	3.0	3	8.703892974511014	1		89.06382978723371	91.0	0.0	91.0	20930.0	13.159774657293138	0.9829740988951277	6.709774764717985	-0.10062591945809293	0.2571680744852065	14.373983628161113	5.445227313449963	2.38843319958955	2.6397398677290678	238.0	69.40483510543962	0.6208795670548158	0.9333333333333333
ID9672	9672	2	123.0	297.1844262295082	407.896174863388	0.0	13.0	13	6.231677632421503	1		315.40000000000026	332.0	0.0	332.0	37848.0	72.66111047038757	0.5838764471983561	3.200289818260162	0.05416549150019172	0.03904231316220936	7.724412692069032	5.370729095054832	2.4453747818669056	1.4382428447529376	122.0	42.62220355229959	0.8439134276022769	0.9721115537848605
ID9612	9612	2	109.0	297.5327102803738	406.63862928348914	0.0	9.0	9	5.836022431559495	1		226.46728971962622	233.0	0.0	233.0	24232.0	38.64456264250327	0.6544378698224853	4.636230734235636	-0.0027561684109417123	-0.02481804544179691	7.084494576168646	4.999038447817077	-0.6762275309874155	1.4171714520943968	107.0	39.79465817520807	0.8490711499822652	0.9553571428571429
ID9487	9487	2	241.0	291.67217630854	409.16391184573007	0.0	2.0	2	8.77673016883152	1		63.20331950207455	64.0	0.0	64.0	15232.0	7.110742267981599	0.9889037248492102	8.838838485989038	-0.04351929431553945	0.17319669294380846	14.422660514396073	5.543633028759322	2.429358511116391	2.6016622023092135	242.0	68.76622252436304	0.6430946452904733	0.9201520912547528
ID9680	9680	2	111.0	297.53582554517135	406.6884735202492	0.0	10.0	10	5.836022431559495	1		250.61320754716937	253.0	0.0	253.0	26565.0	24.573532317638843	0.66765769441867	8.166073957934179	0.014034509165591048	-0.08825810673051145	6.872133197158709	5.323426893513529	-0.8339361779498956	1.2909228086765392	107.0	38.990176582074284	0.8844702662911323	0.981651376146789
ID9618	9618	2	127.0	286.8937007874016	413.07349081364833	0.0	12.0	12	6.358093703724522	1		295.0000000000003	295.0	295.0	295.0	37465.0	2.8534271096375417E-13	0.772819760564047	9.013612071077984E14	0.04358727483526747	0.08354740465507843	8.51175447511179	4.9556620279987245	1.2706484214129632	1.7175817130025601	127.0	43.9530389222443	0.826105987084799	0.9769230769230769
ID9683	9683	2	113.0	297.6405082212257	407.63004484304935	0.0	15.0	15	5.957478687288161	1		382.52252252252157	386.0	0.0	386.0	42460.0	36.63749863604629	0.6349436576429099	8.109490884967343	0.03992562979800844	0.2684829167045494	7.681729606206129	5.085395301401389	-0.7008149758502265	1.510547194647634	111.5	40.24642237874248	0.8650280092330157	0.9955357142857143
ID9875	9875	2	132.0	285.8657587548638	412.298962386511	0.0	19.0	19	6.395531281654176	1		457.11627906976895	468.0	0.0	468.0	58968.0	70.80956281496523	0.6647116771226688	5.155360655832695	0.12901496617154995	0.0484623810222068	8.65311054936105	5.10961433509934	1.2661260490402237	1.693495826078392	128.5	44.22409031115134	0.8256484600252517	0.9734848484848485
ID9748	9748	2	123.0	287.1066666666667	412.1813333333333	0.0	8.0	8	6.3078313050504	1		197.4080000000005	199.0	0.0	199.0	24676.0	17.799101100898277	0.8155464812566681	9.964098692099117	0.05309248484780997	0.08284087700428518	8.02749789247468	5.1717068524515515	1.321775580652558	1.5521950724390716	125.0	42.558590197708284	0.8672522015534122	0.9727626459143969
ID9433	9433	2	239.0	290.95572354211663	409.7318214542837	0.0	0.0	0	8.5842145040503	1		12.831896551724181	13.0	0.0	13.0	2977.0	1.4718777439543833	0.9627784137013944	8.552718505781652	-0.2321363580265611	0.2707034567634967	13.950928437303727	5.42508817223923	-0.726843330767809	2.5715579165500304	231.5	67.25814907683613	0.6430889338413082	0.9114173228346457
ID9434	9434	2	250.0	291.14190093708163	409.5006693440429	0.0	1.0	1	8.902761462589227	1		32.920634920635045	34.0	0.0	34.0	8296.0	5.972851160852047	0.9700389105058366	5.4278877379504955	-0.16804235386677038	0.10560520087860564	14.469153962621379	5.667688341651298	2.3967355960576464	2.5529198308751297	249.0	68.85712764268064	0.6599505674018172	0.9239332096474954
ID9821	9821	2	135.0	286.28105781057815	413.45817958179583	0.0	17.0	17	6.567418791116007	1		408.77941176470506	418.0	0.0	418.0	55594.0	61.62066646789642	0.6881000617267967	5.408116393248881	0.06631042246275616	-0.03609319656792564	8.537140152173615	5.228486558612754	1.2445680475935759	1.6328128716541501	135.5	45.15347411505378	0.8351544855107703	0.9713261648745519
ID9759	9759	2	110.0	297.65082956259425	406.3235294117647	0.0	8.0	8	5.930703366659714	1		206.21621621621654	210.0	0.0	210.0	22890.0	28.060131991332632	0.6294842957242667	5.67803180135161	-0.05173699908724758	0.057134955163802785	7.536579218151558	4.851690162830495	-0.6882477111184743	1.553392522030856	110.5	41.03141428345307	0.8247819894455436	0.9484978540772532
ID9888	9888	2	125.0	297.02744310575633	407.1050870147256	0.0	19.0	19	6.295203001483109	1		471.14754098360737	479.0	0.0	479.0	57480.0	61.075711330810016	0.6169689711855125	5.886810115618308	0.1037884553355616	0.011186539153550152	7.727871896694146	5.418250222820349	-0.7190631347883727	1.4262670749583017	124.5	43.376349964336	0.831520971911471	0.9688715953307393
ID9634	9634	2	116.0	297.75652173913045	407.26376811594207	0.0	12.0	12	6.050259243299904	1		305.9999999999995	306.0	306.0	306.0	34578.0	5.138695817818964E-13	0.6454433516731864	4.671686681346176E14	-0.023353423185933666	0.07946913002859333	7.314561495054295	5.19549762447857	-0.652337672417418	1.4078654295965343	115.0	42.3093300919909	0.8073008439129433	0.9387755102040817
ID9698	9698	2	136.0	286.7521212121212	413.5509090909091	0.0	15.0	15	6.615709285501534	1		356.594202898551	370.0	0.0	370.0	49210.0	69.39252969756285	0.7047774331823367	4.2488936044102585	0.01685058346281523	0.0018098884588937613	8.422072950293481	5.358874673388802	1.2330102827406502	1.5716122252524332	137.5	45.30361673870543	0.8418734491636604	0.975177304964539
ID9509	9509	2	108.0	297.40410958904107	405.67199391171994	0.0	6.0	6	5.903806614136771	1		153.24324324324283	162.0	0.0	162.0	17010.0	36.79827471652737	0.6247119826973719	3.202486634960132	-0.01349315820722585	0.07444533769411114	6.963171673860624	5.241816744490318	2.327023766625457	1.3283889943652885	109.5	39.7326411340826	0.8716238671394322	0.9690265486725663
ID9829	9829	2	124.0	296.8893442622951	407.2950819672131	0.0	18.0	18	6.231677632421503	1		452.2000000000009	456.0	0.0	456.0	54264.0	41.62691437039273	0.646734344824293	8.532743986696277	0.04132312138323449	0.11048486208873023	7.395435302151238	5.53227910582651	2.4405854976316412	1.3367791394260065	122.0	42.373825194236886	0.8538357867420366	0.953125
ID9449	9449	2	126.0	287.30764163372857	411.3945981554677	0.0	6.0	6	6.345565428096185	1		145.6875	148.0	0.0	148.0	18648.0	18.42702141178102	0.7769507394382288	6.913775000673642	-0.05435069719448148	-0.09772350939907895	8.239184317826469	5.072425710098787	1.3617495262205104	1.6243085239125186	126.5	42.934646205291976	0.8623520745413054	0.9730769230769231
ID9580	9580	2	108.0	296.8225806451613	405.93010752688167	0.0	5.0	5	5.876786762418838	1		135.17431192660567	139.0	0.0	139.0	14734.0	22.845634981689894	0.6427973939493592	4.630320275285099	-0.03229536472813218	-0.05632058699819363	7.246880555971622	5.161701259692145	-0.7845480403302904	1.4039713248348358	108.5	39.375927997514225	0.8793828624790718	0.9819004524886877
ID9773	9773	2	129.0	286.7846153846154	412.71666666666664	0.0	11.0	11	6.432750982580687	1		266.79844961240343	271.0	0.0	271.0	34417.0	33.61137731598493	0.7611890183957679	6.861412561805409	0.006843636122257775	0.03436781359387011	8.428915315077111	5.010605147459719	1.3353731686118893	1.6822150353137304	130.0	44.373825194236886	0.8296587158509792	0.959409594095941
ID9650	9650	2	131.0	286.6242078580482	413.8422053231939	0.0	13.0	13	6.469756566762653	1		317.08396946564915	322.0	0.0	322.0	41538.0	39.63313263651596	0.7660714285714287	6.940757673346283	0.0016918472910991975	0.03675566318031902	8.800273156135002	5.041331942849661	1.2369311282304818	1.745624619822309	131.5	44.45846231077202	0.8360393935940373	0.9813432835820896
ID9459	9459	2	112.0	297.38837920489294	406.04587155963304	0.0	7.0	7	5.890312181373172	1		184.41284403669707	188.0	0.0	188.0	20101.0	25.369568752511643	0.6171576449134472	5.548196465421664	-0.030031879417665202	0.17123370459085555	7.469049955866254	4.9437240270975575	-0.6642425978309243	1.5108145023724768	109.0	40.34481182814469	0.8415132790657412	0.9646017699115044
ID9588	9588	2	120.0	286.6506276150628	411.7398884239888	0.0	5.0	5	6.167497985322977	1		123.00000000000026	123.0	123.0	123.0	14883.0	2.568589877351781E-13	0.7463045652109347	4.092950094528159E14	-0.013441495638808977	-0.10094562405120625	8.381349370649383	4.960762101753259	1.3937841402507842	1.6895285842647447	119.5	42.258267825135604	0.8409194290750398	0.991701244813278
ID9722	9722	2	127.0	286.6490514905149	413.13956639566396	0.0	14.0	14	6.257165172872317	1		345.9999999999992	346.0	346.0	346.0	41866.0	7.991168507316651E-13	0.7076935423465834	3.588649988898466E14	0.04855251219950287	0.029587522856001598	8.706981315559307	4.755310346391698	1.2281015460515299	1.8310016973268872	123.0	43.540885611501174	0.8153056631692556	0.9761904761904762
ID9788	9788	2	122.0	286.3884353741497	413.04557823129255	0.0	16.0	16	6.244434406534699	1		391.52845528455384	398.0	0.0	398.0	48158.0	50.54268204448603	0.7277181625436321	6.525673758937216	8.965860387069234E-4	0.10002004911587999	8.423883268971057	4.927094515245905	1.2447288872330746	1.7097060433699904	122.5	43.311854862090016	0.8206016511864457	0.98
ID9726	9726	2	117.0	297.6945636623748	407.2367668097282	0.0	14.0	14	6.089589620032832	1		346.9565217391302	350.0	0.0	350.0	39900.0	32.637668288410964	0.6511019245421299	8.384188275022568	0.018666352430646068	0.0795824685970658	7.291247064320457	5.252747448912286	-0.648867227905737	1.3880825482729602	116.5	41.72354365436399	0.8409562758374478	0.9510204081632653
ID9632	9632	3	129.0	253.02	101.824	0.0	12.0	12	6.3078313050504	1		299.0569105691059	304.0	0.0	304.0	36784.0	38.605465682220846	0.9575486960460751	7.578501439253766	0.009015793520740672	-0.007934164865315308	7.968543402507232	5.1905564075520045	2.6322469863651192	1.5352002322744038	125.00000000000001	42.12847329933558	0.8850512812878228	0.9960159362549803
ID9602	9602	3	125.0	252.9392156862745	101.2281045751634	0.0	9.0	9	6.370597341571143	1		221.45669291338544	225.0	0.0	225.0	28125.0	28.12324235227771	0.9894313087077278	7.832675178980903	-0.05352052430534566	0.08011071028604386	8.138513124783822	5.190744821430857	2.664811655641451	1.567889273073608	127.49999999999999	42.899024740433894	0.8706131258974904	0.9845559845559845
ID9507	9507	3	124.0	251.86387782204517	100.57038512616202	0.0	1.0	1	6.320434377166314	1		30.267716535433127	31.0	0.0	31.0	3844.0	4.726569310061971	0.9731620210900023	6.3166385574606725	-0.0024011581470964227	0.09824382084534504	7.987261884764675	5.360476707940134	2.646011898716227	1.4900282791889852	125.5	42.479565463216495	0.8739638289669946	0.98046875
ID9667	9667	3	134.0	252.46778190830233	102.27695167286245	0.0	13.0	13	6.543139895472192	1		325.11111111111205	330.0	0.0	330.0	43890.0	40.01616588752987	0.9899880412715186	8.083618612736053	-0.1571861947334156	0.10651140206957739	8.534352857458515	5.335691629964302	-0.4160999972112756	1.599483899993601	134.5	45.25375735161283	0.8253209333461672	0.9746376811594203
ID9478	9478	3	135.0	252.55802469135804	100.52592592592593	0.0	6.0	6	6.555290583552474	1		149.2592592592595	155.0	0.0	155.0	20150.0	29.38117047620275	0.9746835443037977	5.01496967698031	0.06294764279698202	0.0060783556932609405	8.212672431931912	5.433442926216292	2.7114298761454534	1.5115043156717214	135.0	44.344811828144685	0.8626964279040367	0.9712230215827338
ID9417	9417	3	119.0	251.44372294372295	100.5909090909091	0.0	0.0	0	6.063397715326599	1		6.877192982456138	7.0	0.0	7.0	784.0	0.9230609993093025	0.9373970345963756	7.20967602922626	0.031594135438468174	0.07074001182877132	7.312114645644567	5.2366880811669505	2.6688845735370172	1.396324266847516	115.5	40.260174711609565	0.8954483444310402	0.9871794871794872
ID9833	9833	3	132.0	252.44651741293535	101.76119402985074	0.0	19.0	19	6.530966601401967	1		470.3897058823541	481.0	0.0	481.0	63973.0	70.90799179679001	0.9848535471656086	6.583181131138452	0.018864558696039226	-0.03312227162467306	8.459333322225215	5.319032010871422	-0.4304303933836116	1.5903896244533626	134.0	44.81101649529137	0.8385811023259662	0.9640287769784173
ID9418	9418	3	140.0	252.7355072463768	100.70169082125604	0.0	7.0	7	6.62772693261899	1		172.46376811594243	175.0	0.0	175.0	23800.0	20.990494692824388	0.9805825242718447	8.135727592846234	0.051508052733658286	0.05293153451040486	8.686424749373233	5.252820804878445	-0.4314868607658885	1.6536685853257933	138.00000000000003	45.14871199100725	0.8507426780323799	0.9822064056939503
ID9642	9642	3	132.0	252.9321926489227	101.5316856780735	0.0	10.0	10	6.469756566762652	1		254.04580152671792	256.0	0.0	256.0	33280.0	22.366823850522564	0.9898345199526646	11.300127270726545	0.04419888567373667	0.04479545080755265	8.250638183954505	5.297015924515474	-0.42679305291882386	1.5576011666812581	131.49999999999997	43.61563084268009	0.8686629533035537	0.98501872659176
ID9836	9836	3	134.0	252.4333333333333	102.15408805031446	0.0	18.0	18	6.494309810853826	1		447.51145038167994	458.0	0.0	458.0	58624.0	68.77391795555332	0.9596364196579881	6.372965992748066	-0.1434111636360392	0.13923910055692307	8.704658160799152	5.149849191201072	2.7286819949745764	1.690274382339536	132.49999999999997	45.50976528480041	0.8039268819794795	0.9464285714285712
ID9806	9806	3	131.0	252.72307692307692	102.19102564102565	0.0	16.0	16	6.432750982580687	1		403.8203125	407.0	0.0	407.0	51689.0	35.974057492865605	0.9644627771387776	11.022253588534152	0.016434537256728794	0.006083958580717074	8.141235021015662	5.291545335403884	-0.416241895697952	1.5385363830383343	130.0	44.373825194236886	0.8296587158509792	0.948905109489051
ID9712	9712	3	130.0	252.4312581063554	102.58300907911803	0.0	15.0	15	6.395531281654176	1		368.125	380.0	0.0	380.0	47120.0	66.3769953508821	0.9580551345594561	5.427168487809535	0.09374585933851523	0.04672293396327844	7.96156940936518	5.3798255253783624	-0.3793020438759467	1.4798936084093999	128.5	44.861678047553156	0.8023465011315553	0.9448529411764706
ID9749	9749	3	131.0	252.76153846153846	100.75641025641026	0.0	8.0	8	6.432750982580687	1		196.8992248062012	200.0	0.0	200.0	25400.0	24.80544451364215	0.9692270992366413	7.813699997300289	0.03297182476232742	-0.004255183810388684	7.993520056867771	5.380461207190547	-0.41668905975185	1.4856570373902305	130.0	42.9239788471735	0.8866521509564395	0.9885931558935361
ID9591	9591	3	130.0	252.21943371943374	100.96460746460745	0.0	5.0	5	6.420368389804504	1		125.02325581395372	126.0	0.0	126.0	16128.0	11.093681419702856	0.9743910428205586	11.123596353971864	0.10425731192891169	0.030171964001580107	8.330663021277168	5.202405841763176	-0.39221390434158465	1.6013097160550966	129.49999999999997	43.22239433327222	0.8710879176742795	0.9923371647509577
ID9497	9497	3	128.0	251.89429312581063	100.44422827496759	0.0	3.0	3	6.395531281654175	1		79.9999999999999	80.0	80.0	80.0	10160.0	9.986994883731396E-14	0.9693486590038315	7.88574188032473E14	-0.03221761488077598	0.09959806763170832	7.756393845070094	5.4706855065753395	2.7488510703723623	1.4178102242849657	128.49999999999997	43.56516290732779	0.8508133719510893	0.9553903345724903
ID9530	9530	3	132.0	252.0229007633588	100.63740458015268	0.0	4.0	4	6.457444935117649	1		104.19847328244275	105.0	0.0	105.0	13650.0	9.173892594940902	0.9746835443037973	11.212535393816648	0.07346948075252016	0.043537430339819556	8.242572255323758	5.2720762097759275	-0.4258860402283488	1.5634395117505484	131.0	44.430198363661134	0.8339205099536521	0.9703703703703702
ID9562	9562	3	125.0	251.9392156862745	100.2281045751634	0.0	2.0	2	6.370597341571143	1		55.118110236220396	56.0	0.0	56.0	7000.0	6.999562541011385	0.9789737275069588	7.79084249932399	-0.05352052430534566	0.08011071028604386	8.138513124783822	5.190744821430857	2.664811655641451	1.567889273073608	127.49999999999999	42.899024740433894	0.8706131258974904	0.9845559845559845
ID9789	9789	3	133.0	252.76512226512224	101.82818532818533	0.0	11.0	11	6.420368389804505	1		275.625	280.0	0.0	280.0	35280.0	34.861932400666795	0.9590195097548775	7.740799653121716	-0.10032574272166517	-0.019865971280088286	8.127158225878249	5.375011819605138	-0.3914354821796894	1.5120261124328636	129.5	43.024106734109765	0.8791356830231571	0.9923371647509579
ID9727	9727	3	129.0	252.74435590969458	102.01261620185923	0.0	14.0	14	6.320434377166314	1		350.99999999999994	351.0	351.0	351.0	43524.0	5.707402191259569E-14	0.9634941329856583	6.035567356952554E15	0.05614060990923388	0.07115155732632415	7.927556839740007	5.480729872756653	-0.3778561894232565	1.4464418104504517	125.5	42.79125165745428	0.8612785077251066	0.98046875
ID9855	9855	3	137.0	252.11383647798743	102.57672955974843	0.0	17.0	17	6.494309810853826	1		423.3333333333327	430.0	0.0	430.0	54610.0	53.3317057043305	0.9648538984733047	7.7957567791713815	0.14511410303355898	-0.029009828393796528	8.533799578155758	5.1646409529089885	-0.40983524267396093	1.6523509874097033	132.49999999999997	45.38039790385638	0.8085169764180213	0.9532374100719423
ID9762	9762	4	136.0	421.7614622057001	228.38475836431226	0.0	8.0	8	6.5431398954721915	1		208.1954887218046	213.0	0.0	213.0	27690.0	31.74673895126307	0.9505438319233986	6.391732978445317	0.012310926878165273	0.003357674251685497	9.091886397023632	4.9333436582830545	2.3373526435751186	1.842946088249581	134.49999999999997	46.046396342045966	0.7971514743477132	0.9607142857142855
ID9539	9539	4	134.0	421.12329615861216	227.9473358116481	0.0	4.0	4	6.543139895472192	1		113.1555555555557	114.0	0.0	114.0	15276.0	9.81155781039215	0.9851305209824871	11.446497496399532	0.02881783768858616	0.06062337436939893	8.69806075128123	5.342047358719389	2.2331128005432963	1.628226065252696	134.5	45.05667205464913	0.8325569035850403	0.96415770609319
ID9732	9732	4	148.0	421.36415525114154	229.34246575342465	0.0	14.0	14	6.817128675830714	1		336.3586206896544	356.0	0.0	356.0	48772.0	81.5624058843279	0.9574301511963593	4.034255103548006	-0.02087413948359893	0.039362501674336185	9.712536304652534	4.956971496372639	2.3549350440896317	1.959369004191344	145.99999999999997	48.15966964822121	0.7910350395968525	0.983164983164983
ID9512	9512	4	136.0	421.3979089790898	227.96863468634686	0.0	6.0	6	6.567418791116007	1		159.3507462686569	163.0	0.0	163.0	21353.0	24.205031932791826	0.9702527957377142	6.483975837974207	0.14581337474961625	0.07631042146252089	8.961475554546452	5.068814579421755	-0.8618423457618407	1.7679627877744875	135.5	46.170714182791755	0.7987593859171245	0.9409722222222222
ID9576	9576	4	132.0	421.1299112801014	228.0171102661597	0.0	5.0	5	6.469756566762653	1		133.9772727272724	135.0	0.0	135.0	17685.0	11.75024177700964	0.9747800418422031	11.256470174945092	0.005923329089917215	0.1671737060106708	8.736672803625403	5.206814086173666	-0.8844738279843644	1.677930623032044	131.5	44.943709702767	0.8180837825903541	0.9598540145985401
ID9706	9706	4	154.0	421.44719471947195	230.0808580858086	0.0	15.0	15	6.944346460023743	1		363.7124183006541	376.0	0.0	376.0	55648.0	67.07121835492028	0.9864451827242525	5.385776179050669	-0.13868288306467846	-0.0698922830970702	9.609950902102584	5.372104386364551	2.3579631916607937	1.7888615356199171	151.5	48.273320130848546	0.8169738535135729	0.9774193548387097
ID9515	9515	4	130.0	421.06025641025644	227.77051282051283	0.0	3.0	3	6.432750982580687	1		87.30708661417312	88.0	0.0	88.0	11088.0	7.808737282861816	0.9644606128445502	10.978420239958147	-0.03801994988019303	0.18596315759963128	8.81901382261316	5.013962456324349	-0.8258339417502183	1.7588910765554933	130.0	46.45877326506513	0.7568638106937192	0.935251798561151
ID9803	9803	4	146.0	421.6413793103448	229.19885057471265	0.0	11.0	11	6.793742230659745	1		282.9860139860147	287.0	0.0	287.0	40467.0	33.821608646908	0.9724084704066376	8.249974039063588	-0.011880244934836519	0.020477851827864296	9.449160788327166	5.22050564351429	-0.8477276720989633	1.8100087297226386	145.0	47.776949431669735	0.7982538709856892	0.9698996655518395
ID9837	9837	4	157.0	421.4948400412797	229.90041279669762	0.0	17.0	17	7.169870753275975	1		407.13750000000107	423.0	0.0	423.0	65142.0	80.61536032763695	0.9914590367394872	5.0287112570290535	-0.066284813609997	0.07084125813264704	9.556106531274782	5.5349931359746005	-0.7289713935815229	1.726489319230591	161.50000000000003	49.924336510445244	0.814250037033739	0.9728915662650606
ID9808	9808	4	146.0	421.53163841807907	229.52146892655367	0.0	16.0	16	6.852058684228348	1		388.57142857142793	408.0	0.0	408.0	57120.0	87.18426400681986	0.9581812147361433	4.361717424797391	-0.0028679108951550213	0.1351232992158101	9.602345266765148	5.17224131743239	2.362741208845481	1.8565153242950303	147.5	48.33376729357415	0.7934153359761767	0.9609120521172638
ID9426	9426	4	130.0	420.67060367454064	227.5236220472441	0.0	0.0	0	6.358093703724522	1		10.9140625	11.0	0.0	11.0	1397.0	0.9722718241315028	0.9738919370958861	11.07684628652037	-0.010793394346202188	0.3985096347915392	8.806275581439024	5.053385089345673	2.2971568368143642	1.7426488236579822	127.0	43.97946644891358	0.8251134612405363	0.9657794676806084
ID9811	9811	4	162.0	420.9839044652129	229.54465212876426	0.0	18.0	18	7.147638542378763	1		434.88050314465306	449.0	0.0	449.0	69146.0	78.60761105771446	0.9787847250020014	5.472981361162508	-0.061672267835595124	0.10131416394658066	9.733399079032221	5.5492443859128	2.3167188286915326	1.7540044017057947	160.5	50.37541258323442	0.7947813517480176	0.9610778443113772
ID9623	9623	4	138.0	421.7534854245881	228.69898605830167	0.0	9.0	9	6.469756566762653	1		238.9999999999997	239.0	239.0	239.0	31070.0	3.1384824269440896E-13	0.9602484472049689	7.460719125640235E14	-0.05460436665457783	0.16090103465085165	9.48726568585288	4.688307440731015	2.319447866112725	2.023601439493822	131.5	46.25887099713312	0.772228025129157	0.9633699633699634
ID9655	9655	4	139.0	421.7297619047619	229.00833333333335	0.0	10.0	10	6.6755811781245455	1		254.7042253521133	264.0	0.0	264.0	36168.0	48.83098492148995	0.9804501961864116	5.164547470080656	-0.013649110308226414	0.11937010118647612	9.31586136032984	5.009933675803356	2.341443783205233	1.8594779817790739	140.0	46.48515752150033	0.814159108143877	0.9688581314878892
ID9656	9656	4	154.0	421.51714898177926	230.0798499464094	0.0	13.0	13	7.0354237471228025	1		316.6129032258069	325.0	0.0	325.0	49075.0	51.69822362453197	1.0	6.124251106290758	-0.06382618138827822	0.02054205371224354	9.47093272396907	5.368123594744729	2.3184555756450274	1.764291107835315	155.5	49.73221916726082	0.7900681957548004	0.9688473520249221
ID9465	9465	4	134.0	421.60370370370373	228.29753086419754	0.0	7.0	7	6.555290583552474	1		187.12121212121193	190.0	0.0	190.0	24700.0	23.297947458337415	0.9558676028084252	7.850433615495917	-0.004199572758978951	0.03499444864808957	8.915894353693668	5.046754141074759	2.279284575939852	1.7666591445635462	135.0	47.04387157194685	0.7665447633893578	0.9540636042402827
ID9437	9437	4	139.0	420.54395604395603	227.8089133089133	0.0	1.0	1	6.591608260818253	1		34.48905109489045	35.0	0.0	35.0	4725.0	4.213278708477681	0.9755215080180463	8.084369210848388	0.014907640258417756	0.031008428376611764	8.64913771423724	5.1499975527115955	-0.8171942691875166	1.6794450144317572	136.5	45.701460661163026	0.8212631828902595	0.9512195121951219
ID9566	9566	4	140.0	420.8690036900369	227.71525215252154	0.0	2.0	2	6.567418791116007	1		59.11764705882334	60.0	0.0	60.0	8040.0	7.2490702581671345	0.9802235753885303	8.073758298703869	-0.1010979588740098	0.1336532158528184	8.747116282639025	5.337032855257104	2.3486431543833737	1.638947430129254	135.5	46.044512993713454	0.8031439487094842	0.9644128113879004
ID9630	9630	4	144.0	421.72923976608183	229.48011695906433	0.0	12.0	12	6.734920844463591	1		297.68571428571335	302.0	0.0	302.0	41676.0	35.96582824910876	0.9719227876660816	8.15905352608575	0.07164909979268834	-0.00862878138502591	9.282536516570428	5.080442134550477	-0.7838661615450505	1.8271119463093257	142.5	47.93343399016385	0.7793771012951096	0.946843853820598
ID9887	9887	4	159.0	421.25612353567624	229.3370607028754	0.0	19.0	19	7.0580094352277	1		468.981132075473	478.0	0.0	478.0	74568.0	65.24146694271134	0.9827824250791847	7.125969669233856	-0.09374225019256842	-0.10679634693398683	9.997805559670075	5.232871345528533	2.332414654213759	1.910577367474008	156.49999999999997	50.406735451312954	0.7740108749554162	0.9660493827160493
ID9792	9792	5	141.0	20.006666666666664	167.40545454545455	0.0	16.0	16	6.615709285501534	1		394.20289855072525	400.0	0.0	400.0	54400.0	47.978273583598735	0.9853487631383373	8.155645845818787	-0.03787399198942659	0.07907154497853958	8.424728560620604	5.371865663771617	-0.29662804243263996	1.568305889969995	137.5	45.34765887236913	0.8402389701775957	0.9717314487632507
ID9601	9601	5	133.0	19.67312661498708	166.9702842377261	0.0	9.0	9	6.407961869245868	1		218.7906976744189	224.0	0.0	224.0	28224.0	33.89175656100901	0.9585492227979275	6.3189468014982895	-0.03593481937817196	0.07659471188361014	7.9892305803609664	5.353306692497296	-0.24696824017675234	1.4923917195997645	129.0	43.01083602597071	0.8762818284866398	0.9809885931558937
ID9635	9635	5	124.0	20.092	167.59466666666665	0.0	12.0	12	6.3078313050504	1		299.6904761904757	307.0	0.0	307.0	37761.0	46.99063128509168	0.9783825516309591	6.307976748076809	-0.12005138173287669	0.0783527502013795	8.069319661265883	5.290380107040964	-0.3136777820321425	1.5252816429062308	125.0	43.51887408435122	0.8294010396224493	0.9689922480620154
ID9508	9508	5	123.0	19.209851551956813	165.8562753036437	0.0	3.0	3	6.269870089858174	1		83.61788617886157	85.0	0.0	85.0	10285.0	10.794291391410402	0.9890852217896242	7.703983870476932	-0.01439587702211331	0.01895770156990967	7.933698952716896	5.136641463867806	-0.23848955439825473	1.544530411266616	123.50000000000001	42.513859933299386	0.8586491550048064	0.9724409448818901
ID9733	9733	5	128.0	20.047619047619047	167.6283068783069	0.0	14.0	14	6.333012368467128	1		351.3779527559044	357.0	0.0	357.0	44625.0	44.62221119894746	0.9734781246736973	7.76868113926768	-0.03840703322747841	0.026092792434064142	8.019047681380513	5.293616482960486	2.833229301896094	1.5148524089708544	126.0	43.57427170687859	0.833911830110708	0.9692307692307692
ID9575	9575	5	126.0	19.50274348422497	166.63305898491086	0.0	5.0	5	6.218894690484038	1		131.78512396694242	134.0	0.0	134.0	15946.0	17.15576026274674	0.956340839130876	7.510253518613256	-0.00434188308219975	0.12102313521411141	7.8542538765002865	5.166132260115998	-0.23783207859515146	1.5203354232986537	121.49999999999997	42.14432992635659	0.8596226213643241	0.9838056680161941
ID9481	9481	5	129.0	20.03125	166.32161458333334	0.0	6.0	6	6.383076486422923	1		153.5625	156.0	0.0	156.0	19656.0	19.423076623228646	0.984251968503937	7.84344071514435	0.010473733037688185	-0.02379835372763407	8.230996173866398	5.198355485392709	2.849824761244134	1.583384629426625	128.0	43.209559868326366	0.861509653910939	0.9922480620155039
ID9421	9421	5	114.0	18.254002911208154	166.2947598253275	0.0	0.0	0	6.037092178196722	1		8.921052631578933	9.0	0.0	9.0	1017.0	0.8429272304235235	0.9710553376242524	10.428003684671808	-0.04919905766733255	0.03639792918674646	7.6159236784844095	5.064643911857914	2.9246072390250926	1.50374316754099	114.50000000000003	40.394617392388234	0.8817964636042767	0.9913419913419914
ID9422	9422	5	131.0	19.920233463035018	166.57911802853437	0.0	7.0	7	6.395531281654176	1		175.64885496183243	177.0	0.0	177.0	23010.0	15.46456180290032	0.9895984278539809	11.298772590589612	0.07964341519301674	0.04883219623843676	8.312144978687623	5.155529764652881	2.955670931470186	1.6122775656688069	128.5	43.0930269523282	0.8695588704026261	0.9884615384615387
ID9776	9776	5	123.0	19.936	167.34933333333333	0.0	11.0	11	6.3078313050504	1		270.79838709677347	273.0	0.0	273.0	33579.0	24.516123726654683	0.9527529053152979	10.778473385230825	0.0823234057754435	-0.048130913074340906	7.955689884675666	5.326115291005657	2.8813215271256603	1.493713419630746	125.0	43.11381915047956	0.8450587165063878	0.9652509652509652
ID9424	9424	5	114.0	18.718840579710143	166.09565217391304	0.0	1.0	1	6.050259243299904	1		31.443478260869483	32.0	0.0	32.0	3616.0	4.201485335407716	0.9652173913043477	7.351437421771163	-0.04936103863138338	-0.03673509876439921	7.522528720169917	5.150433108920873	-0.26843357883553925	1.4605623568123671	115.0	41.10874385064491	0.8551440763138347	0.9704641350210971
ID9681	9681	5	127.0	20.05816993464052	167.96666666666667	0.0	15.0	15	6.370597341571143	1		381.9921875	385.0	0.0	385.0	48895.0	34.0295138446026	0.9895153941454125	11.166163505590117	-0.11957828294137844	0.049492556990841936	8.125978547843573	5.314069993115901	-0.280694009036312	1.5291440568849024	127.5	42.715287097276764	0.8781190308854661	0.9960937499999998
ID9682	9682	5	127.0	19.96484375	167.29427083333334	0.0	10.0	10	6.383076486422923	1		246.0625	254.0	0.0	254.0	31496.0	44.367781102958034	0.973474801061008	5.471429994887634	0.01729061544965507	0.0037247786440472936	8.02523355790918	5.38525762157332	-0.2625699660252192	1.490222775185374	128.0	43.07831165468933	0.8667672347389923	0.9808429118773946
ID9814	9814	5	139.0	19.63641755634638	167.29596678529063	0.0	18.0	18	6.687491234298748	1		435.1197183098585	451.0	0.0	451.0	61787.0	83.4195992408783	0.9805190907765782	5.164730706933412	-0.12941260414212624	0.04323489854179722	8.640872869282498	5.484556725457541	2.811431522438393	1.5754915669254286	140.5	45.00589348039098	0.8716605929515487	0.9825174825174825
ID9751	9751	5	131.0	19.938661710037174	166.80359355638166	0.0	8.0	8	6.5431398954721915	1		191.52592592592563	202.0	0.0	202.0	25856.0	44.9558373062377	0.9844389372370468	4.226905304764505	0.020032503486557926	-0.024272606294471012	8.513769891528323	5.19464341527602	-0.29071568233692535	1.6389517452712277	134.49999999999997	44.86167804755314	0.8398101509898385	0.9746376811594201
ID9529	9529	5	129.0	19.165333333333333	166.17733333333334	0.0	4.0	4	6.3078313050504	1		102.30894308943074	104.0	0.0	104.0	12584.0	13.207132996549184	0.9575486960460752	7.57850143925378	0.05108523677209727	0.009024410342102947	7.941272914226739	5.262475586359638	2.848988076643648	1.5090374831971773	125.00000000000001	44.373825194236886	0.7977487652413263	0.9469696969696971
ID9563	9563	5	121.0	19.39073305670816	165.67150760719227	0.0	2.0	2	6.193249654676193	1		56.53278688524576	57.0	0.0	57.0	6897.0	5.160537524423559	0.9779332798245515	10.83260827510391	0.008875351350014464	0.04328601808112161	7.565558116865367	5.1906026540624985	-0.17172581482377086	1.4575490788038026	120.50000000000001	41.75241729175188	0.8686276750206524	0.9796747967479673
ID9883	9883	5	144.0	19.59027777777778	167.30671296296296	0.0	19.0	19	6.770275002573077	1		454.25000000000085	474.0	0.0	474.0	65412.0	95.04827628723658	0.9761336515513128	4.72143111288754	-0.12784052039240865	-0.041857719685508527	8.814512049629254	5.525642157677298	2.850951748581136	1.595201389829853	144.00000000000003	46.780602709781384	0.8268766543072938	0.9729729729729731
ID9852	9852	5	131.0	19.70472440944882	168.0748031496063	0.0	17.0	17	6.358093703724522	1		412.37209302325533	429.0	0.0	429.0	53196.0	83.12914179225193	0.9624898747585521	4.86580511405179	0.02674024426226883	-0.07293865591774973	8.23805963416733	5.1355471363475775	-0.4008430660179521	1.6041250163709475	127.00000000000001	42.826071022499306	0.8701560001148054	0.9883268482490274
ID9661	9661	5	131.0	19.847435897435897	167.92948717948718	0.0	13.0	13	6.432750982580687	1		324.4846153846158	327.0	0.0	327.0	42183.0	28.679797231339894	0.9744897959183675	11.167872112509505	0.08577112840966042	0.040240244956177264	8.245426359820435	5.385639951312487	-0.2861649814061043	1.5310021528288416	130.0	43.43264965827756	0.8660053334943619	0.9885931558935361
ID9760	9760	6	127.0	288.4495351925631	46.16666666666667	0.0	8.0	8	6.320434377166313	1		207.703125	211.0	0.0	211.0	26586.0	26.27095620193105	0.9946181176025395	7.884855748721262	0.1405028937331668	0.051612142665661824	8.89928761166177	4.864903149140669	2.5140808264238297	1.82928361343303	125.49999999999997	45.297725352770854	0.7686007454364512	0.9471698113207545
ID9540	9540	6	131.0	287.83458646616543	45.583959899749374	0.0	4.0	4	6.506551687525748	1		109.81203007518772	115.0	0.0	115.0	14605.0	23.95866085444863	0.9947643979057592	4.571366078812913	-0.04708229316325361	0.01342061390211255	8.660072785069211	5.214232284835964	2.442570407409466	1.6608528949226993	133.0	44.68855594909713	0.8368909326761219	0.981549815498155
ID9447	9447	6	126.0	288.332674571805	45.94268774703557	0.0	7.0	7	6.345565428096185	1		182.06349206349202	185.0	0.0	185.0	22940.0	23.21439072015318	0.9840627371616494	7.779701980884681	0.06445896955310156	-0.049978719227033924	8.85939866691945	4.791611192188418	2.4710771727533616	1.8489393883549217	126.5	44.124430537849406	0.8164736296671103	0.9921568627450981
ID9703	9703	6	146.0	288.39717514124294	47.12259887005649	0.0	15.0	15	6.852058684228348	1		361.278911564625	374.0	0.0	374.0	53108.0	68.02455059563964	0.9723150807476809	5.2364583375399745	0.004647792030359174	0.08172700113214293	9.186276595900093	5.362836765792587	2.5131349301844628	1.712950999086102	147.5	47.166619534292785	0.8331676175289232	0.9833333333333333
ID9831	9831	6	155.0	288.08032786885246	47.41475409836065	0.0	17.0	17	6.967227399979713	1		415.4605263157891	421.0	0.0	421.0	63150.0	48.131839027799096	0.9780932478201341	8.536125810242106	-0.08442138673373185	0.06994037106312334	9.218050452258705	5.467224196363401	-0.6299498377670647	1.6860567851580364	152.49999999999997	49.512647718171245	0.7817131279653976	0.9355828220858893
ID9673	9673	6	145.0	288.5692488262911	46.529342723004696	0.0	10.0	10	6.723094811029982	1		242.90780141844007	250.0	0.0	250.0	34250.0	41.654000101039685	0.9714227807053101	5.747027274144112	0.0073445319995783355	0.007717962293605664	8.722884987229309	5.441084862985492	2.4616229543917263	1.603151799114398	142.0	47.28315245029095	0.7981515481817227	0.9530201342281879
ID9516	9516	6	126.0	288.4156939040207	45.231517509727624	0.0	6.0	6	6.395531281654175	1		155.169230769231	164.0	0.0	164.0	20172.0	37.160272706490524	0.972954136456784	4.118433799601819	-0.016434076743816136	0.19252414095035997	8.850500089181876	4.926608447984516	2.45889898940378	1.7964691496444438	128.49999999999994	44.39014046299839	0.8194830085267021	0.9884615384615381
ID9517	9517	6	125.0	287.6171875	45.28515625	0.0	2.0	2	6.383076486422923	1		67.46456692913382	68.0	0.0	68.0	8568.0	6.034024264029594	0.989555491590937	11.121997082863903	-0.08625365099278189	-0.024672142468165556	8.476338579843434	5.055963609085513	2.493432776601624	1.6765030833314432	128.0	44.06874549917036	0.8282443049598458	0.9808429118773946
ID9582	9582	6	126.0	287.832	45.90533333333334	0.0	5.0	5	6.307831305050399	1		139.8536585365852	141.0	0.0	141.0	17202.0	12.713541848810761	0.9734713684891622	10.85249572285723	-0.00476494547442836	0.04750353415200682	8.577304528045945	4.805909994585055	2.4636382396918703	1.784740983020951	124.99999999999999	44.623085299954255	0.7888613666837656	0.9398496240601503
ID9615	9615	6	133.0	288.5325520833333	46.42578125	0.0	9.0	9	6.383076486422922	1		231.41221374045804	235.0	0.0	235.0	30315.0	28.924801768885878	0.9790651218537756	7.915846715329472	-0.2798570864465797	0.22683224936931548	9.11236375898401	4.847347016137322	2.482375798744145	1.8798661883805727	127.99999999999999	46.27905780179197	0.7510188136609517	0.9343065693430656
ID9520	9520	6	129.0	287.4419191919192	45.5	0.0	3.0	3	6.4820448144285745	1		86.61654135338354	90.0	0.0	90.0	11520.0	17.18381982286574	0.989559210268085	5.014135203174452	0.004042706697407383	0.0613301586575572	8.587016446664203	5.093608715472756	2.4323038616193258	1.6858413997485888	132.0	43.91036475213415	0.8602995700285087	0.9887640449438202
ID9840	9840	6	149.0	287.8809523809524	46.766439909297056	0.0	19.0	19	6.84043516664088	1		472.02758620689724	482.0	0.0	482.0	68444.0	68.8472488786654	0.9725949725949727	6.760905782858185	0.01696000634725865	-0.13772409272119807	9.465862901407704	5.3571848799466775	-0.6533302223615789	1.7669472145418885	147.00000000000003	49.203892089843805	0.7630065814165408	0.9453376205787783
ID9781	9781	6	142.0	288.4276393831554	46.6803084223013	0.0	11.0	11	6.687491234298748	1		264.08633093525145	276.0	0.0	276.0	36708.0	56.2941912742603	0.9706820638561524	4.621391646697817	0.01758984191032411	0.04984309543845936	8.636137371203443	5.389516114851167	2.4868265904048306	1.6023956858401438	140.5	46.67691304408176	0.8103673509784902	0.9525423728813561
ID9461	9461	6	125.0	287.0006693440429	45.86144578313253	0.0	0.0	0	6.295203001483108	1		19.682539682539648	20.0	0.0	20.0	2480.0	2.509663861638181	0.9891766524932353	7.80002650351259	-0.01646774939557059	0.00893984848125846	8.837915867728661	4.742485543763705	-0.6940867619678897	1.8635620048120936	124.49999999999997	44.1153165602644	0.8038970140255515	0.9726562499999998
ID9622	9622	6	144.0	288.1896551724138	47.18045977011494	0.0	12.0	12	6.793742230659745	1		282.76027397260367	297.0	0.0	297.0	41283.0	63.67257892932078	0.9808678274828417	4.397956611757303	-0.015877359162419818	0.11168810815901599	9.167440449694531	5.2187010981899045	-0.6827280169266663	1.7566517562912807	145.0	47.14973712982654	0.8196327717529648	0.9698996655518396
ID9654	9654	6	144.0	288.20539906103284	47.308685446009385	0.0	13.0	13	6.723094811029982	1		321.70212765957484	324.0	0.0	324.0	45360.0	27.285722242555252	0.9766343524732787	11.650756682642086	-0.08561248382666779	0.11679847085359413	9.360934246507096	5.0562348151581595	-0.6549691201566828	1.8513646198637403	142.0	47.33450213329794	0.7964207769071873	0.9627118644067797
ID9464	9464	6	125.0	287.2206477732793	45.922402159244264	0.0	1.0	1	6.269870089858174	1		41.652892561983485	42.0	0.0	42.0	5040.0	3.8181818181818157	0.9678661532333024	10.730953257269057	0.09106326449930753	0.0158686013431459	8.565658078620695	4.763303814326564	2.468030104297357	1.7982598659480442	123.5	43.98594917932036	0.8021376205553551	0.9648437500000001
ID9786	9786	6	143.0	288.2894736842105	47.07309941520468	0.0	16.0	16	6.734920844463592	1		383.21527777777885	397.0	0.0	397.0	55183.0	72.93460651771797	0.966639362573535	5.165102150663445	-0.07635786339066473	0.16841327010402052	9.057053279665208	5.24614218185015	-0.677626469620609	1.7264216191088952	142.50000000000006	46.676913044081765	0.8219028292842339	0.9693877551020413
ID9723	9723	6	143.0	288.5035587188612	46.99822064056939	0.0	14.0	14	6.687491234298749	1		346.9999999999995	347.0	347.0	347.0	47539.0	5.134681733765827E-13	0.9673278879813303	6.645733184981912E14	0.012711499615647659	-0.09922208094939967	8.86423596152468	5.345287339352032	2.496467867841362	1.6583273075454954	140.50000000000003	46.95457960226324	0.8008114520832896	0.9623287671232881
ID9822	9822	6	150.0	287.99609810479376	47.15663322185061	0.0	18.0	18	6.8983569046894555	1		435.8399999999988	454.0	0.0	454.0	65376.0	89.26351005975474	0.9725123694337547	4.814581245090934	-0.037538491992142965	0.07020205582590976	9.526361497181915	5.174471179932202	-0.7065897264306442	1.8410309316490836	149.49999999999994	47.88801559500974	0.8192140174220808	0.9771241830065354
ID9857	9857	7	173.0	428.8448275862069	313.7212643678161	0.0	19.0	19	7.442171739215616	1		477.5232558139526	486.0	0.0	486.0	82134.0	63.808416967414594	0.7038015636652445	6.182694210152872	-0.04784096640227558	0.0013552228081888838	11.33916808527258	5.080716176889748	2.395690351789268	2.2318050626110857	174.0	54.291919462536086	0.7418032298542477	0.9613259668508287
ID9764	9764	7	163.0	429.0168195718654	312.8098878695209	0.0	8.0	8	7.214129635032196	1		208.49090909090938	215.0	0.0	216.0	34401.0	36.968611963528886	0.7203002852785083	4.722731977666275	-0.08728616171969186	0.028272487138407253	10.592346693985842	5.149136812220989	2.4517724788105015	2.057111139258508	163.5	51.607901326515034	0.771427690686202	0.9761194029850746
ID9542	9542	7	165.0	428.66615384615386	311.7789743589744	0.0	4.0	4	7.19203423968949	1		113.43902439024416	117.0	0.0	118.0	18604.0	20.17810120817861	0.7210323860249773	4.710618263923939	-0.15665647831213417	0.06467934396800334	11.009921634063707	4.988947921237714	2.4585556948162304	2.206862410247859	162.5	51.89455291548285	0.7582626770925882	0.9730538922155688
ID9640	9640	7	170.0	429.3783382789318	313.54451038575667	0.0	12.0	12	7.323606749544156	1		306.5614035087713	312.0	0.0	314.0	52422.0	41.08714592632989	0.706280661321106	6.1768683230202015	-0.03617450165062589	0.22936611805351076	10.73046391907835	5.320435863868496	2.395519676155594	2.0168392578415966	168.5	54.227182435867505	0.7200716121459118	0.9439775910364145
ID9546	9546	7	154.0	428.91346153846155	311.8173076923077	0.0	3.0	3	7.046725639945928	1		91.79220779220792	93.0	0.0	93.0	14136.0	10.56364175461938	0.7645548849510884	7.5300115615489025	-0.10480379134870109	0.058265581463924535	10.445207387518542	4.935795190454594	2.4697155836326314	2.116215722994074	156.0	51.362051895882665	0.7431042270490927	0.9454545454545454
ID9514	9514	7	158.0	428.27743271221533	312.1811594202898	0.0	2.0	2	7.158763278359629	1		65.73584905660371	67.0	0.0	67.0	10452.0	9.144724445944908	0.7103027432582275	5.970794834770299	0.0824511651226243	-0.02978358738936818	10.311391208725379	5.192007147470244	2.5056217386940087	1.9860125219106266	161.0	49.81285313464528	0.8153665765785714	0.9817073170731707
ID9450	9450	7	156.0	428.0047619047619	312.0481481481482	0.0	0.0	0	7.080523079119723	1		16.647798742138338	17.0	0.0	23.0	2647.0	2.7653790107620035	0.5974851925046241	4.503212651490357	-0.03648870125597835	0.08799080746842132	9.992941638157221	5.186444581682178	-0.7021481802142289	1.926742198972094	157.5	50.69736601266404	0.7700512495945605	0.9752321981424149
ID9451	9451	7	166.0	428.93465045592706	312.46656534954406	0.0	7.0	7	7.236157563046397	1		183.7454545454543	186.0	0.0	186.0	30318.0	20.4153978669658	0.7056770503442602	7.447284407177347	-0.07256114987353335	0.056582798833375775	10.559855635386546	5.126484897669773	-0.7134127673027846	2.059862819489919	164.5	52.06280137110786	0.7626419682768268	0.9705014749262537
ID9739	9739	7	164.0	429.1362715298886	313.70668693009117	0.0	14.0	14	7.236157563046397	1		358.59999999999894	363.0	0.0	363.0	59169.0	39.84295390165947	0.6934915030734574	7.371347315045094	0.07957845301289843	-0.051163605177086235	10.6090908143752	5.334676715965183	-0.7292906715980303	1.9887036045924176	164.5	52.49159056780729	0.7502332378189944	0.9619883040935673
ID9548	9548	7	157.0	429.2583333333333	312.04895833333336	0.0	6.0	6	7.136496464611085	1		158.88888888888852	165.0	0.0	165.0	25740.0	31.257297284640305	0.7033948779035135	4.198130792539887	0.003695717674504555	0.09968148452465991	10.323035540435047	5.228477723620142	2.450638692133997	1.9743864440312633	160.0	50.36474522511595	0.7926410567965438	0.975609756097561
ID9581	9581	7	165.0	428.7748015873016	312.12003968253964	0.0	5.0	5	7.312732791431452	1		134.24705882352958	140.0	0.0	142.0	22822.0	27.902792328021004	0.7065192685562635	3.98382197485652	-0.0541807475948891	0.2932571831554347	10.717774384812506	5.41735238817047	2.4315333844420874	1.9784155832683568	168.0	53.48447150847284	0.7380125177441411	0.9491525423728814
ID9805	9805	7	167.0	429.23704789833823	313.4403714565005	0.0	11.0	11	7.366942078931822	1		284.5773809523815	288.0	0.0	289.0	47809.0	31.32990326522721	0.6968420509211793	7.460436734445846	-0.04420347995494202	0.03341064615489711	10.730693109109982	5.23912164441712	-0.6833245367756294	2.048185523721282	170.5	51.71965562060025	0.8009824462072479	0.9827089337175793
ID9870	9870	7	184.0	428.74150596877865	314.2741046831956	0.0	17.0	17	7.6008712883693805	1		420.7540983606545	435.0	0.0	436.0	76998.0	77.67974315642051	0.6883583247179571	4.4167265824252	0.008484362221348747	0.02658438454299043	11.000448408129227	5.405219227629014	2.4009618989197623	2.0351530520538286	181.5	55.224899590191	0.7478536602348324	0.9453125
ID9841	9841	7	176.0	429.1948493683188	313.7196307094266	0.0	18.0	18	7.388514429878316	1		457.3255813953497	460.0	0.0	460.0	78660.0	35.074671176499045	0.722755905783309	10.940313932692646	-0.10259908926509889	0.04462111563909771	11.22556179340726	5.357333548847791	-0.7828914421131632	2.0953636153234396	171.5	54.482532182323574	0.726038114530508	0.9689265536723164
ID9619	9619	7	163.0	429.1802083333333	313.08229166666666	0.0	9.0	9	7.136496464611085	1		234.03749999999937	237.0	0.0	237.0	37446.0	26.413948930692097	0.7334907298104291	7.4981688849206805	0.1306276649206524	0.10436056155749716	10.57900937955596	5.170633467726007	2.436663351729494	2.0459793651180043	160.0	52.433168534444434	0.7313371598775353	0.9467455621301775
ID9715	9715	7	175.0	428.95075757575756	314.22632575757575	0.0	15.0	15	7.48482063701911	1		379.9659090909092	382.0	0.0	388.0	66874.0	28.81862447937324	0.6733420633398114	10.610904308966422	-0.05664596557692209	-0.008459366596401778	10.58081347038879	5.443121906306324	-0.7121762321330936	1.9438869186688634	176.0	54.083004673633134	0.7561377291636531	0.9777777777777777
ID9460	9460	7	164.0	428.2672764227642	312.10772357723573	0.0	1.0	1	7.225151993843567	1		40.25	41.0	0.0	41.0	6601.0	5.511143201415027	0.713803548247512	6.08375686480877	9.144338021318759E-4	-0.0305035392124463	10.666127451513585	5.002340057740145	-0.6525660220063296	2.132227583170767	164.0	52.76155016061689	0.7403185275490758	0.9704142011834319
ID9653	9653	7	165.0	429.2535353535353	313.21313131313127	0.0	10.0	10	7.247146419131151	1		256.7245508982029	263.0	0.0	265.0	42873.0	40.337979453530615	0.689980732415088	5.196829495258851	-0.09451517849705762	0.09889963282187687	10.471722361586982	5.14442561115204	2.4377213716803547	2.035547435827719	165.0	53.39611480217308	0.727234530731881	0.9565217391304348
ID9686	9686	7	168.0	428.9408284023669	314.0907297830375	0.0	13.0	13	7.334464586120832	1		331.10526315789565	337.0	0.0	338.0	56619.0	44.375941101083384	0.6845882168395608	6.064348690761377	0.08197855551438132	0.23116078414307878	10.517687643675162	5.531946174736888	2.431070478953991	1.901263553811676	169.0	53.012335553473264	0.7556882892512645	0.9602272727272727
ID9816	9816	7	173.0	429.26984126984127	313.83531746031747	0.0	16.0	16	7.312732791431452	1		399.3195266272195	409.0	0.0	409.0	67485.0	62.35873299488154	0.6710909815021883	5.143213678801119	0.004162395648593836	0.3363841641536825	10.690927091608962	5.503292545180991	2.4229997670740726	1.942641973661853	168.0	52.42181304558076	0.7682367369996316	0.9739130434782609
ID9571	9571	8	143.0	412.77039627039625	465.9324009324009	0.0	5.0	5	6.746726148605861	1		128.18181818181793	130.0	0.0	130.0	18330.0	15.319892418459895	0.9720279720279721	8.248337058253274	0.004503691718195908	-0.01671013054878694	9.018041687017767	5.194853138154895	0.14022242100512877	1.7359570034391367	143.0	47.14063965010793	0.8086395138972594	0.9470198675496688
ID9607	9607	8	162.0	413.1933333333334	466.3123076923077	0.0	9.0	9	7.19203423968949	1		221.53374233128784	230.0	0.0	230.0	36110.0	43.44121644850385	0.9789276364694094	5.045318384031164	-0.025722761356691538	0.044383000461620505	9.408169516017576	5.709833917408655	0.06059745682311399	1.647713340195956	162.5	49.90388354186294	0.8199635395304118	0.9615384615384616
ID9800	9800	8	173.0	413.29044834307996	466.9873294346978	0.0	16.0	16	7.377736139048903	1		394.5497076023403	404.0	0.0	404.0	67468.0	61.2416778252778	0.9802371541501977	6.3782067970834495	0.09803400566595682	-0.09340223347071022	10.02884124379328	5.788976441337777	0.04567493747265394	1.732403188269965	171.0	50.922551494266	0.8286777198145285	0.9884393063583815
ID9643	9643	8	154.0	413.0126512651265	466.6551155115512	0.0	10.0	10	6.944346460023743	1		253.6184210526321	257.0	0.0	257.0	38550.0	29.38214401459476	0.9649522272340794	8.477760117289762	0.06527184586432834	0.11423908643313369	9.524500653833979	5.387942769318632	0.15465058274529894	1.7677434712318711	151.5	48.60332046211718	0.8059175558310993	0.9742765273311897
ID9452	9452	8	139.0	411.70316301703167	464.53284671532845	0.0	1.0	1	6.6036697681803656	1		38.71111111111113	39.0	0.0	39.0	5226.0	3.3565855667130826	0.9805804293882834	11.419803936311226	0.07873891023974343	0.07184177348558174	8.329380701454985	5.610602980298982	0.08196498554687974	1.484578525820254	137.0	44.373825194236886	0.8743326467044935	0.9927536231884058
ID9485	9485	8	152.0	413.257174392936	465.2770419426048	0.0	6.0	6	6.93287767191607	1		154.94771241830102	157.0	0.0	157.0	23707.0	17.89104114592469	0.9735145194097028	8.544401690923763	-0.02298008475974551	0.013401096276959054	9.749758602077113	5.228477387850593	0.0363544642127247	1.8647414684689305	151.0	49.67881338995511	0.7688548947109992	0.9556962025316456
ID9678	9678	8	159.0	413.2363344051447	467.2459807073955	0.0	15.0	15	7.0354237471228025	1		376.66242038216694	384.0	0.0	384.0	59136.0	52.739995301105225	0.9741148345080582	7.04822803846487	0.048567292907550234	-0.1770669096371735	9.735662973959098	5.362297317809424	-0.022096107814444845	1.8155768688216372	155.5	50.21613257794586	0.7749144027897712	0.9688473520249221
ID9807	9807	8	176.0	412.9015369836696	467.066762728146	0.0	18.0	18	7.43147127108002	1		445.3953488372079	448.0	0.0	448.0	76608.0	34.15967975450332	0.977076218242399	12.887447624548898	0.06219630536104851	0.04985084877694045	9.814422705591454	5.831462332961206	0.03232267872974215	1.6830122780897236	173.5	51.09302695232819	0.8351915228719815	0.980225988700565
ID9713	9713	8	164.0	412.9313131313132	467.1909090909091	0.0	13.0	13	7.247146419131151	1		309.39156626506013	319.0	0.0	319.0	51359.0	54.68807128215678	0.9631969848132135	5.55133064939728	0.013674182653325614	0.021090722874190934	9.090780655382105	5.927368286179849	0.036963672018671935	1.5336959366230059	165.0	49.09522125495383	0.8602315466419337	0.9705882352941176
ID9844	9844	8	168.0	412.89800995024876	467.37661691542286	0.0	17.0	17	7.301842639757785	1		415.7964071856278	426.0	0.0	426.0	69438.0	65.33127250970135	0.9600370913224252	6.234668017293626	-0.1629656236502086	0.06460826259837052	10.033483139155793	5.730099786270727	0.04873120128472849	1.751013684472989	167.5	50.45001501491561	0.8269934612298073	0.9710144927536232
ID9559	9559	8	150.0	412.3537414965986	465.0022675736961	0.0	2.0	2	6.840435166640879	1		51.557823129251865	53.0	0.0	53.0	7579.0	8.652443832228684	0.9678899082568808	5.861529328751335	0.08235243065344372	-0.009866907116608516	8.731894966325402	5.536482020735765	0.05023302161275778	1.5771558425769054	147.0	47.03982363242646	0.8348257364306826	0.9702970297029703
ID9625	9625	8	165.0	413.1041025641026	466.6907692307692	0.0	12.0	12	7.19203423968949	1		291.61728395061664	299.0	0.0	299.0	47242.0	46.54352611946346	0.9833146653277202	6.2127641527435	-0.04339183309337905	-0.003220584040633692	9.563933549330361	5.538648829304307	0.013617703595736774	1.7267629423856536	162.5	50.444939715080935	0.8024685387024846	0.9615384615384616
ID9435	9435	8	150.0	413.1587301587302	466.08956916099777	0.0	7.0	7	6.840435166640879	1		178.53741496598673	181.0	0.0	181.0	26245.0	21.039842214121187	0.9638826185101581	8.329623695388001	-0.05195619123793045	-0.15950866522947618	9.16940384080318	5.469251071858815	0.03448851621025639	1.6765373760189817	147.0	48.376707627607715	0.7893226808384322	0.939297124600639
ID9756	9756	8	163.0	413.17400419287213	465.9025157232704	0.0	8.0	8	7.1141599576634995	1		199.18867924528269	207.0	0.0	207.0	31671.0	39.56986607772542	0.9827213822894169	4.989979743697657	0.12074233934556675	0.032279160488779504	9.67376111163582	5.413171969220535	0.005524064552860697	1.7870781062639665	159.0	51.026301036735404	0.7673947337867899	0.9436201780415431
ID9724	9724	8	169.0	413.11408730158735	466.8125	0.0	14.0	14	7.312732791431452	1		345.9161676646712	348.0	0.0	348.0	57768.0	26.929048492187995	0.9802364525023964	12.717262803089294	0.022948454855408022	-0.036459704890647086	9.768745716844236	5.622898825250054	0.04276706472612868	1.7373148655951165	168.0	51.794658175208056	0.78695373921988	0.9545454545454546
ID9885	9885	8	186.0	413.1341463414634	466.62104787714543	0.0	19.0	19	7.6634309549254365	1		465.65217391304276	476.0	0.0	476.0	85680.0	69.60472862251802	0.9853336787358268	6.640529391143987	0.0034802878213810945	-0.12015550584280434	10.63112653770216	5.755357937307829	-0.019466921708982062	1.8471703503944117	184.5	54.224553246751455	0.788522825379081	0.9710526315789474
ID9470	9470	8	123.0	411.04013605442174	464.58027210884353	0.0	0.0	0	6.244434406534699	1		21.27868852459014	22.0	0.0	22.0	2596.0	3.933879743467723	0.9722569641841956	5.332996981297051	-0.07632509191812811	-0.06097373017311195	8.011291732890175	5.222138565924367	0.09425555354607806	1.5341017155625978	122.5	41.91740613755401	0.8761070027359983	1.0
ID9535	9535	8	148.0	412.3744292237443	465.3835616438356	0.0	4.0	4	6.817128675830715	1		108.50340136054426	110.0	0.0	110.0	15950.0	12.78664443952122	0.9816530937002714	8.407118510172928	0.006547859713006668	-0.015399437026373943	9.250948565015763	5.195559731384647	0.01675946361062075	1.7805489770686036	146.0	47.47946412642776	0.8138626205257444	0.9733333333333334
ID9503	9503	8	140.0	412.4572953736655	465.0385527876631	0.0	3.0	3	6.687491234298748	1		80.64539007092206	83.0	0.0	83.0	11371.0	13.829128033545231	0.980654953309495	5.774603197632118	0.031044221633278413	-0.12098631135595804	8.786744016022908	5.450863991879924	3.096960304666923	1.6119910585023582	140.5	47.208871737581156	0.7922074931345423	0.9335548172757475
ID9791	9791	8	154.0	412.8991370010787	466.6650485436893	0.0	11.0	11	7.012765318716695	1		279.13907284768214	281.0	0.0	281.0	42150.0	22.867455691469495	0.9742726924223707	12.047756257263948	0.045369307858767735	0.15758464767924063	9.641868721810708	5.522100116439181	0.14197910486690465	1.7460510527701334	154.5	48.6853860995746	0.8191078927532633	0.987220447284345
ID9472	9472	9	138.0	421.55372405372407	305.7173382173382	0.0	0.0	0	6.591608260818253	1		22.999999999999975	23.0	23.0	23.0	3059.0	2.4963018755206027E-14	0.7621965480144065	7.970275987580839E14	-0.016966524607983625	-0.05071729452823996	9.762230245395443	4.704637453565794	-0.6584137678875723	2.0750228560112194	136.5	47.15119005212776	0.7715377826995081	0.975
ID9765	9765	9	152.0	422.87554112554113	306.07034632034635	0.0	8.0	8	7.001408606295148	1		213.15789473684268	216.0	0.0	216.0	32400.0	24.69472026129376	0.7121421541916194	7.180491640438226	-0.05769196145066402	0.023403613485746495	10.460916565173923	4.827308642979954	2.5015937382620583	2.1670287397899375	154.0	51.99256859791846	0.7158928713772745	0.9565217391304348
ID9861	9861	9	165.0	422.16768916155416	306.73312883435585	0.0	19.0	19	7.203090409536582	1		477.9254658385102	487.0	0.0	487.0	76946.0	66.06100899878754	0.7116423550964504	6.015804699902347	-0.0314585353442237	0.19407245812238386	10.677272832575024	5.1544320154769165	2.5620220542012304	2.0714741799901506	163.0	52.53427495499867	0.742184675510283	0.9476744186046512
ID9543	9543	9	143.0	422.3080459770115	305.41954022988506	0.0	4.0	4	6.793742230659745	1		113.93103448275865	118.0	0.0	118.0	16520.0	21.605572574767102	0.7093191694833414	4.3764784067565845	-0.04085520739262926	-0.026716941110517277	10.310114904756112	4.607352289089432	-0.695602320068914	2.237752673953599	145.0	50.39112948155113	0.7175789338362316	0.9570957095709571
ID9479	9479	9	140.0	421.72023809523813	305.6142857142857	0.0	1.0	1	6.6755811781245455	1		45.99999999999997	46.0	46.0	46.0	6256.0	2.8526780803269234E-14	0.7462039045553145	1.3781536018876755E15	-0.0603113951406652	0.06335358854836985	9.992771974035307	4.6331997275075265	-0.6382693445950514	2.1567755680178746	140.0	49.561425922100526	0.7162263817397811	0.9427609427609428
ID9547	9547	9	139.0	422.66844602609723	304.9033214709371	0.0	3.0	3	6.687491234298748	1		90.69014084507046	94.0	0.0	94.0	12878.0	17.386790085681938	0.7158625097736867	4.352289691073039	0.03860506154811641	0.026102136387428573	10.072785977081175	4.59944807933698	-0.6747960175843397	2.1899988440641747	140.5	49.44084506658197	0.7222946825339196	0.9590443686006825
ID9835	9835	9	158.0	422.9592592592592	306.92433862433865	0.0	16.0	16	7.080523079119723	1		410.3525641025643	413.0	0.0	413.0	64015.0	33.06646376075036	0.7049791947847981	10.2625813135808	-0.02355722479770175	-0.03619911300409397	10.493891349091076	4.96720341008552	-0.6661704304725294	2.1126357192830167	157.5	52.672839050780425	0.7133734919576604	0.963302752293578
ID9740	9740	9	162.0	423.3254468980021	306.698738170347	0.0	14.0	14	7.102965363855495	1		359.3630573248413	364.0	0.0	364.0	56420.0	40.95152745440969	0.7219343742586646	7.3582484052391255	-0.008307811061095	-0.029735752132522567	10.71769709129822	4.933613913808779	2.515544279188915	2.1723826141523292	158.5	52.62966074142018	0.7190812911909324	0.9434523809523809
ID9549	9549	9	148.0	422.5833333333333	305.51141552511416	0.0	6.0	6	6.817128675830715	1		163.71034482758654	166.0	0.0	166.0	23738.0	19.427899912732713	0.7327167559543976	7.12670544896672	-0.2371623194763133	0.16283831062738763	10.502690217330633	4.700429232892492	2.4342035937110493	2.234410879720365	146.0	50.28903702916525	0.7254643585455267	0.9511400651465798
ID9583	9583	9	144.0	422.3397212543554	305.781068524971	0.0	5.0	5	6.7585108320823135	1		135.14482758620662	142.0	0.0	142.0	19596.0	30.542997767797406	0.7010694498131679	3.6471763352513658	-0.07585221993001441	0.04424344633571923	10.144466627008871	4.66691113964574	2.4546052060890577	2.1737004034276355	143.5	49.23111463653875	0.744016261393983	0.9566666666666667
ID9552	9552	9	142.0	422.2804323094426	304.78896473265075	0.0	2.0	2	6.828791864299668	1		67.10344827586223	70.0	0.0	70.0	9730.0	13.989938913540618	0.7043455214117545	3.9644881975397617	-0.15728472871006027	0.13248302104261378	9.900276624332179	4.982916821777147	2.4491564769530476	1.9868436456864766	146.5	48.104960156439056	0.7955505313906953	0.9766666666666667
ID9809	9809	9	160.0	422.8083333333333	306.72083333333336	0.0	11.0	11	7.136496464611085	1		279.96250000000026	289.0	0.0	289.0	44794.0	50.44068532295182	0.7072727619217016	4.598676944643314	-0.03082733349306494	0.13576156052335947	10.873874451681122	4.913826167224719	2.5061315746346327	2.2129139455949822	160.0	53.285009744842505	0.7081410125118069	0.9523809523809523
ID9873	9873	9	163.0	422.19032921810697	307.38991769547323	0.0	17.0	17	7.1809610472257885	1		430.51572327043897	436.0	0.0	436.0	68452.0	48.74434148866333	0.6817788125628712	7.160930012806221	-0.19446869864355193	0.15097080409851762	10.676073495055128	5.001816869327747	2.4648218592090334	2.134439099624615	162.0	52.52919965516402	0.7377739400629091	0.9446064139941691
ID9845	9845	9	167.0	422.4580777096115	306.7014314928426	0.0	18.0	18	7.203090409536582	1		450.66257668711575	462.0	0.0	462.0	73458.0	71.70001126598201	0.7137324737738442	5.235458216253217	0.0415059108218957	0.17995720657521494	10.588419647917357	5.339698705666059	2.5066905860909428	1.9829620043321503	163.0	53.18167107477962	0.7242249945995091	0.9644970414201184
ID9688	9688	9	154.0	422.86975717439293	307.3211920529801	0.0	13.0	13	6.93287767191607	1		335.7697368421055	338.0	0.0	338.0	51037.0	27.41500299715943	0.7020242924517279	10.103448553758827	0.007229622926029377	0.11963465416749956	10.208554569136007	4.930939602843533	-0.6425244122731998	2.0703061467735324	151.0	51.91366915232675	0.7040821939893966	0.9263803680981595
ID9657	9657	9	153.0	422.9847494553377	306.4945533769063	0.0	10.0	10	6.978639737521917	1		258.0718954248363	265.0	0.0	265.0	39485.0	42.42301147142614	0.7144283791411573	5.070007051836262	-0.024792499024233437	0.017439676708966487	10.49937504391272	4.748060698983656	-0.6180658147151916	2.211297561162215	153.0	52.97532853018049	0.6851000156537603	0.9415384615384615
ID9689	9689	9	157.0	422.3752688172043	307.26129032258063	0.0	15.0	15	7.024103669400641	1		378.05128205128227	388.0	0.0	388.0	58976.0	61.52553048590123	0.7065719583400853	5.088117551223457	0.0029150577796997735	0.10682938609996073	10.252133511252335	4.944530572030022	2.4581523575299498	2.0734290873325976	155.0	52.68758040220024	0.7016573078006146	0.9281437125748503
ID9627	9627	9	148.0	422.83333333333337	306.3985507246377	0.0	9.0	9	6.898356904689457	1		233.59999999999943	240.0	0.0	240.0	35040.0	38.79528096951186	0.7332817168438497	5.09478232316491	-0.11844803436583087	0.08744816324209362	10.316319289513576	4.743910156097582	2.5281500222150406	2.174644744537057	149.5	51.92145407707439	0.696878977712795	0.943217665615142
ID9469	9469	9	150.0	422.55390539053906	305.8905390539054	0.0	7.0	7	6.944346460023743	1		184.71710526315752	191.0	0.0	191.0	28077.0	34.17958372892929	0.7016608132750111	4.456814569990643	-0.031389845671705996	-0.052374829698787526	10.536171495706455	4.776630592033624	2.4838761005798906	2.205774822377616	151.5	51.45179984085212	0.7191530951244127	0.9711538461538461
ID9694	9694	9	157.0	423.14563617245	306.76919032597266	0.0	12.0	12	7.102965363855495	1		308.07547169811255	314.0	0.0	314.0	48984.0	42.85736531383091	0.7118915497122245	5.978596429813261	0.024164419562581033	0.12892123619036028	10.646175876800323	4.924794810164714	2.487069452358053	2.1617501413108116	158.5	51.74084794167824	0.7439984778979971	0.9577039274924471
ID9504	9504	10	135.0	354.0	373.5	0.0	1.0	1	6.555290583552474	1		29.33333333333326	30.0	0.0	30.0	3960.0	4.438636337583114	0.9899497487437185	6.5752593737104315	-0.0	-0.0	8.167980318936612	5.617387323242664	2.7204687602462965	1.454053254462362	135.0	43.89721453134244	0.8803790636534206	0.9926470588235294
ID9729	9729	10	141.0	355.36281588447656	374.63598074608905	0.0	14.0	14	6.639722828285456	1		347.8840579710141	353.0	0.0	353.0	48008.0	42.340826437525514	0.9663848000835159	8.075822675087867	0.0010871585834851293	-0.03794380394439628	8.553012305884149	5.267511750637887	-0.3804774210720011	1.6237291364083608	138.5	45.20887173758118	0.851554209543213	0.9719298245614035
ID9574	9574	10	133.0	354.9831460674157	373.5661672908864	0.0	5.0	5	6.5187705746970455	1		131.01492537313422	133.0	0.0	133.0	17556.0	16.187336122607388	1.0	8.093668061303646	0.04868046914785937	0.057991331630786964	8.256502562275042	5.383241429856953	2.7280677901752055	1.5337418300584076	133.5	43.90197665538898	0.8704082139320102	0.985239852398524
ID9415	9415	10	128.0	354.0169270833333	373.0338541666667	0.0	0.0	0	6.383076486422923	1		5.723076923076912	6.0	0.0	6.0	744.0	1.2637791523739272	0.9837520309961254	4.491450830166437	-0.02555779454100747	0.05539078252825814	7.998206328924324	5.2595659123436524	2.7766366956530764	1.5206970427261626	128.0	43.63034614031895	0.8449723868881746	0.9660377358490566
ID9480	9480	10	136.0	354.6507352941176	373.02083333333337	0.0	3.0	3	6.579524642479541	1		72.36764705882369	74.0	0.0	74.0	9842.0	10.908921814890736	0.9606879606879607	6.500795208731371	-0.06577566486962771	-0.05489274788644142	8.360599691377994	5.444155868237	2.6565501725763117	1.535701749495544	136.0	45.016560838509456	0.8433428101178808	0.9577464788732394
ID9610	9610	10	133.0	355.55920205920205	373.9465894465895	0.0	9.0	9	6.420368389804505	1		226.5625	232.0	0.0	232.0	29000.0	35.23682531482819	0.9536553721751199	6.277182483076969	0.04392920443009076	0.027520367397102567	8.096885279369113	5.251442714897164	-0.3745463480200985	1.5418401606857612	129.5	42.91114438222763	0.8837703740881122	0.9923371647509579
ID9834	9834	10	151.0	355.1611479028698	375.1423841059603	0.0	17.0	17	6.93287767191607	1		413.6158940397342	422.0	0.0	422.0	62456.0	59.08399229652091	0.9865771812080538	6.95317252753027	0.07808411843255429	-0.03605374256961747	9.157367557480693	5.492030008302563	-0.3261361100877917	1.667392119787595	151.0	48.3788747344351	0.8107282118368468	0.9587301587301588
ID9707	9707	10	140.0	355.6304347826087	375.1183574879227	0.0	15.0	15	6.627726932618989	1		374.24817518248125	377.0	0.0	377.0	51272.0	32.209283695921734	0.9571406225559204	11.364814146888865	-0.028153261678303246	0.03188505715108573	8.768617919582482	5.22383055405177	-0.2740326965576182	1.6785800819632752	138.0	47.26712459768112	0.7761945393895147	0.9550173010380623
ID9644	9644	10	139.0	355.63888888888886	374.2294685990338	0.0	10.0	10	6.627726932618989	1		250.57553956834502	258.0	0.0	258.0	34830.0	43.288211471763795	0.9754351860033578	5.716558599349235	-0.015968507109130826	0.1460947050295817	8.506265981134185	5.6014880967921075	2.7683875975298697	1.5185725353956572	138.0	44.657749111169	0.8695514656130305	0.9928057553956835
ID9868	9868	10	152.0	355.2811447811448	374.70314253647587	0.0	18.0	18	6.8752467663563115	1		436.09999999999854	445.0	0.0	445.0	65415.0	62.50871080237177	0.9773545596594125	6.896728570123052	-0.07590256839441335	0.02254683218268195	9.11226120483527	5.548448462960891	-0.3829900713763368	1.6423079831532899	148.5	47.283465626079064	0.8346755974235067	0.9769736842105263
ID9454	9454	10	141.0	355.4304556354916	373.2901678657075	0.0	6.0	6	6.651697090182843	1		143.64028776978412	149.0	0.0	149.0	19966.0	27.84689174085193	0.9754299754299756	5.094059270474223	0.022167814677009696	-0.004007494525259293	8.557072537574967	5.361744459779033	-0.4992021390466735	1.5959493410709131	139.0	45.962136401962894	0.8268452764691436	0.9652777777777778
ID9425	9425	10	135.0	355.1256218905473	373.50497512437806	0.0	7.0	7	6.530966601401967	1		174.0149253731342	178.0	0.0	178.0	23318.0	26.432488859122138	0.9798488664987407	6.516366355530839	0.011151628517864057	-0.026735267980978084	8.37402040014655	5.377802154810803	-0.44059582532505476	1.5571454953312907	134.0	44.15295003067085	0.8637642212957232	0.9852941176470589
ID9525	9525	10	137.0	354.7995169082126	373.42028985507244	0.0	4.0	4	6.627726932618989	1		96.40287769784162	100.0	0.0	100.0	13400.0	18.68918908782021	0.9900276213365856	5.132367459052205	0.05574575971805618	0.06066823579661362	8.215583928163602	5.529959421036714	-0.4469523436428577	1.485649948336042	138.0	44.205465219827374	0.8874359530907463	0.9857142857142858
ID9624	9624	10	142.0	355.6608796296296	374.4872685185185	0.0	12.0	12	6.770275002573076	1		291.74825174825185	298.0	0.0	298.0	41720.0	42.8576859725545	0.9674370943868839	6.6947046144368985	-0.004483027113289451	0.0024084141432502786	8.927423928115047	5.490025450666834	2.7592416478569413	1.626117038679793	144.0	47.260513719295666	0.8101687359805275	0.9795918367346939
ID9880	9880	10	154.0	355.107650273224	374.6595628415301	0.0	19.0	19	6.967227399979714	1		458.6862745098036	471.0	0.0	471.0	70179.0	75.40089963412017	0.9822039997382941	6.0286845903522694	0.06592149121167744	-0.005754773757892071	9.111093218773652	5.562874456886853	-0.35704724375347163	1.6378390864985448	152.5	47.80406883071478	0.8385905838745183	0.9775641025641025
ID9561	9561	10	134.0	354.67484276729556	372.9654088050314	0.0	2.0	2	6.494309810853826	1		53.3458646616542	55.0	0.0	55.0	7095.0	9.429197974169886	0.9743947634403428	5.584148398042158	-0.02261562154341821	0.011988413183361921	8.171227015878987	5.332468896793373	-0.41572307499093675	1.532353432158352	132.5	43.81442301304514	0.8673443394709425	0.9742647058823529
ID9785	9785	10	142.0	355.6945432977462	374.27342823250297	0.0	11.0	11	6.687491234298748	1		272.0851063829787	278.0	0.0	278.0	38364.0	40.25977953273363	0.9903505620284349	6.725471700731522	-0.07429439193554759	0.08549424575912043	8.519606520442913	5.430922422400835	2.7699206147226665	1.568721822521757	140.5	45.1534741150538	0.8659719942012039	0.9756944444444444
ID9659	9659	10	142.0	355.2302709069494	375.09128386336863	0.0	13.0	13	6.711247938722454	1		319.1126760563377	326.0	0.0	326.0	45314.0	47.046996059026114	0.9762205792465942	6.701232616802956	-0.09973260520351175	-0.0319610882950607	8.718596157180814	5.3774986606197075	-0.364741265004159	1.6213107073421522	141.5	45.91740613755401	0.8433573031069453	0.9758620689655172
ID9757	9757	10	127.0	355.3467741935484	373.84408602150535	0.0	8.0	8	6.282549314314218	1		206.32258064516154	208.0	0.0	208.0	25584.0	18.6789514107845	0.9523809523809524	10.77631812160656	-0.03430826253388287	0.050203640196530924	8.45338681628082	4.936810899434424	2.784586231766193	1.7123173215423881	124.0	43.43418085761418	0.8259776165677961	0.9725490196078431
ID9790	9790	10	148.0	355.36507936507934	374.7675736961451	0.0	16.0	16	6.840435166640879	1		390.8013698630143	399.0	0.0	399.0	57057.0	56.79905534219455	0.9636312683906525	6.752986864201945	0.03168969202944021	-0.033500845385334585	8.859665127749622	5.446657447327932	-0.32480331413606134	1.6266242577998131	147.0	46.49555433648118	0.8544847947034763	0.98
ID9730	9730	11	125.0	72.72619047619048	262.0674603174603	0.0	14.0	14	6.333012368467128	1		345.57142857142753	354.0	0.0	354.0	43542.0	54.18463672613185	0.9785522788203753	6.30852982466416	0.031018566831033753	0.09383205418118117	8.015369111790692	5.2784241470000675	-0.2242006412080123	1.5185155433835562	126.0	43.427574358442904	0.8395552156584619	0.972972972972973
ID9826	9826	11	127.0	72.17061923583663	262.2667984189723	0.0	18.0	18	6.345565428096185	1		444.2519685039363	455.0	0.0	455.0	56420.0	69.37383987349028	0.9629173879491938	6.282762312535735	0.018766977761427772	-0.030165905418838363	8.086174989475882	5.136743305925746	2.8446026771296307	1.5741831950503877	126.5	43.972803760081376	0.8221140572480187	0.9547169811320755
ID9605	9605	11	122.0	72.8723849372385	261.3967921896792	0.0	9.0	9	6.167497985322977	1		222.30000000000044	228.0	0.0	228.0	26676.0	35.745740769961294	0.9717942389733104	6.129963429549206	-0.038344745936767156	-0.002460711004144846	7.732868705168634	5.131168846283495	2.9865697261450954	1.5070384422780299	119.5	42.672240680335605	0.8246826799607239	0.9598393574297188
ID9510	9510	11	117.0	72.09243085880641	260.457787481805	0.0	3.0	3	6.037092178196722	1		83.75652173913043	86.0	0.0	86.0	9632.0	13.767869603159749	0.9705483135708248	5.992554012503202	0.060161954906918	-0.03222727299101993	7.662088104669517	5.0026710933012595	-0.2196986151680314	1.53159941194801	114.5	40.360554486097826	0.8832855028700761	0.9913419913419913
ID9671	9671	11	127.0	72.82108843537415	261.70544217687075	0.0	10.0	10	6.244434406534699	1		242.82644628099138	249.0	0.0	249.0	29382.0	38.87923132083721	0.9563304987255542	6.106243103383812	-0.17575606048387907	0.025693521061914828	7.91458843786822	5.319654227166525	-0.11096934616632961	1.4878012930708597	122.5	42.062827130744296	0.8700596623219853	0.9760956175298805
ID9863	9863	11	130.0	72.45833333333333	262.5052083333333	0.0	17.0	17	6.383076486422922	1		422.9302325581385	433.0	0.0	433.0	54558.0	65.51397585230795	0.97368904117971	6.369514386755154	-0.10659991144022776	0.00925770251786573	8.269901352215959	5.17113083772528	2.9555771985490895	1.5992442681751582	127.99999999999997	43.3225222202085	0.8570227831374638	0.9808429118773944
ID9416	9416	11	124.0	72.34699453551913	260.9521857923497	0.0	7.0	7	6.231677632421503	1		168.29508196721304	174.0	0.0	174.0	20532.0	31.113412516517272	0.9721448467966574	5.332685146600482	-0.016799400990796784	0.04350909413123703	7.883695571109387	5.1164771474629935	2.914398665417539	1.5408444802726264	122.0	44.917763800825725	0.759859750210711	0.9172932330827067
ID9448	9448	11	116.0	71.65072463768117	260.5652173913044	0.0	1.0	1	6.050259243299904	1		37.01724137931039	38.0	0.0	38.0	4294.0	6.057668885292255	0.9764759562980049	6.038075431618908	0.006371878612077927	0.012214241066470037	7.412789656673659	5.13572445966141	2.854656365880764	1.4433776023027474	115.0	40.08645424270871	0.8993162017285496	0.9913793103448277
ID9676	9676	11	126.0	72.59428950863214	262.4442231075697	0.0	13.0	13	6.320434377166313	1		326.04761904761926	334.0	0.0	334.0	41082.0	51.12335781505067	0.9838072289156625	6.325606890608843	-0.048636314035397164	-0.001131898628323999	8.047725568052186	5.151680487925425	-0.17621338988917717	1.5621554145127108	125.49999999999997	42.513859933299386	0.8725544044785681	0.984313725490196
ID9804	9804	11	124.0	72.46831955922865	262.3636363636364	0.0	16.0	16	6.206085419025319	1		399.23333333333284	406.0	0.0	406.0	47908.0	52.19368153480687	0.9402092675635275	7.413355250142047	0.07893662601075219	0.022778887205627672	7.94490936554011	5.1181569221608925	-0.16779600770825248	1.5522989010242694	121.00000000000001	42.23184947626255	0.8525405252169644	0.9837398373983742
ID9519	9519	11	123.0	72.07142857142857	260.64285714285717	0.0	5.0	5	6.244434406534699	1		124.85245901639355	128.0	0.0	128.0	15232.0	19.90542603509906	0.9834007959454404	6.219789560841406	0.03424370440186736	0.053879587975910276	7.829687189759603	5.226350111615917	-0.22563958559748076	1.4981176198581863	122.5	41.852911035308026	0.8788092351956237	0.9879032258064516
ID9489	9489	11	117.0	72.55385735080058	260.54512372634645	0.0	6.0	6	6.037092178196722	1		155.2280701754386	158.0	0.0	158.0	17696.0	20.834805412981485	0.9593582887700536	7.295881624375423	-0.07223608787361141	0.031838167992451885	7.5627801252686835	5.040260212351414	-0.06319709038324203	1.5004741435245161	114.5	40.513859933299386	0.8766134021537711	0.982832618025751
ID9780	9780	11	127.0	73.11752988047809	261.66467463479415	0.0	11.0	11	6.320434377166314	1		266.33858267716505	275.0	0.0	275.0	33825.0	48.22010060894864	0.9729467775777778	5.447656079661538	-0.13115247132531188	0.044085354913284275	7.872096368162627	5.331996277875946	2.9027912761853223	1.476388196448358	125.5	42.45573982745436	0.8749450195751893	0.984313725490196
ID9716	9716	11	128.0	72.68503937007874	262.37139107611546	0.0	15.0	15	6.358093703724522	1		376.9685039370075	383.0	0.0	383.0	47875.0	47.87200809298861	0.978891820580475	7.790513108145587	-0.038452927540655206	-0.028664315471748626	7.96177419927606	5.426565442122725	2.853525524821593	1.4671847753782234	127.0	42.77639821251067	0.8721780585966886	0.9844961240310077
ID9430	9430	11	111.0	71.35388127853881	260.3340943683409	0.0	0.0	0	5.903806614136771	1		11.781818181818197	12.0	0.0	12.0	1296.0	1.6106401837472113	0.9575148973736481	7.156229265586319	0.021170265580629167	-0.03769639457142136	7.36751350755867	4.988454498536171	-0.1725343331644392	1.4769130418490573	109.5	39.59662246359761	0.8776223963285952	0.9864864864864865
ID9752	9752	11	120.0	72.76923076923077	261.04985754985756	0.0	8.0	8	6.102643417692329	1		197.79487179487154	203.0	0.0	203.0	23142.0	32.22457256385373	0.9598853868194841	6.012381959839048	0.054000693206214964	-0.05994072850358051	7.908538854223355	4.9594262041925585	2.9752161207868637	1.5946479549464212	117.0	42.32131000508035	0.8208759297180387	0.9590163934426229
ID9881	9881	11	134.0	72.15389527458494	262.01213282247767	0.0	19.0	19	6.445109785487341	1		461.0232558139545	472.0	0.0	472.0	59472.0	71.4147727535551	0.9640468227424749	6.337399146926679	0.07182755575488174	-0.011352294254802173	8.22700294157397	5.23720672069121	-0.285891124953504	1.570876113992339	130.5	45.0930269523282	0.8064948481752129	0.9490909090909091
ID9629	9629	11	129.0	72.86036036036036	262.2039897039897	0.0	12.0	12	6.420368389804505	1		287.10769230769176	301.0	0.0	301.0	37324.0	63.399587477425385	0.9839387200395354	4.491880457183888	-0.08466470756540433	0.0564155644218601	8.035724166453685	5.385552615988975	-0.25383756176380556	1.4920890648429856	129.5	42.513859933299386	0.9003649034260923	0.9885496183206107
ID9534	9534	11	116.0	72.10262008733625	260.5698689956332	0.0	4.0	4	6.037092178196722	1		107.12068965517246	109.0	0.0	109.0	12426.0	14.250037481210068	0.9765792595209853	7.4281490866774185	-0.0749026061993707	-0.04917564873185268	7.320113298209256	5.2700552843770305	-0.19307197537055587	1.3890012349414207	114.5	39.6985782277922	0.9129887884753817	1.0
ID9567	9567	11	119.0	71.87675070028011	260.2002801120448	0.0	2.0	2	6.154581744998688	1		59.462184873949724	61.0	0.0	61.0	7076.0	9.60295674449898	0.9829059829059829	6.138690551293171	6.480040056622436E-4	0.02554016608668698	7.634953229291147	5.231110566359593	-0.09196613879250752	1.4595281694847493	119.0	41.84917405008078	0.8538528716457657	0.9635627530364371
ID9856	9856	12	167.0	297.97289156626505	340.6907630522088	0.0	18.0	18	7.269074295019226	1		427.6363636363651	441.0	0.0	441.0	70560.0	75.82626893014698	0.9634078728515988	5.534579111427728	0.05552399524354297	-0.035665271402778136	9.080520394463777	6.059690548356916	2.6249264999974713	1.4985122296263063	166.0	48.99252188893986	0.869077209854512	0.967930029154519
ID9697	9697	12	161.0	298.2098765432099	341.2705761316873	0.0	15.0	15	7.1809610472257885	1		362.1666666666659	369.0	0.0	369.0	58671.0	49.901673505339716	0.9833679833679835	7.196745207176274	0.016440089214307393	-0.0412434732305036	9.157023429637576	5.903441601737931	-0.5935089445096098	1.5511330588824344	162.0	50.21647180751492	0.8072954159357231	0.9585798816568047
ID9411	9411	12	159.0	297.9629049111808	339.69122257053294	0.0	7.0	7	7.125336963703163	1		168.8624999999995	171.0	0.0	171.0	27018.0	19.058165684170216	0.9873822010173099	8.804121155578326	0.042240267186401004	0.05388491119872955	8.920852930859693	5.999191673548919	-0.617541591195186	1.4870091532818819	159.5	48.504779964178454	0.8519252174893341	0.9785276073619632
ID9413	9413	12	140.0	296.9387878787879	339.1812121212121	0.0	0.0	0	6.615709285501534	1		4.964028776978399	5.0	0.0	5.0	690.0	0.42409446483998486	0.990280230057864	11.64784443626211	-0.0419717918623721	-0.016185684451395416	8.472310576165583	5.395790286943752	-0.5907582616044171	1.5701704709810753	137.5	45.969754905599316	0.817651401865708	0.9515570934256056
ID9769	9769	12	164.0	298.4402228976697	340.48986828774065	0.0	11.0	11	7.236157563046397	1		263.1272727272728	268.0	0.0	268.0	43416.0	35.91608845906749	0.9917784670578121	7.295926823203721	-0.047453473062453615	0.0069683810788436695	9.243945795694994	5.831633226864832	-0.6235875719347486	1.5851384056717623	164.5	49.78399081708959	0.8340581886872986	0.9705014749262537
ID9483	9483	12	147.0	297.6178451178451	338.8793490460157	0.0	3.0	3	6.8752467663563115	1		72.98657718120808	75.0	0.0	75.0	10875.0	12.163295793349027	0.9771970769407354	5.931355083784653	-0.011055116692972801	-0.04063193558522674	8.483332568088043	5.792386169321088	2.475010087891034	1.4645661252730935	148.5	47.83938843961697	0.81538943378367	0.9674267100977199
ID9645	9645	12	157.0	297.91219768664564	341.2634069400631	0.0	13.0	13	7.102965363855495	1		311.898734177216	320.0	0.0	320.0	49280.0	50.426864475276126	0.9871372165913626	6.145133352170896	0.0975383688732582	0.07320355276370197	8.779526520297166	6.066650529586548	-0.5659120310250986	1.4471785505824257	158.5	48.637217585922336	0.8419798271481569	0.984472049689441
ID9869	9869	12	169.0	298.07171117705246	340.4248269040554	0.0	19.0	19	7.323606749544156	1		460.35151515151404	466.0	0.0	466.0	75958.0	51.14825487100049	0.9723523814653237	8.874173703115453	-0.06925900499895886	0.09915899176223462	9.643624561958298	5.785783713736527	-0.5415671480325165	1.6667793058116809	168.5	51.76814862987282	0.7901044390795484	0.9492957746478873
ID9742	9742	12	156.0	298.34632034632034	339.86904761904765	0.0	8.0	8	7.001408606295148	1		191.72185430463566	193.0	0.0	193.0	28950.0	15.706117254283324	0.96153356260349	11.967446250513312	0.04849220377648623	-0.00375172160108356	8.964741587732139	5.694589261709814	2.5555564377203783	1.5742560482826558	154.0	47.807803594447066	0.8467067102455286	0.9655172413793104
ID9614	9614	12	165.0	298.5729483282675	340.8535967578521	0.0	12.0	12	7.236157563046397	1		289.4484848484849	293.0	0.0	293.0	47759.0	32.15973965065056	0.9959059865641923	8.981875153465133	0.007143312405642774	0.13489029334424998	8.987972585805052	6.128458970193844	-0.5704228272479789	1.4665958652115707	164.5	49.349075035777844	0.8488241600224126	0.9762611275964391
ID9777	9777	12	175.0	297.8827519379845	341.15697674418607	0.0	16.0	16	7.399277020331919	1		379.21052631578874	393.0	0.0	393.0	64845.0	72.524982351018	0.9683728672492717	5.144675544408975	0.04203812323054445	-0.03402923230165502	9.426643419579362	6.051798630468214	2.5800480627127236	1.5576597959027005	172.0	49.993218781780655	0.8648008584943008	0.9772727272727273
ID9458	9458	12	155.0	298.13398692810455	339.3529411764706	0.0	6.0	6	6.978639737521917	1		147.07792207792247	150.0	0.0	150.0	22650.0	20.79860869766515	0.9780248005822001	6.992964638358018	-0.07266593868718337	0.05998319734827874	9.0391995409237	5.600246685713122	2.4878159727758096	1.6140716736610452	153.0	48.79056352670909	0.8076619560314476	0.95625
ID9589	9589	12	148.0	297.8928170594837	339.4191919191919	0.0	5.0	5	6.8752467663563115	1		122.32432432432442	124.0	0.0	124.0	18104.0	14.365593919361775	0.9909395613645754	8.476339169673745	0.007211943262226584	0.05846951781820043	8.852613514310548	5.527228705661042	-0.6343823116951514	1.6016369116848042	148.5	47.534308744550444	0.8258895144643176	0.9642857142857143
ID9557	9557	12	145.0	297.26633444075304	338.7846068660022	0.0	2.0	2	6.921389879977901	1		48.635761589403884	51.0	0.0	51.0	7344.0	10.758862048691835	0.9953657526048459	4.510031317361534	-0.023163301287654897	0.007391210904842486	8.693062809979958	5.693168043387709	-0.5830463012542788	1.5269288985903824	150.5	47.38039790385638	0.8424593539309105	0.9709677419354839
ID9527	9527	12	148.0	297.91347270615563	339.4233449477352	0.0	4.0	4	6.7585108320823135	1		101.2916666666665	102.0	0.0	102.0	14586.0	8.499999999999998	0.9723190042530695	11.749419279907068	-0.045265643237638965	-0.0037633852920854454	9.124316690452316	5.299550718991092	2.4736919233777543	1.721715136672825	143.5	46.56446166900551	0.8316729803052789	0.9828767123287672
ID9496	9496	12	137.0	297.170303030303	339.44060606060606	0.0	1.0	1	6.615709285501534	1		27.19424460431649	28.0	0.0	28.0	3780.0	4.697945431044159	0.9704891059154481	5.701848237749779	-0.017131949073170567	0.04801181187660075	9.034082607376195	5.117617787835116	2.477711758611513	1.7652906062759806	137.5	45.1309980694347	0.8483258211113626	0.985663082437276
ID9720	9720	12	165.0	298.5533736153072	340.80614300100706	0.0	14.0	14	7.2581186380092575	1		337.78313253011993	344.0	0.0	344.0	56072.0	45.96389840068358	0.9918288488398566	7.318731533568569	0.026096395313127616	0.015250047114276449	8.97388887571119	6.089140168723438	2.597493499132017	1.4737530467446156	165.5	50.026035910412986	0.831028046468698	0.9792899408284024
ID9817	9817	12	162.0	297.63271604938274	341.3559670781893	0.0	17.0	17	7.1809610472257885	1		408.20000000000095	416.0	0.0	416.0	65312.0	56.603753459115765	0.9549076375188953	7.04519290276317	0.0781769283342924	-0.008174758525204147	8.960263149095335	5.952596801890466	2.5239356234253636	1.5052696238807362	162.0	48.76559810013727	0.856047312813263	0.9671641791044776
ID9596	9596	12	164.0	298.436127744511	340.122754491018	0.0	9.0	9	7.2909362219603215	1		211.13173652694655	219.0	0.0	219.0	35259.0	40.88089530799418	1.0	5.164557550324984	-0.00620234138802789	0.00182569974486785	8.875225908592654	6.144329683242289	-0.5747239835000468	1.444457958172144	167.0	49.70519764639028	0.8494204745237919	0.9653179190751445
ID9662	9662	12	162.0	298.5412796697626	340.35655314757486	0.0	10.0	10	7.1698707532759745	1		240.98765432098818	244.0	0.0	244.0	39040.0	27.026783967140243	0.987539420044612	8.860721967468887	-0.03406390099991809	0.08227177503760535	8.950801892555672	5.889643235228607	-0.5755093917394564	1.5197528160987575	161.5	49.67102846520746	0.8225760981256989	0.9584569732937686
ID9412	9412	13	163.0	130.20729166666666	321.38854166666664	0.0	7.0	7	7.136496464611085	1		169.8633540372674	172.0	0.0	172.0	27348.0	19.110369205751205	0.9791247974068072	8.794790177053205	0.08006772714255912	0.056596972136500896	9.109988500536911	5.855370497766712	2.96362422412004	1.555834682709068	160.0	47.91863048309353	0.875630845486182	0.9907120743034056
ID9477	9477	13	162.0	129.0851619644723	320.82392894461856	0.0	3.0	3	7.125336963703163	1		70.70440251572325	73.0	0.0	73.0	11242.0	12.780302020519365	0.9744383264338252	5.460672361428261	-0.021782167300552904	0.023441734867090565	9.010646056645935	5.866088243041139	2.967792749363098	1.5360570252817358	159.5	48.87303353641684	0.8391352374069547	0.9579579579579579
ID9768	9768	13	170.0	129.9503441494592	322.45083579154374	0.0	11.0	11	7.345306372654073	1		263.8771929824553	267.0	0.0	267.0	45123.0	28.790360013750686	0.9802976097889771	9.074281256855222	0.04283971931443509	-0.030660859145956326	9.188965627867633	6.029440396515941	-0.18314551354060749	1.5240163304669858	169.50000000000003	49.81442301304514	0.8583597761342078	0.9769452449567727
ID9609	9609	13	178.0	130.00233426704017	322.719421101774	0.0	12.0	12	7.53779242774744	1		286.12290502793314	291.0	0.0	291.0	51216.0	37.46048825465912	0.9700668896321072	7.521940562462191	-0.017770538822914104	0.006215845093567056	9.177219919184955	6.376975056247913	-0.10934873041957216	1.4391180517780873	178.5	50.861678047553156	0.8670950670488546	0.970108695652174
ID9708	9708	13	172.0	129.7312925170068	322.85665694849365	0.0	13.0	13	7.388514429878316	1		312.4534883720929	318.0	0.0	318.0	53742.0	41.751186410776874	0.9726843212768492	7.380076693588613	-0.12639522170669498	0.1628686772282389	9.31421642852318	6.180048973156997	2.89250901122089	1.5071428186053895	171.5	50.22617929049508	0.8543064852300899	0.98
ID9743	9743	13	167.0	130.20934959349592	321.5477642276423	0.0	8.0	8	7.225151993843567	1		190.47272727272755	194.0	0.0	194.0	31428.0	25.998959556190695	0.9835747349559506	7.265501955650042	-0.004361987788661615	0.043742689209938415	9.14590139502777	6.002018776830333	2.9526106775970145	1.5238041957372421	164.0	48.25197930330515	0.8851633960117233	0.9909365558912386
ID9775	9775	13	183.0	129.75761772853187	322.55170821791324	0.0	16.0	16	7.579903327627221	1		387.6685082872917	392.0	0.0	392.0	70168.0	41.09150429206295	0.9778400134673951	9.328571065640542	0.039403728235373886	-0.008938808627488101	9.665585922407514	6.179781597667217	-0.22122081960557718	1.5640659414332927	180.5	52.33197736319883	0.8282334768837754	0.9626666666666668
ID9488	9488	13	154.0	129.1578366445916	320.95584988962474	0.0	1.0	1	6.93287767191607	1		24.671052631578984	25.0	0.0	25.0	3750.0	2.8581852154274974	0.9866678361547234	8.573793463558458	0.022148347806870503	0.061814937920625104	8.79074760602056	5.631568802488224	2.9691599379809164	1.5609766859523229	151.0	46.558590197708284	0.8753609498002624	0.9901639344262295
ID9872	9872	13	190.0	129.57555555555555	322.12044444444444	0.0	19.0	19	7.725484040463792	1		454.64550264550445	467.0	0.0	467.0	85928.0	75.14515204551029	0.9747574482699408	5.972892926187984	-0.07249543697780256	-0.14056631752055299	9.762634986656757	6.483942999426301	-0.19598323919915733	1.5056632958557092	187.5	52.517559133213	0.8542836014306431	0.981675392670157
ID9522	9522	13	161.0	129.75856697819316	320.94029075804775	0.0	4.0	4	7.147638542378762	1		93.96875000000026	97.0	0.0	97.0	15035.0	16.930275763300052	0.9829951177388822	5.502741723852794	-0.014520791510985266	0.02745099677086986	8.997375298823657	5.910151993053693	-0.22506214532314978	1.5223593757653664	160.49999999999997	48.19709843922695	0.8682466443250912	0.9876923076923075
ID9427	9427	13	171.0	130.3148148148148	321.0253411306043	0.0	6.0	6	7.377736139048901	1		139.7894736842102	144.0	0.0	144.0	23904.0	24.33206805028532	0.9920000000000001	5.721999046184885	0.06429570392707032	-0.035292218273048105	8.968561489943488	6.256906725931102	2.9338755857324967	1.4333858378892264	170.99999999999994	49.68809341509473	0.8703647806514184	0.9799426934097418
ID9587	9587	13	156.0	129.40064102564102	321.3397435897436	0.0	5.0	5	7.046725639945928	1		117.30769230769258	122.0	0.0	122.0	18300.0	23.537099167502458	0.978021978021978	4.928571387609235	-0.0474719816785692	-0.01601855062227572	8.677095626831255	5.887713681695158	2.9963283459909738	1.4737631780241383	156.0	47.09522125495385	0.8838545037392445	0.9780564263322884
ID9555	9555	13	157.0	129.3397435897436	320.4690170940171	0.0	2.0	2	7.046725639945928	1		47.74358974358971	49.0	0.0	49.0	7448.0	7.769976788167899	0.9655172413793104	6.0368240710076755	0.02015717662724473	0.007546808430954376	8.682653962387738	5.84023227290669	-0.0778770192051339	1.4866966854498702	156.0	48.331289232453614	0.8392236270747908	0.96
ID9719	9719	13	178.0	129.86942070275404	322.56742640075976	0.0	14.0	14	7.474181227750319	1		335.11494252873683	343.0	0.0	343.0	58310.0	51.552638856978405	0.9731490360768493	6.411982896785393	0.01312063610913682	0.002513033303025415	9.50024301398592	6.255619349659595	2.899819280390851	1.518673449097072	175.5	50.15528470062674	0.8767052048017332	0.9943342776203966
ID9658	9658	13	173.0	129.96109510086455	322.43275696445727	0.0	10.0	10	7.43147127108002	1		237.8275862068975	242.0	0.0	242.0	41382.0	31.591945595513014	0.992210713626215	7.4986743178130535	0.0010496373816331938	-0.0673664939785976	9.269670754686771	6.090349276629929	2.9128176799598804	1.5220261324349047	173.5	50.38954209255357	0.8586744084541827	0.980225988700565
ID9595	9595	13	169.0	129.9367469879518	321.9899598393574	0.0	9.0	9	7.269074295019226	1		215.37349397590364	218.0	0.0	218.0	35752.0	23.855987543120754	0.9719438877755511	8.899620548679145	0.017038468182193258	0.06926730722127798	8.982663550646027	6.133290762098136	-0.237870474384873	1.464574874903395	166.0	50.74395357162449	0.8101199924738683	0.9540229885057471
ID9819	9819	13	186.0	129.52502234137623	322.9253798033959	0.0	17.0	17	7.704855207807411	1		405.909574468086	417.0	0.0	417.0	76311.0	67.27394163676873	0.9890434909302834	6.000445933652286	0.041394369711475316	-0.0026033221823934193	9.862943951488846	6.14157168765486	-0.21030832375629935	1.6059315844695417	186.50000000000006	53.30224047721502	0.8248932912412432	0.9663212435233164
ID9853	9853	13	189.0	129.32755555555556	322.6271111111111	0.0	18.0	18	7.725484040463791	1		428.3597883597885	440.0	0.0	440.0	80960.0	70.80057152039456	0.9927222318488996	6.028134162623291	-4.1687823355605257E-4	-0.03258756648021918	9.734333798424979	6.245960544249975	2.8734112063526736	1.5585006868777609	187.49999999999997	52.992370884699895	0.8390434190849696	0.9765624999999999
ID9406	9406	13	156.0	128.8181818181818	320.97294372294374	0.0	0.0	0	7.001408606295148	1		1.9483870967741967	2.0	0.0	2.0	302.0	0.31814291461250416	0.9736886776438636	6.042608470918349	-0.016893110828743733	0.019301822206807293	9.00750864704856	5.629452480646967	-0.17917022108774938	1.6000683331131642	154.0	48.41179631134338	0.8257112279507061	0.9625
ID9695	9695	13	179.0	129.8631284916201	322.8482309124767	0.0	15.0	15	7.54834217738561	1		360.8491620111735	367.0	0.0	367.0	64592.0	47.24398346893453	0.9887005649717514	7.594594196687377	0.19030575792139323	0.05014243649100742	9.485371916141213	6.277736131624058	-0.2063515107412091	1.5109542225514558	179.0	52.764458353624164	0.8079415187918745	0.9470899470899471
ID9537	9537	14	226.0	274.42454212454214	396.2047619047619	0.0	4.0	4	8.509729672957443	1		109.52212389380513	112.0	0.0	112.0	24752.0	16.510251277518517	0.9704753662001732	6.534188755787003	-0.07340553834594746	0.1767379587828371	13.72955220882731	5.462022354672419	2.7378035367879194	2.5136389632463763	227.5	64.15705893818381	0.6945481694937553	0.9518828451882845
ID9505	9505	14	227.0	274.40231170768084	395.75279642058166	0.0	2.0	2	8.434587100864938	1		63.828828828829074	65.0	0.0	65.0	14170.0	8.665606718437052	0.9730304318775437	7.265082255972437	-0.077780528538938	0.2532749114696528	13.687214787050644	5.475842197137412	2.736171886886419	2.4995634085667886	223.5	64.46313467451814	0.6758721494134602	0.9430379746835443
ID9763	9763	14	214.0	275.15809968847356	396.08644859813086	0.0	8.0	8	8.253382073025046	1		199.0	214.0	0.0	214.0	42586.0	54.76325487502585	0.9573770491803277	3.554694970394138	0.03888929946255766	0.12989837788513395	13.109870111483314	5.475354195199317	2.719549326717593	2.3943419264050148	214.0	62.14411606032256	0.6963436304696464	0.9448123620309051
ID9445	9445	14	224.0	273.755033557047	396.1398210290828	0.0	0.0	0	8.434587100864938	1		15.928251121076272	16.0	0.0	16.0	3552.0	1.071439248291874	0.9763136057357188	14.688045854636764	-0.0459214026911118	0.07792962300605731	13.359228033295796	5.487166768327712	-0.39645939485482085	2.4346313129037997	223.5	62.96007027360429	0.7085279440261689	0.9551282051282052
ID9799	9799	14	233.0	274.8182471264368	397.31824712643675	0.0	11.0	11	8.593479713983122	1		281.31465517241355	285.0	0.0	285.0	65265.0	32.26808900207674	0.971305595408895	8.591144879027855	0.011322604343419562	-0.03257174616548102	14.51792110106398	5.2676240591711005	-0.3795809911011851	2.7560662906055	232.0	65.78079091407102	0.6737513790104838	0.945010183299389
ID9639	9639	14	259.0	274.306037251124	397.76782273603084	0.0	12.0	12	9.088532085254124	1		301.3938223938224	311.0	0.0	311.0	78061.0	53.91163564401701	0.9842199459274207	5.546055163671187	-0.00967877298041593	0.0690505083757156	15.382654596002899	5.5258589476498505	2.7521564401102667	2.7837580983758454	259.5	69.5055674387608	0.6750066318367597	0.9488117001828154
ID9577	9577	14	226.0	274.96725533480503	396.08057395143487	0.0	5.0	5	8.491006372664467	1		134.8017621145379	136.0	0.0	136.0	30600.0	12.737318749117152	0.9881921122529592	10.520359589469127	-0.05225989005409872	0.0800032626754269	13.775989257813723	5.3345670597824775	2.7439007130858903	2.582400615351052	226.5	64.1468116451339	0.691716157421233	0.949685534591195
ID9513	9513	14	228.0	274.89327485380113	395.86988304093563	0.0	3.0	3	8.51907589177983	1		84.73043478260905	87.0	0.0	87.0	19488.0	13.89751744292904	0.9821470154467129	6.041890375938631	-0.07333189118158706	0.07204045011400491	14.37754736085445	5.227240602493438	2.728932662930138	2.750504224733072	228.0	65.59145740346256	0.6659630742815005	0.9344262295081968
ID9737	9737	14	262.0	274.2016181229774	397.8035598705502	0.0	14.0	14	9.053441096750236	1		352.57198443579927	361.0	0.0	361.0	90611.0	54.61766678065108	0.9686874148079896	6.35260050267149	-0.015273054206423917	0.01281894640067205	14.947594606515457	5.614107393411982	2.766650735086011	2.6625059976686756	257.5	69.95436799180726	0.6612374202262681	0.9346642468239564
ID9674	9674	14	264.0	274.68621973929237	398.08659217877096	0.0	13.0	13	9.244793369261846	1		320.574626865672	333.0	0.0	333.0	85914.0	63.23114683897339	0.9897362739419124	5.043732583135507	0.025191644653944568	0.17114744513446112	14.76897955316499	6.4652180822289775	2.7537233820144094	2.284374535448489	268.5	70.76298565200827	0.6738168344267286	0.960644007155635
ID9867	9867	14	292.0	275.2783534830167	398.0981577432355	0.0	17.0	17	9.599516240426254	1		426.49134948096753	434.0	0.0	434.0	123256.0	56.687686921586774	0.9906702715790324	7.488266393346134	-0.100146532733612	0.08440467931206572	15.998327616042111	6.04654818186304	2.8051590819151433	2.6458612641225603	289.5	76.4176698299043	0.6229753323811229	0.9384116693679092
ID9838	9838	14	273.0	273.8947688564477	398.39963503649636	0.0	18.0	18	9.338999347593866	1		453.97445255474645	459.0	0.0	459.0	124389.0	47.85213875852553	0.9709090909090912	9.346995437023201	0.30589839843628347	0.30231779444415174	15.021552947012378	6.2710695047149105	2.7857427094476637	2.3953733786108424	274.0	71.62780437267901	0.671115314373358	0.9399656946826758
ID9456	9456	14	230.0	273.844395280236	396.0479351032448	0.0	1.0	1	8.481629223064205	1		39.11111111111101	40.0	0.0	40.0	8800.0	5.9093684028528255	0.9761526232114465	6.538623432459806	-0.026304052621966948	0.1126230610593642	13.617037258595747	5.411627802209395	-0.4193007633830584	2.5162553221114625	226.0	64.79214224560347	0.6765090711720817	0.9495798319327731
ID9649	9649	14	229.0	274.6816192560175	397.2862873814734	0.0	10.0	10	8.528411868161397	1		254.19130434782556	261.0	0.0	261.0	58464.0	41.69255232878687	0.9821857330958097	6.04201053623018	-0.051141590214200935	0.03292240675386875	14.243124970044086	5.313895668752844	-0.4058985973164663	2.680354650882129	228.5	65.7391707923803	0.6644275393632448	0.9326530612244898
ID9493	9493	14	226.0	275.0288888888889	395.71555555555557	0.0	6.0	6	8.462843753216344	1		152.7782608695653	159.0	0.0	159.0	35139.0	30.898177000275897	0.9877410973050401	4.91407757311984	-0.12743203443975096	0.10221693510288127	13.831820605065559	5.3447561343174	2.742305920277511	2.58792361287632	225.0	63.967646165301176	0.6909898082733207	0.9394572025052192
ID9621	9621	14	223.0	275.8037878787879	396.25	0.0	9.0	9	8.368283871884005	1		227.18181818181887	238.0	0.0	238.0	49980.0	49.68819339530459	0.971830985915493	4.506832475368801	-0.15527953019770116	0.16132629242812063	13.943719936515011	5.240148578577468	2.7405859036843467	2.6609398049358903	220.0	63.67235753477044	0.6819156915748521	0.9544468546637744
ID9462	9462	14	214.0	275.5438184663537	396.2136150234742	0.0	7.0	7	8.234075889688375	1		185.43396226415072	189.0	0.0	189.0	39312.0	25.775927955190575	0.9779160094050419	7.113751250690278	0.08058926180429149	0.19692503321058752	13.209102210927288	5.427107094009109	2.7433588211025226	2.4339122081280817	213.0	62.49020706169853	0.68543383719269	0.9383259911894273
ID9687	9687	14	283.0	275.59269162210336	398.07575757575756	0.0	15.0	15	9.449122873291111	1		382.85357142857305	387.0	0.0	387.0	107199.0	39.91446932819148	0.9833230875261374	9.511195475760465	-0.031417373505204654	0.12256782264249436	15.851600251001207	5.875937520428511	2.790282307238522	2.6977142278812396	280.49999999999994	72.90658734117336	0.6631460539000881	0.9689119170984454
ID9848	9848	14	267.0	274.5055658627087	397.9557823129252	0.0	19.0	19	9.261992999702148	1		474.02230483271563	483.0	0.0	483.0	127512.0	65.35676677532798	0.9949715396622145	7.23456074966673	-0.011669515835371264	-0.03729930277119144	15.365412522448969	5.77783937653595	-0.37487357417110956	2.659369968789468	269.5	72.31608712481325	0.6475880035157183	0.9506172839506173
ID9823	9823	14	267.0	274.1871890547264	398.07276119402985	0.0	16.0	16	9.23618154310838	1		402.3507462686578	410.0	0.0	410.0	107830.0	55.58066075199402	0.9924242424242424	7.2115172813595825	-0.049682102922049595	0.15026294784282873	15.339793536669195	5.699482658298767	2.789400614404988	2.6914361278621652	268.0	72.64313755394302	0.6381980467922429	0.9469964664310954
ID9569	9569	15	151.0	134.74262295081968	193.08142076502733	0.0	2.0	2	6.967227399979714	1		62.1764705882354	63.0	0.0	63.0	9513.0	7.17920759358764	0.9911800946842778	8.622269233091814	-0.19274623750654957	0.2759910567465618	10.2461845861218	5.150915433454946	2.7919491769734894	1.989196817244043	152.5	49.34138301885854	0.7871492225836489	0.9902597402597401
ID9633	9633	15	185.0	135.63777777777779	195.15066666666667	0.0	12.0	12	7.725484040463792	1		293.6436170212762	305.0	0.0	305.0	55205.0	57.9013139017856	0.9817036081847157	5.024627012845612	-0.10312025386961853	-0.07278511532729671	10.778278571995282	5.749298276124839	-0.3644086711699379	1.8747120177699481	187.5	54.216110286413496	0.8015939374896281	0.97911227154047
ID9570	9570	15	162.0	134.79345603271983	193.8435582822086	0.0	5.0	5	7.203090409536581	1		125.83435582822108	129.0	0.0	129.0	20511.0	20.02013301582607	0.9833679833679834	6.232682920021352	0.0462997703254705	0.032405243252507404	9.887441525958318	5.384875994302261	2.800389635816434	1.8361502728048376	162.99999999999997	50.16292925804413	0.8140136549187943	0.9702380952380949
ID9506	9506	15	152.0	134.90437158469945	193.1655737704918	0.0	3.0	3	6.967227399979714	1		82.89473684210543	84.0	0.0	84.0	12600.0	9.603502323836459	0.9824361215027515	8.555244518311877	-0.1369763744716889	0.1445717093073093	10.145453711150834	5.048502946052455	2.7708931851406016	2.0095964723728263	152.5	48.939695745490205	0.800123779268444	0.9807073954983923
ID9827	9827	15	191.0	135.34520668425682	195.3311345646438	0.0	16.0	16	7.7665773305767285	1		402.3473684210542	411.0	0.0	411.0	76446.0	59.15896769422757	0.9928383637545821	6.7766810976644996	-0.024921605412466293	-0.025602108408984057	11.223179776409824	5.541982355168251	2.7846008472557173	2.0251200846829644	189.5	56.16915562422409	0.7547850469002286	0.959493670886076
ID9669	9669	15	182.0	135.18223443223445	195.54761904761904	0.0	13.0	13	7.611333607551958	1		327.3626373626378	331.0	0.0	331.0	59580.0	34.602243878160145	0.9889502762430938	9.40817471809768	-0.06552181983043132	0.14369260696868175	10.74734626116481	5.772878442541871	2.811219004553206	1.8616962695706125	182.0	54.00717983482276	0.7841122748140837	0.9655172413793104
ID9736	9736	15	183.0	135.3950276243094	195.02762430939225	0.0	14.0	14	7.590394548326596	1		354.0331491712699	360.0	0.0	360.0	64080.0	46.08903226395207	0.9851301115241635	7.623966011203073	0.03659501488147233	-0.006000866912349316	11.245932047987992	5.3956100547314385	2.777035767927538	2.0842744256743266	181.0	54.06311454689596	0.7781912007314272	0.981029810298103
ID9832	9832	15	197.0	135.1675170068027	195.47278911564624	0.0	18.0	18	7.898654169668589	1		450.04060913705456	457.0	0.0	457.0	88658.0	56.1069348512519	0.9896915308338349	7.979565764391489	-0.08556822258305026	0.051153636089561465	11.39223279497569	5.739924019629494	2.783930930059431	1.984735818107754	196.00000000000003	56.58474289035098	0.7692495336189445	0.9468599033816426
ID9675	9675	15	185.0	135.4430894308943	194.87037037037038	0.0	10.0	10	7.6634309549254365	1		246.9297297297304	251.0	0.0	251.0	45682.0	31.78888294248322	0.9926810210964622	7.739270814851982	0.019416309075011438	-0.08842768708278108	11.006973377513392	5.555256680218288	2.798290927103581	1.9813618003841516	184.5	56.474117104278314	0.7269546760275778	0.9437340153452686
ID9420	9420	15	168.0	134.9760479041916	194.18263473053892	0.0	7.0	7	7.2909362219603215	1		171.78443113772434	176.0	0.0	176.0	28688.0	26.99132385377319	0.9717741935483869	6.273325095824322	-0.18197565992612966	-0.024157140559712662	10.04721587627541	5.502386492511316	2.8402305726887676	1.8259742186321433	167.0	50.94191580775228	0.8086782967001835	0.9653179190751443
ID9453	9453	15	147.0	134.13851351351352	193.47297297297297	0.0	0.0	0	6.863662517577697	1		17.635135135135098	18.0	0.0	18.0	2610.0	2.545233369808034	0.9727891156462586	6.8331226905152445	0.17582431121755646	0.07768326405654281	9.727119116609318	5.228778798689456	2.7953475218040937	1.8603041916876133	147.99999999999997	48.5565448291391	0.7888165753961542	0.9736842105263154
ID9710	9710	15	189.0	134.8288409703504	195.7533692722372	0.0	15.0	15	7.684170995435563	1		375.9567567567562	378.0	0.0	378.0	69552.0	27.791112715145953	0.9679995387320899	13.307979173069395	-0.201001443410351	0.09408160768215433	11.543030798459469	5.368416179410915	2.786263274949981	2.1501743554699786	185.5	55.45687514068678	0.7579542438894258	0.9661458333333334
ID9750	9750	15	173.0	134.8323558162268	194.480449657869	0.0	8.0	8	7.366942078931823	1		196.27058823529458	201.0	0.0	201.0	33366.0	30.557110459791918	0.9723574025250004	6.333054800849205	0.061835923800660934	0.034419120306462006	10.417123651454423	5.353148197049322	-0.30724498257723964	1.9459808075547742	170.50000000000003	52.32909492982799	0.7824341559148524	0.957865168539326
ID9463	9463	15	168.0	135.37373737373738	193.4979797979798	0.0	6.0	6	7.247146419131152	1		148.25454545454565	151.0	0.0	151.0	24462.0	20.23630357208635	0.9836734693877552	7.265869624389337	0.06471947812846468	-0.0063149962935679675	10.260552228494657	5.290481998892976	2.8403623917057383	1.9394361857089124	165.00000000000003	51.164141473172265	0.792067923554758	0.9593023255813958
ID9849	9849	15	189.0	134.8288409703504	195.7533692722372	0.0	17.0	17	7.684170995435563	1		425.68648648648616	428.0	0.0	428.0	78752.0	31.46718582561483	0.9679995387320897	13.307979173069473	-0.201001443410351	0.09408160768215433	11.543030798459469	5.368416179410915	2.786263274949981	2.1501743554699786	185.5	55.45687514068678	0.7579542438894258	0.9661458333333334
ID9787	9787	15	178.0	135.43445692883896	194.7546816479401	0.0	11.0	11	7.527227892173502	1		274.2977528089883	279.0	0.0	279.0	48825.0	36.01531525302395	0.9736842105263158	7.514593376090969	-0.20546201638897574	0.10340755875371209	10.598952176790041	5.529157520326142	-0.3489189667546331	1.9169199173339617	178.0	53.61494271193489	0.7781407760713562	0.9595687331536388
ID9851	9851	15	196.0	134.9390451832907	195.05157715260017	0.0	19.0	19	7.88857292220406	1		476.5538461538445	484.0	0.0	484.0	92928.0	59.72256237621014	0.9896636717818239	7.9380074123859155	-0.17075461492812724	-0.04060842227420074	11.369988148743245	5.8901630705235535	2.7922567850164053	1.9303350370115664	195.50000000000006	55.30928704066912	0.803083134130309	0.997448979591837
ID9468	9468	15	148.0	134.48666666666668	193.6677777777778	0.0	1.0	1	6.90988298942671	1		41.86842105263152	43.0	0.0	43.0	6364.0	6.905880218797228	0.9863994273443091	6.021209906418996	0.13991570878467519	0.029917531516297148	9.80736761970511	5.320419574143293	-0.3217194855719722	1.843344774417404	150.0	48.40238018717285	0.8045771341266171	0.9933774834437085
ID9533	9533	15	157.0	134.7332268370607	193.81735889243876	0.0	4.0	4	7.0580094352277	1		106.61538461538474	108.0	0.0	108.0	16632.0	12.189081067515803	0.9786544066335535	8.652434444138958	-0.006415298865026544	-0.02494683371149751	9.903851381082971	5.161899243859226	2.8241162395711026	1.9186448462481973	156.5	49.62561007005337	0.7985690757982336	0.9660493827160496
ID9598	9598	15	182.0	135.39138576779027	194.74157303370785	0.0	9.0	9	7.527227892173501	1		218.54444444444496	221.0	0.0	221.0	39338.0	23.230283217146827	0.9812406203101551	9.318661939306292	-0.08406073825985876	-0.05998370454883706	10.496203101764644	5.5863996042444	2.8191464674447664	1.878885121964763	177.99999999999997	54.69838051457364	0.7476200329908333	0.9393139841688655
ID9664	9664	16	217.0	35.35333333333333	367.46784313725493	0.0	10.0	10	8.224405803099426	1		241.5972222222226	245.0	0.0	245.0	52185.0	28.738917648319806	0.9873546942404584	8.353131814422966	-0.026846222049637453	-0.03146767706567704	11.515521503504447	6.119400801488529	2.2726125717154497	1.8818054049839856	212.5	59.09769931607434	0.7645883040560223	0.9747706422018347
ID9409	9409	16	212.0	35.087761674718195	366.57165861513687	0.0	7.0	7	8.117274569709014	1		167.53623188405788	170.0	0.0	170.0	34680.0	20.366005163381857	0.9710144927536232	8.105294211793517	0.09841982615528516	0.09480072351336327	11.376249669831502	5.997826650291174	2.3067964974962396	1.8967286540832626	207.0	57.872298696693036	0.776673958253603	0.9495412844036697
ID9410	9410	16	192.0	34.2129144851658	366.01745200698076	0.0	0.0	0	7.797255174810172	1		3.895287958115167	4.0	0.0	4.0	744.0	0.6403360925174741	0.9893048128342247	6.050487540857268	-0.07982079066691782	0.15938842993200106	10.972726885359625	5.725062450403702	-0.8584414871964781	1.9166126099787584	191.0	56.91776380082574	0.7408794914924556	0.9526184538653366
ID9859	9859	16	237.0	34.502105263157894	368.2129824561403	0.0	18.0	18	8.69474542287756	1		427.20502092050015	442.0	0.0	442.0	102102.0	79.6683502095069	0.9942083597117508	5.346719469474887	-0.03750191958667597	0.02218981565452287	12.217365395769558	6.26723362768133	-0.8350331658048462	1.949403217044197	237.5	63.977476123827515	0.7291540143939935	0.9576612903225805
ID9767	9767	16	228.0	34.768398268398265	368.2113997113997	0.0	16.0	16	8.574939283076915	1		388.29694323144105	390.0	0.0	390.0	88920.0	25.77192541774839	0.9942194343123272	15.022990941890047	-0.09821562476383561	0.03224891511795206	11.753898289862672	6.559872729855036	-0.9032379447136176	1.791787550445726	231.0	59.228054424480675	0.8274979191167025	0.9726315789473684
ID9704	9704	16	225.0	34.877011494252876	368.22950191570885	0.0	13.0	13	8.320600954556978	1		308.3150684931511	317.0	0.0	317.0	67521.0	51.86500031945936	0.9598532040231404	5.822796834488453	-0.02801006693999483	-0.007772069804227552	11.321919882252706	6.455766530348869	2.271752780171691	1.7537684841959225	217.50000000000003	58.809951188094104	0.7902554277938646	0.9623893805309734
ID9770	9770	16	216.0	35.4204097714736	367.23128447596537	0.0	11.0	11	8.205031439785696	1		268.99999999999943	269.0	269.0	269.0	57566.0	5.697669786876375E-13	0.9781761496492594	4.6691422784347644E14	0.03785767370544784	-0.10349558881850918	11.704755997979591	5.993366048033839	2.2962649678641514	1.9529519645841436	211.5	58.05954176128495	0.7884479496078292	0.9769053117782911
ID9866	9866	16	232.0	34.484848484848484	367.8636363636364	0.0	19.0	19	8.574939283076917	1		456.9480519480539	465.0	0.0	465.0	105555.0	60.78913577932589	0.9854227405247814	7.461745717848164	0.03518518473755951	0.096192352228512	12.120524632761658	6.368829144153843	2.2908079752183226	1.9031009245847776	231.00000000000003	61.10836667419282	0.7773569613941832	0.9467213114754098
ID9486	9486	16	203.0	34.64914425427873	365.7534637326813	0.0	3.0	3	8.06810831140641	1		74.50980392156883	76.0	0.0	76.0	15200.0	10.563199524661846	0.9900739587388091	7.018533125940636	-0.02284392568208021	0.10410352854936589	11.31772859411768	5.871123206127589	-0.8337128431407432	1.92769393466408	204.5	60.74871569567104	0.6963522363767441	0.9445727482678984
ID9616	9616	16	213.0	35.426447574334894	368.09154929577466	0.0	12.0	12	8.234075889688375	1		293.99999999999955	294.0	294.0	294.0	62622.0	4.558186064366117E-13	0.9875583203732503	6.409558984375821E14	0.029455199919460086	-0.025238851001727583	11.688518397253441	5.924958072613405	2.295972139061357	1.9727596809976784	213.0	58.34443465169262	0.7863042002180564	0.9726027397260274
ID9585	9585	16	214.0	34.70235294117647	366.5329411764706	0.0	5.0	5	8.224405803099426	1		118.85714285714259	120.0	0.0	120.0	24960.0	11.682751012647339	0.987410071942446	10.109280044812778	0.006875401813558016	-0.0978199514098401	11.721242842265596	6.0755902361559935	-0.8371235375666538	1.9292352490318025	212.5	58.18659964024265	0.7887199787506823	0.9659090909090906
ID9745	9745	16	205.0	35.53482587064676	366.65588723051405	0.0	8.0	8	7.998767850296814	1		195.03448275862053	196.0	0.0	196.0	39592.0	13.756503164334491	0.973685489751276	13.98859497830614	-0.017766179949207074	0.07214627701308571	11.443938802900709	5.7464033373003405	2.2892436988815397	1.9914959203467728	200.99999999999997	58.09112660645485	0.7484905526485937	0.9663461538461539
ID9810	9810	16	226.0	34.66150442477876	368.2109144542773	0.0	17.0	17	8.481629223064203	1		410.3035714285704	414.0	0.0	414.0	91908.0	39.031512917649025	0.9852277823208209	10.433889020460944	-0.045583836907508925	0.17417785433337254	12.034303650194449	6.180366241433598	-0.8795548376142803	1.9471829306029882	225.99999999999997	61.109394034507105	0.7605054815269958	0.9658119658119657
ID9523	9523	16	203.0	34.90686274509804	366.2156862745098	0.0	4.0	4	8.058239062071396	1		95.14563106796152	98.0	0.0	98.0	19600.0	16.519852221030487	0.9866259819515678	5.7206993699275	-0.14777494411416986	0.1497541084067329	11.479928901072551	5.858176090856057	-0.8575589382035671	1.9596421690005883	204.0	59.15971635719983	0.7324666663303572	0.955503512880562
ID9717	9717	16	233.0	35.08733624454148	367.8471615720524	0.0	14.0	14	8.537737635702332	1		336.55217391304365	341.0	0.0	341.0	77407.0	38.77450620572737	0.9824571439467614	8.602920852281722	-0.07266963148238416	0.10650562432418086	11.896820532392486	6.342583448396896	2.3235129304840254	1.875705795467214	228.99999999999997	59.60344497872741	0.8100328329822435	0.9642105263157892
ID9494	9494	16	197.0	33.93197278911565	366.3401360544218	0.0	1.0	1	7.898654169668587	1		26.443298969072245	27.0	0.0	27.0	5130.0	3.846724121865238	0.9827846304019877	6.814553449085604	0.03494691891679063	0.009338534705341003	11.043949719948635	5.782778941541711	2.292727507223971	1.909799740158194	195.99999999999997	57.85854636382596	0.7357510640968321	0.9537712895377127
ID9432	9432	16	212.0	35.11256961018297	366.29236276849645	0.0	6.0	6	8.166144815976761	1		142.92857142857162	145.0	0.0	145.0	30015.0	17.247692942101512	0.9745028627366168	8.179813243553129	0.023185022962138074	0.017723369371229647	11.666769742657618	5.944031572047882	-0.783360895955054	1.96277048687312	209.49999999999994	58.12589415808249	0.7792101442192901	0.9676674364896068
ID9560	9560	16	197.0	34.58311688311688	365.9077922077922	0.0	2.0	2	7.827812790964006	1		53.15625	54.0	0.0	54.0	10206.0	6.714566684393142	0.9791114193627352	7.833001519101685	-0.04443291330731301	0.11022808848038929	11.471264962894546	5.511541707791543	2.3125937355697603	2.0813169111426437	192.49999999999997	58.231161345517364	0.713394397859055	0.9529702970297029
ID9597	9597	16	209.0	35.346635367762126	367.1267605633803	0.0	9.0	9	8.234075889688377	1		215.86854460093846	220.0	0.0	220.0	45980.0	29.934229732269134	0.9936406995230525	7.188425111508071	0.020919282852801608	-0.026264388239667993	11.693151561097082	6.026346874616603	2.298328162950929	1.9403382852635747	213.00000000000006	58.60316941358067	0.7793764136891688	0.95945945945946
ID9693	9693	16	222.0	35.01951951951952	368.292042042042	0.0	15.0	15	8.406235467365967	1		362.70270270270214	366.0	0.0	366.0	80520.0	34.660498098107766	0.9879518072289155	10.401019151083265	-0.022792057582983926	0.04179715604772379	11.839965539660566	6.128379718688123	-0.8333035244350938	1.9319895442436943	222.0	60.41840441010926	0.7642304449624368	0.9610389610389609
ID9696	9696	17	161.0	420.4125	149.24270833333333	0.0	15.0	15	7.136496464611085	1		356.500000000001	368.0	0.0	368.0	57040.0	64.2303245453033	0.9914346895074945	5.526465406792402	-0.03372188299693349	0.1638889569762581	9.243953612726225	5.886963293456914	0.217288182047354	1.5702414219229888	160.0	48.16637493337366	0.8666463709618559	0.9907120743034056
ID9474	9474	17	155.0	419.7452229299363	146.73779193205945	0.0	3.0	3	7.069275219628611	1		71.076923076923	72.0	0.0	72.0	11088.0	8.126054045010466	0.9914339840210856	8.70917055200996	-0.03050399320438582	0.023304597634629207	9.428277316574249	5.502642142023156	0.3143173172925131	1.7134091356898153	157.0	48.44562784582615	0.8406212012748762	0.9751552795031055
ID9699	9699	17	160.0	420.62893081761007	149.28511530398322	0.0	13.0	13	7.1141599576634995	1		308.05031446540835	316.0	0.0	316.0	48980.0	49.642748873559356	0.9871794871794871	6.165309134296858	0.03546374530508927	0.026641833059985555	9.271902254785967	5.620898695323144	0.295823793599036	1.6495408932562032	159.0	49.04489893226111	0.8306523546798747	0.9695121951219512
ID9766	9766	17	161.0	420.3927083333333	148.62395833333332	0.0	11.0	11	7.136496464611085	1		259.34999999999945	266.0	0.0	266.0	41496.0	41.65962707828662	0.9914893617021275	6.198847296001458	0.037832444353763345	-0.04943975585476353	9.439486576121558	5.584134974669846	0.2586694618539567	1.690411606979406	160.0	48.33636453228827	0.8605614359034232	0.975609756097561
ID9864	9864	17	173.0	420.2504816955684	148.84489402697497	0.0	19.0	19	7.42075537326193	1		453.27167630057727	464.0	0.0	464.0	78416.0	69.93652567390319	0.9766081871345029	6.404486212817446	0.04634484476978275	0.026444017075513013	9.888834084943564	5.8471794053607935	0.248363270560628	1.691214412863288	173.00000000000003	50.938407953209754	0.8378479910236529	0.9829545454545454
ID9611	9611	17	154.0	420.85930735930737	148.79761904761904	0.0	12.0	12	7.001408606295148	1		290.09150326797425	292.0	0.0	292.0	44384.0	23.606800836869592	0.9784473650847316	12.154604602740825	0.04670158004101887	-0.014312992063193324	9.61857559571598	5.421225351309894	0.25736764740469953	1.7742438235650744	154.0	48.724115258304735	0.8151596255440675	0.9625
ID9484	9484	17	156.0	419.22491909385116	147.09870550161813	0.0	1.0	1	7.012765318716695	1		23.844155844155885	24.0	0.0	24.0	3672.0	1.9339751136609202	0.9658477424720193	12.114900650196866	-0.005961725754757457	0.08305466850151885	9.469983049258571	5.472527540546582	0.2907181398731171	1.7304587284567112	154.5	48.184396728536015	0.8362295223283632	0.9778481012658228
ID9772	9772	17	166.0	420.35378323108387	148.86912065439674	0.0	16.0	16	7.203090409536582	1		388.58641975308524	391.0	0.0	391.0	62951.0	30.719861271548904	0.9796326330479388	12.519212288860354	-0.002657801877375463	-0.02181144274126334	9.718623907317149	5.563923905790317	0.24102425094344476	1.7467212118417146	163.0	50.558590197708284	0.8013229067461088	0.9616519174041298
ID9584	9584	17	160.0	420.3219461697722	147.43581780538304	0.0	5.0	5	7.158763278359629	1		114.56521739130443	119.0	0.0	119.0	18445.0	22.610778018650578	0.9829424307036247	5.023255283442303	-0.0931431116039976	-0.04163538260420457	9.860026048938048	5.362697716634797	0.3376699067344917	1.8386317055225363	161.00000000000003	49.19820437946268	0.8358671073728418	0.9817073170731709
ID9744	9744	17	155.0	420.74252136752136	147.73824786324786	0.0	8.0	8	7.046725639945928	1		190.0318471337579	195.0	0.0	195.0	29835.0	30.824653050258316	0.9912678328095886	6.137895972160473	-0.02366232382547501	0.07593049080906794	9.3302898848883	5.515159612198818	0.28679687743324256	1.6917533745081301	156.0	48.88009666356299	0.8204844416709833	0.96
ID9521	9521	17	158.0	420.2117948717949	147.11128205128205	0.0	4.0	4	7.19203423968949	1		92.42236024844732	96.0	0.0	96.0	14880.0	18.24062764529806	0.9789177333289686	5.012861763416464	0.07319068075829227	0.07115314784487554	9.363751509897757	5.726524991887501	0.3365090718819507	1.6351542206072518	162.5	49.17457726749828	0.8444655923771901	0.9730538922155688
ID9554	9554	17	162.0	420.15618448637315	146.75576519916143	0.0	2.0	2	7.1141599576634995	1		46.79245283018884	48.0	0.0	48.0	7440.0	7.540670714971073	0.9829424307036247	6.151964309330853	0.0736810387838244	0.09900886999617389	9.509056790114233	5.506072754711087	0.337884768351588	1.7270125575398774	159.0	49.52331507628972	0.8146809689962105	0.9607250755287009
ID9718	9718	17	156.0	420.6377777777778	148.90666666666667	0.0	14.0	14	6.909882989426709	1		339.7199999999991	342.0	0.0	342.0	50958.0	27.92418306772831	0.9477124183006534	11.839200423451961	0.08050980495287517	-0.12777677786713731	9.359955441767628	5.369661092093062	0.24945096859786675	1.743118472700327	149.99999999999997	49.02767729822581	0.7841849178253496	0.9463722397476337
ID9815	9815	17	159.0	420.08516196447226	149.15726227795193	0.0	17.0	17	7.125336963703163	1		407.21875	415.0	0.0	415.0	65155.0	56.467686744069965	0.9664941201107266	7.0886629871502835	0.03823732006200405	0.0826037592640247	9.468477729894339	5.563395953152163	0.27419882386566785	1.7019241142686592	159.5	48.99237088469991	0.8350522257139288	0.9725609756097561
ID9402	9402	17	159.0	420.80094043887146	147.260710553814	0.0	6.0	6	7.125336963703163	1		141.2124999999999	143.0	0.0	143.0	22594.0	15.937530367464074	0.9790584139366254	8.766618409817541	0.0048884442340793016	0.054090537203207494	9.337481883763516	5.735751332666381	0.3889539561859441	1.6279439853998685	159.5	48.812835842959934	0.8412062153673723	0.9725609756097561
ID9594	9594	17	157.0	420.67891373801916	148.2646432374867	0.0	9.0	9	7.0580094352277	1		214.21794871794813	217.0	0.0	217.0	33418.0	24.491023996767797	0.9744398476221685	8.633562476054754	0.011415432044912868	0.025271157216425335	9.189047896436136	5.648523433281027	0.28959254392638334	1.6268053067274866	156.49999999999997	48.1691556242241	0.8475906143399939	0.9750778816199375
ID9850	9850	17	172.0	420.0882352941176	148.85196078431372	0.0	18.0	18	7.356132180109627	1		433.80473372780995	439.0	0.0	439.0	73313.0	47.61455836122643	0.9726008361029728	8.984211095404834	0.26723028882585054	0.11101096645734132	10.030830142118802	5.672749539230854	0.2623454230593609	1.7682483728126737	170.0	50.81943716409698	0.8271782066768847	0.9686609686609686
ID9660	9660	17	153.0	420.599891422367	148.54343105320305	0.0	10.0	10	6.990033442639017	1		236.64705882352993	243.0	0.0	243.0	36207.0	38.90110108511932	0.9649477007667691	5.974781020815454	-0.03588864895454659	0.07674121174990396	9.203889540793748	5.592627757178924	0.21432434018344962	1.6457182455920227	153.5	48.41821034181197	0.8228123057386648	0.9715189873417721
ID9405	9405	17	156.0	419.30043859649123	147.1589912280702	0.0	0.0	0	6.955796338302048	1		0.9866666666666691	1.0	0.0	1.0	148.0	0.11508191810497537	0.9693600630307274	8.440212028684405	-0.002056951862398057	0.09941077639878361	9.221474809191124	5.620753903981236	0.3049738017191519	1.6406117340699546	152.0	47.48274321412377	0.8471920058240437	0.9838187702265372
ID9407	9407	17	158.0	420.3831725616292	147.81725616291533	0.0	7.0	7	7.0354237471228025	1		164.6387096774197	169.0	0.0	169.0	25519.0	26.88307628475674	0.9739391774027449	6.043396020455676	-0.030236262455301338	-0.023305655460800986	9.256501421019495	5.526379864090184	0.3190804333379662	1.6749665510992533	155.5	48.44493971508095	0.8326134415494859	0.9658385093167702
ID9761	9761	18	205.0	18.096577017114914	213.08190709046454	0.0	8.0	8	8.06810831140641	1		207.84313725490185	212.0	0.0	212.0	42400.0	29.46576709510944	0.9966803358719	7.041988023353801	-0.04468206669794466	-0.2320100979273867	12.56165027939884	5.591669869748722	2.528703954950218	2.246493547009658	204.5	60.08588624486596	0.7118004101000847	0.9784688995215309
ID9476	9476	18	189.0	16.99561403508772	212.62280701754386	0.0	1.0	1	7.776816725043752	1		44.0476190476191	45.0	0.0	45.0	8325.0	6.494093645739578	0.9893036022524689	6.746249643489175	-0.01113947927296963	-0.0015770235716944696	12.050485173087075	5.164395388734363	-0.6010664357495596	2.3333777269211535	190.0	58.50972223347861	0.6974408681127485	0.9595959595959593
ID9541	9541	18	190.0	17.75392670157068	212.2591623036649	0.0	4.0	4	7.797255174810172	1		112.37500000000028	116.0	0.0	116.0	21576.0	20.235912299594023	0.9856911296182438	5.513229412361571	-0.14351166351413247	0.27466203472772327	12.58183387144836	5.126658870938776	2.5173483701875616	2.4541975950009753	191.0	57.89049365613025	0.7161907792377494	0.9646464646464646
ID9830	9830	18	212.0	17.672897196261683	214.14641744548288	0.0	16.0	16	8.253382073025046	1		400.50232558139504	412.0	0.0	412.0	86108.0	68.01737507669243	1.0	5.88823554466505	-0.04360113826614092	0.04130756064570619	12.834887744099523	5.383461163305598	-0.5834701242827862	2.3841330613813767	213.99999999999997	61.93460315397019	0.7010627934062119	0.9596412556053812
ID9545	9545	18	184.0	17.129526462395543	212.57335190343545	0.0	3.0	3	7.558877202997177	1		90.96045197740087	92.0	0.0	92.0	16100.0	9.751667445948677	0.9595153065202813	9.134966725951132	-0.1516706603615961	-0.19395076425258972	12.081084282308446	5.167095464316025	-0.6201503089169196	2.3380803327015043	179.5	57.852055621313596	0.6739640428316362	0.962466487935657
ID9801	9801	18	204.0	18.290546047269764	213.88467807660962	0.0	11.0	11	8.06810831140641	1		280.4734299516904	286.0	0.0	286.0	58058.0	39.46619567788539	1.0	7.10667509584289	-0.12491364364474895	0.052749397427739174	12.551830882128284	5.3525870901605215	2.5246665715439875	2.3450026446467143	204.5	60.45361042642507	0.7031673391217101	0.9646226415094341
ID9641	9641	18	200.0	18.366836301950805	214.1191687871077	0.0	12.0	12	7.908722566578933	1		308.2091836734694	313.0	0.0	313.0	60409.0	38.52461241052866	0.9728111737752673	7.890060331289784	-0.09294905720352055	-0.01492713321300464	12.146027850268199	5.324678175456685	2.4875175876531594	2.2810820579267146	196.5	58.73736020680735	0.7157206866011367	0.9492753623188406
ID9578	9578	18	197.0	17.4675	212.83166666666668	0.0	5.0	5	7.978845608028655	1		134.24623115577864	137.0	0.0	137.0	26715.0	19.275636827820232	0.9932196459905619	6.94086352031781	0.031218052330724406	0.010350532379546008	12.403834170447059	5.407852426780792	2.5183781845397655	2.2936709790786325	200.00000000000006	59.8260479947093	0.7021974202200567	0.9456264775413714
ID9738	9738	18	206.0	18.260290556900728	213.8688458434221	0.0	14.0	14	8.107465170875098	1		353.2980769230781	362.0	0.0	362.0	73486.0	55.580794619935745	0.9835960204576554	6.303910699040288	-0.06792252581511665	0.07240299778500474	12.701119193936021	5.260828986106298	-0.6099708802160719	2.4142809483979275	206.5	61.62620844049818	0.6832804941545639	0.9627039627039627
ID9455	9455	18	201.0	18.035772357723577	212.88943089430896	0.0	7.0	7	8.07796550300118	1		180.61463414634088	187.0	0.0	187.0	37026.0	34.043265155373035	0.993288590604027	5.287580472774649	0.03212374671388908	-0.00905404788071048	12.634112219004152	5.252019028902431	2.5169400323299063	2.4055724378524257	205.0	59.52510500666503	0.7270485031758793	0.976190476190476
ID9551	9551	18	185.0	17.305851063829788	212.17198581560285	0.0	2.0	2	7.735777827895049	1		68.63101604278062	69.0	0.0	69.0	12834.0	5.045779726477165	0.9893613995164271	13.528928821045671	0.023541455811183273	0.0329108229649232	12.225592904394823	5.04714156063044	2.514701836666075	2.4222805636677487	187.99999999999997	59.10431873467243	0.6762842631166586	0.933002481389578
ID9617	9617	18	194.0	18.087179487179487	213.34102564102565	0.0	9.0	9	7.878478774854901	1		231.15897435897503	236.0	0.0	236.0	45076.0	33.538258795983175	0.9826989619377162	6.832253330018581	0.0033362060139930333	-6.259910479366812E-4	12.260954879787045	5.188794870748134	-0.6160812134014826	2.3629677382137926	195.0	59.91326843773322	0.6826505601672179	0.9535452322738388
ID9651	9651	18	195.0	17.90966921119593	213.96055979643765	0.0	10.0	10	7.908722566578933	1		257.9897959183679	262.0	0.0	262.0	50566.0	32.24743914235962	0.9761692814743087	7.903842648778056	-0.008036741508811897	-0.00948890568777338	12.246461889003758	5.2862478384460525	2.5108421227977704	2.31666434553771	196.49999999999997	59.923935795851705	0.6876568265028495	0.9492753623188405
ID9843	9843	18	212.0	17.573563218390806	213.9704980842912	0.0	18.0	18	8.320600954556976	1		439.7557603686654	461.0	0.0	461.0	95427.0	96.87893493321512	0.9935941668542416	4.52464443225888	-0.04337896519509176	-0.022531918272521018	12.909211694931997	5.544889404977708	2.541509023773575	2.3281278943712125	217.5	60.70325332338477	0.7417288830705564	0.9797297297297297
ID9876	9876	18	200.0	18.132414369256473	214.171679197995	0.0	17.0	17	7.968865809741449	1		430.4776119402973	437.0	0.0	437.0	86526.0	53.12043623944213	0.9898745655130723	8.062568120097934	0.12317995451861331	0.11222401693056278	12.627734559020086	5.45100325234854	2.501800666674436	2.3165890707512387	199.5	59.6419822719071	0.7047719737576352	0.9545454545454547
ID9498	9498	18	196.0	17.961407972858353	212.68914334181508	0.0	6.0	6	7.908722566578933	1		155.93908629441637	160.0	0.0	160.0	30720.0	25.228675480647535	0.9827448782068687	6.127234231534693	-0.09562591162517739	0.11888213004431587	12.2201862591249	5.2762680735228855	2.5097610249181486	2.3160662212080636	196.49999999999997	60.514484357525156	0.674300908295297	0.9424460431654677
ID9466	9466	18	178.0	17.172364672364672	212.50949667616334	0.0	0.0	0	7.474181227750318	1		20.525423728813543	21.0	0.0	21.0	3633.0	3.1298921645128774	0.9656227239621268	6.443177052068758	-0.17584934196391153	0.11726748702282568	11.74153470698899	4.999666657911394	2.542403374119403	2.3484635097440685	175.49999999999997	56.50310281488052	0.690784191320118	0.9359999999999998
ID9690	9690	18	193.0	17.587489063867014	214.30489938757657	0.0	13.0	13	7.787042655463763	1		330.171875	339.0	0.0	339.0	63393.0	54.13002225710769	0.968176356027017	6.000982057238699	-0.06491714567081862	0.06829686151386893	12.306843298696261	5.051987234058927	2.5201945025903183	2.436040062755375	190.50000000000003	59.29560973878475	0.6808630492552153	0.9338235294117649
ID9691	9691	18	199.0	18.275	214.13083333333333	0.0	15.0	15	7.978845608028655	1		381.25870646766026	389.0	0.0	389.0	76633.0	54.462764677514876	0.9831382911790612	6.940834569073191	-0.07039221756506288	-0.012461051518993824	12.373988453112428	5.2867516838456785	-0.6375035820777276	2.340565472541991	200.00000000000003	59.8711331905435	0.7011402567282525	0.9501187648456059
ID9854	9854	18	218.0	17.376744186046512	213.71007751937984	0.0	19.0	19	8.272643200907131	1		478.2009345794401	485.0	0.0	485.0	102335.0	57.15403615570604	0.9843983523493604	8.301097815111927	-0.07036729104341222	-0.038492310410399425	13.027546199016207	5.515174006939731	2.5388085872257538	2.3621278644379444	215.0	62.92460327139926	0.6823502449378368	0.947136563876652
ID9440	9440	19	173.0	356.095785440613	229.84674329501917	0.0	7.0	7	7.442171739215616	1		177.74137931034517	183.0	0.0	183.0	30927.0	30.660679010629746	0.9804687499999999	5.739876331052986	-0.03631092853698959	-0.18635752382994483	10.427886611200485	5.847772980433998	2.663136155260961	1.7832235700823271	174.0	51.44260809964912	0.8262532001952084	0.997134670487106
ID9665	9665	19	189.0	355.906914893617	231.13209219858157	0.0	13.0	13	7.735777827895049	1		325.4812834224591	329.0	0.0	329.0	60865.0	33.932783375244895	0.98576431181486	9.523178411732445	-0.07611436022223955	-0.10354049564020851	11.362074500576515	5.533285534909997	-0.5478501173394146	2.053404695798213	188.0	55.76878870944921	0.7596005835995174	0.9791666666666666
ID9825	9825	19	198.0	355.49067005937235	230.61959287531806	0.0	19.0	19	7.908722566578933	1		477.5510204081648	480.0	0.0	480.0	93600.0	34.28571428571416	0.9898217508146494	13.857324609233103	0.10477896870836505	0.29354150072806406	11.615565317643952	5.835316650204257	2.645303098680869	1.990562982942385	196.5	58.036820624784994	0.7331033312659413	0.960880195599022
ID9443	9443	19	166.0	355.3788788788789	229.40890890890893	0.0	1.0	1	7.280013464932681	1		35.34939759036134	36.0	0.0	36.0	5868.0	4.810175414025071	0.9798172611050657	7.273962843014651	-0.03873847671176232	-0.03144489000788019	10.060334291175385	5.469390239072773	2.6149871871232304	1.8393886432358346	166.5	51.576117681597935	0.7865508515723565	0.9680232558139535
ID9797	9797	19	175.0	356.0914285714286	230.66285714285715	0.0	11.0	11	7.463526651802308	1		279.13142857142725	284.0	0.0	284.0	48848.0	36.97000781488316	0.9846153846153847	7.491684081714416	0.005109580251036657	0.011646099479140184	10.66067071146985	5.384327633333658	2.651519821570399	1.9799446537151735	175.0	53.61494271193489	0.7650260438903783	0.9641873278236914
ID9638	9638	19	175.0	356.3146013448607	230.76320845341016	0.0	12.0	12	7.431471271080019	1		304.65517241379354	310.0	0.0	310.0	53010.0	40.46902121739302	0.969202688127437	7.410372527351968	0.09329078048341607	0.20658239035343784	10.613146694937571	5.650389597756087	2.5605961264929924	1.878303524265357	173.49999999999997	52.50031904332674	0.7910163456942308	0.9802259887005648
ID9735	9735	19	187.0	356.2490740740741	230.7111111111111	0.0	14.0	14	7.569397566060481	1		353.01666666666745	359.0	0.0	359.0	63543.0	46.087053284484696	0.9703153988868274	7.544377940630937	-0.03907360104266689	0.09696387653504936	11.019950205158203	5.7509981442633205	2.6038486035916133	1.9161804488062157	180.0	53.97575608591307	0.7763988794916786	0.9863013698630136
ID9608	9608	19	178.0	356.246999076639	230.29409048938138	0.0	9.0	9	7.579903327627222	1		228.43333333333308	231.0	0.0	231.0	41118.0	24.281427254121745	0.9814980418760985	9.319895695422895	0.05281537245213239	0.060168933436067475	10.868865482176442	5.530634303895968	2.6145265761433523	1.9652113817252466	180.50000000000003	54.27112948587971	0.7701039481393593	0.9626666666666668
ID9705	9705	19	186.0	355.81766753698867	231.0308964316797	0.0	15.0	15	7.807454335709939	1		355.56994818652817	375.0	0.0	375.0	68625.0	83.33501995270801	0.9746254149664976	4.211923844083751	0.14435064764372071	-0.04958521716001517	11.082162768567414	5.889497112294785	-0.5352654258963266	1.88168235033727	191.5	54.177128780844384	0.8198731656212337	0.9973958333333334
ID9802	9802	19	190.0	355.9758064516129	230.81810035842292	0.0	16.0	16	7.6945200519710815	1		398.50267379679235	405.0	0.0	405.0	74520.0	51.02080266558292	0.9783802531938262	7.72523783427255	-0.001833296419447335	0.14849322933408654	11.346367876309914	5.605452377201359	2.625273820342686	2.024166313937151	185.99999999999997	56.45246731639968	0.7334270987164397	0.9538461538461535
ID9646	9646	19	177.0	356.12039660056655	230.60292728989612	0.0	10.0	10	7.49544494419371	1		256.05681818181785	259.0	0.0	259.0	45066.0	27.53049548806147	0.9923879548034816	9.265308606410196	0.0030145175285543322	-0.028717159601571268	10.62756444309679	5.486874429789178	2.6373107931318307	1.9369068089836228	176.5	53.61018058788835	0.7717204936118249	0.9697802197802198
ID9846	9846	19	195.0	355.95679012345676	230.9400352733686	0.0	17.0	17	7.756324418739616	1		422.4574468085103	427.0	0.0	427.0	79422.0	43.923770839754546	0.968419284394423	9.463660816992265	-0.02877054728586252	0.08413198669921997	11.204259827407887	5.5856893450022405	2.642338258277335	2.005886674924524	189.0	57.60198295808897	0.7158084148147227	0.9356435643564357
ID9495	9495	19	180.0	355.8996157540826	228.8756003842459	0.0	3.0	3	7.43147127108002	1		77.19428571428558	79.0	0.0	79.0	13509.0	11.840266938809473	0.9766810466878758	6.442728300325663	0.017493296494460606	0.26618987729187005	10.541670122071526	5.669612078549177	2.6230626111039235	1.8593282884301112	173.5	53.11410434513625	0.7728400470544835	0.961218836565097
ID9592	9592	19	164.0	355.68654434250766	229.61416921508663	0.0	5.0	5	7.214129635032196	1		126.22560975609801	127.0	0.0	127.0	20701.0	9.91703387992647	0.9677099804955485	12.519293117267177	0.083487418616686	0.0423101207673565	10.170552237058752	5.6832030580461925	2.599376305774107	1.7895810044406981	163.5	49.98404103500831	0.822365518501058	1.0
ID9754	9754	19	182.0	355.9376163873371	229.9245810055866	0.0	8.0	8	7.54834217738561	1		203.84831460674127	205.0	0.0	205.0	36285.0	15.36539962441515	0.9741211900929435	13.092797210964381	0.06192499858824982	0.07514982129521044	10.947648521040348	5.727268682864812	2.6040458905397474	1.9114955360474326	179.0	53.655826357567086	0.7813203200318841	0.9862258953168044
ID9818	9818	19	196.0	355.95994832041345	230.81869078380706	0.0	18.0	18	7.848118435431737	1		449.67010309278334	452.0	0.0	452.0	87236.0	32.45170876952182	0.9862426592797784	13.760617348301235	0.005147956627106086	0.1726897769969724	11.609219653452891	5.60508884658981	2.6243120640847293	2.0711927984006984	193.50000000000003	57.85758339905418	0.7263906632633867	0.9579207920792079
ID9467	9467	19	167.0	356.0845845845846	229.48998998999	0.0	6.0	6	7.280013464932681	1		151.08433734939754	152.0	0.0	152.0	25080.0	11.797487990736236	0.972194138514827	12.625925734040246	-0.020851083930408205	0.032839224936048204	10.424734040168403	5.370637179787391	-0.5510012595295808	1.941060937685813	166.5	51.436370358687114	0.7908306128979893	0.9852071005917158
ID9532	9532	19	172.0	355.4327485380117	229.44931773879145	0.0	4.0	4	7.377736139048901	1		101.99415204678402	107.0	0.0	107.0	17441.0	22.662095089280097	0.9837728194726167	4.463834594994404	-0.06654652538756875	-0.08085635461766572	10.181861196397158	5.663657035651505	2.621037477672166	1.7977538421384855	170.99999999999994	51.494522651194885	0.8103710190482346	0.9855907780979823
ID9564	9564	19	172.0	355.58947885939034	228.89724680432647	0.0	2.0	2	7.345306372654072	1		56.635294117647184	58.0	0.0	58.0	9628.0	8.817474660039489	0.9721965864884756	6.332523712868569	-0.204073255340538	0.21110085391450206	10.936100219044892	5.411828703964074	2.6153183088521867	2.0207772302612574	169.5	53.31824631206082	0.7492519006837517	0.9390581717451524
ID9439	9439	19	159.0	355.0717299578059	229.18987341772151	0.0	0.0	0	7.091753098990329	1		13.556962025316468	14.0	0.0	14.0	2142.0	2.458557577443746	0.9615384615384617	5.406071984014966	0.03887326556980963	0.2159594725852784	10.198766206226482	5.448756718899018	2.618332869883921	1.8717602441034027	158.0	51.80575634064284	0.739794185833166	0.948948948948949
ID9408	9408	20	145.0	292.82167832167835	242.8041958041958	0.0	0.0	0	6.746726148605861	1		2.9790209790209743	3.0	0.0	3.0	426.0	0.2508726030021273	0.9722222222222221	11.707388140099248	0.012651224567696299	-0.056640101451359975	8.56901095174632	5.516009971287687	-0.820831427881848	1.553479960397157	143.0	47.69079330304454	0.7900904422040945	0.9407894736842105
ID9728	9728	20	163.0	294.18633540372673	244.2525879917184	0.0	14.0	14	7.158763278359629	1		345.3584905660374	352.0	0.0	352.0	54912.0	48.0439254473519	0.9791182380520863	7.11254534355139	0.03495457937670059	-0.10883572703207609	9.995877623710513	5.4089576555925625	2.2923102383268437	1.8480229020420098	161.0	50.251782873233836	0.8011849651391069	0.9640718562874252
ID9603	9603	20	158.0	294.2403946002077	243.96313603322952	0.0	9.0	9	7.147638542378763	1		221.70886075949443	226.0	0.0	226.0	35030.0	30.942581671174526	0.9915675430462252	7.1348321862719795	0.09931009451266422	0.032074071123113536	9.505654428774427	5.631169747510132	2.2928484319639573	1.6880426012690224	160.5	49.92433651044523	0.8092082411387936	0.9786585365853657
ID9828	9828	20	168.0	293.53975535168195	244.77013251783893	0.0	17.0	17	7.214129635032196	1		417.42331288343524	420.0	0.0	420.0	68040.0	32.89693889949423	0.9558667880965861	12.402502065171168	-0.14579062172508636	0.3054437560534515	10.462466814477867	5.418955364599302	-0.9060726719310983	1.930716551538066	163.5	52.43142458474475	0.7473848761068538	0.9423631123919308
ID9702	9702	20	162.0	293.8239875389408	244.94755970924197	0.0	15.0	15	7.147638542378763	1		365.91772151898834	373.0	0.0	373.0	57815.0	51.06895116525718	0.9666914811618454	7.0438184690949415	0.004608329126598251	0.07559836228268278	9.898211747412907	5.354691349976705	-0.843259079021362	1.8485120991065092	160.5	51.35138453776418	0.7648575986760878	0.9441176470588235
ID9865	9865	20	179.0	293.6771689497717	244.65159817351596	0.0	18.0	18	7.621781565260304	1		441.51955307262614	444.0	0.0	444.0	79032.0	33.18611811818614	0.9890399216262552	13.231034578873386	0.13932735756040818	0.08337067332097399	10.115820562198866	6.126037418272949	2.3392078776177354	1.6512828557045798	182.50000000000003	52.67055978940711	0.8266789221943261	0.9707446808510641
ID9490	9490	20	146.0	293.6563218390804	242.6045977011494	0.0	3.0	3	6.793742230659745	1		75.40689655172429	77.0	0.0	77.0	10934.0	10.998419426674836	0.9722222222222223	6.759591965177837	-0.0214250930558689	0.17213973935613447	8.810090510403391	5.524925462532026	-0.9385741279726425	1.5946080304883974	145.0	47.255877521732806	0.8159549882431208	0.9666666666666667
ID9491	9491	20	144.0	293.05902777777777	242.86921296296293	0.0	1.0	1	6.770275002573076	1		25.63888888888896	26.0	0.0	26.0	3692.0	3.0533968499414503	0.9860139860139859	8.33770865186475	0.029484122516276065	0.0029314021509161793	8.56306420955746	5.655484463200588	2.180573950280578	1.5141168303575174	144.0	46.077374273587765	0.8523086784107526	0.9664429530201343
ID9652	9652	20	162.0	293.9254658385093	244.7639751552795	0.0	13.0	13	7.158763278359629	1		321.0184049079752	323.0	0.0	323.0	52326.0	25.299312534611122	0.9917018785317927	12.635953263573779	-0.036787377613514714	0.09645036664153726	9.71771254629308	5.5276002195207745	-0.8934126572078405	1.7580346190693898	161.0	52.91488136745488	0.7225702663638423	0.936046511627907
ID9685	9685	20	160.0	294.294952681388	244.11934805467928	0.0	10.0	10	7.102965363855495	1		248.58490566037815	255.0	0.0	255.0	39525.0	40.05981317328363	0.9914077856809939	6.178569764783621	0.01273996711244365	-0.11626796633213173	9.715890933557954	5.473113052029757	2.3108386007549573	1.7752037718195355	158.5	49.850761439078326	0.8014852568845413	0.9577039274924471
ID9877	9877	20	178.0	293.31481481481484	244.22649572649573	0.0	19.0	19	7.474181227750319	1		460.77192982456035	469.0	0.0	469.0	78792.0	61.75407132390091	0.9657965796579658	7.331578729971686	0.03316307568490338	0.09568709792441672	10.284165724327679	5.647549209317369	2.353347833727465	1.8209962132531372	175.5	52.299704387283725	0.8062848816604696	0.975
ID9590	9590	20	150.0	293.36	243.45333333333335	0.0	5.0	5	6.90988298942671	1		122.49999999999974	125.0	0.0	125.0	18375.0	17.558626629879555	0.9820224719101123	6.913347578239455	0.09576986097704801	-0.11801944190389017	8.96862404110668	5.532182667096529	2.2364579075726496	1.6211727957662883	150.0	47.76969274863626	0.8260307736521153	0.9523809523809522
ID9526	9526	20	150.0	293.48032786885244	243.0125683060109	0.0	4.0	4	6.967227399979714	1		97.74193548387106	101.0	0.0	101.0	15150.0	17.902999353180046	0.9865392965696916	5.4225349890693	-0.06303581600398402	0.09908077777519948	8.969485468740352	5.573306860842559	-0.8915574982958796	1.6093650848043144	152.5	48.959611631863794	0.7994729598411221	0.9651898734177216
ID9558	9558	20	143.0	293.41695501730106	242.57381776239907	0.0	2.0	2	6.782018766824356	1		50.92413793103465	52.0	0.0	52.0	7384.0	7.427504028403739	0.9813315737805174	6.7915577403304015	-0.012624183174962554	0.01124184279637659	8.760976533214222	5.431880543078251	-0.9020485613631717	1.6128809283882686	144.5	47.51264771817124	0.8043762616280403	0.956953642384106
ID9431	9431	20	151.0	293.9104234527687	243.46308360477744	0.0	7.0	7	6.990033442639017	1		172.94117647058846	180.0	0.0	180.0	26460.0	35.054137696703506	0.9732406375024595	4.866640881988295	-0.07421311675748476	0.2509412428952455	9.54272387796538	5.5403549288618965	2.2647829644032482	1.7224029869013557	153.5	48.19181733523625	0.830561193738382	0.9808306709265175
ID9783	9783	20	160.0	294.294952681388	244.11934805467928	0.0	11.0	11	7.102965363855495	1		271.7735849056595	277.0	0.0	277.0	43212.0	37.80729360487652	0.9914626288659792	7.157573836259864	0.01273996711244365	-0.11626796633213173	9.715890933557954	5.473113052029757	2.3108386007549573	1.7752037718195355	158.5	49.850761439078326	0.8014852568845413	0.9577039274924471
ID9784	9784	20	168.0	293.67699115044246	244.57767944936086	0.0	16.0	16	7.345306372654072	1		389.0117647058821	396.0	0.0	396.0	66132.0	52.29332248718803	0.9920243491927585	7.409248908919784	0.005723085918058758	0.1783697384608674	10.126794606890504	5.538988543305322	-0.8348676057169708	1.8282750591947363	169.5	51.84166395935972	0.792540932096835	0.9603399433427762
ID9755	9755	20	153.0	294.1182618261826	243.42629262926295	0.0	8.0	8	6.944346460023743	1		201.960784313725	206.0	0.0	206.0	30900.0	28.655366529844738	0.9778067885117494	6.968836273061789	-0.003892588693162354	0.23260508713248848	9.390865957177342	5.433597657761515	2.240576915132331	1.7282961582117042	151.5	48.37541258323442	0.8135291758138197	0.9588607594936709
ID9436	9436	20	149.0	294.1319910514541	242.78859060402684	0.0	6.0	6	6.886811529393324	1		144.06622516556303	146.0	0.0	146.0	21754.0	16.746609158940082	0.9775824697882955	8.505191361072587	0.01295160424964452	0.019969384626780103	9.0691741189212	5.4960010363921805	2.2401405513133463	1.6501405401616536	149.0	47.75528840529053	0.8210189628309944	0.9490445859872612
ID9631	9631	20	157.0	294.32805907172997	244.11075949367088	0.0	12.0	12	7.091753098990329	1		291.49367088607585	303.0	0.0	303.0	46056.0	58.098066318988906	0.9783080260303688	4.962255830883007	0.0215634057081836	0.0062315661121887505	10.009964572582476	5.280654108345888	2.2843446595914125	1.8955917898053727	158.0	49.62808813117388	0.8061425808254132	0.978328173374613
ID9824	9824	21	237.0	440.7127052105639	66.38865096359743	0.0	17.0	17	8.621215600129435	1		404.73617021276596	419.0	0.0	419.0	95113.0	76.14301777714238	0.9882465841635224	5.2840510558624105	-0.032787080104943515	0.21832343269933094	12.73843918983644	6.351010225822481	2.582075810765632	2.0057343220836588	233.50000000000006	63.74666432814508	0.7220741874031048	0.972916666666667
ID9473	9473	21	172.0	439.95904761904757	64.55619047619048	0.0	1.0	1	7.463526651802307	1		42.73563218390813	44.0	0.0	44.0	7436.0	7.371966538074921	0.980579273396953	5.740203017241429	-0.059827852466295336	0.029051036318115734	11.154798089386665	5.211104324512753	2.5437959596240045	2.140582378463447	174.99999999999997	56.2109697393058	0.6959944192536521	0.9562841530054644
ID9538	9538	21	182.0	440.63927576601674	64.62813370473538	0.0	4.0	4	7.558877202997177	1		112.37569060773465	113.0	0.0	113.0	20340.0	8.399223852592929	0.981499463382225	13.254377046125251	0.07794060323988025	-0.1280626953479202	11.71014531151219	5.152564341744249	2.503233574578693	2.2726829855652158	179.5	56.69583959165905	0.701733055869482	0.9522546419098143
ID9636	9636	21	218.0	441.32294072363356	66.03579676674364	0.0	12.0	12	8.301451099584378	1		307.9999999999994	308.0	308.0	308.0	66220.0	6.267368337415486E-13	0.9908045977011494	4.891644318641839E14	0.01923137836976255	-0.03949382228060586	12.659682288627792	5.619937495127474	-0.5760349007184656	2.252637560400596	216.49999999999997	64.38104298327978	0.6563745727719621	0.9212765957446807
ID9701	9701	21	221.0	440.94495064540627	66.60630220197419	0.0	15.0	15	8.358769049168787	1		365.2669683257928	372.0	0.0	372.0	80724.0	49.70445603166361	0.9785795633526377	7.2692179989291805	-0.010382974515583954	0.12323302696463637	12.773996697504527	5.987100250433644	2.5719448834803216	2.1335865716595124	219.5	61.69872441447559	0.7245894691759566	0.977728285077951
ID9511	9511	21	183.0	440.28016085790887	64.25335120643432	0.0	2.0	2	7.70485520780741	1		64.5806451612901	66.0	0.0	66.0	12012.0	9.599912815646034	0.9927202277864207	6.702635895134854	-0.06416351213893615	0.06486941648508858	11.60320662081381	5.262252227678003	-0.6013366618677642	2.2049886852219145	186.5	57.28432161409729	0.7141955690563716	0.9564102564102562
ID9579	9579	21	191.0	440.4712041884817	64.93630017452007	0.0	5.0	5	7.797255174810174	1		133.61904761904793	138.0	0.0	138.0	25254.0	24.2588623231966	0.9786023605332429	5.448483926414437	0.025557785674229807	0.002167094442491899	11.21051444681447	5.599395802405653	2.521258560783455	2.0020935905259862	191.00000000000003	56.34948419189084	0.7558982524441578	0.9502487562189055
ID9677	9677	21	213.0	441.0243804956035	65.69504396482813	0.0	10.0	10	8.146631897251794	1		248.34782608695548	252.0	0.0	252.0	51408.0	30.18960765395423	0.9680732926152137	8.092819618890852	-0.12151968030841681	0.03684166627283215	12.212389527036578	5.687252318752774	2.54471328166837	2.147326835978112	208.5	60.471279994383956	0.7165023192737319	0.9455782312925171
ID9518	9518	21	184.0	440.59639639639636	64.06756756756756	0.0	3.0	3	7.673807981960538	1		86.1135135135137	89.0	0.0	89.0	15931.0	15.808744177809771	0.9852125693160813	5.406632627533227	-0.06379313013295512	-0.030689929638175115	11.53292319220656	5.346366023272677	2.5258457499634708	2.157151819011991	184.99999999999997	57.46470728476446	0.7040105944749454	0.9390862944162437
ID9774	9774	21	213.0	441.0243804956035	65.69504396482813	0.0	11.0	11	8.146631897251794	1		269.3719806763281	272.0	0.0	272.0	55760.0	26.671168889671268	0.9651046515637393	9.920397882427807	-0.12151968030841681	0.03684166627283215	12.212389527036578	5.687252318752774	2.54471328166837	2.147326835978112	208.5	60.471279994383956	0.7165023192737319	0.9455782312925171
ID9648	9648	21	218.0	440.67199391171994	66.51978691019787	0.0	13.0	13	8.349243383340204	1		316.6027397260258	321.0	0.0	321.0	69336.0	37.397470745326025	0.9938461538461538	8.439757140947863	0.030650429876744215	0.016361546938344622	12.227373329227689	5.807751821026092	-0.5226992662732916	2.1053539658771787	219.0	62.62596773332508	0.7016896635322396	0.9399141630901288
ID9457	9457	21	185.0	439.57880434782606	64.47826086956522	0.0	0.0	0	7.653039857325812	1		18.483695652173914	19.0	0.0	19.0	3401.0	3.0976379922305135	0.992578849721707	5.944805402907588	0.017269013983352875	-0.009120965305560417	11.457369100248183	5.304273555368299	-0.6170040511591792	2.1600260583567596	184.0	56.68310569430538	0.7196484795639226	0.9608355091383812
ID9874	9874	21	236.0	440.40966386554624	66.14285714285714	0.0	18.0	18	8.703892974511014	1		433.96250000000174	447.0	0.0	447.0	104151.0	75.37545249557111	0.991381477358423	5.7324279249253705	-0.060842568136306806	0.06941277751823201	13.133304359733275	6.0178377248292065	2.5898621911036717	2.182395897042241	237.99999999999997	64.93050850547121	0.709396780121353	0.9519999999999998
ID9747	9747	21	205.0	440.7281124497992	65.1987951807229	0.0	8.0	8	8.127072128579675	1		193.2403846153842	198.0	0.0	198.0	40194.0	30.400545123610925	0.9836744304691637	6.304164033583526	-0.14758268618766307	-0.024221237625309536	11.95663047580571	5.724814964649347	-0.6115324505203357	2.088561909797563	207.5	59.96597047544927	0.7251339384298551	0.9673659673659674
ID9779	9779	21	233.0	440.89757316202713	65.97894361170593	0.0	16.0	16	8.621215600129434	1		387.2068965517225	394.0	0.0	394.0	89832.0	51.39769685769016	0.9884463589845743	7.489772860086697	-0.0268464244453715	-0.018569499599489486	12.920356881063343	5.891629053047294	2.5910740449682477	2.193002438668575	233.5	66.62966074142017	0.6609392525580506	0.9358717434869741
ID9429	9429	21	203.0	440.3427057864711	65.21882640586797	0.0	7.0	7	8.06810831140641	1		174.67632850241517	179.0	0.0	179.0	36158.0	27.548308320277016	0.9867259829265359	6.298363308576519	-0.1044393217412761	0.04933104261802449	12.065332500899062	5.652594283298133	2.5310610459438774	2.134477002276426	204.49999999999997	59.863488633126124	0.7170990242781579	0.9533799533799533
ID9725	9725	21	226.0	441.1695906432749	66.1016081871345	0.0	14.0	14	8.51907589177983	1		341.3127753303974	349.0	0.0	349.0	77478.0	51.33573308073033	0.9940381610221797	6.628761041728927	-0.12480567446971537	0.06730482822551838	12.810756130351198	5.9950281394102545	2.5854286036439404	2.1368967471788087	228.0	63.8165022554257	0.7035236749032913	0.946058091286307
ID9502	9502	21	192.0	440.9826388888889	64.5625	0.0	6.0	6	7.817640190446719	1		158.48437499999994	161.0	0.0	161.0	30429.0	20.019356225690654	0.9825174825174824	7.8467461083472525	-0.066706593458723	-0.13163801105324688	11.83822389447695	5.447839937257854	-0.6042357001963824	2.1730124289289727	192.0	57.96423644310414	0.7181098008665736	0.9696969696969697
ID9886	9886	21	235.0	440.53719599427757	65.92131616595135	0.0	19.0	19	8.611980229936853	1		466.8076923076936	477.0	0.0	477.0	109233.0	69.12501414147651	0.9854875620964891	6.703733531133763	-0.04780205777683734	-0.09078384943059323	13.437638572103154	5.709442154798394	-0.588368215294652	2.353581699888095	232.99999999999994	64.3945018724514	0.7061032476199484	0.9748953974895398
ID9599	9599	21	214.0	440.6580188679245	65.52201257861635	0.0	9.0	9	8.214724333230155	1		216.76415094339538	222.0	0.0	222.0	45954.0	33.768672738462485	0.9745627980922096	6.336396451539925	-0.07260325656230114	0.03144274120161365	11.944470441552417	5.8938126097457415	-0.6199920935212824	2.0266118440551675	211.99999999999997	60.78799570528818	0.7209581850129904	0.9485458612975392
ID9568	9568	22	139.0	181.24574209245742	271.3260340632603	0.0	2.0	2	6.6036697681803656	1		61.540740740740915	62.0	0.0	62.0	8308.0	5.336110388108015	0.9710113807172001	11.363264033446832	-0.025035747516610942	0.027450258682413162	8.80293964561492	5.1489833320234535	2.7138492330590784	1.7096461724523646	137.0	46.15094934495468	0.808293624037819	0.9480968858131488
ID9794	9794	22	155.0	181.58093716719915	273.49041533546324	0.0	16.0	16	7.0580094352277	1		388.1474358974355	401.0	0.0	401.0	60551.0	70.85813218402481	0.9912367550715173	5.453703389765147	-0.08479619102044132	0.060467428612944844	9.576337282302132	5.484749558821696	-0.4253563117171577	1.745993537097698	156.5	48.11375800169672	0.8495435499782906	0.9905063291139242
ID9858	9858	22	161.0	181.51341589267287	273.9891640866873	0.0	17.0	17	7.1698707532759745	1		425.6459627329208	431.0	0.0	431.0	68529.0	47.88702981208603	0.9916750153508064	8.851390671533627	-0.03032572349699327	0.04652440849855354	9.646075013260246	5.523469741183181	-0.4804456007735037	1.7463796246295653	161.5	51.020058794589374	0.7796514325231315	0.9556213017751479
ID9795	9795	22	148.0	181.98761261261262	272.85472972972974	0.0	11.0	11	6.863662517577698	1		279.14965986394515	283.0	0.0	283.0	41035.0	32.8965488762227	0.9729704881860807	8.369429163392372	0.00644595017038331	0.0875841666038569	9.426233186540404	5.161368122384999	2.7038584099333978	1.8263051506941665	148.0	48.12598391838288	0.8029940665395033	0.9579288025889967
ID9572	9572	22	142.0	181.50236406619385	271.89716312056737	0.0	5.0	5	6.699380116989518	1		126.41958041958061	131.0	0.0	131.0	18078.0	24.148138057699082	0.9710291734197732	5.158220650121645	-0.14399938240781218	-0.13238299820371377	8.95228544789557	5.414680783976505	-0.48454571891713105	1.65333577454608	141.0	46.15258911581541	0.8318343256849933	0.9825783972125437
ID9637	9637	22	153.0	182.00273224043715	273.1185792349727	0.0	12.0	12	6.967227399979713	1		300.92156862745105	309.0	0.0	309.0	46041.0	49.4668322440406	0.9910622357554383	6.055992174259551	0.047040731463622226	0.06879499694840363	9.431356836735864	5.4593704633260565	2.72277344765036	1.7275539185501476	152.49999999999997	48.26115025850645	0.8227812199400539	0.9775641025641024
ID9606	9606	22	147.0	181.95124716553286	272.46145124716554	0.0	9.0	9	6.840435166640879	1		225.88435374149586	229.0	0.0	229.0	33205.0	26.619468878639424	0.9863013698630138	8.427160272617353	-0.011895688499720485	0.050819113472752385	9.133463178955456	5.261330668004529	-0.4299560780243689	1.7359606828170553	147.0	47.198204379462695	0.8292323676649811	0.9702970297029705
ID9446	9446	22	144.0	181.28009259259258	271.7627314814815	0.0	1.0	1	6.770275002573076	1		35.972222222222115	37.0	0.0	37.0	5180.0	6.101638487323909	0.9858156028368795	5.853391322998863	-0.09894459623482561	0.10236235239140488	9.051457110812187	5.336999312222944	-0.5331055751897026	1.6959824390612697	144.0	46.79344596007993	0.8264228161156387	0.9829351535836177
ID9734	9734	22	152.0	181.67777777777778	273.27777777777777	0.0	14.0	14	6.90988298942671	1		353.1946308724827	358.0	0.0	358.0	52626.0	41.336404649607196	0.9865759718906257	8.486658846590077	0.066188773284072	-0.04217097392515543	9.4186007617797	5.259234246061915	-0.4526900805438901	1.7908692256543424	150.0	49.462312537073856	0.7704638889604374	0.9375
ID9647	9647	22	146.0	181.77450980392157	273.04209919261825	0.0	10.0	10	6.782018766824356	1		258.2068965517247	260.0	0.0	260.0	37440.0	21.591824761972475	0.9770384329126354	11.819661041513019	-0.027300228247937264	0.08413711823959995	9.341867510373886	5.1746936252566025	2.6871207576180804	1.8052986682686247	144.5	49.193442255416144	0.7503489607026469	0.9537953795379538
ID9423	9423	22	133.0	180.60188679245283	271.4635220125786	0.0	0.0	0	6.494309810853826	1		9.772727272727298	10.0	0.0	10.0	1290.0	1.4960043938525276	0.9745848375451263	6.448471106667255	-0.01848779571183295	0.01711640840020732	8.585642381746792	5.148392683999782	-0.5234438068663908	1.6676354949437568	132.5	44.374112610388565	0.8456027369200356	0.9851301115241635
ID9711	9711	22	158.0	181.708067940552	273.8375796178344	0.0	15.0	15	7.069275219628611	1		374.202531645571	379.0	0.0	379.0	59124.0	42.504815687252325	0.9829438117342258	8.728042740461255	-0.11007789489566001	0.07129230124442784	9.478755706763371	5.501095164031652	2.685384347742752	1.7230670301323354	157.0	50.02663150420888	0.7883280764377497	0.9544072948328266
ID9684	9684	22	152.0	181.39508196721312	273.96448087431696	0.0	13.0	13	6.967227399979714	1		329.36842105263224	336.0	0.0	336.0	50064.0	46.89027408869476	0.9911203931562769	6.992912175633292	0.017565462404855476	0.012299478143228171	9.635741879305726	5.226846082770524	2.662224750915266	1.843509781370535	152.5	48.35547918626316	0.8195742878154217	0.9682539682539683
ID9813	9813	22	153.0	181.15472312703582	273.4978284473398	0.0	18.0	18	6.990033442639017	1		441.23376623376544	450.0	0.0	450.0	67950.0	62.39582609299538	0.9824380091658766	7.00888182478261	-0.02523273572326125	0.007812633396462215	9.363849803061592	5.4939276858010535	-0.4326377886349185	1.7043999008691497	153.5	48.498430451134354	0.8200925680917273	0.9839743589743589
ID9879	9879	22	160.0	181.11635220125785	273.0880503144654	0.0	19.0	19	7.1141599576634995	1		464.08805031446667	470.0	0.0	470.0	73790.0	52.54550573319211	0.9789915966386556	8.738357718126913	-0.048588787969749025	0.10974267135413694	9.5857878491375	5.463306663107258	-0.4778878774836353	1.7545762008690866	159.0	50.43427235696247	0.785516785023185	0.9636363636363636
ID9528	9528	22	142.0	181.38070175438597	271.78187134502923	0.0	4.0	4	6.734920844463591	1		102.27464788732428	103.0	0.0	103.0	14523.0	8.643567990455914	0.9813297614449713	11.72095890367631	-0.07224890435404414	0.07554879208105839	8.959683122410114	5.287474681285451	-0.5525150782708126	1.6945108321978581	142.5	46.087766797679684	0.8430501285424957	0.9827586206896551
ID9753	9753	22	146.0	181.7087658592849	272.3477508650519	0.0	8.0	8	6.782018766824356	1		201.1862068965518	204.0	0.0	204.0	29172.0	23.875250495165474	0.9814609120911613	8.347717817483531	-0.007584716589635541	0.0778357251982887	9.062624392864851	5.399198467514162	2.7017142922282984	1.6785129213887489	144.5	47.08047990353403	0.8192113278221178	0.9697986577181208
ID9501	9501	22	142.0	181.35559566787003	271.56738868832736	0.0	3.0	3	6.639722828285456	1		81.39705882352949	82.0	0.0	82.0	11070.0	7.031441990842861	0.9666225490625739	11.379684397172706	-0.08814898062142203	-0.05208549525930862	8.749113463626186	5.382017017505283	-0.43928075749434853	1.6256198066950087	138.5	45.549733425162756	0.838857048632553	0.9787985865724381
ID9438	9438	22	144.0	181.51520467836258	272.0625730994152	0.0	7.0	7	6.734920844463591	1		179.43661971830946	182.0	0.0	182.0	25480.0	21.522696181101654	0.9627455481585936	8.178843871784972	-0.04766329026800128	0.01581638389743908	9.202228722008192	5.1701616704806295	2.686336451078768	1.7798725278841683	142.5	47.23842218588205	0.8024795277105516	0.9595959595959596
ID9471	9471	22	147.0	181.52555168408827	271.8449477351916	0.0	6.0	6	6.7585108320823135	1		151.93006993006986	153.0	0.0	153.0	21726.0	12.794502753108551	0.9723176692639015	11.707970887144509	0.07242364350479734	-0.06631714827726508	8.98927747662343	5.245364413221599	-0.5107281767266476	1.7137565226097218	143.5	46.111590894869344	0.8480892395491595	0.9828767123287672
ID9553	9553	23	57.0	169.51587301587304	477.1349206349206	0.0	2.0	2	4.087941905733129	1		71.00000000000004	71.0	71.0	71.0	3763.0	4.304054056225725E-14	0.6800000000000002	1.3353965755391105E15	-0.3018113730381694	0.9796565744681813	7.328981138068167	3.593609992274035	0.003293595487259271	2.039448118695371	52.5	34.76363761795465	0.5459070955674503	0.9722222222222222
ID9593	9593	23	52.0	170.04285714285714	477.6873015873016	0.0	3.0	3	4.087941905733129	1		95.00000000000011	95.0	95.0	95.0	4940.0	1.147960038673321E-13	0.6890080428954426	6.751797440397951E14	-0.12056556866258966	0.7081609050617254	7.722970166040574	3.127422280138294	3.1128013485853296	2.4694363198368805	52.5	35.122417494872465	0.5348110421160301	0.9905660377358491
ID9692	9692	24	45.0	255.47826086956522	478.0507246376811	0.0	13.0	13	3.826519928662906	1		332.6086956521738	340.0	0.0	340.0	15300.0	50.13026509266509	0.7647058823529412	5.750236290040979	-0.03338838489796194	0.3355890158881997	8.395164133126915	2.402966889552748	0.05271586442412908	3.4936661714425306	46.0	38.565504694633454	0.38865983081231814	0.9387755102040817
ID9741	9741	24	78.0	257.2843137254902	477.5675381263616	0.0	14.0	14	4.934643481859656	1		360.1973684210521	365.0	0.0	365.0	27375.0	41.868371431377575	0.6808671663289466	6.969689980300737	-0.19901697800985127	0.886724109843589	10.499494091349613	3.5137513834495895	3.1207836922477608	2.988115249361166	76.5	46.964036747836246	0.43585342268012806	0.9329268292682927
ID9709	9709	24	74.0	256.5422222222222	477.52666666666664	0.0	12.0	12	4.886025119029199	1		302.3999999999996	315.0	0.0	315.0	22680.0	62.142817201425046	0.6941176470588232	3.98758876986216	0.0488408026369859	0.5786934215087944	10.140864233849612	3.1689229004148927	0.01140552562068553	3.200098125619249	75.0	45.008767012245144	0.4652398378352587	0.9316770186335404
