# Supplementary material for: DeepBacs for multi-task bacterial image analysis using open-source deep learning approaches
Source: Commun Biol. 2022 Jul 9;5:688. doi: 10.1038/s42003-022-03634-z (PMC9271087; doi:10.1038/s42003-022-03634-z)
Supplement: Supplementary file 15 — Supplementary Data 1 [file 42003_2022_3634_MOESM15_ESM.zip › Figure_2/Tracking_csvs/live_cell_TL_2min_pos4_tracking.csv]

LABEL	ID	TRACK_ID	QUALITY	POSITION_X	POSITION_Y	POSITION_Z	POSITION_T	FRAME	RADIUS	VISIBILITY	MANUAL_SPOT_COLOR	MEAN_INTENSITY_CH1	MEDIAN_INTENSITY_CH1	MIN_INTENSITY_CH1	MAX_INTENSITY_CH1	TOTAL_INTENSITY_CH1	STD_INTENSITY_CH1	CONTRAST_CH1	SNR_CH1	ELLIPSE_X0	ELLIPSE_Y0	ELLIPSE_MAJOR	ELLIPSE_MINOR	ELLIPSE_THETA	ELLIPSE_ASPECTRATIO	AREA	PERIMETER	CIRCULARITY	SOLIDITY
Label	Spot ID	Track ID	Quality	X	Y	Z	T	Frame	Radius	Visibility	Manual spot color	Mean intensity ch1	Median intensity ch1	Min intensity ch1	Max intensity ch1	Sum intensity ch1	Std intensity ch1	Contrast ch1	Signal/Noise ratio ch1	Ellipse center x0	Ellipse center y0	Ellipse long axis	Ellipse short axis	Ellipse angle	Ellipse aspect ratio	Area	Perimeter	Circularity	Solidity
Label	Spot ID	Track ID	Quality	X	Y	Z	T	Frame	R	Visibility	Spot color	Mean ch1	Median ch1	Min ch1	Max ch1	Sum ch1	Std ch1	Ctrst ch1	SNR ch1	El. x0	El. y0	El. long axis	El. sh. axis	El. angle	El. a.r.	Area	Perim.	Circ.	Solidity
			(quality)	(pixel)	(pixel)	(pixel)	(sec)		(pixel)			(counts)	(counts)	(counts)	(counts)	(counts)	(counts)			(pixel)	(pixel)	(pixel)	(pixel)	(radians)		(pixel^2)	(pixel)
ID2690	2690	0	158.0	185.7583065380493	240.7690246516613	0.0	2.0	2	7.0354237471228025	1		315.87096774193526	320.0	0.0	320.0	48960.0	36.23134713602529	0.7371117045185753	7.398791439522615	-0.04871258404916388	-0.009335147696719863	9.539912004826219	5.332845637408298	3.0059705732106243	1.7888970829957318	155.5	49.594036544715664	0.7944770237858667	0.9688473520249219
ID4002	4002	0	157.0	185.38216560509554	241.00849256900213	0.0	15.0	15	7.069275219628611	1		1993.1153846153807	2019.0	0.0	2019.0	310926.0	227.86809884550416	0.7767593829468319	7.647804870425625	0.048542955087910934	-0.00436070701390219	10.20924378180384	5.143774730738214	0.0023212884630724917	1.984776611774103	157.0	50.44562784582615	0.7752869132149955	0.9721362229102167
ID2820	2820	0	157.0	185.903451995685	240.80636461704424	0.0	3.0	3	7.012765318716694	1		459.5779220779226	469.0	0.0	469.0	70775.0	65.08654695362773	0.7414490469995895	6.0126851198298565	-0.05705590172544695	0.03595008307724464	9.683205533894096	5.3605194207241755	-0.15992538848859186	1.8063931447497583	154.49999999999997	48.93308764672431	0.8108361579449224	0.9626168224299063
ID2794	2794	0	154.0	186.00928961748636	241.06612021857924	0.0	7.0	7	6.9672273999797145	1		957.960526315792	984.0	0.0	984.0	145610.0	158.01843641195376	0.7368561535014467	5.143854937122044	-0.0871709967110972	-0.004234141363682225	9.97374273544011	4.980215662541937	-0.11874248545648193	2.0026728582170357	152.50000000000003	49.500501383970594	0.7820968054458922	0.9591194968553463
ID4108	4108	0	152.0	186.00980392156862	241.1492374727669	0.0	8.0	8	6.978639737521917	1		1108.1568627450952	1116.0	0.0	1116.0	169548.0	90.26263708340687	0.74277902267541	10.465031132612314	0.0587588921993321	0.013362824318603918	9.985187800365175	5.120072043649348	-0.09632411757928436	1.9502045508813193	153.0	49.102135751879004	0.797444614729046	0.9714285714285714
ID4620	4620	0	159.0	185.23645833333333	240.79270833333334	0.0	16.0	16	7.136496464611084	1		2144.5124999999966	2158.0	0.0	2158.0	343122.0	170.60487976608502	0.7997199099935481	11.171207427437652	0.18547077707882495	-0.16872785138395474	10.847408578123042	5.105138330925739	0.09618310481675328	2.1248020866372936	159.99999999999997	51.86357839342651	0.7474891451827301	0.9876543209876542
ID3086	3086	0	147.0	185.8230593607306	240.77511415525112	0.0	1.0	1	6.817128675830715	1		218.06802721088445	220.0	0.0	220.0	32056.0	18.862755890380306	0.7999430808636325	10.275835907273784	0.1281287728941499	0.06969866436084522	9.814735781554695	4.99121452013989	-0.16214184882031843	1.9664023138960607	146.0	48.08645424270871	0.793445699434639	0.9798657718120806
ID4686	4686	0	161.0	185.35654008438817	240.86075949367088	0.0	17.0	17	7.091753098990329	1		2261.0126582278494	2290.0	0.0	2290.0	357240.0	256.823292674953	0.7737071890319186	7.680567064854579	0.12206898433724685	-0.13994145292040255	10.425147065906023	5.4353124379987205	-0.01532170827564686	1.9180400731010336	158.0	50.750569332565775	0.7708770452862858	1.0
ID3695	3695	0	150.0	185.89666666666668	240.97666666666666	0.0	14.0	14	6.90988298942671	1		1860.1973684210561	1885.0	0.0	1885.0	282750.0	215.50716524323403	0.7910435533650959	7.6246788459308545	0.05815958459899898	-0.019998745312018385	9.91935968354616	5.319189991256381	0.04805858645360894	1.8648252271213253	150.0	49.048296687919304	0.7835257301765263	0.9933774834437086
ID2960	2960	0	151.0	186.1511111111111	241.04666666666665	0.0	6.0	6	6.909882989426709	1		834.3355704697972	858.0	0.0	858.0	124316.0	139.14879313741042	0.7140515832944141	4.995707586873901	-0.11276659579800133	-0.0542899191073013	9.730471034585666	5.072174905445126	3.020679148307404	1.9184021087560927	149.99999999999997	48.943755004842785	0.7868764570584077	0.9554140127388532
ID2934	2934	0	151.0	186.12333333333333	240.94555555555556	0.0	4.0	4	6.909882989426709	1		601.0533333333341	610.0	0.0	610.0	90158.0	70.45563949369343	0.7563874034462272	7.347696655467959	-0.1277919837226773	0.02827068954134222	9.81301277971507	5.046980554178229	3.0378090149836607	1.9443333839658248	149.99999999999997	49.19820437946268	0.7787581745709703	0.952380952380952
ID3798	3798	0	147.0	186.0617070357555	241.11014994232985	0.0	13.0	13	6.782018766824356	1		1741.8194444444496	1754.0	0.0	1754.0	250822.0	146.16666666666646	0.7888140252087411	10.509794386599012	0.10305734961876645	0.02709670384949456	9.496503554882588	5.092252452821887	0.012553937948732496	1.86489252896723	144.5	48.11259407694672	0.78444078300354	0.9730639730639729
ID2904	2904	0	151.0	186.1511111111111	241.04666666666665	0.0	5.0	5	6.909882989426709	1		710.0805369127496	720.0	0.0	720.0	105802.0	83.16310226349296	0.7296807496928969	7.2040025837565835	-0.11276659579800133	-0.0542899191073013	9.730471034585666	5.072174905445126	3.020679148307404	1.9184021087560927	149.99999999999997	48.943755004842785	0.7868764570584077	0.9554140127388532
ID2584	2584	0	151.0	185.71677559912854	240.55773420479304	0.0	0.0	0	6.978639737521917	1		66.6666666666665	68.0	0.0	68.0	10200.0	9.459053029269128	0.8842944671941868	6.615142610558976	-0.04997955982535841	0.02917808167408273	9.391384994702584	5.438861550854292	3.0970231366906145	1.7267188927115569	153.0	47.76101285652523	0.8428576606742219	0.9935064935064937
ID3608	3608	0	153.0	185.8967213114754	241.2486338797814	0.0	11.0	11	6.967227399979713	1		1462.987012987012	1502.0	0.0	1502.0	225300.0	239.68424182233667	0.7448326800852395	5.211178159709351	-0.01994327364138442	-9.599558467226881E-4	9.934193281915018	5.036994611112365	-0.08333252490126856	1.9722461604383492	152.49999999999997	49.63945493986976	0.7777243550419737	0.9651898734177211
ID3928	3928	0	152.0	185.9714912280702	241.15570175438594	0.0	12.0	12	6.955796338302049	1		1567.5789473684179	1632.0	0.0	1632.0	238272.0	318.8320267408926	0.7415931273420099	4.187130263281514	-0.14238360324391686	-0.04777626882101431	9.912351709157926	5.201233008231076	3.0908690012590245	1.9057695922238809	152.00000000000003	48.8841184821429	0.7993148395727502	0.9743589743589747
ID4184	4184	0	172.0	184.54621435594885	240.05063913470994	0.0	19.0	19	7.345306372654072	1		2529.704142011837	2560.0	0.0	2560.0	427520.0	277.66120593334716	0.7743573349380374	7.952155287756055	0.051155828487493164	0.06792628508038666	10.933110400488932	5.397619130592143	0.04850443640018357	2.0255431396637875	169.5	53.972803760081376	0.7311889307256128	0.9576271186440678
ID3641	3641	0	146.0	186.1769406392694	241.03196347031962	0.0	9.0	9	6.817128675830715	1		1245.410958904109	1254.0	0.0	1254.0	181830.0	103.78177843073732	0.7596763813551529	10.361374935638391	0.018143795331052932	-0.033317994117524445	9.698585856129942	5.016916497213861	-0.07599796769749763	1.9331766557238974	146.0	48.55859019770827	0.7780913388008532	0.9700996677740864
ID4093	4093	0	149.0	186.01677852348993	241.2628635346756	0.0	10.0	10	6.886811529393324	1		1341.0067114093943	1378.0	0.0	1378.0	199810.0	223.48028804313293	0.7577612977576027	5.173616663939167	-0.05973568268433793	0.06094292127774877	9.999212409093378	4.92844168111684	-0.07310165102908386	2.028879117593098	149.0	48.99708083402502	0.7799301690809401	0.9644012944983819
ID4543	4543	0	174.0	184.98888888888888	240.29323671497585	0.0	18.0	18	7.410023978821114	1		2387.368421052627	2430.0	0.0	2430.0	408240.0	319.96245909824825	0.8108297086602118	6.681938228821129	0.055476171246069475	-0.06301968881053362	10.715313676650492	5.411879829274119	0.04944163398078555	1.9799614948374988	172.5	53.09302695232819	0.768995841257733	0.9773371104815862
ID3329	3329	1	145.0	402.5358796296296	224.85648148148147	0.0	11.0	11	6.770275002573076	1		1431.999999999997	1432.0	1432.0	1432.0	204776.0	2.9662474710767918E-12	0.7703955332587346	4.2015456213941094E14	-0.02273829894158167	0.13835634850025996	9.07955249780054	5.323486602953594	-0.5737441767917377	1.7055650131180933	144.0	47.19031992545141	0.8125807184555929	0.976271186440678
ID3393	3393	1	160.0	402.6571729957806	225.0675105485232	0.0	13.0	13	7.091753098990328	1		1660.8544303797485	1693.0	0.0	1693.0	262415.0	231.79553437742692	0.7729245840722914	6.24745819750974	-0.10452995217565658	0.08724677863321294	9.31303139950028	5.4905024630657	-0.6140824556777864	1.6962074895965382	157.99999999999997	50.94375500484278	0.765041588783781	0.9489489489489487
ID4226	4226	1	159.0	401.98370136698213	225.37802313354362	0.0	18.0	18	7.102965363855494	1		2292.3439490445908	2337.0	0.0	2337.0	359898.0	320.97231515282107	0.7764467306366319	6.243119936749731	-0.048468364732140445	0.0551316082485564	9.43173368663452	5.531123987166011	-0.6332492162361618	1.705211040019927	158.49999999999997	49.98190123979998	0.7972849872771023	0.9548192771084337
ID2916	2916	1	131.0	402.0534105534105	223.93629343629343	0.0	1.0	1	6.420368389804505	1		202.0000000000006	202.0	202.0	202.0	26058.0	5.991828304423827E-13	0.811042520048463	3.019513539640137E14	-0.16110558798092545	0.017772107478443287	8.815258835217563	5.014802945602248	2.737420540990783	1.757847502851162	129.5	45.57596301970118	0.7834439376733369	0.9487179487179487
ID2567	2567	1	132.0	402.06201550387595	224.46511627906978	0.0	7.0	7	6.407961869245868	1		934.6976744186067	942.0	0.0	942.0	120576.0	82.93847537587384	0.8038867583916385	10.044555311436454	-0.043840098121628014	0.15897243076338183	8.469645342690567	5.160135428087286	-0.5623295095133911	1.6413610574228712	129.0	44.09959966194769	0.8335473601651744	0.9699248120300752
ID3367	3367	1	143.0	402.16666666666663	224.6255868544601	0.0	9.0	9	6.723094811029982	1		1152.8251748251705	1186.0	0.0	1186.0	164854.0	196.2501032451623	0.7708702851421031	5.1142047132600705	-0.010024301744041175	0.024233482076065214	8.704734912829531	5.330105361087545	-0.48268421511098936	1.6331262373120206	142.0	45.76969274863626	0.8518089802867485	0.9759450171821306
ID3272	3272	1	151.0	402.54682274247494	224.89241917502787	0.0	12.0	12	6.898356904689457	1		1548.466216216213	1559.0	0.0	1559.0	229173.0	128.14901060452613	0.7592482886426437	10.429732195325716	-0.0449230765227636	-0.026116863691474694	9.215958675159015	5.41872065847391	-0.6024768618791762	1.7007628287217398	149.5	48.20070309578084	0.8086196860726936	0.9676375404530743
ID2569	2569	1	130.0	401.68631178707227	224.2782002534854	0.0	3.0	3	6.469756566762653	1		444.11450381679356	451.0	0.0	451.0	58179.0	55.511002543691745	0.8208018393643413	7.2130927871446255	-0.1029980292761496	-0.021865740462991747	8.274327593497086	5.236893259508802	2.7074589223829144	1.5800069207966216	131.5	46.67224068033561	0.7586095647906355	0.9359430604982206
ID4361	4361	1	149.0	402.2251655629139	225.33333333333334	0.0	16.0	16	6.93287767191607	1		2064.2913907284715	2092.0	0.0	2092.0	311708.0	239.9582627431679	0.7552345038976048	7.403071833254524	-0.07142832283489091	-0.02215570775110574	9.350281400511346	5.3947008959641245	2.5635009022741877	1.7332344426187676	150.99999999999997	48.88835738231541	0.7939184968565459	0.9556962025316456
ID2763	2763	1	129.0	401.68918918918916	224.28120978120978	0.0	4.0	4	6.420368389804505	1		561.6279069767451	575.0	0.0	575.0	72450.0	86.99892867223318	0.8023165293341856	5.74750614757059	-0.035339879231874455	0.08639801525775649	8.208661750140955	5.222573294222204	-0.4626467699157974	1.5717657345704075	129.5	43.445103761443214	0.8621800209199197	0.9810606060606061
ID3502	3502	1	145.0	402.41186440677967	224.9779661016949	0.0	10.0	10	6.852058684228348	1		1296.9863013698614	1315.0	0.0	1315.0	189360.0	153.3774692936209	0.749576046469445	7.245805845115582	-0.01124610574992754	0.037180820953032226	8.960936042350067	5.3710381468612844	2.5886331298181875	1.6683806365416785	147.5	46.93464620529197	0.841423790919206	0.9800664451827242
ID3439	3439	1	159.0	402.2981072555205	225.18664563617247	0.0	14.0	14	7.102965363855495	1		1801.8987341772104	1825.0	0.0	1825.0	284700.0	204.6735847737084	0.7885441804988494	7.76291691777635	-0.03787242334306724	0.0028963902345941366	9.542358288466483	5.509298331548624	-0.6409604250597807	1.7320460273176375	158.50000000000003	50.316547881033806	0.7867150453817261	0.9635258358662616
ID2608	2608	1	136.0	402.4378109452736	224.2089552238806	0.0	6.0	6	6.530966601401967	1		804.5746268656734	823.0	0.0	823.0	107813.0	122.21313669133522	0.7651065130252322	5.707283144904603	-0.06670351345383581	0.026423277750029037	8.557060760045136	5.233396564332386	2.7172139158702313	1.6350873958921444	134.0	44.066860630460454	0.8671424324394796	0.9852941176470589
ID2643	2643	1	125.0	401.7363877822045	223.83731739707835	0.0	0.0	0	6.320434377166314	1		77.37096774193557	78.0	0.0	78.0	9594.0	7.004606779044211	0.8404102548425434	10.087904521167701	-7.010285472413457E-5	0.08350209303332352	7.9809742692865635	5.140971242728979	-0.3743039049829123	1.5524253866570994	125.5	43.0930269523282	0.8492578851013974	0.9616858237547893
ID2677	2677	1	127.0	401.91168658698535	224.38446215139442	0.0	5.0	5	6.320434377166314	1		687.7258064516119	699.0	0.0	699.0	85278.0	88.41148609387865	0.8233664728622241	7.0251538566818885	0.012083571397000203	0.06914974402957311	8.061646304734898	5.17496429140154	2.6863977892946123	1.557816798490711	125.5	42.968709111582385	0.8541791703178111	0.9691119691119691
ID3925	3925	1	134.0	402.0974358974359	224.3974358974359	0.0	8.0	8	6.432750982580687	1		1059.65625	1068.0	0.0	1068.0	135636.0	94.39875528840409	0.7959107125663679	9.94966230550354	-0.4017069087736689	0.23563137733623638	8.933696460457671	5.235121933455972	-0.5889721945000299	1.7064925275885752	130.0	44.3766812669881	0.8295519260086044	0.9737827715355806
ID4475	4475	1	156.0	402.1261980830671	225.45420660276892	0.0	17.0	17	7.0580094352277	1		2186.602564102566	2215.0	0.0	2215.0	341110.0	249.9890237458091	0.7527735555280523	7.513070256330968	-0.12297334947579258	-0.17754691491718136	9.184022916609576	5.798057739496451	-0.5837666172947026	1.5839826592356754	156.5	50.1973193802243	0.7804824725340179	0.9571865443425076
ID4411	4411	1	162.0	401.8539731682146	225.48245614035085	0.0	19.0	19	7.1698707532759745	1		2449.987499999993	2481.0	0.0	2481.0	391998.0	276.51057931243406	0.7480583063311087	7.583359544799065	-0.022494208063269013	0.043411906395580874	9.633521104969825	5.505845671346235	-0.636890329357974	1.749689635346123	161.5	49.98190123979998	0.8123755548596344	0.9641791044776119
ID3324	3324	1	154.0	402.03333333333336	225.34550264550262	0.0	15.0	15	7.080523079119723	1		1860.7405063291192	1947.0	0.0	1947.0	293997.0	401.9065420466175	0.7503100393426253	3.9693235943909886	-0.03412693652830377	-0.03782327661714719	9.289409748363038	5.609558282417858	2.561766436348202	1.655996654403076	157.5	50.32466981385552	0.7814992290496254	0.9487951807228916
ID2750	2750	1	129.0	401.72178988326846	224.07976653696497	0.0	2.0	2	6.395531281654176	1		323.6434108527129	334.0	0.0	334.0	41750.0	58.120806091925175	0.8055448514185384	4.968743538545485	-0.018762542728826673	-0.02851494621823323	8.073707965811217	5.267027661326329	-0.4091353819017687	1.5328774566902723	128.5	43.00893823783396	0.8729624218864902	0.9809160305343512
ID3776	3776	2	121.0	129.60109289617486	372.32923497267757	0.0	14.0	14	6.231677632421503	1		1868.8524590163963	1900.0	0.0	1900.0	228000.0	242.26273805540515	0.7063441576422518	6.386576493834866	0.028987738606116184	0.17404682508620703	8.390801896577743	5.122266354968964	2.678095096535284	1.638103393127549	122.0	43.56545032347945	0.8077654613587961	0.9606299212598425
ID2754	2754	2	125.0	129.46476964769647	371.529810298103	0.0	4.0	4	6.257165172872317	1		563.8319999999997	573.0	0.0	573.0	70479.0	72.18655669681102	0.7563302307934701	6.727112221050568	-0.028538298006984607	0.04840644571079292	7.858143417101452	5.309562935175782	2.6824266600793756	1.4799981680302459	123.0	42.96394698753585	0.8373492417257583	0.9609375
ID2594	2594	2	117.0	129.54700854700855	371.1595441595441	0.0	0.0	0	6.102643417692329	1		68.80341880341877	70.0	0.0	70.0	8050.0	9.112552271492167	0.9287596837313314	7.271520238013176	0.07712904314224163	0.23790295608169967	7.666711156001354	5.3370379081075345	-0.5110468852742729	1.4365105303739356	117.0	40.81287378984293	0.8826761120903195	0.9915254237288136
ID3618	3618	2	125.0	129.29333333333332	372.21066666666667	0.0	9.0	9	6.307831305050399	1		1211.2857142857135	1251.0	0.0	1251.0	152622.0	220.2048812226598	0.6934454334693041	4.504957877308089	0.057305632353749254	0.1496774067604622	8.415598900651995	5.256630651034987	2.625761407675088	1.6009492504471534	124.99999999999999	43.57052562331411	0.8274357455694297	0.980392156862745
ID3589	3589	2	127.0	129.52898550724638	372.14426877470356	0.0	11.0	11	6.345565428096185	1		1486.1111111111136	1498.0	0.0	1498.0	187250.0	133.45244679493663	0.7084915012787656	9.23584335335374	0.06849139264705317	0.09360227977639146	8.177304812008103	5.247550107078393	2.7318903747081906	1.558309048059928	126.49999999999999	46.42951023291593	0.7374153685911352	0.9301470588235293
ID4619	4619	2	127.0	129.71592442645073	372.1990553306343	0.0	16.0	16	6.269870089858174	1		2139.3196721311447	2157.0	0.0	2157.0	260997.0	195.28560421371233	0.7027824605447552	9.042680714986856	-0.0559928245560019	0.06387298472741734	8.366752374692677	4.951622910730976	-0.4736740739144077	1.6896990189944707	123.5	42.9687091115824	0.840566753260953	0.988
ID2828	2828	2	111.0	129.515015015015	371.4099099099099	0.0	3.0	3	5.944106103225343	1		465.76576576576593	470.0	0.0	470.0	51700.0	44.61042580036733	0.8044850353392863	9.309489717914344	0.11127389591832466	0.17095396152464287	7.6574646896836445	5.126016727892158	-0.47050026812647616	1.4938430941938088	111.0	41.08421688876128	0.8263857435421851	0.9779735682819384
ID2989	2989	2	113.0	129.4596412556054	371.2010463378176	0.0	1.0	1	5.957478687288161	1		204.28571428571453	208.0	0.0	208.0	22880.0	27.669682427005416	0.8273067438844333	6.685269600399863	-0.04946916504812605	0.1060179414541105	7.757037862209093	4.932995298621299	2.545594354313829	1.5724802868506833	111.5	40.63287091041807	0.8486521475134904	0.9653679653679653
ID2766	2766	2	127.0	129.3906882591093	371.97773279352225	0.0	7.0	7	6.269870089858174	1		954.3387096774183	978.0	0.0	978.0	118338.0	150.87899028324202	0.7437936489278163	5.395865810890115	-0.03672780018942084	-0.0010312934672746803	8.016595194445282	5.216431089878407	2.5586834311915125	1.536796912739845	123.5	43.325000281329004	0.8267984869752383	0.9427480916030534
ID4046	4046	2	137.0	129.4395061728395	372.5234567901234	0.0	15.0	15	6.555290583552474	1		1995.7611940298532	2026.0	0.0	2026.0	267432.0	246.58302995791405	0.6825086516177133	6.566383441595325	-0.12261348035412421	-0.07930017203834103	8.772763967506105	5.14557960533889	2.7821819113617385	1.7049126901863036	135.0	45.553303989278795	0.8175303204831462	0.9782608695652174
ID4112	4112	2	117.0	129.25282485875707	372.02259887005647	0.0	8.0	8	6.128667601500942	1		1099.0508474576293	1118.0	0.0	1118.0	129688.0	144.92785399129974	0.7196046885773391	6.346894558756292	-0.1211603856101005	-0.009969722902055306	7.867785752847544	5.020036922924842	-0.4675461631635979	1.5672764709992428	118.0	41.26712459768112	0.8707298897216978	0.9915966386554622
ID2705	2705	2	120.0	129.4004329004329	371.82756132756134	0.0	5.0	5	6.063397715326599	1		694.5964912280714	707.0	0.0	707.0	79184.0	93.2291609302401	0.7718731818966458	6.491187025187586	-0.021460957177976994	-0.0755908994327374	7.565544244208546	5.135025559767732	-0.5480963592302543	1.4733216331937307	115.5	40.9687091115824	0.8647434644581403	0.9705882352941176
ID4088	4088	2	122.0	129.78005464480873	372.1256830601093	0.0	10.0	10	6.231677632421503	1		1364.6280991735578	1376.0	0.0	1376.0	165120.0	125.09090909090894	0.734727209953078	9.24088338589868	0.06324124330051129	0.21921283397656396	8.019439023518318	5.241957413218888	2.660012033387705	1.5298558136499403	122.00000000000001	42.990331243971035	0.8295223883553792	0.9760000000000001
ID3800	3800	2	127.0	129.48	372.3813333333333	0.0	13.0	13	6.3078313050504	1		1727.3622047244128	1755.0	0.0	1755.0	219375.0	219.36129034776698	0.7039816974306409	6.506536328545726	0.08418135221019601	0.10279313568096964	8.23604564315763	5.241148522691775	2.7173614095233813	1.5714200060348071	125.00000000000001	44.200014965035635	0.8040351667294064	0.9541984732824429
ID2617	2617	2	123.0	129.31293952180027	371.7011251758087	0.0	6.0	6	6.141638341092643	1		810.8974358974376	825.0	0.0	825.0	94875.0	107.39793748544386	0.7485988404381764	6.464857340216673	0.029180815746029178	0.026786187646472896	7.527075143183314	5.170348418960477	-0.49792202076772657	1.4558158431993387	118.5	41.024106734109765	0.8848098475893925	0.9875
ID4665	4665	2	135.0	129.45437262357413	372.00316856780734	0.0	17.0	17	6.469756566762653	1		2225.4307692307643	2278.0	0.0	2278.0	289306.0	343.35998101889345	0.7133674722628042	5.397059336341317	0.03347177170344697	0.025967381189184822	8.26919540638971	5.206920803119608	-0.38654609643303	1.5881162243595885	131.5	43.67507640472785	0.866299911507889	0.9887218045112782
ID3994	3994	2	121.0	129.60109289617486	372.32923497267757	0.0	12.0	12	6.231677632421503	1		1628.5409836065592	1642.0	0.0	1642.0	198682.0	148.65969500181555	0.7163515945576275	9.144404416866987	0.028987738606116184	0.17404682508620703	8.390801896577743	5.122266354968964	2.678095096535284	1.638103393127549	122.0	43.56545032347945	0.8077654613587961	0.9606299212598425
ID4635	4635	2	141.0	129.09378733572282	371.97431302270013	0.0	19.0	19	6.6636498349357165	1		2486.1582733812998	2541.0	0.0	2541.0	345576.0	370.5849715582447	0.6611219785275003	5.340120245304011	-0.006933529341250025	0.06002005645334753	8.74392048890569	5.258016229081764	-0.34681064135518347	1.662969475168906	139.5	47.311854862090016	0.7831485024857471	0.9620689655172414
ID4476	4476	2	131.0	129.2948717948718	372.04102564102567	0.0	18.0	18	6.432750982580687	1		2369.6821705426405	2407.0	0.0	2407.0	305689.0	298.533524721684	0.7080225859419413	6.5808272521137265	0.018409181388549297	0.04774510162305412	8.305570752987176	5.19038712145637	2.8062430036151422	1.6001832924278523	130.0	43.1087438506449	0.8790680183548917	0.9923664122137404
ID2781	2781	2	114.0	129.51027900146843	371.31497797356826	0.0	2.0	2	6.010671516715935	1		334.035087719299	340.0	0.0	340.0	38080.0	44.83439139502333	0.8072024171407598	6.655588461721827	0.052611221102909424	0.28249552250840937	7.626105062456784	5.168731663840198	2.6906622144855876	1.475430639165903	113.5	40.97056640613395	0.8496925091949808	0.978448275862069
ID3267	3267	3	143.0	310.38612099644126	105.11921708185054	0.0	12.0	12	6.687491234298748	1		1534.914893617018	1557.0	0.0	1557.0	216423.0	184.7725431582494	0.9715316861418872	8.187099482923708	0.13946114856778577	0.015784855751326998	8.751706528200405	5.322577838455369	0.419755880692844	1.6442608814416477	140.5	45.461298035164255	0.8542844961673521	0.9790940766550522
ID2724	2724	3	133.0	310.2	104.65308641975308	0.0	4.0	4	6.555290583552474	1		549.2296296296292	566.0	0.0	566.0	74146.0	96.33027303809133	0.9848484848484848	5.658003656041914	0.06784305665010966	-0.0014413211835417313	8.559997630006023	5.1912634898344265	0.4519722653817369	1.6489237440496478	135.0	46.338203729378804	0.7900694030707223	0.9608540925266904
ID3364	3364	3	139.0	310.4832134292566	105.13069544364508	0.0	9.0	9	6.651697090182843	1		1158.2608695652157	1184.0	0.0	1184.0	159840.0	173.29234841641497	0.9662597579504374	6.569162344488092	0.1335312269756098	0.010356145446652571	8.66677575035063	5.3170240094340455	0.4418861558267399	1.6300050056146238	139.0	44.926861280544344	0.8653912646843751	0.9858156028368792
ID3428	3428	3	139.0	310.4832134292566	105.13069544364508	0.0	11.0	11	6.651697090182843	1		1410.6521739130415	1442.0	0.0	1442.0	194670.0	211.05368785174971	0.9710099259492675	6.5855469602147005	0.1335312269756098	0.010356145446652571	8.66677575035063	5.3170240094340455	0.4418861558267399	1.6300050056146238	139.0	44.926861280544344	0.8653912646843751	0.9858156028368792
ID3430	3430	3	145.0	310.1228373702422	105.10899653979239	0.0	14.0	14	6.782018766824356	1		1771.3888888888937	1822.0	0.0	1822.0	255080.0	300.46446821362593	0.958281483949811	5.769906421796399	0.14510311686737398	0.03132374906756323	8.89874949136666	5.4199431312141435	0.36062518241482744	1.6418529264850819	144.5	46.207659522453014	0.8504519242246638	0.9796610169491525
ID2317	2317	3	135.0	310.26260762607626	104.68327183271833	0.0	3.0	3	6.567418791116007	1		417.5111111111115	427.0	0.0	427.0	56364.0	63.17659053826696	0.9949807595783838	6.5920094303688375	-0.016813435314840232	-0.01723015237073683	8.570413680743728	5.228865640859714	0.45449628759621286	1.6390579275497712	135.5	44.94260393849748	0.8430099415566082	0.9678571428571429
ID2381	2381	3	129.0	310.31437908496736	104.63071895424837	0.0	2.0	2	6.370597341571143	1		299.9999999999998	300.0	300.0	300.0	38100.0	2.282741687710033E-13	0.9741935483870967	1.2970299397719605E15	-0.042450583825898565	-0.017874247988424408	8.416350159925846	5.068806954522958	0.48481926236986195	1.6604203386392207	127.50000000000001	44.99374714619031	0.7914358559657934	0.951492537313433
ID2510	2510	3	125.0	310.06824146981626	104.55643044619423	0.0	1.0	1	6.358093703724522	1		161.41732283464563	164.0	0.0	164.0	20500.0	20.498718870104664	0.9736842105263158	7.769514420522605	0.015996836929174845	0.006391277042179577	8.226713327714458	5.100502932990897	0.5308183034556033	1.6129219874578868	127.0	44.558590197708284	0.8038049970326497	0.951310861423221
ID3312	3312	3	142.0	310.3636363636364	105.34382284382284	0.0	13.0	13	6.746726148605861	1		1660.4475524475538	1684.0	0.0	1684.0	237444.0	198.45152948220428	0.9766355140186915	8.268117243045241	0.0012078567013285683	-0.04127237811894921	9.241153116820138	5.288500610869287	0.4099850903377331	1.7474051336643681	143.0	46.33445764581432	0.8370236589023048	0.9896193771626297
ID4467	4467	3	145.0	310.088850174216	105.18524970963996	0.0	17.0	17	6.7585108320823135	1		2196.638888888888	2212.0	0.0	2212.0	316316.0	184.33333333333377	0.9589180585009064	11.666753302123533	0.030694178761756695	0.24416856317819932	9.153583523031369	5.397623811156968	0.3457391503485432	1.695854295016036	143.5	46.06407993961001	0.8498395972918935	0.9896551724137929
ID2485	2485	3	124.0	309.99805447470817	104.67898832684826	0.0	0.0	0	6.3955312816541765	1		44.83076923076915	47.0	0.0	47.0	5828.0	9.899603360262367	0.9731693222158012	4.466963947616599	0.0042038477025347215	-0.047872268212011876	8.21479017376854	5.1623176958870065	0.48548066944135676	1.5912988424392287	128.50000000000003	43.45220055544566	0.8552428280585277	0.9771863117870725
ID4374	4374	3	159.0	309.9621212121212	104.91666666666666	0.0	19.0	19	7.001408606295149	1		2386.379084967324	2467.0	0.0	2467.0	365116.0	440.06568000422124	0.9735253953369329	5.350033426673384	0.014485598811112428	0.017760668244405614	9.321881040156098	5.417179356636513	0.39369428748610474	1.7207997790835534	154.00000000000003	47.74619092557192	0.8488933357501725	0.9746835443037977
ID3896	3896	3	139.0	310.4832134292566	105.13069544364508	0.0	8.0	8	6.651697090182843	1		1038.9130434782587	1062.0	0.0	1062.0	143370.0	155.4362111640485	0.9662597579504374	6.569162344488062	0.1335312269756098	0.010356145446652571	8.66677575035063	5.3170240094340455	0.4418861558267399	1.6300050056146238	139.0	44.926861280544344	0.8653912646843751	0.9858156028368792
ID2457	2457	3	138.0	310.3997584541063	104.8780193236715	0.0	6.0	6	6.62772693261899	1		791.4460431654666	803.0	0.0	803.0	110011.0	95.97185371370404	0.9902449294687347	8.206226988818369	0.08460078485669392	0.09294497787640307	8.842022644973635	5.215229252166006	0.4644097297908325	1.6954235791842396	138.00000000000003	45.65045020772511	0.8321446407764493	0.9684210526315792
ID3289	3289	3	145.0	310.1228373702422	105.10899653979239	0.0	15.0	15	6.782018766824356	1		1887.0833333333371	1941.0	0.0	1941.0	271740.0	320.0886568620454	0.9582192618024109	5.7697151022466535	0.14510311686737398	0.03132374906756323	8.89874949136666	5.4199431312141435	0.36062518241482744	1.6418529264850819	144.5	46.207659522453014	0.8504519242246638	0.9796610169491525
ID2491	2491	3	136.0	310.48661800486616	105.04379562043796	0.0	7.0	7	6.6036697681803656	1		907.6788321167897	928.0	0.0	928.0	124352.0	136.3111133479412	0.9754299754299754	6.576054383150802	-0.036297781630379555	0.18023174240869602	8.540095218417973	5.4969868778036455	0.4385735418765888	1.553595707659797	137.0	44.81099420375901	0.8573561591039951	0.9856115107913671
ID2300	2300	3	135.0	310.31180811808116	104.75707257072571	0.0	5.0	5	6.567418791116007	1		654.2352941176463	664.0	0.0	664.0	88976.0	80.22304419038298	0.9802235753885306	8.073758298703883	0.11691334453084051	-0.06851447820962382	8.666962110377085	5.2688732316962605	0.4007471044452113	1.6449365413156551	135.5	44.429510232915945	0.8625933536643775	0.9890510948905109
ID4220	4220	3	150.0	309.93355855855856	105.07432432432432	0.0	18.0	18	6.863662517577698	1		2301.25850340136	2333.0	0.0	2333.0	338285.0	271.193104340025	0.9641487068563906	8.330794414537094	0.057476605791259405	0.1293540883828775	9.171066035420651	5.555591971116557	0.3503904344771467	1.6507810658343687	148.0	47.28680157107138	0.8317478747166716	0.9736842105263158
ID4286	4286	3	147.0	310.0382882882883	105.125	0.0	16.0	16	6.863662517577698	1		2014.0540540540512	2070.0	0.0	2070.0	298080.0	336.8154944927434	0.9374274878374557	5.786570952420197	0.05898789852606366	0.11512890058861572	9.028246943831602	5.594133300354281	0.37694448866113506	1.6138776927714318	148.0	47.15786144571261	0.8363024617464746	0.9833887043189369
ID3615	3615	3	137.0	310.53636363636366	105.2309090909091	0.0	10.0	10	6.615709285501534	1		1308.4492753623201	1318.0	0.0	1318.0	180566.0	112.19561075400324	0.9758751802805822	11.519822469886114	-0.011803750218431873	-0.08618742831116417	9.204339805522949	5.051348787066113	0.43508719289531594	1.8221548725937307	137.5	45.90197665538898	0.820067851038841	0.982142857142857
ID3552	3552	4	150.0	28.87807606263982	424.08612975391503	0.0	9.0	9	6.886811529393324	1		1212.5033557046972	1229.0	0.0	1229.0	180663.0	141.9062606546564	0.8470590440423467	7.836899797679066	-0.0364339297553243	-0.18426375083804508	9.49946404948181	5.356003492768355	2.6473629924263378	1.773610503112616	149.0	48.11598239947722	0.808755817687519	0.9834983498349835
ID4384	4384	4	156.0	28.741935483870968	424.0602150537634	0.0	18.0	18	7.024103669400641	1		2378.454545454541	2394.0	0.0	2394.0	366282.0	192.91401758767628	0.8210290184801036	11.117386561969933	-0.14814572407248505	0.04949893190185628	9.761250568209618	5.374533064588164	2.631140364030953	1.8162043941128116	155.0	48.95989904801547	0.8125695335714205	0.9810126582278481
ID2626	2626	4	147.0	28.951247165532877	423.46145124716554	0.0	6.0	6	6.84043516664088	1		817.8503401360538	829.0	0.0	848.0	120224.0	96.39277197803561	0.8088997555012223	7.588213976858208	-0.01189568849973592	0.050819113472752205	9.133463178955456	5.261330668004529	-0.42995607802436925	1.7359606828170553	147.00000000000003	47.198204379462695	0.8292323676649813	0.9702970297029707
ID3778	3778	4	150.0	29.090604026845636	424.1152125279642	0.0	13.0	13	6.886811529393324	1		1701.3866666666702	1748.0	0.0	1748.0	255208.0	282.5589630612771	0.8266844713917213	5.450046096282673	-0.030406494980503216	-0.14165452679822466	9.528130378443727	5.296871561545576	2.656205931581979	1.7988222420978452	149.0	47.79629794606879	0.8196106878093911	0.9834983498349836
ID2730	2730	4	148.0	28.89864864864865	423.8344594594595	0.0	7.0	7	6.863662517577697	1		956.7142857142835	970.0	0.0	970.0	140637.0	112.74963171582762	0.8195218097139702	7.643642610647272	-0.08349858965984201	-0.07260524408953876	9.559211378262894	5.120438359598457	2.671708191460413	1.866873635993252	147.99999999999997	48.271817616624915	0.7981495543715255	0.9736842105263156
ID4042	4042	4	150.0	28.761351052048724	423.91749723145074	0.0	8.0	8	6.921389879977901	1		1074.1192052980152	1096.0	0.0	1096.0	162192.0	153.44075630471954	0.8288246773258241	6.345010527867343	0.013500376000817152	0.027319590947919026	9.551899227580048	5.331035562322977	2.6488078333354874	1.7917530498366903	150.5	48.26115025850643	0.8119906465637917	0.9678456591639871
ID3659	3659	4	149.0	28.93502824858757	424.0062146892655	0.0	14.0	14	6.852058684228348	1		1846.3561643835662	1872.0	0.0	1872.0	269568.0	218.34419963319874	0.8297363635418179	7.669294616963253	0.02551338663286222	0.04288027665546951	9.536958940579273	5.121768656732944	-0.45868650313396003	1.8620440671489984	147.5	48.71177035600978	0.7811493164350571	0.9455128205128205
ID2318	2318	4	145.0	28.355670103092784	423.50916380297826	0.0	3.0	3	6.805445498991344	1		422.27083333333405	428.0	0.0	459.0	60807.0	50.35554965561277	0.7804150030147601	7.351536277313021	-0.11256936281535018	0.005843917603410388	8.682611311185978	5.653259105207709	2.7510930329176935	1.5358594307463582	145.5	46.31366544766297	0.8524218022291389	0.9864406779661015
ID4527	4527	4	155.0	28.82021857923497	424.18961748633876	0.0	16.0	16	6.967227399979714	1		2109.6821192052985	2138.0	0.0	2138.0	318562.0	245.23459165625962	0.8345191450705963	7.826711830896161	0.05059512389647262	-0.011757344229793293	9.6897640092814	5.185010052494108	-0.46576772722923376	1.8688033217255584	152.5	49.565162907327775	0.7800575270229445	0.9442724458204335
ID4623	4623	4	159.0	28.848861283643895	424.1045548654244	0.0	17.0	17	7.158763278359628	1		2195.6273291925427	2266.0	0.0	2266.0	353496.0	394.30680979212946	0.8251894483752098	5.035006814025627	0.10010142573005945	0.004631136853573662	9.83877867544957	5.557397283410164	2.679189083560047	1.7703932567175114	160.99999999999997	49.6054184638418	0.8222000612525273	0.9877300613496931
ID2353	2353	4	151.0	28.624579124579125	423.41133557800225	0.0	2.0	2	6.875246766356312	1		283.1812080536906	289.0	0.0	289.0	42194.0	40.72967138295106	0.774497685875165	6.0691546892919765	0.043529873642404515	0.03384298826017067	8.714954975154532	5.628195162767473	2.702021545084866	1.5484457669142464	148.50000000000003	47.193442255416144	0.837862988453418	0.9769736842105265
ID4052	4052	4	152.0	28.92134213421342	424.07535753575354	0.0	10.0	10	6.944346460023743	1		1349.69078947368	1359.0	0.0	1359.0	205153.0	110.24585610705111	0.822017269518547	11.046646541641314	0.13882432826422583	0.030766645888710593	9.497158747016803	5.426968441462122	2.6970765871206357	1.749993361755776	151.5	48.10784481130487	0.8226037674323481	0.9805825242718447
ID3957	3957	4	159.0	29.111111111111114	424.1268343815514	0.0	15.0	15	7.1141599576634995	1		1968.1509433962206	2006.0	0.0	2006.0	312936.0	273.795779680081	0.8523645662331099	6.615467973452512	0.04227426274943076	0.05892603053246981	9.98337342655117	5.296222331916238	2.6916273925400978	1.8849989295934757	159.0	50.2718176166249	0.7906018255282805	0.9665653495440731
ID2776	2776	4	145.0	28.705128205128204	423.5372960372961	0.0	4.0	4	6.746726148605861	1		573.9295774647884	578.0	0.0	578.0	81498.0	48.50468250954892	0.831323734870132	10.742614519737081	-0.004209778276414286	0.08287349631079462	9.218742498866218	5.2479779890913765	2.7396035489767696	1.7566275083524754	143.0	47.04489893226113	0.8119341752718011	0.9662162162162162
ID2490	2490	4	148.0	28.335616438356166	423.43835616438355	0.0	1.0	1	6.817128675830715	1		159.88194444444423	161.0	0.0	161.0	23023.0	13.416666666666663	0.7847902789466554	10.479756941490102	0.02385960027561931	0.04553897770994312	9.052160242779307	5.3974181161245225	-0.5012051838834223	1.677127850395066	146.0	46.6944948991254	0.8414558923076714	0.9864864864864865
ID4571	4571	4	157.0	28.65761448349308	424.09744408945687	0.0	19.0	19	7.0580094352277	1		2495.589743589746	2528.0	0.0	2528.0	389312.0	285.31478646925717	0.8281904507681799	7.92478868737382	-0.041268832912266344	-0.018455627851129554	9.774398064432233	5.321681835804157	2.6359525897845106	1.83671222106333	156.49999999999997	49.61018058788835	0.7990658860597497	0.9750778816199371
ID2461	2461	4	141.0	28.35041224970554	423.25265017667846	0.0	0.0	0	6.711247938722455	1		33.51773049645389	34.0	0.0	34.0	4726.0	4.0348532224666105	0.6040647978575018	6.256601279554366	-0.059231592975124835	-0.019496943777735472	8.672803913115235	5.456972786994564	2.6777786301166224	1.5893067918141104	141.50000000000003	45.61018058788835	0.8547571066765496	0.9860627177700353
ID3549	3549	4	154.0	29.07389428263215	424.0393743257821	0.0	11.0	11	7.012765318716695	1		1461.1612903225769	1490.0	0.0	1490.0	226480.0	205.94084019606737	0.8329066820041137	6.448247009010648	0.0641533690794842	0.059019893405463486	9.551759377487727	5.458499926494284	2.7047428759553656	1.749887241204441	154.5	48.26115025850645	0.8335717933163171	0.9840764331210189
ID2686	2686	4	147.0	28.951247165532877	423.46145124716554	0.0	5.0	5	6.84043516664088	1		692.510204081634	702.0	0.0	711.0	101799.0	81.61263058195115	0.8028849985389055	7.55760369405069	-0.01189568849973592	0.050819113472752205	9.133463178955456	5.261330668004529	-0.42995607802436925	1.7359606828170553	147.00000000000003	47.198204379462695	0.8292323676649813	0.9702970297029707
ID3871	3871	4	150.0	29.090604026845636	424.1152125279642	0.0	12.0	12	6.886811529393324	1		1578.5533333333276	1622.0	0.0	1622.0	236783.0	262.170023644083	0.8264421003303964	5.448949030634546	-0.030406494980503216	-0.14165452679822466	9.528130378443727	5.296871561545576	2.656205931581979	1.7988222420978452	149.0	47.79629794606879	0.8196106878093911	0.9834983498349836
ID2944	2944	5	206.0	303.01153540175017	58.14359586316627	0.0	6.0	6	8.166144815976763	1		817.4000000000036	854.0	0.0	854.0	171654.0	173.37814964729404	0.9705190748604922	4.6440158964256355	0.18112391435911548	0.03974795281639736	13.37364645559638	5.264519220890384	0.4120929116621923	2.5403357637156665	209.5	62.567987507490884	0.6724957111885513	0.95662100456621
ID2722	2722	5	203.0	302.6934156378601	57.9477366255144	0.0	2.0	2	8.02855852268747	1		319.8811881188121	328.0	0.0	328.0	64616.0	51.087922870850676	0.9832625582599689	6.2085436599815385	-0.015036592391889845	0.017320992360769033	13.50042694516577	4.915297385959639	0.4087819727350848	2.746614474177947	202.49999999999997	63.50096153995113	0.631065282640011	0.9288990825688072
ID3683	3683	5	217.0	302.59272030651346	58.19348659003832	0.0	11.0	11	8.320600954556976	1		1482.2935779816496	1510.0	0.0	1510.0	323140.0	203.12141622230055	0.9753287263313506	7.2064295102096505	-0.09113550454050016	0.08137625757416948	13.761614694665427	5.222486574095603	0.3995630463975831	2.6350694251518636	217.49999999999994	64.03800908047945	0.6664897619355163	0.9477124183006533
ID3715	3715	5	232.0	302.58115942028985	58.213768115942024	0.0	14.0	14	8.556358677747903	1		1890.99999999999	1891.0	1891.0	1891.0	436821.0	1.002616691711584E-11	0.9799139167862266	1.866930759783748E14	0.00428076201194641	-0.08376342900444658	14.62920925543824	5.28132607266349	0.38858321885666025	2.7699878882995015	230.00000000000003	66.13617003931472	0.6607841506794357	0.954356846473029
ID4611	4611	5	251.0	302.4953519256308	58.02390438247012	0.0	19.0	19	8.938444016277748	1		2506.555999999999	2537.0	0.0	2537.0	626639.0	276.79605323114293	0.9919674843767572	9.019089691261547	0.14347627335143578	-0.022802446334009067	15.18769095618733	5.333069416161189	0.3505846704850903	2.847832977790044	251.00000000000006	69.80745485484027	0.6472618008764481	0.938317757009346
ID3972	3972	5	242.0	302.6421768707483	58.36190476190476	0.0	15.0	15	8.83096382707056	1		1953.5428571428652	2011.0	0.0	2011.0	478618.0	335.71567058362234	0.9833333333333335	5.770140331086333	0.02032909033734424	0.003792357877574417	14.667153215647986	5.440333727139807	0.38381092911334164	2.6960024791271535	244.99999999999997	67.20655358221727	0.6816362814043603	0.9645669291338582
ID2663	2663	5	215.0	302.697247706422	58.16437308868502	0.0	7.0	7	8.330159373509392	1		940.5068493150656	967.0	0.0	967.0	205971.0	158.21279277260905	0.9906115362356118	5.916532115351239	-0.04711926676809413	0.013272593164246387	13.655799979433445	5.169630362057709	0.41990511138641984	2.641542822802116	218.00000000000006	63.24596634608935	0.6848582509720659	0.9710467706013366
ID2824	2824	5	212.0	303.2616822429907	57.982087227414326	0.0	4.0	4	8.253382073025046	1		569.5700934579421	586.0	0.0	586.0	121888.0	96.9634859060477	0.9872611464968152	5.836413551216666	-0.007250570533471962	0.02196757446899959	13.602996292500174	5.1241519992865605	0.41239648692600483	2.65468243221398	214.0	63.110812864370466	0.6751745902884395	0.9511111111111111
ID4490	4490	5	244.0	302.6767473118279	58.1875	0.0	18.0	18	8.884866446580956	1		2350.717741935481	2409.0	0.0	2409.0	582978.0	370.89056977048944	0.9917695473251027	6.3118456576199735	0.1069065368681055	-0.024242660545952074	14.931484573229781	5.365584470696222	0.34997650823587634	2.782825366887257	248.0	69.28603488366178	0.6491874694957892	0.9501915708812261
ID4459	4459	5	242.0	302.5090845562544	58.35883997204752	0.0	16.0	16	8.713030922407775	1		2112.1008403361407	2130.0	0.0	2130.0	502680.0	194.8444102834348	0.9804602284722385	10.732985682630355	0.04127734549434071	-0.07748875912185878	14.749408628888373	5.391406989601904	0.39123051427123984	2.735725323154922	238.5	66.62855764215288	0.6751144811172349	0.9578313253012049
ID3058	3058	5	200.0	302.8835390946502	58.03333333333333	0.0	1.0	1	8.02855852268747	1		207.72772277227742	213.0	0.0	213.0	41961.0	33.17599869357057	0.9832625582599689	6.208543659981568	0.01443094197295212	6.221124071407927E-4	13.250894123219515	4.898034641908897	0.4099579488131794	2.705349204728222	202.50000000000003	62.26489356245133	0.6563694989790665	0.9310344827586211
ID4114	4114	5	215.0	302.589802130898	58.15829528158295	0.0	8.0	8	8.349243383340204	1		1083.3954545454565	1119.0	0.0	1119.0	238347.0	196.85004138183433	0.9906117310687691	5.477702000645181	-0.11381392934613815	-0.039691678971943964	13.864182928441458	5.147462991131435	0.420088357257868	2.6934011866288428	219.0	63.205998205727	0.6888701872804853	0.9690265486725662
ID3986	3986	5	224.0	302.40007457121555	58.25540641312454	0.0	12.0	12	8.434587100864938	1		1617.0491071428548	1639.0	0.0	1639.0	362219.0	188.82490596133567	0.9731551667315816	8.447238985886013	-0.14456453202362637	0.04417382492451106	13.986601180060637	5.299558736025895	0.39576027389189333	2.6392010876266085	223.49999999999997	64.49721599125415	0.675158055742216	0.9530916844349681
ID3667	3667	5	212.0	302.91725490196075	58.163529411764706	0.0	9.0	9	8.224405803099424	1		1245.1971830985917	1257.0	0.0	1257.0	265227.0	121.51608555508801	0.9842894285556233	10.166048008591856	-0.0021295143525558724	-0.07052999794064226	14.02753028170294	4.972841487257964	0.3950946924357137	2.8208279547309187	212.49999999999994	64.21763874982629	0.6475303561968362	0.9279475982532751
ID3796	3796	5	232.0	302.09339080459773	58.161637931034484	0.0	13.0	13	8.593479713983122	1		1722.9055793991367	1753.0	0.0	1753.0	401437.0	228.19582790644588	0.9826099936560062	7.4838945396222085	-0.04786656212824716	0.025325722528335853	14.230111785210527	5.270455793390467	0.380847533230318	2.6999774484506855	232.0	65.47124169871886	0.6801374575742002	0.9727463312368972
ID4660	4660	5	242.0	302.60425240054866	58.28052126200274	0.0	17.0	17	8.79484521425256	1		2218.0819672131192	2274.0	0.0	2274.0	541212.0	352.9039457130192	0.98050339592489	6.223355116727996	-0.022453244633162835	-0.045755055164372206	14.787072862185463	5.356500261919474	0.3606449530069684	2.7605847361401215	243.0	67.5423874041674	0.6693654972298724	0.9623762376237626
ID2582	2582	5	205.0	302.8526570048309	57.91626409017713	0.0	3.0	3	8.117274569709014	1		436.64077669902764	452.0	0.0	452.0	89948.0	82.09249445730767	0.9801946881384448	5.265689997584105	-0.005181740278602962	-0.010463755508234106	13.269102693883891	5.023677647950523	0.41655323053379734	2.6413125251571827	206.99999999999997	62.19666147497809	0.6724284223734642	0.9452054794520548
ID4118	4118	5	223.0	302.64831130690163	58.27606461086637	0.0	10.0	10	8.500373177909337	1		1358.9732142857108	1390.0	0.0	1390.0	304410.0	205.80002308921777	0.9850924071103894	6.553777856825744	0.20594393316408613	-0.22601444197426007	13.875015447142625	5.573588261784704	0.3645617372247276	2.4894223963898874	227.0	64.25632801592285	0.6908820569014131	0.9578059071729955
ID2647	2647	5	204.0	302.3577336641853	57.71753515301903	0.0	0.0	0	8.008710387199292	1		78.01980198019783	80.0	0.0	80.0	15760.0	12.460468992890362	0.9765312177127896	6.187039715894398	-0.05192503469099563	0.049906657571942264	13.4933222569798	4.955073617896208	0.40260175305027857	2.7231325500888737	201.50000000000003	61.89597332821521	0.6609370855891085	0.9415887850467294
ID2909	2909	5	209.0	303.26516942474393	58.10992907801418	0.0	5.0	5	8.205031439785694	1		703.9146919431242	721.0	0.0	721.0	148526.0	109.92665226575787	0.9776523633722688	6.331134287072833	-0.0342854587294045	-0.110778313359338	13.370188497415121	5.407818174152097	0.4130058652151677	2.472381294423136	211.49999999999997	62.10570385326277	0.6890603487099739	0.9679633867276886
ID4608	4608	6	140.0	25.769323671497585	139.66425120772948	0.0	16.0	16	6.627726932618989	1		2120.0503597122324	2151.0	0.0	2151.0	294687.0	257.08027065775246	0.7327463017284429	6.974708782437288	-0.03330314845301825	0.051128655580909246	9.319022820209756	4.829541333710208	-0.15634986623975422	1.9295875480271718	138.0	46.44562784582615	0.803894901826061	0.9787234042553191
ID2881	2881	6	127.0	24.950520833333332	139.20442708333334	0.0	4.0	4	6.383076486422923	1		593.328125	598.0	0.0	598.0	75946.0	52.85623189369443	0.7511317433843931	9.629994233358431	-0.03213903343627234	0.1972413992616524	8.921227447722435	4.870691275616886	0.076331635294899	1.8316142294591518	128.0	45.16921677300692	0.7883783939093286	0.9770992366412213
ID4129	4129	6	137.0	25.375912408759124	139.76520681265205	0.0	10.0	10	6.6036697681803656	1		1374.6350364963503	1395.0	0.0	1395.0	188325.0	167.9292513807529	0.7777830222075378	7.162600970875056	0.0439177515129183	-0.13035320782154403	9.119111532885302	5.089092738734365	0.006591791241369549	1.7918933690238046	137.0	46.7169709447445	0.7888257500990902	0.971631205673759
ID3940	3940	6	143.0	25.406103286384976	139.7206572769953	0.0	13.0	13	6.723094811029982	1		1742.7872340425513	1768.0	0.0	1768.0	245733.0	209.80224731571235	0.6927278637168719	6.79891706291626	0.05030774738076083	0.13525022705994302	9.050038373355434	5.190045702259623	3.0452611508853114	1.7437299963303332	142.0	46.44562784582615	0.8271962033282658	0.9759450171821306
ID4676	4676	6	142.0	25.36190476190476	139.71190476190478	0.0	17.0	17	6.675581178124545	1		2251.1366906474855	2284.0	0.0	2284.0	312908.0	272.9759824185544	0.6853348505892125	6.706934113842685	0.06937993051384597	0.006522839826824471	9.454717391260344	4.931893514690408	-0.2199547856074427	1.9170562712065873	139.99999999999997	48.253510502641774	0.755579334315663	0.9491525423728809
ID3973	3973	6	143.0	25.560493827160492	139.87901234567903	0.0	15.0	15	6.555290583552474	1		1982.627737226273	2012.0	0.0	2012.0	271620.0	242.2033360416309	0.7081978749302331	6.787463305056307	-0.07337189992512727	0.11617211454669157	8.842404228399664	5.049665937070589	-0.18695206183237986	1.7510869706223213	134.99999999999997	45.711572642791225	0.8118789975916844	0.9677419354838708
ID2950	2950	6	131.0	24.942748091603054	139.1730279898219	0.0	6.0	6	6.457444935117649	1		836.3969465648845	856.0	0.0	856.0	109568.0	128.53815233614213	0.7120178335190989	5.412438423622648	-0.07509118230452141	0.06496441279113013	8.872875060743283	4.864542043723	0.10312107898142386	1.8239897982159425	130.99999999999997	46.017534024490274	0.7773819910553758	0.9458483754512631
ID3690	3690	6	142.0	25.35798122065728	139.41666666666669	0.0	11.0	11	6.723094811029982	1		1480.0563380281706	1512.0	0.0	1512.0	210168.0	218.20569951302883	0.7198127720860203	5.677805759564109	-0.032780569101992264	-0.014563786277681772	9.277833289483006	5.177144698986296	0.025238492007358726	1.7920753289549045	142.0	49.07614454786196	0.7408961439995856	0.9342105263157895
ID4396	4396	6	148.0	25.21283783783784	139.66103603603602	0.0	18.0	18	6.863662517577698	1		2330.3561643835574	2396.0	0.0	2396.0	340232.0	392.46465669514834	0.6666527432330618	4.7501387398484916	-0.05622280871211592	0.10616239346612123	9.558274220995688	5.235577478601766	-0.26927671054945773	1.82563895961069	148.0	48.50246883340635	0.790576478413998	0.9736842105263158
ID2797	2797	6	125.0	24.94090305444887	139.29946879150066	0.0	2.0	2	6.320434377166314	1		340.2560000000009	343.0	0.0	343.0	42532.0	30.678852651297223	0.7782503255243584	9.707850697700245	0.09790013540332052	0.17869384613307035	8.899691241251972	4.813636778450204	0.07036522397826567	1.8488497680369878	125.5	44.672240680335605	0.7902747697723421	0.9653846153846154
ID2897	2897	6	131.0	25.103603603603602	139.33011583011583	0.0	7.0	7	6.420368389804505	1		970.2000000000022	1001.0	0.0	1001.0	126126.0	173.5332955117334	0.718323985086266	4.674377332419523	-0.22138132241063396	9.03340193063165E-4	9.29744128888441	4.713973254177298	0.11138842947292171	1.9723152397280705	129.5	46.47046798349789	0.7535733655485088	0.9487179487179487
ID2996	2996	6	130.0	24.84860050890585	139.1997455470738	0.0	5.0	5	6.45744493511765	1		711.7557251908394	740.0	0.0	740.0	93240.0	142.32941701468172	0.7005082314033508	4.1200339882156625	-0.42434353934105984	0.15740623627137593	9.36894958123285	4.989190769425408	0.04763549488380736	1.8778495379746418	131.00000000000003	45.327597520043156	0.8012273356647903	0.9776119402985076
ID3701	3701	6	138.0	25.355018587360593	139.7255266418835	0.0	14.0	14	6.543139895472192	1		1859.1703703703752	1887.0	0.0	1904.0	250988.0	228.83988865126017	0.6842537434272392	6.601264250624693	0.007369993707431922	0.046526194870220965	8.945125042743747	4.921367404320098	-0.07876686462577442	1.8176096819943772	134.50000000000003	45.20887173758116	0.8269605861629042	0.9817518248175184
ID2839	2839	6	125.0	24.94090305444887	139.29946879150066	0.0	3.0	3	6.320434377166314	1		467.23199999999844	471.0	0.0	471.0	58404.0	42.12752069609593	0.7552331962814836	9.544274499667011	0.09790013540332052	0.17869384613307035	8.899691241251972	4.813636778450204	0.07036522397826567	1.8488497680369878	125.5	44.672240680335605	0.7902747697723421	0.9653846153846154
ID4663	4663	6	144.0	25.824009324009324	139.4044289044289	0.0	19.0	19	6.746726148605861	1		2475.765517241372	2546.0	0.0	2546.0	358986.0	418.43952858263566	0.6206802491087868	4.5318694178164	-0.06025484207165974	-0.16496435925784558	9.315507363943865	5.177870413745446	2.7901365667122624	1.7991001356879135	143.0	47.459636740586504	0.7978056028155336	0.9694915254237289
ID4155	4155	6	137.0	25.375912408759124	139.76520681265205	0.0	8.0	8	6.6036697681803656	1		1109.562043795622	1126.0	0.0	1126.0	152010.0	135.54719502131013	0.7879182316456392	7.214804200601257	0.0439177515129183	-0.13035320782154403	9.119111532885302	5.089092738734365	0.006591791241369549	1.7918933690238046	137.0	46.7169709447445	0.7888257500990902	0.971631205673759
ID2620	2620	6	129.0	25.0	138.98846153846154	0.0	0.0	0	6.432750982580687	1		75.41538461538464	76.0	0.0	76.0	9804.0	6.665640946733438	0.7876375129155777	9.96999550192962	0.019510303912337573	0.04873071211212921	8.853092271627041	4.951385799599784	0.1281356532801721	1.788002920786869	130.0	44.7169709447445	0.8169744250558705	0.9811320754716981
ID3069	3069	6	124.0	24.695219123505975	139.29548472775562	0.0	1.0	1	6.320434377166314	1		212.80952380952417	218.0	0.0	218.0	26814.0	33.367940130781776	0.800779409462882	5.6721020949194205	-0.09647030445934787	-0.06561948491188566	8.91435997470357	4.900300594810685	0.14078496441741506	1.8191455406110577	125.5	43.944992150738706	0.8166478205454167	1.0000000000000002
ID3965	3965	6	144.0	25.39201877934272	139.76525821596246	0.0	12.0	12	6.723094811029982	1		1590.1258741258716	1636.0	0.0	1636.0	227388.0	270.6968801917252	0.7526227565954429	5.045069446698514	-0.02784816136083347	0.0036164107057259213	9.307940034361351	5.093843909757321	-0.006851307144318745	1.827291962467063	142.0	47.3225222202085	0.7968240630771856	0.9594594594594594
ID3743	3743	6	134.0	25.41761723700887	139.48479087452472	0.0	9.0	9	6.469756566762653	1		1235.8863636363635	1265.0	0.0	1265.0	163137.0	189.2350066757246	0.7419812030599487	5.563607642744306	-0.10312299655905788	-0.06419076283148646	8.995428095019115	4.871608196126596	0.025010186096569804	1.8465007309437074	131.5	45.859841408199244	0.7857249062089632	0.9563636363636364
ID3969	3969	7	141.0	365.9816132858837	249.77520759193357	0.0	13.0	13	6.687491234298748	1		1708.657342657346	1771.0	0.0	1771.0	244338.0	326.4191141724298	0.6412716170215521	4.090448697493173	-0.0478116179404166	0.06522201854206713	9.384306367711558	4.899085909091252	0.9900340790441735	1.9155219038508928	140.5	48.05775183090964	0.7644679587134471	0.9461279461279462
ID3106	3106	7	119.0	365.88818565400845	249.05696202531647	0.0	1.0	1	6.141638341092643	1		233.98290598290657	236.0	0.0	236.0	27376.0	21.818207718192347	0.748362959058617	9.180698828020375	0.040003629013061495	0.010164051283158781	8.62280027450309	4.5351869015901904	1.0075295591083453	1.9013108966864505	118.5	44.801230884827575	0.7419050412488502	0.92578125
ID4452	4452	7	133.0	365.950184501845	250.03136531365314	0.0	16.0	16	6.567418791116007	1		2127.0	2127.0	2127.0	2127.0	285018.0	0.0	0.6277609204880316	Infinity	-0.07468805794274878	0.04725020568433668	9.238222664015248	4.900191028311344	0.997038622409222	1.8852780658224328	135.5	46.85029650490853	0.775754800345809	0.9678571428571429
ID4165	4165	7	126.0	366.04232804232805	249.46296296296296	0.0	8.0	8	6.333012368467128	1		1109.16535433071	1136.0	0.0	1136.0	140864.0	173.20589471710977	0.672507110730387	5.149825706580946	0.11950853185697718	0.09653554053713168	9.20661576543679	4.666998067157756	1.010608252239873	1.97270614492534	126.0	44.71454715311418	0.7919225971901146	0.984375
ID3014	3014	7	120.0	366.20432357043234	249.1931659693166	0.0	5.0	5	6.167497985322977	1		738.8067226890756	746.0	0.0	746.0	87918.0	69.04055272464291	0.6581236284330618	8.494682477343884	-0.02139651164091039	-0.008149514841951033	8.679347578398922	4.634958619087853	1.0225147456433277	1.872583617608865	119.5	44.68091619323245	0.7522005204999022	0.9446640316205533
ID4010	4010	7	139.0	366.1796690307329	249.9456264775414	0.0	12.0	12	6.699380116989518	1		1576.4685314685348	1646.0	0.0	1646.0	225435.0	331.12094731266416	0.6616316952652775	3.7914923140001124	-0.017525555727319248	0.026642638566865866	9.766668257176793	4.719236876508433	0.9921446240401495	2.0695439777125033	141.0	48.12598391838288	0.7650146174464187	0.962457337883959
ID4586	4586	7	147.0	366.1364692218351	250.13646922183509	0.0	17.0	17	6.7585108320823135	1		2237.3541666666647	2253.0	0.0	2253.0	322179.0	187.75000000000122	0.6916891761592932	9.744850845407752	-0.016300147395409793	0.033294204268192636	9.768253627172188	4.863955812805051	1.064427727055708	2.008294072379498	143.5	49.38039790385639	0.7395245482863484	0.9348534201954397
ID4330	4330	7	148.0	366.37683615819213	250.05593220338983	0.0	18.0	18	6.852058684228348	1		2330.439999999997	2378.0	0.0	2378.0	349566.0	334.0353130068298	0.6558467317683104	5.526596578851372	0.10194602728751163	-0.00332198606207982	9.811713947377019	5.022782934225176	0.9737454548166598	1.953441762438136	147.5	48.627420655626324	0.7838616485490645	0.9703947368421053
ID2796	2796	7	114.0	366.03333333333336	249.40869565217392	0.0	0.0	0	6.050259243299904	1		109.13675213675214	113.0	0.0	113.0	12769.0	20.621760344482553	0.9411752264143711	5.131933646404523	-0.0732500405709185	-0.1455595399607545	8.389638749022726	4.605439625048245	0.988783468392298	1.8216803241525155	115.0	42.99252188893986	0.7818471587662904	0.9465020576131687
ID3724	3724	7	128.0	366.05947712418305	249.55098039215687	0.0	11.0	11	6.370597341571143	1		1498.4031007751973	1522.0	0.0	1522.0	193294.0	188.76943274881756	0.6632419294333504	6.330580522691829	0.10731772052772794	0.0302856487312497	9.236168934530205	4.662601793456582	1.0141275734561987	1.9809045129035237	127.5	44.97966388585256	0.7919315351754093	0.9807692307692307
ID3756	3756	7	135.0	365.97707558859975	249.91263940520446	0.0	14.0	14	6.543139895472192	1		1898.0000000000016	1898.0	1898.0	1898.0	254332.0	1.5975880407486856E-12	0.6688068526627394	9.522610979527994E14	-0.15876075319856617	-0.06429587814325252	9.598746584576986	4.816020969263762	1.0397039668735497	1.9930865429857905	134.5	47.57835776739179	0.7466434386972521	0.9405594405594405
ID2929	2929	7	114.0	366.03333333333336	249.40869565217392	0.0	2.0	2	6.050259243299904	1		353.23076923076894	369.0	0.0	369.0	41328.0	74.95462818580403	0.7256924190509801	3.96350365993915	-0.0732500405709185	-0.1455595399607545	8.389638749022726	4.605439625048245	0.988783468392298	1.8216803241525155	115.0	42.99252188893986	0.7818471587662904	0.9465020576131687
ID2868	2868	7	124.0	365.8983739837398	249.260162601626	0.0	7.0	7	6.257165172872317	1		978.8211382113833	995.0	0.0	995.0	120395.0	126.35670511121545	0.6585732096239818	6.1518318522776845	0.05137229026333335	0.06118189148611238	8.870189554474091	4.637323033233971	1.0308502948399165	1.91278232956918	123.0	45.46231253707384	0.7478455761324624	0.9425287356321839
ID4116	4116	7	128.0	366.05947712418305	249.55098039215687	0.0	10.0	10	6.370597341571143	1		1367.4651162790738	1389.0	0.0	1389.0	176403.0	172.2738121472453	0.6586072637112501	6.303909085637381	0.10731772052772794	0.0302856487312497	9.236168934530205	4.662601793456582	1.0141275734561987	1.9809045129035237	127.5	44.97966388585256	0.7919315351754093	0.9807692307692307
ID4468	4468	7	137.0	365.9516129032258	250.21326164874552	0.0	19.0	19	6.6636498349357165	1		2466.7246376811613	2503.0	0.0	2503.0	340408.0	300.22404694936756	0.659821053448381	6.532359721147239	-0.05468195267616311	0.07844686705423559	9.352289735477413	4.97427869247166	1.032773732501582	1.8801298265880577	139.5	46.85029650490853	0.7986553110571245	0.9789473684210527
ID2966	2966	7	116.0	365.9855072463768	249.3840579710145	0.0	4.0	4	6.050259243299904	1		610.6434782608694	616.0	0.0	616.0	70224.0	57.44229618760355	0.6448469706433478	8.335220467768796	-0.019753878394780836	0.0456104290138373	8.34576374552714	4.708143227463831	1.014038765202192	1.7726231642325827	115.0	44.4184301697457	0.7324555817967199	0.9311740890688259
ID3734	3734	7	126.0	366.04232804232805	249.46296296296296	0.0	9.0	9	6.333012368467128	1		1244.0944881889775	1264.0	0.0	1264.0	158000.0	157.9901259256848	0.6787190264126727	6.367448302191028	0.11950853185697718	0.09653554053713168	9.20661576543679	4.666998067157756	1.010608252239873	1.97270614492534	126.0	44.71454715311418	0.7919225971901146	0.984375
ID3098	3098	7	114.0	366.03333333333336	249.40869565217392	0.0	3.0	3	6.050259243299904	1		465.8205128205122	491.0	0.0	491.0	54501.0	108.76688258845388	0.6783688401914225	3.462026649955843	-0.0732500405709185	-0.1455595399607545	8.389638749022726	4.605439625048245	0.988783468392298	1.8216803241525155	115.0	42.99252188893986	0.7818471587662904	0.9465020576131687
ID3004	3004	7	124.0	365.8983739837398	249.260162601626	0.0	6.0	6	6.257165172872317	1		853.8861788617864	868.0	0.0	868.0	105028.0	110.22876385581456	0.6670229088408013	6.199179682110579	0.05137229026333335	0.06118189148611238	8.870189554474091	4.637323033233971	1.0308502948399165	1.91278232956918	123.0	45.46231253707384	0.7478455761324624	0.9425287356321839
ID3997	3997	7	143.0	366.01720047449584	250.0017793594306	0.0	15.0	15	6.687491234298748	1		2000.7092198581515	2015.0	0.0	2015.0	282100.0	169.69361209490359	0.6736572612258138	9.491196050172144	-0.012016426818700592	0.0191785047859138	9.531190383963617	4.873442338568205	1.0733894714543344	1.9557408750964798	140.5	48.61646588135618	0.7469979638716926	0.9304635761589404
ID4064	4064	8	208.0	20.193844924060752	90.86610711430855	0.0	10.0	10	8.146631897251794	1		1360.9999999999989	1361.0	1361.0	1361.0	284449.0	1.1395979570808837E-12	0.9968076616121307	1.1923715133432845E15	-0.05951149851756908	0.09298206941700021	13.44836283921078	5.083460147908279	1.3855061750048878	2.645513576956919	208.49999999999997	63.37623599526812	0.652323521825939	0.9434389140271492
ID2755	2755	8	204.0	20.15024630541872	90.58210180623975	0.0	7.0	7	8.038464212479242	1		965.3940886699554	975.0	0.0	975.0	195975.0	96.53703113688961	0.9868204283360792	9.933909676830718	-0.02469358645166543	0.13107227513841857	13.340449506871206	5.040988371306355	1.4007180124932554	2.64639561217914	203.00000000000006	60.62816059978891	0.693996239556894	0.9643705463182902
ID3555	3555	8	214.0	20.342679127725855	91.0404984423676	0.0	11.0	11	8.253382073025046	1		1485.0280373831738	1492.0	0.0	1492.0	317796.0	101.99102031207914	0.996875	14.537594048057889	0.03126487186031279	-0.01007225191319875	13.728073691648481	5.04506015917558	1.360562549400321	2.721092169075701	213.99999999999997	63.25360200199006	0.6721297429172565	0.9490022172949
ID3556	3556	8	205.0	20.15036674816626	90.87815810920945	0.0	9.0	9	8.068108311406409	1		1224.965686274507	1231.0	0.0	1231.0	249893.0	86.18723917192341	0.9805350476485811	14.073157211250274	-0.05617258914559747	0.01108041222154918	13.198644372132664	5.072441528747908	1.4022804478676443	2.6020298700989946	204.49999999999994	62.39461739238824	0.6600987714921362	0.9489559164733177
ID4548	4548	8	216.0	20.471647509578542	92.00498084291188	0.0	19.0	19	8.320600954556976	1		2486.4657534246544	2521.0	0.0	2521.0	544536.0	293.7041238285578	0.9938038450112463	8.439576939023233	-0.05680037768780615	-0.07113620750385188	13.498956526652417	5.3964202250471285	1.3591453612031712	2.5014650386191017	217.5	62.54308740162993	0.6987317745498834	0.9602649006622516
ID3722	3722	8	216.0	20.32716049382716	91.13888888888889	0.0	12.0	12	8.291859587312052	1		1602.5462962962947	1610.0	0.0	1610.0	346150.0	109.54662460780344	0.9969040247678017	14.606216614373725	0.03595090135823194	0.11629610544574724	13.833245370565043	5.090261328762661	1.3734548085960314	2.717590409828256	215.99999999999997	64.01753402449026	0.6623167419670216	0.9432314410480346
ID2667	2667	8	201.0	19.82080200501253	90.3688387635756	0.0	0.0	0	7.968865809741449	1		89.21212121212108	92.0	0.0	92.0	17664.0	15.81060026554367	0.9863098942128188	5.603661417940932	-0.1285968096521487	-0.06925557003472464	12.442243651461537	5.47385288015098	1.3982786226785269	2.2730321628809205	199.5	59.067284356711085	0.7185529143383046	0.9432624113475179
ID3948	3948	8	217.0	20.458620689655174	92.07701149425287	0.0	15.0	15	8.320600954556976	1		1982.5576036866348	2001.0	0.0	2001.0	430215.0	191.65695059858774	0.9877015064946105	10.280299936247063	-0.032156664319635736	0.044254031554160175	13.486009298754581	5.245050673576437	1.3625195795156662	2.571187608671641	217.49999999999997	62.986646072161165	0.6889253383812054	0.9539473684210524
ID4589	4589	8	221.0	20.41951404707669	91.80144267274109	0.0	17.0	17	8.358769049168787	1		2223.402714932137	2254.0	0.0	2254.0	491372.0	261.4178921884107	0.987762067834778	8.452803325837523	-0.057760425377380124	-0.01445631800865031	13.481731558446004	5.410294882076524	1.3455331536303448	2.49186631270486	219.5	62.65604975351205	0.7026165370597278	0.9627192982456143
ID3087	3087	8	202.0	19.759816207184628	90.703007518797	0.0	1.0	1	7.968865809741449	1		215.50248756218824	221.0	0.0	221.0	43316.0	34.50581463726202	0.9931695381792232	6.223993749193517	-0.06226611089999612	-0.21694995657695942	12.658240894859265	5.15517853391123	1.3794599120395485	2.4554418070280617	199.5	60.80123088482756	0.6781535214425412	0.9322429906542056
ID4434	4434	8	218.0	20.565900383141763	91.87854406130268	0.0	16.0	16	8.320600954556976	1		2090.6912442396238	2120.0	0.0	2120.0	453680.0	248.11135038828732	0.9784774076540517	8.334757543273156	-0.044307255615629364	-0.021212501550930737	13.171228117774467	5.547512759850706	1.3605006219244395	2.3742582825765197	217.49999999999997	62.4080424566604	0.7017590217915386	0.9581497797356827
ID3699	3699	8	211.0	20.3274231678487	91.66233254531126	0.0	13.0	13	8.205031439785696	1		1716.650943396222	1733.0	0.0	1733.0	363930.0	167.9244945678959	0.97797059281966	10.108900172262313	0.17957214379799447	0.16116491914427059	13.370198954392416	5.237807885181684	1.3625739530270542	2.5526325606974116	211.5	62.05735111631611	0.6901345464714203	0.950561797752809
ID2869	2869	8	197.0	20.1225	90.17583333333334	0.0	4.0	4	7.978845608028654	1		583.1000000000021	595.0	0.0	595.0	116620.0	83.50903420570597	0.9932203389830508	6.958728144732422	-0.018831693107663697	-0.11448584580879292	12.83016321329967	5.011112645605934	1.3802157558321244	2.560342207543465	200.0	59.051179121290126	0.7207467816595726	0.9732360097323602
ID2933	2933	8	193.0	20.063429571303587	90.19466316710411	0.0	6.0	6	7.787042655463761	1		851.9999999999968	852.0	852.0	852.0	162732.0	3.1915973877313226E-12	0.9723899913718722	2.6321411780913666E14	-0.02732491648065806	-0.04025026910490923	12.622673373377369	4.858045293472793	1.3707228112533503	2.598302940966201	190.49999999999994	58.87652609944695	0.6905903244451986	0.9621212121212118
ID4085	4085	8	202.0	20.111940298507463	90.63266998341626	0.0	8.0	8	7.998767850296815	1		1097.5124378109458	1103.0	0.0	1103.0	220600.0	77.79962142920333	0.9834710743801655	13.989354714528885	-0.04904901463912098	0.1695257794997584	13.451696393895663	4.930315081346372	1.3944869492965097	2.7283644497264605	201.0	60.62816059978891	0.6871588381819491	0.9640287769784173
ID2840	2840	8	194.0	20.01082251082251	90.99004329004329	0.0	2.0	2	7.827812790964007	1		347.34375	351.0	0.0	351.0	66690.0	35.729884869320095	0.9792202169972132	9.619314420135913	0.08687848149185567	-0.14140735969610635	12.238040238943636	5.202396005743133	1.4102484275660567	2.3523853673256654	192.50000000000003	58.20380392524963	0.7140651862173477	0.9553349875930524
ID4345	4345	8	217.0	20.45468509984639	91.72657450076805	0.0	18.0	18	8.311031542587392	1		2353.0138248847934	2386.0	0.0	2386.0	510604.0	279.24230284266855	0.9845479060903428	8.360813374517116	-0.0033188266690771934	-0.046598435220525335	13.552335410175287	5.258807440559257	1.3383116668228865	2.577073901898572	216.99999999999997	62.79044955764121	0.6916436801238903	0.9580573951434875
ID2779	2779	8	193.0	20.063429571303587	90.19466316710411	0.0	5.0	5	7.787042655463761	1		714.9999999999999	715.0	715.0	715.0	136565.0	1.1398562099040437E-13	0.9723899913718723	6.18491389499875E15	-0.02732491648065806	-0.04025026910490923	12.622673373377369	4.858045293472793	1.3707228112533503	2.598302940966201	190.49999999999994	58.87652609944695	0.6905903244451986	0.9621212121212118
ID2844	2844	8	206.0	19.74778046811945	90.68482647296207	0.0	3.0	3	8.107465170875098	1		455.9611650485451	472.0	0.0	472.0	93928.0	85.72490571648059	0.9867208683005049	5.283336764450399	-0.1685651434562927	-0.1569968496652941	12.749825093047368	5.433852076994318	1.3579343406846074	2.346369557431863	206.5	59.50781211864202	0.7327940825930487	0.9672131147540983
ID3644	3644	8	218.0	20.325324180015254	91.4900839054157	0.0	14.0	14	8.339706837243037	1		1840.3211009174374	1866.0	0.0	1866.0	401190.0	217.88803537190603	0.9877013776008519	8.393918326478557	0.05709034406137567	0.01137435177095396	13.640305637512	5.2997573439069985	1.3709567397556939	2.5737604105957654	218.5	63.3743967981776	0.6836497005304835	0.9479392624728851
ID2880	2880	9	144.0	147.09415204678365	274.6929824561403	0.0	6.0	6	6.734920844463591	1		810.8333333333346	840.0	0.0	840.0	116760.0	154.32007424403812	0.62579199500956	4.044866467470403	0.028416479756516715	0.002485234227944484	8.729133064873968	5.372719931213959	-0.7153158289374286	1.6247139580383136	142.5	47.160404487945016	0.8051368158366627	0.946843853820598
ID2849	2849	9	141.0	147.08680555555554	274.4826388888889	0.0	3.0	3	6.770275002573076	1		456.74482758620724	473.0	0.0	477.0	66228.0	86.6171155871849	0.6393853173729918	4.113216167077158	-0.009384543161612557	0.09274710919037572	8.64270817561691	5.4960803406773575	-0.7431543420357448	1.5725221685081392	144.0	46.67760117482696	0.8305299497871902	0.9664429530201343
ID2853	2853	9	142.0	147.548463356974	274.3853427895981	0.0	4.0	4	6.699380116989518	1		579.4042553191496	592.0	0.0	592.0	81696.0	85.7330556956057	0.6662848051996618	5.404730560858851	-0.05468690497708373	0.02580914750666377	8.881548024593702	5.301421665355165	2.431170921396654	1.675314393992595	141.0	46.85101068943469	0.8072183919599818	0.962457337883959
ID4070	4070	9	144.0	147.32346109175379	274.8193960511034	0.0	10.0	10	6.7585108320823135	1		1356.38028169014	1366.0	0.0	1366.0	192606.0	114.63217354332781	0.6621084022267114	9.427025684750832	-0.009846837861711257	0.07005388584204683	8.86254662360904	5.33415150752705	2.445797287468937	1.661472609299352	143.5	47.565162907327775	0.797046736791486	0.9534883720930234
ID2860	2860	9	139.0	147.29636363636362	274.5460606060606	0.0	5.0	5	6.615709285501534	1		703.4820143884884	719.0	0.0	719.0	97784.0	104.8605252067596	0.6456894058726643	5.264374211392312	-0.00757158363591933	0.011743920058028316	8.476951416135496	5.384105055027026	2.4155938654767697	1.5744401956311649	137.5	45.81691239399787	0.8231157745944807	0.9515570934256056
ID3693	3693	9	144.0	147.2594501718213	274.8459335624284	0.0	11.0	11	6.805445498991344	1		1450.856164383557	1513.0	0.0	1518.0	211825.0	301.3899751147507	0.6483768030238638	3.7870106527764618	-0.022162967224157063	0.05197249276265778	8.982757552099738	5.375902626898762	2.4394549777946817	1.6709301070956506	145.5	45.98594917932037	0.8646145651038185	0.9831081081081081
ID4110	4110	9	138.0	147.23621103117506	274.87170263788965	0.0	8.0	8	6.651697090182843	1		1108.9640287769753	1117.0	0.0	1117.0	154146.0	94.74270344525267	0.6474045891267399	9.199774537730253	-0.11589838068582535	-0.0034521540955117914	8.888193458587859	5.230735078709994	-0.7287901462301509	1.6992245496745495	139.0	46.132771896115145	0.8207399323986809	0.9823321554770318
ID4622	4622	9	139.0	146.69787985865725	275.53297997644285	0.0	19.0	19	6.711247938722454	1		2467.979020979026	2539.0	0.0	2539.0	352921.0	420.13407431658084	0.6864142304014929	4.781955979277603	-0.029857682228909586	0.06908477977954763	8.778779840699611	5.349514178241032	-0.7344188739758228	1.6410424476314134	141.5	46.68826853294544	0.8157381387691817	0.9625850340136054
ID3952	3952	9	143.0	147.27011494252875	274.9689655172414	0.0	12.0	12	6.793742230659745	1		1590.7687074829898	1635.0	0.0	1654.0	233843.0	266.97224390200455	0.6236077840505038	4.57721514146133	-0.021065848123859775	0.06555011743075438	8.767704855057168	5.515949211577386	2.4651851517451586	1.5895187788630643	145.0	45.72513104336154	0.8715011181897777	0.9897610921501706
ID2866	2866	9	135.0	147.25478927203065	274.4642401021712	0.0	2.0	2	6.445109785487341	1		352.2480620155039	355.0	0.0	355.0	45440.0	31.256007174559592	0.6869115376491447	9.178117484647485	-0.06945398361596988	0.09795847872779344	8.722916611482663	5.016718578446353	2.419861318382761	1.738769371867795	130.5	45.32788271469985	0.7981591722283692	0.9595588235294118
ID3698	3698	9	141.0	147.26895306859205	275.3291215403129	0.0	14.0	14	6.639722828285456	1		1858.8633093525132	1886.0	0.0	1886.0	258382.0	225.40836376593296	0.6763131956340944	6.6542654534775005	0.058227222615137755	-0.02045660883677345	8.624874551988402	5.291267836516108	-0.7505325933882038	1.6300204069176767	138.5	48.158218947414966	0.7504448881927926	0.9295302013422819
ID2739	2739	9	135.0	147.3864468864469	274.7148962148962	0.0	7.0	7	6.591608260818253	1		964.9051094890485	972.0	0.0	972.0	132192.0	83.04356433006944	0.6606975567209012	9.24529502725343	-0.07416726107821742	0.11266844756803679	8.607938367799921	5.244662329026564	-0.7450029276995834	1.64127599219483	136.5	46.44493971508095	0.7951804761131839	0.9578947368421052
ID3955	3955	9	142.0	147.198468786808	275.4705535924617	0.0	15.0	15	6.711247938722454	1		1962.3404255319113	2005.0	0.0	2005.0	276690.0	290.36279842852844	0.6725272807604272	5.435006510866363	-0.019402245766099464	0.022500351993021608	8.576802251934122	5.495497542835674	-0.6781734568424598	1.5606962217853158	141.5	46.135092717933674	0.8354173844340534	0.9625850340136054
ID4661	4661	9	145.0	147.10256410256412	275.60606060606057	0.0	17.0	17	6.746726148605861	1		2274.999999999998	2275.0	2275.0	2275.0	320775.0	1.8254742348221024E-12	0.7062350853576452	1.0316826101320216E15	-0.018054225395340046	0.09649463714724306	8.949196279348984	5.26525650812263	-0.7176913138679979	1.6996695727061344	143.0	46.75650062041866	0.8219812319903247	0.9629629629629629
ID4501	4501	9	143.0	147.0041518386714	275.6067615658363	0.0	18.0	18	6.687491234298748	1		2414.999999999994	2415.0	2415.0	2415.0	335685.0	5.933096157756055E-12	0.6890809115591788	3.3211271987863625E14	0.04196187496941814	0.009388381795803922	8.868070592335338	5.300804559992995	-0.7230665124532913	1.6729669037914985	140.5	47.29889510824407	0.7891947665118456	0.9429530201342282
ID3094	3094	9	134.0	147.04735547355475	274.24415744157443	0.0	1.0	1	6.567418791116007	1		220.33576642335814	227.0	0.0	227.0	30186.0	38.35367099775293	0.6284003611764039	4.433873451876179	-0.0709945598183521	0.072839783115079	8.664648087172022	5.208722979456386	-0.6726571955381572	1.6634879837814522	135.5	45.8567925537172	0.809732945354435	0.9644128113879004
ID3577	3577	9	144.0	147.2594501718213	274.8459335624284	0.0	9.0	9	6.805445498991344	1		1206.2328767123292	1240.0	0.0	1255.0	176110.0	203.15406218097914	0.6090338593116053	4.49481582304619	-0.022162967224157063	0.05197249276265778	8.982757552099738	5.375902626898762	2.4394549777946817	1.6709301070956506	145.5	45.98594917932037	0.8646145651038185	0.9831081081081081
ID3770	3770	9	145.0	147.31214203894618	275.34192439862545	0.0	13.0	13	6.805445498991343	1		1685.6462585034035	1745.0	0.0	1745.0	247790.0	317.3872748379437	0.6560654917977933	4.208008549996286	0.015631599426404675	0.08401786027724319	8.80188370086548	5.450235025926086	-0.7286750141633566	1.6149548889169034	145.49999999999997	46.46788206461596	0.8467731924206545	0.9765100671140936
ID2717	2717	9	131.0	147.1498708010336	273.82816537467704	0.0	0.0	0	6.407961869245868	1		95.484375	97.0	0.0	97.0	12222.0	12.077169438802427	0.7178616918230839	6.6076910539128395	-0.0019995560024062	0.03495115425912914	8.586353296239604	5.0205279491228865	-0.7710756463162243	1.710249078035645	129.0	45.99256859791845	0.7663448527740598	0.9280575539568345
ID4606	4606	9	148.0	147.13706140350877	275.2467105263158	0.0	16.0	16	6.955796338302048	1		2064.1710526315824	2149.0	0.0	2149.0	313754.0	419.83457442780747	0.672170027100801	3.952721229187568	0.023088004617251436	0.0083814352123039	9.084189048858526	5.495068812849016	2.4275612718572255	1.6531529191440038	152.0	47.80780359444705	0.8357105192033792	0.977491961414791
ID2723	2723	10	144.0	210.61971830985917	353.59272300469485	0.0	7.0	7	6.723094811029982	1		962.1276595744654	969.0	0.0	969.0	135660.0	81.60452115134542	0.6760421929569873	9.511244137867648	0.07931321240524429	0.12225916989374667	8.883504823657717	5.380676430549653	0.012806673990292984	1.6510014936449613	142.0	46.260862842354754	0.8338170103698987	0.9793103448275862
ID2597	2597	10	135.0	210.4429987608426	353.1047087980174	0.0	3.0	3	6.543139895472192	1		449.619402985076	453.0	0.0	453.0	60249.0	39.133239678835665	0.6784959035154926	9.288726631010647	0.025784449084582804	-0.018990972600701907	9.115868776574983	4.856891313191834	0.0062553652364707646	1.8768937142602538	134.5	45.972803760081376	0.7997056535576281	0.9676258992805755
ID4359	4359	10	154.0	209.4543973941368	354.19598262757876	0.0	16.0	16	6.990033442639017	1		1967.1907894736785	2091.0	0.0	2091.0	299013.0	495.14573055226634	0.6451259346801278	3.1159378862607303	-0.0041319735630125365	-0.17085988720520903	9.496720920041998	5.529375233407643	-0.0736259685082785	1.7175034283555684	153.5	48.49035811023505	0.8203656375458708	0.9903225806451613
ID4520	4520	10	159.0	210.31953290870487	354.3248407643312	0.0	17.0	17	7.0692752196286115	1		2173.184713375791	2230.0	0.0	2230.0	341190.0	352.507570779875	0.6932310130403777	5.048007105014924	0.1852479575496328	-0.032038834615532696	9.699670355716949	5.530855424468535	3.0935088803474846	1.7537378237741585	157.00000000000003	48.78146604699049	0.8290864550853371	0.9874213836477991
ID3979	3979	10	138.0	210.69117647058823	353.79534313725486	0.0	8.0	8	6.579524642479541	1		1075.9703703703726	1084.0	0.0	1084.0	145256.0	93.2958654953077	0.7184663916862863	9.643469791399289	0.12331194613994463	0.08283010695604953	8.996658813343581	5.113738543036906	3.1281769487757316	1.7593114582664442	136.0	46.260862842354754	0.7985853057063819	0.9611307420494699
ID4299	4299	10	161.0	210.01354166666664	354.29375	0.0	18.0	18	7.136496464611085	1		2325.5625	2370.0	0.0	2370.0	372090.0	322.4781146589056	0.6860301780778467	5.868615307434899	0.07158160792167702	-0.05298680020451786	9.89173801229684	5.381055600117162	-0.011939451214188978	1.838252333256223	160.0	51.03072615270786	0.7720871956657989	0.9667673716012085
ID3629	3629	10	146.0	210.44925028835064	354.2647058823529	0.0	14.0	14	6.782018766824356	1		1809.6620689655138	1861.0	0.0	1861.0	262401.0	305.85858707474046	0.6864255821962675	4.816516810527315	0.022352206273794275	-0.011899507578369986	9.216004826109948	5.170920321642069	3.0745945819290945	1.782275543395596	144.5	48.444939715080935	0.7737147415041851	0.9601328903654485
ID4431	4431	10	163.0	210.04835390946505	354.36831275720164	0.0	19.0	19	7.1809610472257885	1		2427.5432098765436	2489.0	0.0	2489.0	393262.0	387.44761375031584	0.6826394276847246	5.083751126333396	-0.02847033533794055	-0.020161863624181795	10.062743274912107	5.332427061469653	3.1396982007316137	1.8870850288083914	162.0	50.40020945067205	0.8014200363001291	0.9788519637462235
ID2896	2896	10	145.0	210.57433217189316	353.25029036004645	0.0	6.0	6	6.7585108320823135	1		826.537931034481	844.0	0.0	844.0	119848.0	120.5541038456305	0.6587685425896876	5.445751846244134	0.010869655163540111	-0.08800474939260315	8.88827947570212	5.436186067375077	0.005342900673968698	1.6350212015450614	143.5	47.972803760081376	0.7835587453859242	0.959866220735786
ID3792	3792	10	144.0	210.27267373380448	353.84275618374556	0.0	10.0	10	6.711247938722454	1		1324.7999999999988	1344.0	0.0	1344.0	185472.0	160.05984492318683	0.7187852618684647	6.922699272255158	0.011792306621150422	0.0709183947911816	9.343151435231734	5.112992909398807	3.1131830493211052	1.827335105053043	141.5	47.72354365436399	0.7807301218134597	0.9593220338983051
ID3344	3344	10	147.0	210.43990929705217	353.9829931972789	0.0	12.0	12	6.840435166640879	1		1555.6891891891908	1577.0	0.0	1577.0	230242.0	182.69791621639985	0.7210053483908482	7.134696469703437	-0.039123406807551796	-0.10086458331843974	9.410654147510831	5.434232372617875	3.112282461696269	1.7317356900174963	147.0	48.40528475050671	0.7883909679897255	0.9639344262295082
ID2257	2257	10	141.0	210.2222222222222	353.01418439716315	0.0	2.0	2	6.699380116989518	1		271.0992907801411	275.0	0.0	275.0	38225.0	32.63484224053878	0.5892318885770702	6.159930767019594	0.09462377350733835	-0.22429175099728563	9.063917848324573	5.493426465945311	0.05549653268279391	1.649957072241405	141.00000000000003	46.503192575180904	0.8193386420874786	0.975778546712803
ID3921	3921	10	152.0	210.3400447427293	354.3937360178971	0.0	15.0	15	6.886811529393324	1		1941.7999999999954	1995.0	0.0	1995.0	291270.0	322.4857730590655	0.6854812823788536	4.897738562941558	-0.02926439832918259	-0.017330859819940196	8.934780372650868	5.693865377265023	-0.04316634207819551	1.569194173140528	149.0	46.507240514701294	0.8656752263963663	0.9966555183946488
ID2580	2580	10	144.0	210.3551724137931	353.083908045977	0.0	4.0	4	6.793742230659745	1		538.698630136985	550.0	0.0	550.0	78650.0	78.29443718848884	0.64754754978904	5.408522827837614	0.046527105473116094	-0.1821897175388246	9.010704606673704	5.473816130323276	0.011980502288926331	1.6461467451851628	144.99999999999997	48.43427235696247	0.7767339841505301	0.9602649006622515
ID2420	2420	10	139.0	210.39499389499392	352.83943833943835	0.0	0.0	0	6.591608260818253	1		27.591240875912334	28.0	0.0	28.0	3780.0	3.370622966782143	0.23538728410890586	3.1193989664845363	0.07018170735526463	0.08822013792980259	8.73457099871801	5.2554422112680115	0.05709700043433341	1.6620049555469412	136.5	46.29163426787939	0.8004560452109718	0.9512195121951219
ID3542	3542	10	142.0	210.70191158900838	353.9181600955795	0.0	11.0	11	6.6636498349357165	1		1465.7571428571473	1487.0	0.0	1487.0	205206.0	177.09002187557888	0.7241527074136102	6.952681798384956	-0.026705511714099683	-0.18519802915121067	8.84677511091549	5.808050487839845	-0.03863029195175386	1.5231918402633962	139.5	46.13118450711761	0.8237489223221309	0.9928825622775801
ID2679	2679	10	146.0	210.48032407407408	353.24768518518516	0.0	5.0	5	6.770275002573076	1		695.1048951048944	700.0	0.0	700.0	99400.0	58.53694070049644	0.6518011182339057	9.3714688667094	-0.1144361222233019	-0.056073957775172524	9.150097357369676	5.357667078762664	0.08211664237381106	1.7078510521192858	144.0	47.63542144015361	0.7974662872537684	0.9664429530201343
ID3418	3418	10	140.0	210.58664259927798	353.86341756919376	0.0	9.0	9	6.639722828285456	1		1197.1970802919698	1206.0	0.0	1206.0	164016.0	103.03553352064094	0.7178463667628876	9.710817815014165	0.038248875454690044	0.17009747461238495	9.050638399527063	5.274586517060944	3.0931358738097776	1.7158953351608264	138.5	46.21613257794587	0.8148401811892265	0.9719298245614035
ID2299	2299	10	132.0	209.9198473282443	352.9592875318066	0.0	1.0	1	6.457444935117649	1		142.6564885496187	146.0	0.0	146.0	18688.0	21.923563365744034	0.6160032283169524	4.9607934579667345	-0.0032561288029222257	-0.05450615439315275	8.507240997498986	5.268454861697537	0.0953099890879236	1.6147506661484212	131.0	44.62816059978892	0.8265386853839484	0.9776119402985075
ID3678	3678	10	147.0	210.6893424036281	354.25396825396825	0.0	13.0	13	6.840435166640879	1		1690.7755102040826	1726.0	0.0	1726.0	248544.0	244.87675949617375	0.7116097990964853	5.741237733227786	0.11103768037263378	-0.05444558328051862	9.137535140762996	5.441701432855883	3.084425087076262	1.67916877717554	147.0	46.503192575180904	0.8542041162188606	0.9966101694915253
ID2851	2851	11	138.0	240.54589371980677	55.43357487922705	0.0	4.0	4	6.627726932618989	1		578.1521739130438	591.0	0.0	591.0	79785.0	86.49981242745078	0.48349809414608474	4.356771336327732	0.08195365612866237	0.20830839078384725	9.138193223844413	5.145106582128543	0.16880087188593368	1.7760940571349486	138.0	46.37239784132939	0.8064358836317769	0.9787234042553193
ID3748	3748	11	148.0	240.9696449026346	56.207903780068726	0.0	13.0	13	6.805445498991344	1		1705.2260273972565	1741.0	0.0	1741.0	248963.0	247.83748208210983	0.5420637410618909	4.837188288466798	0.05979417219349661	-0.15610264745471547	9.267352987712382	5.348174296356805	0.0982550056975382	1.732806837283769	145.5	48.60332046211717	0.7740000288674918	0.9572368421052629
ID2854	2854	11	139.0	240.5132850241546	55.242753623188406	0.0	3.0	3	6.62772693261899	1		470.565217391303	474.0	0.0	474.0	64938.0	40.34955955796469	0.5167645719224065	7.946677263616815	0.09333299156091962	0.08169958199078729	9.214122539233106	4.958056962199916	0.1527083419199228	1.8584140136915148	138.00000000000003	46.558590197708284	0.799998748824081	0.965034965034965
ID2919	2919	11	136.0	240.75912408759123	55.41849148418491	0.0	6.0	6	6.603669768180365	1		830.5434782608712	849.0	0.0	849.0	114615.0	124.26115186278446	0.49229310414876365	4.4098783897505305	0.06121191952184781	-0.02142613470356413	9.192074016975855	4.883936085838548	0.19499089433103256	1.8821036670871218	136.99999999999997	45.92807349567248	0.8161574955380155	0.9785714285714283
ID4682	4682	11	144.0	240.4049255441008	56.2880870561283	0.0	17.0	17	6.805445498991344	1		2255.6712328767176	2287.0	0.0	2287.0	329328.0	266.7484960262446	0.5959608216881089	6.3153772959547485	0.14174157486253433	0.024268266081239342	9.514306458773547	5.141028305579088	0.120734674916525	1.8506621425228373	145.5	48.87303353641684	0.7654807338101061	0.9572368421052629
ID4652	4652	11	151.0	240.68984547461366	56.3233995584989	0.0	19.0	19	6.93287767191607	1		2494.1176470588275	2544.0	0.0	2544.0	381600.0	353.8798662714805	0.6061638183903973	5.3197503024990285	0.1779836180770513	-0.041130922364760104	9.919934621864439	5.197136611722744	0.1544538598589405	1.9087307806165565	151.0	48.17140231353696	0.8177268027148704	0.993421052631579
ID2926	2926	11	136.0	240.75912408759123	55.41849148418491	0.0	5.0	5	6.603669768180365	1		709.239130434782	725.0	0.0	725.0	97875.0	106.11229104890286	0.468854307606855	4.266936523229617	0.06121191952184781	-0.02142613470356413	9.192074016975855	4.883936085838548	0.19499089433103256	1.8821036670871218	136.99999999999997	45.92807349567248	0.8161574955380155	0.9785714285714283
ID3950	3950	11	151.0	241.0156599552573	56.317673378076066	0.0	15.0	15	6.886811529393324	1		1961.9599999999953	2002.0	0.0	2002.0	294294.0	281.2189641041514	0.5642947239904788	5.033417440349098	0.054153119035553476	-0.06257395434054792	9.502815968191157	5.341521436349823	0.15264090589520132	1.7790466782597043	149.0	47.43243571760856	0.8322336634340854	0.9900332225913622
ID3951	3951	11	139.0	240.81768953068593	55.99578820697955	0.0	10.0	10	6.639722828285456	1		1336.3478260869576	1356.0	0.0	1356.0	184416.0	162.64634744839864	0.6300524359924209	6.351558644014508	0.11187503368747845	-0.007983305499285562	9.15380441771584	5.075492199985637	0.14032348174317374	1.8035303881940248	138.5	46.60332046211717	0.8013567793288846	0.9685314685314683
ID3571	3571	11	133.0	240.71847690387017	55.839575530586764	0.0	9.0	9	6.518770574697047	1		1219.5223880597	1238.0	0.0	1238.0	163416.0	150.6761061638193	0.5734284511350033	5.89939699774244	0.014076114666128263	-0.20631409857667715	8.924343005729584	5.153847018066838	0.13513048716262735	1.7315886510494498	133.50000000000003	46.131184507117595	0.7883188611469863	0.9780219780219782
ID3572	3572	11	137.0	240.85653235653234	55.93467643467643	0.0	11.0	11	6.591608260818253	1		1482.0220588235268	1493.0	0.0	1493.0	201555.0	128.02369380888337	0.6042654546026164	8.72058952548425	0.08555605588280737	0.04328618806744798	9.167263453610854	5.05624818796904	0.14286743317708678	1.8130564625810226	136.50000000000003	46.45001501491561	0.7950067169074838	0.9750000000000002
ID3860	3860	11	139.0	240.81768953068593	55.99578820697955	0.0	12.0	12	6.639722828285456	1		1605.2826086956504	1617.0	0.0	1617.0	221529.0	137.64818102368938	0.6173868831703594	8.90337162775216	0.11187503368747845	-0.007983305499285562	9.15380441771584	5.075492199985637	0.14032348174317374	1.8035303881940248	138.5	46.60332046211717	0.8013567793288846	0.9685314685314683
ID4500	4500	11	154.0	240.53691639522256	56.30130293159609	0.0	18.0	18	6.990033442639017	1		2366.6666666666724	2414.0	0.0	2414.0	362100.0	335.79638253905586	0.5907316183178261	5.234610591898223	0.0966821851629448	0.09408355841439686	9.954915785642005	5.025435449554816	0.13372999997138524	1.9809061096434681	153.5	50.87303353641684	0.7453203400759673	0.9563862928348908
ID2903	2903	11	131.0	240.48245614035088	55.310776942355886	0.0	1.0	1	6.506551687525748	1		197.97744360902308	201.0	0.0	201.0	26331.0	24.554659548374385	0.45602506796921916	5.050468367684269	0.18038935906402676	0.01980185552009386	9.181486124936367	4.837603551311588	0.1482948554151385	1.8979410006524924	133.00000000000003	45.3225222202085	0.8136420097405771	0.9708029197080295
ID4089	4089	11	133.0	240.71847690387017	55.839575530586764	0.0	8.0	8	6.518770574697047	1		1081.2388059701475	1106.0	0.0	1106.0	144886.0	164.2378240347703	0.527129987531356	4.544856291354545	0.014076114666128263	-0.20631409857667715	8.924343005729584	5.153847018066838	0.13513048716262735	1.7315886510494498	133.50000000000003	46.131184507117595	0.7883188611469863	0.9780219780219782
ID2652	2652	11	128.0	240.14	55.166666666666664	0.0	0.0	0	6.307831305050399	1		81.02380952380965	83.0	0.0	83.0	10209.0	12.704307480985626	0.4308443453266939	3.8407820547091114	-0.01134703364706868	0.05515077178389014	8.576122784637104	4.897234833152465	0.11369412521017486	1.7512173863054166	124.99999999999999	44.40528475050672	0.7966188127048318	0.9615384615384612
ID2812	2812	11	129.0	240.8153153153153	55.72393822393823	0.0	7.0	7	6.420368389804505	1		964.2230769230787	987.0	0.0	987.0	125349.0	148.7692279480464	0.5381399996603015	4.535172553491638	-0.04172750477331145	-0.16390137961055995	9.003242102125068	4.974243100965343	0.1381105967874987	1.8099722750538314	129.5	45.97787905991603	0.7698068393925335	0.9664179104477612
ID4604	4604	11	147.0	240.70591581342433	56.117747440273035	0.0	16.0	16	6.828791864299668	1		2089.1506849315124	2148.0	0.0	2148.0	305016.0	351.8422715280395	0.5685925797091906	4.304698876008606	0.06456841520169829	-0.03923029780552677	9.448863663609616	5.17450687480829	0.07905732232884469	1.8260413778964564	146.5	47.972803760081376	0.7999397644532257	0.9766666666666667
ID2718	2718	11	133.0	240.6378446115288	55.288220551378444	0.0	2.0	2	6.506551687525747	1		319.73333333333284	327.0	0.0	327.0	43164.0	48.381136079655896	0.4585957767429303	4.155630719529299	-4.6095814860540524E-4	-0.027905535256727787	8.828594485743189	4.987452608866855	0.14109973567222722	1.770161077831081	132.99999999999997	45.1377572167371	0.8203166989834998	0.977941176470588
ID3647	3647	11	151.0	240.97902869757175	56.02980132450331	0.0	14.0	14	6.93287767191607	1		1854.6357615894062	1867.0	0.0	1867.0	280050.0	151.9343052525749	0.569637422442929	8.859963838274206	-0.05294032895789626	0.0903908908541346	9.399647450612335	5.840882991469641	0.06161980770563025	1.609285353659732	151.0	49.646428027841154	0.769858300854673	0.9741935483870968
ID4099	4099	12	149.0	371.69222222222226	71.66555555555556	0.0	8.0	8	6.90988298942671	1		1103.5933333333312	1111.0	0.0	1111.0	165539.0	90.71277014107028	0.36462483719038613	6.501350963468606	-9.386686736519979E-4	0.13868826207888055	9.815086280717978	5.026081638716929	-1.4793558425907003	1.9528306514383635	150.0	49.794658175208056	0.7602135606097392	0.9584664536741214
ID2693	2693	12	150.0	371.0402684563758	70.62080536912751	0.0	2.0	2	6.8868115293933245	1		305.9194630872486	321.0	0.0	321.0	45582.0	68.15131383977958	0.3608801445013365	2.380707179454958	-0.021871628424462216	0.0579993283959631	9.156521241225771	5.380269962148631	1.6770915442670866	1.7018702231753962	149.00000000000003	46.93821676940801	0.849851332836542	0.9770491803278692
ID4069	4069	12	147.0	371.5482921083628	72.04534746760895	0.0	10.0	10	6.711247938722454	1		1365.0	1365.0	1365.0	1365.0	191100.0	0.0	0.37089452350773267	Infinity	-0.051641477590683334	0.029634542023892627	9.387233955695766	5.000029172631412	1.6904914794790218	1.8774358371904176	141.5	47.634733309408404	0.7836440269658771	0.9658703071672355
ID4135	4135	12	143.0	372.2890442890443	72.52913752913753	0.0	15.0	15	6.746726148605861	1		2023.7482517482536	2038.0	0.0	2038.0	289396.0	170.42612163944563	0.37146702557200567	6.432580344690451	0.023795240939639858	0.0891090570101819	9.89923887077464	4.702298696910575	-1.4707798546314046	2.105191419949241	143.0	49.794658175208056	0.7247369277812847	0.9438943894389439
ID3592	3592	12	147.0	372.09375	72.20023148148148	0.0	11.0	11	6.770275002573076	1		1488.5174825174838	1499.0	0.0	1499.0	212858.0	125.35267730006359	0.375762956210643	6.486653112505346	0.1134886377725299	0.20645039085436326	9.917114379831787	4.959808879504745	1.7121641010588509	1.9994952670075559	144.0	48.26086284235475	0.7769305369822734	0.9795918367346939
ID4680	4680	12	154.0	372.55591397849463	73.16559139784945	0.0	17.0	17	7.024103669400641	1		2256.5032258064484	2286.0	0.0	2286.0	349758.0	258.82768610297904	0.3684659446600721	4.694816097120706	-0.10574367307820053	-0.001794213127476424	10.037267327797116	5.1936899187319945	1.6363383359555108	1.9325888693500688	155.0	49.72711421848003	0.7876894858895248	0.9627329192546584
ID3787	3787	12	141.0	372.1147635524798	72.37773933102653	0.0	14.0	14	6.782018766824356	1		1876.0684931506908	1902.0	0.0	1911.0	273906.0	221.86036794015635	0.38237350145853805	4.678012138626051	-0.008577680663229885	-0.013284069959828494	9.777564725569974	4.878390034966903	1.6611346966084182	2.0042605563489575	144.5	47.602347276136356	0.8013476624442081	0.9796610169491525
ID2861	2861	12	142.0	370.9760233918129	70.99824561403508	0.0	3.0	3	6.73492084446359	1		468.3098591549304	475.0	0.0	475.0	66500.0	56.17187190122666	0.4331476780197158	5.03952316732431	-0.052082738210034465	0.05419004886204241	9.314593016208457	5.095763694276691	1.6338874663782954	1.8279091368915215	142.49999999999997	49.20887173758117	0.7394995483764165	0.9313725490196076
ID2829	2829	12	149.0	371.50225988700566	71.22655367231638	0.0	5.0	5	6.852058684228348	1		711.095890410959	716.0	0.0	716.0	103820.0	59.2565816239297	0.3847033045599162	6.667925797485658	-0.022025266130228503	0.02079185090664432	9.942339387612465	4.912269240574861	1.6590490297405576	2.023980954767243	147.5	49.61058130248187	0.7531010492527502	0.9516129032258066
ID4528	4528	12	152.0	372.84555555555556	72.8	0.0	18.0	18	6.909882989426711	1		2391.680000000001	2424.0	0.0	2424.0	358752.0	278.958569486461	0.36669597930125913	4.600738948146372	-0.2637987326490069	0.05029287264493466	10.008632387483447	5.211703316835431	-1.5297589552424689	1.9204148392623264	150.00000000000003	49.480902967244724	0.7698850569837027	0.9836065573770494
ID2802	2802	12	147.0	371.748322147651	71.59284116331096	0.0	7.0	7	6.886811529393323	1		971.7785234899311	985.0	0.0	985.0	144795.0	113.73284519514827	0.37126216350593	4.62670262744575	-0.03004727909038181	0.13543370869907667	9.966974018317865	4.948609169480589	1.6505663515771718	2.01409601707625	148.99999999999997	49.322522220208484	0.7696718060711171	0.9644012944983817
ID2899	2899	12	146.0	371.4065315315315	71.22972972972973	0.0	4.0	4	6.863662517577698	1		597.9324324324325	602.0	0.0	602.0	88494.0	49.48409517891267	0.42493619556495443	7.206838330265094	-0.03232446381118895	-0.06832088934862211	9.94674518410837	4.884709921905704	-1.4439916255630192	2.036302122978017	148.0	49.3225222202085	0.7645062234800355	0.961038961038961
ID3830	3830	12	142.0	371.9424673784104	72.69928825622776	0.0	13.0	13	6.687491234298748	1		1750.4071428571444	1763.0	0.0	1763.0	245057.0	149.00069510863707	0.40086863218851804	6.723345686987619	6.128590188885425E-4	-2.658028156551589E-4	9.312948407844804	5.125289926819708	1.6761117990160053	1.81705787200678	140.5	47.09302695232819	0.796109811156082	0.9656357388316151
ID2648	2648	12	143.0	370.7352245862884	70.78014184397163	0.0	1.0	1	6.699380116989517	1		180.40425531914863	183.0	0.0	183.0	25437.0	21.71700410915847	0.3494906981679275	4.302715048013645	-0.048613219904221204	-0.1296836720000742	9.202676642756629	5.08849591504324	-1.500642494597868	1.8085258977118444	140.99999999999997	46.781466046990474	0.8096201739451366	0.9690721649484536
ID3899	3899	12	142.0	371.951536643026	72.8581560283688	0.0	12.0	12	6.699380116989518	1		1619.4326241134743	1631.0	0.0	1631.0	228340.0	137.35497832594908	0.40799098912076076	6.832807270629097	0.07171697218598837	0.1393562773992889	9.90369496040252	4.85132249988672	-1.4249997127789635	2.041442299627323	141.0	48.09959966194769	0.7658541203895696	0.9724137931034482
ID2492	2492	12	142.0	370.6719670200236	70.30094228504123	0.0	0.0	0	6.711247938722454	1		48.176056338028275	48.0	0.0	121.0	6841.0	7.355510594804329	0.13891272241781016	1.597717509614934	-0.05248058642545585	0.13368063879859698	9.210261623974773	5.215702820816863	-1.5067107865122136	1.7658716265840273	141.5	47.449923515567306	0.7897602486790052	0.9625850340136054
ID3580	3580	12	145.0	371.5363849765258	72.07159624413146	0.0	9.0	9	6.723094811029982	1		1241.0	1241.0	1241.0	1241.0	173740.0	0.0	0.39435076230025967	Infinity	-0.06339668486580914	0.05760089082909	9.45662382500099	5.000048153785038	1.6989154533631876	1.8913065502863855	142.0	47.59000304499952	0.7878920950917218	0.9692832764505119
ID4636	4636	12	151.0	372.66610925306577	72.56800445930881	0.0	16.0	16	6.898356904689457	1		2138.899328859058	2168.0	0.0	2168.0	318696.0	250.3277242467846	0.37567218478380854	4.666652612802365	-0.23243469802123912	-0.07701218147703638	10.075303533613724	5.092772030585731	-1.4974127603885257	1.9783535318495182	149.5	50.60332046211718	0.7336569339686966	0.9373040752351095
ID2911	2911	12	149.0	371.5111856823266	71.62304250559285	0.0	6.0	6	6.886811529393323	1		835.6308724832209	847.0	0.0	847.0	124509.0	97.7987003860823	0.37618035317567	4.671239612668454	-0.021275400382953474	0.08604012989917993	9.864674887327514	4.942081092096268	-1.4798430065321542	1.9960568642031817	148.99999999999997	49.367940615362585	0.7682562648315269	0.9581993569131831
ID4671	4671	12	159.0	372.99106203995797	72.76603575184016	0.0	19.0	19	7.102965363855496	1		2517.9622641509386	2550.0	0.0	2556.0	400356.0	285.09198797049316	0.3513137608169609	4.592330782147306	-0.006880200762048809	-0.03544135232957252	10.20833004794665	5.1801070047234825	1.6387537833728354	1.970679377595517	158.50000000000006	51.20887173758116	0.7595366170717675	0.9434523809523815
ID3712	3712	13	185.0	34.67668488160291	392.55100182149357	0.0	14.0	14	7.632215220473915	1		1817.7049180327851	1890.0	0.0	1890.0	332640.0	363.50125886365515	0.9246844170998196	4.804868069633138	0.056594669619209496	-0.013023660454262323	11.550467708093944	5.26022454977802	-0.4436552886277456	2.195812668982234	183.0	54.75305105134311	0.7670864374922779	0.9838709677419355
ID4033	4033	13	178.0	34.57771535580524	392.0102996254681	0.0	8.0	8	7.527227892173502	1		1074.4745762711816	1093.0	0.0	1093.0	190182.0	141.48566694981582	0.9775318626619838	7.5079457446344895	0.027859924730956238	-0.0019115533321367516	10.941893677143575	5.346477306945063	-0.37606277770262586	2.04656132420689	178.0	53.62084794600683	0.7779693930898649	0.9673913043478259
ID3873	3873	13	179.0	35.14519140989729	392.3515406162465	0.0	12.0	12	7.53779242774744	1		1595.7988826815679	1623.0	0.0	1623.0	285648.0	208.92911490485102	0.9347411398649161	7.380362247988217	-0.05072969345647025	0.0383229423566587	11.062779595062299	5.3709928355041	2.704118882211259	2.0597271182217076	178.5	54.614873606832134	0.7520145070850471	0.970108695652174
ID4674	4674	13	183.0	34.537234042553195	392.8776595744681	0.0	17.0	17	7.73577782789505	1		2222.281914893619	2283.0	0.0	2283.0	417789.0	368.31273083152007	0.8961578872123974	5.703250556915796	0.018021175577566908	0.07436956396290617	11.264594159270075	5.640632599899773	2.661686677249695	1.9970444732511445	188.00000000000003	54.61633821986373	0.7919952095207212	0.9817232375979114
ID2564	2564	13	168.0	34.21626984126984	391.468253968254	0.0	0.0	0	7.312732791431452	1		62.857142857142705	64.0	0.0	64.0	10560.0	8.500993752607057	0.9839679358717435	7.334343273700813	0.05388940638043199	-0.09721256065766111	10.281309048678555	5.505629536032404	2.865962875800936	1.8674175189941518	168.0	53.47375944100658	0.7383082303257005	0.9545454545454546
ID2660	2660	13	169.0	34.64147286821705	391.906007751938	0.0	7.0	7	7.399277020331919	1		949.1511627906945	966.0	0.0	966.0	163254.0	126.82907570066284	0.9540729303194067	7.307811857300848	0.11615235737854085	0.17049035763197887	10.238097830123282	5.671344071229427	2.7775687608419686	1.8052330631923517	172.0	52.77693129746858	0.7759791309949388	0.9502762430939228
ID4004	4004	13	181.0	34.38290840415486	392.3319169027384	0.0	15.0	15	7.49544494419371	1		1974.090909090912	2020.0	0.0	2020.0	347440.0	301.9049476285487	0.898888235315247	6.19060660139177	-0.13058408614365724	0.2635140596925651	11.34484098687287	5.448692985489563	2.6868657979422945	2.0821215320968465	176.5	53.903215734877264	0.7633526611132241	0.9805555555555557
ID2630	2630	13	179.0	34.432594644506	391.7308402585411	0.0	6.0	6	7.579903327627221	1		811.6574585635368	830.0	0.0	830.0	146910.0	122.35428436468479	0.9585136675924572	6.493147994225066	0.013913450139573527	0.15677464949160272	10.726829833969761	5.582551353361359	2.78673927509898	1.921492370600574	180.5	52.82166156187748	0.8129483495632299	0.9836512261580381
ID3942	3942	13	177.0	34.418539325842694	392.14794007490633	0.0	10.0	10	7.527227892173501	1		1305.966666666665	1351.0	0.0	1351.0	235074.0	243.1883859509988	0.9659489993307635	5.277171487695909	-0.0585051278164873	0.1259887773529941	10.872180181498509	5.397361988252198	2.764631975616947	2.0143507523050523	177.99999999999997	53.3231205906533	0.7866811637167733	0.9700272479564032
ID2699	2699	13	174.0	34.43844696969697	391.6685606060606	0.0	5.0	5	7.48482063701911	1		688.9772727272745	705.0	0.0	705.0	121260.0	105.36781588026173	0.9617867369885621	6.411415217617415	-0.22212749984166785	0.10178270432093997	10.742137682550242	5.549487322787863	2.8053630966386076	1.9356991119593687	176.0	53.40623964220596	0.7754227373937831	0.9565217391304346
ID3819	3819	13	184.0	34.42940125111707	392.630473637176	0.0	13.0	13	7.70485520780741	1		1685.1063829787206	1760.0	0.0	1760.0	316800.0	356.200222133295	0.9399506803775356	4.584347295715057	-0.029200060454894074	0.0029588568077108125	11.440548182961116	5.433619347756662	2.7461057702540757	2.10551152937949	186.5	55.3042192061893	0.7662529678429105	0.9738903394255876
ID4494	4494	13	189.0	34.27893820713664	393.0596170583116	0.0	18.0	18	7.807454335709939	1		2323.098958333335	2411.0	0.0	2411.0	446035.0	453.0694682226578	0.9053003367651712	4.872615549914225	0.07605572639300576	0.03816910205127958	11.729333383082416	5.458324910440387	2.6670620004187153	2.148888821302518	191.5	55.85716832141005	0.7712955249367339	0.9770408163265306
ID2607	2607	13	172.0	34.43895348837209	391.4970930232558	0.0	3.0	3	7.399277020331919	1		448.72093023255974	454.0	0.0	454.0	77180.0	48.81272271185853	0.9921875	9.156654566238624	-0.031233246088461276	0.03167333980550247	10.72694433965836	5.1734145630438375	-0.30980248897108636	2.0734747252396954	172.00000000000003	53.03072615270787	0.7685695302535306	0.9608938547486036
ID4594	4594	13	177.0	34.51318267419962	392.3860640301318	0.0	16.0	16	7.506054213402069	1		2118.6477272727197	2143.0	0.0	2143.0	372882.0	227.79093371009955	0.8891451538487097	8.755070541624425	0.06298420893749573	0.12046399366426667	11.152309353338886	5.48825631688739	2.6532026584331247	2.032031433922497	177.0	54.04892384399149	0.7613932597833317	0.9860724233983287
ID2678	2678	13	180.0	34.31522748375116	391.42107706592384	0.0	2.0	2	7.558877202997177	1		309.916201117318	317.0	0.0	317.0	55475.0	46.986356077030884	0.992430929589674	6.5708193275462214	-0.07655799787178569	0.01260448941375083	10.803585699247366	5.40291772466166	2.8378791526004568	1.999583604602068	179.5	53.02005879458939	0.8024055186731583	0.9808743169398906
ID3574	3574	13	177.0	34.56909430438842	392.32259570494864	0.0	11.0	11	7.537792427747439	1		1468.8202247190984	1494.0	0.0	1494.0	261450.0	192.8562042581288	0.948830856828378	7.416170010658506	-0.0674317201204712	-0.07961582979249186	11.0314218804673	5.589737192506205	2.7239905224300585	1.9735135124521428	178.49999999999997	54.399230198991425	0.7579884296070636	0.9674796747967478
ID2650	2650	13	171.0	34.07212475633528	391.54775828460043	0.0	1.0	1	7.377736139048902	1		180.77192982456168	184.0	0.0	184.0	30912.0	24.22761007163703	0.9842519685039369	7.402184179064327	0.0720357877129923	-0.10862393736102276	10.499283938112995	5.46948691651365	2.8508034208266864	1.919610394608171	170.99999999999997	53.47375944100658	0.7514923058672308	0.9633802816901409
ID4666	4666	13	187.0	34.24104683195592	392.8324150596878	0.0	19.0	19	7.6008712883693805	1		2518.8563535911617	2547.0	0.0	2547.0	455913.0	266.98995263236156	0.8506816283405225	8.67308930775377	-0.04799967288571254	0.012540677131039246	11.649564747701767	5.436991675509782	2.6337777882487137	2.1426489946960388	181.5	56.181437393269434	0.7226047310579742	0.9552631578947367
ID3548	3548	13	180.0	34.682648401826484	392.0972602739726	0.0	9.0	9	7.621781565260304	1		1193.2912087912068	1227.0	0.0	1227.0	217179.0	201.113496528262	0.9815742124466308	5.878249539628072	0.19409647264438126	0.05979505938827018	11.127689841840267	5.525118561028639	2.7769285279299094	2.0140182909972832	182.5	53.3627177350955	0.8053726054307203	0.9864864864864865
ID2783	2783	13	171.0	34.50877192982456	391.54775828460043	0.0	4.0	4	7.377736139048903	1		572.2280701754389	579.0	0.0	579.0	97851.0	62.43302789498666	0.9766081871345028	9.057003310843479	0.008028729394018408	-0.057623068610550054	10.71683262840565	5.285321049749203	2.8373291200687127	2.027659725403849	171.00000000000003	52.927627967953924	0.7670808003245767	0.963380281690141
ID4448	4448	14	226.0	280.1335540838852	467.2424576894776	0.0	19.0	19	8.491006372664467	1		2463.013215859028	2496.0	0.0	2496.0	559104.0	285.6683125240181	0.5120657448670027	5.839688987979643	-0.03745861850873981	0.313350987116318	14.06639019061563	5.346773444860603	-1.4717848375209663	2.630818443249442	226.5	64.2644334064708	0.6891864092549292	0.9556962025316456
ID2439	2439	14	203.0	279.99838187702267	467.4247572815534	0.0	0.0	0	8.097643889049511	1		31.68137254901953	32.0	0.0	95.0	6463.0	6.2950012288609685	0.126883566136732	1.1333511659961046	-0.03741622577811114	0.0319212022924434	12.331657874112771	5.458181160470135	1.6353676222737965	2.259298017336346	206.0	60.68758040220024	0.7028739360696392	0.944954128440367
ID3755	3755	14	215.0	280.11960784313726	467.96509803921566	0.0	15.0	15	8.224405803099426	1		1931.408450704217	1959.0	0.0	1959.0	411390.0	231.39127469228657	0.4920695741445678	5.505472305815737	0.04160335509695871	0.12678686273607762	12.589699598787176	5.544800711223494	-1.4729026219445334	2.2705414052670583	212.5	60.60332046211717	0.7270695535453113	0.9593679458239278
ID2508	2508	14	203.0	280.0403422982885	468.22942135289327	0.0	6.0	6	8.06810831140641	1		802.0490196078453	806.0	0.0	806.0	163618.0	56.4312873863283	0.48101768762344493	9.232339168913601	-0.06872473014821134	0.04665115728558417	12.353645953828552	5.440796546763634	-1.4681510644210425	2.270558336017345	204.5	59.20887173758116	0.7330432610009953	0.9691943127962085
ID3404	3404	14	207.0	280.1858974358974	468.2491987179487	0.0	9.0	9	8.136857890256438	1		1185.6490384615352	1203.0	0.0	1203.0	246615.0	143.77598281975366	0.5087084992750553	5.561135292742621	0.1572234132596015	0.24397669829892812	12.652992524454639	5.610757397801908	-1.474961996504846	2.255130925712743	208.0	59.63967744048057	0.7348566474989815	0.9719626168224299
ID2541	2541	14	200.0	280.04857621440533	468.63651591289783	0.0	5.0	5	7.958873497585845	1		687.9441624365496	695.0	0.0	695.0	135525.0	69.84831911066796	0.49676619782156695	6.5377046411235025	-0.20904076671727514	0.17574927145024732	12.670997271138026	5.501993465881969	1.712385564422737	2.3029829733007263	199.0	57.831759827921005	0.747704723344586	0.9900497512437811
ID3661	3661	14	211.0	280.12085308056874	468.2859399684044	0.0	13.0	13	8.19532708223289	1		1697.5165876777173	1722.0	0.0	1722.0	358176.0	204.3499646608042	0.5050275996240663	5.574938799203922	0.14236765359448514	0.2621232062737428	12.78412090933215	5.63448496813545	-1.470298169203607	2.2689067379946604	211.0	59.7526397923627	0.7426396386417219	0.9791183294663574
ID3759	3759	14	207.0	280.28042959427205	468.27326968973745	0.0	10.0	10	8.166144815976763	1		1325.1961722488004	1338.0	0.0	1338.0	276966.0	130.57242605855288	0.48834349053705317	6.660102693741086	-0.047505867053537904	0.2690456114221842	12.8136856782797	5.460773038136264	1.7016872941587122	2.3464966569372296	209.5	59.59662246359761	0.741225917340631	0.9479638009049773
ID3664	3664	14	209.0	280.08851674641147	468.17384370015947	0.0	12.0	12	8.156394191823509	1		1584.9186602870798	1608.0	0.0	1608.0	331248.0	191.72355420411546	0.5257572407694003	5.697198165734112	-0.008209045769424094	0.23720304483371782	12.967209428001489	5.362320825170257	-1.4578222312870284	2.4182084307851484	209.0	59.95303892224429	0.7306909809148256	0.9675925925925926
ID4432	4432	14	214.0	280.40965732087227	467.0747663551402	0.0	16.0	16	8.253382073025046	1		2109.098130841125	2119.0	0.0	2119.0	451347.0	144.8518579365261	0.5157155578341602	9.908210787754882	-0.07112921100508526	0.7139243293920308	14.273725198567478	5.159042646233022	-1.460322027106112	2.7667391369578467	214.0	63.95759731692255	0.6574146181258652	0.9490022172949002
ID2737	2737	14	198.0	280.0218855218855	468.3880471380471	0.0	2.0	2	7.938851142601841	1		329.4898989898985	331.0	0.0	363.0	65239.0	23.64430580380948	0.4638409585567791	8.831220613566838	-0.03006022641657441	0.25376000857054165	12.693228486966136	5.166636114849258	1.6975389607914702	2.4567684282012716	198.0	58.55859019770827	0.7255942446390063	0.9588377723970944
ID2867	2867	14	204.0	280.25182481751824	467.7660178426602	0.0	3.0	3	8.087810680942587	1		469.1121951219501	476.0	0.0	492.0	96168.0	57.319983319997995	0.5006170271551672	5.460550279183605	-0.009804425583968277	0.20455223062373912	13.286748812341694	5.189050774102144	1.725587619013523	2.5605355181055605	205.5	60.29670956771403	0.710287978128354	0.9625292740046838
ID2711	2711	14	208.0	280.20015948963317	467.7432216905901	0.0	4.0	4	8.156394191823509	1		561.2884615384603	564.0	0.0	564.0	116748.0	39.10636383387853	0.47534460618327784	9.24876555287732	0.04805881290861702	0.16832571077330175	13.026344728436584	5.346305880865086	1.7206732502427022	2.436513177268636	209.0	60.979505074176046	0.7062986233133848	0.9587155963302753
ID2615	2615	14	201.0	280.29487179487177	468.65301902398676	0.0	7.0	7	8.008710387199292	1		943.564356435645	953.0	0.0	953.0	190600.0	94.59086193193583	0.48746912636297374	6.53809902959806	-0.24073861856447007	0.28916489031415615	12.478871475462991	5.649763954656006	1.692376909445128	2.2087420953541033	201.5	58.87887140631254	0.7304087392641615	0.9805352798053528
ID2521	2521	14	215.0	280.0439005439005	468.03146853146853	0.0	1.0	1	8.263018249188557	1		167.21860465116254	168.0	0.0	168.0	35952.0	11.457504903103876	0.3959181944611122	8.27885033344648	-0.07207134876258726	0.2891971887216499	12.965632438606077	5.706696661540405	1.6676014296816852	2.272003088229027	214.5	60.991443732649586	0.7246016742222848	0.9683972911963883
ID3451	3451	14	214.0	280.19405320813775	467.9170579029734	0.0	14.0	14	8.234075889688375	1		1820.331753554492	1829.0	0.0	1829.0	384090.0	125.91355268125433	0.4887209257175042	9.491955741936364	0.043192398703116495	0.023301559299312144	12.522203831094243	5.640693757825262	1.6719517144235208	2.219975834306259	213.0	60.84596114923646	0.722979454660764	0.9424778761061947
ID3964	3964	14	201.0	280.15502909393183	468.70116375727343	0.0	8.0	8	7.988812939345246	1		1072.5555555555568	1078.0	0.0	1078.0	212366.0	76.61012407711542	0.49050340766816347	9.214519263888723	-0.16027707466687233	0.26943635760611634	12.677485673445963	5.585379500213477	-1.4652517158330405	2.2697626316996757	200.5	58.640422114830116	0.7327065354236193	0.9780487804878049
ID4350	4350	14	214.0	280.14775413711584	467.80181245074857	0.0	18.0	18	8.205031439785696	1		2365.4716981132106	2388.0	0.0	2388.0	501480.0	231.3927830514346	0.5106066606485299	6.9108747617830835	0.03967228379519448	0.32945598340525967	13.02946266824186	5.498883453235505	1.6794859744626556	2.3694742358242586	211.5	61.213947037415814	0.7092828660610218	0.9570135746606335
ID3487	3487	14	221.0	280.3705793829947	468.16215199398044	0.0	11.0	11	8.396763649746825	1		1444.4684684684662	1464.0	0.0	1520.0	320672.0	169.48598467502632	0.48917128695334744	5.5991302975812065	0.05895559041440304	0.1586318050000527	12.797783097194115	5.720679416083443	-1.475274689676206	2.2371089456986004	221.5	61.59154716376294	0.7337386011221584	0.9486081370449678
ID4511	4511	14	228.0	280.3427947598253	467.28311499272195	0.0	17.0	17	8.537737635702333	1		2196.838427947586	2226.0	0.0	2226.0	503076.0	253.66166703669046	0.49539410909674386	5.738104361245028	0.051554242018817205	0.4477345876675471	14.290887616869338	5.509956964935676	-1.460931979692684	2.5936477739869557	229.0	65.07614454786196	0.6795191745328554	0.9541666666666667
ID3072	3072	15	168.0	289.97774480712167	463.955984174085	0.0	6.0	6	7.323606749544156	1		858.4852071005939	874.0	0.0	874.0	145084.0	115.751895310457	0.7302846303176794	6.260504201156881	0.040914952545462686	0.03204073753871934	11.28830907303596	4.956726317098773	1.6072319600838951	2.277371868221914	168.5	53.90830865783539	0.7286154174171251	0.9853801169590644
ID4546	4546	15	158.0	289.9056603773585	464.9412997903564	0.0	18.0	18	7.1141599576634995	1		2400.4213836477975	2431.0	0.0	2431.0	381667.0	271.7832434838088	0.6595600358000846	7.020308066011157	0.010212933329287749	0.03216580867214891	10.84073718551424	4.851409997994597	-1.4952626934592586	2.234553911130047	159.0	52.46912966889048	0.725770426210914	0.9724770642201835
ID4163	4163	15	173.0	290.2308066083576	464.145286686103	0.0	8.0	8	7.388514429878316	1		1120.8139534883696	1134.0	0.0	1134.0	192780.0	121.9242897692679	0.6563449016824554	7.285420628508685	0.12075337368237007	-0.009276361064518901	11.855052734216553	4.861716506200724	-1.48651669616813	2.4384500246150504	171.5	55.36725248461738	0.7030205866451302	0.9772079772079773
ID4643	4643	15	159.0	290.19270833333337	464.9635416666667	0.0	16.0	16	7.136496464611085	1		2132.0000000000036	2173.0	0.0	2173.0	338988.0	296.5893465826603	0.6222437106668997	5.5144990388616	-0.057757484325153194	0.032873886515169745	11.139244378843731	4.819385393429711	1.6561200935344909	2.3113412747670923	160.0	52.815601561317	0.7207844110872313	0.9467455621301775
ID3716	3716	15	165.0	290.4161616161616	464.5616161616162	0.0	11.0	11	7.247146419131151	1		1483.1515151515182	1520.0	0.0	1520.0	244720.0	234.48908149891201	0.6407423299721096	4.94010208319818	0.03432949257481935	-0.02825433660979073	11.216447969164937	4.818568367403857	1.6370579714630895	2.3277552820544756	165.0	55.79465817520806	0.6660526580105903	0.9243697478991597
ID3109	3109	15	176.0	289.55805243445695	465.0177902621723	0.0	1.0	1	7.527227892173502	1		238.2022471910118	239.0	168.0	239.0	42400.0	7.504694990404508	0.629463570856686	24.52272620801415	-0.081483842307335	-0.10901327335292912	11.998716827293057	4.959569865859382	1.6355671217103176	2.4193059381801754	178.0	56.55859019770827	0.6992503868058376	0.9518716577540107
ID3718	3718	15	165.0	290.2249488752556	464.13803680981596	0.0	9.0	9	7.203090409536582	1		1246.6097560975652	1262.0	0.0	1262.0	204444.0	138.93642948477245	0.6655974986927384	7.171103728542316	0.07215442143507536	-0.04588795577413803	11.02606076353858	4.889319977845558	1.6565484009429465	2.255131759324357	163.0	54.48966997948985	0.6898729448048535	0.9421965317919075
ID4009	4009	15	165.0	290.1737160120846	464.39123867069486	0.0	13.0	13	7.2581186380092575	1		1759.5421686747052	1781.0	0.0	1781.0	292084.0	194.89685235916704	0.6364144455133491	7.022173800761341	0.016091149516436077	0.1653556894760648	11.807514967402623	4.714475699297849	1.6418634594043646	2.504523455102585	165.5	54.603320462117175	0.6975410257993263	0.9735294117647059
ID4137	4137	15	167.0	290.1737160120846	464.4184290030212	0.0	15.0	15	7.2581186380092575	1		2014.4337349397522	2039.0	0.0	2039.0	334396.0	223.1300853230434	0.6378256288147643	7.031680884330012	-0.00917169518144656	0.2133229294120045	11.892871247235094	4.7163084756611	1.6489642487923448	2.521648299429361	165.5	54.603320462117175	0.6975410257993263	0.9735294117647059
ID3019	3019	15	159.0	289.80696202531647	463.7457805907173	0.0	5.0	5	7.091753098990329	1		734.7784810126597	749.0	0.0	749.0	116095.0	102.54864456508675	0.7319942910850423	6.056444445564353	-0.012973425800582923	0.05201712161255546	11.068820901715434	4.735974310282895	-1.5143750244601581	2.337179253207194	158.0	53.07614454786195	0.7048037637757533	0.9604863221884499
ID2700	2700	15	186.0	289.6033243486074	464.77583108715186	0.0	0.0	0	7.684170995435563	1		94.4892473118281	95.0	0.0	95.0	17575.0	6.96573796351426	0.7437583849002334	11.571530859528012	-0.06135066103236624	-0.0056460359996428	12.186744529171778	5.097616235266959	-1.515675956683195	2.3906751639834978	185.5	57.83938843961696	0.6967971943376531	0.9440203562340967
ID4208	4208	15	167.0	290.1737160120846	464.4184290030212	0.0	17.0	17	7.2581186380092575	1		2279.2048192771067	2307.0	0.0	2307.0	378348.0	252.45762964210937	0.6108782230990117	6.847259431980461	-0.00917169518144656	0.2133229294120045	11.892871247235094	4.7163084756611	1.6489642487923448	2.521648299429361	165.5	54.603320462117175	0.6975410257993263	0.9735294117647059
ID4018	4018	15	171.0	290.4246376811594	464.67294685990333	0.0	12.0	12	7.410023978821114	1		1609.895953757224	1648.0	0.0	1648.0	278512.0	248.39524635903507	0.6641901060089274	5.1733753616991836	-0.12903994490431442	0.006073653550213686	11.192483209767682	5.198307328683055	1.6239472524869791	2.153101481324537	172.5	53.95574425329766	0.7446009542920446	0.9583333333333334
ID2931	2931	15	159.0	289.91875	464.1697916666667	0.0	4.0	4	7.136496464611085	1		601.3874999999982	609.0	0.0	609.0	96222.0	67.87381813836065	0.7102332814930008	7.359152081024544	0.012694493044559567	0.15379006627820907	11.037975977149602	4.838216248410379	-1.55879590577081	2.2814143499220787	160.0	52.445627845826145	0.7309897190925794	0.9815950920245399
ID2900	2900	15	177.0	289.6027077497666	464.89682539682536	0.0	2.0	2	7.53779242774744	1		360.97206703910547	363.0	0.0	363.0	64614.0	27.131893866895254	0.6051093350011235	10.031195967566054	-0.07771138366170707	-0.0342045991158427	12.084932371790803	4.990687510226036	-1.4968967889921077	2.421496506649333	178.5	56.40089758141725	0.7051411399515762	0.9571045576407506
ID3028	3028	15	176.0	290.1485714285714	464.4133333333333	0.0	7.0	7	7.463526651802308	1		983.2655367231667	1006.0	0.0	1006.0	174038.0	149.93673892857058	0.6244589785925463	5.041826745964012	0.04595679358631949	0.15275717293942467	12.15911487901726	4.9607139005435155	-1.490329137495399	2.4510816634043455	175.0	55.56585103807297	0.7122492032014741	0.9887005649717514
ID4693	4693	15	170.0	289.99512670565304	464.18615984405454	0.0	19.0	19	7.377736139048903	1		2529.0701754386037	2559.0	0.0	2559.0	432471.0	275.93457406437284	0.6548086415501535	7.253562837192338	0.01094531652427952	0.11531785965619028	11.747704339373406	4.948726184072133	-1.4778811006468937	2.3738844911614474	171.0	54.766297550714675	0.716438986937791	0.9855907780979827
ID3126	3126	15	168.0	289.73131313131313	464.2808080808081	0.0	3.0	3	7.247146419131151	1		482.94478527607487	492.0	0.0	492.0	78720.0	66.33372897087891	0.6686183497145964	5.834643704937423	-0.2784544031086525	-0.13965962424816772	11.213119219650183	5.22436193874732	-1.5141099997349625	2.1463136266433387	165.0	53.1377572167371	0.7343234002172101	0.9850746268656716
ID4124	4124	15	166.0	290.4079079079079	464.70120120120123	0.0	10.0	10	7.280013464932681	1		1383.2363636363627	1392.0	0.0	1392.0	228234.0	108.42294616449419	0.6303271012009178	9.864984819430976	0.06605879781477851	-0.1928786371109855	11.640113069721519	4.880881548404259	-1.4819899557037757	2.3848382621633384	166.5	53.56516290732778	0.7292211256267973	0.9652173913043478
ID3900	3900	15	157.0	290.26881720430106	464.8795698924731	0.0	14.0	14	7.024103669400641	1		1889.4615384615327	1914.0	0.0	1914.0	294756.0	216.01760336319535	0.6738393283243763	7.042413075094345	0.023320688238356223	0.07908438216600443	10.939708154327196	4.8558343236381205	-1.5069269298702506	2.252899795421948	155.0	52.71697094474451	0.7008751558667283	0.9538461538461539
ID2913	2913	16	102.0	317.0967479674797	24.795934959349594	0.0	2.0	2	5.711984185363134	1		355.33980582524276	366.0	0.0	366.0	36600.0	61.84762322030787	0.7916734822534062	5.077361364978059	0.04206492566346127	0.06103979568241093	7.493606971778169	4.6172881111797714	2.565991872572675	1.6229455020651644	102.5	38.492525217062436	0.8693225064413248	0.9903381642512076
ID3809	3809	16	107.0	318.00786163522014	25.602201257861637	0.0	14.0	14	5.808687281605183	1		1868.3653846153823	1905.0	0.0	1905.0	194310.0	262.8904329963644	0.7789715274522467	6.224000416600266	0.09867466433227665	0.14002926769947605	7.672331618475825	4.758088266578812	-0.4127367447031521	1.6124819861722381	106.0	40.171402313536966	0.8254328418954993	0.9636363636363637
ID4130	4130	16	103.0	317.27996715927753	25.496715927750408	0.0	10.0	10	5.684052554969451	1		1396.000000000002	1396.0	1396.0	1396.0	139600.0	2.0566722781343078E-12	0.7787234576735022	5.9432656741904E14	0.09916551902183132	0.06952603423764524	7.295383986940561	4.729006835552809	-0.3990678269811442	1.5426883996220209	101.49999999999999	38.98006460044607	0.8394421983991803	0.9575471698113206
ID4678	4678	16	115.0	318.5701754385965	25.476608187134506	0.0	17.0	17	6.023896332520351	1		2264.598214285717	2285.0	0.0	2285.0	253635.0	215.91220520652084	0.7544832599510548	9.020785219748996	-0.14603213789219235	-0.09203392578642958	7.9105134299343	5.122445523788013	-0.47726714124735825	1.5442845401085945	114.00000000000001	41.291603214251424	0.8402165361601278	1.0000000000000002
ID3047	3047	16	104.0	317.2156862745098	25.060457516339866	0.0	7.0	7	5.698035485213008	1		999.0099009900979	1009.0	0.0	1009.0	100900.0	100.39925249218781	0.7661006084859933	8.632561397955163	0.021784735931493947	0.07381586119471278	7.616612844364905	4.441447649252233	-0.48707977812307823	1.714894206992904	101.99999999999999	39.60989317173667	0.8169635749650745	0.9577464788732392
ID4167	4167	16	104.0	317.48381877022655	25.19093851132686	0.0	8.0	8	5.725898905580716	1		1126.8431372549007	1138.0	0.0	1138.0	114938.0	112.67879039074586	0.7744180793602472	8.729127020387864	-0.07074950490041827	-0.0033203165501444827	7.642177088548539	4.511661941722348	2.683999668530274	1.6938718342073082	103.00000000000001	40.318427571709506	0.7962325294510055	0.9493087557603687
ID4615	4615	16	115.0	318.48398835516736	25.48544395924309	0.0	16.0	16	6.037092178196722	1		2080.043478260865	2155.0	0.0	2155.0	239205.0	396.58603171215987	0.7655212953851622	4.548302184452704	0.03367372988087707	0.03203580782725668	7.862254473517932	4.921266607506644	-0.39522531123119814	1.597607912874555	114.50000000000001	40.61684305780824	0.87217376906357	0.9956521739130435
ID2792	2792	16	106.0	317.28930817610063	24.616352201257865	0.0	0.0	0	5.8086872816051835	1		108.79999999999993	112.0	0.0	112.0	11424.0	18.74853840457143	0.8396358841294822	5.297251504481232	-0.13687799434547573	0.14239399499966254	7.85819726288869	4.538880002102375	2.672417262903479	1.7313075602899466	106.00000000000001	40.503192575180904	0.8119648248056996	0.9680365296803656
ID3081	3081	16	101.0	317.22845528455287	24.87560975609756	0.0	6.0	6	5.711984185363134	1		870.382352941177	879.0	0.0	879.0	88779.0	87.03396902764955	0.8034146047817549	8.910363537647257	0.02784505057630589	0.022912630745495943	7.572733307889771	4.561148997931477	-0.528553471803231	1.6602687856336364	102.5	40.1251134905604	0.8000206219611787	0.9715639810426541
ID3115	3115	16	99.0	316.9759535655058	24.8150912106136	0.0	1.0	1	5.655982988081821	1		233.37623762376273	243.0	0.0	243.0	23571.0	47.62790179824185	0.7875868392084513	4.31773995023589	0.15109489849809263	0.04258163919509038	7.483111257138158	4.615522716402994	2.563207245378305	1.6212922602556175	100.5	38.33921976986086	0.8591903387422618	0.9901477832512315
ID3021	3021	16	98.0	317.2083333333333	24.94	0.0	5.0	5	5.641895835477563	1		728.4699999999993	751.0	0.0	751.0	72847.0	128.75640260632147	0.7936131446767996	5.006715422437689	-0.021293952473550867	0.07852899276516094	7.672121020697796	4.442876489705373	2.65916563081555	1.726836439967425	100.0	38.88835738231541	0.830941913135968	0.975609756097561
ID3757	3757	16	103.0	317.27996715927753	25.496715927750408	0.0	9.0	9	5.684052554969451	1		1267.0	1267.0	1267.0	1267.0	126700.0	0.0	0.7755898762315575	Infinity	0.09916551902183132	0.06952603423764524	7.295383986940561	4.729006835552809	-0.3990678269811442	1.5426883996220209	101.49999999999999	38.98006460044607	0.8394421983991803	0.9575471698113206
ID2994	2994	16	102.0	317.0967479674797	24.795934959349594	0.0	4.0	4	5.711984185363134	1		609.9223300970876	622.0	0.0	622.0	62822.0	86.2476699680031	0.7844921056879648	6.217719199958324	0.04206492566346127	0.06103979568241093	7.493606971778169	4.6172881111797714	2.565991872572675	1.6229455020651644	102.5	38.492525217062436	0.8693225064413248	0.9903381642512076
ID3765	3765	16	109.0	317.9931506849315	25.30213089802131	0.0	11.0	11	5.903806614136771	1		1497.2727272727243	1525.0	0.0	1525.0	164700.0	204.68552335120756	0.7975937591835462	6.491334327670125	0.07681589165195997	-4.3193967660447725E-4	8.024335569971825	4.709757919492632	-0.4643529838435727	1.7037681569069398	109.5	41.33490972157945	0.8053598900819339	0.9605263157894737
ID3127	3127	16	99.0	317.0538971807629	24.922885572139304	0.0	3.0	3	5.655982988081821	1		483.14000000000055	493.0	0.0	493.0	48314.0	69.36771000919099	0.8347122115154693	6.337448578487978	0.023216413020237515	0.06874188247543628	7.66174120522351	4.4567413850757545	2.6182827375217075	1.7191352477575448	100.5	38.5479228395898	0.8499120051889192	0.9852941176470589
ID3991	3991	16	107.0	318.28930817610063	25.616352201257865	0.0	13.0	13	5.8086872816051835	1		1758.09523809524	1775.0	0.0	1775.0	184600.0	173.22226294836446	0.7921250849749618	8.97210057579345	-0.13687799434547573	0.14239399499966254	7.85819726288869	4.538880002102375	2.672417262903479	1.7313075602899466	106.00000000000001	40.503192575180904	0.8119648248056996	0.9680365296803656
ID4504	4504	16	113.0	318.6607142857143	25.395833333333336	0.0	18.0	18	5.970821321441846	1		2394.036363636366	2416.0	0.0	2416.0	263344.0	230.3565615617343	0.7630984259245313	8.996304590405225	-0.08843776291844138	-0.1824709440235794	7.653100927618838	5.131036249314031	-0.4340735711602333	1.4915312532905964	112.0	41.291603214251424	0.8254758951748624	0.9911504424778761
ID4025	4025	16	112.0	318.2298091042585	25.394273127753305	0.0	12.0	12	6.010671516715935	1		1592.105263157893	1650.0	0.0	1650.0	181500.0	304.94297648922316	0.7669622890221165	4.532417089682462	-0.029534194557778927	-0.08705713904468106	7.932827854605134	4.824873266310966	2.6375490691765675	1.6441525853114207	113.5	42.24196145789077	0.7993142832524707	0.9419087136929459
ID4669	4669	16	113.0	318.9541484716157	25.453420669577874	0.0	19.0	19	6.037092178196722	1		2439.1293103448247	2549.0	0.0	2549.0	282939.0	519.9222605798635	0.7549035928180338	4.036125275656039	-0.037259587476016875	0.04623288349066892	7.9963971355946235	4.70592464575743	2.731309977346927	1.6992191200519284	114.50000000000001	41.7326411340826	0.8261589444573154	0.974468085106383
ID4063	4063	16	112.0	318.3402457757296	25.518433179723502	0.0	15.0	15	5.876786762418838	1		1991.4259259259227	2029.0	0.0	2029.0	215074.0	274.81865571167424	0.7506269499289652	6.214103530727516	-0.09086327342168295	0.0978344370732428	7.755169548314242	4.7666488322367835	-0.5384359527159595	1.6269647337697992	108.5	40.321998135825545	0.8386012622990944	0.9774774774774775
ID3074	3074	17	233.0	243.26709401709402	384.6972934472935	0.0	6.0	6	8.63044108762739	1		848.9361702127634	875.0	0.0	875.0	199500.0	149.06738627861208	0.9883226912469875	5.661536277624376	0.23515051698705014	0.12228237701370867	14.716518616271955	5.308967063353134	0.26348450943725954	2.7720116626560927	234.0	65.48909782094069	0.6856266754419458	0.9570552147239262
ID4162	4162	17	244.0	243.6727642276423	384.9512195121951	0.0	8.0	8	8.848967849484623	1		1095.8524590163936	1133.0	0.0	1133.0	267388.0	202.17751529139304	0.9944118724807621	5.405061966147863	0.04799115387283061	0.06514028889851711	14.649153650732357	5.530320473387397	0.2552738579221069	2.648879702582507	246.0	66.8507540731332	0.6917232132570287	0.9742574257425742
ID3107	3107	17	213.0	242.88901960784312	384.3729411764706	0.0	1.0	1	8.224405803099426	1		233.64622641509527	237.0	0.0	237.0	49533.0	28.05904969974506	0.981086837732651	8.247451024041764	-0.09694154040055032	0.08938481579295608	13.407828183601188	5.266533310377573	0.25862222902180076	2.5458546245556626	212.5	62.28178206211227	0.6884093137277859	0.963718820861678
ID4675	4675	17	282.0	244.39725627554	385.3879159369527	0.0	19.0	19	9.532967665185499	1		2524.24125874126	2551.0	0.0	2551.0	721933.0	260.35076442629696	0.9859405052323688	9.62690031451277	0.03368449665262753	0.03166645035913679	16.332367472872047	5.739389542362439	0.3266309671767112	2.8456628274353624	285.50000000000006	74.01187542999189	0.6549575581527465	0.9453642384105962
ID4133	4133	17	257.0	244.53165374677002	385.6937984496124	0.0	15.0	15	9.062226582657155	1		1981.7325581395262	2037.0	0.0	2037.0	511287.0	331.5892902061587	0.9868073878627966	5.936782946719795	-0.04182621223947253	0.05478636929902252	15.15776004813892	5.4688882546904285	0.288748693665128	2.7716346252163344	258.0	70.01960303821583	0.6612874510900334	0.9416058394160584
ID2982	2982	17	207.0	243.36924939467312	384.64447134786116	0.0	4.0	4	8.107465170875097	1		610.0289855072465	619.0	0.0	619.0	126276.0	74.15621880078513	0.9741318712217069	8.118475457123612	0.2247474154842441	0.04645893216164641	13.50849429232986	5.1573667850250065	0.2654366065365335	2.6192618937930283	206.49999999999997	61.76566417875656	0.6801985289189182	0.9450800915331806
ID3015	3015	17	213.0	243.53015873015875	384.7261904761905	0.0	5.0	5	8.175883811466258	1		743.425837320576	747.0	0.0	747.0	155376.0	51.67107045079564	0.9624404708419446	14.11229261422774	0.22062491359727868	0.04642159332914185	13.520729338580077	5.22201602108889	0.26919039077237195	2.5891780653251897	210.0	63.08743093715636	0.6630457171378872	0.9271523178807947
ID4519	4519	17	293.0	244.2396184062851	385.37373737373736	0.0	18.0	18	9.72306722164286	1		2363.9393939393976	2421.0	0.0	2421.0	702090.0	367.8906312815925	0.9863013698630135	6.381343160216082	-0.021236421228165415	0.23115055966311332	16.48107401301932	6.023250263279998	0.310569177117773	2.736242608661665	297.0	74.56961372526234	0.6711854395303286	0.9721767594108022
ID2760	2760	17	212.0	243.13492063492063	384.34285714285716	0.0	0.0	0	8.175883811466258	1		103.97129186602874	106.0	0.0	106.0	21730.0	14.558210040147712	0.9650206543982838	7.014632838351256	-0.07546361904907047	0.05414733528768807	13.27104793853284	5.213493140839883	0.29406213338445875	2.545519401296249	209.99999999999994	61.75198400509791	0.6920338339477942	0.9633027522935779
ID3726	3726	17	237.0	243.8740350877193	385.04105263157896	0.0	9.0	9	8.694745422877562	1		1241.5932203389864	1263.0	0.0	1263.0	293016.0	163.37567918630074	0.9802098806842685	7.523670630832936	0.045731760400577845	0.08064717269743645	14.603679281678009	5.357704982772274	0.2681978724436871	2.725734120978331	237.50000000000006	66.09534799305904	0.6831745682368607	0.969387755102041
ID3023	3023	17	235.0	243.27754237288136	384.7436440677966	0.0	7.0	7	8.667244841319219	1		974.3459915611764	1004.0	0.0	1004.0	230920.0	170.3399346657012	0.9855509830818472	5.678384214360698	0.21551197328930213	0.075320973964134	14.692767411869374	5.313199415855814	0.26316293743623365	2.765333325909576	236.00000000000006	65.80429186972098	0.6848783331186927	0.9554655870445349
ID4624	4624	17	261.0	244.58492975734353	385.3882503192848	0.0	16.0	16	9.114761669619748	1		2127.022900763355	2160.0	0.0	2160.0	557280.0	265.35220477130576	0.9820062006985598	7.943075346791653	0.12641374308894066	-0.019322596417393124	15.364616461966465	5.7670625104149655	0.2762349164567488	2.6642014776532936	261.0	70.02930646148907	0.6687914629323122	0.9684601113172544
ID4115	4115	17	250.0	244.1154357950765	385.22255489021956	0.0	10.0	10	8.929536745489072	1		1360.128514056229	1388.0	0.0	1388.0	338672.0	195.0939794993573	0.9891951703713346	6.9337896876299485	0.27505015816781064	0.06521213498547947	14.904103849886747	5.549633638081458	0.27880084523246285	2.685601396750793	250.5	67.79827507612643	0.684826101727173	0.9561068702290076
ID3827	3827	17	254.0	244.34251968503938	385.5807086614173	0.0	14.0	14	8.991702346646203	1		1869.312252964414	1907.0	0.0	1907.0	472936.0	265.95061849195423	0.9788062827225129	6.953513648794287	-0.013835450489680864	-0.0989050831946977	15.122874019159962	5.610501268766193	0.27963697221951267	2.6954586220930734	254.00000000000003	68.86868596482486	0.6729766368387512	0.9548872180451129
ID3700	3700	17	244.0	244.3721088435374	385.35238095238094	0.0	11.0	11	8.83096382707056	1		1483.9549180327904	1515.0	0.0	1515.0	362085.0	215.07926095798052	0.9807411500059199	6.832487428396532	0.13599000213502388	0.15294983388761466	14.937908241602956	5.433850921323843	0.2903852879181281	2.7490463867867123	245.0	67.63902314454447	0.6729476715446222	0.9722222222222222
ID3128	3128	17	213.0	242.80132708821233	384.4929742388759	0.0	3.0	3	8.243734633055539	1		482.4037558685434	494.0	0.0	494.0	102752.0	74.96971957898288	0.9809965651068384	6.372921279300908	-0.01731169336127155	-0.029751730385315645	13.415799047624061	5.182818017748223	0.2632727075802587	2.588514395389252	213.50000000000003	62.72086783572837	0.6819988239265347	0.9510022271714925
ID2937	2937	17	208.0	242.95993589743588	384.4775641025641	0.0	2.0	2	8.13685789025644	1		364.63768115941906	370.0	0.0	370.0	75480.0	44.32601123794923	0.9806749754936283	8.146006797530026	0.03601342102652798	0.07749730807662755	13.338244558599557	5.139301964037377	0.26131325107124104	2.595341673234002	208.00000000000006	61.78648611480241	0.6846777345928454	0.9541284403669726
ID3993	3993	17	253.0	244.65480895915678	385.4196310935442	0.0	13.0	13	8.97398468933946	1		1741.4474708171138	1776.0	0.0	1776.0	447552.0	245.77725513962514	0.9973162772484011	7.075949924172262	0.21448724778474618	-0.03876105057794626	14.833004151674965	5.864359724537788	0.2665381053650524	2.5293475926468783	253.00000000000003	68.23321008456219	0.682871170813656	0.9656488549618322
ID4697	4697	17	262.0	244.75411913814958	385.606463878327	0.0	17.0	17	9.149617481968136	1		2262.1969696969622	2297.0	0.0	2297.0	597220.0	281.1239375787029	0.9821438923995593	7.974482814575646	0.40972899908578936	0.15738641735365697	15.803961646086286	5.5744521414198	0.28497557210963387	2.835069930667851	263.0	70.73069942717747	0.6606169418265847	0.942652329749104
ID4031	4031	17	234.0	244.49929676511957	385.58720112517585	0.0	12.0	12	8.685588237163811	1		1617.2941176470672	1652.0	0.0	1652.0	384916.0	237.41620250984673	0.9885724574618132	6.772916711109252	-0.0815766290371153	-0.03957800303910806	14.429482338911845	5.27105589168869	0.3188726509414473	2.737493708170313	236.99999999999994	66.24182870363583	0.6787245894092672	0.949899799599198
ID3008	3008	18	214.0	249.82704402515725	45.01808176100629	0.0	5.0	5	8.214724333230155	1		726.9433962264151	741.0	0.0	741.0	154112.0	101.05348686397792	0.7908720282767636	6.353615806555719	0.04190349713077849	0.11036489237979544	13.780053803894786	4.985811378968604	1.2219548927889217	2.7638538156542563	212.0	66.47806072749786	0.6028219273446581	0.9137931034482758
ID4160	4160	18	224.0	249.4612229679344	44.64019388516033	0.0	8.0	8	8.43458710086494	1		1115.7443946188368	1131.0	0.0	1131.0	248811.0	130.58538386702867	0.7751461839685839	7.461903520156999	-0.015458309289791174	-0.18312894253966697	14.589833443421282	5.176436679550506	1.2120570982398224	2.818509014329947	223.50000000000003	66.12722583650813	0.6422835280617446	0.9530916844349682
ID4003	4003	18	202.0	249.36341463414635	43.53821138211382	0.0	13.0	13	8.07796550300118	1		1726.3201970443433	1779.0	0.0	1779.0	350443.0	302.02360562121237	0.7666531451854334	4.96087278266699	-0.1437840690281813	-0.38899165508596995	13.257647965873316	5.142314081661866	1.1627693993222108	2.578148233526175	205.0	62.334054709725805	0.6629991466521531	0.9234234234234234
ID4579	4579	18	202.0	249.29785478547853	42.83828382838284	0.0	16.0	16	8.018640596081465	1		2088.5147058823527	2141.0	0.0	2141.0	426057.0	331.8662630208746	0.7961741549941506	5.579098908785107	-0.02753746977069866	0.17766349217486002	13.109749072517321	5.176967449206394	1.1504278992931052	2.5323220980512415	201.99999999999997	61.65007541433738	0.6678731882738806	0.9417249417249416
ID4451	4451	18	219.0	249.21183800623055	43.006230529595015	0.0	18.0	18	8.253382073025046	1		2369.4697674418685	2403.0	0.0	2403.0	509436.0	282.52456309959496	0.7757584843584687	7.327698489143539	-0.04908216548480097	-0.06365020437025021	14.067259591836212	5.119014984333933	1.1670845730405672	2.748040323165139	213.99999999999997	64.32770145505114	0.6498716179025839	0.9224137931034481
ID2949	2949	18	216.0	249.6316199376947	44.55373831775701	0.0	4.0	4	8.253382073025046	1		604.4065420560755	613.0	0.0	613.0	129343.0	72.23798796587178	0.7975706814044093	7.424662483416856	-0.0346462594787121	-0.009327671887531487	14.04428936024638	5.001524356406547	1.1819036226719948	2.808001792944742	214.0	64.5456046842259	0.6454911464025541	0.9324618736383442
ID3782	3782	18	194.0	249.07459505541348	42.85294117647059	0.0	14.0	14	7.888572922204058	1		1871.630769230772	1901.0	0.0	1901.0	364968.0	234.56234103512637	0.7570095671873857	6.875734942674662	0.005152724077802995	-0.07026791281716115	12.724746956727223	5.01923607177997	1.1487331803727838	2.5351959490948293	195.49999999999997	62.441490146005364	0.6301009118879778	0.9265402843601895
ID2921	2921	18	205.0	249.58169934640523	44.825163398692816	0.0	2.0	2	8.058239062071396	1		363.40196078431524	367.0	0.0	367.0	74134.0	36.24880084415013	0.8303109607811677	9.095770801668769	0.0341475248250458	0.012734329281574142	13.501957567866551	4.914881092706491	1.1893812671577508	2.747158540193979	204.0	63.407069576443234	0.6376240168272845	0.9400921658986177
ID2733	2733	18	215.0	249.65445232466507	44.7387706855792	0.0	0.0	0	8.205031439785696	1		99.52830188679265	100.0	0.0	100.0	21100.0	6.868028197434417	0.8348774110095527	13.187430292464448	4.899656982537768E-4	-0.10181375561644074	13.850517062904977	4.946198157090887	1.2208571086269278	2.800234973006253	211.50000000000003	63.61208747436231	0.6568117912861	0.9379157427937914
ID4590	4590	18	211.0	248.96213895394223	42.476580796252925	0.0	19.0	19	8.243734633055537	1		2464.1255813953485	2535.0	0.0	2535.0	529787.0	418.48720438071433	0.8250424099394519	5.323704751299434	-0.20288497964397223	-0.016522624709809197	13.939175272580599	5.387964834770988	1.095620489670473	2.5870947008831164	213.5	63.428647731699705	0.6668633323618521	0.9638826185101579
ID3727	3727	18	215.0	249.80561970746726	43.763279445727484	0.0	11.0	11	8.301451099584376	1		1453.4566210045634	1523.0	0.0	1523.0	318307.0	318.6564709905082	0.8156186184394353	4.097998843654031	-0.0015087353743801382	-0.10436149803933092	13.939379236464266	5.168757932130138	1.1448679138367548	2.6968527873619337	216.49999999999994	65.53129765688864	0.6335344398653728	0.937229437229437
ID3026	3026	18	212.0	249.7147971360382	44.761734287987274	0.0	7.0	7	8.166144815976763	1		995.2105263157885	1005.0	0.0	1005.0	207999.0	98.07445995954423	0.7911596928626183	8.964351489784669	-0.15811609626053497	-0.1105223987471183	13.866041115024414	5.077573101004745	1.2215711608296622	2.73084027333464	209.50000000000006	63.14963962580058	0.6601644568519884	0.9458239277652373
ID4659	4659	18	208.0	249.1386217948718	42.83573717948718	0.0	17.0	17	8.13685789025644	1		2218.3605769230726	2273.0	0.0	2273.0	461419.0	348.99211649478747	0.7754840149528536	5.552679429028837	-0.031081006015779133	0.024361184793021965	13.045682205081587	5.300698521569958	1.1370232191312954	2.4611251049263076	208.00000000000006	61.29373226960401	0.695730535600349	0.95852534562212
ID3636	3636	18	212.0	249.47692919649958	44.02505966587112	0.0	9.0	9	8.166144815976763	1		1235.028571428574	1253.0	0.0	1253.0	259356.0	149.03883165956117	0.783166493940279	7.278967274436931	0.035955562310843785	0.07944649537274222	13.72010499145207	4.987103336800968	1.2157384707474934	2.75111704427865	209.5	63.31964868835432	0.6566242202140878	0.9415730337078649
ID3990	3990	18	195.0	249.41838487972507	43.06357388316152	0.0	12.0	12	7.85825158159596	1		1606.1855670103066	1640.0	0.0	1640.0	311600.0	233.65287258737118	0.781034497540789	6.029099831925194	0.09312117458693756	0.16548173329934288	12.910021220841664	5.036112394853414	1.1401322655610935	2.563489495197701	194.00000000000006	60.37649479990224	0.6687684887126889	0.9417475728155342
ID4054	4054	18	204.0	249.3494623655914	43.16335814722911	0.0	15.0	15	8.008710387199292	1		1997.191176470591	2027.0	0.0	2027.0	407427.0	244.59597272338976	0.7966338384014815	7.241015999167984	-0.06869402384540449	0.06114171650457695	13.261396277462302	5.180783935082864	1.1449365140887606	2.5597277253080795	201.5	62.077856059885136	0.6570697827112111	0.9264367816091954
ID3129	3129	18	195.0	249.71003401360542	44.8358843537415	0.0	3.0	3	7.898654169668588	1		487.4619289340085	495.0	0.0	495.0	96030.0	60.77228173166178	0.806412344030746	7.161523652137197	0.06283577689109912	0.07508420580848962	13.52615447799915	4.722107690142551	1.204732676206655	2.8644315982532835	196.0	63.40706957644322	0.6126191534222932	0.9223529411764707
ID3065	3065	18	209.0	249.7775119617225	44.08771929824562	0.0	6.0	6	8.156394191823509	1		858.4976076555039	871.0	0.0	871.0	179426.0	103.85025852722906	0.784129120146104	7.266458602679861	-0.027388877005078048	-0.08811636304575263	13.684113748493333	5.02702066708275	1.208221050689388	2.722112092774509	209.0	64.46670523863422	0.6319536119034012	0.930957683741648
ID4126	4126	18	196.0	249.7565445026178	43.43106457242583	0.0	10.0	10	7.797255174810174	1		1363.895833333332	1393.0	0.0	1393.0	261868.0	199.46811364103075	0.7621625384718311	5.914790299882475	-0.09213465997289552	0.03232667102696499	12.742167027551657	4.956172659155392	1.1706778197211227	2.570969153791167	191.00000000000003	59.78892934475918	0.6714314476647142	0.9455445544554457
ID3103	3103	18	210.0	249.41706924315622	45.02254428341384	0.0	1.0	1	8.117274569709016	1		229.485576923078	233.0	0.0	233.0	47733.0	27.91653854444043	0.8100077044813161	7.357538606314266	0.07575717548729548	0.07762294116638811	13.773837636953008	4.957358854059253	1.2163288055205448	2.7784628957563813	207.00000000000006	63.101486617805335	0.6532825044731922	0.945205479452055
ID3713	3713	19	105.0	194.06299840510366	473.1347687400319	0.0	11.0	11	5.767441643068972	1		1519.0000000000034	1519.0	1519.0	1519.0	157976.0	3.427121475856909E-12	0.609911197469209	3.358326811720671E14	0.005306951181392384	0.6347444123668431	8.09842101904079	4.631668396938717	1.6303637676483334	1.7484889514960549	104.5	40.83062142737184	0.7876879013925376	0.9587155963302753
ID4164	4164	19	104.0	194.0188679245283	473.21069182389937	0.0	8.0	8	5.808687281605183	1		1134.999999999998	1135.0	1135.0	1135.0	120310.0	2.0560845735136123E-12	0.5865089813384199	4.081473813876835E14	-0.07021020168738716	0.5373485176842107	8.074077203572939	4.6892400709983395	1.7188327927571108	1.7218306338182356	106.0	40.155374460927135	0.8260919096511922	0.9906542056074766
ID3016	3016	19	104.0	194.0188679245283	473.21069182389937	0.0	5.0	5	5.808687281605183	1		740.9433962264162	748.0	0.0	748.0	78540.0	72.65218250432353	0.5425558032426281	7.174140723178674	-0.07021020168738716	0.5373485176842107	8.074077203572939	4.6892400709983395	1.7188327927571108	1.7218306338182356	106.0	40.155374460927135	0.8260919096511922	0.9906542056074766
ID3752	3752	19	107.0	194.15544871794873	473.24038461538464	0.0	9.0	9	5.753627391751592	1		1253.8269230769217	1266.0	0.0	1266.0	130398.0	124.14151354247016	0.5590138846822142	7.243078008381545	0.022337304843689756	0.20088211892344268	7.905494339701491	4.936032105784546	-1.457921443643015	1.6015889220892678	104.0	39.939755294678406	0.8192800958839223	0.985781990521327
ID4008	4008	19	111.0	194.14848484848483	472.85606060606057	0.0	12.0	12	5.917270272703197	1		1645.000000000003	1645.0	1645.0	1645.0	180950.0	2.9693858046695324E-12	0.5772018286650663	4.0548024134616406E14	0.02055086276760964	0.4760698713436863	8.334798339837144	4.717914881132982	1.6972370071225418	1.766627535644642	110.0	40.89580466036301	0.8265041407672791	0.9777777777777777
ID3113	3113	19	109.0	193.7972972972973	473.3678678678679	0.0	1.0	1	5.944106103225343	1		239.81981981981926	242.0	0.0	242.0	26620.0	22.96962349721042	0.53944020356234	7.317145276346531	-0.23925770638947585	1.3332000786233682	9.169417165978347	4.832768432174024	-1.358375670113336	1.8973425469619445	111.0	41.23813699122535	0.8202283364721763	0.9910714285714286
ID3018	3018	19	109.0	194.17746913580248	473.0108024691358	0.0	7.0	7	5.863230142835039	1		1003.0000000000008	1003.0	1003.0	1003.0	108324.0	7.995179441357936E-13	0.5912800135148042	9.322863046373754E14	0.006537985595403646	0.5456894286149325	8.257992984864716	4.706897830921947	1.739070856836513	1.754444919244659	108.0	41.00876701224514	0.807012377844576	0.968609865470852
ID4011	4011	19	112.0	194.0052790346908	472.93891402714934	0.0	15.0	15	5.930703366659714	1		2002.792792792791	2021.0	0.0	2021.0	222310.0	191.8248309415806	0.5094286234467222	7.047449187972572	-0.06665030865229422	0.5817353905954851	8.428147254329753	4.796369633069991	1.6464607485345282	1.7571930228686703	110.5	42.07578688459023	0.7843459322937302	0.9650655021834061
ID4685	4685	19	112.0	194.0052790346908	472.93891402714934	0.0	17.0	17	5.930703366659714	1		2268.3783783783824	2289.0	0.0	2289.0	251790.0	217.26226522774763	0.519615116117218	7.14018333511134	-0.06665030865229422	0.5817353905954851	8.428147254329753	4.796369633069991	1.6464607485345282	1.7571930228686703	110.5	42.07578688459023	0.7843459322937302	0.9650655021834061
ID2991	2991	19	104.0	194.0188679245283	473.21069182389937	0.0	4.0	4	5.808687281605183	1		621.0000000000007	621.0	621.0	621.0	65826.0	6.853615245045374E-13	0.5864808737462396	6.699168303293734E14	-0.07021020168738716	0.5373485176842107	8.074077203572939	4.6892400709983395	1.7188327927571108	1.7218306338182356	106.0	40.155374460927135	0.8260919096511922	0.9906542056074766
ID4111	4111	19	104.0	194.0188679245283	473.21069182389937	0.0	10.0	10	5.808687281605183	1		1386.000000000002	1386.0	1386.0	1386.0	146916.0	2.0560845735136123E-12	0.5959242643145013	5.034206690872109E14	-0.07021020168738716	0.5373485176842107	8.074077203572939	4.6892400709983395	1.7188327927571108	1.7218306338182356	106.0	40.155374460927135	0.8260919096511922	0.9906542056074766
ID3056	3056	19	111.0	194.14848484848483	472.85606060606057	0.0	6.0	6	5.917270272703197	1		869.9999999999993	870.0	870.0	870.0	95700.0	6.852428780006613E-13	0.5292832982661728	8.7883017911722E14	0.02055086276760964	0.4760698713436863	8.334798339837144	4.717914881132982	1.6972370071225418	1.766627535644642	110.0	40.89580466036301	0.8265041407672791	0.9777777777777777
ID2770	2770	19	111.0	193.86111111111111	473.1358024691358	0.0	0.0	0	5.863230142835039	1		108.00000000000018	108.0	108.0	108.0	11772.0	1.8559442351185899E-13	0.543469630805876	4.09794400695967E14	-0.26717497815544367	1.4249984480346602	9.016887228900714	4.842319621796295	-1.3681951787360465	1.862100797376905	108.0	40.36138198722737	0.8331084953991	0.9908256880733946
ID3794	3794	19	111.0	194.03636363636363	472.94242424242424	0.0	14.0	14	5.917270272703197	1		1902.9999999999966	1903.0	1903.0	1903.0	209330.0	3.4262143900033065E-12	0.5473126717809279	3.929268171540814E14	-0.13965951420816392	1.2748861175049235	9.497429007024873	4.599112769348212	1.6662128876092361	2.065056780151719	110.0	42.18943736721755	0.7765958791636989	0.9821428571428571
ID4628	4628	19	112.0	194.0052790346908	472.93891402714934	0.0	16.0	16	5.930703366659714	1		2143.5135135135124	2163.0	0.0	2163.0	237930.0	205.30287448126518	0.5167539012996667	7.114261667869207	-0.06665030865229422	0.5817353905954851	8.428147254329753	4.796369633069991	1.6464607485345282	1.7571930228686703	110.5	42.07578688459023	0.7843459322937302	0.9650655021834061
ID3961	3961	19	109.0	194.07716049382714	472.94598765432096	0.0	13.0	13	5.863230142835039	1		1770.0000000000023	1770.0	1770.0	1770.0	191160.0	2.2843369832451245E-12	0.5544454353005597	5.527470347362804E14	-0.042740679036859186	0.5917235071656927	8.37189484065042	4.593333276654559	-1.4831687308916501	1.822618638016156	108.0	40.89580466036301	0.8114767927533286	0.968609865470852
ID3130	3130	19	104.0	194.0188679245283	473.21069182389937	0.0	3.0	3	5.808687281605183	1		496.00000000000034	496.0	496.0	496.0	52576.0	3.426807622522687E-13	0.5723350064048569	1.0537247337588564E15	-0.07021020168738716	0.5373485176842107	8.074077203572939	4.6892400709983395	1.7188327927571108	1.7218306338182356	106.0	40.155374460927135	0.8260919096511922	0.9906542056074766
ID4667	4667	19	124.0	193.6740294511379	472.45046854083	0.0	19.0	19	6.295203001483109	1		2527.4516129032218	2548.0	0.0	2548.0	313404.0	228.81715478211052	0.5307019747958345	7.659216147089252	-0.19918656686380223	1.6981995760600692	10.501156876326554	4.690731473567395	1.7130758109228739	2.2387034805768184	124.5	45.43617270283582	0.757836872808949	0.9613899613899614
ID2941	2941	19	109.0	193.7972972972973	473.3678678678679	0.0	2.0	2	5.944106103225343	1		364.3153153153158	371.0	0.0	371.0	40439.0	49.57289985135429	0.5351141367616545	5.123524924900065	-0.23925770638947585	1.3332000786233682	9.169417165978347	4.832768432174024	-1.358375670113336	1.8973425469619445	111.0	41.23813699122535	0.8202283364721763	0.9910714285714286
ID4510	4510	19	115.0	193.76666666666668	473.01851851851853	0.0	18.0	18	5.984134206021491	1		2396.601769911506	2418.0	0.0	2418.0	270816.0	227.4663059751541	0.5269401431224471	7.271902860212157	-0.10999134728219126	0.7872227446499358	8.791334630608041	4.730000163845878	1.725351627168619	1.8586330499109256	112.5	42.52452485831013	0.7817780037894694	0.974025974025974
ID3141	3141	20	84.0	402.90319361277443	477.1926147704591	0.0	1.0	1	5.15547044374677	1		252.0	252.0	252.0	252.0	21168.0	0.0	0.7305699481865284	Infinity	0.2063159599045318	0.5847167916994657	9.92097783763371	3.597021787653915	0.05957549875842034	2.758108908788253	83.5	44.35848547237225	0.5332648033001219	0.9709302325581395
ID2277	2277	20	90.0	403.6210428305401	476.8705772811918	0.0	6.0	6	5.337483940345794	1		766.2921348314615	775.0	0.0	775.0	68200.0	82.14983570049304	0.6619539987339103	7.4306443566032385	0.17481714756976047	1.240136010811114	9.284237939286884	4.611146789232774	0.04383878049215488	2.0134336128630688	89.5	45.43617270283582	0.5447903623807304	0.9572192513368984
ID2629	2629	20	87.0	404.06920077972705	477.05165692007796	0.0	7.0	7	5.216847253726536	1		958.999999999999	959.0	959.0	959.0	82474.0	1.0291826557005927E-12	0.7478705281090288	7.97394624562807E14	-0.11451456141559531	1.0871046378985862	9.329718542196353	4.357128603328519	0.013784726177666328	2.1412538833646426	85.5	45.43617270283582	0.5204421897603626	0.9344262295081968
ID3877	3877	20	86.0	404.1242774566474	477.155105973025	0.0	12.0	12	5.24726644596002	1		1587.2093023255798	1625.0	0.0	1625.0	136500.0	246.34815708806056	0.7392483842655388	5.477011508770047	-0.34514483428942616	1.3491011761001461	10.009777024599057	4.6846524770930245	3.106759938249835	2.1367170934332447	86.5	46.503505750969026	0.5026371486840573	0.9505494505494505
ID2920	2920	20	82.0	403.7646464646465	476.9767676767677	0.0	4.0	4	5.124506377219443	1		599.5975609756088	607.0	0.0	607.0	49167.0	67.03193632743194	0.6436755693114965	7.005820632986656	0.16668861449555333	0.6158008341537983	8.753002611395274	3.9689020759950218	0.04487372527259703	2.2053964657721763	82.5	41.44124800267048	0.6036680087955122	0.9705882352941176
ID4587	4587	20	93.0	403.06776556776555	477.0567765567765	0.0	19.0	19	5.382025607773058	1		2505.528089887644	2534.0	0.0	2534.0	222992.0	268.60346279361147	0.6980491942324007	7.669259386771308	0.6721073310960148	0.8658241099593645	10.36169882731225	3.9690567834531545	0.10533729672403136	2.610619951447854	91.0	47.20667743495552	0.5131500641676574	0.9629629629629629
ID2863	2863	20	58.0	403.5251572327044	477.09119496855345	0.0	2.0	2	4.1073621666150775	1		347.56363636363636	354.0	0.0	354.0	19116.0	47.733350262397515	0.6776084407971864	5.882075781188742	-0.3752077379839383	0.8354458063912968	7.378061586648141	3.55086583902884	0.056375168060052605	2.077820430598425	53.0	34.53414235007436	0.5584552575520383	1.0
ID4079	4079	20	87.0	404.3141762452108	476.8812260536398	0.0	8.0	8	5.262410103554244	1		1075.6896551724144	1101.0	0.0	1101.0	93585.0	165.95980953264612	0.6612377850162868	5.159883804065729	0.3205643866848804	0.9164718635980245	8.949638811701474	4.310570083714332	0.09039087571083465	2.0762077029008075	87.0	42.78589116296294	0.5972112118819052	0.9666666666666667
ID4463	4463	20	90.0	403.72222222222223	477.0610200364299	0.0	18.0	18	5.396791137872286	1		2325.7142857142835	2405.0	0.0	2405.0	211640.0	431.7924986666194	0.7324201240721481	4.554265148295777	0.2525772696463645	0.7371441393686882	10.059363343047114	3.9429301165652557	0.024027714714489612	2.551240586482921	91.5	46.518935233134044	0.5313386729994037	0.9432989690721649
ID2898	2898	20	74.0	402.003355704698	477.3501118568233	0.0	0.0	0	4.869711133187717	1		125.00000000000009	125.0	125.0	125.0	9250.0	8.584714957540847E-14	0.7225433526011562	1.221540520922784E15	0.30184305674009965	0.659422043352638	9.463249108474939	3.3903020153503407	0.0720953220858378	2.7912702365830504	74.5	42.24552312049013	0.5245715731247538	0.9675324675324676
ID3538	3538	20	81.0	404.71604938271605	477.08230452674894	0.0	11.0	11	5.077706251929807	1		1448.3333333333323	1485.0	0.0	1485.0	117315.0	231.88224382216168	0.6989247311827954	5.139102705857008	0.16698291936506093	0.6471590220512027	9.07575358670999	3.8970732476205563	0.04959951714193871	2.328863998707592	81.0	42.50826787501556	0.563310784048747	0.9473684210526315
ID3541	3541	20	90.0	404.3260073260073	476.92857142857144	0.0	9.0	9	5.382025607773058	1		1170.1978021978036	1224.0	0.0	1224.0	106488.0	252.30687751141505	0.6518987341772156	3.660638999278213	-0.1954979269971225	0.6862342635599775	9.442954796632398	4.134034739216867	0.0033656001018205206	2.2841982209421947	91.0	44.1318726378628	0.5871465914525619	0.9837837837837838
ID3733	3733	20	95.0	403.46472663139326	476.92151675485013	0.0	10.0	10	5.484549593573589	1		1301.0210526315786	1329.0	0.0	1329.0	123597.0	191.80314481410986	0.6742391770252893	5.463300388032194	0.15161775486232543	1.6493216242477668	9.887366243407062	5.126455652386158	0.048156071130127875	1.92869438728196	94.5	46.83062142737184	0.5414792653237214	0.9593908629441624
ID4565	4565	20	87.0	403.9700374531835	477.03932584269666	0.0	16.0	16	5.322553886092406	1		2043.8202247191011	2140.0	0.0	2140.0	181900.0	445.87887067407047	0.728813559322034	3.864773791988936	0.23588761610225017	0.5388027649618777	9.680384549349476	3.723226197947705	0.02938295694055268	2.5999990424125836	89.0	45.32759752004315	0.5443452891157736	0.9368421052631579
ID2392	2392	20	87.0	403.7248520710059	476.94575936883626	0.0	5.0	5	5.186249645218625	1		659.0595238095236	667.0	0.0	667.0	55361.0	72.77566639370357	0.6399134857076051	7.067548060394687	0.3558037821374961	1.2536043178374687	8.883089579478822	4.638257213922596	0.09489931323098856	1.915178302922608	84.5	42.895116529617816	0.5770997272081824	0.9825581395348837
ID3769	3769	20	83.0	404.14056224899593	477.1546184738956	0.0	13.0	13	5.140011726956917	1		1723.2380952380984	1744.0	0.0	1744.0	144752.0	190.2860002857859	0.7143212641532914	7.54692113159537	-0.06783460734390921	0.7300030754864064	9.301902699207359	3.834552559110046	-0.020273172552136627	2.42581176182032	83.0	44.24483498974493	0.5327982588287329	0.9378531073446328
ID3673	3673	20	83.0	404.24007936507934	477.1587301587302	0.0	14.0	14	5.170882945826411	1		1833.2857142857158	1878.0	0.0	1878.0	153996.0	288.030728423811	0.7202797202797204	5.3299538024692446	-0.09587740269359725	0.616645319135036	9.453559382749003	3.717626540975434	3.140042790381499	2.542901843031433	84.0	44.24483498974493	0.5392175149591996	0.9545454545454546
ID3132	3132	20	84.0	403.3922155688623	477.0668662674651	0.0	3.0	3	5.15547044374677	1		496.99999999999966	497.0	497.0	497.0	41251.0	3.431338484512359E-13	0.7069846678023848	1.1997843657939595E15	0.18469063646768724	0.9243171682466073	9.203258808297216	4.046898448924798	0.10418158445213055	2.274151161549998	83.5	43.65904855211802	0.5504879355374305	0.9653179190751445
ID4668	4668	20	91.0	403.7167577413479	477.0610200364299	0.0	17.0	17	5.396791137872286	1		2155.141304347825	2279.0	0.0	2279.0	198273.0	519.4865931600203	0.7387648118822693	3.5253055203619637	0.2386413944321831	0.7380355055441222	10.071551028712898	3.92458747966574	0.028869390350070523	2.566269978920358	91.5	46.518935233134044	0.5313386729994037	0.953125
ID3999	3999	20	91.0	403.59176029962543	477.0711610486892	0.0	15.0	15	5.322553886092406	1		1972.6703296703336	2017.0	0.0	2017.0	179513.0	297.35411194006986	0.734335656679926	5.617874372501762	0.02434370519853577	1.3035132624478325	9.902436754476312	4.856443847731914	0.03145863561807316	2.039030423279991	89.0	46.60112615949154	0.5149997838624011	0.9417989417989417
ID2945	2945	21	145.0	52.166666666666664	193.9020618556701	0.0	2.0	2	6.805445498991343	1		366.8333333333329	372.0	0.0	372.0	52824.0	43.687062622238976	0.6310782712109998	6.497620878569653	0.0750972185370382	-0.03867275036950683	10.194812836167804	4.757650969311159	1.727049352364688	2.142824873436201	145.49999999999997	49.219671849954565	0.754736632067195	0.9540983606557375
ID4166	4166	21	158.0	52.07067510548523	194.0590717299578	0.0	8.0	8	7.0917530989903295	1		1129.8490566037776	1137.0	0.0	1137.0	179646.0	90.16996529615304	0.6700415047035566	10.054557477317228	0.011947474594804905	0.24140723944946363	11.02875977949621	4.742971362525752	1.756189990362802	2.325284918782035	158.00000000000006	52.732998797354334	0.714006248373824	0.9432835820895525
ID4134	4134	21	168.0	52.58108108108108	193.9194194194194	0.0	10.0	10	7.28001346493268	1		1372.9161676646672	1398.0	0.0	1403.0	229277.0	186.2463847202654	0.6048299591135631	5.556360759189552	-0.028758324056295213	0.16530844096244812	11.509733949047767	4.830526794571731	1.7202417071062892	2.382707816046429	166.49999999999994	54.01856733411725	0.7170310760276702	0.9823008849557519
ID3048	3048	21	155.0	52.20010787486516	193.9390507011866	0.0	7.0	7	7.012765318716695	1		1003.4838709677406	1010.0	0.0	1010.0	155540.0	81.12515221915223	0.6773593118137164	9.990284795447504	-0.1219586111324952	0.06473716905609665	10.959268717322365	4.83323987451873	-1.4177533061453922	2.26747875169627	154.50000000000003	52.688397137420615	0.6993722143601765	0.9335347432024171
ID3816	3816	21	156.0	52.56624605678233	193.74921135646687	0.0	11.0	11	7.102965363855495	1		1530.981012658233	1531.0	1528.0	1531.0	241895.0	0.2386671852527194	0.6374359189851337	4994.353840763819	-0.048428522142271266	-0.03282958408396181	11.288084900198433	4.768066496759922	1.7083255270958935	2.367434453330109	158.50000000000003	52.08864854533434	0.7340961581184806	0.9783950617283952
ID3083	3083	21	161.0	52.15534979423868	193.96913580246914	0.0	6.0	6	7.1809610472257885	1		863.703703703704	880.0	0.0	880.0	139920.0	119.00670104254566	0.6810236078572716	5.880465626592127	-0.0496122840681181	0.07519400989452882	11.063083022841269	4.758504043630128	1.729409744578221	2.324907769627859	162.0	53.488047280804935	0.7115597801769301	0.9337175792507204
ID4043	4043	21	167.0	52.16463414634146	194.47357723577235	0.0	12.0	12	7.225151993843566	1		1625.7073170731674	1656.0	0.0	1656.0	266616.0	222.59641808642158	0.63761162188142	5.687213041950293	0.0049881159425699435	0.1477257090073004	11.179542354633437	4.951702997223752	-1.382731401584575	2.257716660490627	163.99999999999997	52.850171216008455	0.7378378240444426	0.9647058823529409
ID3020	3020	21	160.0	52.16871794871795	193.86615384615385	0.0	5.0	5	7.192034239689491	1		731.4814814814829	750.0	0.0	750.0	118500.0	116.74797521604421	0.6909108487259462	5.120180552549441	-0.1495651718431556	-0.030884013795914128	11.14902291865225	4.906154499061534	1.7077063616792567	2.2724565483587753	162.50000000000003	53.25712466001714	0.7199590558927853	0.9475218658892129
ID3917	3917	21	167.0	52.05059523809524	194.765873015873	0.0	14.0	14	7.312732791431452	1		1859.0059523809553	1916.0	0.0	1921.0	312313.0	326.5642869287628	0.6561885738527897	4.510876812940096	-0.045719067656565616	0.05813300138403305	11.307953789224166	4.894545253163207	1.7623554749847314	2.3103175482780864	168.0	53.48297198097028	0.7380539023396758	0.96
ID4654	4654	21	163.0	52.01727642276423	194.9441056910569	0.0	16.0	16	7.225151993843567	1		2140.3636363636388	2180.0	0.0	2180.0	353160.0	292.15325686853254	0.6414293253859141	5.725764094378414	0.011341244885540011	0.019395093422905345	11.43240566960453	4.935428736150865	-1.3528432301003677	2.316395652897351	164.0	53.10836905725717	0.7306809469475541	0.967551622418879
ID4560	4560	21	167.0	52.04254254254255	195.0045045045045	0.0	18.0	18	7.280013464932681	1		2421.4131736526883	2436.0	0.0	2436.0	404376.0	188.50333944531573	0.6629694584827259	10.242102005147911	-0.022904717709952456	0.1041607186093348	11.843665923086391	4.722578338437659	1.7991157645152482	2.507881304305596	166.5	54.074348043773284	0.7155525238342684	0.9736842105263158
ID3122	3122	21	146.0	52.16214689265537	193.5045197740113	0.0	1.0	1	6.852058684228348	1		243.63945578231218	247.0	0.0	247.0	35815.0	28.71182887783381	0.6705675313396685	6.812323202204735	0.02886084234933313	0.041291191883989206	10.648999026248111	4.7196151450391275	-1.4441334865180062	2.256327835849384	147.5	50.361730483210906	0.7308034607437094	0.9546925566343042
ID4210	4210	21	170.0	52.18473895582329	195.24196787148594	0.0	17.0	17	7.269074295019227	1		2294.0121212121226	2308.0	0.0	2308.0	378512.0	179.67755631248048	0.6378318375568187	9.94417494097966	0.008981430092352768	0.10447469443796406	11.561210271407257	4.651819291395624	1.7729860907107107	2.485309412769278	166.00000000000003	55.61899065145526	0.6743288577790226	0.945868945868946
ID3156	3156	21	164.0	52.08156028368794	194.88500506585612	0.0	15.0	15	7.236157563046397	1		2037.5757575757616	2050.0	0.0	2050.0	336200.0	159.59228355311186	0.6741905226508055	10.28275848933597	-0.05178369443547949	0.10395066614447569	11.651775370465176	4.736238159024764	1.8052251119992877	2.4601329112352714	164.5	53.443831341737486	0.7237367015160028	0.9733727810650887
ID3033	3033	21	151.0	52.2672131147541	193.69781420765028	0.0	4.0	4	6.967227399979714	1		620.8881578947369	625.0	0.0	625.0	94375.0	50.69419410336331	0.6393319304437746	9.55310708778842	0.043109954172417066	-4.271026434682285E-4	10.736693462233655	4.652219700772064	1.6976160451560942	2.307864665216012	152.5	51.83938843961697	0.713115652122299	0.9501557632398754
ID2810	2810	21	138.0	52.15947242206235	193.72541966426857	0.0	0.0	0	6.651697090182843	1		115.99999999999982	116.0	116.0	116.0	16124.0	1.854092549298767E-13	0.6910034783520647	5.113194449220127E14	0.05163827517573483	0.0466695056586212	10.257190101770123	4.509193989337997	-1.468417674253043	2.2747280613837595	139.0	48.7169709447445	0.7359767743183531	0.9652777777777778
ID4026	4026	21	164.0	52.10322255790534	194.93907351460223	0.0	13.0	13	7.2581186380092575	1		1754.7048192771017	1787.0	0.0	1787.0	291281.0	238.77176291285343	0.6491946552567789	5.785676083452905	-0.026159326172166146	0.1257385274187781	11.451398615352204	4.809049311626355	1.7837653021505493	2.381218796752054	165.5	54.07434804377328	0.7112549110785071	0.9566473988439308
ID3771	3771	21	159.0	52.37619047619047	194.26296296296297	0.0	9.0	9	7.080523079119723	1		1252.9367088607542	1269.0	0.0	1269.0	197964.0	142.31823511114237	0.6422587431615401	6.886000060091347	0.011517696100848596	0.04112705293872666	11.043627516546847	4.677187842625254	-1.3928167556188524	2.3611682678000334	157.50000000000003	52.94260393849747	0.7061221361019466	0.9402985074626867
ID4187	4187	21	170.0	52.04970760233918	194.6081871345029	0.0	19.0	19	7.377736139048903	1		2517.572254335252	2562.0	0.0	2562.0	435540.0	335.41071964624314	0.6583928939067332	5.959814020864333	-0.03181257082614197	-0.17326293591276137	11.520640233646365	4.934464245433157	1.768802142799533	2.3347297012656862	171.0	54.80556624049963	0.7154126845652811	0.9526462395543176
ID3134	3134	21	150.0	52.26127612761276	193.56600660066007	0.0	3.0	3	6.944346460023743	1		491.43046357616015	498.0	0.0	502.0	74206.0	57.126002244602354	0.6389721436043561	6.7076221586966955	-0.023350933684909467	0.05140134597389456	10.670617295965178	4.818942892259593	-1.4530292853320044	2.214306650760442	151.50000000000003	50.20842503600933	0.755212726762254	0.9805825242718449
ID3136	3136	22	113.0	190.30330330330332	399.84384384384384	0.0	3.0	3	5.944106103225343	1		481.33628318583993	499.0	0.0	499.0	54391.0	92.6180338251327	0.6831532116902004	4.218688925246902	0.01282392521365958	0.23233317020146618	8.22341295363699	4.641799425224552	-0.7467667218434901	1.7716002352340272	111.0	41.83504454076162	0.7969890808763924	0.961038961038961
ID3777	3777	22	118.0	190.3418079096045	400.680790960452	0.0	11.0	11	6.128667601500942	1		1475.2372881355939	1527.0	0.0	1527.0	174078.0	277.51567840412866	0.6800382182202471	4.303467349609687	-0.04329988128642077	0.11863277865227594	8.54983410282435	4.623551137963433	2.4213203093208175	1.849192070705712	118.0	44.12396242421508	0.7616279252741202	0.9711934156378601
ID2948	2948	22	114.0	190.06342182890856	400.1253687315634	0.0	2.0	2	5.997417539138688	1		359.7964601769919	373.0	0.0	373.0	40657.0	69.23151626608099	0.7190393640860856	4.347603037981489	0.025896288947272254	0.13063070283550438	8.20994746332172	4.744837632168782	2.4393000918391556	1.7302904966990615	113.0	42.59492862374145	0.7826588813545212	0.9617021276595744
ID3784	3784	22	110.0	190.3310502283105	400.4619482496195	0.0	9.0	9	5.903806614136771	1		1235.6944444444423	1271.0	0.0	1271.0	133455.0	209.8442438996588	0.70386017601561	4.865152639139894	-0.0614499368410621	0.0669475348018572	8.36071913563508	4.424888783447459	2.4492541769347747	1.8894755427324412	109.5	41.57426038704638	0.7961133737715994	0.9690265486725663
ID4136	4136	22	116.0	190.38167388167386	400.6702741702741	0.0	10.0	10	6.063397715326599	1		1362.818965517242	1399.0	0.0	1399.0	158087.0	223.01786238220848	0.6785042699636993	4.940360609316088	-0.07578983933053877	0.16938904586189807	8.526941070300929	4.564181936038781	2.446040980919487	1.868229879920474	115.5	44.394617392388234	0.7364295612933526	0.9545454545454546
ID4651	4651	22	114.0	190.01190476190476	400.8169642857143	0.0	16.0	16	5.970821321441846	1		2138.3999999999974	2178.0	0.0	2178.0	235224.0	292.3311933501188	0.7066070769445633	6.057427466795096	-0.0027426993673868665	0.052017798620035194	8.633997526972989	4.305702853219271	2.4319589496494047	2.0052469530073482	112.0	43.60989317173667	0.7400445098227856	0.9491525423728814
ID4172	4172	22	106.0	190.27619047619046	400.4809523809524	0.0	8.0	8	5.781222885281108	1		1121.4339622641498	1143.0	0.0	1143.0	118872.0	156.2537020585692	0.6857685299599123	5.839195199893937	0.0891838205753509	0.09039765735793857	8.320085631001746	4.411618202759234	2.4807223688664575	1.8859487037654283	105.0	42.1378471959498	0.7431123435154144	0.9545454545454546
ID3117	3117	22	111.0	190.01515151515153	400.3424242424242	0.0	1.0	1	5.917270272703197	1		237.2222222222224	244.0	0.0	244.0	25620.0	40.28481157475749	0.6739309401027098	4.741566954053238	0.07061913563798226	-0.0858664320890699	8.402797646061321	4.435852012952493	2.4409940220413673	1.89429169898489	110.0	42.21544444720067	0.7756393207207374	0.9649122807017544
ID3022	3022	22	113.0	190.3675799086758	400.1971080669711	0.0	5.0	5	5.903806614136771	1		745.1636363636369	752.0	0.0	752.0	81968.0	71.70038671126892	0.7098474595547379	8.629145978398055	-0.021170204300931007	-0.025359629519826104	8.54774109561187	4.272161544830846	-0.7431168348412189	2.0008000647715005	109.5	42.27657974067145	0.7698822265634222	0.9690265486725663
ID3054	3054	22	112.0	190.42543859649123	400.3669590643275	0.0	7.0	7	6.023896332520351	1		1014.0000000000011	1014.0	1014.0	1014.0	113568.0	1.1419779237574464E-12	0.7031178251591819	7.331513794099484E14	-0.003137297611179551	0.016558167923925747	8.328473526620217	4.534813001597335	2.4649751454451323	1.8365638282519274	114.0	43.43243571760857	0.7594275432419418	0.9539748953974896
ID4206	4206	22	117.0	189.9698275862069	401.0790229885057	0.0	17.0	17	6.076507779746499	1		2245.843478260876	2306.0	0.0	2306.0	258272.0	369.1710151730991	0.6920926975676264	4.976476995644821	-0.042868127004045645	0.05069821288647637	8.504463779268185	4.541526308508555	2.4704438126125243	1.8726003553772357	116.0	44.97532853018048	0.7206413273545398	0.9206349206349206
ID4016	4016	22	115.0	190.4322033898305	400.70621468926555	0.0	13.0	13	6.128667601500942	1		1723.5254237288123	1784.0	0.0	1784.0	203376.0	324.22263934051625	0.6780682610471424	4.296038315489315	-0.08091281033866596	0.07290197086258755	8.4947399126613	4.688376643577138	2.4424830944936	1.811872329903082	118.0	42.28941420561732	0.829141270475606	0.9915966386554622
ID3922	3922	22	119.0	190.26527777777775	400.73055555555555	0.0	14.0	14	6.180387232371033	1		1822.1000000000013	1918.0	0.0	1918.0	218652.0	419.7711141030229	0.6900637681159423	3.544669821265546	0.019815561040208197	0.04706097568996829	8.553105953271315	4.637945987050493	2.4230410290425874	1.844158163366338	120.00000000000001	44.29448950545198	0.7685846533379627	0.9756097560975611
ID4146	4146	22	119.0	190.30359612724757	400.8388658367912	0.0	15.0	15	6.193249654676192	1		1992.3471074380188	2043.0	0.0	2043.0	241074.0	318.99706662036283	0.6982423511207867	5.135879546746479	-0.03776226278398055	0.014489174310842824	8.688550713848693	4.631378620245056	2.4467997898390528	1.876018228323765	120.5	43.09807649252642	0.8152318444807289	0.9877049180327869
ID2806	2806	22	114.0	190.27333333333334	399.7962962962963	0.0	0.0	0	5.984134206021491	1		111.91964285714262	115.0	0.0	115.0	12535.0	18.650961085714826	0.7408910881005232	5.107611593931637	-0.0478393457953213	0.11183364236658279	8.125593045655995	4.623862684996888	-0.7282587041093079	1.757317117573846	112.5	43.1534741150538	0.7591556994609426	0.9533898305084746
ID4214	4214	22	114.0	189.31913303437966	400.60612855007474	0.0	19.0	19	5.957478687288161	1		2497.3211009174343	2568.0	0.0	2568.0	272208.0	422.068997359568	0.7087760869472203	4.9084551675249575	-0.05458691183575589	-0.1525763872942117	8.877878537511947	4.439613184933325	2.395958626050141	1.9996964077052304	111.5	42.650113710002465	0.7702724140367403	0.9695652173913043
ID3095	3095	22	116.0	190.23216885007278	400.29621542940316	0.0	6.0	6	6.037092178196722	1		875.2543859649104	883.0	0.0	883.0	99779.0	82.70052716266322	0.6844787658051716	8.60102980384533	-0.04581787321146087	0.04019547283488146	8.439336154180904	4.472665963438461	-0.7271988893048864	1.8868693131049246	114.5	44.38044461283498	0.7305199036317533	0.9423868312757202
ID4057	4057	22	114.0	190.16961651917404	400.75221238938053	0.0	12.0	12	5.997417539138688	1		1632.0540540540533	1662.0	0.0	1662.0	181158.0	222.07590175997515	0.6954370833768665	6.028916475371112	-0.0293897738763776	0.007826053950888768	8.763808010062462	4.307008763760239	2.4260057762925884	2.0347783092066916	113.0	43.55449554920929	0.748552614100252	0.9576271186440678
ID4570	4570	22	117.0	189.84583333333333	400.6625	0.0	18.0	18	6.180387232371033	1		2317.0500000000006	2439.0	0.0	2439.0	278046.0	533.796531437578	0.6906055176774843	3.5463158706052402	0.0702496191068665	-0.04820508383333533	8.727491436472356	4.606277767818367	2.5275049660542948	1.894694995913346	120.0	43.86231946931976	0.7838048069270325	0.97165991902834
ID3006	3006	22	118.0	190.05367231638417	400.3079096045198	0.0	4.0	4	6.128667601500942	1		608.1355932203379	624.0	0.0	624.0	71760.0	98.64162149683786	0.6953316953316949	5.057170087609611	-0.02530305739279079	-0.18868764926520634	8.401010641784579	4.7542184060613435	-0.7162146888279045	1.7670645149734379	118.0	44.90233431866071	0.7354514917137314	0.944
ID3139	3139	23	107.0	336.56825396825394	3.8301587301587303	0.0	3.0	3	5.781222885281108	1		490.56603773584965	500.0	0.0	500.0	52000.0	68.35245059429977	0.5199881221929407	4.910510155772028	0.21145187556231976	0.04904442812987183	8.25032548726576	4.298114339926573	0.2451811975297974	1.9195221054558322	105.0	41.43243571760857	0.768631595445861	0.9589041095890413
ID3814	3814	23	122.0	336.83333333333337	3.92312925170068	0.0	9.0	9	6.244434406534699	1		1221.7868852459014	1274.0	0.0	1274.0	149058.0	253.6148974138116	0.5503820757011225	3.4203947976553315	0.018648440424873864	0.29386332299533746	9.034485724782503	4.8880806356444495	0.21985995352811205	1.8482685532849004	122.50000000000001	44.835884417837235	0.7657631631161231	0.9839357429718877
ID4648	4648	23	128.0	336.37258687258685	4.115186615186615	0.0	16.0	16	6.420368389804505	1		2092.3076923076906	2176.0	0.0	2176.0	272000.0	420.0803512314739	0.5612054222015251	3.5808405792631213	0.37301027873736137	0.1799553733975168	9.856494597194432	4.6332196495066444	0.2542716453516284	2.127353189103386	129.5	46.398143752521605	0.7559244980547724	0.9810606060606061
ID2953	2953	23	107.0	336.46380090497735	3.8137254901960786	0.0	2.0	2	5.930703366659714	1		360.5225225225231	374.0	0.0	374.0	40018.0	70.02218438685196	0.5260264598185921	3.5495415835557353	-0.27624592132624826	-0.4807399438861027	8.210536755594205	5.008676072545372	0.4845534887135702	1.6392628783880752	110.5	41.19889251020789	0.8180899521915418	0.9954954954954955
ID3114	3114	23	98.0	336.70563847429514	3.83167495854063	0.0	6.0	6	5.655982988081821	1		868.455445544553	886.0	0.0	886.0	87714.0	124.05253119162694	0.5679408633466869	5.071604129434985	-0.03488600676642003	-0.06994895188645926	8.19198968945928	4.336025147355378	0.2830307341709266	1.8892855578699137	100.5	40.096911403218684	0.7855142787836912	0.9852941176470587
ID2826	2826	23	113.0	336.0780780780781	3.6636636636636637	0.0	0.0	0	5.944106103225343	1		119.00000000000021	119.0	119.0	119.0	13209.0	2.141295504981858E-13	0.5939743770237934	4.141777138248805E14	0.26093291887088366	0.05042884227554742	9.087290687518438	4.2382161849514794	0.2555589084644533	2.1441309954372874	111.0	43.10213575187901	0.7508190134787236	0.9823008849557522
ID4171	4171	23	116.0	336.36552217453504	3.7389127324749643	0.0	8.0	8	6.089589620032832	1		1122.4786324786317	1142.0	0.0	1142.0	131330.0	148.66478134348657	0.5651735760718266	5.452796917005484	0.0546746591152986	0.28781766139888443	8.848894960644177	4.777540451429881	0.2775754707273592	1.8521862976577772	116.5	44.678638272104415	0.7333916030157647	0.9789915966386553
ID4141	4141	23	120.0	336.66735822959885	3.8941908713692945	0.0	10.0	10	6.193249654676193	1		1390.3166666666664	1402.0	0.0	1402.0	166838.0	127.98450427037336	0.654263231455687	8.592790657183942	0.23422853668669993	0.2115867079902056	9.482010631517808	4.60151410550522	0.25399564338554126	2.0606283962432266	120.50000000000003	44.837019019140634	0.753222785321554	0.9836734693877554
ID3823	3823	23	123.0	336.56612685560054	3.9628879892037787	0.0	11.0	11	6.269870089858174	1		1494.935483870965	1532.0	0.0	1532.0	185372.0	236.3462301778397	0.6100190437530907	4.793096212538138	0.41433125213881244	0.049262518009119974	9.58490356331722	4.444731801390156	0.2558427341936067	2.156463874900033	123.5	45.25429013273526	0.7578047233858746	0.9686274509803922
ID3120	3120	23	110.0	336.01734539969834	3.7413273001508296	0.0	1.0	1	5.930703366659714	1		241.52727272727327	246.0	0.0	246.0	26568.0	33.01812376681785	0.586880588447057	5.410647980322599	0.04518633460585765	0.03383242667438825	9.119654938653992	4.325506284868933	0.2778596101292954	2.108343934340238	110.5	42.65681119817059	0.7631244505429234	0.9866071428571429
ID4049	4049	23	119.0	336.86708860759495	4.1835443037974684	0.0	12.0	12	6.141638341092643	1		1644.067226890759	1658.0	0.0	1658.0	195644.0	151.98861080727704	0.5524015215005113	7.698202459256381	-0.0730183089508791	-0.335188024577111	8.402341754727997	5.1677955358458	0.31474109006173423	1.6259044492852228	118.5	42.96407601618096	0.8067096679672664	0.995798319327731
ID3027	3027	23	111.0	336.1547619047619	3.6889880952380953	0.0	5.0	5	5.9708213214418455	1		747.2072072072054	754.0	0.0	754.0	82940.0	71.56651287973857	0.5674128343770898	7.559219351948164	-0.008385265515352135	-0.03917604813031329	8.764434234468904	4.3400215390117864	0.26747057010212716	2.0194448704198247	111.99999999999997	43.57427170687859	0.7412549600984069	0.9696969696969696
ID3059	3059	23	109.0	336.18654434250766	3.756880733944954	0.0	7.0	7	5.890312181373172	1		1006.7636363636375	1016.0	0.0	1016.0	110744.0	96.87179906735213	0.5975268418372338	7.774445193374856	0.05562074514347947	-0.023409163480686064	8.847105430222948	4.099812930762785	0.27654025859072884	2.1579290517962515	108.99999999999999	43.1377572167371	0.7360735942609554	0.9603524229074889
ID3926	3926	23	119.0	336.86708860759495	4.1835443037974684	0.0	14.0	14	6.141638341092643	1		1887.73109243697	1920.0	0.0	1920.0	224640.0	247.8532814182892	0.5503797832056704	5.407541086544193	-0.0730183089508791	-0.335188024577111	8.402341754727997	5.1677955358458	0.31474109006173423	1.6259044492852228	118.5	42.96407601618096	0.8067096679672664	0.995798319327731
ID4152	4152	23	135.0	336.7310606060606	4.2853535353535355	0.0	15.0	15	6.4820448144285745	1		1999.5	2046.0	0.0	2046.0	263934.0	306.0824989822288	0.5447248209807359	4.607219944389143	0.028123366475522143	-0.023230547442928143	9.48207511752698	4.672897786478099	0.2490375428470275	2.0291638188545726	132.0	46.44562784582615	0.7689429495727541	0.9635036496350365
ID4538	4538	23	131.0	336.61660329531054	4.399873257287706	0.0	18.0	18	6.469756566762653	1		2409.6060606060673	2428.0	0.0	2428.0	318068.0	211.3302743302164	0.5534989784651088	8.124940277769852	0.3355172694149349	0.0030030867239451285	9.45648546165451	4.671420205775699	0.22945928142078742	2.02432773013282	131.5	46.60332046211718	0.7608549926480019	0.9528985507246377
ID4699	4699	23	132.0	336.5348258706467	4.354477611940299	0.0	17.0	17	6.530966601401967	1		2264.6865671641845	2299.0	0.0	2299.0	303468.0	279.8096672622122	0.5553966679736461	5.780128459178316	0.19396566380623464	-0.021560156165866807	9.40399164175966	4.8064019269896505	0.2593996991862726	1.956555399362861	134.0	47.3225222202085	0.7519325665657949	0.9537366548042705
ID3037	3037	23	111.0	336.69321533923306	3.933628318584071	0.0	4.0	4	5.997417539138688	1		594.0	627.0	0.0	627.0	67716.0	140.62527876078565	0.5257427317982406	2.911018811594781	-0.13127116841105882	0.4847444419571776	8.18369302113465	5.100775514570369	0.18899476278485894	1.604401722396511	113.0	42.79115415342834	0.7754973298883482	0.9783549783549783
ID4029	4029	23	121.0	336.5466392318244	4.041838134430727	0.0	13.0	13	6.2188946904840385	1		1758.6885245901617	1788.0	0.0	1788.0	214560.0	227.98198718055883	0.5777203878756889	5.649448410971995	-0.3233133966305942	-0.7178347247587997	9.17776596111983	5.205186386290549	0.3801071541772281	1.7631964121961674	121.5	45.01354790753423	0.7535284470629081	0.9838056680161943
ID4190	4190	23	126.0	337.015625	4.244791666666667	0.0	19.0	19	6.383076486422923	1		2563.0	2563.0	2563.0	2563.0	328064.0	0.0	0.5843221341678377	Infinity	0.17018130458700154	0.044217703796564964	9.112159174545887	4.596507257387351	0.20263871808600808	1.9824093957213127	128.0	47.322522220208484	0.7182639441822523	0.9208633093525181
ID2818	2818	24	139.0	126.29880952380951	268.2964285714286	0.0	0.0	0	6.6755811781245455	1		116.15217391304321	117.0	0.0	117.0	16029.0	9.959701409877315	0.6751016678908609	9.400241897977246	0.01540375002897865	-0.0020925949207274445	10.31560345333928	4.6607914076293655	-0.8916901577514906	2.2132729296688565	140.0	50.48515752150031	0.6902564418011692	0.9395973154362416
ID4642	4642	24	158.0	127.29193899782136	268.84531590413945	0.0	16.0	16	6.978639737521917	1		2171.9999999999977	2172.0	2172.0	2172.0	327972.0	2.281303287007845E-12	0.6631627765757077	7.592628925431934E14	0.06660221248133756	0.06105315469522977	10.63583744910197	4.831852625357812	2.295931703262113	2.2011924356476738	152.99999999999997	51.642326053408404	0.7209243659173464	0.9415384615384613
ID4194	4194	24	164.0	127.04279959718025	268.6752265861027	0.0	19.0	19	7.2581186380092575	1		2534.896969696964	2566.0	0.0	2566.0	418258.0	281.6446824012612	0.704691174280274	7.441181053240119	-0.042775498480932796	0.06213167071246644	11.448091779761512	4.800628904295516	2.281527837669422	2.3847066723941035	165.5	55.377768794199355	0.6781674710867035	0.9430199430199431
ID3142	3142	24	140.0	126.68279569892474	267.96714456391874	0.0	3.0	3	6.6636498349357165	1		479.2014388489191	501.0	0.0	501.0	66609.0	102.1696642246109	0.6052088169954273	3.5367132775357075	0.005034394621627023	-0.04054731530741346	10.463322557136712	4.489993767551184	2.238691499428731	2.3303646060166687	139.5	48.442655652154926	0.7470130432125661	0.96875
ID4170	4170	24	139.0	126.90688018979834	268.65183867141167	0.0	8.0	8	6.687491234298749	1		1140.9999999999957	1141.0	1141.0	1141.0	158599.0	4.335724115283271E-12	0.6055869698575703	1.9851653544511194E14	-0.04366212302123681	8.325369353725617E-4	10.441884066386056	4.560101503248673	2.2605240866777017	2.2898358860975194	140.50000000000003	49.75597653603573	0.7131742918871783	0.9429530201342282
ID3051	3051	24	142.0	126.98053527980534	268.6447688564477	0.0	7.0	7	6.6036697681803656	1		1012.0000000000009	1012.0	1012.0	1012.0	138644.0	9.128323082250359E-13	0.596919284801063	8.28804594106332E14	0.0633525153457742	-0.0675123972897963	10.2780408594213	4.461826048852603	2.2352171065438706	2.3035503282483156	137.0	49.41035272440759	0.705171128392253	0.9480968858131488
ID4139	4139	24	147.0	126.77356321839082	269.0241379310345	0.0	10.0	10	6.793742230659745	1		1400.9999999999973	1401.0	1401.0	1401.0	200343.0	2.738074588686269E-12	0.6332741057574023	3.967852412406935E14	0.0826679476646735	0.0025041376581964605	10.1395297610378	4.739136325314632	2.296544203590913	2.139531143444082	145.0	53.09522125495383	0.646348873828599	0.8978328173374611
ID3085	3085	24	142.0	127.10379596678528	268.48220640569394	0.0	6.0	6	6.687491234298749	1		880.9785714285683	881.0	878.0	881.0	123337.0	0.2535462764185543	0.6051669214743859	2619.950485709121	-0.025773383501502947	0.25575109427679327	10.224243173422888	4.699725832079382	2.285731660690516	2.175497792580636	140.50000000000003	49.98478367317083	0.7066600739055835	0.9273927392739276
ID2958	2958	24	136.0	126.52726146220571	268.2335811648079	0.0	2.0	2	6.543139895472192	1		364.1304347826077	375.0	0.0	375.0	50250.0	63.141346025498976	0.6108024369535093	4.3735250938276655	-0.15634327281511373	0.30891308286633073	10.086393909628658	4.677809522345044	2.2708005381065393	2.156221595053794	134.5	48.920241861946245	0.7062443026048095	0.9471830985915491
ID3118	3118	24	148.0	126.34939091915835	268.3493909191584	0.0	1.0	1	6.9213898799779	1		232.1052631578945	245.0	0.0	245.0	35280.0	54.88858768640755	0.6098176224827837	3.20373230933469	-0.18585664482156475	0.366194019812328	10.669870777226034	4.787165980608026	2.2533594489458135	2.2288491396470937	150.49999999999997	50.304779687118376	0.7473565778483081	0.9804560260586319
ID3024	3024	24	138.0	126.80200501253134	268.47493734335836	0.0	5.0	5	6.506551687525748	1		752.9389312977103	753.0	745.0	753.0	98635.0	0.6989632453288289	0.6023453427911344	809.8877762510285	-0.11084167489042066	0.11687091817914652	9.90988102998999	4.533377470877997	2.2816144226964665	2.185981885172845	133.0	48.19421814387907	0.7195676442131759	0.9366197183098591
ID4144	4144	24	155.0	127.64141414141415	268.98597081930416	0.0	15.0	15	6.8752467663563115	1		2014.3986486486478	2042.0	0.0	2042.0	298131.0	236.56811418959762	0.653920772787611	6.733325987726341	-0.04868282381773443	0.09413748511306474	10.629524546066543	4.680312050521785	2.302566429029369	2.2711144964963417	148.5	51.80406660921981	0.6953582496553052	0.922360248447205
ID4050	4050	24	152.0	127.12116040955631	268.9470989761092	0.0	12.0	12	6.828791864299667	1		1636.082758620694	1659.0	0.0	1659.0	237232.0	194.15831539437545	0.6289491613905105	6.507096995234872	0.037351273010633415	0.10071425645498008	10.492906802811923	4.773394904111876	2.278481423646462	2.198206310936724	146.49999999999997	50.22975226189604	0.7296681947385991	0.9543973941368077
ID4563	4563	24	163.0	126.6125	268.940625	0.0	18.0	18	7.136496464611085	1		2436.9999999999995	2437.0	2437.0	2437.0	389920.0	4.561751325814104E-13	0.7330342618574235	4.519298662775635E15	0.037795619249952686	0.09776781048806432	11.413802285256866	4.872380991851115	2.3047355248567998	2.3425512709999583	160.0	53.10682251817941	0.7129009798125993	0.9726443768996961
ID4023	4023	24	152.0	126.87888888888888	269.03444444444443	0.0	13.0	13	6.90988298942671	1		1749.5510204081602	1786.0	0.0	1786.0	257184.0	253.38927720751474	0.6106487456303002	5.235510145256959	0.08791469715706071	0.03885214641892125	10.40516968470794	4.880361465780382	2.308738639138471	2.132048979909755	150.0	49.83582762174296	0.7589580524523394	0.970873786407767
ID3035	3035	24	138.0	127.16299019607844	267.9252450980392	0.0	4.0	4	6.579524642479541	1		616.927536231886	626.0	0.0	626.0	85136.0	75.08599815833189	0.6524224477210815	6.488032273898504	0.0932680713724493	0.10291093729509654	10.405163106361782	4.462270013221699	2.273751582260579	2.3318093874936525	136.0	52.58269039121743	0.6181062946895778	0.8918032786885247
ID3836	3836	24	160.0	127.3993710691824	268.95911949685535	0.0	14.0	14	7.1141599576634995	1		1896.0	1908.0	0.0	1908.0	301464.0	151.3142425550219	0.6306192766001179	9.691772036071411	0.17488740550455686	0.18206886673219205	10.49929818609416	5.249184922071098	2.2891116172427566	2.0001768544956495	159.0	51.37426007273632	0.7570347730358356	0.9754601226993865
ID3805	3805	24	151.0	127.30659840728102	268.8754266211604	0.0	11.0	11	6.828791864299667	1		1529.8344827586168	1530.0	1518.0	1530.0	221826.0	1.4044264997156084	0.6254488677243105	838.2893029047523	-0.01854200790151051	0.12431321805179292	10.695292459247623	4.56530151796401	2.2769335821896903	2.3427351768908813	146.49999999999997	49.927983735372095	0.7385151901389896	0.9766666666666665
ID3806	3806	24	148.0	127.14625850340136	268.8730158730159	0.0	9.0	9	6.840435166640879	1		1246.719178082191	1273.0	0.0	1273.0	182021.0	181.20423771975086	0.604123874506806	5.182250263632118	-0.016782035479068872	0.11931897080995012	10.45542621157435	4.793577680498871	2.292685718541574	2.1811321122653107	147.0	50.19211879148958	0.7332568694837417	0.9514563106796114
ID4702	4702	24	163.0	127.30288957688339	268.8581011351909	0.0	17.0	17	7.1698707532759745	1		2287.790123456793	2302.0	0.0	2302.0	370622.0	180.86220114349197	0.6588010034319092	10.047507221378268	-0.08265458993336627	0.2086078484417532	10.698695461836673	5.105404373142304	2.3016342652073143	2.0955627957931524	161.5	50.78532895573077	0.7868751874621993	0.9758308157099698
ID2850	2850	25	139.0	60.59893992932862	194.34216725559483	0.0	0.0	0	6.711247938722454	1		123.00000000000027	123.0	123.0	123.0	17220.0	2.7097574446612206E-13	0.6706582515418402	3.6443354135345856E14	0.04050735080047295	0.24782307518133878	11.89507802383418	4.049707435662327	1.7791470597430363	2.9372684848995143	141.5	52.821812457885024	0.6372938185013423	0.9370860927152318
ID3779	3779	25	172.0	61.27228682170543	194.70736434108525	0.0	9.0	9	7.399277020331919	1		1255.0588235294151	1270.0	0.0	1270.0	213360.0	137.34268917855437	0.5473740445548119	6.4651323911116805	0.17688488710002087	0.12101524788700421	12.093262027257868	5.057374393082337	1.7674005419918637	2.391213520557125	172.0	58.452209479110614	0.6326105740741037	0.8888888888888888
ID4195	4195	25	163.0	61.44123606889565	194.12006079027356	0.0	19.0	19	7.236157563046397	1		2551.347560975617	2567.0	0.0	2567.0	418421.0	200.44902338402568	0.5402193033619975	8.928596822982563	0.018981815044033675	0.0960903579148693	12.425788654860186	4.462330204502066	1.7542509527611978	2.784596407124634	164.5	56.67139866929901	0.6436472287079077	0.94
ID4038	4038	25	182.0	61.41117216117217	195.13553113553112	0.0	13.0	13	7.611333607551958	1		1781.213114754101	1791.0	0.0	1791.0	325962.0	132.39452962796474	0.5634028119627545	9.696700018033512	-6.98754741532334E-4	0.3050457199366243	12.649029495493153	4.768062883970863	1.796483980266787	2.6528654934515012	182.00000000000003	59.420966259677	0.6477416639879978	0.9054726368159207
ID3112	3112	25	160.0	61.06300813008131	194.89735772357724	0.0	6.0	6	7.225151993843567	1		868.7116564417189	885.0	0.0	885.0	141600.0	119.31981735615379	0.5434055221400976	5.126690059007375	0.01544620022524341	0.12904944530566934	12.319318490073776	4.4888360469313096	1.7965162422355139	2.7444349406558515	164.0	56.07476806448859	0.6554185671207782	0.9265536723163841
ID3145	3145	25	161.0	60.95194274028629	194.21063394683026	0.0	3.0	3	7.203090409536582	1		498.9202453987709	502.0	0.0	502.0	81324.0	39.319674589395476	0.5900156412930121	9.417016608009204	0.056281775946604946	0.14883538075082753	12.451272661914926	4.450197742265862	-1.3570916473980708	2.7979144710039865	163.0	56.24690400347049	0.6474410373989902	0.9131652661064424
ID3785	3785	25	175.0	61.53030303030303	194.8257575757576	0.0	11.0	11	7.48482063701911	1		1527.9999999999964	1528.0	1528.0	1528.0	270456.0	3.648299335081109E-12	0.5253407648219336	2.884942163202062E14	-0.07696471169950692	0.267357193914293	12.550189125428332	4.674668808616085	1.7950954141763469	2.6847226272579	176.0	58.38606889916418	0.6487898709665948	0.9142857142857143
ID4554	4554	25	178.0	61.465645311049215	194.87883008356545	0.0	18.0	18	7.558877202997178	1		2393.43333333333	2434.0	0.0	2434.0	430818.0	312.4676537449464	0.5234168376677827	5.263506969296335	-0.0657165913816303	0.17748434840832011	12.25484202641665	4.748306565866994	1.7978942538470146	2.580886860698944	179.50000000000006	58.331977363198824	0.6629196917810984	0.9134860050890589
ID4204	4204	25	177.0	61.52535211267605	194.84084507042255	0.0	17.0	17	7.516648508319571	1		2292.050561797749	2305.0	0.0	2305.0	407985.0	172.7670543135472	0.516832482354265	9.040770427086546	-0.05110223142805557	0.12075973195139628	12.24743685969299	4.6917585297330096	1.7892857393288304	2.610415003687316	177.49999999999997	58.2190150113167	0.6580797307246867	0.91025641025641
ID4173	4173	25	159.0	61.151041666666664	194.70625	0.0	8.0	8	7.136496464611084	1		1129.6999999999991	1144.0	0.0	1144.0	180752.0	127.50024293971259	0.5591836265246617	6.355347367584859	-0.007357501132010035	0.2618086620131061	11.69840037822964	4.597323614036058	1.7569136052282546	2.5446110303206266	159.99999999999997	55.459470157905926	0.6536998937491234	0.9065155807365437
ID4653	4653	25	174.0	61.333333333333336	195.21904761904764	0.0	16.0	16	7.463526651802309	1		2141.431034482763	2179.0	0.0	2179.0	372609.0	284.458055589351	0.5256639288401025	5.1875840852687505	0.062017354583957324	0.004573068158905152	12.271878981672064	4.757575502221121	-1.3052362384064886	2.579439669626434	175.00000000000003	57.341116158846205	0.6688298199996678	0.9283819628647216
ID4143	4143	25	169.0	61.39828801611279	195.01359516616313	0.0	10.0	10	7.2581186380092575	1		1394.5481927710816	1403.0	0.0	1403.0	231495.0	108.89391875659835	0.5500179986195214	9.088664165300504	-0.15583222935054447	0.18505024697705252	12.581945787435542	4.482679048148014	1.7763300335004883	2.8067915753713577	165.5	55.84738209681753	0.6668101812540381	0.9538904899135449
ID3057	3057	25	164.0	61.14235055724417	194.87284701114487	0.0	7.0	7	7.236157563046397	1		1014.9693251533716	1015.0	1010.0	1015.0	165440.0	0.3916302249939804	0.545537549444712	1829.581659944834	-0.013229792855866165	0.47260564546264977	12.6099258099928	4.48100578890443	1.803666931977898	2.814083802617855	164.49999999999997	56.184396728535994	0.6548537550804452	0.9293785310734464
ID3155	3155	25	178.0	61.60927456382002	195.4026629935721	0.0	15.0	15	7.60087128836938	1		1970.4863387978075	2049.0	0.0	2049.0	360599.0	394.0585366501425	0.5166899148266912	3.4070293079778686	-0.04531173228122303	0.08823110231446966	12.759914104788244	4.731558686024204	-1.2996086536558538	2.6967675879151023	181.49999999999994	59.17769873001644	0.6512839088903957	0.9189873417721515
ID3125	3125	25	160.0	60.80856553147575	194.52786377708978	0.0	1.0	1	7.1698707532759745	1		247.9999999999993	248.0	248.0	248.0	39928.0	7.12759723162253E-13	0.5889447236180895	2.5793143366639294E14	0.1076645119561981	-0.16656471010929622	12.092527836523272	4.511282669191338	1.782162730502522	2.6805076789149407	161.49999999999997	55.4198151933317	0.660772932112812	0.9255014326647565
ID2967	2967	25	153.0	60.81175836030204	194.3640776699029	0.0	2.0	2	7.012765318716694	1		369.32467532467615	377.0	0.0	377.0	56876.0	52.38842898698085	0.6070786250950554	5.326117734245972	0.09515041704636543	-0.05114981771564178	11.937798739718081	4.361157948927673	1.7859601503231253	2.737300249043574	154.49999999999997	54.78146936256559	0.6469504125129452	0.9392097264437687
ID3032	3032	25	151.0	61.17876787678768	194.55060506050606	0.0	5.0	5	6.944346460023743	1		745.3774834437058	756.0	0.0	756.0	112552.0	86.80497234005652	0.5657306735736282	6.2051792105436485	0.017570302387248053	0.1005499092425135	12.328102938051059	4.11707564729282	1.779564028797728	2.9943833910745346	151.50000000000003	54.60332046211718	0.6385345341909242	0.9294478527607364
ID3929	3929	25	172.0	61.36742424242424	195.2376893939394	0.0	14.0	14	7.48482063701911	1		1909.9943502824808	1921.0	0.0	1921.0	338069.0	144.38960462043246	0.5331640818763802	9.200223951436364	-0.05545492764533345	0.14821539978101891	12.492197743676362	4.757658813867544	-1.3275538998609668	2.625702731617558	176.0	57.222428994425336	0.6754449422103561	0.9487870619946092
ID4058	4058	25	161.0	61.442740286298566	194.7965235173824	0.0	12.0	12	7.203090409536583	1		1662.1717791411022	1663.0	1618.0	1663.0	270934.0	6.067109357092595	0.5480615947204521	193.98368747431974	0.26506944409496275	0.13389016125907136	12.411486043860808	4.625969712963936	-1.3664975350288968	2.683002011249348	163.00000000000003	55.986324758384704	0.6534818808877627	0.9394812680115274
ID3039	3039	25	170.0	60.9267453294002	195.01917404129793	0.0	4.0	4	7.345306372654071	1		598.2105263157883	628.0	0.0	628.0	102294.0	133.0153113931457	0.5266750938816482	3.102977108518972	-0.0707829118022607	0.15401640442750542	12.90184637224662	4.385678978333827	-1.3245926910371426	2.941812758294541	169.49999999999997	56.54864563148811	0.6660934313945471	0.9549295774647886
ID4480	4480	26	180.0	363.71791320406277	69.48060941828255	0.0	18.0	18	7.579903327627222	1		2381.244444444439	2408.0	0.0	2408.0	428624.0	253.1154841035731	0.5015752573100117	6.284985254422608	0.04828665698565842	0.08719046282888135	11.231916725400614	5.258811399763477	1.517768341428342	2.1358280173169524	180.50000000000003	55.56516290732776	0.7346523740023958	0.9626666666666671
ID3041	3041	26	148.0	362.4653243847875	67.51342281879195	0.0	4.0	4	6.886811529393324	1		628.765100671141	629.0	594.0	629.0	93686.0	2.8673117218166375	0.5861016193520898	162.06357940058356	-0.08750045527734138	-0.17063404649557634	11.212370662736006	4.677716485464734	1.5571728548945163	2.3969752543953184	149.0	51.3225222202085	0.7108535712376001	0.9966555183946488
ID4034	4034	26	159.0	363.164570230608	69.14989517819707	0.0	13.0	13	7.1141599576634995	1		1767.4842767295538	1790.0	0.0	1790.0	281030.0	200.12011757960536	0.5584379574996663	6.329657603741366	0.06832959915171863	0.05470982996481053	10.938653122343887	4.855791762240765	-1.565809178775019	2.2527022693609315	159.00000000000003	52.44562784582615	0.7264210333482506	0.9578313253012052
ID3879	3879	26	168.0	363.25948103792416	68.85429141716567	0.0	14.0	14	7.290936221960321	1		1864.6727272727233	1911.0	0.0	1911.0	307671.0	294.80831233185353	0.47035373699541266	4.0466501473110466	-0.01780593463276262	-0.06645593346135663	11.041406567670535	5.011727369280924	-1.5682436897346654	2.203113967321559	166.99999999999997	53.45658772453511	0.7343851203686658	0.9709302325581393
ID3049	3049	26	160.0	362.9328205128205	67.85179487179487	0.0	7.0	7	7.19203423968949	1		992.3926380368131	1011.0	0.0	1011.0	161760.0	136.30772355601255	0.498519737165591	4.844098378481593	0.062241351188780575	-0.008613864664891512	11.091839472236936	4.803261678246063	1.544257387830448	2.309230730124864	162.5	52.51385993329937	0.7404834330101145	0.9848484848484846
ID3147	3147	26	143.0	362.4102564102564	67.31002331002331	0.0	3.0	3	6.746726148605861	1		499.43262411347445	503.0	0.0	503.0	70420.0	42.36024162964585	0.5521082961312501	8.387851398458439	-0.10015955043151621	0.03220339218806825	10.561855669398877	4.819821655847207	-1.5284501048461443	2.1913374443192675	143.0	49.81222871041952	0.7242257372495887	1.0
ID4140	4140	26	170.0	363.57968901846453	68.93343051506316	0.0	15.0	15	7.388514429878316	1		2004.2105263157987	2040.0	0.0	2040.0	342720.0	268.61045948988755	0.4987977089053709	4.966287348018865	-0.059796161822641865	0.12817964809419996	11.492950761401202	4.9478012900718396	1.5802095317172418	2.322840002581092	171.5	55.66958962439052	0.6954052237241014	0.9397260273972601
ID4174	4174	26	145.0	362.8990929705215	68.15759637188208	0.0	8.0	8	6.84043516664088	1		1129.1904761904796	1145.0	0.0	1145.0	165991.0	133.09962965961003	0.551095481644376	6.028491775129492	0.017597194240489823	-0.07817987671208296	10.668594459810857	4.468343996542027	1.5080755746391936	2.3875947035561933	147.00000000000003	51.63627742817185	0.6928151050674978	0.9576547231270358
ID3822	3822	26	154.0	362.8700107874865	68.3015102481122	0.0	9.0	9	7.012765318716695	1		1249.9415584415583	1275.0	0.0	1275.0	192491.0	176.77818296957992	0.5216407539888351	4.847863917518943	0.009401354710773467	0.07630613903864947	11.00110074880584	4.5770322960750365	-1.5483937127851606	2.4035444884755703	154.5	52.60332046211717	0.7016362683366625	0.9596273291925466
ID4687	4687	26	173.0	363.88793103448273	68.59386973180077	0.0	19.0	19	7.442171739215616	1		2541.310344827588	2556.0	0.0	2556.0	442188.0	193.76985993876707	0.4867043601539869	8.587012526536359	-0.05170467310877569	-0.15180233940676852	11.655178909094984	5.206261801619724	1.549713762004081	2.2386847517865758	174.0	55.01744252514197	0.7223676946412643	0.9942857142857141
ID4145	4145	26	152.0	362.924043715847	68.3655737704918	0.0	10.0	10	6.9672273999797145	1		1385.766233766239	1404.0	0.0	1404.0	213408.0	159.47691423102853	0.5157459154848775	5.913322122270524	0.02437939144186385	-0.0761719405303274	11.011096036320424	4.5334455832126705	1.559520117812467	2.4288581023437152	152.50000000000003	52.99237088469991	0.6824219808557752	0.9591194968553463
ID2836	2836	26	136.0	362.3223039215686	66.3921568627451	0.0	0.0	0	6.579524642479541	1		120.46323529411775	121.0	48.0	121.0	16383.0	6.259698357701604	0.7194283615246027	16.104030384306434	-0.13153088177574632	-0.15942960642491588	10.264922331204344	4.519133554915618	1.5836838841749357	2.271435930464775	136.0	49.48090296724472	0.6980291183318906	0.9714285714285714
ID4053	4053	26	159.0	363.1458982346833	68.8613707165109	0.0	12.0	12	7.147638542378763	1		1639.3788819875776	1660.0	0.0	1660.0	263940.0	184.43728419504157	0.5617411584411192	6.394223362072903	0.006608344087338092	0.07989571531369642	10.979079707147708	4.958380139611634	1.5975553029563527	2.2142472739106376	160.5	52.36055448609781	0.7356587871320553	0.9727272727272726
ID3030	3030	26	149.0	362.52666666666664	67.80333333333333	0.0	5.0	5	6.90988298942671	1		749.9666666666665	755.0	0.0	755.0	112495.0	61.64549186004289	0.566513644360068	8.799273704994945	-0.014920623699159436	0.1449908550130783	11.049777099594724	4.847801283473602	1.54500819721931	2.2793378798887587	150.0	51.480902967244724	0.7112279438723732	0.9933774834437086
ID3097	3097	26	159.0	362.67628205128204	66.81410256410257	0.0	6.0	6	7.046725639945928	1		855.0844155844133	884.0	0.0	884.0	131683.0	157.1728972336498	0.5051599186698977	3.6518049076330996	-0.13595834946961108	-0.08565204499219585	10.957629285362254	4.852956388270041	1.5525219107224222	2.257928653933026	156.0	52.373825194236886	0.7146705294610474	0.9629629629629629
ID2970	2970	26	133.0	362.3095238095238	66.48872180451127	0.0	2.0	2	6.506551687525748	1		372.3157894736849	378.0	0.0	378.0	49518.0	46.177419449181635	0.5749165120593698	5.88652559293949	-0.07799940782866266	-0.16639401211110233	10.375616175597548	4.356490677177181	1.6194118765436205	2.3816454445669795	133.0	49.3225222202085	0.6870224846138157	0.9637681159420289
ID3834	3834	26	159.0	363.1020833333333	68.75729166666666	0.0	11.0	11	7.136496464611085	1		1513.7169811320744	1533.0	0.0	1533.0	240681.0	171.3877878489016	0.5689825089579769	6.405833100741804	0.00648842510780441	-0.040182515871902094	11.123634642295926	4.775010143972519	-1.5706641065454925	2.329552044268902	160.0	52.90359848662732	0.7183885792923703	0.9756097560975612
ID4634	4634	26	171.0	363.62112403100775	69.26356589147287	0.0	16.0	16	7.399277020331919	1		2166.999999999996	2167.0	2167.0	2167.0	372724.0	4.1046757488325156E-12	0.5192915592422367	3.608944388808605E14	-0.06844421571398193	0.2299147815810637	11.54003146607683	4.9793019923478905	1.5098422069819728	2.3176002346938107	172.0	54.55859019770827	0.7261260739535379	0.9476584022038568
ID3131	3131	26	137.0	362.2721212121212	66.80060606060607	0.0	1.0	1	6.615709285501534	1		245.39130434782666	249.0	0.0	249.0	33864.0	29.866475305789987	0.6000629537472091	6.162613595598528	-0.15901773946051817	-0.038702644158166946	10.470993458149787	4.538417622946805	1.6051322957151979	2.3071903751666967	137.5	49.8194983128798	0.6961676887870011	0.9417808219178082
ID4701	4701	26	171.0	363.4822485207101	69.66568047337279	0.0	17.0	17	7.334464586120832	1		2259.664670658686	2301.0	0.0	2301.0	377364.0	306.5398146427071	0.48802526640579325	4.835251879971891	-0.017430781346476486	0.05380030237555764	10.987034647477854	4.983429981166716	1.5218411358984298	2.2047133578679436	169.0	54.21544444720065	0.7225210824086838	0.952112676056338
ID3840	3840	27	183.0	91.46105072463767	469.7753623188406	0.0	9.0	9	7.653039857325813	1		1249.2391304347823	1277.0	0.0	1277.0	229860.0	186.73369422469605	0.7391304347826085	5.686457740143245	-0.4734410516087326	0.7731093551583669	13.19633241973061	4.924698208262841	2.041844407691217	2.6796225599345993	184.00000000000003	59.2266512484761	0.6591637738548051	0.9484536082474229
ID4576	4576	27	190.0	92.17885117493472	469.8376849434291	0.0	18.0	18	7.807454335709939	1		2377.432291666668	2441.0	0.0	2441.0	456467.0	389.76809536755246	0.7229869043991737	5.1189433145575824	-0.3977897289198292	0.12059922151431923	12.580607885759958	5.613584079717469	2.1031070420888023	2.2411008202790006	191.5	59.10455780551081	0.6888690888128423	0.9671717171717171
ID3043	3043	27	192.0	91.1615120274914	469.6580756013746	0.0	4.0	4	7.85825158159596	1		617.0103092783517	630.0	0.0	630.0	119700.0	89.75689617685568	0.7246596066565815	5.776772334211752	-0.33190796326221106	0.8409637000014614	13.85509862609492	5.034714841297119	2.045513576696556	2.751913278672474	194.00000000000003	62.566496117496385	0.6227703473120174	0.9216152019002375
ID3843	3843	27	176.0	91.65219421101774	469.90056022408965	0.0	11.0	11	7.53779242774744	1		1516.7640449438168	1534.0	0.0	1534.0	269984.0	162.1436917645159	0.7205447442403881	7.835071195894052	-0.48881906543751114	1.0748476391083237	13.472964791063166	4.875163773984261	2.0150583679299627	2.763592243394993	178.5	60.15123676110636	0.6199532798931168	0.9037974683544304
ID3148	3148	27	181.0	91.03113553113553	469.25732600732596	0.0	3.0	3	7.611333607551958	1		498.4615384615391	504.0	0.0	504.0	90720.0	52.6874045758091	0.739130434782609	8.041624200385122	-0.3529181005925106	0.6537374817536394	13.581275857759117	4.8819179174467475	2.0003942286536027	2.781954979050969	182.0	59.84660622865988	0.6385607152960241	0.9405684754521964
ID3116	3116	27	186.0	91.30864197530863	469.57495590828927	0.0	6.0	6	7.756324418739616	1		844.9842105263187	887.0	0.0	887.0	160547.0	188.91935729008188	0.7198086252691739	3.744027704064268	-0.22133196601357985	0.3512060099423742	12.769508686494492	5.383331416137492	2.0282327306487256	2.372045802013159	189.0	58.63315832656974	0.6908521146245796	0.9473684210526315
ID4175	4175	27	179.0	91.43036211699165	469.48700092850515	0.0	8.0	8	7.558877202997178	1		1114.166666666666	1146.0	0.0	1146.0	200550.0	188.85386446378294	0.7348981705212287	4.998128965843077	-0.34191524293717546	0.5553774780849531	13.332177415937121	4.870952137332621	2.0369998617791465	2.7370783042097284	179.50000000000003	59.436370358687114	0.6385130186505327	0.9348958333333336
ID4656	4656	27	189.0	91.94041450777202	469.5423143350605	0.0	16.0	16	7.837972188868215	1		2135.7979274611416	2181.0	0.0	2181.0	412209.0	311.52097574483935	0.7314152743727853	5.792494672585737	-0.22999915393110734	0.585977705300553	13.005892564719181	5.261312427148065	2.0868682284862046	2.4719863617316347	193.0	59.22220475849062	0.6915093075571324	0.9649999999999999
ID2961	2961	27	184.0	90.93415077202543	469.4291553133515	0.0	2.0	2	7.6426346317697	1		373.9226519337016	376.0	0.0	376.0	67680.0	27.947859898893707	0.7230346554452346	11.228669898311766	-0.6069490447419229	0.8422749955187385	14.07400090521594	5.161095085760275	2.0139599260681615	2.726940827741544	183.49999999999997	60.9661412901615	0.6203953244584227	0.9291139240506326
ID4147	4147	27	177.0	91.62429378531074	469.69868173258004	0.0	10.0	10	7.506054213402069	1		1389.2134831460653	1405.0	0.0	1405.0	247280.0	148.50840086645664	0.7241531990259018	7.857828845586833	-0.6491417228026132	1.1388007712504484	13.612600631211548	4.755420908926289	2.043799377121699	2.8625437983122914	177.0	59.15435990165029	0.6356376476795111	0.944
ID3061	3061	27	180.0	91.46794871794873	469.51465201465203	0.0	7.0	7	7.611333607551958	1		989.0604395604358	1017.0	0.0	1017.0	180009.0	166.69309369946595	0.7611940298507456	5.12889004863004	-0.6052642725734875	0.3540479963033908	12.699399286407976	5.3859415117937655	-1.0861267489293902	2.3578791671984742	182.0	59.57100633073385	0.6444828701645123	0.9309462915601023
ID3157	3157	27	176.0	91.65219421101774	469.90056022408965	0.0	13.0	13	7.53779242774744	1		1772.8539325842648	1793.0	0.0	1793.0	315568.0	189.5199734900769	0.7205447442403878	7.835071195894021	-0.48881906543751114	1.0748476391083237	13.472964791063166	4.875163773984261	2.0150583679299627	2.763592243394993	178.5	60.15123676110636	0.6199532798931168	0.9037974683544304
ID4246	4246	27	195.0	92.13605442176872	469.5544217687075	0.0	19.0	19	7.898654169668588	1		2557.8826530612155	2571.0	0.0	2571.0	501345.0	183.64285714285776	0.7310949323490253	11.7649330443962	-0.20484685082039908	0.47465737086745396	13.303231963035161	5.2184024463344665	2.078491462546324	2.549292067801263	196.0	62.801518300979254	0.6244902302224006	0.9074074074074073
ID4215	4215	27	193.0	92.1421052631579	469.93596491228067	0.0	17.0	17	7.776816725043752	1		2285.5555555555484	2310.0	0.0	2310.0	431970.0	236.9943291657787	0.732952479599021	8.157798769232276	-0.14932916880798133	0.20410933700786849	12.40033001775328	5.528432426154097	2.1078434857921877	2.243010144989631	190.0	58.93726631228985	0.6873587867540515	0.9313725490196079
ID3160	3160	27	187.0	92.02673796791444	469.7718360071301	0.0	15.0	15	7.715176518808164	1		2039.973118279566	2051.0	0.0	2051.0	379435.0	150.3866164543981	0.7302258120983266	11.449846004648448	-0.4731522758269362	0.45943324264326757	12.853254391557028	5.374233446154607	2.048350441757703	2.391644226164727	187.0	60.02615326666651	0.65218445786396	0.9303482587064676
ID3034	3034	27	188.0	91.13030303030303	469.69653679653675	0.0	5.0	5	7.827812790964006	1		721.8814432989716	757.0	0.0	757.0	140045.0	159.6332953374364	0.7190611235141504	3.7830918421397786	-0.39213105651415864	0.525423184527423	13.046268844281625	5.408585885431997	-1.08693207433466	2.412140459749691	192.5	59.39640221832475	0.6856781633745023	0.9459459459459459
ID3932	3932	27	190.0	91.8183421516755	469.55555555555554	0.0	14.0	14	7.756324418739616	1		1911.8306878306926	1922.0	0.0	1922.0	361336.0	139.8049283445265	0.7195121951219517	11.444316021265353	-0.2290376939511984	0.7640969290632962	13.28836437030158	5.0713258335335185	2.055777679927895	2.620293944126781	189.0	60.15547154918626	0.6563287024751853	0.9086538461538461
ID2845	2845	27	174.0	91.00095785440612	469.0680076628352	0.0	0.0	0	7.442171739215616	1		120.59770114942505	122.0	0.0	122.0	20984.0	13.041915326300089	0.7315436241610732	7.8132989359524325	-0.21834679628301396	0.7840995208774117	13.482516965335037	4.60596109015328	1.9433422602157002	2.9271886369509814	174.0	58.87234540567164	0.6308650039704513	0.928
ID4061	4061	27	184.0	91.96503178928246	469.54813805631244	0.0	12.0	12	7.642634631769702	1		1663.9999999999989	1664.0	1664.0	1664.0	306176.0	1.139970343083216E-12	0.7189695550351287	1.2210461541525762E15	-0.38328935037508277	0.7393070249485867	13.142038509741456	5.230842982114733	2.0455246931688476	2.512413114803223	183.50000000000003	59.438436897922315	0.6526963331155831	0.9221105527638193
ID3135	3135	27	181.0	90.86712328767123	469.27260273972604	0.0	1.0	1	7.621781565260304	1		248.6338797814202	250.0	0.0	250.0	45500.0	18.48053177386438	0.7272041808585314	11.328920398536068	-0.36136312117447456	1.1566955586619185	13.996877064380431	4.978480251027693	2.0064863603858347	2.811475863842404	182.5	61.145001059560954	0.6134099539396055	0.9217171717171717
ID3138	3138	28	90.0	147.86363636363637	155.32575757575756	0.0	1.0	1	5.292567428401227	1		245.29545454545436	251.0	0.0	251.0	21586.0	37.62157582567629	0.6261048613901162	5.020893868699176	-0.22227067996429	0.07517926947309687	7.360207906151312	4.331291788690601	1.5572425291996128	1.6993101054446362	88.0	37.48090296724472	0.7871770901214727	0.9513513513513514
ID3044	3044	28	100.0	148.66161616161617	155.38047138047136	0.0	4.0	4	5.613615477764332	1		630.9207920792081	631.0	623.0	631.0	63723.0	0.7960297521679923	0.6256649990751032	610.0793713766344	-0.04300672220534472	-0.04109931324386754	7.8962198412040845	4.267115176868872	-1.518854404015374	1.8504820033937261	99.0	39.78872688735518	0.785823427165583	0.9658536585365853
ID4646	4646	28	103.0	149.16508688783568	155.98815165876778	0.0	16.0	16	5.794971353888639	1		2133.9622641509386	2175.0	0.0	2175.0	226200.0	297.333160085205	0.5494996644734335	5.090369750326043	-0.008922497525038415	0.08230992892304013	7.9284103001692605	4.428374538289506	-1.475094371920275	1.7903657948570155	105.5	39.928761626417675	0.831554353832379	0.9768518518518519
ID4551	4551	28	105.0	148.94551282051282	156.15865384615384	0.0	18.0	18	5.753627391751592	1		2409.6057692307686	2433.0	0.0	2433.0	250599.0	238.5752783956	0.5188017620433398	6.900028758728429	-0.05415694612981496	0.17182506621058832	7.541377701780432	4.643083082861202	1.620545417388964	1.6242176948367715	104.0	39.3225222202085	0.8452019109431682	0.9765258215962441
ID2857	2857	28	90.0	147.94688644688645	155.17032967032966	0.0	0.0	0	5.382025607773058	1		122.29670329670313	124.0	0.0	124.0	11129.0	13.363710816564614	0.7489719479294898	7.837912027680035	-0.010780566926884248	0.06584135866380081	7.800176985917469	3.9440121716650793	1.60006583961079	1.97772639799547	91.0	38.7169709447445	0.7628664424006122	0.9629629629629629
ID3149	3149	28	95.0	148.5	155.46491228070175	0.0	3.0	3	5.499039842323396	1		505.00000000000057	505.0	505.0	505.0	47975.0	5.714497757566631E-13	0.5942069118298631	6.587738001163934E14	-0.015934919305271137	-0.028313202934865056	7.489061308298803	4.179914595513738	-1.5143239925698635	1.7916780683358315	95.0	38.24483498974493	0.8161836420193399	0.9743589743589743
ID3119	3119	28	94.0	148.66055846422339	155.44415357766144	0.0	6.0	6	5.513492008750172	1		878.75	888.0	0.0	888.0	84360.0	90.6311204829776	0.5986612835438125	7.2617735127823	-0.010279633982974549	-0.06512066547454731	7.974903879918328	4.186493551711231	-1.4911608774921952	1.904912495722962	95.5	39.19889251020789	0.7810262696775011	0.9794871794871794
ID4176	4176	28	101.0	148.6658692185008	155.43141945773525	0.0	8.0	8	5.767441643068972	1		1124.788461538463	1147.0	0.0	1147.0	116978.0	158.26846266182798	0.5679363234725324	5.148464100280958	0.010118779327859824	-0.1553527909393463	8.386387749321345	4.365401504910582	1.5571783704353606	1.9211034173804196	104.5	40.90421400933642	0.7848561227377812	0.9858490566037735
ID3152	3152	28	101.0	148.72276422764227	156.2788617886179	0.0	13.0	13	5.711984185363134	1		1739.2941176470576	1792.0	0.0	1792.0	177408.0	304.2674236811599	0.5356540522135144	3.987847768083878	0.0055280684292356936	0.07810899198079187	7.758375484922994	4.3799299493283455	-1.5231730657107303	1.7713469335537495	102.5	40.13118450711761	0.7997785871882404	0.9534883720930233
ID3153	3153	28	105.0	148.94551282051282	156.15865384615384	0.0	15.0	15	5.753627391751592	1		2028.3076923076896	2048.0	0.0	2048.0	210944.0	200.8229223815002	0.5394057483972424	7.078040073569968	-0.05415694612981496	0.17182506621058832	7.541377701780432	4.643083082861202	1.620545417388964	1.6242176948367715	104.0	39.3225222202085	0.8452019109431682	0.9765258215962441
ID3924	3924	28	99.0	149.09405940594058	156.1815181518152	0.0	14.0	14	5.670035141386943	1		1919.0	1919.0	1919.0	1919.0	193819.0	0.0	0.5391275690971152	Infinity	-0.015004152927616143	0.052995217729843	7.491266569496139	4.432593099060318	-1.552402677290805	1.6900415630490062	101.0	39.928073495672486	0.796112650891197	0.9439252336448598
ID4149	4149	28	97.0	148.67182130584192	155.75085910652922	0.0	10.0	10	5.556622981616415	1		1376.948453608248	1406.0	0.0	1406.0	133564.0	200.82747421263235	0.5346774317098956	4.777484632433601	0.0031498695314790314	-0.11297212763455076	7.569476381076164	4.367967454138701	1.5648023127739332	1.7329516441117243	97.0	40.08645424270871	0.7585536658058201	0.941747572815534
ID3063	3063	28	96.0	148.66055846422339	155.44415357766144	0.0	7.0	7	5.513492008750172	1		1017.9999999999985	1018.0	1018.0	1018.0	97728.0	1.4856871005919061E-12	0.5786619178942293	5.023266165686827E14	-0.010279633982974549	-0.06512066547454731	7.974903879918328	4.186493551711231	-1.4911608774921952	1.904912495722962	95.5	39.19889251020789	0.7810262696775011	0.9794871794871794
ID3831	3831	28	98.0	148.7198952879581	155.79842931937173	0.0	9.0	9	5.513492008750172	1		1249.4166666666667	1276.0	0.0	1276.0	119944.0	183.20283074500338	0.5376663864641513	4.769313561627533	0.07391995594570985	-0.07823228964733901	7.531329824794322	4.263079158155142	-1.5481578195835912	1.7666408587293332	95.5	40.131184507117595	0.7451595617217268	0.9455445544554455
ID4183	4183	28	105.0	148.94551282051282	156.15865384615384	0.0	17.0	17	5.753627391751592	1		2281.846153846156	2304.0	0.0	2304.0	237312.0	225.92578767918843	0.52362363969054	6.942119632580238	-0.05415694612981496	0.17182506621058832	7.541377701780432	4.643083082861202	1.620545417388964	1.6242176948367715	104.0	39.3225222202085	0.8452019109431682	0.9765258215962441
ID4056	4056	28	97.0	148.89455782312925	156.32142857142858	0.0	12.0	12	5.585191925620057	1		1627.1020408163236	1661.0	0.0	1661.0	159456.0	236.05942331539845	0.5423862156131904	4.847735902360599	-0.014467758963393293	0.029466228463123727	7.766125801968418	4.325899555293226	1.7108236106161159	1.7952626275073091	98.0	39.77984334830557	0.7782332867675535	0.9468599033816425
ID4186	4186	28	105.0	148.94551282051282	156.15865384615384	0.0	19.0	19	5.753627391751592	1		2536.375	2561.0	0.0	2561.0	263783.0	251.12671104444465	0.5286864503367036	6.9860278814296	-0.05415694612981496	0.17182506621058832	7.541377701780432	4.643083082861202	1.620545417388964	1.6242176948367715	104.0	39.3225222202085	0.8452019109431682	0.9765258215962441
ID3036	3036	28	100.0	148.70068027210883	155.3112244897959	0.0	5.0	5	5.585191925620057	1		735.1000000000008	758.0	0.0	758.0	73510.0	129.938097149793	0.6153966896683692	4.310383216953027	-0.09850538889785428	-0.08500557533975502	7.903806822853977	4.282244047248066	-1.5427713126256235	1.8457161095088137	98.0	39.74838379203574	0.7794656670678178	0.9560975609756097
ID2974	2974	28	90.0	148.1978021978022	155.24358974358972	0.0	2.0	2	5.382025607773058	1		378.99999999999983	379.0	379.0	379.0	34110.0	1.7148561563504694E-13	0.6091290824261274	1.6732466328160448E15	-0.052410203749523154	0.06469251692757987	7.5470435047204525	4.058960432107657	-1.4828687313582705	1.8593538003033876	91.0	37.97349189082658	0.79303104010895	0.9680851063829787
ID3903	3903	28	98.0	148.70333333333335	155.85333333333335	0.0	11.0	11	5.641895835477563	1		1504.2099999999982	1535.0	0.0	1535.0	150421.0	215.97157945274435	0.5272356224003893	4.808842607740322	0.06235337957704422	-0.018577064320820607	7.5303074264902765	4.699304083839023	1.5345048267012622	1.602430336948638	100.0	39.97349189082658	0.7864401701070374	0.9615384615384616
ID4449	4449	29	229.0	374.54066811909945	245.31844589687728	0.0	16.0	16	8.547053227819513	1		2061.013100436671	2126.0	0.0	2126.0	471972.0	366.7782742464491	0.7233968746657022	4.717354048667815	0.062149074315888064	0.022123203236666153	14.29217751858661	5.292159568170646	1.0472571393770338	2.7006323854152083	229.5	65.35719045428732	0.6751586009258953	0.9542619542619543
ID4673	4673	29	207.0	374.47094430992735	245.0173527037934	0.0	17.0	17	8.107465170875098	1		2259.951690821261	2282.0	0.0	2282.0	467810.0	223.7632625229038	0.701459519869969	8.32762879820002	-0.18371403004656442	0.0431395766437638	13.142174018764624	5.264332771216003	1.0600777740475595	2.496455788399738	206.5	61.98835337514883	0.6753201678310674	0.9694835680751174
ID3075	3075	29	234.0	374.26774193548385	244.3931899641577	0.0	4.0	4	8.602734945221277	1		500.5965665236046	507.0	0.0	536.0	116639.0	57.32672833211286	0.6498110868040995	6.878814597872899	-0.17066155814526443	0.08743241054224177	13.258318117199853	5.825911102378699	1.0531623724990593	2.2757501589384925	232.49999999999997	64.51805405950317	0.7018920139495565	0.9647302904564314
ID2979	2979	29	236.0	374.32575757575756	244.1563360881543	0.0	2.0	2	8.776730168831518	1		249.78423236514428	254.0	0.0	254.0	60198.0	32.51799374211813	0.6407870229156792	5.999744661666855	-0.05278080830425776	0.005075345919913354	13.644114845923134	6.0924506443562905	1.0256684198133423	2.2395117568268343	241.99999999999997	65.29465412583802	0.7132963120402326	0.9738430583501004
ID3844	3844	29	223.0	374.472408650261	245.1808351976137	0.0	15.0	15	8.434587100864938	1		1960.5044642857097	1978.0	0.0	2015.0	439153.0	186.51599187902855	0.6830688903552129	8.531872775743983	-0.19392918561602618	0.0067418991612597096	13.53224711622727	5.591666914765827	1.0660090936644693	2.420073892544078	223.5	65.80878393058421	0.6485144543399846	0.9197530864197531
ID2181	2181	29	228.0	374.2632331902718	244.45922746781116	0.0	0.0	0	8.611980229936854	1		5.419913419913412	5.0	0.0	113.0	1252.0	7.263448814999901	-0.46657548173802427	-1.3053542986569233	0.03592616337939984	0.04770930872158975	13.063895852005766	5.943983582216238	1.0166486013720637	2.1978351170234625	233.0	62.41112024781005	0.7516952899667507	0.9789915966386554
ID2280	2280	29	223.0	374.0661492978566	244.6980783444198	0.0	1.0	1	8.472241694760886	1		136.78414096916333	142.0	0.0	236.0	31050.0	28.544052501685677	0.581103780036603	3.5224386275915687	0.0016943838494456504	-0.054455315437065506	13.407333541663727	5.525825465094274	1.021033084621627	2.4263042013099465	225.5	63.61295086671325	0.700269685397839	0.9555084745762712
ID4681	4681	29	209.0	374.18599033816423	244.36795491143317	0.0	19.0	19	8.117274569709014	1		2529.0829268292737	2554.0	0.0	2554.0	518462.0	251.64708004137768	0.7333885167294956	8.504315436878112	-0.2176692452048976	-0.04957486733894076	13.501371294579751	5.184543502308728	1.0104960403044818	2.604158165240095	207.0	63.5935469873411	0.6432119609822545	0.9430523917995444
ID3562	3562	29	227.0	374.4863505747126	245.21408045977012	0.0	13.0	13	8.593479713983122	1		1644.9098712446382	1711.0	0.0	1711.0	383264.0	330.4253209181518	0.679609406568472	4.028560268388847	-0.08919189141320785	-0.018312848011191804	13.657777934369117	5.802244141560489	1.036042833377035	2.353878534090073	232.0	64.10884332834969	0.7093522757095896	0.9830508474576272
ID2156	2156	29	233.0	374.40343347639487	244.71816881258943	0.0	5.0	5	8.611980229936853	1		622.2931034482777	636.0	0.0	636.0	144372.0	92.5561037057207	0.6605129067507648	5.348832183194898	-0.3437946765426046	-0.24883999926254416	13.933846897021258	5.667037319320383	1.0343790820450836	2.4587533329835685	232.99999999999997	65.56181113793126	0.6811831557881346	0.9588477366255143
ID4492	4492	29	206.0	374.1995983935743	244.69839357429717	0.0	18.0	18	8.127072128579675	1		2340.8133971291927	2410.0	0.0	2410.0	489230.0	403.3999835680838	0.6703073128016813	4.657345842874911	-0.12703917125131137	-0.15624298921309582	13.654081882383196	5.139029388065297	1.0484268030477089	2.6569378867715683	207.5	62.404787552933826	0.6695640798516115	0.960648148148148
ID3215	3215	29	224.0	374.2591349739001	243.82438478747204	0.0	9.0	9	8.434587100864938	1		1107.7901785714312	1165.0	0.0	1165.0	248145.0	252.31067704447247	0.6740075461538508	3.5355682456460418	0.08173871365452094	-0.1398213519781578	12.99685779648787	6.274214076729265	1.0655731063378873	2.0714718429344865	223.49999999999997	62.67201156781242	0.7150561113332997	0.9889380530973451
ID2162	2162	29	232.0	374.43261648745516	244.74014336917563	0.0	6.0	6	8.602734945221277	1		758.124999999998	771.0	0.0	868.0	175885.0	100.8345130695536	0.6670408671231083	6.016830874673236	-0.14755663325137938	-0.0773416616300094	13.697396550049858	5.588043521117715	1.050564603656797	2.4511971852556576	232.5	65.57800627379031	0.6793857030040849	0.9548254620123204
ID3475	3475	29	236.0	374.68188251946214	245.0590941259731	0.0	10.0	10	8.65805856969579	1		1291.2595744680796	1308.0	0.0	1308.0	303446.0	147.15006535799074	0.6978290963072409	7.2133697245188015	-0.030051490115243648	-0.12895783359970514	14.144272031711546	5.618989718340997	1.080616456532096	2.5172268932158914	235.5	66.56059597736514	0.6679844791681231	0.9651639344262295
ID3443	3443	29	232.0	374.35589519650654	245.00218340611355	0.0	14.0	14	8.537737635702333	1		1818.043668122263	1826.0	0.0	1830.0	416332.0	120.66692528054757	0.6704373109216711	12.094113866030096	-0.14922853881888043	-0.03836497288923908	13.63419137902851	5.6255363265808755	1.0605767729030542	2.4236251598992316	229.0	65.74128757205709	0.6658385486912182	0.9521829521829522
ID2133	2133	29	225.0	374.03691275167785	244.40678598061146	0.0	3.0	3	8.434587100864938	1		376.5919282511199	380.0	0.0	380.0	83980.0	35.905899630103505	0.6438484176161487	8.215936142839064	0.197268182859122	-0.20971195546902782	13.404901621907106	5.742032931186857	1.0443607951771	2.334521898873255	223.5	64.33114988023083	0.6786482961227208	0.9633620689655172
ID3861	3861	29	229.0	374.51134751773054	245.15035460992908	0.0	8.0	8	8.6488625410045	1		1003.1666666666648	1048.0	0.0	1048.0	234741.0	212.41321883649505	0.6618857141850062	3.761866691455956	-0.023466923934501695	-0.05487707403655494	13.793015880565726	5.6595980314678735	1.0542000781021197	2.4371016817581954	235.0	64.18991188492411	0.7167111604646172	0.9710743801652892
ID2262	2262	29	233.0	374.6243673174259	244.28452639190166	0.0	7.0	7	8.565654018541943	1		861.9956709956683	901.0	0.0	901.0	199121.0	183.76001594318421	0.6786519446372877	3.792892208721748	0.31475821036488794	-0.22417884467124813	13.767843712143938	6.061898619403563	1.0473560518672809	2.271209826583766	230.50000000000003	64.72125469116118	0.6914916462153302	0.9850427350427353
ID3319	3319	29	234.0	374.72894168466524	245.1414686825054	0.0	11.0	11	8.5842145040503	1		1403.379310344825	1428.0	0.0	1428.0	325584.0	186.28403835731308	0.6954348269251719	6.180231696501567	0.07388250352901454	-0.11449412813385325	13.782185435507166	5.7013995688435735	1.0689848386331164	2.4173337211485135	231.5	64.82773527416519	0.6922120566527897	0.954639175257732
ID3351	3351	29	229.0	374.5182748538012	245.29897660818713	0.0	12.0	12	8.519075891779828	1		1572.368421052624	1579.0	0.0	1646.0	358500.0	104.68545402643419	0.6808863452013846	12.168421458290936	-0.007138504126967657	0.04656987586089965	13.708558266439294	5.481289157764282	1.0824766925169882	2.500973379049166	227.99999999999994	65.25376412924166	0.6728737305134751	0.9460580912863068
ID2144	2144	30	146.0	53.30584795321637	442.84736842105264	0.0	5.0	5	6.73492084446359	1		617.2377622377645	635.0	0.0	635.0	88265.0	105.07488664475386	0.9715330828377337	5.789446945516951	0.007776229898953911	0.049625720654515024	7.90058439665944	5.908188025787436	-0.16211074749232526	1.3372262971618036	142.49999999999997	45.84848591933557	0.8518727611502124	0.9595959595959594
ID4229	4229	30	174.0	53.404347826086955	443.61111111111114	0.0	17.0	17	7.410023978821114	1		2145.1445086705216	2183.0	0.0	2183.0	371110.0	285.7929746244113	0.9690238252442394	7.387857072210874	-0.06094817000803353	0.022967581632205115	9.033535696466021	6.265393408792269	3.080264410713804	1.4418146007861532	172.5	49.5884983092809	0.8815299051792496	0.9745762711864405
ID3078	3078	30	145.0	53.43075117370892	442.9307511737089	0.0	4.0	4	6.723094811029982	1		504.42253521126867	508.0	0.0	508.0	71628.0	42.63041300147173	0.9766355140186916	11.692593592267247	-0.07813210902511715	-0.020549258984637817	8.077052620165327	5.902888684930266	-0.12113532388491123	1.3683220286341458	142.0	45.80883095476133	0.8503540628415125	0.9726027397260274
ID3176	3176	30	169.0	53.75555555555555	443.6454545454545	0.0	13.0	13	7.24714641913115	1		1635.5243902439065	1666.0	0.0	1666.0	268226.0	223.94059935505925	0.9715992726643	7.198180226929419	-0.03981684540913231	0.014302277364218212	8.605226019700282	6.286996074792141	-0.29546925303497246	1.3687341167911873	164.99999999999997	48.86641411781875	0.8683061280361152	0.9649122807017542
ID3146	3146	30	140.0	53.614355231143556	443.0632603406326	0.0	6.0	6	6.603669768180365	1		744.6058394160601	767.0	0.0	767.0	102011.0	129.60490627424795	0.9558823529411765	5.615607000540821	-0.09344486021487504	0.09071982215611589	7.704836931236732	6.03732259862031	-0.32707650812549494	1.276200965805189	136.99999999999997	44.51435746903046	0.8688208069861654	0.968197879858657
ID3212	3212	30	147.0	53.429642445213375	443.1470588235294	0.0	9.0	9	6.782018766824356	1		1139.1027397260302	1163.0	0.0	1163.0	166309.0	165.55714627311428	0.963013687785492	6.750782134555299	-0.033004427371590435	0.05459606707535264	8.064957654178336	6.034699096973769	2.987526231509571	1.3364307854591597	144.5	44.578355035545364	0.913754720628959	0.9897260273972602
ID2221	2221	30	149.0	53.19956140350877	443.1622807017544	0.0	7.0	7	6.955796338302048	1		837.8181818181844	896.0	0.0	896.0	129024.0	221.50481942101786	0.9953204290619586	3.773521820980168	0.10427938479569317	0.03485514446767654	8.28759247192377	6.26598064781172	2.95951682326281	1.322632950489252	152.0	45.50500316075386	0.922433685616385	1.0
ID3183	3183	30	153.0	53.42374727668845	443.4694989106753	0.0	10.0	10	6.978639737521917	1		1259.1483870967722	1284.0	0.0	1284.0	195168.0	177.46848242399437	0.9911527155455349	7.063528119094668	-0.06126898292832843	0.014982812622576653	8.045639603170002	6.281399645139344	-0.11332226646699423	1.28086733175716	153.0	47.048296687919304	0.8685873192537077	0.968354430379747
ID4240	4240	30	169.0	53.4343137254902	443.56176470588235	0.0	16.0	16	7.356132180109627	1		1992.970760233913	2053.0	0.0	2053.0	340798.0	346.9009424113605	0.9604029176797498	5.62903013378836	-0.08225996717553229	-0.08320748501233384	8.573226260345006	6.691374192334941	-0.01504674958244338	1.281235515145118	170.0	49.03982363242646	0.8883027082423757	0.9798270893371758
ID4276	4276	30	184.0	53.35004516711834	443.2687443541102	0.0	19.0	19	7.6634309549254365	1		2391.156756756751	2444.0	0.0	2444.0	442364.0	356.4311968947993	0.9853354273286202	6.659054054413915	-0.01037366042191199	0.03791054033327722	9.367519632536728	6.468426537599783	-0.20279151107429397	1.4481913921546525	184.50000000000003	51.405223601723876	0.8773880789520667	0.9813829787234044
ID3253	3253	30	148.0	52.87387387387387	443.3772522522522	0.0	8.0	8	6.863662517577698	1		1000.5205479452042	1036.0	0.0	1036.0	146076.0	189.05748876368023	0.9633695038574923	5.193414382573567	-0.015409748174860604	-0.015715514734363358	7.960076976588029	6.182597888353504	2.9975282982902605	1.2874971201964889	148.0	44.86641411781875	0.9239082779362765	0.9932885906040269
ID2135	2135	30	146.0	53.30818713450292	442.8380116959064	0.0	3.0	3	6.734920844463592	1		370.34265734265756	381.0	0.0	381.0	52959.0	63.044931986851914	0.9668671957102783	5.775310550376417	-0.08467817826363284	0.046532588645934084	8.011894481994569	5.899383057663948	-0.1410486079125009	1.3580902280258333	142.50000000000003	45.695180472134	0.8575983456248313	0.9661016949152544
ID2136	2136	30	141.0	53.12077294685991	442.95652173913044	0.0	2.0	2	6.627726932618989	1		252.2352941176464	256.0	0.0	256.0	34304.0	30.929366434846468	0.9615303019588429	7.99526348964129	-0.028584252845824887	0.06965289430617426	7.955499365191201	5.806595591075683	0.006372050233234061	1.3700798067318873	138.0	43.63034614031896	0.9109858546138124	0.9963898916967509
ID4185	4185	30	172.0	53.006316812439266	443.4047619047619	0.0	18.0	18	7.388514429878316	1		2272.421052631584	2313.0	0.0	2313.0	388584.0	304.5568592157414	0.9650127877237852	7.328550790087757	0.00783564026189515	-0.01851242509453915	8.850640723565862	6.390309114582184	3.0229840451901837	1.3850097960628218	171.49999999999997	49.20887173758116	0.8899941933091614	0.9828080229226361
ID2171	2171	30	142.0	53.20131421744325	442.8046594982079	0.0	0.0	0	6.663649834935716	1		1.9859154929577443	2.0	0.0	2.0	282.0	0.16783627165933757	0.9762217738221823	11.690087076860106	0.08813102669918511	-0.049074865478929516	7.880172546390838	5.842009660174286	-0.1465129848474672	1.348880437516385	139.49999999999997	46.26017471160955	0.8191615033147726	0.9489795918367343
ID2140	2140	30	142.0	53.05827505827506	442.8193473193473	0.0	1.0	1	6.746726148605861	1		124.52083333333309	129.0	0.0	129.0	17931.0	23.699154258905814	0.9903870224803485	5.22885472528486	-0.03806050102216735	-0.07517017679458803	8.08826106877389	5.930034917200781	-0.19442139634263844	1.3639483041344183	143.0	45.647077540545254	0.8624222361731128	0.9629629629629629
ID3228	3228	30	159.0	53.534591194968556	443.4643605870021	0.0	12.0	12	7.1141599576634995	1		1511.9245283018854	1541.0	0.0	1541.0	240396.0	210.32866225673203	0.9830508474576273	7.126951126643599	-0.007586267460371174	0.025983419182986908	8.46948075772427	6.1217223242127545	-0.01706319962645215	1.383512728799478	159.00000000000003	47.79465817520807	0.874678131508828	0.9724770642201835
ID3196	3196	30	174.0	53.52512077294686	443.5859903381642	0.0	14.0	14	7.410023978821113	1		1774.1279069767397	1795.0	0.0	1795.0	305150.0	192.99303362948558	0.9883377970641082	9.13878639402779	-0.01616944562227689	-0.048235655000859134	9.123297987642935	6.191372330518137	-0.1205741648457831	1.4735502083557355	172.49999999999994	50.071247799549894	0.8646137437249025	0.9745762711864405
ID3164	3164	30	173.0	53.77536231884058	443.6082125603865	0.0	15.0	15	7.410023978821114	1		1890.2456140350848	1924.0	0.0	1924.0	323232.0	253.33653140124656	0.969017529555646	7.343996574735009	-0.004438185284772856	0.062273229349350444	8.848450130639076	6.418457590044283	2.9538539372703885	1.3785944686094012	172.5	51.27336683982713	0.824546763277751	0.950413223140496
ID3294	3294	30	155.0	53.72222222222222	443.4923747276688	0.0	11.0	11	6.9786397375219185	1		1415.0000000000045	1415.0	1415.0	1415.0	220740.0	4.562119194152737E-12	1.0	3.101628738270601E14	0.028400231326401106	0.01580000574378378	8.409645320321635	5.901193361083849	-0.24027574310760555	1.4250753713274475	153.00000000000003	48.84596114923646	0.8058310091443683	0.9473684210526317
ID2177	2177	31	175.0	48.990476190476194	95.48095238095239	0.0	5.0	5	7.463526651802308	1		637.2947976878606	641.0	0.0	641.0	110252.0	48.734327553388304	0.9735332364415208	12.901545226665997	-0.021497445001620687	0.21217823284148937	9.676963594020991	6.172320085793809	0.10901458809886844	1.5678000264914091	175.0	51.16479165703447	0.8400506895997877	0.9776536312849162
ID3172	3172	31	188.0	49.023049645390074	95.59929078014186	0.0	8.0	8	7.735777827895048	1		1004.0534759358308	1026.0	0.0	1026.0	187758.0	148.84204417501385	0.9820446100223722	6.684655110521543	0.058076039193710544	0.01129948294579863	10.242160703628072	5.953028958496769	0.14302099354441455	1.7204956963982876	187.99999999999994	54.146524228982216	0.8057986695537791	0.9665809768637528
ID3270	3270	31	196.0	48.473367697594504	95.90549828178695	0.0	15.0	15	7.858251581595959	1		1910.0	1940.0	0.0	1940.0	370540.0	239.99352322866932	0.9895833333333334	7.916880315931078	0.07926251144863088	-0.043432047776522	10.385013504906258	6.152486351923461	0.1170037448204474	1.6879376744427197	194.0	55.25360200199006	0.7985284683115098	0.9463414634146341
ID2183	2183	31	171.0	48.32507288629738	94.84596695821186	0.0	0.0	0	7.388514429878316	1		6.836257309941534	7.0	0.0	7.0	1169.0	1.061118180140965	0.9802942040759884	6.378394250259712	-0.206432011617714	-0.006761395199021055	10.389841140512067	5.669918470337053	0.18132073443877653	1.8324498306047836	171.5	51.213947037415814	0.8216701166046945	0.9634831460674156
ID3175	3175	31	182.0	48.49550763701707	95.77583108715184	0.0	10.0	10	7.684170995435563	1		1262.1945945945977	1283.0	0.0	1283.0	233506.0	162.49058492113852	0.9818996556042582	7.69685943211656	0.1644265878955218	0.0430909446749065	10.103207213015763	6.059016844061516	0.11310452022056722	1.6674664344130325	185.50000000000003	53.52262694554453	0.8137273930137872	0.9661458333333336
ID4264	4264	31	195.0	48.23920552677029	95.91623488773747	0.0	16.0	16	7.837972188868216	1		2019.041666666661	2062.0	0.0	2062.0	387656.0	295.2774510928814	0.9859879584017515	6.789534415224482	0.02131343210625174	-0.03471981632056275	10.58934173162326	6.029808238841018	0.16592455899467776	1.7561655880550233	193.00000000000003	55.25360200199006	0.7944123421861929	0.9484029484029484
ID4202	4202	31	196.0	48.35128205128205	95.9931623931624	0.0	18.0	18	7.8784787748549	1		2287.2615384615297	2323.0	0.0	2323.0	446016.0	286.64362066102655	0.9726027397260272	7.868634968720502	0.12570915880119943	-0.11822232335038442	10.503696070133678	6.2066333690023034	0.10596999811082108	1.6923339024006365	194.99999999999994	54.90902889857493	0.8127499461315203	0.9558823529411762
ID4331	4331	31	193.0	48.41817398794143	95.82558139534883	0.0	19.0	19	7.848118435431736	1		2421.9587628865984	2460.0	0.0	2460.0	469860.0	304.32168409408456	0.9758004517367809	7.861072034090263	0.11471722440347441	-0.010972077826295756	10.678134449574046	5.986575813104996	0.1184725829659535	1.7836798167992676	193.49999999999997	55.681007692580735	0.7842899693562739	0.9555555555555554
ID3084	3084	31	176.0	48.68937198067633	95.41884057971015	0.0	4.0	4	7.410023978821114	1		502.0872093023265	511.0	0.0	511.0	86359.0	67.09074294310399	0.9652156327417969	7.351241484966766	0.034519756499524455	-0.006224203137416814	9.64627591801335	5.8260698594096905	0.17017708564642095	1.6557089342884623	172.5	51.13995151936274	0.82885457594723	0.9610027855153204
ID4333	4333	31	196.0	48.35128205128205	95.9931623931624	0.0	17.0	17	7.8784787748549	1		2160.246153846151	2194.0	0.0	2194.0	421248.0	270.72583027563013	0.9827882960413081	7.910194660456767	0.12570915880119943	-0.11822232335038442	10.503696070133678	6.2066333690023034	0.10596999811082108	1.6923339024006365	194.99999999999994	54.90902889857493	0.8127499461315203	0.9558823529411762
ID3406	3406	31	195.0	48.23920552677029	95.91623488773747	0.0	14.0	14	7.837972188868216	1		1773.2708333333378	1811.0	0.0	1811.0	340468.0	259.3343666000031	0.9859879584017516	6.7895344152245425	0.02131343210625174	-0.03471981632056275	10.58934173162326	6.029808238841018	0.16592455899467776	1.7561655880550233	193.00000000000003	55.25360200199006	0.7944123421861929	0.9484029484029484
ID2161	2161	31	179.0	49.011803588290846	95.35457979225684	0.0	6.0	6	7.49544494419371	1		765.5747126436802	770.0	0.0	770.0	133210.0	58.373549355575655	0.9811837986017615	12.990536135423325	-0.0488744771693345	0.290146059531021	9.71913112320379	6.262771087589867	0.11004047822119367	1.551889888241796	176.49999999999997	51.02698916748061	0.8518334428487608	0.9915730337078652
ID2231	2231	31	185.0	48.95537340619308	95.5464480874317	0.0	7.0	7	7.632215220473915	1		883.1160220994487	898.0	0.0	898.0	159844.0	114.96653048063598	0.9744011960924953	7.581911966291322	0.03383961125132661	0.019870852142174756	9.762018406608613	6.150525954448841	0.11747358406329621	1.587184328447144	183.0	51.49693081985454	0.8671580526269617	0.9838709677419356
ID3288	3288	31	185.0	48.76738934056007	95.789972899729	0.0	11.0	11	7.663430954925436	1		1397.7243243243286	1413.0	0.0	1413.0	258579.0	146.51697001691502	0.9783204183573324	9.43513403938125	0.027807180861644482	-0.0049970331005040804	10.42286983725357	5.936406294729177	0.12525174433177422	1.7557541245968693	184.49999999999997	53.63068536988803	0.8060825885234375	0.9584415584415583
ID3224	3224	31	193.0	48.4453125	95.95833333333333	0.0	13.0	13	7.8176401904467205	1		1647.84375	1674.0	0.0	1674.0	316386.0	208.15156721618737	0.9825174825174825	7.846746108347253	0.10090901227164213	-0.10539516932431793	10.363279226972109	6.236921963822495	0.10217910449273226	1.661601553953169	192.00000000000006	54.91410419840958	0.8000981861212638	0.9481481481481484
ID2137	2137	31	173.0	48.65028901734104	95.16666666666666	0.0	1.0	1	7.420755373261929	1		125.7674418604653	128.0	0.0	128.0	21632.0	16.805508995532854	0.9805805511962156	7.410326056679529	0.03492900177067186	0.06356805267491718	9.976314881317142	5.703333653478384	0.21896634413079452	1.7492076542344188	173.0	51.58087980564447	0.8171061439831152	0.9584487534626038
ID2138	2138	31	173.0	48.706862745098036	95.37549019607843	0.0	3.0	3	7.3561321801096256	1		375.2189349112437	382.0	0.0	382.0	63412.0	50.591789483517296	0.9532115171650056	7.238935474627623	-0.03617139702031778	0.05232484187327313	9.65144752863215	5.853069412032151	0.16224926897801373	1.6489549071110752	169.99999999999994	51.36742371020621	0.809623706493415	0.9523809523809522
ID2139	2139	31	183.0	48.72467771639042	95.07734806629834	0.0	2.0	2	7.590394548326596	1		251.3204419889502	257.0	0.0	257.0	45489.0	37.88560371292057	0.9850467289719627	6.583694900979019	-0.08087931100923017	-0.02786033268305915	10.025709596654565	5.9167100874038345	0.15025277316129992	1.6944736937505922	181.0	52.400209450672065	0.8283662440151572	0.9653333333333334
ID3230	3230	31	192.0	48.648541114058354	95.68656056587092	0.0	12.0	12	7.746057935856442	1		1517.5238095238055	1542.0	0.0	1542.0	286812.0	193.23760513025002	0.9786675696266823	7.76848308488604	0.09289147540259246	0.021107091808860536	10.363595340082371	5.9980075016134675	0.16631413778529663	1.727839676308267	188.50000000000003	53.27349544430233	0.834639304014467	0.969151670951157
ID3199	3199	31	191.0	48.79100529100529	95.67283950617285	0.0	9.0	9	7.756324418739616	1		1137.747368421054	1156.0	0.0	1156.0	216172.0	144.48792764942075	0.9822395049495695	7.803789446199019	0.04651075467667731	0.07758018323034417	10.246959251038886	6.069098573593949	0.1684639026340309	1.6883824058522297	189.0	54.33636453228828	0.8044341749133884	0.9618320610687023
ID2208	2208	32	233.0	206.28958785249458	212.147866955893	0.0	5.0	5	8.565654018541943	1		633.7826086956527	645.0	0.0	645.0	145770.0	84.50108214688481	0.9767263896179459	7.411982825987859	-0.09790239851627515	0.05209707150950541	13.689060532622443	5.590031826624041	0.5127277081066677	2.448834095617235	230.5	63.92881198244111	0.7087409495566395	0.9604166666666669
ID2145	2145	32	239.0	206.18213783403655	211.91912798874824	0.0	3.0	3	8.685588237163813	1		374.8855932203377	383.0	0.0	383.0	88473.0	55.27131959963377	0.9800835478290223	6.7144198922622325	-0.014944478472590032	-0.018422770562648988	13.753855430016939	5.773244644083044	0.49115967029945096	2.382344119803266	237.0	64.609996752729	0.7134421628582742	0.9614604462474645
ID3459	3459	32	233.0	206.10638297872342	212.52695035460994	0.0	14.0	14	8.648862541004501	1		1808.6127659574545	1832.0	0.0	1832.0	425024.0	206.10485840184904	0.974468085106383	8.661734350939906	0.04699257108079837	-0.11020223794409138	14.348973401226933	5.696989478232259	0.4433895445498166	2.518694032357478	235.00000000000006	65.73393043079139	0.6834370592107728	0.9936575052854125
ID3268	3268	32	235.0	206.61484593837537	212.5231092436975	0.0	10.0	10	8.703892974511014	1		1264.3025210084043	1297.0	0.0	1297.0	300904.0	203.74968321776478	0.9829059829059831	6.151682503500725	0.10065007421779848	-0.1011892794244284	13.898086078147168	5.806686903668618	0.4818204311350327	2.3934622804212964	238.0	65.80438007915244	0.6906805350990822	0.9444444444444444
ID3174	3174	32	241.0	206.5049019607843	212.53641456582633	0.0	8.0	8	8.703892974511014	1		1005.5146443514611	1027.0	0.0	1027.0	240318.0	147.2909100372466	0.9829802385615095	6.768132480127463	0.13465568976608294	-0.23884106316285736	13.619086831835979	6.054398150465536	0.505000857623954	2.2494534540627753	238.0	64.34360906457819	0.7223970885688454	0.9814432989690719
ID3558	3558	32	233.0	206.43120567375888	212.79148936170213	0.0	13.0	13	8.6488625410045	1		1681.0169491525453	1710.0	0.0	1710.0	396720.0	221.19747538287916	0.9828338667442537	7.533828108926821	0.10142793127139672	-0.02381903858225054	14.02471352511887	5.567872183421754	0.4766790963967802	2.5188641303364	235.0	66.3590385467432	0.6706216288888996	0.93812375249501
ID3143	3143	32	240.0	206.25240054869687	212.09465020576133	0.0	6.0	6	8.79484521425256	1		750.1735537190043	766.0	0.0	766.0	181542.0	109.18720288017117	0.9916310756834331	6.841656079095151	-0.029146007818589552	-0.10874150772328686	13.656109350972269	5.8749299970095	0.5006846699430296	2.324471841864261	242.99999999999997	65.38482351520949	0.7142696977138236	0.9529411764705881
ID3080	3080	32	239.0	206.28900343642613	212.0855670103093	0.0	4.0	4	8.7857923603719	1		500.58677685950283	509.0	0.0	509.0	121142.0	65.0309430876014	0.98888078431823	7.6546352827667405	0.0829492807956632	-0.15570860162673392	13.690686956943965	5.918526376305309	0.4962104624965692	2.313191846496508	242.5	65.61769985640565	0.7077495494856917	0.943579766536965
ID3208	3208	32	243.0	206.38776200135229	212.22751859364436	0.0	9.0	9	8.857956138088765	1		1118.696356275308	1161.0	0.0	1161.0	276318.0	217.9846551129632	0.9860637793676231	5.09598465598199	-0.07712288069666431	-0.07409761640452822	14.280238641918409	5.709793568557723	0.49069719032179804	2.5010078684027723	246.50000000000003	67.55215510231304	0.6788102164656167	0.94990366088632
ID4362	4362	32	245.0	206.39093387866396	212.49113837764145	0.0	16.0	16	8.82194803724987	1		2058.828571428575	2093.0	0.0	2093.0	504413.0	265.7845855230128	0.9889734941928007	7.703286470890848	0.0892573269560902	0.019973078909669286	14.296917642816089	5.6206541626961	0.4379520897523532	2.543639446401766	244.5	67.20949616180694	0.6801856229950823	0.9513618677042801
ID4523	4523	32	242.0	206.17282683093774	212.59103353867212	0.0	17.0	17	8.803888759278653	1		2212.637860082303	2231.0	0.0	2231.0	537671.0	201.98181461884968	0.9835726176492958	10.863915788185254	-0.11320644404744984	-0.016127597937356596	14.301518124203554	5.55380439858272	0.4345216089716222	2.5750849503906132	243.49999999999994	69.2208516506706	0.6386088797059754	0.924098671726755
ID4239	4239	32	250.0	206.29090291921247	212.55702647657841	0.0	18.0	18	8.83997042178992	1		2338.33744855967	2348.0	0.0	2348.0	568216.0	150.62427022858097	0.965169356972744	15.249154564095262	0.044684943037042	-0.15692782089223503	14.990266308102973	5.463451478673271	0.44094633127487226	2.743735597656148	245.50000000000006	68.07865703936709	0.6656399824386031	0.9742063492063494
ID4367	4367	32	263.0	206.1182389937107	212.48364779874214	0.0	19.0	19	9.18434101276213	1		2391.272727272716	2466.0	0.0	2466.0	631296.0	423.52418044389515	0.9845541773929324	5.602186406526343	0.03201587048374281	-0.03872247637157663	15.186501465434015	5.846716441812956	0.39767816491061336	2.59744107937702	265.0	70.20459306289848	0.6756545182068271	0.9601449275362319
ID3760	3760	32	239.0	206.13312368972746	212.54891684136967	0.0	15.0	15	8.713030922407775	1		1927.196652719662	1960.0	0.0	1960.0	460600.0	251.96056245128048	0.9830872791925767	7.5835701247449006	0.057811780753427175	0.016281365570044323	14.32085457721183	5.477529683483751	0.4468801657776469	2.6144732032020053	238.50000000000003	66.72990249794947	0.6730654020142821	0.9426877470355732
ID2194	2194	32	225.0	205.64466815809098	211.98769574944072	0.0	1.0	1	8.434587100864938	1		128.86222222222145	133.0	0.0	133.0	28994.0	23.142679428084964	0.9786793372319686	5.5081654043357435	0.07369060556019756	-0.12790909816485635	13.161439720846898	5.941524870913809	0.48283601026439404	2.215161933475617	223.49999999999997	63.52947468709553	0.695884018938183	0.9633620689655171
ID3250	3250	32	243.0	206.33635144198524	212.31421864520456	0.0	12.0	12	8.893818455347061	1		1500.2008032128576	1550.0	0.0	1550.0	373550.0	273.8796088806967	0.9917189773435875	5.454817847780524	-0.05247689935691308	-0.12374775355392886	14.154697682426393	5.884747770061438	0.4963768869978087	2.4053193502087202	248.5	68.14467059208748	0.6724693025075786	0.9594594594594594
ID3317	3317	32	246.0	206.40180360721442	212.30160320641284	0.0	11.0	11	8.911695495406908	1		1364.2120000000034	1427.0	0.0	1427.0	341053.0	293.25781086020686	0.9861220207448033	4.619415243865997	-0.07850547637277426	-0.0775490992189508	14.24307431378538	5.787822920315417	0.49435499006765876	2.4608690538530125	249.49999999999997	68.18267180434883	0.6744230160150854	0.9504761904761904
ID2166	2166	32	229.0	205.93965517241378	211.77514367816093	0.0	2.0	2	8.593479713983122	1		257.61038961039077	261.0	0.0	261.0	59508.0	29.614107615248738	0.9941941564561735	8.673581961258545	0.009804101057032529	-0.054185144694302474	13.269322944360688	5.852857252396099	0.48146545085285014	2.2671530112798095	232.0	63.70865604364795	0.7182918879490072	0.9567010309278351
ID2263	2263	32	223.0	204.7069224981189	211.6926260346125	0.0	0.0	0	8.396763649746825	1		12.008968609865521	13.0	0.0	13.0	2678.0	3.457582125802375	0.9491936919297996	3.3826966007079387	-0.06841952877563713	-0.025960911977525578	13.163597007293582	5.550197628222468	0.5000767921032772	2.371734826226254	221.5	62.55289737227639	0.7113588413243314	0.9547413793103449
ID2332	2332	32	233.0	206.5927908636688	212.51213418986438	0.0	7.0	7	8.621215600129434	1		895.3717948717928	907.0	0.0	907.0	209517.0	102.25581515613234	0.977127147766323	8.654896330654125	-0.002569648222575983	-0.05194854266414547	13.5898900744137	5.968822392531723	0.4851173321308637	2.2768126073608035	233.5	63.9160724860172	0.7182515761891289	0.991507430997877
ID3264	3264	33	173.0	222.22952380952378	443.2085714285714	0.0	11.0	11	7.463526651802309	1		1367.7714285714276	1408.0	0.0	1408.0	239360.0	235.2439533118464	0.9844357976653696	5.768666060992738	-0.006650314919144658	-0.04015386565470322	9.742849445333338	5.911767045621882	0.36916110478418807	1.6480435325252993	175.00000000000003	51.57243250978806	0.8268232499375621	0.9641873278236918
ID3073	3073	33	167.0	222.0969696969697	442.589898989899	0.0	4.0	4	7.24714641913115	1		496.7439024390229	506.0	0.0	506.0	81466.0	68.01557219307304	0.967607737602923	7.18315098892901	0.01328327979215076	0.07846642832421703	9.309858392906047	5.96583398586953	0.35984998909356847	1.5605292428446818	164.99999999999997	49.62994542572544	0.8417947501840796	0.964912280701754
ID4193	4193	33	185.0	222.19920844327177	443.38830255057167	0.0	18.0	18	7.7665773305767285	1		2242.8631578947325	2316.0	0.0	2316.0	426144.0	406.0835426473514	0.981999734732933	5.472996394451117	-0.02596774287319893	0.22984221513449915	10.690991668365152	6.139491665015032	0.37158678675011014	1.7413480222289668	189.5	54.19809297233306	0.8106830021110488	0.9844155844155844
ID2146	2146	33	162.0	222.17083333333335	442.6427083333333	0.0	3.0	3	7.136496464611085	1		376.7547169811334	384.0	0.0	384.0	59904.0	52.41155503347524	0.9707078283526114	7.081543692876066	-0.018415897827828518	0.22110287536386844	9.48399646370415	5.717072900189189	0.3785095888657548	1.6588902449346599	160.0	48.866391826286375	0.8419945893159314	0.9846153846153847
ID3203	3203	33	178.0	222.4249762583096	443.4534662867996	0.0	14.0	14	7.47418122775032	1		1765.0344827586205	1796.0	0.0	1796.0	307116.0	234.45923260141285	0.9695483108828693	7.411714244965787	0.025914622994451797	0.01453658878884048	9.936001574568891	5.830468840180844	0.3730402815101548	1.7041513893521993	175.50000000000003	51.47140586701272	0.8324438013369416	0.9722991689750694
ID2151	2151	33	169.0	222.53174603174605	443.1498015873016	0.0	7.0	7	7.312732791431452	1		875.0892857142874	891.0	0.0	891.0	147015.0	118.34977239957624	0.9839679358717436	7.334343273700853	0.16671471833529125	0.020538330327854872	9.773410890919305	5.780468825580086	0.27170789821749386	1.6907643974601863	168.0	49.98063620438678	0.8451145635595707	0.9767441860465115
ID2984	2984	33	164.0	222.18916155419225	442.52249488752557	0.0	2.0	2	7.203090409536582	1		247.17791411043032	255.0	0.0	255.0	40290.0	44.106481739362295	0.9708939708939711	5.521356448266215	-7.846806545631742E-4	0.03479019619138258	9.527859207585015	5.668439846407835	0.3512624005384748	1.6808609539400767	163.0	49.19820437946269	0.8462505497004542	0.9819277108433735
ID2249	2249	33	157.0	222.28518518518516	442.13492063492066	0.0	0.0	0	7.080523079119723	1		10.860759493670884	11.0	0.0	11.0	1716.0	1.2336490041155022	0.9746041951297919	8.690540760153338	0.05685136101381366	0.35239014602791224	9.509465278733881	5.813119277472911	0.2954855109842469	1.6358627485221415	157.5	48.72427647119988	0.8336804638838601	0.9874608150470215
ID3154	3154	33	169.0	222.516016016016	443.14464464464464	0.0	10.0	10	7.280013464932681	1		1264.6706586826335	1280.0	0.0	1280.0	211200.0	139.6544118039618	0.9799405423260562	8.963969198675235	0.09435859930968109	-0.011878565485169922	9.86305242998882	5.587335941765337	0.3480262965499885	1.7652513707404813	166.5	51.139951519362725	0.8000248515664574	0.9487179487179487
ID3186	3186	33	176.0	222.6137026239067	443.43488824101064	0.0	13.0	13	7.388514429878316	1		1618.5406976744137	1667.0	0.0	1667.0	278389.0	280.87724645079436	0.9646048051034931	5.6586297676434345	-0.03173542571121212	0.14131170066882634	9.754114379311357	6.029143095144301	0.3765871524464499	1.6178276457175218	171.5	50.65330158746798	0.8399597438587632	0.98
ID4243	4243	33	184.0	222.34109589041097	443.2360730593607	0.0	16.0	16	7.621781565260304	1		1987.0217391304257	2054.0	0.0	2054.0	365612.0	365.8066609372099	0.9665829221781637	5.339589362764652	-0.05288552082720823	0.2956862570164112	10.741652549841703	5.968323425624862	0.38690607662820464	1.7997772211409757	182.5	53.70315632565504	0.7951940280930504	0.9838274932614556
ID2132	2132	33	163.0	222.1748717948718	442.53487179487183	0.0	1.0	1	7.192034239689492	1		124.64814814814797	127.0	0.0	127.0	20193.0	17.174830718640095	0.971162098758368	7.151427598716006	-0.02103127207675041	0.0089004716600666	9.36596447585626	5.759946428601526	0.36257167054325756	1.6260506225107807	162.50000000000006	50.265224251807766	0.8082169987264192	0.9475218658892132
ID3124	3124	33	169.0	222.56464646464644	442.7656565656565	0.0	6.0	6	7.247146419131151	1		748.2289156626522	762.0	0.0	762.0	124206.0	101.81537959686347	0.97963564988039	7.273281786089764	0.08440118469633015	0.006262114124799936	9.666119598571983	5.691507253831615	0.28811343184225335	1.6983409082127752	165.0	49.39065378147217	0.849971293598909	0.9734513274336283
ID4180	4180	33	160.0	222.47128205128206	443.22	0.0	8.0	8	7.19203423968949	1		1021.0	1021.0	1021.0	1021.0	166423.0	0.0	0.9716885743174923	Infinity	-0.07343763163716234	0.045906020871306755	9.859923204823907	5.660214150247205	0.3258295214832616	1.741969993201279	162.5	50.46713659150858	0.80176279714402	0.9730538922155688
ID3223	3223	33	171.0	222.36763285024153	443.11932367149757	0.0	12.0	12	7.410023978821114	1		1520.116279069763	1538.0	0.0	1538.0	261460.0	165.36116196220112	0.9844805612262162	9.120813729581833	-0.07108703072136643	-0.0412458838214421	10.089988943668688	5.573960800710995	0.35317898808150194	1.8102009153673353	172.5	51.859841408199244	0.8060028821448751	0.9610027855153204
ID3161	3161	33	161.0	222.51985370950888	443.1405433646813	0.0	9.0	9	7.125336963703163	1		1149.999999999998	1150.0	1150.0	1150.0	185150.0	2.052748002707289E-12	0.9590583418628453	5.485167008753454E14	-0.11089625234570144	0.149697672939321	9.798637565748807	5.706957286546978	0.3292754269763525	1.7169635365674025	159.5	50.45800867211617	0.7872457727259281	0.9696048632218845
ID4250	4250	33	182.0	222.56721162579476	443.68346957311536	0.0	17.0	17	7.642634631769701	1		2149.180327868855	2185.0	0.0	2185.0	393300.0	278.2191903026085	0.9853338943319107	7.667709224577818	-4.274642560771993E-4	-0.0075849727965459374	10.27006867643783	5.884633391937128	0.3806130798391769	1.7452350881381051	183.5	55.074017576299795	0.7602429735581311	0.9314720812182741
ID4282	4282	33	196.0	222.45017182130584	443.44072164948454	0.0	19.0	19	7.858251581595959	1		2407.3846153846043	2445.0	0.0	2445.0	469440.0	301.69765497899937	0.9861362909246026	7.923762257415186	0.04421926412920371	0.03256261135718952	10.625062355926993	6.057448739396028	0.3589511653418973	1.7540490746251678	194.0	53.969280715523105	0.8369862703127428	0.9773299748110831
ID3165	3165	33	181.0	222.49908925318763	443.5664845173042	0.0	15.0	15	7.632215220473915	1		1882.9234972677596	1925.0	0.0	1925.0	344575.0	282.24483690818556	0.9852125693160814	6.621548924790311	0.048468021619070566	0.032688453828308116	10.148341307639031	5.937453477587148	0.4453537628283269	1.7092077177441896	183.0	52.483224007975565	0.8348720897073345	0.9786096256684492
ID2142	2142	33	169.0	222.56464646464644	442.7656565656565	0.0	5.0	5	7.247146419131151	1		629.1867469879508	633.0	0.0	633.0	104445.0	49.130328277210715	0.9798800072722865	12.67634126277345	0.08440118469633015	0.006262114124799936	9.666119598571983	5.691507253831615	0.28811343184225335	1.6983409082127752	165.0	49.39065378147217	0.849971293598909	0.9734513274336283
ID2176	2176	34	194.0	384.0664983164983	424.17424242424244	0.0	7.0	7	7.938851142601841	1		873.9797979797958	892.0	0.0	892.0	173048.0	125.81430033381277	0.8195085535239252	6.257498759632196	-0.1291862425272817	0.016021260495584264	11.158500726157907	5.962672049525003	0.5010648244539431	1.8713926631344437	198.0	55.8644421690952	0.7972676110745417	0.9801980198019802
ID2147	2147	34	173.0	383.6377018043685	423.5189933523267	0.0	3.0	3	7.474181227750319	1		382.7873563218401	385.0	0.0	385.0	66605.0	29.186774677787827	0.8634868731108503	12.154325884342931	-0.13369404518144726	0.06540561428836326	10.411690611046145	5.714591479629294	0.46017859619426127	1.8219483664161331	175.5	52.93157505927755	0.7871497290148375	0.9616438356164384
ID3235	3235	34	191.0	384.04253472222223	424.31684027777777	0.0	12.0	12	7.817640190446719	1		1535.9583333333362	1544.0	0.0	1544.0	294904.0	111.42860195359683	0.8142542218212022	12.372988953816902	0.05227298546780029	-0.040467988171478904	11.081189261020892	5.700946948107695	0.49669178269374403	1.9437453745643172	192.0	56.20289739840647	0.7638246725001585	0.9576059850374065
ID2182	2182	34	164.0	383.1626746506986	423.23852295409176	0.0	0.0	0	7.2909362219603215	1		5.856287425149685	6.0	0.0	6.0	978.0	0.9201587677422696	0.9064327485380116	6.052066741822199	-0.026904991314676444	-0.0029942191904169164	9.943323505259844	5.4583161237669655	0.3973024932683873	1.821683332331002	167.0	50.874371851024236	0.8108270246044952	0.962536023054755
ID4486	4486	34	175.0	384.1714285714286	424.67619047619047	0.0	17.0	17	7.463526651802308	1		2180.7413793103447	2219.0	0.0	2219.0	379449.0	289.67986477869243	0.6231617750630827	5.7803595066642375	-0.14341496607780096	0.014275413409313183	11.09308321839432	5.337413733297621	0.5274738242285352	2.0783629998907105	175.0	54.41467874471422	0.7427040184180516	0.9433962264150944
ID2158	2158	34	175.0	383.4329608938547	423.401303538175	0.0	2.0	2	7.54834217738561	1		250.31843575419038	259.0	0.0	259.0	44807.0	46.74788039189489	0.8663750911173593	4.971276688835413	0.0478976107731034	0.07752108112738908	10.272828035258918	5.772970557893716	0.4640388803517317	1.77947002019823	179.0	52.026517535141004	0.8310236460586808	0.9728260869565217
ID4368	4368	34	171.0	383.78818443804033	424.48270893371756	0.0	16.0	16	7.43147127108002	1		2035.4219653179246	2096.0	0.0	2096.0	352128.0	352.16293629620446	0.6330423242727995	4.48101206086714	-0.0494762428054374	0.024055059780158452	10.66745862482869	5.384219408286927	0.5368895860075414	1.9812451566164366	173.5	53.984783673170824	0.7481119849638399	0.940379403794038
ID3825	3825	34	175.0	383.89411206077875	424.5674264007597	0.0	15.0	15	7.474181227750319	1		1960.7314285714344	1972.0	0.0	1972.0	343128.0	149.06918815483934	0.7541199272791863	11.309446599469066	-0.036344122903240926	0.07720218683414955	10.976392830731816	5.323904192780229	0.5527096760804227	2.061718699900151	175.5	54.74871569567104	0.7357649801162639	0.9410187667560321
ID3282	3282	34	192.0	383.9568221070812	424.3618307426597	0.0	11.0	11	7.837972188868215	1		1402.65625	1410.0	0.0	1410.0	269310.0	101.75798494467153	0.8189591972210432	12.41229406291971	-0.20557539711181197	0.05636435881227928	11.503411809356896	5.786545668129145	0.4575417642579924	1.9879583553128817	193.0	57.37447027366029	0.7367663722172115	0.9323671497584541
ID2131	2131	34	175.0	383.66380952380956	423.74952380952385	0.0	4.0	4	7.463526651802308	1		503.17241379310525	512.0	0.0	512.0	87552.0	66.83915762356519	0.824715983795547	6.8049507484742335	0.15576372578821043	0.015097991218129422	10.51839667978314	5.724622850714184	0.4783318481962211	1.8373955724386108	175.0	52.151659563106776	0.8085588716317899	0.9831460674157303
ID4179	4179	34	197.0	384.04560954816714	424.2229326513214	0.0	8.0	8	7.888572922204059	1		1004.3877551020371	1020.0	0.0	1020.0	196860.0	125.54346536338514	0.7988803192722107	7.105861602495461	-0.13732070309117725	-0.0017063346783609795	11.190239845615297	5.900106103956867	0.4907944450250621	1.8966167130639628	195.5	56.257766542949895	0.7762321971222098	0.9559902200488998
ID4404	4404	34	166.0	383.67857142857144	424.17658730158735	0.0	19.0	19	7.312732791431452	1		2448.5	2478.0	0.0	2478.0	411348.0	269.5612536346384	0.6403375731579094	7.091667897790356	0.07141256860110318	0.08686482210956649	10.618913502479858	5.394557057400327	0.5297296981434784	1.9684495667559374	168.0	52.57929263555925	0.7636417557803546	0.96
ID4279	4279	34	171.0	383.99801587301585	424.38988095238096	0.0	18.0	18	7.312732791431452	1		2320.8035714285666	2363.0	0.0	2363.0	389895.0	313.87262870953975	0.6406131654688362	5.774369922341609	-0.03282263718937841	0.026356297771722933	11.096437008387655	4.991200086452886	0.5047274070136306	2.2232001955813394	168.0	52.680483608197804	0.760710900502452	0.9655172413793104
ID4154	4154	34	194.0	384.12192982456145	424.4192982456141	0.0	10.0	10	7.776816725043752	1		1265.4656084656053	1279.0	0.0	1279.0	239173.0	131.21893809655091	0.7772793488059244	8.435391784003082	-0.21017941938314788	-0.12769590423582694	11.113095830724212	6.094601904703907	0.45080977286270707	1.823432605523743	190.0	55.17486468364996	0.7842976460066698	0.9693877551020408
ID3163	3163	34	195.0	384.04188034188036	424.20512820512823	0.0	9.0	9	7.878478774854901	1		1139.1948717948771	1151.0	0.0	1151.0	222143.0	116.26548438880702	0.8369350099505511	8.928431180804655	-0.12601830746346435	-0.008092368195800337	11.228036473299397	5.85619520124448	0.48948454490881455	1.9172920449976403	195.0	56.07962095807659	0.7791737917995187	0.9653465346534653
ID3133	3133	34	189.0	383.9483065953654	424.0151515151515	0.0	6.0	6	7.715176518808164	1		758.897849462368	763.0	0.0	763.0	141155.0	55.94587438064665	0.8281132127414637	12.289433910296427	0.056320110494068765	-0.055850226963269	11.484272508323064	5.644539671839812	0.46912151820891057	2.0345808827630787	187.0	56.150578052457895	0.7453203984510864	0.9689119170984456
ID3389	3389	34	188.0	383.83873873873875	424.33513513513515	0.0	14.0	14	7.673807981960539	1		1758.4247311827992	1807.0	0.0	1807.0	327067.0	293.0489069618749	0.739621575623055	5.102329006756996	0.23766461368188638	-0.14569925850506482	11.115086433308901	5.920907949976228	0.49818713762503264	1.8772604687011774	185.0	54.75006880349103	0.7755543781455242	0.9866666666666667
ID2174	2174	34	172.0	383.3158914728682	423.56879844961236	0.0	1.0	1	7.399277020331919	1		127.19186046511598	131.0	0.0	131.0	21877.0	22.072537063619546	0.8482659569974228	5.2893783647748265	-0.007578916761710117	0.08817114174605135	10.153410902242603	5.615639331098588	0.4677854846663405	1.8080596533353737	172.0	52.280966909760906	0.790771646086927	0.958217270194986
ID3198	3198	34	193.0	383.9819587628866	424.24312714776636	0.0	13.0	13	7.858251581595959	1		1660.396907216499	1669.0	0.0	1669.0	322117.0	119.82721667330098	0.778682338909177	12.132446127183016	0.04243449503854915	-0.03140967059154763	11.18125906980314	5.705982107094644	0.5056900973015444	1.9595678465063366	194.0	56.04959195120491	0.7760088666416317	0.9675810473815462
ID2143	2143	34	185.0	383.6090259159964	423.74218051831997	0.0	5.0	5	7.70485520780741	1		623.8288770053456	634.0	0.0	634.0	116656.0	79.86960219748066	0.8263600806106346	7.068005388426698	-0.08772723277496512	0.042433414059282824	11.337011702880405	5.510956420486866	0.4881488511835197	2.057176801604763	186.5	55.73499078633101	0.7544541170574517	0.951530612244898
ID3456	3456	35	184.0	248.0766758494031	285.5955004591368	0.0	14.0	14	7.6008712883693805	1		1810.7679558011016	1831.0	0.0	1831.0	327749.0	191.93506213971483	0.8094749838473253	8.440911111889434	0.19741176489748852	0.009340785511304064	10.363048396671633	5.795468499858714	0.09839937250325557	1.7881295355024829	181.5	53.383280337227205	0.8003426835403387	0.9552631578947368
ID2273	2273	35	174.0	247.93926141885328	285.28620019436346	0.0	4.0	4	7.388514429878316	1		505.96491228070175	515.0	0.0	515.0	86520.0	67.81097384181	0.8374442522981705	6.801303408423173	0.007381123967109709	0.05142902405216841	9.696137644149113	5.823166384905493	0.08196118349465498	1.6650971315679617	171.5	50.98599588829896	0.8290336814936767	0.9581005586592178
ID2241	2241	35	173.0	248.01819923371647	285.2145593869732	0.0	5.0	5	7.442171739215616	1		635.0574712643659	650.0	0.0	650.0	110500.0	97.69450512255466	0.8442127047618514	5.951326296860517	-0.027817283498436828	0.029715772506113146	9.810511362460453	5.782170993792078	0.07665036519474144	1.6966830232093324	174.0	51.523315076289734	0.8236667140634621	0.9693593314763231
ID3265	3265	35	190.0	247.9182139699381	285.6998231653404	0.0	10.0	10	7.746057935856441	1		1282.212765957447	1296.0	0.0	1296.0	241056.0	133.31430212721605	0.8573456426095714	8.87925568971414	0.024182734620139364	0.05603554820753787	10.546216596060665	5.872304591118169	0.10038940816595643	1.7959246548640824	188.5	55.365813643800436	0.77274792111346	0.952020202020202
ID2306	2306	35	173.0	247.95314009661834	285.2574879227053	0.0	6.0	6	7.410023978821114	1		762.9421965317902	781.0	0.0	781.0	131989.0	117.7164365330126	0.8450318024053413	5.936817811466035	0.03956078065833061	0.054486623598103634	9.719899164339072	5.840573051904708	0.11885300631772412	1.6642029948018973	172.5	50.331977363198824	0.8556792059203002	0.971830985915493
ID2180	2180	35	164.0	247.53140830800405	285.0450861195542	0.0	0.0	0	7.236157563046397	1		3.9515151515151623	4.0	0.0	4.0	652.0	0.4390408143433551	0.5996838038987585	6.748028744050892	0.026200304855457886	-0.03770569106834998	9.082296498360567	6.012547034734394	0.14913478316377637	1.510557247351626	164.5	48.35547918626317	0.8840653793156514	0.982089552238806
ID2149	2149	35	171.0	247.81195335276968	285.31632653061223	0.0	3.0	3	7.388514429878317	1		379.2280701754396	386.0	0.0	386.0	64848.0	50.82531243289071	0.8868907162678582	7.014129434092482	-0.004757664054730758	0.035786234030948404	9.690483109682443	5.828352406704444	0.1006952194389914	1.662645364157344	171.50000000000003	51.46879676830929	0.8135531995921207	0.9661971830985917
ID4327	4327	35	192.0	247.10246262093227	285.6160949868074	0.0	19.0	19	7.7665773305767285	1		2431.8510638297853	2458.0	0.0	2458.0	457188.0	252.84456375671203	0.8458998871905545	8.815037666114655	-0.10001637989028961	0.05088251739578702	10.157238117623944	6.132553489663571	0.11278423035854726	1.6562820258712763	189.5	53.726426087734836	0.8249795331297598	0.9717948717948718
ID3401	3401	35	183.0	247.79166666666666	285.625	0.0	13.0	13	7.569397566060481	1		1675.07262569833	1694.0	0.0	1694.0	299838.0	178.55767418535427	0.8355242695106038	8.540514903700869	0.03411578331717236	0.02371440916274394	9.999770681598724	5.900658099277415	0.11738662705183533	1.6946873574700558	180.0	53.229286759280455	0.7983274735274344	0.9523809523809526
ID3242	3242	35	181.0	248.15648148148148	285.5962962962963	0.0	8.0	8	7.569397566060481	1		1028.223463687154	1034.0	0.0	1034.0	184052.0	77.28478859055092	0.8269283298659202	12.043974930320909	0.18271106202767473	-0.004289813201881529	10.24149540395827	5.798154228473335	0.1007061316402505	1.7663371825579872	180.0	52.866414117818735	0.8093244521374651	0.96
ID3338	3338	35	185.0	247.97048138056314	285.60445049954586	0.0	9.0	9	7.6426346317697	1		1152.0108108108077	1171.0	0.0	1171.0	213122.0	148.30590408624698	0.8447401341951533	7.114035720804988	-0.07946407951113016	0.15397658357403451	10.216843821122154	6.089405490744608	0.07976959256521199	1.677806451984666	183.49999999999997	53.38402009114711	0.8091394613573586	0.9683377308707123
ID2157	2157	35	166.0	247.66716716716718	285.2227227227227	0.0	2.0	2	7.280013464932681	1		253.36526946107725	258.0	0.0	258.0	42312.0	34.370826674410424	0.8968082902307727	6.970489477800816	0.09050680801554145	0.03375327860916029	9.442097473061644	5.765659613651222	0.1633287659200719	1.6376439307491901	166.5	49.591547163762954	0.8507633770823351	0.9708454810495627
ID4461	4461	35	184.0	247.3337924701561	285.79935720844816	0.0	17.0	17	7.6008712883693805	1		2185.5801104972425	2210.0	0.0	2210.0	395590.0	231.6638379731118	0.8399096310434119	8.613398630326378	-0.008922903537569865	0.08615898791587782	9.911430753062147	6.039069719639529	0.07943304148855623	1.6412181367652365	181.5	52.37601949686254	0.8314220041770438	0.9758064516129034
ID4270	4270	35	191.0	247.58333333333331	285.7074468085106	0.0	16.0	16	7.735777827895049	1		2063.9999999999936	2064.0	2064.0	2064.0	383904.0	6.383646379324363E-12	0.8338573994139697	2.9403368868894575E14	0.04327100530326405	0.023010398963803306	10.125605834791914	6.1571601737241695	0.09620986628704509	1.6445253248410172	188.0	53.4565877245351	0.8267329498761035	0.9690721649484536
ID3795	3795	35	189.0	247.7614035087719	285.6140350877193	0.0	15.0	15	7.776816725043752	1		1911.612565445034	1963.0	0.0	1963.0	365118.0	314.2449374029517	0.8459123943917021	5.575398127651796	0.006337538280621854	0.04375998198093559	10.319108206012613	6.046093329668314	0.031004074903145273	1.706739814183238	190.0	54.71396465863542	0.7975668484160481	0.9595959595959596
ID3254	3254	35	188.0	247.98541114058355	285.60698496905394	0.0	12.0	12	7.746057935856441	1		1534.6736842105215	1551.0	0.0	1551.0	291588.0	158.7077072509471	0.8432669341227271	8.847587428693553	0.108277619981928	-0.006606446969360863	10.248814393185707	6.067636832913393	0.13341701950230173	1.6890948940107726	188.5	54.60332046211717	0.7944802620131302	0.9544303797468354
ID2393	2393	35	180.0	247.79843893480256	285.3484848484849	0.0	7.0	7	7.6008712883693805	1		886.6022099447532	917.0	0.0	917.0	160475.0	164.6222166577498	0.8602988518346212	4.981234475208145	0.1472655183722865	-0.011661446346699121	9.895368313191995	6.08346662241843	0.10757359978076564	1.6266002474191559	181.5	51.51264771817125	0.8595254641612685	0.9864130434782609
ID4218	4218	35	197.0	247.5711225364182	285.6173950299914	0.0	18.0	18	7.868371677974249	1		2295.562499999998	2332.0	0.0	2332.0	440748.0	289.9698057037925	0.8434780031903547	7.2443953148384646	0.07277636476911122	0.09364623562286487	10.153138890365112	6.319164501586971	0.05079078473458491	1.6067217252874635	194.50000000000003	54.19567960936358	0.832147161914873	0.9700748129675809
ID2141	2141	35	164.0	247.47357723577235	285.1961382113821	0.0	1.0	1	7.225151993843567	1		125.24390243902457	130.0	0.0	130.0	20540.0	24.481148864140504	0.890996133308783	4.821031516898391	-0.13167653809525798	0.1980667255717246	9.325114253060548	6.252066722160738	0.13015296357833556	1.4915250696233375	164.0	48.60064676119928	0.8725083955634804	1.0000000000000002
ID3325	3325	35	184.0	247.87179487179486	285.6932234432234	0.0	11.0	11	7.611333607551958	1		1414.1111111111074	1430.0	0.0	1430.0	254540.0	150.31359728742046	0.8485230579173254	8.636823372336615	0.0713722081097042	0.04345167748307296	9.742989125826334	6.189052023066011	0.10948275599002978	1.574229637998701	182.0	51.4565877245351	0.8637723258014834	0.9837837837837838
ID3137	3137	36	176.0	83.78212290502793	250.13966480446928	0.0	6.0	6	7.548342177385609	1		755.2685714285689	764.0	0.0	764.0	132172.0	81.43999896767802	0.9813385087868964	9.186578915411442	0.09559442784284668	-0.08243599815913384	10.524141178976599	5.693102592520947	0.8284105698027178	1.848577468602482	178.99999999999997	53.694841242564934	0.7801853116344877	0.9754768392370571
ID2210	2210	36	174.0	83.8391304347826	250.35893719806762	0.0	7.0	7	7.410023978821114	1		888.891428571427	894.0	0.0	894.0	155556.0	67.58004777404953	0.984572152735688	13.050912402322512	0.03184472241325779	-0.037950208860052466	10.31383047510558	5.595662505221054	0.7958289919636826	1.8431830843054278	172.5	53.01502676498884	0.7712603292153933	0.9400544959128067
ID3171	3171	36	190.0	83.50622222222222	250.31066666666666	0.0	15.0	15	7.725484040463792	1		1896.25	1927.0	0.0	1927.0	356495.0	242.11878078888302	0.9892187925621136	7.789452187565542	0.10497699019128559	-0.12310650298589652	10.930632324723325	5.941873511680172	0.8461909140169165	1.839593573177981	187.50000000000003	54.06063347842226	0.8062112892943258	0.9816753926701572
ID2150	2150	36	170.0	83.41691104594331	250.0962854349951	0.0	3.0	3	7.366942078931822	1		382.4201183431966	387.0	0.0	387.0	64629.0	41.97456511570534	0.9726800879872061	8.984582201634442	-0.07753470300447678	-0.026424998284248668	10.253706599223042	5.472392278021138	0.882668908314282	1.8737155668472778	170.5	52.49513431576586	0.7774923863031468	0.9715099715099715
ID3082	3082	36	171.0	83.41052114060965	250.02409046214356	0.0	4.0	4	7.345306372654072	1		504.0697674418613	510.0	0.0	510.0	86700.0	54.83367529305729	0.9802989519500601	9.10125056385764	5.903544670187166E-4	0.0071190279525939525	10.28633532812702	5.455695613382677	0.8395685888283487	1.8854305769726067	169.5	51.77895878748905	0.7944616546495809	0.9685714285714285
ID2250	2250	36	173.0	83.06657223796034	249.7417374881964	0.0	0.0	0	7.49544494419371	1		11.657142857142896	12.0	0.0	12.0	2040.0	2.004920056635049	0.9884029158383035	5.780357251769067	-0.0708427573936093	0.06127920946839358	10.547317623158618	5.543941835072779	0.8430879329018937	1.9024942787878574	176.5	53.267034837380734	0.7816953521325226	0.9697802197802194
ID3274	3274	36	182.0	83.67183098591549	250.56854460093896	0.0	11.0	11	7.516648508319571	1		1384.9829545454547	1409.0	0.0	1409.0	243757.0	182.9023619134172	0.9515308148987667	7.3841847549189685	0.00825369284905954	0.08282750267446916	10.666962568378779	5.6380418866444995	0.8190797238473644	1.8919622774791514	177.49999999999997	53.22261552726498	0.78743695869286	0.9568733153638812
ID4266	4266	36	187.0	83.54525674499564	250.1692776327241	0.0	17.0	17	7.80745433570994	1		2151.7258064516136	2187.0	0.0	2187.0	400221.0	276.24385052349913	0.9755344786279014	7.69276232879832	0.09133361003142312	-0.044357770245642074	10.819244498538225	5.953231537648208	0.8407100118116237	1.817373376143255	191.50000000000006	54.66509303674895	0.8053014093675178	0.972081218274112
ID3211	3211	36	190.0	83.50622222222222	250.31066666666666	0.0	14.0	14	7.725484040463792	1		1768.3244680851	1797.0	0.0	1797.0	332445.0	225.78487238070522	0.9892187925621136	7.7894521875655816	0.10497699019128559	-0.12310650298589652	10.930632324723325	5.941873511680172	0.8461909140169165	1.839593573177981	187.50000000000003	54.06063347842226	0.8062112892943258	0.9816753926701572
ID4269	4269	36	201.0	83.7191894127378	250.34780810587264	0.0	19.0	19	8.008710387199292	1		2418.81188118813	2443.0	0.0	2443.0	488600.0	242.48213609624142	0.9933390490008572	9.941883583726637	-0.0068434884474816	2.6120383433220017E-4	11.298015119305688	5.7895366262901575	0.8200216629954915	1.9514541229433893	201.5	59.950165390390126	0.704537547644358	0.9415887850467293
ID3151	3151	36	190.0	83.50622222222222	250.31066666666666	0.0	12.0	12	7.725484040463792	1		1520.6489361702118	1537.0	0.0	1537.0	285882.0	158.105001828344	0.9892764452556827	9.566121155856667	0.10497699019128559	-0.12310650298589652	10.930632324723325	5.941873511680172	0.8461909140169165	1.839593573177981	187.50000000000003	54.06063347842226	0.8062112892943258	0.9816753926701572
ID4181	4181	36	180.0	83.66485507246377	250.21920289855075	0.0	8.0	8	7.653039857325812	1		1016.322222222226	1022.0	0.0	1022.0	182938.0	76.17538243349252	0.9855317096696408	13.244651918901033	0.07290538135949533	-0.07726079485015164	10.48344932386317	5.926768675668709	0.8123452807565041	1.7688305209044348	184.0	53.06432454052914	0.8211498278262837	0.9787234042553191
ID3189	3189	36	178.0	83.71448467966574	250.0329619312906	0.0	9.0	9	7.558877202997177	1		1141.0337078651683	1154.0	0.0	1154.0	203104.0	121.97771857643562	0.9925156624479669	9.319306358234217	0.10824921490793794	0.0113696447620123	10.48802884870838	5.7662537375774905	0.810672126512699	1.818863568274849	179.5	52.98185453082139	0.8035631363086051	0.9755434782608695
ID3222	3222	36	183.0	83.53832442067736	250.49376114081997	0.0	13.0	13	7.715176518808163	1		1584.0106382978672	1673.0	0.0	1673.0	297794.0	376.4490575553993	0.9813488362864341	4.168159631072177	0.039583351418483445	0.012244855546120058	10.61774002009967	5.722239964006589	0.8451169794530226	1.8555216290973855	186.99999999999997	53.70987001013644	0.8145978659113855	0.9765013054830287
ID2199	2199	36	173.0	83.40058479532163	250.07212475633528	0.0	1.0	1	7.377736139048903	1		132.4235294117642	134.0	0.0	134.0	22512.0	14.491275866083816	0.9843433413151592	9.066054384573409	-0.03914457992971658	-0.03980538369842234	10.174134201849567	5.450841677763829	0.8711126429880431	1.8665253557728423	171.0	51.327194583954636	0.8156632951514882	0.9799426934097425
ID4247	4247	36	189.0	83.46863799283153	250.2670250896057	0.0	16.0	16	7.694520051971082	1		2033.5300546448022	2056.0	0.0	2056.0	372136.0	214.34638169211544	0.9539742882846279	9.263652586027213	0.058570122223020556	0.1233014433280029	10.99456460023308	5.681465981801241	0.8433174593420003	1.9351633250028513	186.0	55.58557792902705	0.7564819279976597	0.9489795918367345
ID2168	2168	36	175.0	83.16386554621849	250.06489262371616	0.0	2.0	2	7.53779242774744	1		254.59887005649753	262.0	0.0	262.0	45064.0	43.531892682654785	0.9809658999257994	5.792363774224105	-0.045133646449150716	0.0023505455636082264	10.539375822022453	5.587362404374854	0.8590425526706347	1.886288208864028	178.50000000000003	53.55725269368006	0.7820085516852389	0.9648648648648649
ID2170	2170	36	173.0	83.52409638554217	250.20381526104418	0.0	5.0	5	7.269074295019226	1		632.2424242424238	640.0	0.0	640.0	104320.0	70.24653029493635	0.9601564763836568	8.817389499799708	0.11763121044528305	-0.04208116558462875	10.059399151285984	5.585226551227605	0.8138524301489877	1.801072715497096	166.0	51.632136070694266	0.7824881455999294	0.9458689458689459
ID4188	4188	36	201.0	83.7191894127378	250.34780810587264	0.0	18.0	18	8.008710387199292	1		2268.1782178217913	2314.0	0.0	2314.0	458172.0	323.18577120173086	0.9932719930055375	6.994498227560553	-0.0068434884474816	2.6120383433220017E-4	11.298015119305688	5.7895366262901575	0.8200216629954915	1.9514541229433893	201.5	59.950165390390126	0.704537547644358	0.9415887850467293
ID3166	3166	36	174.0	83.76365348399247	250.47457627118644	0.0	10.0	10	7.506054213402069	1		1239.5027624309412	1282.0	0.0	1282.0	224350.0	230.14796265565397	0.9845380089483071	5.3437167019384795	-0.10210494241150413	-0.0721359157032371	10.329195522842632	5.864767363613611	0.776467706390711	1.7612285163990269	177.0	52.7279667677538	0.8000204353593816	0.9645776566757494
ID3682	3682	37	139.0	346.33272727272725	21.342424242424244	0.0	13.0	13	6.615709285501534	1		1690.4347826086935	1728.0	0.0	1728.0	233280.0	252.91315714828335	0.5347593127440045	4.657738176770746	0.20496407697775468	-0.011991485159720266	9.112715708748137	5.16666009033795	0.1443924250290084	1.7637536724720122	137.5	45.48614949266819	0.8351302471819997	0.9821428571428571
ID3907	3907	37	138.0	346.4400479616307	21.290167865707435	0.0	15.0	15	6.651697090182843	1		1943.2928571428602	1986.0	0.0	1986.0	272061.0	288.6047182598543	0.5555876013828748	4.809754343451123	0.08677770865219403	-0.04754127182663169	9.16060870248187	5.056930096528859	0.1275261664931313	1.8114960119321855	139.0	46.017534024490274	0.8248557004328033	0.972027972027972
ID2662	2662	37	133.0	346.2243107769424	20.62155388471178	0.0	3.0	3	6.506551687525748	1		454.99999999999926	455.0	455.0	455.0	60060.0	7.417795580330298E-13	0.5373183619550852	4.287798806687749E14	0.01570933844327885	0.08395261995961728	8.544016509653234	5.192197032533184	0.13977468896643577	1.6455493611121215	133.0	45.9530389222443	0.791467399416185	0.953405017921147
ID3623	3623	37	131.0	346.5534351145038	21.171755725190838	0.0	10.0	10	6.457444935117649	1		1299.8473282442758	1320.0	0.0	1320.0	170280.0	162.4712269571465	0.572710619891323	5.826829338889577	-0.024018869385658906	0.030892003297163562	8.094016083570228	5.259157449375499	0.04254849974620534	1.5390328510760514	131.0	43.90457167260814	0.8540074720112263	0.9597069597069597
ID2441	2441	37	133.0	346.523720349563	20.728464419475657	0.0	5.0	5	6.5187705746970455	1		667.8805970149263	678.0	0.0	678.0	89496.0	82.51890143705121	0.5299998117548393	5.607376570820716	0.002476990041790324	0.0785239514081448	8.10343437390663	5.5061519550099804	0.16618312116366823	1.4717055468353746	133.5	43.972803760081376	0.8676065347241936	0.9709090909090909
ID2602	2602	37	133.0	346.1616541353383	20.541353383458645	0.0	0.0	0	6.506551687525748	1		70.91729323308275	72.0	0.0	72.0	9432.0	8.79569894270124	0.5477518871020678	5.706822055734102	-0.027680116188189267	-0.015960940102972818	8.848500891568664	4.964987118238994	0.1931734562075182	1.7821800300475086	133.0	44.78146604699049	0.8334218655008417	0.981549815498155
ID4332	4332	37	135.0	345.6032338308458	21.286069651741293	0.0	18.0	18	6.530966601401967	1		2288.66165413534	2379.0	0.0	2379.0	304392.0	454.06972644408046	0.5100070266542522	3.4047578708624946	-0.08235073441269984	-0.025799671124801023	8.77797279753704	5.2128427776503425	0.07967415687319179	1.6839128229939937	134.00000000000003	47.79465817520807	0.7371501234099557	0.9115646258503404
ID2957	2957	37	137.0	346.0238095238095	20.62942612942613	0.0	1.0	1	6.591608260818253	1		203.49264705882294	205.0	0.0	205.0	27675.0	17.578604977107112	0.553158379762215	8.245710094915069	0.02273111238229878	0.05261063638631747	8.785334072846194	5.18896086389246	0.13827418635134742	1.6930815828616488	136.5	45.367252484617396	0.833407795540272	0.9715302491103205
ID3886	3886	37	133.0	346.405303030303	20.930555555555557	0.0	8.0	8	6.4820448144285745	1		1034.727272727271	1059.0	0.0	1059.0	136584.0	158.41298287593165	0.49470608512943354	4.323710126197497	9.697021512807924E-4	0.07752315762309203	8.282125790974085	5.251202063997729	0.16028551925172763	1.5771866498446871	132.0	44.48966997948985	0.8380413095503672	0.9496402877697842
ID3602	3602	37	136.0	346.64371980676333	21.062801932367147	0.0	14.0	14	6.627726932618989	1		1840.5652173913084	1854.0	0.0	1854.0	253998.0	157.8229608026722	0.5784279810670016	8.547429787577942	0.038140040812692746	-0.037550086836240386	8.749817010608961	5.285007058317375	0.15869946509316746	1.6555923036732332	138.0	45.3225222202085	0.844230055219546	0.9752650176678446
ID2805	2805	37	129.0	346.175816993464	20.731372549019607	0.0	4.0	4	6.370597341571144	1		573.9612403100771	583.0	0.0	583.0	74041.0	72.30787075726718	0.6023182644222247	5.967662278106975	0.08030283989092228	-0.037930650639582134	8.719937368386438	5.100263649148227	0.13076043931004513	1.7097032561920043	127.50000000000003	44.63464181006011	0.8042219844123379	0.9659090909090914
ID3479	3479	37	131.0	346.5534351145038	21.171755725190838	0.0	11.0	11	6.457444935117649	1		1438.6946564885488	1461.0	0.0	1461.0	188469.0	179.82610801847852	0.5566301879000617	5.721727739492762	-0.024018869385658906	0.030892003297163562	8.094016083570228	5.259157449375499	0.04254849974620534	1.5390328510760514	131.0	43.90457167260814	0.8540074720112263	0.9597069597069597
ID4568	4568	37	131.0	346.7201017811705	21.38167938931298	0.0	17.0	17	6.457444935117649	1		2229.977272727273	2247.0	0.0	2247.0	294357.0	195.5762464662266	0.5905757866753608	8.46711768188162	0.016501982073965138	0.011959639128287604	8.562817035702665	5.113388587993814	0.03733103161715823	1.6745875828424373	131.0	46.017534024490274	0.7773819910553759	0.9458483754512635
ID3353	3353	37	133.0	346.5142118863049	20.86046511627907	0.0	9.0	9	6.407961869245868	1		1160.5658914728667	1179.0	0.0	1179.0	149713.0	146.21916581802643	0.5090109461829466	5.35463938678987	-0.09271287124182379	0.12721933469912797	8.306801031435857	5.217786932688845	0.16582798910428265	1.5920161437399232	129.00000000000003	44.223402180406154	0.8288868948532023	0.9555555555555556
ID2746	2746	37	133.0	346.10664112388247	20.55236270753512	0.0	2.0	2	6.445109785487341	1		330.45801526717514	333.0	0.0	333.0	43290.0	29.094345086812485	0.5502533791895647	8.063019901855087	0.02031047831787206	0.06482761743171424	8.532639246978539	5.080079982506803	0.1865612926306868	1.6796269500402718	130.5	44.49035811023505	0.828492483730306	0.9702602230483272
ID4474	4474	37	137.0	346.60539215686276	21.08578431372549	0.0	19.0	19	6.579524642479541	1		2468.8740740740736	2506.0	0.0	2506.0	333298.0	303.88033852772526	0.5627208000893879	5.851105232389797	0.08456903721802604	0.10201651187195608	8.390612638057599	5.506207493090208	0.08835281597849831	1.5238460680217842	136.0	46.558590197708284	0.7884045640585143	0.9379310344827588
ID2555	2555	37	132.0	346.18066157760813	20.889312977099237	0.0	6.0	6	6.457444935117649	1		801.5801526717573	814.0	0.0	815.0	105007.0	100.19158218889945	0.5202762374947525	5.475921323805915	-0.0010684704848423292	0.14297992667898152	8.50041328220375	5.170225970689453	0.1245256166307541	1.6441086579955064	131.0	45.253602001990075	0.8038496994245238	0.9632352941176469
ID3643	3643	37	130.0	346.55297157622743	21.149870801033593	0.0	12.0	12	6.407961869245868	1		1577.353846153848	1602.0	0.0	1602.0	205056.0	197.9319772567111	0.5900103729686423	5.914293204095914	-0.17831013587806102	0.056854651498020804	8.29818023799869	5.238014505225218	0.035657752551037314	1.5842224624847414	129.0	44.52092306044554	0.8178454732111327	0.9555555555555556
ID4443	4443	37	131.0	346.403144654088	21.166666666666668	0.0	16.0	16	6.494309810853826	1		2090.0606060606024	2123.0	0.0	2123.0	275888.0	260.3028112617598	0.5492567838120893	5.6932734006439025	0.0013739217901274324	0.02554612458597434	8.219392678367985	5.26872964708164	0.05827480590936607	1.5600331064473432	132.5	45.68100769258075	0.7979108875908916	0.9330985915492956
ID2588	2588	37	129.0	346.3806744487678	21.0201037613489	0.0	7.0	7	6.395531281654175	1		933.3023255813966	948.0	0.0	948.0	120396.0	117.57780699466424	0.5585122610970021	5.68917740279468	-0.10557950132639717	0.002022827834060333	8.241697834884375	5.241778640001467	0.0643484763395854	1.572309401238292	128.49999999999997	45.376235995268125	0.7842527602963225	0.9483394833948338
ID3168	3168	38	191.0	402.7824561403509	84.30964912280702	0.0	8.0	8	7.776816725043751	1		987.4345549738247	1025.0	0.0	1025.0	188600.0	193.10268514496596	0.6547365332484613	4.046576202841536	0.04495480362694599	0.018697381168476298	10.777825439573759	5.743189024445546	0.19302241617807764	1.8766273221547434	189.99999999999997	54.910456251482444	0.7918690343273493	0.9693877551020408
ID3232	3232	38	188.0	403.5063063063063	84.46756756756757	0.0	12.0	12	7.673807981960538	1		1535.037837837843	1543.0	0.0	1613.0	283982.0	113.58823268277114	0.687807197408696	11.014368946093066	0.04136609678343091	0.07564165894870814	10.446811305012764	5.805487311881144	0.16034696435625762	1.7994719036992775	184.99999999999997	54.38985304684671	0.7858611539057743	0.9560723514211885
ID3204	3204	38	185.0	403.53905540417804	84.44550408719346	0.0	13.0	13	7.642634631769701	1		1669.9999999999927	1670.0	1670.0	1670.0	303940.0	7.296029259528686E-12	0.6732446660872798	1.8419310623052575E14	0.10744409994078541	0.11237062695170025	10.258474783468595	5.936839819441207	0.16347697062463865	1.7279352476169978	183.5	52.66527830987409	0.8313753917677058	0.9812834224598931
ID4292	4292	38	179.0	403.94696969696975	84.75852272727273	0.0	17.0	17	7.484820637019109	1		2164.9714285714294	2190.0	0.0	2190.0	378870.0	233.4471174597085	0.7373076313564431	7.871647737707171	0.04748833116783166	-0.012727889365734324	9.831341703767412	5.905862275835502	0.11118521422789573	1.664675071071916	175.99999999999994	51.46231253707384	0.8351104839698091	0.9750692520775619
ID2152	2152	38	222.0	401.0041761579347	83.20766894457098	0.0	3.0	3	8.358769049168785	1		384.4727272727256	388.0	0.0	388.0	84584.0	36.909789841386484	0.9787722357384573	10.30480540449048	0.2474373257513278	0.1112612797342091	12.926499572382859	5.656749922235093	0.28109841878095354	2.2851460202566893	219.49999999999991	62.00893568009735	0.717357815468021	0.9502164502164498
ID3337	3337	38	181.0	403.6940575673166	84.5297121634169	0.0	14.0	14	7.558877202997178	1		1789.8876404494458	1800.0	0.0	1800.0	318600.0	134.9157040192557	0.6877771327236459	10.81249437888508	0.06492098515380391	0.09551908717624233	10.127395051989582	5.922151416651282	0.14880642627851848	1.7100871523673709	179.50000000000003	52.511972862672515	0.8180081808823269	0.9755434782608697
ID3210	3210	38	178.0	403.4675262655205	84.31184336198662	0.0	9.0	9	7.452856844128396	1		1141.9655172413795	1162.0	0.0	1162.0	198702.0	151.69355695035637	0.6344882763698743	5.844638344163094	0.08602855054739963	0.039551969728339895	10.142010378986837	5.622380609391076	0.23492274127520402	1.8038640717504277	174.5	51.90388354186295	0.8139647318161218	0.966759002770083
ID4205	4205	38	182.0	403.65653775322284	84.72007366482505	0.0	18.0	18	7.590394548326596	1		2286.4640883977936	2325.0	0.0	2325.0	413850.0	297.658333371357	0.7094470165051723	6.375887663781768	0.10959782701627777	0.017549621760985408	10.171479121900893	5.971137650905236	0.05907589034978744	1.7034407371866358	181.0	52.400209450672065	0.8283662440151572	0.9653333333333336
ID2159	2159	38	197.0	402.3960481099656	83.88144329896907	0.0	6.0	6	7.858251581595957	1		760.9895833333347	769.0	0.0	769.0	146110.0	78.28000417238454	0.6076983922528306	7.34922218711051	0.20637760721065898	0.11234854067331158	11.393684745893117	5.56216419186373	0.2533962063856541	2.0484265391804986	193.99999999999991	56.146524228982216	0.7733317507465041	0.96039603960396
ID2192	2192	38	222.0	400.3824884792627	83.00230414746544	0.0	2.0	2	8.311031542587394	1		261.33640552995297	265.0	0.0	265.0	56710.0	31.013918798535915	0.9723502304147466	8.30829579240631	0.4091159026097825	0.11019899496851049	13.380928196081133	5.356476684324994	0.2757804438164526	2.498083905646152	217.0	63.338383651707105	0.6797287592420745	0.9455337690631808
ID4275	4275	38	182.0	403.6940575673166	84.5297121634169	0.0	16.0	16	7.558877202997178	1		2066.0000000000055	2066.0	2066.0	2066.0	367748.0	5.472361663532122E-12	0.6999750170182245	3.109034360623932E14	0.06492098515380391	0.09551908717624233	10.127395051989582	5.922151416651282	0.14880642627851848	1.7100871523673709	179.50000000000003	52.511972862672515	0.8180081808823269	0.9755434782608697
ID2292	2292	38	223.0	399.71315192743765	83.18707482993197	0.0	4.0	4	8.377787888430086	1		485.036363636365	518.0	0.0	518.0	106708.0	126.73424733631992	0.9374417959891663	3.7036160141416987	0.21954902890004055	0.12734718510790535	12.903684671171053	5.641997517522452	0.2874461025258013	2.2870773393812827	220.49999999999997	63.19028130741029	0.6939335424377778	0.9323467230443973
ID2165	2165	38	206.0	401.99422442244224	83.78052805280528	0.0	5.0	5	8.018640596081466	1		628.4776119402984	638.0	0.0	638.0	126324.0	77.55340576833844	0.5791437127983029	5.944066000303837	-0.00755836870107386	0.1618531836266623	12.070705935981051	5.610190648469521	0.2632044172006629	2.1515678686024655	202.00000000000003	58.866391826286375	0.7325316602168345	0.955082742316785
ID3286	3286	38	188.0	403.5063063063063	84.46756756756757	0.0	11.0	11	7.673807981960538	1		1397.1351351351307	1412.0	0.0	1486.0	258470.0	146.55622199164853	0.6845862562649759	7.7481687703920645	0.04136609678343091	0.07564165894870814	10.446811305012764	5.805487311881144	0.16034696435625762	1.7994719036992775	184.99999999999997	54.38985304684671	0.7858611539057743	0.9560723514211885
ID3192	3192	38	180.0	403.7672253258845	84.43482309124768	0.0	10.0	10	7.548342177385612	1		1277.7401129943503	1285.0	0.0	1285.0	226160.0	96.58651459836318	0.6944660476869421	10.843617182995363	0.037955648823613866	0.048718684557458605	10.105962666871196	5.834934241050669	0.17058525454318962	1.7319754172673356	179.00000000000006	53.29469912295636	0.7919447161572983	0.9597855227882041
ID4377	4377	38	188.0	403.53280141843976	84.65780141843972	0.0	19.0	19	7.735777827895049	1		2362.9787234042483	2468.0	0.0	2468.0	444240.0	499.4898569460076	0.7522739643896775	4.061974163043575	0.003709108481299633	0.05343449879090387	10.14139968136724	6.050579197768859	-0.040124219615453406	1.6761039480496123	188.0	54.24182870363583	0.8029695336594234	0.9567430025445293
ID2204	2204	38	201.0	402.4957912457913	84.0942760942761	0.0	7.0	7	7.938851142601841	1		880.5076142131938	893.0	0.0	1002.0	173460.0	110.31876906979589	0.6238478622554052	6.132634156044637	0.019043150265641417	0.094312918082176	11.169151616427609	5.80039792442525	0.24443736294629104	1.9255836861458668	198.0	56.27589160992625	0.7856521173864578	0.9611650485436893
ID2205	2205	38	220.0	400.3955453149001	83.09907834101382	0.0	1.0	1	8.311031542587392	1		133.13364055299496	135.0	0.0	135.0	28890.0	15.799543538876806	0.9663093415007658	8.282045252777847	0.2271291612112653	0.13628013697180338	13.273639166231055	5.563209177848359	0.2572253949220291	2.3859680162817107	216.99999999999997	61.61088113254587	0.7183808686157321	0.9601769911504426
ID2335	2335	38	240.0	399.6802935010482	82.98218029350105	0.0	0.0	0	8.713030922407775	1		14.497907949790747	15.0	0.0	15.0	3465.0	2.703677043309049	0.932918753453614	5.1761963694356075	0.27847907824342794	0.1295912135009636	14.054796812044057	5.698336892748321	0.2768231460025292	2.466473477538706	238.5	66.22271421123031	0.6834146648737819	0.94831013916501
ID3167	3167	38	176.0	403.8627730294397	84.68423551756885	0.0	15.0	15	7.474181227750319	1		1914.9310344827607	1926.0	0.0	1926.0	333198.0	146.0096831932965	0.7246803057380697	11.021465090060328	-0.02115459876606616	0.15667141791210892	9.908662545813469	6.1082807800373855	0.12258271016891464	1.6221688070064164	175.5	52.61755759849348	0.7965730600172796	0.9642857142857143
ID4385	4385	39	188.0	455.229055258467	63.94741532976827	0.0	19.0	19	7.715176518808164	1		2418.4255319148933	2471.0	0.0	2471.0	454664.0	357.5295355021742	0.9712779772362694	6.665710713714055	0.027676158042833725	0.09452377893234416	10.591345235633867	5.817903418233722	0.17870320161933728	1.820474572066604	187.0	54.71645403958813	0.7849022629173296	0.9396984924623115
ID3330	3330	39	182.0	455.09145775301766	64.33936861652738	0.0	13.0	13	7.558877202997176	1		1657.8999999999935	1686.0	0.0	1686.0	298422.0	216.44226138618689	0.98500538868844	7.601918001512697	0.13369814794783672	0.04160338500720869	10.215260791935732	5.776303933693251	0.1932343143051668	1.7684770242697916	179.49999999999997	51.09590938569903	0.8639767409024898	0.9835616438356164
ID2243	2243	39	172.0	454.2386587771203	63.785996055226825	0.0	0.0	0	7.334464586120832	1		8.733727810650867	9.0	0.0	9.0	1476.0	1.5295069067686258	0.9719438877755511	5.628917017321889	0.3228450275394953	0.04304900931632148	10.170453664708987	5.605011082762571	0.2171233243002827	1.814528734115584	169.00000000000003	51.100296554788486	0.8132980435889497	0.9629629629629631
ID2308	2308	39	168.0	454.53383084577115	63.96965174129353	0.0	4.0	4	7.301842639757785	1		517.8614457831333	521.0	0.0	521.0	85965.0	40.4374423893002	0.9723578492884287	12.627003691891593	0.09166865012793682	0.030721040552139638	9.978676404500742	5.525333499508005	0.1634500831045285	1.8059862640670068	167.5	51.024106734109765	0.8084885145190913	0.9710144927536231
ID2247	2247	39	175.0	454.44797687861274	63.97687861271676	0.0	5.0	5	7.42075537326193	1		635.947976878612	651.0	0.0	651.0	110019.0	98.12215132265298	0.9689320388349514	6.378919401588636	0.06929736047947528	-0.011112275285150278	10.24419948604944	5.508516909875678	0.20347199061902854	1.859701922251273	173.00000000000003	52.01753402449026	0.8034455456170053	0.9746478873239437
ID2153	2153	39	168.0	454.53383084577115	63.96965174129353	0.0	3.0	3	7.301842639757785	1		388.9999999999984	389.0	389.0	389.0	64574.0	1.5964315204336873E-12	0.9609756097560973	2.3881933022976594E14	0.09166865012793682	0.030721040552139638	9.978676404500742	5.525333499508005	0.1634500831045285	1.8059862640670068	167.5	51.024106734109765	0.8084885145190913	0.9710144927536231
ID2217	2217	39	170.0	454.1666666666667	64.00628019323672	0.0	1.0	1	7.410023978821114	1		133.81395348837216	137.0	0.0	137.0	23016.0	20.70822738320556	0.9842972565846533	6.410737811289887	0.02683915916344465	0.04497425531316061	10.076917731208388	5.659375656488015	0.1568159993692367	1.7805705687085853	172.5	50.513859933299386	0.8495283022520773	0.9885386819484242
ID4234	4234	39	183.0	455.1477987421384	64.05256064690028	0.0	18.0	18	7.684170995435562	1		2293.318918918918	2344.0	0.0	2344.0	424264.0	341.8472690349486	0.9746131942776766	6.62235696245365	0.05655864719920211	-1.9973486683123697E-4	10.442175058498647	5.986671143266235	0.19104574625326345	1.744237291243888	185.49999999999997	54.77470689968807	0.7769510417396953	0.9512820512820511
ID3213	3213	39	174.0	454.7543859649123	64.03996101364523	0.0	9.0	9	7.377736139048902	1		1136.930232558144	1164.0	0.0	1164.0	195552.0	175.9443552850473	0.9724447292534444	6.371600781430378	0.312891803053924	0.04335285179726236	10.74895278938377	5.369672774216248	0.18848969553534278	2.0017891669297625	170.99999999999997	51.8642285772887	0.7988589941167178	0.977142857142857
ID3437	3437	39	179.0	454.9101851851852	64.06666666666666	0.0	11.0	11	7.569397566060481	1		1404.8611111111163	1445.0	0.0	1445.0	252875.0	238.12725493033946	0.9924098671726754	5.877148584561098	0.07922826855098422	0.037044603530324384	10.256281297806698	5.86977254788979	0.20252955226130065	1.7473047233310393	180.0	52.78537425780655	0.8118114246580314	0.9625668449197861
ID3341	3341	39	180.0	455.10938967136155	64.28122065727699	0.0	12.0	12	7.516648508319571	1		1540.7821229050317	1576.0	0.0	1576.0	275800.0	233.5977828940086	0.9847503021719105	6.545197502778458	0.08421436442769523	0.2034896606731513	10.101573975318967	5.945835013967989	0.19530414538017227	1.6989327742172953	177.5	50.82181245788503	0.8635906327427245	0.9943977591036416
ID2288	2288	39	175.0	454.44797687861274	63.97687861271676	0.0	6.0	6	7.42075537326193	1		760.9884393063555	779.0	0.0	779.0	131651.0	117.41498599131607	0.9727626459143967	6.391702807203017	0.06929736047947528	-0.011112275285150278	10.24419948604944	5.508516909875678	0.20347199061902854	1.859701922251273	173.00000000000003	52.01753402449026	0.8034455456170053	0.9746478873239437
ID3472	3472	39	179.0	454.9101851851852	64.06666666666666	0.0	10.0	10	7.569397566060481	1		1277.9555555555548	1307.0	0.0	1307.0	230032.0	193.1964531818233	0.9812382739212006	6.552158090150692	0.07922826855098422	0.037044603530324384	10.256281297806698	5.86977254788979	0.20252955226130065	1.7473047233310393	180.0	52.78537425780655	0.8118114246580314	0.9625668449197861
ID3728	3728	39	186.0	454.8857271906053	64.1513098464318	0.0	15.0	15	7.663430954925437	1		1866.6324324324346	1951.0	0.0	1951.0	345327.0	397.91849043413106	0.9775937504731049	4.637842737412097	0.12508705081005395	0.02312946934505503	10.618786051721905	5.769499766748372	0.23746124943785263	1.8405037665347785	184.50000000000006	52.98294703381691	0.8259124490636172	0.9761904761904765
ID3410	3410	39	178.0	454.924670433145	64.09322033898304	0.0	14.0	14	7.50605421340207	1		1782.2711864406815	1813.0	0.0	1813.0	315462.0	234.68757015554888	0.9587242026266417	7.434197501340073	0.1304370216344742	0.06081334543887836	10.451929993035696	5.630705988869674	0.22233914558419401	1.8562379235741004	177.00000000000006	52.706474812214836	0.8006730120783145	0.9698630136986306
ID3187	3187	39	177.0	454.7874880611271	64.05109837631328	0.0	8.0	8	7.452856844128395	1		1007.5681818181787	1031.0	0.0	1031.0	177332.0	154.0910896064526	0.9730043604969651	6.449315979009037	0.06667499301722883	0.044676128140565353	10.039808446525692	5.763526755890637	0.18391956390242126	1.7419557281077012	174.49999999999997	51.53342705791792	0.825709432659153	0.966759002770083
ID2389	2389	39	175.0	454.44797687861274	63.97687861271676	0.0	7.0	7	7.42075537326193	1		889.5260115606964	916.0	0.0	916.0	153888.0	153.90326796151064	0.9726027397260276	5.699498751655641	0.06929736047947528	-0.011112275285150278	10.24419948604944	5.508516909875678	0.20347199061902854	1.859701922251273	173.00000000000003	52.01753402449026	0.8034455456170053	0.9746478873239437
ID4470	4470	39	181.0	455.07103825136613	64.16757741347905	0.0	17.0	17	7.632215220473915	1		2200.9071038251386	2213.0	0.0	2213.0	402766.0	163.58966726224756	0.9782608695652173	13.305982877182275	0.03783633106629794	0.02749117031468642	10.49188002905653	5.719417579902398	0.21816098197399936	1.8344315452545736	183.0	54.78002720617352	0.7663311276296244	0.9531249999999999
ID2169	2169	39	171.0	454.22206025267246	63.93731778425656	0.0	2.0	2	7.388514429878316	1		256.84795321637324	263.0	0.0	263.0	43921.0	39.867725911010474	0.9725201880197661	6.352750655735531	0.12418717406063612	0.03366663686825746	10.223217140962706	5.594398965489462	0.15524554783667355	1.827402229270265	171.49999999999997	51.213947037415814	0.8216701166046944	0.9744318181818179
ID4314	4314	39	179.0	454.9101851851852	64.06666666666666	0.0	16.0	16	7.569397566060481	1		2046.3166666666696	2081.0	0.0	2081.0	368337.0	267.1508576184209	0.9776536312849163	7.573228334285316	0.07922826855098422	0.037044603530324384	10.256281297806698	5.86977254788979	0.20252955226130065	1.7473047233310393	180.0	52.78537425780655	0.8118114246580314	0.9625668449197861
ID2720	2720	40	128.0	355.8772609819121	318.3333333333333	0.0	1.0	1	6.407961869245868	1		186.55813953488402	191.0	0.0	191.0	24066.0	28.898774567646026	0.738286704868301	5.483633358458865	0.06372569887121847	0.02246970281162915	8.523580825097483	5.047384209971875	0.8580917402267768	1.688712503450372	129.0	43.63627742817185	0.85134224802701	0.9923076923076923
ID2726	2726	40	131.0	355.78822055137846	318.4486215538847	0.0	2.0	2	6.506551687525748	1		321.5789473684213	329.0	0.0	329.0	42770.0	49.0360427932658	0.7289889639002306	5.530073735233545	0.027784708793799812	0.030163704330113884	8.403927171099127	5.260924875628183	0.8736737712133993	1.597423907349685	133.0	45.79465817520807	0.7969514436208354	0.953405017921147
ID2918	2918	40	124.0	356.1284584980237	318.7542819499341	0.0	5.0	5	6.345565428096185	1		705.921259842519	723.0	0.0	723.0	89652.0	110.23579390886411	0.7265521815670822	5.389527913158556	-0.06484015401373809	-0.14438077971884428	8.353552023632043	5.1397454637703355	0.8460346437793458	1.6252851590639223	126.5	43.734498428634154	0.8310977167958209	0.9844357976653697
ID2695	2695	40	128.0	356.18406961178044	318.781124497992	0.0	4.0	4	6.295203001483109	1		552.9354838709689	562.0	0.0	562.0	68564.0	71.08334075072901	0.7424187363200868	6.628771022621889	0.14292754819714448	0.033784958473673354	8.413297588601585	4.98936269321953	0.7390510248057287	1.6862469429282285	124.5	43.09590938569904	0.8423781951917105	0.9803149606299213
ID3591	3591	40	126.0	355.94	318.94666666666666	0.0	9.0	9	6.3078313050504	1		1243.9999999999986	1244.0	1244.0	1244.0	153012.0	1.3698217980430358E-12	0.7271380970011104	7.64673673731214E14	0.08994375082856254	0.020874677051340607	8.506113694967848	4.910103221228011	0.8302625112571378	1.7323696288487553	125.0	44.21544444720067	0.8034741102099202	0.9578544061302682
ID3881	3881	40	128.0	355.82816537467704	318.78811369509043	0.0	12.0	12	6.407961869245868	1		1600.7906976744214	1626.0	0.0	1626.0	206502.0	201.66826389590966	0.729598887706985	6.6967757132079955	0.019004782676333692	0.0762417361838422	8.64954061251808	4.990711607037579	0.7623750619802353	1.7331277167610841	129.0	44.60490785111473	0.8147685957745364	0.9662921348314607
ID2666	2666	40	128.0	355.8772609819121	318.3333333333333	0.0	3.0	3	6.407961869245868	1		445.3953488372087	456.0	0.0	456.0	57456.0	68.99393299919697	0.7072054672411229	5.3484087063463805	0.06372569887121847	0.02246970281162915	8.523580825097483	5.047384209971875	0.8580917402267768	1.688712503450372	129.0	43.63627742817185	0.85134224802701	0.9923076923076923
ID4075	4075	40	126.0	355.94	318.94666666666666	0.0	10.0	10	6.3078313050504	1		1348.7073170731724	1371.0	0.0	1371.0	165891.0	174.10557056027838	0.7143763849585044	6.4558875406613625	0.08994375082856254	0.020874677051340607	8.506113694967848	4.910103221228011	0.8302625112571378	1.7323696288487553	125.0	44.21544444720067	0.8034741102099202	0.9578544061302682
ID2892	2892	40	130.0	356.05	318.7871794871795	0.0	6.0	6	6.432750982580687	1		836.5153846153843	843.0	0.0	843.0	108747.0	73.93599102758236	0.7357722603969641	9.591768680186611	-0.045960035583473564	0.08387962002814923	8.2972171286121	5.218140149979813	0.8472898082539663	1.5900717286491817	130.0	43.48957848014156	0.8637395770876446	0.9811320754716981
ID4430	4430	40	124.0	355.9204081632653	318.84557823129256	0.0	18.0	18	6.244434406534699	1		2381.3196721311465	2401.0	0.0	2401.0	290521.0	217.3763262480864	0.6997615785412209	9.01981303867155	-0.04444821447147149	-0.0792740111522677	8.682665600831434	4.649641845272121	0.7342821969134657	1.8673837447630939	122.5	43.46722932301715	0.8147456228825326	0.9839357429718876
ID3600	3600	40	125.0	356.1176870748299	318.74217687074827	0.0	11.0	11	6.244434406534699	1		1501.000000000004	1501.0	1501.0	1501.0	183122.0	4.109603450850432E-12	0.6931416280624111	2.990470103863732E14	0.07748690247136801	0.06908825648596625	8.482087882435938	4.8793794413187905	0.8157546491725208	1.7383538182354215	122.5	44.236236645352015	0.7866646000699865	0.95703125
ID2550	2550	40	123.0	355.56451612903226	318.2069892473118	0.0	0.0	0	6.282549314314218	1		57.096774193548455	59.0	0.0	59.0	7080.0	10.466686879094983	0.885486018641811	5.123782996238987	0.056604449207426924	0.0052829134705414124	8.198820083194509	5.012113435183149	0.8421137486130463	1.6358009828033577	124.0	44.754942061851	0.7779461766002931	0.9393939393939394
ID4087	4087	40	127.0	355.8847167325428	318.8702239789196	0.0	8.0	8	6.345565428096185	1		1096.230158730161	1105.0	0.0	1105.0	138125.0	98.4412241044094	0.7408511984919706	9.478160815467415	0.03551655362768323	0.007767928482637128	8.419939312415075	5.008826054653544	0.8080518050102147	1.6810205067098252	126.5	44.13986002001444	0.8159029181392174	0.9693486590038314
ID4632	4632	40	123.0	355.92069892473114	319.1102150537634	0.0	17.0	17	6.282549314314218	1		2249.560975609761	2268.0	0.0	2268.0	276696.0	204.49867314257253	0.7340015640747579	9.312896386259785	0.009091558888146426	0.012107287323653746	8.540243231989173	4.8231916861015	0.7341173499128613	1.7706622062313473	124.0	44.3448118281447	0.7924026448896332	0.96875
ID4602	4602	40	126.0	355.91534391534395	319.0026455026455	0.0	16.0	16	6.333012368467128	1		2129.823999999997	2147.0	0.0	2147.0	266228.0	192.03351790768272	0.7088329490727479	9.201125659479658	-0.02439778430496393	-0.014910396654544815	8.610133275645293	4.867256732623068	0.7829288983759458	1.7689909837579307	126.0	44.186431081108466	0.810965835813601	0.972972972972973
ID2748	2748	40	127.0	356.09760956175296	318.70053120849934	0.0	7.0	7	6.320434377166314	1		973.9999999999972	974.0	974.0	974.0	122724.0	2.853516979942272E-12	0.7290063108959013	2.8783473420138425E14	0.06453999960722304	7.767105275905575E-4	8.348251398499524	4.89679679067304	0.7666627924422631	1.7048392562257213	125.5	45.726426087734836	0.7542565183955051	0.943609022556391
ID3804	3804	40	130.0	356.1666666666667	319.092	0.0	13.0	13	6.3078313050504	1		1727.904	1756.0	0.0	1756.0	215988.0	221.22093116858616	0.707316044919662	6.47176855781163	0.08478032029962952	0.16879424473930343	8.745608726041281	4.883066984029287	0.805565008147674	1.7910073227840095	125.0	44.08477335178021	0.8082443034133412	0.9689922480620154
ID3996	3996	40	124.0	355.81720430107526	318.9758064516129	0.0	15.0	15	6.282549314314218	1		1997.4918032786836	2014.0	0.0	2014.0	243694.0	182.33899252963212	0.7059822065109703	9.066814046885147	0.023801033544782368	1.4751038827453167E-4	8.466163244462717	4.873484621450732	0.7898215634008185	1.7371888704026568	124.0	44.12598391838287	0.8002814391026658	0.9501915708812261
ID4540	4540	40	131.0	355.7532299741602	318.8165374677003	0.0	19.0	19	6.407961869245868	1		2499.165354330707	2519.0	0.0	2519.0	317394.0	223.52510472191847	0.6889333967373548	9.121439773952014	0.06933275837420443	0.012165980114418742	8.769503265020251	4.901785654798728	0.8050678637300696	1.7890425821527145	129.0	45.451512424700454	0.7846986328166976	0.9485294117647058
ID3677	3677	40	119.0	356.15411436541143	319.19595536959554	0.0	14.0	14	6.167497985322977	1		1880.0000000000034	1880.0	1880.0	1880.0	223720.0	3.4250263593185934E-12	0.7105874290935399	4.560328950295191E14	-0.1213985007848375	0.02715520432280431	8.343336865545869	4.895489464760021	0.6971049256910422	1.7042906384754855	119.5	42.064539808641925	0.8486829654666378	0.9958333333333333
ID2337	2337	41	161.0	448.4820675105486	395.9789029535865	0.0	6.0	6	7.091753098990329	1		769.0191082802562	784.0	0.0	784.0	120736.0	107.67749040642293	0.9661692614340355	7.018988257592463	-0.05561316525019803	-0.06679330318140878	9.477401201823282	5.560632265652841	1.621582934221228	1.70437474536191	158.0	48.79461146622947	0.8339177588475011	0.978328173374613
ID3490	3490	41	162.0	448.78615384615387	396.2589743589744	0.0	10.0	10	7.19203423968949	1		1296.7901234567896	1313.0	0.0	1313.0	210080.0	145.4351120854719	0.9753836802917488	8.80550855356144	0.012258685307286327	0.08061786441510474	9.712183220357018	5.537234869780954	1.593682934118628	1.7539771110957443	162.5	50.29163426787939	0.8073683717250654	0.9615384615384616
ID4386	4386	41	174.0	448.78818443804033	396.0994236311239	0.0	16.0	16	7.43147127108002	1		2091.9080459770184	2104.0	0.0	2104.0	363992.0	159.50382836900098	0.9808615597828777	12.988382359887497	0.012917641700583068	-0.04095267654755446	10.61094900184444	5.45370075554792	1.5543598544357269	1.9456419553365072	173.5	53.1534741150538	0.7716956151179671	0.961218836565097
ID2211	2211	41	163.0	448.09979101358414	395.32758620689657	0.0	1.0	1	7.125336963703163	1		133.41772151898707	136.0	0.0	136.0	21080.0	18.620314633981117	0.9831014913201293	7.104113867935292	0.04283922682973647	0.09805301071444512	9.165057149705708	5.7812045682497075	1.5137318006878362	1.5853196408305754	159.5	48.216132577945864	0.862155903197631	0.9815384615384616
ID3427	3427	41	173.0	448.8551136363636	396.28503787878793	0.0	14.0	14	7.48482063701911	1		1778.6363636363585	1820.0	0.0	1820.0	313040.0	272.01336865542567	0.9922779922779922	6.5134387806019305	-0.006851891699962408	-0.030401412267407207	10.370673220594032	5.541681529014234	1.5686680310780703	1.8713946599596079	176.0	52.78537425780656	0.7937711707767415	0.9750692520775623
ID2148	2148	41	160.0	448.2245444801715	395.13558413719187	0.0	0.0	0	7.0354237471228025	1		0.9871794871794847	1.0	0.0	1.0	154.0	0.1128618617362568	0.9700547077454649	8.613840965998953	0.11902252735160374	0.034541855771932854	9.19267010559152	5.697200037569472	1.4797351211688776	1.6135417476956415	155.5	49.37592799751421	0.8015114211831047	0.9658385093167702
ID4518	4518	41	183.0	448.5616942909761	396.03499079189686	0.0	17.0	17	7.590394548326596	1		2192.0552486187826	2229.0	0.0	2229.0	396762.0	285.3679247676372	0.992537313432836	7.652735694264212	-0.05609262577807108	-0.0612601572672787	10.808581953439448	5.703567657802717	1.5673890455867228	1.895056322975824	181.0	53.222705287565354	0.8029611762377441	0.9783783783783784
ID4455	4455	41	184.0	448.55586080586085	396.09065934065933	0.0	19.0	19	7.611333607551958	1		2471.538461538462	2499.0	0.0	2499.0	449820.0	261.24171435505275	0.9889502762430941	9.40817471809764	-0.050330316961180115	-0.12536883405276364	10.793005400492849	5.707038894685526	1.566836205213866	1.8911743199338356	182.0	53.33566763944748	0.8039809905726613	0.978494623655914
ID2155	2155	41	154.0	448.43743257820927	395.415857605178	0.0	3.0	3	7.012765318716695	1		382.3529411764717	390.0	0.0	390.0	58500.0	54.25045119727916	0.9739363740896895	6.954861925758036	0.012177470817033633	0.06446672232366796	9.194454388401436	5.722224528746289	1.5864350482952774	1.606797206612914	154.5	47.69857822779219	0.8533505637358197	0.9747634069400631
ID3916	3916	41	159.0	448.601677148847	395.94234800838575	0.0	8.0	8	7.1141599576634995	1		1063.9999999999986	1064.0	1064.0	1064.0	171304.0	1.3684986684715258E-12	0.99581589958159	7.75864395410359E14	0.07027299745656362	-0.030318301198103522	9.853077480356697	5.4229208565880676	1.5727517677214	1.8169318234446714	159.0	48.935334336037165	0.8343761250544228	0.99375
ID3340	3340	41	159.0	448.8239583333333	396.134375	0.0	9.0	9	7.136496464611085	1		1158.3374999999967	1173.0	0.0	1173.0	185334.0	130.73232951772812	0.9708939708939708	8.72952585033864	0.011730920388485711	0.06457129554160922	9.541381230360622	5.534335320371833	1.5790847921280906	1.7240338140045282	160.0	49.70584783025249	0.813794733180616	0.960960960960961
ID3244	3244	41	173.0	448.7808022922636	396.36819484240687	0.0	13.0	13	7.452856844128396	1		1632.6954022988577	1681.0	0.0	1681.0	284089.0	281.6426306932692	0.9843889309445707	5.7514413965495725	-0.0647766309957069	-0.009560158564547002	10.056790906100431	5.7154193502961235	1.560631557758381	1.7595893301476428	174.5	52.231161345517364	0.80379616647609	0.9748603351955307
ID2253	2253	41	155.0	448.53194888178916	395.65761448349303	0.0	5.0	5	7.0580094352277	1		645.6687898089189	654.0	0.0	654.0	101370.0	73.57774438237308	0.9914074418668292	8.737463382621996	0.031629272192022634	0.05265643336515077	9.282793153624592	5.633602580751682	1.5179698489346154	1.6477543491159798	156.5	48.131184507117595	0.8489284853237022	0.990506329113924
ID3309	3309	41	158.0	448.90438871473356	396.2565308254963	0.0	11.0	11	7.125336963703163	1		1386.226415094342	1422.0	0.0	1422.0	220410.0	223.39236993101602	0.966277613186726	6.098919675923683	-0.0102646055141932	0.08613586928502669	9.625306155144745	5.427628884584314	1.5684602960022327	1.77339062043884	159.5	49.81442301304515	0.8077190813770271	0.9608433734939759
ID2160	2160	41	163.0	448.57268951194186	394.9122533748702	0.0	2.0	2	7.147638542378763	1		253.58024691358	260.0	0.0	260.0	41080.0	40.47263140822889	0.9706259470800792	6.172081814324889	0.06693584842990405	0.02658851203554371	9.691957226180374	5.6236136504179655	1.519515204725947	1.72343938055916	160.5	49.34477643899829	0.8283283571958178	0.9786585365853658
ID3281	3281	41	162.0	448.7658486707566	396.340490797546	0.0	12.0	12	7.203090409536582	1		1554.4049079754561	1564.0	0.0	1564.0	253368.0	122.50193437811721	0.9877300613496933	12.61049324480601	0.03809209661665567	0.16512929873597848	9.919365146630849	5.480996716861541	1.570509812239502	1.8097739624830045	163.0	50.558590197708284	0.8013229067461088	0.9532163742690059
ID3320	3320	41	175.0	448.8257790368272	396.29697828139757	0.0	15.0	15	7.49544494419371	1		1891.3370786516768	1946.0	0.0	1946.0	336658.0	322.4439667984964	0.9922574611649693	5.842834545353913	-0.08069310937107048	-0.08802509325322518	10.288171835371214	5.651784039225867	1.543996822513891	1.8203405798888945	176.5	52.55587898992626	0.8029933815565292	0.9805555555555555
ID2362	2362	41	158.0	448.8014861995753	395.65711252653927	0.0	7.0	7	7.069275219628611	1		905.1225806451611	911.0	0.0	911.0	140294.0	73.17328086301751	0.9746814766416203	12.210980217990365	4.2708858062162554E-4	0.03283476621982717	9.428107580858944	5.428138619779086	1.5574557093813663	1.73689513869538	157.0	49.58492774516486	0.8024355244471763	0.9631901840490797
ID4252	4252	41	181.0	448.63424657534244	396.13378995433794	0.0	18.0	18	7.621781565260304	1		2301.0	2353.0	0.0	2353.0	416481.0	346.86702543385894	0.9741888168516263	6.5469353245518604	-0.1669107017056414	0.02320327116439188	10.671285975712447	5.748838359160535	1.493969566371351	1.8562508299973675	182.5	53.420464706035794	0.8036323475929624	0.9707446808510638
ID2333	2333	41	161.0	448.8197492163009	395.56792058516197	0.0	4.0	4	7.125336963703163	1		519.1428571428564	529.0	0.0	529.0	83582.0	71.7582623415989	0.9873038403911363	7.18838815058325	-0.0658471824480755	-0.06762000783498527	9.497072003813127	5.519590887040415	1.522590764388129	1.7206115812154734	159.5	49.565162907327775	0.8158634462961288	0.9696048632218845
ID4128	4128	42	279.0	133.4738095238095	274.96785714285716	0.0	8.0	8	9.440697438826296	1		1108.812274368236	1125.0	0.0	1141.0	307141.0	134.4631062791684	0.6887635071132995	6.726453957846562	0.05388191924107219	0.007568294480563454	15.735486598604869	5.859354970464749	2.2298367217676005	2.6855322263154795	280.0	73.677087001517	0.6481910080390064	0.9061488673139159
ID4640	4640	42	218.0	132.85915492957747	276.4655712050078	0.0	16.0	16	8.234075889688375	1		2160.8122065727666	2171.0	0.0	2172.0	460253.0	148.7548078858796	0.633891233193779	11.271133965958207	0.034102705659536256	0.08109472991029598	13.836283097935578	5.09259381120196	2.2243597969904996	2.7169422127287084	213.0	65.29918030290078	0.6277316240134405	0.9102564102564102
ID4192	4192	42	214.0	132.47228637413394	276.79792147806006	0.0	19.0	19	8.301451099584378	1		2529.5391705069173	2565.0	0.0	2565.0	548910.0	300.1913272386591	0.6744490814551252	6.7881352310070415	-0.14493233147259693	0.2010786259433205	14.32934892502752	5.05070464115615	2.2028497391176765	2.837098967986259	216.5	66.17455423970826	0.6212776288245659	0.9372294372294372
ID4001	4001	42	251.0	133.53158602150538	276.0188172043011	0.0	13.0	13	8.884866446580956	1		1728.0803212851438	1778.0	0.0	1786.0	430292.0	294.4966618572382	0.6413944430650257	4.585912648141075	0.11462960234219373	-0.13434892938110884	15.217672099153269	5.398007321460548	2.2156413172944958	2.8191277249019735	248.0	68.71270573452867	0.6600661237361245	0.9393939393939396
ID3012	3012	42	270.0	133.31076066790354	274.8586889301175	0.0	5.0	5	9.261992999702148	1		731.2037037037003	745.0	0.0	745.0	197425.0	100.62506868170735	0.693665078412449	5.952295542082366	-0.21957173507231814	0.3278592860618147	15.784643513116947	5.624414671347529	2.19633708421765	2.80645088164084	269.5	72.99457646286119	0.6356052087123412	0.9197952218430034
ID4100	4100	42	247.0	133.3108108108108	275.459112959113	0.0	10.0	10	8.749487277961016	1		1369.3949579831908	1381.0	0.0	1381.0	325916.0	126.32869981287641	0.6698605426486605	8.696828138614629	-0.007222049839636315	0.029128890582921785	14.759579434864524	5.3674070893947645	2.1930974847993743	2.749852803978174	240.50000000000003	69.2169893765433	0.6308114005410509	0.9092627599243855
ID2725	2725	42	244.0	132.7208419599724	275.156314699793	0.0	0.0	0	8.767658610677394	1		97.67219917012478	98.0	0.0	117.0	23539.0	6.435288045366203	0.6705363314719563	12.184265670592954	-0.10725330978236458	0.06237066166976459	14.478013156603115	5.478265212224412	2.218992051375703	2.6428098304361605	241.5	67.76555504881547	0.6608592898937257	0.936046511627907
ID3653	3653	42	263.0	133.37523992322457	275.72328854766477	0.0	9.0	9	9.106026869654924	1		1235.6923076923108	1255.0	0.0	1255.0	321280.0	154.759439487497	0.6697093314275039	6.40514058854105	0.04006214640387164	0.12724670862538628	15.094965553775095	5.797692035395431	2.249089626744562	2.6036163117355966	260.5	73.65991923248586	0.603330269917378	0.8982758620689654
ID3079	3079	42	256.0	133.366930171278	275.1864295125165	0.0	6.0	6	8.97398468933946	1		864.1732283464587	878.0	0.0	878.0	219500.0	109.52604285307785	0.6721062313802478	6.342894138963293	-0.19191713514527742	0.303456346338743	15.355573461080994	5.400694174680995	2.202724168340092	2.8432592115786686	253.0	73.30511159075365	0.5916459102392752	0.9216757741347905
ID2887	2887	42	259.0	133.25546975546973	275.4060489060489	0.0	7.0	7	9.079772052293041	1		979.6395348837226	999.0	0.0	999.0	252747.0	137.9857810971724	0.6831756227349335	5.763215928212296	0.057906638177319024	-0.0308012568238677	15.523178078719944	5.400261819641329	2.2054231256854138	2.874523235569892	259.0	74.28787152301568	0.5897579414502467	0.9233511586452763
ID4039	4039	42	245.0	133.45747599451303	275.9883401920439	0.0	12.0	12	8.79484521425256	1		1633.7469387755048	1654.0	0.0	1654.0	400268.0	182.27447675932348	0.6541727749698887	7.089253714792191	0.11085370149892318	0.10563897904175482	14.64579665427203	5.5282081911152945	2.2488138760065723	2.649284568878962	243.00000000000003	69.65329981388778	0.6294087061016036	0.9187145557655956
ID2924	2924	42	287.0	133.76537785588752	274.2855887521968	0.0	3.0	3	9.51625780542375	1		471.94718309859235	477.0	0.0	477.0	134033.0	48.850829685293775	0.6810661621031212	7.8280924633278115	0.07393722105215773	-0.06067337022639442	16.200572378462486	5.847098061124049	2.1998852912027256	2.770703040911217	284.5	75.51984160043278	0.6268591854191238	0.9162640901771338
ID4557	4557	42	216.0	131.82341723874904	276.6670480549199	0.0	18.0	18	8.339706837243039	1		2246.0182648401906	2435.0	0.0	2437.0	491878.0	653.0642448654986	0.5821067077260885	2.5307788967958262	0.0792331223191574	0.0913297572658434	13.916853443584637	5.11952079936086	2.2241572536526446	2.718389862840692	218.50000000000006	66.57262620509646	0.6195408196981218	0.9258474576271188
ID4142	4142	42	220.0	132.3037878787879	277.28106060606063	0.0	15.0	15	8.368283871884005	1		1994.4109589041	2041.0	0.0	2042.0	436776.0	305.55303308286767	0.6206096831639035	4.999173003271564	-0.07812818216561787	0.13614664447052668	13.638512004468254	5.3584308330939	2.228380506970169	2.545243641148863	220.0	64.25785655624566	0.6695454689701962	0.9224318658280921
ID3088	3088	42	278.0	133.42031630170317	274.58637469586375	0.0	1.0	1	9.338999347593866	1		219.76173285198652	222.0	0.0	245.0	60874.0	23.119277542514222	0.6508402996567235	7.495095694644133	-0.09748790458921244	0.17022589880368943	15.43735476335073	5.904644828226327	2.244795641305832	2.614442563853226	274.0	73.27962659257084	0.6412006169303075	0.9256756756756759
ID2962	2962	42	267.0	133.556293485136	274.5385831752056	0.0	4.0	4	9.158310707189882	1		610.3231939163494	615.0	0.0	615.0	160515.0	53.52810236157925	0.6785686553586999	9.218551973505578	0.04575252612955588	-0.029478142783366166	15.487428513906508	5.517107460724151	2.1735125707528464	2.8071645557314735	263.5	75.17643234055484	0.5859048062533584	0.9023972602739726
ID2834	2834	42	279.0	133.3654761904762	274.34940476190474	0.0	2.0	2	9.440697438826296	1		346.299638989168	350.0	0.0	375.0	95925.0	36.33240907433174	0.6567629177651709	7.55676814076415	0.05440798409682163	0.18771182268283473	15.753342175980533	5.953275419666472	2.1956290648910004	2.646163845190133	280.0	73.87882835499074	0.6446558034029078	0.9195402298850575
ID3902	3902	42	229.0	133.08441558441558	276.6190476190476	0.0	14.0	14	8.574939283076915	1		1873.1217391304367	1915.0	0.0	1915.0	430818.0	279.845485995214	0.6304920875660096	5.176528853003207	0.07034417276638233	-0.0520445063008878	14.34243710764992	5.300225571755748	2.2514593964973373	2.706005039498509	231.0	67.23735687868476	0.6420969074395905	0.9390243902439024
ID3711	3711	42	241.0	133.30467091295117	275.6259731068648	0.0	11.0	11	8.65805856969579	1		1511.48497854077	1518.0	0.0	1518.0	352176.0	99.44748651980713	0.6752542573821549	12.252553874372337	-0.04714716059559317	0.025334959860625964	14.706806556840503	5.308394521864414	2.201008669793583	2.7704810741299575	235.49999999999997	69.3145222462604	0.6159597118031394	0.9022988505747125
ID4703	4703	42	213.0	132.42478226444973	276.96239113222487	0.0	17.0	17	8.185611219798307	1		2270.241706161138	2303.0	0.0	2303.0	479021.0	273.29562463162466	0.6736443087342282	6.6870857848116225	0.02818550078091987	-0.04691658711017171	13.9007560315968	4.990602511543004	2.258430149717925	2.7853863335028333	210.5	66.53456014965536	0.597540551874812	0.9152173913043479
ID3937	3937	43	139.0	343.0152625152625	264.13980463980465	0.0	15.0	15	6.591608260818253	1		1996.9999999999957	1997.0	1997.0	1997.0	273589.0	4.33595346406892E-12	0.971119133574007	4.5381942934723456E14	-0.034573848510495865	0.12270720365050007	8.876004548131613	5.149269221569395	2.0655198126884007	1.7237406253593366	136.5	46.96249406523463	0.7777503388995053	0.934931506849315
ID2628	2628	43	130.0	342.3114355231143	263.507299270073	0.0	4.0	4	6.6036697681803656	1		536.6148148148156	553.0	0.0	553.0	72443.0	94.11774026513133	0.9900205133891443	5.6729349402549705	-0.03377669660244729	0.051428290314434	8.315125983571965	5.4812316410849125	-1.2565594747193467	1.517017803306363	137.0	44.160046824673294	0.8828184090241354	0.982078853046595
ID2791	2791	43	129.0	342.56002554278416	263.6213282247765	0.0	6.0	6	6.445109785487341	1		812.3464566929123	832.0	0.0	832.0	103168.0	126.8550214829534	0.9690922365539061	6.30322307695131	0.019187610083414654	0.06385787508515653	8.181328244490418	5.392950158372928	-1.2045395614552137	1.5170413232520497	130.5	44.277578825709774	0.836474384304563	0.9666666666666667
ID2599	2599	43	129.0	342.09974259974257	263.55405405405406	0.0	0.0	0	6.420368389804505	1		71.0	71.0	71.0	71.0	9088.0	0.0	0.9695817490494296	Infinity	-0.03875483730007864	0.10388524683542437	8.28263715634398	5.217819901932512	-1.2977187147568248	1.5873750554855983	129.5	43.45220055544565	0.8618984142690999	0.9700374531835206
ID4071	4071	43	126.0	342.82941176470587	263.8254901960784	0.0	10.0	10	6.370597341571143	1		1367.0	1367.0	1367.0	1367.0	174976.0	0.0	0.9793014230271668	Infinity	-0.046153299508383545	0.09060715183598361	8.231043987011518	5.169804720124496	1.952741939038546	1.5921382784480305	127.5	43.55806611332533	0.844467362396325	0.9659090909090909
ID3528	3528	43	133.0	342.431592039801	263.9863184079602	0.0	9.0	9	6.530966601401967	1		1183.5820895522406	1220.0	0.0	1220.0	158600.0	208.39307488917805	0.9948849104859335	5.6650023726047545	-0.06289948398147238	-0.0012167675201903631	8.459570161460116	5.296776757393651	1.992567790759667	1.5971166142978543	134.0	43.62629820079858	0.8847446297148536	0.988929889298893
ID2571	2571	43	131.0	342.5262172284644	263.53620474406995	0.0	7.0	7	6.5187705746970455	1		914.8507462686588	943.0	0.0	943.0	122590.0	161.07759804958587	0.984676082108754	5.635712767316172	-0.02696879547118268	0.09109670265660612	8.386017045749446	5.2932621946781016	1.8877677500702505	1.584281438803623	133.5	44.7600711845347	0.8373549512696952	0.960431654676259
ID4045	4045	43	131.0	342.34722222222223	264.0239898989899	0.0	8.0	8	6.4820448144285745	1		1055.446969696966	1097.0	0.0	1097.0	139319.0	210.2184728481891	0.9792207792207791	4.968003750889938	-0.019072642142277902	-0.0013636891497072461	8.40783729670989	5.291043589110541	1.9773267844308156	1.5890697468480508	132.0	43.62629820079858	0.871539485987766	0.9814126394052045
ID3662	3662	43	133.0	342.5858208955224	264.09328358208955	0.0	12.0	12	6.530966601401967	1		1595.0074626865705	1607.0	0.0	1607.0	213731.0	138.82365599092478	0.9900249376558602	11.431858831860005	-0.08188057522658763	-0.07148931280277503	8.385691870149344	5.351338078240908	-1.1333667617060685	1.567027115002588	134.0	44.430198363661134	0.8530179262121326	0.9781021897810219
ID2415	2415	43	129.0	342.24197530864194	263.47777777777776	0.0	3.0	3	6.555290583552474	1		422.5488721804513	429.0	0.0	429.0	56199.0	52.40770620026179	0.9850712762375124	8.0020883341118	-0.04465744058665911	0.0250502999822166	8.353077344456194	5.3488081451043055	-1.2349324614561352	1.5616707718525402	135.0	44.160046824673294	0.8699305490383817	0.9747292418772563
ID2799	2799	43	132.0	342.0333333333333	263.7188679245283	0.0	1.0	1	6.494309810853826	1		194.00000000000017	194.0	194.0	194.0	25414.0	1.7118488569422482E-13	0.9751552795031057	1.119022556523141E15	-0.0014247794734530213	0.042360216420108114	8.432837504289095	5.200969609870588	-1.2954062676422975	1.6213971887636012	132.5	44.21613257794586	0.8516560477473041	0.9706959706959707
ID3631	3631	43	135.0	342.883950617284	264.020987654321	0.0	14.0	14	6.555290583552474	1		1862.000000000002	1862.0	1862.0	1862.0	251370.0	2.0539845693510365E-12	0.9804400977995109	8.975772768953696E14	-0.014295652655637975	0.03821312285186019	8.465201883840379	5.243063260335286	2.0812472202422505	1.6145526886698374	135.0	46.312212525361744	0.7909564527787077	0.9407665505226481
ID2547	2547	43	124.0	342.4495351925631	263.3738379814077	0.0	5.0	5	6.320434377166314	1		695.999999999999	696.0	696.0	696.0	87000.0	1.0272989868727918E-12	0.9634941329856583	6.649084343356371E14	-0.021228847216442474	0.1170123862009026	8.222665069178444	5.056504677709158	1.9428217922302182	1.6261559304843183	125.5	44.96249406523462	0.7801045354154109	0.9296296296296296
ID3763	3763	43	136.0	342.85	264.14285714285717	0.0	13.0	13	6.6755811781245455	1		1691.8705035971186	1742.0	0.0	1742.0	235170.0	292.27931931710384	0.9951089920653073	5.774349305632642	-0.07366549855317465	0.14970054050931728	9.194325019733645	5.232620733013327	-1.1589553530944103	1.7571166512652787	140.0	45.49909792668193	0.8498305261577186	0.9929078014184397
ID4469	4469	43	144.0	342.9366197183099	263.0234741784038	0.0	16.0	16	6.723094811029982	1		1935.9084507042278	2131.0	0.0	2131.0	274899.0	616.731672689421	0.9349999999999999	3.033536328876781	0.016735603441943234	0.13662644997828066	8.968009000579464	5.394136579904153	2.006101272413531	1.6625476325515685	142.0	46.537363894386694	0.8239382225383736	0.9692832764505119
ID3544	3544	43	134.0	342.5723039215686	263.80392156862746	0.0	11.0	11	6.579524642479541	1		1422.3529411764748	1488.0	0.0	1488.0	193440.0	306.70008343081696	0.9847328244274809	4.601928205944756	-0.06731982416046887	0.28143070145455684	8.690903447021173	5.323393389188752	1.9716158356641316	1.6325871134512577	136.0	44.65149600174204	0.8571893059902638	0.974910394265233
ID2685	2685	43	129.0	342.24197530864194	263.47777777777776	0.0	2.0	2	6.555290583552474	1		316.60150375939844	319.0	0.0	319.0	42108.0	27.660808027819428	0.9851835347852727	11.360425208128227	-0.04465744058665911	0.0250502999822166	8.353077344456194	5.3488081451043055	-1.2349324614561352	1.5616707718525402	135.0	44.160046824673294	0.8699305490383817	0.9747292418772563
ID4317	4317	43	146.0	342.9316384180791	263.96440677966103	0.0	18.0	18	6.852058684228348	1		2328.4897959183672	2377.0	0.0	2377.0	342288.0	337.2375766641988	0.990814509326085	6.872740327515112	-0.056630691096027044	0.032054723480760425	9.10896530664242	5.377666943032612	2.0904737041355603	1.6938507726745955	147.49999999999997	48.718558333742045	0.7809316558575542	0.9424920127795525
ID4574	4574	43	140.0	343.13201911589005	263.89068100358423	0.0	19.0	19	6.6636498349357165	1		2510.935714285711	2529.0	0.0	2529.0	351531.0	213.73951102084254	0.9904194075430058	11.691098575296463	-0.047763063962504106	0.015638956614359982	9.007922045407996	5.126329960983763	-1.0247470044096039	1.7571873277699317	139.5	47.78399081708959	0.7677489569223452	0.93
ID4575	4575	43	144.0	343.0132641291811	264.1516724336793	0.0	17.0	17	6.782018766824356	1		2202.468965517235	2249.0	0.0	2249.0	319358.0	321.2395492284611	0.9675573739052609	6.74310787206785	-0.05615349399916055	0.12695606118729758	8.973858295606377	5.342133793234168	-1.1178730803379147	1.6798265717290348	144.5	46.69115096631628	0.8329300904952833	0.9665551839464883
ID3328	3328	44	176.0	374.3262511803588	57.7681775259679	0.0	15.0	15	7.49544494419371	1		1894.7640449438165	1949.0	0.0	2040.0	337268.0	323.1002021367878	0.729486892776995	4.94707072161068	-0.1188480549653807	0.03948075441816291	11.080206497835837	5.235585249064869	0.30064914563375433	2.1163262502152707	176.5	54.45573982745435	0.7479408410841544	0.9592391304347827
ID2401	2401	44	163.0	374.1004077471967	57.44189602446483	0.0	5.0	5	7.214129635032196	1		651.7073170731716	668.0	0.0	668.0	106880.0	103.35957698598129	0.6839608032263917	5.121900114543358	0.015233573750752434	-0.02060665754323119	10.249251075407711	5.345774845391674	0.3037442111812516	1.9172620194139078	163.49999999999997	51.20410005628622	0.783642796770417	0.9761194029850746
ID2531	2531	44	152.0	373.54400440044003	56.99064906490649	0.0	0.0	0	6.944346460023742	1		55.509803921568725	57.0	0.0	57.0	8493.0	9.124949637250257	0.5678978609845599	4.4067831283620045	0.10678772811262914	0.12569484924353064	9.926874606210019	5.1452277028528455	0.32031449581774485	1.929336305311798	151.49999999999997	48.317812049000416	0.8154699775309833	0.9742765273311895
ID2532	2532	44	160.0	374.54658385093165	57.5103519668737	0.0	6.0	6	7.158763278359627	1		793.8312499999978	809.0	0.0	809.0	127013.0	110.07797247217502	0.6874992392506785	5.876062433684223	0.045648706427401785	0.04493091364426624	10.07265451434369	5.300627556179061	0.3026100069628441	1.9002758461310434	160.99999999999994	50.23314881152481	0.80177947690923	0.9698795180722887
ID3302	3302	44	169.0	374.27448071216617	57.65825914935707	0.0	12.0	12	7.323606749544156	1		1544.9107142857085	1573.0	0.0	1573.0	259545.0	208.9384870757953	0.7624039752177646	6.397269156681592	0.1678533207130862	0.014217949269041793	10.550004069156678	5.224755612224337	0.2769567583999517	2.0192339799536043	168.5	52.60332046211717	0.7652149593186253	0.9601139601139601
ID2407	2407	44	153.0	373.8474025974026	57.27380952380952	0.0	2.0	2	7.001408606295148	1		304.9342105263156	309.0	0.0	309.0	46350.0	35.32716926268381	0.7124304810178571	7.182189335122736	0.13685179820494778	0.09588198889737111	9.963454798436993	5.118840587471243	0.33376324445852545	1.9464280295860976	154.0	50.75650062041868	0.7511855763079573	0.9333333333333333
ID3436	3436	44	172.0	374.6861598440546	57.77095516569201	0.0	14.0	14	7.377736139048903	1		1792.1860465116329	1824.0	0.0	1824.0	308256.0	239.47850318634326	0.7596640894070193	6.461574830914089	-0.10823677441912814	0.013583467208027935	10.821261793807402	5.3128731853895985	0.28786719761716917	2.036800318058762	171.00000000000003	52.95271592012567	0.7663541170084492	0.9526462395543174
ID2638	2638	44	159.0	374.39026915113874	57.20910973084886	0.0	4.0	4	7.158763278359629	1		542.3558282208581	556.0	0.0	556.0	88404.0	86.28832524650595	0.720560921515703	5.264570158184736	-0.10069703893008135	0.010224733985338182	10.03860868931582	5.587828962718208	0.3078547628689361	1.7965132355147326	161.0	51.20894928196164	0.7715143533226836	0.9698795180722891
ID4241	4241	44	167.0	374.2857857857858	57.61811811811811	0.0	18.0	18	7.280013464932683	1		2306.8023952095773	2349.0	0.0	2349.0	385236.0	312.9343870472489	0.7702244975990034	6.414696034932929	0.03483157441836269	0.007338524492911937	10.909591629012253	4.968380409859061	0.3636840950259064	2.195804412915662	166.50000000000003	53.20887173758115	0.7390196765550595	0.965217391304348
ID3219	3219	44	159.0	374.4129979035639	57.542976939203356	0.0	9.0	9	7.1141599576634995	1		1159.6603773584886	1167.0	0.0	1167.0	184386.0	92.54912005330739	0.7169675157485994	10.464679240473224	0.07464031368371483	0.021844372130910117	9.912768509520967	5.24532328173158	0.2962392107068448	1.8898298497721147	159.0	50.2637452757256	0.7908557867040905	0.9578313253012049
ID3444	3444	44	165.0	374.0241025641026	57.543076923076924	0.0	11.0	11	7.19203423968949	1		1438.9499999999957	1448.0	0.0	1448.0	230232.0	114.47445129809536	0.7479626872796024	10.757587919353142	-0.04534474272557516	0.14719807168924004	10.638464704272138	5.235026965393393	0.3222205495399961	2.0321699915967284	162.5	51.911352262247036	0.7577719845587295	0.9672619047619048
ID4310	4310	44	173.0	373.97687861271675	57.679190751445084	0.0	16.0	16	7.42075537326193	1		2031.206896551732	2079.0	0.0	2079.0	353430.0	312.4721171535224	0.7176254473367013	5.431781016941837	0.12598557243928613	0.059858152833740325	10.52406297390378	5.451878176056438	0.3253058703185112	1.9303554910899086	173.00000000000003	52.40528475050671	0.7916000207423306	0.9611111111111112
ID2423	2423	44	154.0	374.1777041942605	57.17218543046358	0.0	3.0	3	6.93287767191607	1		424.2666666666673	430.0	0.0	430.0	63640.0	49.48522478513931	0.6919810124799283	7.012809683757863	-0.04181399541251342	0.01966998661546295	9.658382333591057	5.236534931078515	0.2908801910651051	1.8444224015902475	151.0	49.91455836533627	0.7616094875079662	0.9467084639498433
ID3863	3863	44	157.0	374.30607966457023	57.63522012578616	0.0	8.0	8	7.1141599576634995	1		1029.207547169813	1049.0	0.0	1049.0	163644.0	143.17635737009192	0.7104869814259289	5.971700251446542	0.04738662252320076	0.02353019474280816	9.846807657577626	5.275901946162984	0.3268350420429587	1.866374272694536	159.0	50.48966997948985	0.7837939815482406	0.9492537313432836
ID4407	4407	44	175.0	374.37984496124034	57.69186046511628	0.0	19.0	19	7.399277020331917	1		2436.2586206896517	2479.0	0.0	2479.0	423909.0	323.62162450940815	0.7449632710342547	6.42783058898564	-0.06579582115559536	-0.049033567896195555	11.279340752547546	4.981823721778142	0.31013322663638276	2.2640987281905787	171.99999999999994	54.84596114923646	0.7185367868259036	0.9529085872576174
ID3354	3354	44	173.0	374.5470701248799	57.6671469740634	0.0	13.0	13	7.431471271080019	1		1649.195402298855	1688.0	0.0	1688.0	286960.0	253.70511484134158	0.7692308184339082	5.652558527504836	0.016907111328620824	-0.00524571223752765	10.874870315747193	5.210624327983474	0.3378365582912698	2.0870570648020212	173.49999999999997	53.52419439083664	0.7610427700986762	0.9638888888888887
ID2523	2523	44	155.0	373.7420382165605	57.36942675159236	0.0	1.0	1	7.069275219628611	1		163.58333333333343	169.0	0.0	169.0	25519.0	29.862903588778707	0.6208507874398805	4.196441922650368	0.12224627175681194	0.10392855546320545	9.96919401951905	5.258646779353483	0.3144601726028262	1.895771752280479	157.0	49.4692167890246	0.8061937878226955	0.9751552795031055
ID2524	2524	44	160.0	374.54658385093165	57.5103519668737	0.0	7.0	7	7.158763278359627	1		922.3249999999975	934.0	0.0	934.0	147572.0	104.09547806441498	0.6930984929279788	7.254288837878106	0.045648706427401785	0.04493091364426624	10.07265451434369	5.300627556179061	0.3026100069628441	1.9002758461310434	160.99999999999994	50.23314881152481	0.80177947690923	0.9698795180722887
ID4446	4446	44	175.0	374.2318007662835	57.752873563218394	0.0	17.0	17	7.442171739215616	1		2157.241379310342	2208.0	0.0	2208.0	375360.0	331.86071893938333	0.7537277694588045	5.587598928934546	-8.781964430228286E-4	-0.009978388774441136	10.940621819596284	5.1488264016433805	0.31658818521116083	2.124876810005539	174.0	54.558590197708284	0.7345694003948577	0.9508196721311477
ID3391	3391	44	167.0	374.234126984127	57.69543650793651	0.0	10.0	10	7.312732791431452	1		1266.390532544377	1305.0	0.0	1305.0	214020.0	221.77850148144933	0.716332035392603	4.766408619657058	0.0733884629142351	-0.023838364153351076	10.666062953724786	5.262261865622905	0.2586859907434582	2.0268970313704107	168.0	51.641352728006495	0.7916330655458561	0.9627507163323782
ID3680	3680	45	153.0	342.4700996677741	30.595238095238095	0.0	11.0	11	6.921389879977901	1		1498.8724832214725	1509.0	0.0	1509.0	223332.0	123.62209680632247	0.7838336314662802	10.655359889180327	0.17232300845287393	0.025968173260649662	10.205039313464964	4.881867099035487	0.09338268925569923	2.090396790089017	150.5	49.41758227266496	0.7744321533956229	0.9741100323624595
ID2817	2817	45	144.0	341.60915492957747	29.991784037558684	0.0	2.0	2	6.723094811029982	1		342.07801418439766	347.0	0.0	347.0	48233.0	41.17923729987954	0.7721960957320602	7.239235176396873	0.061805702699453825	-0.04403280338448098	9.5116664478107	5.009034074148654	0.08351726604047545	1.898902324681695	142.0	47.74330849220108	0.7828403202445825	0.9692832764505117
ID4513	4513	45	162.0	341.3414634146341	30.357723577235774	0.0	18.0	18	7.225151993843566	1		2404.25	2419.0	0.0	2419.0	394297.0	188.89216500426903	0.6892590781050851	10.386803350543323	0.021653553577478994	0.045745338791644344	10.895414496152737	4.906276158010609	0.19956809099159467	2.220709586100958	163.99999999999997	53.198204379462695	0.7282152421208627	0.95906432748538
ID2882	2882	45	148.0	341.9274376417234	30.482993197278912	0.0	7.0	7	6.840435166640879	1		984.2344827586179	998.0	0.0	998.0	142714.0	116.80147055968189	0.7913953929819064	7.445302132701395	0.1389471032751426	0.0719898176614438	9.666597347397802	5.03454299773271	0.08932991327303919	1.9200545812700622	147.0	48.91488136745488	0.7720495774643478	0.9514563106796117
ID2885	2885	45	150.0	341.67502787068	30.311594202898547	0.0	4.0	4	6.898356904689456	1		582.9194630872489	599.0	0.0	599.0	86855.0	97.14418906954798	0.7706614165341787	5.2233582938283005	-0.07611927109314288	-0.009988550056120695	9.92755722136763	4.950590217635032	0.09816824924137033	2.0053280083662766	149.49999999999997	49.36725248461738	0.7708557954763696	0.9645161290322579
ID4679	4679	45	164.0	341.1362715298885	30.44630192502533	0.0	19.0	19	7.236157563046397	1		2521.674846625771	2553.0	0.0	2553.0	411033.0	281.92100906292285	0.671078202038314	7.1840277132892245	0.11589935349595576	0.06254882454773363	11.11517685322992	4.930348075829897	0.18628498129966267	2.2544405957299407	164.5	52.939721505126634	0.7375856549225581	0.9648093841642229
ID4106	4106	45	148.0	342.1506300114547	30.7233676975945	0.0	8.0	8	6.805445498991344	1		1107.363013698634	1115.0	0.0	1115.0	161675.0	92.27805657916447	0.7978646275231078	10.65108360450123	0.12791175619339085	0.02094490758544778	9.548054621609689	5.113252352504348	0.13034307865640074	1.8673153530029243	145.5	48.60332046211718	0.7740000288674913	0.9540983606557377
ID4076	4076	45	151.0	342.31493868450394	30.676142697881826	0.0	10.0	10	6.898356904689457	1		1344.5600000000018	1372.0	0.0	1372.0	201684.0	192.72348588955776	0.7953375034736121	6.181315329486306	0.08846576850848703	0.04593561109200102	9.83590641521534	5.0559306038953515	0.09086682213684727	1.945419584603722	149.5	49.367252484617396	0.7708557954763692	0.9552715654952076
ID3725	3725	45	154.0	341.93689320388347	30.680151024811217	0.0	14.0	14	7.012765318716695	1		1881.7012987012913	1894.0	0.0	1894.0	289782.0	152.62286938640676	0.7697353691116033	10.724922885561147	0.14000087062146516	0.17891234950500262	10.241258683280101	5.0773594175942405	0.1647830759392317	2.0170442627700806	154.5	50.513859933299386	0.7608818707127302	0.9626168224299064
ID3055	3055	45	144.0	341.5530565167243	30.122837370242216	0.0	1.0	1	6.782018766824356	1		209.05555555555614	212.0	0.0	212.0	30104.0	24.896928161061034	0.7226646559801431	7.045016492679307	0.04752817293207731	-0.007855939336382598	9.277693884295594	5.203189512137488	0.07393622698027637	1.7830782182070255	144.50000000000003	47.972803760081376	0.7890190850750249	0.9569536423841062
ID2992	2992	45	148.0	341.9274376417234	30.482993197278912	0.0	5.0	5	6.840435166640879	1		728.8068965517259	739.0	0.0	739.0	105677.0	86.4892652741533	0.7902522328570842	7.439294800460819	0.1389471032751426	0.0719898176614438	9.666597347397802	5.03454299773271	0.08932991327303919	1.9200545812700622	147.0	48.91488136745488	0.7720495774643478	0.9514563106796117
ID4625	4625	45	152.0	341.63095238095235	30.53138528138528	0.0	16.0	16	7.001408606295148	1		2160.999999999998	2161.0	2161.0	2161.0	332794.0	1.8249241318864743E-12	0.766056920276588	1.0272976432188922E15	0.1453604399490359	0.022617912267863676	10.604236235235275	4.820269979544436	0.1959453704663401	2.1999257884384065	154.0	50.40528475050671	0.7616903260936438	0.9746835443037974
ID4082	4082	45	158.0	341.3412698412698	30.63968253968254	0.0	15.0	15	7.080523079119723	1		1993.6603773584993	2032.0	0.0	2032.0	316992.0	277.34447871880593	0.7639402404255322	6.226402158548865	-0.046528949020795234	0.03767280337756758	10.876864040925652	4.786727494356209	0.202097256868782	2.272296480998765	157.50000000000003	52.48747567686421	0.718421050883202	0.9603658536585368
ID4690	4690	45	160.0	341.1624203821656	30.579617834394906	0.0	17.0	17	7.0692752196286115	1		2262.61538461538	2292.0	0.0	2292.0	352968.0	258.6793870995016	0.7185558963834637	7.3143511023994146	0.07523636590630371	0.05894475590493201	11.08923783984525	4.636840809679259	0.2711000824235959	2.3915502591110775	157.00000000000006	52.81943716409698	0.7071669871336657	0.9429429429429431
ID3603	3603	45	149.0	341.98464163822524	30.619453924914676	0.0	9.0	9	6.828791864299668	1		1239.3931034482757	1248.0	0.0	1248.0	179712.0	103.64075885746756	0.786228396150191	10.527378132164914	0.16033761288979154	0.09115015928621138	9.583836276233766	5.075837860000593	0.06378432970357727	1.8881289238487704	146.5	48.95961163186378	0.768018286011308	0.9512987012987014
ID2613	2613	45	146.0	341.5578231292517	30.035147392290252	0.0	0.0	0	6.84043516664088	1		73.46938775510189	75.0	0.0	75.0	10800.0	10.640647139173314	0.7437636231533055	5.890005426176001	0.09322616754211514	-0.01867158023437818	9.269871911628428	5.224382322560991	0.12357606941233194	1.7743479208245119	147.00000000000003	48.48966997948985	0.7856493257598608	0.9392971246006392
ID3958	3958	45	147.0	342.1043083900227	30.665532879818592	0.0	13.0	13	6.840435166640879	1		1769.0000000000043	1769.0	1769.0	1769.0	256505.0	4.335074227830728E-12	0.7441780913798196	3.482148945166651E14	0.1440096203698081	0.0687443698255243	10.074065866442822	4.878264638294243	0.1878942445293421	2.065092120538456	147.0	48.28436466541909	0.7923446981658173	0.98
ID2935	2935	45	147.0	341.35977011494253	30.159770114942532	0.0	3.0	3	6.793742230659744	1		468.17808219178016	478.0	0.0	478.0	68354.0	68.04498359290533	0.7561487374730985	5.925034668264915	-0.04263046963805377	-0.12175388350570332	9.346668550436064	5.268973752961976	0.12132271409595058	1.773906834358739	144.99999999999994	47.20955986832636	0.8175568527808597	0.9764309764309761
ID3992	3992	45	144.0	342.21142520612483	30.729681978798588	0.0	12.0	12	6.711247938722454	1		1606.3309859154888	1641.0	0.0	1641.0	228099.0	236.82245562227558	0.7816306318175512	5.951494717787089	0.09671834880029181	-0.04791284014641482	9.589278330251037	5.0118446298777775	0.12091752944099797	1.9133231451520254	141.5	48.60332046211718	0.7527216775584195	0.9401993355481728
ID3007	3007	45	145.0	342.0317185697809	30.42618223760092	0.0	6.0	6	6.782018766824356	1		856.8461538461554	869.0	0.0	869.0	122529.0	102.40758855109061	0.8010535519684144	7.442787711379728	0.1096448006371977	0.018938937335429725	9.667799841474189	4.907017453863504	0.10496370240777053	1.9701987882399559	144.5	48.32909492982799	0.7774283736626634	0.9601328903654485
ID2790	2790	46	143.0	464.46206896551723	469.5137931034483	0.0	7.0	7	6.793742230659745	1		962.6620689655143	983.0	0.0	983.0	139586.0	140.40839346001664	0.6991497312858709	5.6422110785637605	-0.0358843122977195	-0.018943038157283137	9.57833666531359	4.9615766341592815	1.7690326793976445	1.930502614706988	145.0	47.209559868326366	0.8175568527808599	0.9830508474576272
ID3817	3817	46	156.0	464.51916932907346	469.80457933972315	0.0	14.0	14	7.0580094352277	1		1857.4394904458643	1906.0	0.0	1906.0	291618.0	301.29122417329177	0.6192166158835221	4.715153528028685	-0.03482563972406102	0.0766951701317522	10.373468566868695	5.030301090408858	1.7600495220940464	2.0621963537426247	156.5	49.79534630595327	0.7931342268559269	0.9842767295597484
ID4617	4617	46	156.0	464.41534391534395	470.0534391534392	0.0	16.0	16	7.080523079119723	1		2101.4177215189843	2156.0	0.0	2156.0	332024.0	339.75099940217484	0.6268628940237498	4.766540119050686	0.004945545983242316	0.03282838895185471	10.301958216603087	5.0311405504195506	-1.4332196778122657	2.0476387239358673	157.5	50.131184507117595	0.7875433878063374	0.9752321981424149
ID3754	3754	46	145.0	463.60726643598616	469.15051903114187	0.0	10.0	10	6.782018766824356	1		1168.7062937062935	1337.0	0.0	1337.0	167125.0	445.0517113832748	0.6259819772286692	2.0219527620224462	0.08209015899929964	-0.07555115298639971	9.650856687936225	5.061321792794385	1.7772360095694082	1.906785832443175	144.5	47.093026952328195	0.8187748591605252	0.9829931972789115
ID2827	2827	46	128.0	465.933465085639	467.9624505928854	0.0	2.0	2	6.345565428096185	1		346.2734375	349.0	0.0	349.0	44323.0	30.847533329263136	0.9686303342217322	11.046447289692415	-0.042389058156538054	-0.008413811558916453	7.982779080164042	5.237702917736452	-1.233474213093097	1.5240992483807987	126.5	43.57023820716243	0.8373760221038933	0.9656488549618321
ID3467	3467	46	148.0	464.66723940435276	469.09335624284074	0.0	11.0	11	6.805445498991344	1		1446.9517241379324	1457.0	0.0	1457.0	209808.0	120.99726414689948	0.648339053638555	9.407281091328326	-0.02181001522677188	0.12599746207153095	9.13429403732447	5.372454250974852	1.8296469747720279	1.7002088078585347	145.5	47.40927154124427	0.813478900105284	0.9572368421052632
ID4012	4012	46	161.0	464.63603322949115	470.0732087227414	0.0	13.0	13	7.147638542378763	1		1737.4500000000046	1782.0	0.0	1782.0	277992.0	279.0881783966384	0.6294809398065037	4.809879205435486	-0.11549168920721925	0.034503891493003126	10.40753341754404	5.2309068103800636	1.7174371378615407	1.989623175257419	160.5	50.550543426202694	0.7892838987975231	0.9668674698795181
ID3405	3405	46	147.0	464.7172923777019	469.05858930602955	0.0	9.0	9	6.828791864299668	1		1171.0136986301404	1204.0	0.0	1204.0	170968.0	197.21512798871504	0.6988564867544232	4.885207928249785	0.05575133325890154	0.09665470415154917	9.226963324023876	5.304902010177442	1.7731160200961529	1.7393277588015703	146.5	46.583430335380015	0.8483685421832936	0.9766666666666667
ID4462	4462	46	158.0	464.428125	470.06875	0.0	18.0	18	7.136496464611085	1		2373.950000000007	2404.0	0.0	2404.0	379832.0	267.9288321914922	0.6073768913546245	6.696111184920009	-0.040823335055736196	0.0816812400120174	9.915034457013387	5.203041711719441	1.7308900032923256	1.90562271193801	160.0	50.95271592012567	0.7744531857089763	0.9411764705882353
ID2735	2735	46	133.0	464.4760101010101	468.88257575757575	0.0	5.0	5	6.4820448144285745	1		706.6060606060594	712.0	0.0	712.0	93272.0	61.97164552022838	0.7461925132688685	9.744803612716598	0.06683730662018869	0.1715732376378122	8.681669577597717	5.104405040333998	1.6792669045045008	1.7008190982096605	132.0	44.543160715543266	0.8360297535804907	0.9777777777777777
ID2832	2832	46	123.0	465.84842249657066	467.8731138545954	0.0	0.0	0	6.2188946904840385	1		120.04958677685934	120.0	120.0	126.0	14526.0	0.5454545454545454	0.7021827158302953	181.58336450929016	-0.07992444424974153	-0.038384253460823664	8.281845815544747	4.887605007631113	-0.7389919572486441	1.6944589021850454	121.5	45.549733425162756	0.735892645551301	0.9529411764705883
ID3090	3090	46	122.0	465.1556473829201	468.72176308539946	0.0	1.0	1	6.206085419025319	1		220.26666666666682	224.0	0.0	224.0	26432.0	28.79651395023828	0.8615211257112526	7.080058096193631	-0.010680287343786312	0.010943395308412816	8.126162893538304	5.077909302371329	1.792393675728048	1.6002969745330964	121.0	42.10755739515319	0.8575809708627418	0.9718875502008032
ID4532	4532	46	161.0	464.4437627811861	469.9243353783231	0.0	19.0	19	7.203090409536582	1		2487.478787878793	2518.0	0.0	2518.0	410434.0	276.3761926291429	0.5515963075989103	6.399283709641431	-3.5167902610502193E-4	-0.004871793441396185	9.890195214450506	5.435185434746993	1.7511323341302039	1.8196610461940739	163.0	50.67185652943415	0.7977445312279166	0.9644970414201184
ID4629	4629	46	144.0	464.2929465301479	470.56370875995447	0.0	17.0	17	6.828791864299668	1		2236.1564625850274	2267.0	0.0	2267.0	328715.0	263.52111767631504	0.6250347538722261	6.52767121998356	-0.007804638020023117	-3.2469226773827655E-4	9.58616894649587	4.999177034800455	1.7790651200697487	1.9175494045848502	146.5	47.97280376008138	0.7999397644532256	0.966996699669967
ID2902	2902	46	137.0	464.49154589371983	468.9927536231884	0.0	6.0	6	6.627726932618989	1		826.6304347826105	845.0	0.0	845.0	114075.0	123.67570473975583	0.7820970135652358	5.866597300434269	-0.006664845612499757	0.15882805884586698	9.262668334228314	4.9720196623122845	1.7392166174669215	1.8629589107297744	138.0	45.686771123160604	0.8308220591946933	0.9752650176678446
ID2680	2680	46	128.0	465.5643500643501	468.8770913770914	0.0	3.0	3	6.420368389804505	1		457.0000000000004	457.0	457.0	457.0	59410.0	3.994432179747023E-13	0.8790810157194682	1.0704700977526709E15	-1.5776391370689893E-4	0.009689050114011437	8.249090569836843	5.136386338154416	-1.4235737620413327	1.6060105347918339	129.5	44.0417239782998	0.8389788465355786	0.9736842105263158
ID4090	4090	46	160.0	464.63125	470.1197916666667	0.0	15.0	15	7.136496464611085	1		1970.037735849061	2034.0	0.0	2034.0	313236.0	356.0977302703612	0.6282437412436774	4.269176286787454	-0.011978553244063666	0.1470766075695496	10.45550162999843	5.111457233775042	1.7249678421174737	2.0455031025030355	160.0	50.338203729378804	0.7934771384968657	0.963855421686747
ID2973	2973	46	140.0	465.06985294117646	469.2904411764706	0.0	4.0	4	6.579524642479541	1		603.2888888888889	617.0	0.0	617.0	81444.0	91.28795400962592	0.8218906987364896	5.962571443489938	-0.022144893675969713	0.01639120300757793	8.799063100060023	5.181662313502676	1.78405386280969	1.6981158878553153	136.0	44.86641411781874	0.8489967959414434	0.974910394265233
ID3933	3933	46	141.0	464.4760191846523	469.478417266187	0.0	8.0	8	6.651697090182843	1		1055.4782608695643	1071.0	0.0	1071.0	145656.0	128.46182752008508	0.6501603769171344	6.47440013049739	-0.016437794761692295	0.08127774811854463	9.099466595905788	5.0438619285679405	1.75188436782958	1.8040673445812028	139.0	46.34885976766507	0.813104856997059	0.9652777777777778
ID3709	3709	46	147.0	464.60423825887744	469.19072164948454	0.0	12.0	12	6.805445498991344	1		1575.4791666666638	1609.0	0.0	1609.0	226869.0	230.60937725431307	0.6675766631944257	5.46992075979089	0.054365507356531804	0.0638825807968123	9.303402531229674	5.2090578990232554	-1.39581891561578	1.7860048230552676	145.5	46.56095428976092	0.8433912902498071	0.9797979797979798
ID2440	2440	47	177.0	427.9950980392157	365.3254901960784	0.0	6.0	6	7.356132180109627	1		774.3905325443759	798.0	0.0	798.0	130872.0	135.6162790668182	0.522712315056236	3.920334081115146	6.685178454847542E-4	0.08127849145909767	10.119288954647843	5.5949054771265985	-0.7456221864714571	1.8086612894566456	170.0	52.09112660645485	0.7872837452679111	0.9523809523809523
ID3368	3368	47	174.0	427.8780952380953	365.47238095238095	0.0	9.0	9	7.463526651802308	1		1173.4342857142842	1187.0	0.0	1187.0	205351.0	126.53046960030764	0.5400246982711205	6.503985826907723	0.038954118605730406	-0.007029102291468474	10.450689861859477	5.512334213855399	2.475165719458611	1.8958737726009771	175.0	53.21346807914244	0.7766132296461175	0.9668508287292817
ID4394	4394	47	199.0	428.0090909090909	365.7406926406926	0.0	19.0	19	7.827812790964006	1		2461.973684210533	2475.0	0.0	2475.0	467775.0	179.55537190222825	0.5183745145275231	9.362239252817021	0.042076018212126504	0.038293428273274824	11.175012335569534	5.6737796234223	-0.7109822876563741	1.9695887181513423	192.5	55.75962376096258	0.7780382144202604	0.9697732997481109
ID3371	3371	47	194.0	427.90644038294164	365.75674499564843	0.0	13.0	13	7.807454335709939	1		1672.2105263157882	1690.0	0.0	1690.0	317720.0	172.9310285326238	0.48884085960856444	6.349905237521344	-0.09145532534289612	0.10309428796917489	10.973726912079373	5.817180611285948	2.4643338370767767	1.8864339351591006	191.5	55.87891811529113	0.7706952178985695	0.945679012345679
ID4366	4366	47	196.0	427.7277056277056	365.82294372294376	0.0	17.0	17	7.827812790964006	1		2151.726315789467	2198.0	0.0	2198.0	408828.0	316.3781289340897	0.48625659956395756	4.450228250484894	-0.01999818160286148	-0.13467442906405985	10.824056257182423	5.964377387698484	2.43206992674856	1.8147839336100726	192.5	54.97230809248431	0.8004839972197243	0.9625
ID2255	2255	47	174.0	428.0335305719921	365.2869822485207	0.0	5.0	5	7.334464586120832	1		636.4761904761922	656.0	0.0	656.0	106928.0	111.80719891452951	0.5240387275242057	3.9148017228155934	-0.08666785617365612	0.1624446511350341	10.214432378760772	5.579577687031095	2.3979618003895578	1.8306819891589132	169.0	52.03572898392748	0.784319987111222	0.952112676056338
ID3888	3888	47	174.0	427.9131054131054	365.5968660968661	0.0	8.0	8	7.474181227750319	1		1030.0564971751398	1060.0	0.0	1060.0	182320.0	176.12139787638753	0.5214358551001376	4.008908663872054	-0.05669188370137603	0.1887144587567429	10.530900081201727	5.610136506712337	2.3910194673996177	1.877120114386141	175.5	53.39063115680461	0.7736719919157299	0.9616438356164384
ID2290	2290	47	164.0	428.39823468328143	364.97352024922117	0.0	4.0	4	7.147638542378763	1		510.5374999999988	517.0	0.0	517.0	81686.0	57.620302097754326	0.5502111400427184	6.2895654081034005	0.004269700509367765	-0.02295433479277992	9.451170033804269	5.578902873067684	2.4100436715317493	1.694091158931995	160.5	50.09181473720005	0.8038062327039958	0.9582089552238806
ID2323	2323	47	159.0	427.9437689969605	365.17477203647417	0.0	0.0	0	7.236157563046397	1		13.827160493827142	14.0	0.0	14.0	2240.0	1.5507171128687145	-0.2243897921209729	-5.159290712258282	-0.02850005128926499	0.03420624711621918	9.810189517809599	5.6745250157188165	2.461028016967484	1.7288124540176866	164.5	50.088691815568446	0.823941519126607	0.9762611275964391
ID3284	3284	47	191.0	427.9911816578483	365.6137566137566	0.0	12.0	12	7.756324418739616	1		1499.7916666666692	1565.0	0.0	1565.0	287960.0	313.545771992514	0.527920940444244	3.3054301865589815	-0.12488837068723242	-0.04273829050480783	10.51085643872563	6.113051939141477	-0.6461922805858814	1.719412258126795	189.0	53.275422934125885	0.8367926482409181	0.9921259842519685
ID3637	3637	47	179.0	427.7446906740536	365.75023084025855	0.0	10.0	10	7.579903327627221	1		1301.8100558659182	1324.0	0.0	1324.0	233024.0	170.43878504868886	0.49174335851736256	5.035627283846317	1.5451902636912527E-4	0.11461758234427577	10.624041921606244	5.564982000872494	-0.7092401340329589	1.9090882809577059	180.5	55.701460661163026	0.7310614821395414	0.9525065963060686
ID2296	2296	47	161.0	428.0822916666667	364.9302083333333	0.0	1.0	1	7.136496464611085	1		141.375	145.0	0.0	145.0	22620.0	22.709195211847806	0.46844975331082833	3.9719593388734884	0.04635826643964864	4.077871462987877E-4	9.26438781396068	5.748855848253018	-0.7160316303346161	1.6115185453425438	160.0	49.22331068105785	0.8298282319684311	0.9785932721712538
ID2488	2488	47	175.0	427.8134328358209	365.3427860696517	0.0	7.0	7	7.301842639757785	1		910.1454545454554	927.0	0.0	927.0	150174.0	124.23214179684811	0.5157148912977657	4.9853882062038855	-0.049723217579081096	0.1458976809788236	10.191413498115695	5.45655135574997	2.3939006883714162	1.8677389496895787	167.5	52.506385962844874	0.7634848472576123	0.9517045454545454
ID4312	4312	47	204.0	427.84266327396097	365.78668363019506	0.0	16.0	16	7.908722566578933	1		2069.2783505154666	2080.0	0.0	2080.0	401440.0	149.33529699249016	0.4879053938935224	9.087548483404829	-0.07148379162880705	0.10994747285343037	11.372087867581424	5.687556407482319	2.4391034179585285	1.999468146394252	196.5	56.348005215808655	0.7777057796042443	0.9632352941176471
ID2172	2172	47	162.0	428.30231335436383	364.99842271293375	0.0	2.0	2	7.102965363855495	1		258.9873417721521	264.0	0.0	264.0	40920.0	36.14531664243408	0.5106862003859975	4.844359455281569	-0.006449768004860076	-0.0200578336055953	9.34828547919913	5.565981843498905	2.382773086198116	1.6795393413145923	158.5	50.09181473720005	0.7937899556609552	0.9548192771084337
ID2173	2173	47	166.0	427.9465608465608	365.0195767195767	0.0	3.0	3	7.080523079119723	1		390.99999999999915	391.0	391.0	391.0	60605.0	8.554151516935068E-13	0.5619339498018487	3.288913269558574E14	0.008906619987636059	0.03290552143641377	9.429048887282322	5.661731851011441	2.4494938884700423	1.6654001170327182	157.5	48.95746203563409	0.8257576970500032	0.9662576687116564
ID3421	3421	47	194.0	427.9210069444444	365.6883680555556	0.0	14.0	14	7.817640190446719	1		1808.4315789473635	1818.0	0.0	1818.0	343602.0	131.89158226999942	0.5021824841712764	9.167562223989856	-0.11802090632407608	0.15177745133805035	11.09789652615897	5.781733551654361	2.451975505275298	1.9194756083118814	192.0	55.868250757172646	0.7730025831786418	0.9576059850374065
ID3326	3326	47	194.0	428.1520618556701	365.62886597938143	0.0	15.0	15	7.858251581595959	1		1917.4031413612572	1948.0	0.0	1948.0	366224.0	242.84827359913535	0.5025794004884775	5.281723513551344	-0.029860975974436134	-0.007647878866388	11.181583361776209	5.716237429534701	-0.6616716755683961	1.9561089789593267	194.0	55.09293719202782	0.8031926776262539	0.9797979797979798
ID3327	3327	47	191.0	427.9820647419072	365.71347331583553	0.0	11.0	11	7.787042655463763	1		1401.0314136125692	1431.0	0.0	1431.0	267597.0	205.44564925416353	0.49954137292913137	4.54353555174611	0.019120836047657627	0.0054791235394984015	10.842652180035984	5.755605671873477	2.4561916939773925	1.8838420833834937	190.5	56.458085134319944	0.7510218207207094	0.9407407407407408
ID4223	4223	47	204.0	427.84266327396097	365.78668363019506	0.0	18.0	18	7.908722566578933	1		2298.891752577318	2335.0	0.0	2335.0	445985.0	288.85818388605304	0.48509848411835355	5.1992237064512254	-0.07148379162880705	0.10994747285343037	11.372087867581424	5.687556407482319	2.4391034179585285	1.999468146394252	196.5	56.348005215808655	0.7777057796042443	0.9632352941176471
ID2432	2432	48	128.0	134.62435897435898	421.2153846153846	0.0	5.0	5	6.432750982580687	1		659.3023255813941	675.0	0.0	675.0	85050.0	102.12917713696888	0.7375684649356982	5.48056312794731	-0.03096835242622257	-6.236789495316148E-4	8.904692753570004	4.915360665553507	0.5628896766078828	1.8116051617480378	130.0	45.51333584891644	0.7886346974100433	0.9629629629629629
ID3616	3616	48	128.0	133.9269230769231	421.82564102564106	0.0	13.0	13	6.432750982580687	1		1547.9015151515146	1717.0	0.0	1717.0	204323.0	513.5619492552735	0.7490194931924055	2.58154056049819	0.15603701842090786	-0.04259692022913078	8.984012401568275	4.873897489065831	0.5621660239482782	1.84329121031436	130.0	44.7433112240475	0.8160128064469343	0.9885931558935361
ID2369	2369	48	123.0	134.45314591700134	420.91767068273094	0.0	2.0	2	6.295203001483109	1		291.26399999999956	296.0	0.0	296.0	36408.0	37.29008862522885	0.722049205411193	6.550050182556505	-0.03375603327422964	-0.021947286002581036	8.122949646985267	5.023947526438592	0.5742558391866971	1.6168460367545907	124.5	44.513859933299386	0.7895664853723274	0.9291044776119403
ID2593	2593	48	121.0	134.46818810511755	421.10857538035964	0.0	1.0	1	6.193249654676192	1		171.60000000000016	176.0	0.0	176.0	20592.0	27.593203401373714	0.6828686685638483	5.046986218430164	-0.030957876289666363	0.010157775651267527	8.005904192130163	5.0615455528524915	0.5728340884780857	1.5817113781813827	120.5	42.184396728536015	0.8509288053474404	0.9757085020242915
ID2561	2561	48	124.0	134.72633744855966	420.4794238683128	0.0	0.0	0	6.2188946904840385	1		60.95121951219527	63.0	0.0	63.0	7497.0	11.220483069096385	0.5763403281051738	3.9721886241849984	-0.029654422890341994	0.053438914852299214	8.461281964446194	4.814828921645378	0.5865876321086098	1.757338028441249	121.5	43.29889510824409	0.8143901521973209	0.972
ID3746	3746	48	126.0	134.6853281853282	421.6505791505792	0.0	10.0	10	6.420368389804505	1		1283.0839694656504	1334.0	0.0	1334.0	168084.0	256.5776247264674	0.7619542986410692	4.325144070142286	0.09601918283660359	-0.2792594428863659	8.426195135782397	5.462966681537677	0.5796939856065924	1.5424211105403725	129.5	44.197319380224315	0.8330820424177898	0.9923371647509579
ID3943	3943	48	131.0	134.60384615384615	421.85769230769233	0.0	15.0	15	6.432750982580687	1		1968.2461538461507	1999.0	0.0	1999.0	255872.0	246.98253591520967	0.762513389059373	6.895380093283681	0.07551883938409083	-0.028696850534951617	8.915728043858616	4.810027618753599	0.598018343518136	1.8535710707974913	130.0	46.43427235696247	0.7576627353687417	0.9386281588447654
ID4232	4232	48	139.0	134.42551892551893	421.7026862026862	0.0	18.0	18	6.591608260818253	1		2307.558823529415	2342.0	0.0	2342.0	313828.0	282.95537574379057	0.7271857410929714	6.867064673840525	0.15992703292028693	0.01578272052398719	8.840805432181936	5.271624324254738	0.49649542403463043	1.6770552847450453	136.5	45.53272573179644	0.8273613265714721	0.9578947368421052
ID3498	3498	48	132.0	134.84108527131784	421.75839793281654	0.0	11.0	11	6.407961869245868	1		1445.240310077518	1468.0	0.0	1468.0	186436.0	182.07196273013372	0.7932257242293613	7.022452617601929	-1.1638501405884936E-4	0.08017419491494102	8.858245129168118	4.955854065728894	0.5927827322201709	1.7874305844527065	129.0	44.94852230692355	0.8023590154275273	0.9847328244274809
ID3501	3501	48	124.0	134.84395750332007	421.6513944223108	0.0	9.0	9	6.320434377166314	1		1215.999999999999	1216.0	1216.0	1216.0	152000.0	9.131546549980372E-13	0.7695938032676629	1.1582630619948828E15	0.01071150075826704	0.05943084969323538	8.735357836270499	4.87219492556989	0.520194410932713	1.7928999085045314	125.5	43.31413038183277	0.8406096878717344	1.0
ID2800	2800	48	124.0	134.44173441734415	421.159891598916	0.0	4.0	4	6.257165172872317	1		567.6885245901633	582.0	0.0	582.0	69258.0	90.5074840033411	0.7466314937394866	5.362417665663006	0.11589102824112563	0.11464399111243602	8.448142132236702	4.895814261328022	0.5690696392690617	1.7255846895517413	123.0	42.95690042408178	0.8376239784248443	0.9879518072289156
ID3409	3409	48	139.0	134.83700980392155	421.7549019607843	0.0	12.0	12	6.579524642479541	1		1556.5925925925917	1580.0	0.0	1580.0	210140.0	191.59255182514212	0.7480085764169327	6.953274128239061	0.05878461949407016	0.11650213145078386	8.855699587984478	5.168179929887443	0.6338756076954907	1.7135045041238233	136.0	45.87666923926157	0.8120167977956556	0.9611307420494699
ID4370	4370	48	134.0	134.75669099756692	421.9586374695864	0.0	16.0	16	6.6036697681803656	1		2051.08029197081	2097.0	0.0	2097.0	280998.0	308.0219878131832	0.7507336311470821	5.710797165419862	0.10544737641540904	-0.09289283393768105	8.965581520573929	5.151700324441379	0.5397005037450353	1.7403150330849468	137.0	45.533627502982895	0.8303590634553158	0.9891696750902527
ID4564	4564	48	139.0	134.77272727272728	421.79454545454547	0.0	17.0	17	6.615709285501534	1		2229.841726618704	2246.0	0.0	2246.0	309948.0	190.5032336061214	0.7621690763171547	10.125242428044645	0.12533202564022636	-0.03658582105826467	9.241170794478847	5.068265895704411	0.5769692429494069	1.823339774322252	137.5	48.082316542887924	0.7473805572825147	0.9290540540540541
ID3510	3510	48	133.0	133.84600760456274	421.83333333333337	0.0	14.0	14	6.469756566762653	1		1712.6818181818203	1838.0	0.0	1838.0	226074.0	465.0468468264598	0.7428200647895956	3.139359518869216	0.08522493629436204	0.044738091566137436	9.019036198902189	5.0801386023437995	0.5505062036437132	1.7753523879724695	131.5	44.80860630474596	0.8230244639699615	0.9962121212121212
ID2616	2616	48	125.0	134.80913978494624	421.28091397849465	0.0	7.0	7	6.282549314314218	1		946.3064516129058	954.0	0.0	954.0	117342.0	85.67172906677168	0.7633039471047891	9.563009627761073	-0.018004979307349376	-0.03973639062047337	8.723047794702593	4.743148705865848	0.5683692841711752	1.83908376811269	124.0	44.37670762760772	0.7912639739860371	0.9501915708812261
ID3960	3960	48	124.0	134.4284750337382	421.5337381916329	0.0	8.0	8	6.269870089858174	1		1067.2520325203252	1076.0	0.0	1076.0	131272.0	97.01965269021521	0.7721134305749371	9.585766823783914	0.08128051809193128	0.030541150359547777	8.496070414570964	4.930199379975414	0.6311449995042524	1.7232711620302326	123.5	44.90709644270727	0.7695677684807969	0.9320754716981132
ID4409	4409	48	138.0	134.55535499398317	421.84055354993984	0.0	19.0	19	6.639722828285456	1		2408.633093525183	2480.0	0.0	2480.0	334800.0	416.1037381781971	0.7646643002185038	5.016579998861925	0.031247948846964104	0.028246975401749846	9.287377579032832	5.1044674641713845	0.5454955300294773	1.8194606282088361	138.5	46.25570000371469	0.813446738273222	0.9857651245551602
ID2430	2430	48	122.0	134.26509186351706	421.12335958005247	0.0	3.0	3	6.358093703724522	1		404.47692307692324	431.0	0.0	431.0	52582.0	103.97660853404554	0.7594314874668094	3.3581828264800047	0.07278868343220711	-0.12060842856319394	8.446395778949803	5.212641377692541	0.5999635266227655	1.6203677112904966	127.0	43.35966261188489	0.8488711944647744	1.0
ID2815	2815	48	123.0	134.75970548862114	421.22556894243644	0.0	6.0	6	6.295203001483109	1		820.5483870967759	834.0	0.0	834.0	101748.0	105.4866658115801	0.7559614651094937	6.697632334804706	0.10603645351780135	-0.2335639137265022	8.47478106262589	5.060229776133163	0.610391733144661	1.674781865163048	124.5	43.50519000931337	0.8266031879587507	0.9841897233201581
ID4352	4352	49	168.0	305.3074974670719	435.5516717325228	0.0	19.0	19	7.236157563046397	1		2374.4000000000037	2464.0	0.0	2464.0	391776.0	462.6483255894577	0.7298976307635939	4.330862889170872	-0.022155761915081507	0.0064917430155513375	10.007307410784504	5.429198480161692	0.518071473624029	1.843238453585964	164.5	50.528329227341544	0.8096659770233071	0.9762611275964391
ID2340	2340	49	126.0	305.0866141732283	434.90944881889766	0.0	2.0	2	6.358093703724522	1		278.5433070866146	283.0	0.0	283.0	35375.0	35.37278926975373	0.7521050024764738	6.760390209663041	-8.999585152736682E-4	-0.01033569835379687	8.647306006920216	4.825175002966007	0.46092252559590186	1.7921227730817573	127.0	45.96213640196291	0.7554629504430301	0.951310861423221
ID2219	2219	49	134.0	305.459706959707	435.36691086691087	0.0	5.0	5	6.591608260818253	1		627.9705882352933	647.0	0.0	647.0	85404.0	109.71977377925076	0.7303600226902042	4.8315326227880195	-0.07827671673555193	-0.008054421293730645	8.922419295425284	5.1130655546028185	0.5258245345461896	1.7450234502456667	136.5	45.95113835448799	0.8123626843607016	0.9680851063829787
ID2316	2316	49	133.0	305.436329588015	435.1292134831461	0.0	6.0	6	6.5187705746970455	1		776.1641791044761	782.0	0.0	782.0	104006.0	67.5545108804623	0.7422889537820013	9.789985577567201	-0.06722160312852271	-0.11696649278179198	9.043433668852975	4.972761103874806	0.5266353726188008	1.8185940325599548	133.5	45.49721823600622	0.8104410705095456	0.978021978021978
ID2320	2320	49	136.0	305.37330873308736	434.8923739237392	0.0	4.0	4	6.567418791116007	1		507.38805970149343	523.0	0.0	523.0	67990.0	89.33571980904932	0.6945711882673452	4.655882843686627	0.07044556509259389	-0.02782691507779304	8.51495155493166	5.405837037865493	0.5459517170513009	1.5751402595542925	135.5	45.39135267812654	0.8264239774711792	0.9678571428571429
ID2226	2226	49	137.0	305.36281588447656	435.09205776173286	0.0	7.0	7	6.639722828285456	1		896.9999999999975	897.0	897.0	897.0	124683.0	2.5101560667429462E-12	0.7250538929638866	3.0039267317474875E14	-0.03639320951308814	0.06602138312777998	8.799214737210212	5.169578582343305	0.5448274895063163	1.7021145141818579	138.5	47.6860829924154	0.7653786381910344	0.9295302013422819
ID3346	3346	49	135.0	305.32533825338254	435.17035670356705	0.0	9.0	9	6.567418791116007	1		1167.3529411764705	1176.0	0.0	1176.0	158760.0	100.84116806379538	0.7443898822049199	9.879869598423085	-0.01242170142040155	-0.0023674217589575944	9.001858755870078	5.002308444899421	0.5431938513439685	1.799540922961034	135.5	46.184396728536015	0.7982861766216158	0.9475524475524476
ID4340	4340	49	141.0	305.35730994152044	435.60526315789474	0.0	16.0	16	6.734920844463591	1		2041.258741258746	2085.0	0.0	2085.0	291900.0	299.8599840697182	0.7538294537896905	5.851878258513222	-0.15241795240344025	-0.11712471338171782	9.56226849782215	5.149465387311206	0.4557021168563118	1.856943930798045	142.5	47.40503522387078	0.796848539799757	0.9827586206896551
ID4341	4341	49	147.0	305.33900226757373	435.4013605442177	0.0	17.0	17	6.840435166640879	1		2165.1360544217705	2195.0	0.0	2195.0	318275.0	255.15167767953523	0.7051573050362258	7.018403272518024	-0.02521111171335951	-0.06180818020707349	9.21431976190173	5.360310676858257	0.49868490480757854	1.7189898715539293	147.0	47.47043685295992	0.8197487101492443	0.9735099337748344
ID4213	4213	49	162.0	305.25890985324946	435.40775681341717	0.0	18.0	18	7.1141599576634995	1		2270.7750000000065	2329.0	0.0	2329.0	363324.0	364.7566596440916	0.7434384579990758	5.309324523031495	-0.019629039265321148	-0.0018188164658500912	9.954336027065896	5.2708539524779905	0.46974951317214797	1.88856229309599	159.0	50.759383053789506	0.7754866369874217	0.954954954954955
ID2358	2358	49	129.0	304.99935149156937	434.80609597924774	0.0	0.0	0	6.395531281654176	1		18.8515625	19.0	0.0	19.0	2413.0	1.6793786053180504	0.7098918187871628	9.320780240182343	0.1070264569958227	-0.09020401945373066	8.712944903673645	4.983962365448372	0.4736199849004499	1.7481963676284307	128.5	44.42951023291593	0.8180313353938936	0.9734848484848485
ID3478	3478	49	142.0	305.39125295508273	435.7860520094563	0.0	13.0	13	6.699380116989518	1		1665.7872340425563	1702.0	0.0	1702.0	234876.0	246.48253512486568	0.7644548837349069	5.856048627756558	0.1045186909876044	-0.18991536733395076	9.457683688246558	5.14916279281821	0.5498601877615319	1.8367420236621095	141.0	48.13917877844688	0.7645952967321439	0.9559322033898305
ID3414	3414	49	151.0	305.28508771929825	435.63706140350877	0.0	14.0	14	6.955796338302048	1		1730.8609271523146	1815.0	0.0	1815.0	261360.0	382.88891408579707	0.733341995668512	3.8250901435988283	0.10100424940981591	-0.24071691554005506	9.423631241257127	5.6608393013245255	0.5199699143273688	1.6647056628249775	152.0	47.7483580323993	0.8377926936834862	0.987012987012987
ID3318	3318	49	155.0	305.39644012944984	435.5409924487594	0.0	15.0	15	7.012765318716695	1		1869.2207792207807	1945.0	0.0	1945.0	287860.0	377.5895902304122	0.7010100911199745	4.080261174510747	0.048900564682304505	0.05896494667122103	9.606606026357326	5.419503756948033	0.46228675900236027	1.7725988314043055	154.5	49.3224324599081	0.7980854151338295	0.9626168224299065
ID3287	3287	49	143.0	305.17247386759584	435.72880371660864	0.0	12.0	12	6.7585108320823135	1		1512.5902777777742	1567.0	0.0	1567.0	217813.0	287.8804242147714	0.7347186552072198	4.4507293396646395	0.1946597050890747	0.04393615675461698	9.29094818972896	5.205099658513873	0.4858734681293586	1.784970279009346	143.5	47.43965350665146	0.8012697520463123	0.9663299663299664
ID3930	3930	49	131.0	305.3767295597484	435.4823899371069	0.0	8.0	8	6.494309810853826	1		1061.9548872180476	1070.0	0.0	1070.0	141240.0	92.78076673908107	0.7617951884890116	9.898306831884632	0.07716145505830306	-0.16018982685345814	8.768609688622611	5.319627152642943	0.4918943527752846	1.648350427015569	132.5	45.07709618797749	0.8194338102505679	0.9814814814814815
ID3355	3355	49	141.0	305.26749703440095	435.48102016607356	0.0	11.0	11	6.687491234298748	1		1416.3237410071936	1437.0	0.0	1437.0	196869.0	171.74539699451	0.7528876086811556	7.084080749011508	0.13322385194487332	-0.02956283674066605	8.972717205026465	5.562474584432767	0.5791306342498473	1.6130801262692793	140.5	47.60272287903048	0.7791527324441051	0.9429530201342282
ID3646	3646	49	142.0	305.34093567251466	435.51988304093567	0.0	10.0	10	6.734920844463591	1		1288.6478873239446	1326.0	0.0	1326.0	182988.0	220.1706042947261	0.7322878847024117	4.948421764208509	0.1912708909811899	-0.052309151788826135	9.097054298396106	5.351966810438267	0.5507812167654651	1.6997591017667686	142.5	46.83487871347386	0.8163679166985826	0.9661016949152542
ID2175	2175	49	140.0	305.2685851318945	434.6247002398082	0.0	3.0	3	6.651697090182843	1		380.637681159421	392.0	0.0	392.0	52528.0	66.00375371198817	0.6721551757306158	4.636242131509721	0.12793200059679743	0.10125598385957926	8.576193567143601	5.489719931465006	0.5244990671752618	1.5622278867065862	139.0	44.984426009899096	0.8631778702011732	0.972027972027972
ID2303	2303	49	135.0	305.11642156862746	434.8651960784314	0.0	1.0	1	6.579524642479541	1		143.7810218978104	147.0	0.0	147.0	19698.0	21.59238541179688	0.7524932050085105	5.718434855341694	0.005079228118986534	0.19582169732607624	8.823599528152904	5.292964484763074	0.5202751014241964	1.6670430254262079	136.0	45.35303562845712	0.8308756855701965	0.9819494584837545
ID2688	2688	50	171.0	284.53968253968253	120.7202380952381	0.0	3.0	3	7.3127327914314515	1		452.4819277108439	458.0	0.0	458.0	75112.0	50.119460067657904	0.9801164267062742	8.937412260876444	0.08280445961529496	0.060020046587538366	11.155842956448076	4.98430787529126	0.19846576786633574	2.238192992000154	167.99999999999997	53.60989317173666	0.7345633602998144	0.9572649572649571
ID3650	3650	50	179.0	285.2164319248826	121.1018779342723	0.0	12.0	12	7.516648508319571	1		1584.8870056497133	1603.0	0.0	1603.0	280525.0	169.9122056071252	0.9663854906863754	9.168229217771446	0.15230299040250983	0.04834497282038519	11.060233797855076	5.240296414338805	0.21606881570789996	2.110612248496367	177.5	55.208871737581156	0.7317967521151572	0.9441489361702128
ID4578	4578	50	194.0	285.270673486786	120.653452685422	0.0	17.0	17	7.888572922204059	1		2181.12244897959	2250.0	0.0	2250.0	427500.0	388.58819453163596	0.9457122997388736	5.456332832129532	0.18620238210868276	0.06236901380263004	11.80004254810057	5.5584964529068825	0.257255484694058	2.1228838856107566	195.5	57.711739206881845	0.7376125559587263	0.9490291262135923
ID3491	3491	50	179.0	285.1918063314711	120.9171322160149	0.0	11.0	11	7.548342177385608	1		1465.0000000000043	1465.0	1465.0	1465.0	262235.0	4.3322179493246736E-12	0.9779005524861879	3.343855969070127E14	0.12999089158280164	0.013101572864396201	11.168918514502751	5.239032153572286	0.18896262652077053	2.131866762239112	178.99999999999994	54.781466046990474	0.7495413453566191	0.9675675675675671
ID3780	3780	50	179.0	285.2164319248826	121.1018779342723	0.0	10.0	10	7.516648508319571	1		1326.8361581920933	1342.0	0.0	1342.0	234850.0	142.24714904851194	0.9663854906863754	9.168229217771385	0.15230299040250983	0.04834497282038519	11.060233797855076	5.240296414338805	0.21606881570789996	2.110612248496367	177.5	55.208871737581156	0.7317967521151572	0.9441489361702128
ID3622	3622	50	191.0	285.0620052770449	120.91248900615656	0.0	14.0	14	7.7665773305767285	1		1829.4920634920727	1859.0	0.0	1859.0	345774.0	232.96284561422326	0.9719171379878963	7.741309689421418	0.17513660083608137	0.07310369858110881	11.67823410585307	5.465280370453075	0.21568123248101	2.1368042102632216	189.5	56.853143409679674	0.7367329852703401	0.9427860696517412
ID3975	3975	50	180.0	285.0689497716895	120.97123287671234	0.0	8.0	8	7.621781565260303	1		1063.2786885245873	1081.0	0.0	1081.0	194580.0	137.64528362339658	0.9889337612696429	7.681793948584663	0.2179281093699325	0.13315340942673087	11.648867400382134	5.33276932190213	0.1771223114657055	2.1843936418812007	182.49999999999997	54.40884706340968	0.7747002326995729	0.9838274932614554
ID2632	2632	50	171.0	284.82055063913475	121.01524090462142	0.0	6.0	6	7.345306372654073	1		821.1656804733755	831.0	0.0	831.0	138777.0	90.13143051976972	0.9686570883779695	8.965706296910948	-0.0024030602427681704	0.009590174498747082	11.073932700526868	4.997918404428754	0.19616653270927653	2.215708982106238	169.50000000000003	54.49035811023505	0.7173650967960283	0.9442896935933149
ID3688	3688	50	186.0	285.2018018018018	121.04414414414416	0.0	13.0	13	7.673807981960538	1		1711.2972972972893	1730.0	0.0	1730.0	316590.0	179.38737305680513	0.9819949540796202	9.453014013502298	0.23339698505500248	0.08575135590984378	11.339767474580832	5.420074036439691	0.20725270361493964	2.0921794422626814	184.99999999999994	54.94375500484277	0.7700960902655536	0.9585492227979272
ID3915	3915	50	189.0	284.98847517730496	120.93528368794325	0.0	15.0	15	7.735777827895049	1		1951.3475935828933	1994.0	0.0	1994.0	364902.0	289.2700156773691	0.9613070642903975	6.6126837764465725	0.2196450501170505	0.09971334758700909	11.728397190407746	5.3887398446144665	0.21962154982725268	2.176463798327389	188.0	56.784911322206455	0.732658866067348	0.9447236180904521
ID4268	4268	50	199.0	285.4102564102564	120.45213675213675	0.0	18.0	18	7.878478774854901	1		2334.9285714285666	2359.0	0.0	2359.0	457646.0	237.6831871123769	0.9076597270538556	9.348184767296242	0.0015732919002628598	0.22852431158344128	11.980316002222512	5.566321861963262	0.2990253485528027	2.152285889913849	194.99999999999997	57.74788659006392	0.7348053092400031	0.9774436090225563
ID2637	2637	50	178.0	284.8871576959396	120.8833805476865	0.0	7.0	7	7.49544494419371	1		941.2372881355942	963.0	0.0	963.0	166599.0	143.5279121155193	0.9846606327488993	6.507183772369503	0.3983932371387627	0.11655266814534032	11.9530584511673	5.074313669876469	0.17266664307325452	2.355601018937067	176.5	54.45001501491559	0.7480981246476948	0.9592391304347826
ID2703	2703	50	171.0	284.82055063913475	121.01524090462142	0.0	5.0	5	7.345306372654073	1		697.6449704141992	706.0	0.0	706.0	117902.0	76.57375444880591	0.9686570883779694	8.965706296910852	-0.0024030602427681704	0.009590174498747082	11.073932700526868	4.997918404428754	0.19616653270927653	2.215708982106238	169.50000000000003	54.49035811023505	0.7173650967960283	0.9442896935933149
ID3441	3441	50	182.0	284.9411231884058	120.92391304347827	0.0	9.0	9	7.653039857325811	1		1202.3934426229525	1209.0	0.0	1209.0	220038.0	89.37185165840728	0.9855270852832283	13.355759422234637	0.0677629248607455	-0.028461481720255564	11.372330612081798	5.362949023062089	0.19846941936209328	2.120536772432069	183.99999999999994	55.14871199100726	0.7602508936371517	0.9684210526315786
ID4401	4401	50	208.0	284.98086124401914	120.32376395534291	0.0	19.0	19	8.156394191823507	1		2441.274038461533	2477.0	0.0	2477.0	507785.0	296.03749746012414	0.8893621049261593	7.763601301798162	0.024763248066766174	0.06346248326115189	12.449435726716429	5.445872113382949	0.30680845253679756	2.286031597422676	208.99999999999997	60.64014051287836	0.714226158599161	0.9457013574660634
ID2708	2708	50	171.0	284.72058823529414	120.73529411764706	0.0	2.0	2	7.3561321801096256	1		321.1309523809511	325.0	0.0	325.0	53950.0	35.35407886652835	0.9764672923378624	8.975129126319816	0.10623526703444942	0.060443482989023946	11.04854311691559	5.077719378785527	0.1621670885580853	2.1758869076294145	169.99999999999994	53.60989317173666	0.7433081622081453	0.9550561797752805
ID4406	4406	50	192.0	285.255905511811	120.84995625546807	0.0	16.0	16	7.787042655463763	1		2065.811518324609	2110.0	0.0	2110.0	394570.0	302.92824593032003	0.9683460436707378	6.709807349759536	0.09024472806656521	0.09357826397650329	11.704001197316407	5.327918023015129	0.2189925910753249	2.1967307204724933	190.5	58.73736020680734	0.6938666198346901	0.9338235294117646
ID2842	2842	50	170.0	284.8597262952102	120.99657869012708	0.0	4.0	4	7.366942078931822	1		582.0705882352931	589.0	0.0	589.0	98952.0	63.69672750091995	0.9765387800165609	9.029686765586119	0.015670779948999736	0.008959501719861252	11.064737598447921	5.034292931452454	0.1895271666122551	2.1978732165781247	170.5	54.60332046211717	0.7186147728023273	0.9445983379501385
ID2814	2814	50	173.0	284.4921568627451	120.77058823529411	0.0	1.0	1	7.356132180109627	1		192.67857142857127	195.0	0.0	195.0	32370.0	21.212447319917132	0.9803508771929825	8.993154059294756	0.04668076734641545	0.06807494485024956	11.04283720976383	5.09028636675509	0.19119159795564508	2.169394099688603	170.0	53.60989317173666	0.7433081622081456	0.9577464788732394
ID2591	2591	50	171.0	284.6375968992248	120.58430232558139	0.0	0.0	0	7.39927702033192	1		67.38596491228051	69.0	0.0	69.0	11523.0	10.459593489960914	0.9803509255748214	6.3785806135919945	0.05085323698936367	0.023599282023025737	11.224783433549497	5.155983668479631	0.173990912498442	2.1770401450591486	172.00000000000006	54.01753402449026	0.7407451260870934	0.9555555555555558
ID3395	3395	51	70.0	475.9214285714286	416.79761904761904	0.0	11.0	11	4.720348719413148	1		1400.4084507042264	1441.0	0.0	1441.0	99429.0	240.11833853122047	0.6452821619166574	4.574763626550709	0.5602218002646889	0.22804286195686585	5.496598102322935	4.864521788680193	1.0355890145713993	1.1299359610462825	70.0	33.00876701224514	0.807326669723466	0.9790209790209791
ID3620	3620	51	66.0	476.0814536340852	417.2593984962406	0.0	14.0	14	4.600826820390231	1		1830.2686567164205	1858.0	0.0	1858.0	122628.0	226.9908276140147	0.6976534296028885	6.627156525433282	1.3010365385992653	0.15332159075708907	5.723894856623572	5.455641573386415	-0.16463619117531977	1.0491698876527638	66.5	32.046799278134465	0.81369601465768	0.9851851851851852
ID2437	2437	51	70.0	475.9976190476191	417.4547619047619	0.0	3.0	3	4.720348719413148	1		425.82857142857176	432.0	0.0	432.0	29808.0	51.63387592324569	0.6494023904382472	6.494075444050226	1.205807191738128	-0.030246024599978376	5.8679608717194	5.305096283548451	-0.49430579675243663	1.1060988449759976	70.0	33.54982318546315	0.7814972113718989	0.9655172413793104
ID2245	2245	51	72.0	475.9513888888889	416.9421296296296	0.0	7.0	7	4.787307364817192	1		875.3424657534241	900.0	0.0	900.0	63900.0	147.93093538484618	0.6536553806340304	4.677920345868232	0.49555389826416135	0.22211721030074474	5.58174874359404	4.937013608779175	1.180204976035652	1.1305921323912038	72.0	33.008767012245144	0.8303931460012789	0.9795918367346939
ID2470	2470	51	66.0	476.5671834625323	416.8410852713178	0.0	0.0	0	4.531113291328578	1		37.81818181818183	39.0	0.0	39.0	2496.0	6.736602866565466	0.678048780487805	4.536762589402145	1.3591095532473865	0.23012944385324327	6.101731598594268	5.286652380705304	1.3583455339279213	1.1541768134526416	64.5	33.54608620023589	0.7202543028037112	0.9626865671641791
ID3914	3914	51	66.0	476.0814536340852	417.2593984962406	0.0	15.0	15	4.600826820390231	1		1933.5074626865683	1993.0	0.0	1993.0	129545.0	341.7193768565406	0.693714285714286	4.634967892220173	1.3010365385992653	0.15332159075708907	5.723894856623572	5.455641573386415	-0.16463619117531977	1.0491698876527638	66.5	32.046799278134465	0.81369601465768	0.9851851851851852
ID4555	4555	51	66.0	476.0814536340852	417.2593984962406	0.0	17.0	17	4.600826820390231	1		2176.0447761194005	2243.0	0.0	2243.0	145795.0	384.58432628661257	0.6937142857142855	4.634967892220173	1.3010365385992653	0.15332159075708907	5.723894856623572	5.455641573386415	-0.16463619117531977	1.0491698876527638	66.5	32.046799278134465	0.81369601465768	0.9851851851851852
ID2412	2412	51	61.0	476.85230352303523	417.26964769647697	0.0	2.0	2	4.424483924742312	1		311.0000000000002	311.0	311.0	311.0	19282.0	2.2922981787713247E-13	0.6734693877551022	1.0919917639375444E15	0.6841010839488844	0.20074294681838548	6.32592356653941	3.9793011809157957	1.4286598132313164	1.589707156843947	61.5	32.35848547237225	0.7380887859246451	0.9919354838709677
ID3598	3598	51	70.0	476.01408450704224	417.1361502347418	0.0	13.0	13	4.753945931439391	1		1690.8450704225368	1715.0	0.0	1715.0	120050.0	203.53305438024594	0.7283950617283953	7.002011783343739	0.45904223393660715	0.13779664344088527	5.545676853131168	4.885729680469508	1.3374817667962784	1.135076481062751	71.0	33.43686083358102	0.7980263241484844	0.9726027397260274
ID2287	2287	51	70.0	476.01408450704224	417.1361502347418	0.0	6.0	6	4.753945931439391	1		767.042253521126	778.0	0.0	778.0	54460.0	92.33161300748151	0.7283950617283949	7.002011783343748	0.45904223393660715	0.13779664344088527	5.545676853131168	4.885729680469508	1.3374817667962784	1.135076481062751	71.0	33.43686083358102	0.7980263241484844	0.9726027397260274
ID4433	4433	51	70.0	476.01408450704224	417.1361502347418	0.0	19.0	19	4.753945931439391	1		2454.9295774647862	2490.0	0.0	2490.0	174300.0	295.5086328902702	0.7213114754098358	6.962452394737247	0.45904223393660715	0.13779664344088527	5.545676853131168	4.885729680469508	1.3374817667962784	1.135076481062751	71.0	33.43686083358102	0.7980263241484844	0.9726027397260274
ID4373	4373	51	65.0	476.23228346456693	416.80183727034125	0.0	16.0	16	4.495851173323102	1		2066.707692307694	2099.0	0.0	2099.0	134336.0	260.3489079027488	0.6779521056977706	6.414646746314339	0.46103701909482975	0.5552407418049785	5.802045458142505	4.517924629422578	1.3329965290580796	1.2842280325699118	63.5	32.683040792709015	0.7470310910603509	0.9477611940298507
ID3638	3638	51	69.0	476.0206812652068	416.9695863746959	0.0	10.0	10	4.669499673796933	1		1305.7971014492764	1325.0	0.0	1325.0	90100.0	159.51125533864445	0.7197710910097842	6.852327608487792	0.5356660754742558	0.16059569159742415	5.442589519688318	4.852114153434316	1.1261373411791833	1.1216944506212956	68.5	33.48159109798992	0.7678709879263889	0.9513888888888888
ID2167	2167	51	70.0	475.9214285714286	416.79761904761904	0.0	5.0	5	4.720348719413148	1		630.0	639.0	0.0	639.0	44730.0	75.83534795858722	0.6494614003590665	6.5419926072628805	0.5602218002646889	0.22804286195686585	5.496598102322935	4.864521788680193	1.0355890145713993	1.1299359610462825	70.0	33.00876701224514	0.807326669723466	0.9790209790209791
ID2329	2329	51	72.0	476.03095238095233	416.85714285714283	0.0	4.0	4	4.720348719413148	1		520.5633802816909	528.0	0.0	528.0	36960.0	62.66207155263558	0.7037552155771909	6.862988789098167	0.6975012374244559	0.24386283239887627	5.7906016150981285	4.732736576995229	0.9784679716910354	1.22352079413102	70.0	32.24483498974493	0.8460335515676113	0.9929078014184397
ID4249	4249	51	70.0	476.01408450704224	417.1361502347418	0.0	18.0	18	4.753945931439391	1		2318.873239436617	2352.0	0.0	2352.0	164640.0	279.1310460071938	0.7213114754098358	6.962452394737276	0.45904223393660715	0.13779664344088527	5.545676853131168	4.885729680469508	1.3374817667962784	1.135076481062751	71.0	33.43686083358102	0.7980263241484844	0.9726027397260274
ID2940	2940	51	72.0	476.79425287356327	416.7942528735632	0.0	1.0	1	4.803901200932928	1		201.20547945205504	204.0	0.0	204.0	14688.0	23.87639402801063	0.6856835306781488	6.855651564499798	1.330518347669982	-0.19220633829929418	7.15108094869693	5.024275868493564	-1.4186221497525273	1.4233057928885282	72.5	37.122417494872465	0.661112500806065	0.9666666666666667
ID3870	3870	51	69.0	476.0206812652068	416.9695863746959	0.0	8.0	8	4.669499673796933	1		1036.753623188407	1052.0	0.0	1052.0	71536.0	126.64591744622933	0.7197710910097842	6.852327608487799	0.5356660754742558	0.16059569159742415	5.442589519688318	4.852114153434316	1.1261373411791833	1.1216944506212956	68.5	33.48159109798992	0.7678709879263889	0.9513888888888888
ID3614	3614	51	63.0	476.1377952755906	417.0826771653543	0.0	12.0	12	4.495851173323102	1		1550.96875	1601.0	0.0	1601.0	99262.0	280.76431785848376	0.6811614831684578	4.476429832533745	1.3958969264136998	0.12696136291943463	5.783847737844458	5.187988707293295	0.19515088019655868	1.1148535712333958	63.5	32.67224068033561	0.7475250488080442	0.9407407407407408
ID3359	3359	51	68.0	476.09033078880407	416.5916030534351	0.0	9.0	9	4.566103102760415	1		1147.2352941176475	1182.0	0.0	1182.0	78012.0	201.19286934688222	0.6974020024867484	4.685634303086649	0.7778939285144968	0.34304910251798526	5.826660645731442	4.563887220877413	0.8480305284762892	1.2766881309155707	65.5	32.015339721864635	0.8030358516575805	0.9776119402985075
ID2721	2721	52	132.0	25.651515151515152	411.54671717171715	0.0	5.0	5	6.4820448144285745	1		700.0615384615377	711.0	0.0	711.0	91008.0	87.84621462516982	0.5826544098582846	5.867702780989132	0.08060934124266107	0.009995983273797268	8.352243912783672	5.272088703326371	1.6567792320706372	1.58423812321555	132.0	44.205465219827374	0.8488517812172356	0.967032967032967
ID2625	2625	52	140.0	26.051190476190474	411.8642857142857	0.0	7.0	7	6.6755811781245455	1		950.2571428571432	957.0	0.0	970.0	133036.0	80.89662747668655	0.5663732964412918	8.494703408258871	-0.07075207818502247	0.05747393004600711	8.492209374681089	5.482513045737092	1.6588805971091696	1.5489629124155344	140.0	44.87742070550629	0.8735386459650883	0.9790209790209788
ID3586	3586	52	148.0	26.15990990990991	411.80405405405406	0.0	13.0	13	6.863662517577699	1		1702.648648648645	1714.0	0.0	1748.0	251992.0	140.93665605004787	0.5291519005776972	8.361049647438222	-1.2511675560574086E-4	0.08144897697378453	9.074673009597268	5.352339400554099	1.7705015336840182	1.6954591871841713	148.00000000000003	46.445627845826145	0.8621481555815732	0.9801324503311261
ID2915	2915	52	128.0	25.84500648508431	411.57652399481196	0.0	6.0	6	6.395531281654176	1		828.1317829457352	848.0	0.0	848.0	106829.0	128.29259647414392	0.5676889286344319	4.674965248505397	-0.05821213988012321	1.255607419467819E-4	8.270501641377558	5.176870176616215	1.6330589965949278	1.5975872214712268	128.5	44.17867191599725	0.8273469675788743	0.948339483394834
ID3588	3588	52	149.0	26.168911335578002	411.8591470258137	0.0	14.0	14	6.8752467663563115	1		1812.899328859057	1850.0	0.0	1872.0	270122.0	260.75373452189467	0.5118938943273056	4.707949362614763	-0.024633767782725628	-0.03949878353688076	9.049274805920215	5.385245638230755	1.763356866495094	1.6803829228657476	148.5	46.49035811023505	0.8633969986742546	0.9801980198019802
ID3974	3974	52	140.0	26.052311435523112	412.007299270073	0.0	8.0	8	6.603669768180365	1		1080.1167883211701	1080.0	1080.0	1096.0	147976.0	1.3669722523468175	0.5701815197860817	573.8577993940546	-0.040670484519767715	0.06902598917609078	8.35938019623484	5.423340815297324	1.6656918476909783	1.5413709890140017	136.99999999999997	44.37670762760772	0.8742190680329601	0.97508896797153
ID2696	2696	52	123.0	25.631972789115643	411.1625850340136	0.0	3.0	3	6.2444344065347	1		455.0162601626022	459.0	0.0	459.0	55967.0	41.45805380433628	0.6129999520637728	8.342074950445882	-0.00461257395390197	-0.03536382326545254	7.912525781384122	5.078782042198509	1.6073350230995804	1.5579573440326135	122.50000000000003	41.859841408199244	0.8785182655540047	0.9839357429718878
ID3464	3464	52	138.0	26.172749391727493	411.9610705596107	0.0	9.0	9	6.6036697681803656	1		1203.2773722627694	1212.0	0.0	1229.0	164849.0	103.5690115139921	0.5321108591397437	8.070080101760752	-0.06436171996354471	-0.03938503158057161	8.540594777301571	5.317132438835694	-1.4676791469768107	1.6062407464072357	137.0	45.0108360259707	0.8497599765348823	0.9681978798586572
ID2889	2889	52	124.0	25.257062146892657	411.26553672316385	0.0	1.0	1	6.128667601500941	1		196.55172413793062	200.0	0.0	200.0	22800.0	26.1468577636882	0.6356148693587269	5.842521878742262	-7.118101999723581E-4	0.009933608501016726	8.020667479825569	4.951814980568108	-1.5324817498324368	1.6197429652158328	117.99999999999997	41.9148346584763	0.844027032933842	0.9752066115702479
ID4458	4458	52	147.0	26.25563063063063	411.2533783783784	0.0	19.0	19	6.863662517577698	1		2466.2162162162194	2500.0	0.0	2500.0	365000.0	289.62890966455103	0.48206297752542904	5.5393187396417325	0.014232323656139198	0.046187120206526926	9.154184632181984	5.266556903553826	-1.2815407018939609	1.7381725479895263	148.0	48.376707627607715	0.7946922228849521	0.9456869009584666
ID2764	2764	52	124.0	25.5	411.0550964187328	0.0	2.0	2	6.206085419025319	1		328.5750000000003	337.0	0.0	337.0	39429.0	52.83471333103911	0.6431836627713644	4.868487430401815	0.038853259844605456	0.08192744443442931	7.738417727252214	5.214799168487766	1.5823892847829972	1.4839339881033748	121.0	41.74330849220108	0.872612639901289	0.983739837398374
ID3503	3503	52	134.0	26.290262172284645	411.68601747815234	0.0	11.0	11	6.5187705746970455	1		1459.1791044776114	1470.0	0.0	1490.0	195530.0	127.01339996480857	0.5374827934573558	8.032363564657375	-0.004000510012653055	0.03086365225518146	8.270794448891285	5.260172548248743	1.6983196999284143	1.572342803021711	133.5	45.83938843961697	0.7983870792378186	0.9401408450704225
ID4272	4272	52	143.0	26.020689655172415	411.70804597701147	0.0	18.0	18	6.793742230659746	1		2327.4482758620725	2360.0	0.0	2360.0	337480.0	276.20387827740467	0.4861046485172573	5.512652832574607	0.02961184546610792	0.0013868399368414295	8.98039441285017	5.2513460770121325	-1.3217779790010635	1.7101128512862669	145.00000000000003	46.44562784582615	0.8446721794549195	0.9731543624161075
ID4438	4438	52	149.0	26.168911335578002	411.8591470258137	0.0	16.0	16	6.8752467663563115	1		2078.409395973152	2121.0	0.0	2138.0	309683.0	298.9387990656194	0.5112110406805619	4.703854874164904	-0.024633767782725628	-0.03949878353688076	9.049274805920215	5.385245638230755	1.763356866495094	1.6803829228657476	148.5	46.49035811023505	0.8633969986742546	0.9801980198019802
ID2649	2649	52	124.0	25.414600550964185	411.0977961432507	0.0	0.0	0	6.206085419025319	1		80.31932773109237	81.0	0.0	81.0	9558.0	7.425257825928512	0.7875048170946579	9.531132793473258	-0.010401979930472718	0.08352954729054746	8.141017889592133	4.957544742918666	1.6636679216855672	1.6421471336634381	120.99999999999999	42.05863114545658	0.8595773565887572	0.9797570850202428
ID3737	3737	52	141.0	26.067857142857143	411.925	0.0	10.0	10	6.675581178124547	1		1321.6928571428548	1331.0	0.0	1359.0	185037.0	112.5319392825189	0.534848612622227	8.18559141576588	-0.0235253820817175	-0.006489785500710653	8.508800912712223	5.403185943948395	1.67263010215352	1.5747747719550793	140.00000000000006	45.05117912129014	0.8668133178322965	0.9756097560975612
ID3514	3514	52	144.0	25.973193473193472	411.97902097902096	0.0	12.0	12	6.746726148605861	1		1582.013793103448	1593.0	0.0	1593.0	229392.0	132.2914494070083	0.5315616579627389	8.300947144780535	-0.12535485812422997	0.16963186373885147	8.967066927620195	5.391171279905331	1.7703558387647025	1.663287338141788	143.0	45.53460542247214	0.8666879259497975	0.9896193771626297
ID2716	2716	52	128.0	25.604497354497354	411.6031746031746	0.0	4.0	4	6.333012368467128	1		560.4435483870967	565.0	0.0	565.0	69495.0	50.7384978225641	0.5922130808463731	8.216768908058915	0.06448366632540518	0.10629721503809338	7.909496014603724	5.334012999505382	-1.5123716182291629	1.4828415332578238	126.0	42.26086284235476	0.8865509295459639	0.9921259842519686
ID4412	4412	52	148.0	25.872222222222224	411.69222222222226	0.0	17.0	17	6.90988298942671	1		2159.9200000000037	2204.0	0.0	2204.0	323988.0	309.59370473803654	0.5232253454025733	4.792919736637899	-0.058989855768173886	0.05963029851276521	8.778591546985176	5.6438497006896515	-1.312435273924944	1.5554261740727209	150.0	46.98668401904417	0.8537909156810992	0.9868421052631581
ID3807	3807	52	148.0	26.15990990990991	411.80405405405406	0.0	15.0	15	6.863662517577699	1		1953.9729729729781	1967.0	0.0	2006.0	289188.0	161.7399839057188	0.5156736169952578	8.220540511894312	-1.2511675560574086E-4	0.08144897697378453	9.074673009597268	5.352339400554099	1.7705015336840182	1.6954591871841713	148.00000000000003	46.445627845826145	0.8621481555815732	0.9801324503311261
ID4641	4641	53	182.0	431.34657534246577	242.97305936073062	0.0	19.0	19	7.621781565260304	1		2514.2185792349665	2542.0	0.0	2542.0	460102.0	265.0138629675882	0.5343548250860088	6.6079746206295855	0.02374729551182722	-0.06846323863522724	11.762161269272651	5.140516163695786	0.7521772255838343	2.288128447555784	182.5	57.02873430748622	0.7051560994987819	0.9383033419023136
ID3971	3971	53	164.0	432.4189463019251	243.88500506585615	0.0	12.0	12	7.236157563046397	1		1607.2363636363661	1637.0	0.0	1637.0	265194.0	219.38297316228787	0.6081159469226499	5.540843211003481	-0.08746007114375363	-0.15995973055555854	11.198697809326607	4.9698668243309685	0.6297576528907322	2.2533194963094707	164.5	54.04182106655893	0.7078085688281279	0.9508670520231214
ID3719	3719	53	170.0	432.14110127826945	243.5599803343166	0.0	14.0	14	7.345306372654072	1		1826.0	1892.0	0.0	1892.0	314072.0	348.16773533718566	0.5503747697866591	3.7236089956819813	-0.030499777161780383	-0.06328402871782489	11.460341912306298	5.047229283329846	0.6355481367247955	2.27062042736158	169.5	54.474115208424756	0.7177929634249661	0.952247191011236
ID2952	2952	53	146.0	432.95205479452056	244.00913242009133	0.0	3.0	3	6.817128675830714	1		479.00000000000074	479.0	479.0	479.0	69934.0	7.41508220166651E-13	0.7459638494058123	5.519910972545526E14	0.021813078154687228	-0.03933367509129281	10.416007394388743	4.661663894490377	0.6492414794412731	2.23439690851574	145.99999999999997	49.97081191485972	0.7347336121868435	0.9573770491803278
ID2856	2856	53	147.0	432.78327645051195	244.01877133105802	0.0	2.0	2	6.828791864299668	1		347.1448275862068	352.0	0.0	352.0	50336.0	41.196510658324534	0.7530033692506383	7.239264257223705	0.03841056690046022	-0.0034437209167804813	10.0591780710645	4.756928189707345	0.6644606317716407	2.1146373604776567	146.5	52.688268532945436	0.6631620037214448	0.915625
ID3658	3658	53	161.0	432.52830188679246	243.81656184486374	0.0	9.0	9	7.1141599576634995	1		1240.2012578616325	1256.0	0.0	1256.0	197192.0	140.41947915082844	0.6425776965772684	6.910262277266569	-0.04177035261055842	-0.17290559207735645	11.176800185894448	4.752370952768795	0.6305802988598215	2.3518366510052617	159.0	53.351196431366596	0.7019701775627729	0.9408284023668639
ID4107	4107	53	160.0	432.68840579710144	244.10662525879917	0.0	10.0	10	7.158763278359629	1		1366.913580246911	1384.0	0.0	1384.0	221440.0	153.2994631578783	0.6665401439218033	7.132486385448294	0.018691905265604086	0.01407969280355925	10.849449185332974	4.922498861105893	0.6328796683273405	2.204053163131769	161.0	52.80151830097924	0.7256762646668168	0.9554896142433235
ID2862	2862	53	153.0	432.83333333333337	243.89403973509934	0.0	7.0	7	6.93287767191607	1		980.0196078431384	993.0	0.0	993.0	149943.0	113.1579863560723	0.712719884498373	7.207955316753685	-0.006174431986724351	0.028436870647580943	10.461663616851768	4.79295844255176	0.6531981164205101	2.1827152774731764	151.0	52.50281539872885	0.6883695106300763	0.9235474006116208
[truncated: 1,503 more rows]
