# Supplementary material for: DeepBacs for multi-task bacterial image analysis using open-source deep learning approaches
Source: Commun Biol. 2022 Jul 9;5:688. doi: 10.1038/s42003-022-03634-z (PMC9271087; doi:10.1038/s42003-022-03634-z)
Supplement: Supplementary file 15 — Supplementary Data 1 [file 42003_2022_3634_MOESM15_ESM.zip › Figure_2/Tracking_csvs/live_cell_TL_2min_pos5_tracking.csv]

LABEL	ID	TRACK_ID	QUALITY	POSITION_X	POSITION_Y	POSITION_Z	POSITION_T	FRAME	RADIUS	VISIBILITY	MANUAL_SPOT_COLOR	MEAN_INTENSITY_CH1	MEDIAN_INTENSITY_CH1	MIN_INTENSITY_CH1	MAX_INTENSITY_CH1	TOTAL_INTENSITY_CH1	STD_INTENSITY_CH1	CONTRAST_CH1	SNR_CH1	ELLIPSE_X0	ELLIPSE_Y0	ELLIPSE_MAJOR	ELLIPSE_MINOR	ELLIPSE_THETA	ELLIPSE_ASPECTRATIO	AREA	PERIMETER	CIRCULARITY	SOLIDITY
Label	Spot ID	Track ID	Quality	X	Y	Z	T	Frame	Radius	Visibility	Manual spot color	Mean intensity ch1	Median intensity ch1	Min intensity ch1	Max intensity ch1	Sum intensity ch1	Std intensity ch1	Contrast ch1	Signal/Noise ratio ch1	Ellipse center x0	Ellipse center y0	Ellipse long axis	Ellipse short axis	Ellipse angle	Ellipse aspect ratio	Area	Perimeter	Circularity	Solidity
Label	Spot ID	Track ID	Quality	X	Y	Z	T	Frame	R	Visibility	Spot color	Mean ch1	Median ch1	Min ch1	Max ch1	Sum ch1	Std ch1	Ctrst ch1	SNR ch1	El. x0	El. y0	El. long axis	El. sh. axis	El. angle	El. a.r.	Area	Perim.	Circ.	Solidity
			(quality)	(pixel)	(pixel)	(pixel)	(sec)		(pixel)			(counts)	(counts)	(counts)	(counts)	(counts)	(counts)			(pixel)	(pixel)	(pixel)	(pixel)	(radians)		(pixel^2)	(pixel)
ID8704	8704	0	137.0	398.09452736318406	418.16169154228857	0.0	1.0	1	6.530966601401967	1		40.7462686567164	42.0	0.0	42.0	5460.0	7.174187824053638	0.3950517395562746	3.216686682008473	-0.020321282080503187	-0.009550814002053501	8.065360457952965	5.461004075774511	0.08566053774409044	1.4769006479470699	134.0	43.90457167260815	0.8735648950343837	0.9781021897810219
ID9089	9089	0	135.0	399.0068153655514	420.3351920693928	0.0	14.0	14	6.543139895472192	1		549.1044776119398	549.0	549.0	563.0	73580.0	1.2094157958139042	0.4909135191187951	298.9935940616851	-0.04353881061484261	-0.1700237923399032	8.269111955230903	5.491916979440818	3.131279603870702	1.5056877200049839	134.5	46.60332046211717	0.7782129012255233	0.950530035335689
ID8900	8900	0	135.0	398.57662835249045	419.529374201788	0.0	8.0	8	6.445109785487341	1		302.63565891472837	305.0	0.0	305.0	39040.0	26.853752642931482	0.5309033351938558	7.816508321956551	0.06301115846905356	0.07706803572041629	7.677720598082893	5.667682531099621	0.10841907003003737	1.3546490220568674	130.5	43.988831612691214	0.8474918335553403	0.9630996309963099
ID9220	9220	0	147.0	399.4089874857793	420.3259385665529	0.0	15.0	15	6.828791864299668	1		578.0000000000003	586.0	0.0	586.0	84966.0	68.11553440587005	0.44782069731986407	5.2492958093156545	-0.034167063384016864	-0.04091996511895338	9.300368411747787	5.179628661299012	3.052317088924779	1.7955666361254794	146.5	47.88334323126358	0.8029316142357997	0.9766666666666667
ID9093	9093	0	137.0	399.05555555555554	420.079012345679	0.0	12.0	12	6.555290583552474	1		458.1111111111123	465.0	0.0	465.0	61845.0	56.386415568791946	0.4880895091434082	5.329626213815353	0.01539809440181669	-0.017720250829173854	8.123033510154395	5.467655948987211	0.06956442469330981	1.4856519111556472	135.0	45.72573795698965	0.811376053725042	0.9473684210526315
ID8678	8678	0	133.0	398.21535580524346	418.3501872659176	0.0	0.0	0	6.5187705746970455	1		8.932330827067673	9.0	0.0	9.0	1188.0	0.7803989725717082	0.11979194859906586	2.4488850236542246	-0.08765114878886318	-0.04526108520911606	8.314760872391682	5.366969308999314	0.09440723521707711	1.5492469573935372	133.5	44.40089758141727	0.850957029972052	0.9744525547445255
ID8742	8742	0	136.0	399.0110294117647	418.59436274509807	0.0	5.0	5	6.579524642479541	1		188.19117647058843	191.0	0.0	191.0	25594.0	23.076206988498786	0.47554120665302274	5.256560172505487	-0.007192146640270853	-0.068101776354938	8.077728321847571	5.650255749164222	0.17770959989322277	1.4296217163342417	136.0	44.938407953209754	0.8462786945443957	0.974910394265233
ID9384	9384	0	141.0	398.4988137603796	420.4086595492289	0.0	19.0	19	6.687491234298748	1		728.4428571428581	739.0	0.0	739.0	101982.0	88.0090962784484	0.4791959039623096	5.3627225054266585	-0.05238503854176232	0.015968655623759914	8.854756632075537	5.343370744192198	3.11620523638131	1.6571480917171852	140.5	46.67224068033562	0.8105296110500704	0.9756944444444444
ID9034	9034	0	135.0	398.65413533834584	419.36340852130326	0.0	9.0	9	6.506551687525748	1		344.0000000000002	352.0	0.0	352.0	45408.0	52.65935466360929	0.504801999736877	4.382829868606375	0.03753216722005542	-0.225168982030137	7.894357754760022	5.8980411552776255	-0.09751204530664885	1.3384711206526716	133.0	43.9016892392373	0.8671596122268043	0.9851851851851852
ID8843	8843	0	125.0	398.54266666666666	418.68	0.0	3.0	3	6.3078313050504	1		113.1935483870969	116.0	0.0	116.0	14036.0	17.895667559157552	0.48559451722905833	4.135016560617969	0.14062355471008822	-0.21395093637522256	7.783569943915402	5.7091649880626445	3.1271492160945966	1.3633464718903996	125.0	42.53797202900239	0.8680931201421074	0.9881422924901185
ID9163	9163	0	135.0	399.07393483709274	420.0025062656642	0.0	11.0	11	6.506551687525748	1		426.4887218045102	433.0	0.0	433.0	56723.0	52.89635614152292	0.49114743755449236	5.31132756923825	-0.07533677625563319	0.15495047341884854	8.14266921385361	5.6025768243130685	0.04314742779626912	1.4533793054862718	133.0	44.23707848178317	0.8540604877052234	0.9743589743589743
ID9196	9196	0	141.0	398.56235011990407	420.48681055155873	0.0	17.0	17	6.651697090182843	1		655.359712230216	660.0	0.0	675.0	91095.0	56.00414156453395	0.49266326388490633	7.724634262858326	-0.018468018845799315	0.003410902019669038	8.68004637492669	5.257884633724152	0.029137044636151986	1.6508628430629193	139.0	46.017534024490274	0.8248557004328033	0.9686411149825784
ID9360	9360	0	137.0	399.32787878787883	420.4818181818182	0.0	13.0	13	6.615709285501534	1		495.8978102189766	507.0	0.0	507.0	67938.0	74.47169662436029	0.4709680070885041	4.26401886493362	-0.01819148906790006	0.0037022088504478903	8.28165820945898	5.50563124710009	0.01684506820852194	1.504215926887779	137.5	44.131184507117595	0.887199714813656	0.9927797833935018
ID9266	9266	0	142.0	398.88633686690224	420.25971731448766	0.0	16.0	16	6.711247938722454	1		597.3566433566428	619.0	0.0	619.0	85422.0	114.1045607459218	0.4560935947185621	3.2796339378164756	0.023133706313403765	-0.1449691818750012	8.807163743059338	5.362314751467103	2.999279631947396	1.6424182748037572	141.5	45.97280376008136	0.841326022144271	0.9826388888888888
ID9333	9333	0	143.0	398.5687645687646	420.14801864801865	0.0	18.0	18	6.746726148605861	1		671.5352112676081	691.0	0.0	691.0	95358.0	114.73445517922717	0.4772728979819427	3.781908093516815	-0.05196056046271019	0.024438951477248817	8.5407795328697	5.549822632434582	0.014418784294826903	1.5389283763692196	143.0	46.28724709878993	0.8387319694880228	0.9694915254237289
ID8920	8920	0	141.0	398.48088410991636	418.98267622461174	0.0	6.0	6	6.6636498349357165	1		223.04347826086925	228.0	0.0	228.0	30780.0	33.37048601262061	0.5051102049515194	4.48616079185652	0.035499544866744316	0.0182679102486268	8.14491809396675	5.635119550064522	0.08972683700754756	1.445385146065533	139.5	44.32909492982799	0.8920852175790057	0.9823943661971831
ID8792	8792	0	137.0	398.7536231884058	419.57608695652175	0.0	10.0	10	6.627726932618989	1		384.4565217391298	393.0	0.0	393.0	53055.0	57.52017983754333	0.49646016867084686	4.434822494645869	0.006086970318810993	-0.028809842930968017	8.116955803057877	5.7469942268933805	-0.05099492172721934	1.4123828009212414	138.0	44.723368536513306	0.8670016752151868	0.9857142857142858
ID8921	8921	0	137.0	398.36691086691087	418.45238095238096	0.0	2.0	2	6.591608260818253	1		82.76470588235311	84.0	0.0	84.0	11256.0	10.148698361433942	0.43355222276338196	4.9327911221891	-0.011153213786401063	-0.006638285229763705	8.264409501094313	5.462687877380924	0.03333738359168903	1.5128833436217977	136.5	44.131184507117595	0.880747353251375	0.9891304347826086
ID8761	8761	0	143.0	398.77464788732397	418.9964788732394	0.0	7.0	7	6.723094811029982	1		258.6056338028175	264.0	0.0	290.0	36722.0	38.188772949424305	0.45080299468621077	4.208338084558885	-0.003301277680657059	0.01382277138375011	8.268140677477485	5.600797114439767	3.0551194870192915	1.4762435611461218	142.0	46.376707627607715	0.8296566153461954	0.9659863945578231
ID8958	8958	0	139.0	398.36111111111114	418.5036231884058	0.0	4.0	4	6.627726932618989	1		153.73913043478282	156.0	0.0	156.0	21216.0	18.711526697603365	0.4748696558915543	5.290856358219047	0.010082855462544775	0.02123808132448762	8.241878324332092	5.5947466959112475	0.04474939403973303	1.4731459299766727	138.0	44.33820372937879	0.8821303436061678	0.9857142857142858
ID8768	8768	1	182.0	63.82136279926335	113.8351749539595	0.0	10.0	10	7.590394548326596	1		376.491712707182	385.0	0.0	385.0	68145.0	56.75469816916063	0.9887640449438203	6.59618768067733	0.14545083638262607	0.07389367360198862	10.371170724710126	5.950835366510974	0.19145181497988675	1.7428092168496392	181.0	51.864228577288706	0.8455758943574615	0.9783783783783784
ID9250	9250	1	191.0	63.472735268249785	114.75593667546174	0.0	15.0	15	7.7665773305767285	1		550.157068062828	568.0	0.0	568.0	105080.0	99.33821250121916	0.9784421337772825	5.477875345310894	0.0249194568630859	-0.021470979336466293	10.314073255717256	6.069404176429916	0.20916244490955682	1.6993551518238315	189.50000000000003	53.050490990544944	0.8461361749553448	0.9668367346938777
ID8707	8707	1	148.0	63.00111111111111	111.82777777777778	0.0	1.0	1	6.90988298942671	1		42.71333333333335	43.0	0.0	43.0	6407.0	3.5109352979892288	0.9910913140311803	12.111365950427917	-0.0252154938845199	0.04169637971434229	8.901862662208622	5.522437175533697	0.267722120087329	1.6119445779568025	150.0	47.751266225406575	0.8266684033193629	0.9554140127388535
ID9027	9027	1	178.0	63.973634651600754	113.6195856873823	0.0	9.0	9	7.506054213402067	1		343.05084745762616	345.0	0.0	345.0	60720.0	25.931787966097637	0.9924528301886792	13.17886035764954	-0.05815483308750726	0.03484668202230984	10.000735195315473	5.79832512305484	0.1948692689667958	1.7247627518421385	176.99999999999994	52.24339614892797	0.8149300422279453	0.9698630136986297
ID9347	9347	1	181.0	63.61878453038674	114.41620626151013	0.0	13.0	13	7.590394548326596	1		491.50828729281596	497.0	0.0	497.0	88963.0	52.0981572274374	0.9742647058823528	9.311294582199903	0.0041807118250017355	-0.004794064691215147	10.208601445111624	5.886570658393412	0.16831800528198004	1.734218790112646	181.0	52.857530578769136	0.8140942728080779	0.9627659574468085
ID9349	9349	1	194.0	63.16666666666667	114.43298969072166	0.0	19.0	19	7.858251581595959	1		717.2447916666677	721.0	0.0	721.0	137711.0	52.03369301071522	0.9727413086301443	13.593771608716015	0.0034441688075854135	0.040538416586924704	10.748844767568421	5.958343594143473	0.15903886676315326	1.8039988123769144	194.0	54.8260710224993	0.8110307959455045	0.9699999999999999
ID8646	8646	1	156.0	63.6677559912854	112.83006535947712	0.0	5.0	5	6.9786397375219185	1		189.49019607843098	192.0	0.0	192.0	28992.0	21.87948980902888	0.9610389610389611	8.488565858580296	0.48485358658492766	0.10450031030916516	10.258046747967567	5.097247395575926	0.22910918049206597	2.012467897255855	153.00000000000003	48.6281605997889	0.8130656436037504	0.9870967741935486
ID9064	9064	1	195.0	63.281786941580755	114.62113402061856	0.0	14.0	14	7.858251581595958	1		520.9166666666654	532.0	0.0	532.0	100016.0	76.18215518012242	0.9860596819864954	6.7897830936307475	0.06756111029141866	0.06603145121176891	10.438782103320012	6.138797864076129	0.1337090577936224	1.7004603074499534	193.99999999999994	54.692655702034884	0.814992421380286	0.9651741293532335
ID9322	9322	1	201.0	63.43382352941177	114.50735294117646	0.0	18.0	18	8.058239062071396	1		667.5148514851496	681.0	0.0	681.0	134838.0	95.1121478774317	0.9933541700937654	6.994788532653164	-0.012051604958490125	0.07044913283634659	10.903706400580427	6.186582174632432	0.16239624214983164	1.7624766135476504	204.0	55.60989317173667	0.8289644568210683	0.9784172661870504
ID8907	8907	1	156.0	63.03804930332261	112.2245444801715	0.0	2.0	2	7.035423747122803	1		76.97435897435903	79.0	0.0	79.0	12008.0	12.527105433985069	0.978239035821895	6.077032591462217	0.0846896583835554	0.1385302855633083	9.090161236618824	5.720399673099606	0.275854882560052	1.5890779938621507	155.50000000000006	48.245006215333746	0.8395286546819154	0.9628482972136226
ID8651	8651	1	148.0	62.911896745230074	112.1240179573513	0.0	0.0	0	6.875246766356311	1		2.979729729729721	3.0	0.0	3.0	441.0	0.24659848095803555	0.9732435425188132	11.919480111582176	0.0801587425784473	0.020564793935590405	9.046494114738191	5.406335625365757	0.23189323632430625	1.6733134495559856	148.49999999999997	47.21394703741582	0.8371353870405117	0.9705882352941176
ID8952	8952	1	162.0	63.42028985507246	112.5031055900621	0.0	4.0	4	7.158763278359629	1		151.13043478260897	154.0	0.0	154.0	24332.0	20.889928923641374	0.9915966386554623	7.204081649740527	3.5680260183901914E-5	-0.01864827782643065	9.409238078200044	5.568060238702174	0.23859131185211746	1.6898592462773334	161.0	49.09522125495383	0.8393774485415232	0.969879518072289
ID9146	9146	1	180.0	63.82674199623352	113.94915254237289	0.0	11.0	11	7.506054213402069	1		413.30337078651587	418.0	0.0	418.0	73568.0	44.18257050688908	0.9811332753905837	9.265359534808253	-0.07112900476815061	0.06532278805252739	10.039340774728577	5.8896625540714105	0.18099987418064112	1.704569775018532	177.0	51.86995338982745	0.8267066191924559	0.9752066115702479
ID9082	9082	1	182.0	63.80769230769231	114.12545787545787	0.0	12.0	12	7.611333607551958	1		453.98360655737787	459.0	0.0	459.0	83079.0	47.85262120461191	0.9889509433962264	9.434417951840205	0.03147264248638698	0.029276461462955632	10.42411480006324	5.77675234466815	0.16925021509377644	1.804493974834239	182.0	53.09522125495384	0.8112792761158961	0.9655172413793104
ID8923	8923	1	171.0	63.684418145956606	113.09072978303747	0.0	6.0	6	7.334464586120832	1		223.5476190476194	229.0	0.0	229.0	37556.0	35.01664437833351	0.9879500788982931	6.345342148184304	0.036544643960657035	0.005878771421972158	9.72138123405666	5.726840819331901	0.21085939571533485	1.6975120386165659	169.00000000000003	50.48966997948985	0.8330892005135389	0.9712643678160919
ID9211	9211	1	189.0	63.412655971479495	114.56149732620321	0.0	16.0	16	7.715176518808163	1		595.063829787234	608.0	0.0	608.0	111872.0	87.97165422311636	0.9819515379593718	6.702669628799969	-0.034540348323537515	0.04232257706925625	10.395593457787376	5.831422663163832	0.19534706570147584	1.7826856426399484	186.99999999999997	53.09522125495384	0.8335671683168822	0.9714285714285713
ID9179	9179	1	191.0	63.310405643738974	114.61111111111111	0.0	17.0	17	7.756324418739617	1		634.7619047619066	645.0	0.0	645.0	119970.0	80.82895934436566	0.9857651245551603	7.796854559597547	-0.19053032448836632	0.03328852812778389	10.60477417288455	5.88450774877112	0.1602461137921814	1.802151450153019	189.00000000000006	53.68169582332594	0.8241745780174451	0.9642857142857145
ID8861	8861	1	163.0	63.41794871794871	112.42	0.0	3.0	3	7.192034239689489	1		118.77300613496969	121.0	0.0	121.0	19360.0	16.313782937960138	0.9916758164594133	7.250102341581642	0.009672743961908245	0.038985771139128884	9.451226123814065	5.590999416966574	0.2541130400499181	1.69043589865761	162.49999999999994	48.44493971508095	0.8700944324874045	0.978915662650602
ID8765	8765	1	174.0	63.48454106280194	113.23623188405797	0.0	7.0	7	7.410023978821115	1		263.3255813953478	268.0	0.0	268.0	45292.0	35.186534459397194	0.9766751987523943	7.395395398168866	0.00579157303489205	0.026631449370676297	10.00914017017763	5.590071297796026	0.183574482034236	1.790521021462444	172.50000000000003	51.90388354186294	0.8046356231420121	0.9583333333333335
ID8893	8893	1	172.0	63.86608863198459	113.2495183044316	0.0	8.0	8	7.420755373261929	1		297.52023121387305	301.0	0.0	301.0	51471.0	32.26950277349413	0.9845261121856868	9.147968204794584	-0.0750942521781126	0.1358387138018787	10.191170105723675	5.677845239569552	0.2541658202136665	1.7949010012989164	173.0	50.77813465500117	0.8431454122926362	0.9914040114613177
ID9184	9184	2	152.0	169.00273224043715	138.23879781420766	0.0	17.0	17	6.967227399979714	1		632.8947368421045	650.0	0.0	650.0	96200.0	104.39121260972584	0.8042461676961163	5.4049383666501285	0.006746026335646257	0.14138483343626515	9.410043632312018	5.442501517701938	0.5389524011797995	1.7289923763375172	152.5	49.87328556342213	0.7704487382882889	0.9472049689440993
ID8673	8673	2	134.0	169.25061728395062	136.10123456790123	0.0	0.0	0	6.555290583552474	1		6.896296296296317	7.0	0.0	7.0	931.0	0.84882776125063	0.6820234869015365	6.588607074246374	-0.05791351383808367	-0.022335225793485427	8.906714561770688	4.9944031349074365	0.49053431553917254	1.7833391340636662	135.0	46.43427235696248	0.7868036098060005	0.9540636042402827
ID9155	9155	2	143.0	169.7612293144208	137.70449172576832	0.0	11.0	11	6.699380116989518	1		417.9148936170213	427.0	0.0	427.0	58926.0	61.837862807471936	0.8517086966768794	6.217013186687706	0.04334078590792504	0.10467946521737902	9.086041257564448	5.154945836410256	0.5421971445904463	1.7625871436685518	141.0	46.271817616624915	0.827553076824072	0.9724137931034482
ID8932	8932	2	155.0	169.28918322295806	136.40397350993376	0.0	6.0	6	6.93287767191607	1		221.31578947368342	232.0	0.0	232.0	33640.0	48.78774423410095	0.7969602334232814	4.023739364033023	0.2928747895877243	-0.060879021026465946	9.377111155522597	5.552815792606426	0.5126764571979128	1.688712809095562	150.99999999999997	47.97070654571485	0.8245833876657571	0.9710610932475883
ID9092	9092	2	145.0	169.76303854875283	138.1077097505669	0.0	12.0	12	6.840435166640879	1		448.42953020134104	464.0	0.0	464.0	66816.0	83.84173112974149	0.8786142509519828	5.00293192733474	0.08057240404611951	0.007873376369383513	9.313822447202744	5.253862497323301	0.5142786345225685	1.7727571766386887	147.0	47.05366850224286	0.834334537609761	0.9865771812080537
ID9029	9029	2	150.0	169.72369878183832	137.07032115171648	0.0	9.0	9	6.921389879977901	1		342.3733333333333	347.0	0.0	347.0	51356.0	39.933425582426636	0.8291017589396475	7.7725465071807855	0.04356261743255969	0.08003294646290487	9.468588156369512	5.412429926163711	0.4676228750909262	1.7494153800677053	150.5	47.66557821041573	0.8324087422867555	0.9868852459016394
ID8710	8710	2	145.0	169.46091954022987	135.87586206896552	0.0	1.0	1	6.793742230659746	1		43.083333333333464	44.0	0.0	44.0	6204.0	6.306285021249088	0.8197817669834571	6.155235060875566	0.08233320559337526	-0.03684415678892652	8.768306516297399	5.461884587940722	0.5024699397809813	1.6053628331248366	145.00000000000003	45.85915327745405	0.8664146809042101	0.9731543624161075
ID9254	9254	2	153.0	169.2888888888889	138.31111111111113	0.0	16.0	16	6.90988298942671	1		600.7399999999997	613.0	0.0	613.0	90111.0	86.10750499292914	0.7953080639537778	6.181187884962788	0.29469467971399266	0.12845363259330528	10.019023738677728	5.142897873348399	0.5492917487970643	1.9481280759235875	150.0	48.21733116384896	0.8107646151779689	0.9836065573770492
ID9353	9353	2	153.0	169.6290322580645	138.15483870967742	0.0	13.0	13	7.024103669400641	1		487.9870129870119	501.0	0.0	501.0	75150.0	79.94793951597202	0.8164308928218054	5.486956719717786	0.039306523914157135	0.053967350583992366	9.111215662862229	5.648889638987565	0.5971221105901992	1.6129215200060463	155.0	47.1087438506449	0.877684672782109	0.9935897435897437
ID8653	8653	2	146.0	169.67018779342723	136.21478873239437	0.0	5.0	5	6.723094811029982	1		194.61971830985874	196.0	0.0	196.0	27636.0	16.44795462261514	0.784733284539544	10.405277971206587	-0.0601743912122532	-0.093369625922549	9.346062982761731	5.1908423838133535	0.5141534577037328	1.800490612449655	142.0	46.921041840398715	0.8105184683244314	0.9759450171821306
ID9326	9326	2	156.0	169.1411889596603	137.8588110403397	0.0	18.0	18	7.069275219628611	1		672.0754716981123	685.0	0.0	685.0	106860.0	93.49457082794441	0.8027983583669159	6.402078140267061	-0.07902958181019717	0.008436567243239292	9.301144262687583	5.602252828177611	0.513998805134844	1.6602507148384458	157.0	48.77639821251068	0.8292587470688898	0.9661538461538464
ID8783	8783	2	144.0	169.81954022988504	137.41494252873565	0.0	10.0	10	6.793742230659745	1		384.62068965517113	390.0	0.0	390.0	55770.0	45.64386124075727	0.8196253296718231	7.591256380478238	0.012716943906658127	-0.027298939533307445	9.223041426883595	5.249715767699631	0.4743322966483743	1.7568649113597692	145.0	48.26374527572559	0.7822324457484728	0.9477124183006536
ID9071	9071	2	153.0	169.0244299674267	138.14495114006516	0.0	14.0	14	6.990033442639017	1		514.5	539.0	0.0	539.0	79233.0	112.63941252910529	0.7798471828744156	4.0026884695007245	0.1369596310606542	0.20540595963481145	9.456059199578412	5.455916707539174	0.5709255939743145	1.7331751392963355	153.5	48.924401649173916	0.8058740997209064	0.9593750000000002
ID9263	9263	2	151.0	169.32207207207207	138.4132882882883	0.0	15.0	15	6.863662517577697	1		562.3648648648649	574.0	0.0	574.0	83230.0	81.16466412610059	0.7595512506562465	5.9818613308304895	0.05687543797894525	-0.09802336977396135	9.073790587292134	5.436277970925676	0.5545245678945467	1.6691182157756865	147.99999999999997	47.84372379528902	0.8124967461266998	0.9641693811074916
ID8916	8916	2	144.0	169.4625850340136	135.9251700680272	0.0	2.0	2	6.840435166640879	1		79.7687074829933	82.0	0.0	82.0	11726.0	13.386799891372716	0.835246243739566	5.423828722304268	-0.08951190445623457	0.12339638192172848	9.093593889368297	5.41703454611679	0.506627654778635	1.6787033222608954	147.0	46.38477996850705	0.8585709643001781	0.98989898989899
ID8853	8853	2	149.0	169.3899889988999	135.9796479647965	0.0	3.0	3	6.944346460023743	1		114.11842105263167	118.0	0.0	118.0	17346.0	21.116182617872553	0.8338248533959082	4.914590332316271	-0.03592061377201274	-0.04864031885179621	9.085710224216236	5.527080774010878	0.5655520218936587	1.6438533460445413	151.5	47.00016866785222	0.8618340805173306	0.9934426229508199
ID9368	9368	2	162.0	168.7709611451943	137.78527607361963	0.0	19.0	19	7.203090409536582	1		718.5370370370372	723.0	0.0	723.0	116403.0	56.80424475531948	0.7941429737144857	11.197988407306191	-0.02603795946904864	-0.006670821161010666	9.741468755479048	5.481581262848281	0.5034556049795291	1.777127490839621	163.0	51.4103527244076	0.7749903616186918	0.9560117302052786
ID8955	8955	2	149.0	169.29844961240312	135.8610188261351	0.0	4.0	4	6.921389879977901	1		151.92052980132442	155.0	0.0	155.0	22940.0	21.701466364835838	0.8262226695666669	6.334331080165747	-0.07609789546629418	-0.03206180047451714	9.226458821202947	5.43446480531252	0.5243178911331035	1.697767701464093	150.5	47.41473989349706	0.8412394272583735	0.9868852459016392
ID8797	8797	2	146.0	169.6352657004831	136.6328502415459	0.0	7.0	7	6.627726932618989	1		268.96402877697784	279.0	0.0	279.0	37386.0	52.14283755501815	0.8646606432473982	4.783826530026214	-0.05742629851874213	-0.07282095072027832	9.135641356347973	5.112749821520213	0.522739999760562	1.7868352012638873	138.0	46.071236479717705	0.817013464900008	0.9616724738675958
ID8925	8925	2	155.0	169.35101822079312	136.88585209003216	0.0	8.0	8	7.0354237471228025	1		304.9743589743591	313.0	0.0	313.0	47576.0	49.63270887135861	0.8525709632328894	5.6556305084794944	0.061660008401731026	0.09450090083637064	9.782570738143106	5.3325391237524515	0.4947326401397145	1.8345051974525812	155.5	48.75017993780446	0.8222195736652014	0.9841772151898734
ID8898	8898	3	209.0	451.44510739856804	204.15155131264916	0.0	8.0	8	8.166144815976763	1		291.0331753554502	304.0	0.0	304.0	61408.0	61.577159021851735	0.9867919656340716	4.694896851909298	-0.020613976218502722	0.02276461359528109	12.207243767986213	5.569886828347896	0.6883464302017035	2.191650233512383	209.5	59.66471777890577	0.73953496122955	0.9721577726218099
ID9026	9026	3	208.0	451.6038647342995	204.2793880837359	0.0	9.0	9	8.117274569709014	1		337.384615384615	344.0	0.0	344.0	70176.0	47.357272511777246	0.9837148852212582	7.065755086579633	-0.06466412791925545	-0.0456586013829715	12.198331108858468	5.540273960902431	0.7187046429721556	2.2017559411216436	207.0	61.92653081307086	0.6783076378710486	0.917960088691796
ID9315	9315	3	230.0	451.47452229299364	205.44338287331917	0.0	19.0	19	8.65805856969579	1		696.7033898305123	718.0	0.0	718.0	164422.0	122.06784366304284	0.9855186738541497	5.665882037042189	0.01016163110230056	0.019800175143998767	13.01783284321062	5.855773783286075	0.6857730342518643	2.223076458378046	235.49999999999997	64.54491655348072	0.710357038792966	0.9651639344262295
ID9317	9317	3	234.0	451.59078014184394	205.57021276595745	0.0	18.0	18	8.6488625410045	1		661.6638297872324	679.0	0.0	679.0	155491.0	107.33003742656558	0.991304347826087	6.137838799654136	-0.049201525977385085	-0.041309367490444705	13.166593208378774	5.820674576814036	0.679611678501851	2.2620390531410792	234.99999999999997	64.4847568069068	0.7101720790311151	0.9650924024640657
ID9062	9062	3	220.0	451.9771689497717	205.6248097412481	0.0	14.0	14	8.349243383340204	1		522.805429864256	530.0	0.0	530.0	115540.0	61.469158322918226	0.9938469248545255	8.478919345375195	-0.1015008011464211	0.019987497063659057	12.65190351457045	5.678295482909786	0.658724917206101	2.228116439633942	219.0	61.205998205726985	0.7346255154195942	0.9626373626373627
ID8967	8967	3	196.0	450.7604970008569	203.18637532133675	0.0	4.0	4	7.868371677974248	1		155.73846153846117	159.0	0.0	159.0	30369.0	22.595691307463266	0.9826548719796129	6.83209872057101	-0.048383204153864726	0.04131673186979269	11.940576417712899	5.448054281958348	0.648017812068018	2.191713922024426	194.5	57.153702332094234	0.7482396746436145	0.9725
ID8871	8871	3	218.0	452.0	204.5061162079511	0.0	10.0	10	8.33015937350939	1		371.53424657534396	382.0	0.0	382.0	81366.0	62.49977956477415	0.9844013760977798	5.897840917929642	0.0022631464713055373	-0.09024879587367245	12.465359592711984	5.877360964793536	0.6835643929928938	2.120911012167155	218.0	60.48630814782673	0.7487764939948398	0.9775784753363229
ID8648	8648	3	199.0	451.1434108527132	203.3501291989664	0.0	5.0	5	7.848118435431737	1		192.99481865284918	194.0	0.0	194.0	37248.0	13.96442556452458	0.976047585699469	13.652939403304963	0.13764161893937923	0.13620792832509124	11.95210163109733	5.249891180585652	0.6711380270830526	2.2766379759063904	193.50000000000003	60.46096756769079	0.6651822432455978	0.9370460048426151
ID8714	8714	3	189.0	450.7401055408971	203.1481970096746	0.0	1.0	1	7.7665773305767285	1		43.57142857142862	45.0	0.0	45.0	8235.0	7.910498583651088	0.9748857472344423	5.4380060127400265	0.07291618710358444	-0.06332297445209352	11.59175031066335	5.424616121337336	0.7137079062336863	2.136879375679329	189.5	56.17538654653792	0.7546176160571717	0.9643765903307888
ID8682	8682	3	180.0	450.53489439853075	203.37603305785123	0.0	0.0	0	7.6008712883693805	1		9.945054945054919	10.0	0.0	10.0	1810.0	0.7412493166610982	0.9817020142865042	13.292730743932964	0.0044498325548513375	0.00693070395757672	11.457187226400517	5.192747508808215	0.7167725594848828	2.2063824992388374	181.5	55.46722932301715	0.7413333670857315	0.9628647214854111
ID9259	9259	3	219.0	451.5650037792895	205.58767951625094	0.0	15.0	15	8.377787888430086	1		556.4000000000023	572.0	0.0	572.0	122408.0	93.37812362969542	0.9754397471410332	5.884487363335922	-0.022824105173208407	-0.03476807730048605	12.912942939486664	5.652618371575617	0.6328075106845304	2.284417961845759	220.5	62.18046184637257	0.7166557189763949	0.9524838012958964
ID8945	8945	3	202.0	451.32508250825083	203.6328382838284	0.0	6.0	6	8.018640596081465	1		230.21568627450972	236.0	0.0	236.0	46964.0	36.58140997397944	0.9932563098130609	6.271950932178957	-0.04275186225198247	-0.0217499517538916	12.067335120931878	5.492687266762244	0.6785952628630012	2.1969820116930068	202.0	58.90422291085308	0.7315910292506217	0.9619047619047619
ID9076	9076	3	220.0	451.8557617942769	205.21384377416862	0.0	12.0	12	8.28225696731313	1		451.75813953488284	456.0	0.0	456.0	97128.0	43.877666772314996	0.9722857787373915	10.151180417225168	0.0333471598691841	0.001953613501495958	12.47484762018711	5.722596261692876	0.7099676215345919	2.179927964461495	215.5	60.73349793268002	0.7341766173715876	0.9369565217391306
ID9207	9207	3	220.0	451.9232209737828	205.52397003745318	0.0	16.0	16	8.415696624516205	1		595.1300448430508	606.0	0.0	606.0	132714.0	80.61126909963595	0.9788687827214058	7.3038794108990714	-0.028825875660112577	0.003834013960203029	12.829167111605557	5.644673751556042	0.6830683757396808	2.2727916043099916	222.5	61.20586545147209	0.7463693435574457	0.96529284164859
ID8858	8858	3	194.0	450.77094017094015	203.25128205128206	0.0	3.0	3	7.878478774854901	1		118.76923076923049	120.0	0.0	120.0	23160.0	12.121510101352557	0.996551724137931	9.781298004352818	0.06837826908826813	0.015477506682103025	11.695049760956634	5.467915522426233	0.6974179280083832	2.138849752339862	194.99999999999997	58.76155016061689	0.709672517133101	0.9443099273607747
ID9178	9178	3	229.0	451.49566160520607	205.50939985538682	0.0	17.0	17	8.565654018541943	1		638.4242424242425	644.0	0.0	644.0	147476.0	59.79277345612764	0.988397607948392	10.61497854575289	-0.08990518490971591	-0.05187818762823877	13.20280394336944	5.757087508524109	0.6610124377565916	2.2933130552247105	230.5	63.016170760825624	0.7294185019154495	0.9505154639175257
ID9147	9147	3	206.0	451.7442322991249	204.8890214797136	0.0	11.0	11	8.166144815976761	1		407.02857142857306	419.0	0.0	419.0	85476.0	69.97162201851235	0.9677701551636816	5.72177538854227	-0.011160834320919858	0.003524342284229208	12.185045507430372	5.542562155212775	0.7075741332029639	2.1984499526036614	209.49999999999997	60.70329730051694	0.7144458659879801	0.9544419134396352
ID8764	8764	3	205.0	451.30032206119165	204.02576489533013	0.0	7.0	7	8.117274569709014	1		259.3349282296656	267.0	0.0	267.0	54201.0	44.69203137455517	0.9835572898637379	5.754609085009824	0.0927040003451354	-0.08047274799287821	11.817473198694291	5.808699663714844	0.6642513689350099	2.034443831295738	207.0	59.63687579861667	0.7313923972174912	0.9430523917995444
ID9341	9341	3	222.0	452.00258684405026	205.61160384331114	0.0	13.0	13	8.472241694760887	1		487.35426008968847	494.0	0.0	494.0	108680.0	57.03874980675504	0.9851278802227486	8.480254495866228	-0.045529227556099866	-0.05365303333064777	12.770824329104855	5.740274036289543	0.687659178962951	2.224776073122772	225.50000000000006	61.54082190498174	0.7482208841445583	0.96989247311828
ID8927	8927	3	185.0	450.4313459801264	203.27777777777777	0.0	2.0	2	7.6634309549254365	1		85.05494505494521	86.0	0.0	86.0	15480.0	8.99031109825315	0.9641202562838836	9.287909536339376	-0.0010242025092486822	0.1096073558126823	11.684282832843525	5.242546717901792	0.7071472201262932	2.2287417664672504	184.5	56.35607755670797	0.730003123329409	0.9510309278350515
ID9024	9024	4	136.0	110.99450549450549	403.2692307692308	0.0	9.0	9	6.591608260818253	1		334.40000000000066	342.0	0.0	342.0	45144.0	50.60045424844793	0.6866755186149579	5.380986118097827	-0.05015518146258042	-0.009935519757397558	8.586253305545165	5.369833586571897	0.2670477009778023	1.5989794035734042	136.5	45.10670949807244	0.8430633731958812	0.9646643109540636
ID8929	8929	4	130.0	110.94740177439797	402.9283903675539	0.0	6.0	6	6.469756566762653	1		227.44615384615437	231.0	0.0	231.0	29568.0	28.540753274844224	0.6373258163801143	6.203968199582801	-0.0113813978778518	-0.0553558911279142	8.219679602913626	5.475846633112532	0.3117628784858852	1.5010792218337694	131.5	43.538502357752584	0.8717433533151285	0.9850187265917603
ID9185	9185	4	147.0	111.1723163841808	404.34519774011295	0.0	17.0	17	6.852058684228348	1		624.6081081081078	651.0	0.0	651.0	92442.0	128.82829553219173	0.7055101951089519	4.011209327234737	0.08898000892286312	-0.06481186872859551	9.04854346221288	5.471077234602307	0.16484877036215007	1.6538869904786895	147.5	46.60332046211718	0.853430505061447	0.9735973597359734
ID8866	8866	4	141.0	111.36666666666666	403.3327485380117	0.0	10.0	10	6.734920844463591	1		365.0139860139862	381.0	0.0	381.0	52197.0	76.6564483303233	0.6558930590250108	3.772172605610455	0.06288024881821815	-0.02492220033404121	8.394766304295416	5.609564872814558	0.35866805268212115	1.4965093540461016	142.5	45.15347411505378	0.8782989976773783	0.979381443298969
ID8867	8867	4	124.0	110.34266666666667	402.268	0.0	3.0	3	6.3078313050504	1		122.9999999999996	123.0	123.0	123.0	15252.0	3.9951815338816985E-13	0.6715590345727322	2.473779956225792E14	-0.02613719215612967	0.06349126424455911	8.135776335963712	5.2415799963624705	0.45017052215467146	1.5521610547983133	125.0	43.89764129971692	0.815149949839243	0.9727626459143969
ID8676	8676	4	123.0	109.85390946502058	402.0871056241427	0.0	0.0	0	6.2188946904840385	1		7.801652892561965	8.0	0.0	8.0	944.0	1.2491319299867363	0.7512087375181942	5.358349350454032	0.1220252071313065	-0.17963607128267275	8.009222965153981	5.397271151477793	0.5689808637329004	1.4839393353363441	121.5	42.719033928220895	0.8366490002695395	0.9838056680161943
ID8647	8647	4	130.0	110.70052083333333	402.7239583333333	0.0	5.0	5	6.383076486422923	1		186.96875	193.0	0.0	193.0	23932.0	33.71252658610591	0.6717543920924872	4.457032080233536	0.05778629458274106	0.01691592684698132	8.14256578899834	5.2296970904350975	0.3387406139701161	1.556986121412416	128.0	44.2637452757256	0.8209628740538797	0.9481481481481482
ID9351	9351	4	136.0	111.30319803198033	403.9292742927429	0.0	13.0	13	6.567418791116008	1		487.9926470588242	499.0	0.0	499.0	66367.0	73.56151331933077	0.714037617746159	5.5270496019939905	0.025672125477027692	-0.009821488657906849	8.377452080185765	5.286644931361708	0.20733003762874427	1.584644361206975	135.50000000000003	44.98848526925167	0.8412913375756289	0.9713261648745521
ID8970	8970	4	127.0	110.456462585034	402.3530612244898	0.0	4.0	4	6.244434406534699	1		159.9999999999999	160.0	160.0	160.0	19360.0	1.141595501045236E-13	0.641655615271864	1.0956142505594594E15	-0.05182722659184356	0.014890514642389436	7.952805848594078	5.266381515846364	0.43727059415955916	1.5101081880726557	122.5	43.61967878220048	0.8090605521868803	0.9607843137254902
ID9258	9258	4	126.0	111.37088274044795	404.10606060606057	0.0	16.0	16	6.345565428096186	1		610.1190476190495	615.0	0.0	615.0	76875.0	54.78855459204684	0.7049133983544216	9.20848484478013	0.05710013895639288	-0.0015721022745638473	8.133891012926124	5.124283522868698	0.15968182031203826	1.5873225938077242	126.50000000000001	44.44493971508095	0.8047402926346002	0.9511278195488723
ID8717	8717	4	125.0	110.22933333333333	402.0946666666667	0.0	1.0	1	6.3078313050504	1		45.264000000000024	46.0	0.0	46.0	5658.0	5.7950813404072035	0.6392081120231775	6.0916027333712695	0.06229104618836304	-0.10353738788988177	8.075468234833627	5.438152948195214	0.5433700671010755	1.484965265185061	125.0	42.430198363661134	0.8725086732251129	0.9881422924901185
ID9069	9069	4	133.0	110.91035353535354	404.0858585858586	0.0	14.0	14	6.4820448144285745	1		528.73846153846	537.0	0.0	537.0	68736.0	66.34798488567665	0.6891278620259021	6.502501262415756	-0.031878990316373264	0.11506007141417364	8.330206919531774	5.260912815235623	0.27929084559814715	1.5834147441880169	132.0	44.84596114923646	0.8247781033049216	0.9635036496350363
ID9199	9199	4	131.0	111.14871794871796	404.65512820512816	0.0	15.0	15	6.432750982580687	1		563.6846153846141	577.0	0.0	577.0	73279.0	86.97046051268765	0.6722792951441311	5.211171080919249	-0.1353330396344676	-0.021336744925844222	8.476321126498743	5.193570796295004	0.20461017583891772	1.6320796344098343	130.0	43.86052953894445	0.8491911802219053	0.9811320754716981
ID9328	9328	4	136.0	111.05925925925926	404.0753086419753	0.0	18.0	18	6.555290583552474	1		676.7462686567154	687.0	0.0	687.0	90684.0	83.61428508444514	0.7232932276588433	6.7940791522898785	0.0031158803519043157	-0.04216747500795007	8.581422055237358	5.164988706442968	0.11777150515060386	1.6614599843234166	134.99999999999997	45.948551226945284	0.8035260991306322	0.9507042253521125
ID8763	8763	4	132.0	110.7020202020202	403.2676767676768	0.0	7.0	7	6.4820448144285745	1		259.9545454545446	266.0	0.0	266.0	34314.0	39.793716876477525	0.6469929443386708	5.132402544133788	-0.0878722240423522	-0.005205643354589049	8.190290758487619	5.337000811721062	0.31305367955457564	1.5346242294923758	132.0	44.332665493944035	0.8439876803520855	0.956521739130435
ID9371	9371	4	145.0	110.77662037037038	403.81828703703707	0.0	19.0	19	6.770275002573076	1		710.8749999999993	726.0	0.0	726.0	102366.0	104.05370285061007	0.6882653524022613	5.5703296475482125	-0.11444288477626184	-0.15658046552884924	9.040577733077793	5.393214332023936	0.1686773867730564	1.6762874932294958	144.0	46.59527369061158	0.8334674085010789	0.972972972972973
ID8924	8924	4	121.0	110.01355013550135	402.0569105691057	0.0	2.0	2	6.257165172872317	1		83.61788617886157	85.0	0.0	85.0	10285.0	10.794291391410402	0.6915654724377066	6.334021496505422	-0.1278203339712195	-0.1921881625775536	8.00854937928035	5.444686109755878	0.3828336420463416	1.4708927599940975	123.0	42.430198363661134	0.8585485344535112	0.9879518072289157
ID8894	8894	4	135.0	110.58856088560886	403.110086100861	0.0	8.0	8	6.567418791116007	1		290.8970588235297	302.0	0.0	302.0	39562.0	57.04154164086806	0.6555124107432799	4.038560089421363	-0.27639147701055	-0.0881475651102982	8.45526656577552	5.45917839172596	0.3616857369187634	1.5488166824865977	135.5	44.40089758141727	0.8637054498967269	0.9783393501805054
ID9086	9086	4	135.0	111.33895131086142	403.66104868913857	0.0	12.0	12	6.5187705746970455	1		436.91791044776085	461.0	0.0	461.0	58547.0	102.96119777970985	0.6687020514534422	3.401027261593872	0.08095133858748989	-0.06839311053834443	8.175303777332026	5.510235754408375	0.3024742951422648	1.4836577129738064	133.5	44.50217375507927	0.8470882927679071	0.9709090909090909
ID9151	9151	4	140.0	111.43406593406593	403.66117216117215	0.0	11.0	11	6.591608260818253	1		416.82481751824764	423.0	0.0	423.0	57105.0	50.9204826767443	0.6534277359394767	6.46998686638036	0.0079704876889228	0.03108128815330992	8.394147647431156	5.315216336880687	0.31485966040816216	1.5792673553448222	136.5	44.35262151558285	0.8719747849434113	0.9715302491103203
ID9025	9025	5	142.0	288.6279342723005	88.73239436619718	0.0	9.0	9	6.723094811029982	1		333.3380281690139	343.0	0.0	343.0	47334.0	56.952124640340315	0.9761336515513125	5.782263763686024	-0.100493344445847	-0.08348618998095117	8.743918160369407	5.398535575423894	0.18497242244468964	1.6196833452714319	142.0	47.74619092557192	0.7827458030943146	0.9530201342281879
ID9350	9350	5	153.0	288.70726495726495	89.7094017094017	0.0	13.0	13	7.046725639945928	1		475.65384615384477	498.0	0.0	498.0	74202.0	103.42924362444428	0.9910913140311803	4.57825682980947	-0.036307957500337655	-0.009882264742711202	8.992044091081647	5.679423374606879	0.19369815493476095	1.5832670850505246	156.0	47.995451031289306	0.851009303316212	0.968944099378882
ID9255	9255	5	168.0	288.4212678936605	89.9918200408998	0.0	15.0	15	7.203090409536583	1		552.5153374233148	570.0	0.0	570.0	90060.0	98.59095918210298	0.9791231732776617	5.5450025144258674	0.03054396435567742	0.035878022669065174	9.32572889185229	5.752011288521803	0.19656317257539874	1.6212987812561974	163.00000000000003	49.25360200199006	0.8443479922226349	0.9731343283582093
ID8906	8906	5	138.0	288.41007194244605	88.79736211031175	0.0	8.0	8	6.651697090182843	1		293.7482014388489	307.0	0.0	307.0	40831.0	62.617089569557756	0.9655172413793104	4.6088811569570005	-0.11068662416312877	-0.04915992744917121	8.404293306360714	5.5654267999821085	0.24408877686388972	1.5100896316501244	138.99999999999997	45.528390376124385	0.8426749257829153	0.9720279720279719
ID9068	9068	5	161.0	288.45104166666664	89.96979166666667	0.0	14.0	14	7.136496464611085	1		519.2500000000015	536.0	0.0	536.0	83080.0	93.55286401163741	0.9829424307036246	5.502592986028721	0.013317090837460173	-0.07073706770078755	9.126097902257163	5.7325778127623535	0.14590370599586003	1.5919710469415462	160.0	48.94191580775225	0.8393979717488311	0.9667673716012083
ID8877	8877	5	135.0	287.8012345679012	87.80740740740741	0.0	3.0	3	6.555290583552474	1		121.35555555555536	127.0	0.0	127.0	16383.0	26.269688186442835	0.9694656488549617	4.547982192484935	-0.03499151311216551	0.05291883773089975	8.667309820862945	5.322227338006513	0.1945063496126127	1.6285117621656051	134.99999999999997	44.874371851024236	0.8424553017078943	0.9782608695652172
ID8781	8781	5	130.0	288.3156565656565	88.47348484848484	0.0	7.0	7	6.4820448144285745	1		271.90839694656427	274.0	0.0	274.0	35620.0	23.939491152512318	0.9748729260573511	11.213638555504389	-0.0952623555214888	-0.08182436811337503	8.586983582311138	5.230421801710586	0.27986707043891146	1.641738258949365	132.0	44.08645424270871	0.8534409021409366	0.9887640449438202
ID9325	9325	5	164.0	288.2317073170732	89.51117886178862	0.0	18.0	18	7.225151993843567	1		667.3170731707307	684.0	0.0	684.0	109440.0	105.8352554766627	0.9875776397515529	6.265835883106471	-0.0988824490179535	-0.00945724846308277	9.44277642557759	5.696294328016461	0.22517338849768787	1.6577051468591708	164.0	49.05117912129015	0.8565541207128319	0.976190476190476
ID8719	8719	5	131.0	287.8737373737374	87.40277777777777	0.0	1.0	1	6.4820448144285745	1		46.28787878787888	47.0	0.0	47.0	6110.0	5.763176476536102	0.9948849104859334	8.011066832182367	0.11631056728789875	0.07212496799732278	8.711039064911065	5.078041686460454	0.25862699737614925	1.7154327598643482	132.0	45.07614454786196	0.8163760764951155	0.9635036496350365
ID8687	8687	5	128.0	287.7102564102564	87.45769230769231	0.0	0.0	0	6.432750982580686	1		11.72519083969467	12.0	0.0	12.0	1536.0	1.8019367149926495	1.0	6.506993693029059	0.09750274958555338	-0.03617377599133741	8.700454690885875	4.952446172772425	0.2588949330604744	1.7567994456394629	129.99999999999997	44.08645424270871	0.8405099793812252	0.9885931558935359
ID8655	8655	5	143.0	288.19030732860523	87.71867612293144	0.0	5.0	5	6.699380116989518	1		189.57446808510653	198.0	0.0	198.0	26730.0	40.10828807162525	0.9852941176470588	4.691554334852782	0.09487037471945035	-0.012329827343045201	8.919471023241547	5.237592512327256	0.23466058925923505	1.702971546993887	141.0	45.90457167260814	0.8408472300148137	0.9690721649484538
ID8976	8976	5	130.0	288.16286438529784	87.80418250950571	0.0	4.0	4	6.469756566762652	1		157.12781954887228	162.0	0.0	162.0	20898.0	27.773274033009503	0.9844412599069984	5.61316178280193	-0.0064306828901153175	0.14702759242456329	8.492238332182513	5.312891262785415	0.2020403251590268	1.5984212573043037	131.49999999999997	44.656049753512065	0.8286573958267928	0.9740740740740739
ID8951	8951	5	134.0	288.5787207872078	88.27121771217712	0.0	6.0	6	6.567418791116007	1		234.47407407407462	238.0	0.0	238.0	31654.0	28.86014388252166	0.9851292925398618	8.063633274206852	0.09873177817486335	-0.0610565822073549	8.94718083489721	5.127527257459535	0.20612444199616564	1.7449309161410769	135.5	45.219671849954565	0.8327110857040032	0.9678571428571429
ID9367	9367	5	165.0	288.0425641025641	89.43230769230769	0.0	19.0	19	7.19203423968949	1		713.1411042944796	722.0	0.0	722.0	116242.0	79.7285423201843	0.971341919036526	8.814583891236953	0.029985955441045507	0.09715570015423769	9.274448632227777	5.748356568514342	0.17515961479283054	1.6134087232909338	162.5	50.82475747058242	0.7905195222481949	0.9475218658892128
ID9080	9080	5	146.0	288.5836197021764	89.30756013745705	0.0	12.0	12	6.805445498991344	1		448.39160839160974	458.0	0.0	458.0	64120.0	65.86852407862378	0.9677673841992562	6.695866143563491	0.061917415940570646	0.001998374178949538	8.858161956377927	5.4741296893535365	0.2790451373720393	1.6181863527285238	145.5	46.29735908041815	0.8530223699966896	0.97
ID9244	9244	5	158.0	288.4339622641509	89.76415094339623	0.0	16.0	16	7.114159957663499	1		601.3396226415107	609.0	0.0	609.0	95613.0	68.0855595564132	0.9831578947368422	8.757109558723688	-0.021705434581091174	-0.019671924727558673	9.27128714388956	5.670260576058535	0.19632105591834592	1.635072501435929	158.99999999999997	48.94699110758692	0.8339787574731852	0.9578313253012046
ID9180	9180	5	160.0	288.2241379310345	89.78422152560084	0.0	17.0	17	7.125336963703163	1		637.8227848101259	646.0	0.0	646.0	100776.0	72.44884151441951	0.979055093059017	8.710595095595883	0.06264126507715193	0.035442462969415604	9.07186655572901	5.8029527559457605	0.20705221275197694	1.5633190441596976	159.50000000000003	48.91114438222764	0.8378280631497247	0.9579579579579581
ID8957	8957	5	130.0	287.7247765006386	87.66602809706258	0.0	2.0	2	6.445109785487342	1		94.26923076923069	95.0	0.0	95.0	12255.0	8.332051183416757	0.9897564194746225	11.255801939477086	0.08960576539426536	0.022979314965701294	8.708266384956154	4.966418966252085	0.20197502816251756	1.7534296731972776	130.50000000000003	46.38551991266962	0.7621764368854916	0.9422382671480146
ID9149	9149	5	143.0	288.7344827586207	89.04482758620689	0.0	11.0	11	6.793742230659745	1		412.289655172413	421.0	0.0	421.0	59782.0	60.13421530688431	0.9906542056074765	6.823969031512857	0.11183877874587651	0.00319502570358915	8.877171933465075	5.388103009641894	0.2036422781726568	1.6475505233622239	145.0	46.40528475050671	0.8461414734355835	0.9731543624161074
ID8766	8766	5	140.0	288.5967741935484	89.00776583034649	0.0	10.0	10	6.6636498349357165	1		378.47482014388453	384.0	0.0	384.0	52608.0	45.89438583569401	0.9807913215467133	8.16667578011962	0.13367507501615444	0.01600175615841053	8.84745281199926	5.165882352118342	0.2496383192953333	1.7126702098376743	139.5	45.36725248461738	0.8517244503873115	0.9823943661971831
ID9216	9216	6	144.0	117.86342592592592	414.6666666666667	0.0	15.0	15	6.770275002573076	1		574.902777777776	583.0	0.0	583.0	82786.0	68.46655244291766	0.8337191144385495	7.635419262116041	0.010086093264420615	0.10448422614307412	9.017910896365533	5.316114665489427	-0.4706658210252763	1.6963349107021757	144.0	46.40020945067205	0.840489852022702	0.976271186440678
ID8802	8802	6	152.0	118.19342251950948	413.66722408026754	0.0	10.0	10	6.898356904689457	1		382.7114093959733	396.0	0.0	396.0	57024.0	71.55458087796906	0.8103445310215526	4.788201673563461	0.003192544322538223	0.02185559470287346	8.911970355025362	5.547945052292972	2.7110621276868367	1.606355194765679	149.5	48.20477708908217	0.8084830119845596	0.9492063492063492
ID9348	9348	6	153.0	117.95954692556634	414.04368932038835	0.0	18.0	18	7.012765318716695	1		677.4193548387087	700.0	0.0	700.0	105000.0	124.08019353689114	0.8389059100227407	4.981256205367664	0.02869606108879763	0.1449679642626364	9.81438686322581	5.400453434353556	-0.4264922960070869	1.817326449070773	154.5	48.69294311818657	0.8188536656370798	0.9809523809523811
ID8933	8933	6	150.0	117.63468013468014	412.09371492704827	0.0	2.0	2	6.8752467663563115	1		86.80272108843552	88.0	0.0	88.0	12760.0	10.229315551616954	0.8416939782362755	7.756280586594526	0.04183730773772495	0.02773236153044509	8.92009579966211	5.456015565561077	-0.5589541629416843	1.6349102550158872	148.5	47.45220055544566	0.8287501177923025	0.9674267100977199
ID8934	8934	6	144.0	118.08449074074075	413.47222222222223	0.0	8.0	8	6.770275002573076	1		311.61111111111205	316.0	0.0	316.0	44872.0	37.11051556082693	0.8269118545158449	7.601294638459023	-0.03024886227334448	0.025351803647603005	8.749542878040252	5.5379921340177125	-0.5382165171212282	1.5799124784405603	144.0	46.97532853018049	0.8200355947348901	0.9536423841059605
ID9382	9382	6	157.0	117.59206349206349	414.0777777777778	0.0	19.0	19	7.080523079119723	1		727.6114649681533	737.0	0.0	737.0	114235.0	82.91559267554865	0.8260652105208465	7.939467398349357	0.048689318718332146	0.02096242824586568	9.91841515132043	5.523758378994018	2.7577524549785615	1.7955917820443772	157.50000000000003	49.40738275223136	0.810786903036614	0.9843750000000002
ID9095	9095	6	152.0	118.28004535147393	414.49319727891157	0.0	14.0	14	6.840435166640879	1		548.2702702702709	552.0	0.0	552.0	81144.0	45.374120496278564	0.855105371549293	11.139546849398995	0.07155800895519218	-0.021616928865200093	9.353109095463607	5.229622621148355	-0.4975000094614117	1.7884864306728483	147.0	47.97528182120189	0.8025870160235807	0.9576547231270358
ID8875	8875	6	145.0	117.69425287356323	412.3149425287356	0.0	3.0	3	6.793742230659745	1		121.74324324324355	126.0	0.0	126.0	18018.0	22.84199546354824	0.8454845278972537	4.883554940415861	-0.05041086187141063	0.0014263699232406287	8.96315033501416	5.4193889447536066	2.5872218657045405	1.6539042365082859	145.0	48.16004682467329	0.7856046859493285	0.9385113268608414
ID8779	8779	6	148.0	117.65277777777777	413.33796296296293	0.0	7.0	7	6.770275002573076	1		265.4166666666671	273.0	0.0	273.0	38220.0	45.02019748755198	0.7694717511072705	5.127431149692085	-0.01654282712182074	1.4199824348952564E-4	8.320152546359903	5.6677483190746925	-0.4760910390036845	1.4679820058979327	144.0	47.25360200199006	0.8104057577762271	0.9536423841059603
ID9167	9167	6	151.0	118.15126512651266	413.9037403740374	0.0	11.0	11	6.944346460023743	1		425.5	437.0	0.0	437.0	64676.0	70.18301524684638	0.8537616989562452	5.58444862999735	0.045940709649805005	0.012679355595619014	9.161771199999393	5.341573714994994	-0.416579918522824	1.7151820210362816	151.50000000000003	47.81442301304516	0.8327308573875428	0.9711538461538464
ID9041	9041	6	145.0	118.05278766310795	413.56524317912215	0.0	9.0	9	6.687491234298748	1		351.25179856115113	359.0	0.0	359.0	48824.0	52.35734151491908	0.8175820876895922	6.035431142583168	-0.0905991078357969	0.1686259880525665	8.860454450032988	5.293728322579887	-0.5030338309101027	1.6737644831978957	140.5	46.642850137791335	0.8115513929636178	0.9525423728813559
ID8722	8722	6	142.0	117.73487544483986	412.0148279952551	0.0	1.0	1	6.687491234298748	1		47.65714285714276	48.0	0.0	48.0	6672.0	4.056740422696904	0.8310050628164258	10.663380408236506	-0.0557426549143162	-0.09457630596731971	8.576523587916546	5.568733710218413	-0.5582474920046598	1.5401209743929671	140.5	45.61018058788835	0.848716420410284	0.9790940766550522
ID9202	9202	6	142.0	117.94018583042974	414.5801393728223	0.0	17.0	17	6.758510832082313	1		653.7272727272717	663.0	0.0	663.0	93483.0	78.13145133414585	0.8263939989141545	7.5716998699399545	0.0024898188745257955	0.014271670387343867	9.153648811306887	5.154875050557544	-0.42550670223295406	1.775726612484398	143.49999999999997	47.040511763171665	0.8149250904436416	0.9663299663299662
ID9299	9299	6	142.0	118.22652582159625	414.2370892018779	0.0	13.0	13	6.723094811029982	1		514.352112676057	518.0	0.0	518.0	73038.0	43.469594359768514	0.8481587071306872	10.860324409894716	0.06545721403374845	0.07144030452485271	9.275672732017197	5.18917228582193	2.727988111663771	1.7875052553873712	142.0	47.14871199100725	0.8027097573034464	0.9659863945578231
ID8985	8985	6	146.0	117.70389461626576	412.4335624284078	0.0	4.0	4	6.805445498991344	1		162.69230769230822	165.0	0.0	165.0	23265.0	19.44447883881453	0.8530892850422155	7.703690916180585	-0.05888729957438399	-7.780358226816458E-4	9.27641268681339	5.356390347941884	2.532646539138984	1.7318403036809515	145.5	46.62742065562633	0.840988532423801	0.9765100671140939
ID8667	8667	6	151.0	117.54555555555555	412.0366666666667	0.0	0.0	0	6.90988298942671	1		4.765100671140936	5.0	0.0	5.0	710.0	1.0615469445448582	0.7207393524203449	3.7603304859203246	-0.0059810312146783146	-0.06989844220347353	8.769159154600205	5.75228769451337	-0.5227508990222407	1.5244646339515282	150.0	47.3231205906533	0.8416942738186063	0.970873786407767
ID9275	9275	6	146.0	117.95310734463276	414.3757062146893	0.0	16.0	16	6.852058684228348	1		615.1836734693885	628.0	0.0	628.0	90432.0	89.09768537867767	0.8413080505116229	6.3095293894623925	-0.1542065225187395	0.08021675330693674	9.322137598624485	5.3403350550570226	-0.4266596189003664	1.7456091242434124	147.5	47.416907000324436	0.8243951747743273	0.9768211920529801
ID8668	8668	6	135.0	118.1948717948718	412.7564102564103	0.0	5.0	5	6.432750982580687	1		203.43511450381638	205.0	0.0	205.0	26650.0	17.910933161551206	0.8415397033107402	10.380809565959286	0.03407892789255822	0.00987825584903796	8.761670543873043	4.923293129579131	-0.5659210665737963	1.7796361730389263	130.0	45.88309880906644	0.775975007803933	0.9454545454545452
ID8956	8956	6	146.0	118.15384615384616	412.82167832167835	0.0	6.0	6	6.746726148605861	1		234.89361702127698	240.0	0.0	240.0	33120.0	34.75664420092127	0.7971685306537608	5.995490424972155	-0.07618409502409429	0.16501076024163971	8.842179848877471	5.4275692896053265	-0.5825531146884734	1.6291233473171272	143.0	46.69265570203489	0.8242306308528359	0.959731543624161
ID9118	9118	6	149.0	118.30684326710816	413.8090507726269	0.0	12.0	12	6.93287767191607	1		464.3642384105955	477.0	0.0	477.0	70119.0	76.85514369632483	0.8384233870086738	5.511041369635022	0.023564830743086313	0.02148432089509612	9.09609513198711	5.703366442819805	2.707221543403973	1.5948642303070928	151.0	47.49245611195968	0.8412741630184297	0.9837133550488599
ID9122	9122	7	157.0	302.0284030010718	287.4860664523044	0.0	12.0	12	7.0354237471228025	1		472.8193548387081	479.0	0.0	479.0	73287.0	54.2337977442376	0.982776462090854	8.642436878807537	0.0761015119061096	-0.06842828652104074	10.05000985466991	5.183224549651947	-0.5818040713671382	1.9389493467622902	155.5	49.58843316659964	0.794656582057967	0.971875
ID9383	9383	7	160.0	301.460970464135	287.6413502109705	0.0	19.0	19	7.091753098990329	1		728.6582278481013	738.0	0.0	738.0	115128.0	82.76663318520347	0.983050847457627	8.728522013578623	-0.06321969886225139	-0.014071900099741576	10.100358025868093	5.277027760816044	2.5233908676083616	1.9140240460486349	158.0	50.8435529805768	0.7680600346045324	0.9693251533742331
ID8680	8680	7	137.0	301.3314745972739	286.2075588599752	0.0	5.0	5	6.543139895472192	1		205.83333333333366	209.0	0.0	209.0	27170.0	25.62774220417136	0.9509065550906556	7.829548694367261	-0.08560333255733876	0.10308190248763913	9.386551622394327	5.068059905159265	2.6398512602750577	1.8520995801250997	134.5	46.970609676368056	0.7660899299234768	0.9746376811594203
ID8969	8969	7	132.0	301.01204055766794	285.59505703422053	0.0	2.0	2	6.469756566762653	1		97.5	99.0	0.0	99.0	12870.0	12.139456833554805	0.9695835013537647	7.907626996342035	-0.06008340136402789	0.17530944773757803	9.078401969523032	4.946974773104226	2.581610125247024	1.8351421597863407	131.5	46.038938633188096	0.7796236604789081	0.9669117647058824
ID8873	8873	7	146.0	301.7684563758389	286.97539149888144	0.0	8.0	8	6.886811529393324	1		313.1275167785224	324.0	0.0	324.0	46656.0	58.544657081974826	0.9862068965517242	5.31138169788624	-0.08663797041590199	0.007946697948662292	9.541816831833042	5.11787517792584	2.655433107419485	1.8644098380883385	149.0	47.71429512610889	0.8224303099836292	0.9770491803278688
ID9097	9097	7	154.0	302.1489479512735	287.4955703211517	0.0	14.0	14	6.921389879977901	1		545.7236842105253	553.0	0.0	553.0	82950.0	63.22305696525661	0.9604011983847857	8.4573643550708	-0.010759688610249743	0.039337466155026556	9.821731041308551	5.086525617820313	-0.5909393119807705	1.930931205162666	150.5	49.327882714699854	0.7772512235814233	0.9616613418530351
ID8813	8813	7	154.0	302.2511111111111	287.1355555555556	0.0	10.0	10	6.90988298942671	1		394.7019867549663	400.0	0.0	400.0	59600.0	45.88112098339723	0.9821444408312886	8.525215226126514	-0.0774872400423701	0.05853383944953698	9.941653233680674	5.154045732616959	-0.5393343585682416	1.9289027978090552	150.0	49.19185112478804	0.778959344821762	0.9646302250803859
ID9166	9166	7	157.0	301.9622950819672	287.12185792349726	0.0	11.0	11	6.967227399979714	1		421.75163398692854	436.0	0.0	436.0	64528.0	77.77407234772598	0.9732470711662877	5.349258289317386	-0.0166149838758415	0.11698473336123684	9.91736521466562	5.232989139254013	2.516149824294276	1.8951625831349208	152.5	48.50736150974176	0.8144499535212424	0.9902597402597403
ID8815	8815	7	141.0	301.57793764988014	286.51918465227817	0.0	7.0	7	6.651697090182843	1		278.75912408759206	285.0	0.0	285.0	38190.0	41.862788043279664	0.9662543765504865	6.544593999388519	0.013560697539165044	0.04400250990723825	9.320652119172705	4.89198558334879	-0.5483391855061036	1.9052901854204338	139.0	48.00166607763707	0.7580747674460036	0.936026936026936
ID9295	9295	7	154.0	302.1489479512735	287.4955703211517	0.0	13.0	13	6.921389879977901	1		509.2105263157891	516.0	0.0	516.0	77400.0	58.99294284642387	0.9604011983847858	8.45736435507081	-0.010759688610249743	0.039337466155026556	9.821731041308551	5.086525617820313	-0.5909393119807705	1.930931205162666	150.5	49.327882714699854	0.7772512235814233	0.9616613418530351
ID9040	9040	7	147.0	301.99152542372883	286.880790960452	0.0	9.0	9	6.852058684228348	1		350.743243243242	358.0	0.0	358.0	51910.0	50.62186368840401	0.9726981345262525	6.83279873068639	-0.01405838085988309	0.05936643940155708	9.527729259372922	5.237083263530597	2.61576888645259	1.819281607707297	147.5	47.01963202621491	0.8383848702028764	0.9966216216216216
ID9232	9232	7	154.0	301.58278867102393	287.8496732026144	0.0	15.0	15	6.978639737521917	1		581.3725490196081	593.0	0.0	593.0	88950.0	82.48850656406759	0.978021978021978	6.969611622001849	0.04275037355812357	0.014230356567460134	9.610349403214956	5.247673358453754	2.5478818369526866	1.8313543444416442	153.0	50.90640831196205	0.7419188094865602	0.918918918918919
ID9200	9200	7	162.0	301.6909282700422	287.6445147679325	0.0	17.0	17	7.091753098990329	1		653.5128205128187	662.0	0.0	662.0	101948.0	74.71455246940225	0.9663811217068047	8.59725185391808	0.006686488023182563	-0.043054895791779055	9.868121958081552	5.352532658765215	-0.6284057332236738	1.8436360106877043	158.0	50.08705261315352	0.791436359645685	0.9663608562691132
ID9010	9010	7	138.0	301.11071428571427	285.72261904761905	0.0	4.0	4	6.6755811781245455	1		170.0	175.0	0.0	175.0	23800.0	29.25944476427516	0.9951100244498778	5.795849330004687	-0.04450275558751242	0.03597306076122687	9.334673377774982	4.93535862348428	2.6020116298235294	1.891387048016555	140.0	47.58087980564448	0.7770929399040245	0.958904109589041
ID9362	9362	7	159.0	301.59465020576135	287.59670781893004	0.0	18.0	18	7.1809610472257885	1		684.5590062111816	702.0	0.0	702.0	110214.0	109.60844200610721	0.9915953226143245	6.219138825860795	-0.013720675948514074	-0.1180545269478947	10.142210642795819	5.397891443437569	2.5903901963626943	1.8789208247465048	162.0	50.02827127506961	0.8133807433385225	0.9938650306748467
ID8659	8659	7	134.0	301.3068181818182	285.5568181818182	0.0	1.0	1	6.4820448144285745	1		63.50769230769214	64.0	0.0	64.0	8256.0	5.613171323564972	0.9748714578420381	11.170086905487553	0.012181955061379727	-0.008493124774662865	9.021041207812448	4.902601290160524	2.626454589395106	1.8400519793273005	132.0	45.52043264291888	0.8005178734750515	0.9635036496350365
ID8729	8729	7	133.0	301.0826972010178	285.4440203562341	0.0	0.0	0	6.457444935117649	1		25.798449612403136	26.0	0.0	26.0	3328.0	2.28917235644662	0.9847310173403563	11.183070710192434	-0.048488430161562304	0.05944123441513024	8.845631324456532	4.898703238865659	-0.5142826850267359	1.8057087545692645	131.0	46.914881367454896	0.7479282111831815	0.9323843416370107
ID9273	9273	7	162.0	301.63394683026587	287.67995910020454	0.0	16.0	16	7.203090409536582	1		602.9570552147251	626.0	0.0	626.0	98282.0	118.23565868158052	0.9915433403805497	5.077966619472088	-0.07299584227936075	-0.024218058352369103	10.005277093578975	5.4311475747635365	-0.5933931651447141	1.8422031358657363	163.0	51.48743262554241	0.7726716806119185	0.9673590504451038
ID8986	8986	7	137.0	301.777571251549	286.3364312267658	0.0	6.0	6	6.543139895472192	1		249.99999999999963	250.0	250.0	250.0	33750.0	3.7085832502171494E-13	0.9706959706959707	6.640879043678469E14	0.09190067066503778	-0.10697112882507326	9.164850254222989	4.9236614869073785	-0.549069321767003	1.8613891874153925	134.5	47.057816969638324	0.763253133455116	0.9676258992805755
ID8796	8796	7	140.0	301.1083333333333	285.7333333333333	0.0	3.0	3	6.6755811781245455	1		134.04316546762612	137.0	0.0	137.0	18632.0	19.98037823828383	0.9855049794045571	6.659763516593166	-0.030480442265303546	0.06110033123280096	9.242868241036021	4.998547174762853	2.588823127197414	1.8491109352137967	140.0	47.396114802173074	0.7831634560035692	0.9556313993174061
ID8864	8864	8	122.0	116.95277777777778	274.6152777777778	0.0	3.0	3	6.180387232371033	1		118.9499999999999	122.0	0.0	122.0	14274.0	19.127106903224867	0.665318503538928	4.969096734039777	0.13210820507218296	-0.07235781363926329	8.128644731134777	5.033546775357166	0.6128769839099233	1.614894048651806	120.0	42.612684105759215	0.8304496930256251	0.97165991902834
ID8770	8770	8	135.0	117.0	275.0	0.0	7.0	7	6.6036697681803656	1		266.0583941605845	270.0	0.0	270.0	36450.0	32.5024357511133	0.6224035608308612	6.280644767811619	0.027198403411246224	0.04213188028037047	8.486388124672844	5.3484240455496925	0.6285539534483322	1.586708169060414	137.0	44.378874734435115	0.8741336904804375	0.9927536231884058
ID9090	9090	8	146.0	116.95454545454545	275.9102564102564	0.0	12.0	12	6.74672614860586	1		459.76223776223804	463.0	0.0	463.0	65746.0	38.718005063328356	0.6549449996224231	9.398782228239517	0.09036328915757891	0.06522129403389891	9.236782303150731	5.337239597780542	0.736166289583946	1.730629126522967	142.99999999999997	46.557286483231834	0.8290306384372818	0.9761092150170646
ID9251	9251	8	147.0	116.87235228539578	276.11315496098103	0.0	16.0	16	6.898356904689457	1		582.6754966887438	611.0	0.0	611.0	87984.0	128.89538650491576	0.6677302416024087	3.6198837147271106	-0.13998658799779787	0.04519177316566904	9.236408281070597	5.531882085012191	0.7797922746861239	1.669668322485627	149.5	48.56511619834918	0.796530100668513	0.964516129032258
ID9030	9030	8	137.0	117.47729988052568	275.46893667861406	0.0	9.0	9	6.663649834935716	1		342.9928057553952	348.0	0.0	348.0	47676.0	41.591787163597495	0.6626849123289466	6.573619337137077	0.035275993004947485	0.00491597405420133	8.448631619663141	5.453097851992719	0.7137067118539271	1.5493269787146344	139.49999999999997	44.27657974067146	0.8942026262303681	0.9928825622775799
ID8935	8935	8	132.0	117.31040892193309	275.09479553903344	0.0	6.0	6	6.543139895472192	1		224.37037037037072	233.0	0.0	233.0	30290.0	44.166533683582216	0.645053992148249	3.983988677561706	0.03527863228317781	0.023003181608849767	7.996774573320578	5.464239498675082	0.6339070739619561	1.4634743911315677	134.5	44.98599588829897	0.8351749695612722	0.9539007092198581
ID9352	9352	8	147.0	117.07853107344631	276.0751412429379	0.0	13.0	13	6.852058684228348	1		486.4864864864872	500.0	0.0	500.0	72000.0	81.35639963592831	0.6199115912656974	4.576647878929597	0.03132341072355877	-0.2786756443839571	9.158113340981451	5.499981008002024	0.7611829307471657	1.6651172663427642	147.49999999999997	47.077096187977475	0.8363393880353551	0.9866220735785951
ID9324	9324	8	153.0	116.85209713024284	276.0551876379691	0.0	18.0	18	6.93287767191607	1		678.4161073825528	683.0	0.0	683.0	101084.0	55.953540171450555	0.6920552698504728	9.918016170417912	-0.03095459895202326	-0.026352367999909313	9.401487170764637	5.3278836494381165	0.8083434698791335	1.7645819220838517	151.0	48.97937646970087	0.7909705379510785	0.94375
ID8973	8973	8	124.0	117.03413654618474	274.40763052208837	0.0	4.0	4	6.295203001483109	1		159.70161290322602	161.0	0.0	161.0	19803.0	14.458226813155392	0.6515927021214539	8.715604628947005	-0.08298020497177566	-0.04966413644995074	7.916448062756281	5.205294053454362	0.6228121959948136	1.5208455048764689	124.5	44.49035811023505	0.7904008752829357	0.9325842696629213
ID8909	8909	8	133.0	117.42149292149293	275.35199485199485	0.0	8.0	8	6.420368389804505	1		305.63076923076966	308.0	0.0	308.0	39732.0	27.01338699465642	0.661460337497744	9.008694504080147	-0.29193458866990907	-0.1045394842267344	8.592553428922468	5.17845163552019	0.6263435531290281	1.659290080066437	129.5	45.00524396768688	0.8034398929926976	0.9664179104477612
ID8654	8654	8	123.0	117.17352537722908	274.5466392318244	0.0	5.0	5	6.2188946904840385	1		197.00000000000023	197.0	197.0	197.0	23837.0	2.283191002090472E-13	0.6708608924800618	6.928610680973236E14	0.0533230935744792	0.034987752266197956	8.080045961933866	4.969452085106622	0.6321099310477761	1.6259430262240884	121.5	43.0930269523282	0.8221899046997593	0.9604743083003953
ID9070	9070	8	149.0	117.25139353400222	276.0150501672241	0.0	14.0	14	6.898356904689456	1		523.8421052631572	538.0	0.0	538.0	79624.0	86.40380366774278	0.6608266647791042	4.824594164661979	0.0732325685924103	-0.02315065632411003	9.305426337309147	5.302314166624262	0.7119600672760823	1.7549745346819916	149.49999999999997	48.45098834031751	0.8002870246730782	0.9583333333333331
ID9265	9265	8	151.0	117.01864035087719	276.265350877193	0.0	15.0	15	6.955796338302049	1		556.3311688311687	575.0	0.0	575.0	85675.0	102.24448817429486	0.6516887365057632	4.293737503426061	0.15887799409148792	-0.038309436393510705	9.3576724437291	5.3923722047461125	0.7483976169781521	1.7353535862181244	152.00000000000003	49.00661741601543	0.7953238340961445	0.9559748427672958
ID8786	8786	8	136.0	117.161853188929	275.3953068592058	0.0	10.0	10	6.639722828285456	1		388.125	391.0	0.0	391.0	52785.0	33.527973395360476	0.6477823711735553	9.101722339552278	-0.019422569060638505	-0.05614799405006125	8.707106977559198	5.2797269426076285	0.7469931646739437	1.649158578125028	138.5	45.140514361207856	0.8541352207188723	0.9857651245551602
ID9330	9330	8	161.0	116.4853249475891	275.67819706498955	0.0	19.0	19	7.1141599576634995	1		706.5	720.0	0.0	720.0	113040.0	97.96803483308524	0.6756586086833295	5.815667088369242	-0.048146389395147995	0.07193814249976334	9.705454522964365	5.437786740408925	0.824073503893159	1.784817056329522	159.0	51.24853416751026	0.7607537333096962	0.9380530973451328
ID8724	8724	8	124.0	117.027665317139	274.11673414304994	0.0	1.0	1	6.269870089858174	1		48.20967741935493	49.0	0.0	49.0	5978.0	6.197657823462153	0.7355186949263378	6.593272809395197	-0.23114544822069705	-0.14099588995915557	7.905289003229767	5.330010178020809	0.6655999594273014	1.483165836310886	123.5	42.29670956771403	0.8674883583494569	0.9801587301587301
ID8918	8918	8	121.0	116.6336032388664	274.1761133603239	0.0	2.0	2	6.269870089858174	1		80.9756097560974	83.0	0.0	83.0	9960.0	12.8557338197079	0.6976612751298539	5.177032914487542	-0.030153557127710215	-0.023319634881209788	7.967668031512607	5.078987566200041	0.7105346167167277	1.568751237852271	123.5	42.242516834381036	0.8697155798438543	0.9840637450199203
ID9148	9148	8	141.0	117.3244365361803	275.5628706998814	0.0	11.0	11	6.687491234298748	1		414.0	420.0	0.0	420.0	57960.0	50.018701538495804	0.638068685844633	6.448122011788599	-0.00234222252352588	-0.022904208199963767	8.87036406759306	5.189776871006477	0.6925467664597345	1.7091995066587113	140.5	47.32177151013675	0.788431922170389	0.9623287671232876
ID9181	9181	8	152.0	116.67041800643086	276.0251875669882	0.0	17.0	17	7.035423747122802	1		630.1948051948046	647.0	0.0	647.0	97050.0	103.24614145076607	0.6351267422249057	4.74176429724804	-0.020935106933106486	-0.03793637046067298	9.467470130676562	5.373738883521586	0.7607990236856357	1.7618031571478627	155.49999999999997	48.31426861966048	0.8371233158442953	0.9841772151898732
ID8670	8670	8	125.0	116.50132802124834	274.4216467463479	0.0	0.0	0	6.320434377166314	1		5.95238095238094	6.0	0.0	6.0	750.0	0.5345224838248472	0.9096746705620986	10.609171025238092	0.05707053060661031	-0.029948759962360783	7.823156665389943	5.386786049236517	0.599808196654645	1.4522865014285724	125.5	42.83828006627349	0.8593885007268578	0.9580152671755725
ID9056	9056	9	158.0	409.52335456475583	410.42144373673034	0.0	9.0	9	7.069275219628611	1		364.41025641025635	374.0	0.0	374.0	56848.0	59.30553711785268	0.6358614966044249	4.77684710996737	0.018032081846642987	0.0083251895886381	10.083202342352482	5.085271212480784	3.030797409453415	1.982824891936004	157.0	51.189106899744075	0.7529296703806563	0.9544072948328267
ID9314	9314	9	153.0	409.3716216216216	411.27364864864865	0.0	13.0	13	6.863662517577698	1		517.8082191780838	525.0	0.0	525.0	75600.0	61.234350858670155	0.6191600997706411	6.467210329367268	-0.022194697345811237	-0.1367104868495568	10.180186489165385	4.889555644397424	-0.1487775426551936	2.082026922186702	148.0	50.06874549917036	0.7418876803657091	0.9673202614379085
ID9285	9285	9	157.0	409.5571428571429	411.2121693121693	0.0	16.0	16	7.080523079119723	1		629.9240506329116	638.0	0.0	638.0	99528.0	71.55164223869892	0.6444508179893563	6.900292009916335	-0.10713244774372284	-0.042065663345528435	10.746485573127428	4.884700025014618	3.00912785198535	2.2000297905899076	157.5	51.367252484617396	0.7500975522708307	0.963302752293578
ID8744	8744	9	139.0	408.9172749391727	409.4939172749392	0.0	0.0	0	6.6036697681803656	1		30.671532846715387	31.0	0.0	31.0	4202.0	2.898045713344383	0.780634225580903	9.279682482266537	-0.009857543495689475	0.05553340041575646	8.989087243217348	5.042264822625877	2.956086209669011	1.7827479435195692	137.0	47.099646370926294	0.7760597121639667	0.958041958041958
ID8808	8808	9	157.0	409.258064516129	409.5806451612903	0.0	3.0	3	7.024103669400641	1		138.28846153846203	141.0	0.0	141.0	21573.0	19.42662277537131	0.6374221612181263	5.5422374443084355	-0.05757136991674162	0.06479038237716257	9.830841382744959	5.182269330501157	-0.04382273714515794	1.8970147546913114	155.0	50.11090276412415	0.7756702031885715	0.9748427672955975
ID8968	8968	9	150.0	409.41412429378533	410.01977401129943	0.0	6.0	6	6.852058684228348	1		239.08724832214745	244.0	0.0	244.0	35624.0	34.387681029204494	0.6268802096459682	5.358120829973428	-0.020942326078002695	-0.11315417031737088	9.7061775428192	5.28715696316568	-0.1538636135255758	1.8358027973142743	147.5	48.5163493142521	0.7874548383504817	0.9768211920529801
ID9130	9130	9	160.0	409.4579390115668	410.9069400630915	0.0	11.0	11	7.102965363855495	1		439.49367088607636	448.0	0.0	448.0	69440.0	61.33750702958524	0.6159089911399048	5.462055978282471	-0.08909250827284829	-0.04368805009985555	10.428335877916107	4.959073561707453	-0.08979452472838437	2.102879852083811	158.5	52.60332046211717	0.7198016086172233	0.9296187683284457
ID9007	9007	9	153.0	409.15245901639344	409.5622950819672	0.0	4.0	4	6.967227399979714	1		168.477124183007	173.0	0.0	173.0	25777.0	27.69502258323324	0.6050738969306637	4.586512680706014	0.047998528241439825	0.06995482836275238	9.979803705720276	5.035198200173504	-0.1606130090711536	1.9820081174513426	152.5	49.903883541862946	0.7695042447900787	0.9561128526645768
ID9135	9135	9	156.0	409.68471337579615	411.02016985138005	0.0	12.0	12	7.069275219628611	1		474.592356687899	487.0	0.0	487.0	74511.0	76.98259505372171	0.6506706936593333	4.860254309733109	-0.04305797247803719	-0.17757518582716178	10.521568607322104	5.065222742287938	-0.13115115521337747	2.077217358968415	157.0	51.164141473172265	0.7536646302914969	0.9751552795031055
ID9233	9233	9	161.0	409.40712074303406	411.3307533539732	0.0	17.0	17	7.1698707532759745	1		666.6666666666662	675.0	0.0	675.0	108000.0	74.76671794188431	0.6280282964422792	6.8793543890184425	-0.10207805177357017	-0.08072438742901294	10.831957807802315	4.952802753049015	2.9868433509008803	2.1870359769797028	161.5	51.367252484617396	0.7691476488364393	0.9758308157099698
ID9393	9393	9	170.0	409.26274509803926	410.8764705882353	0.0	19.0	19	7.356132180109627	1		743.4670658682656	748.0	0.0	748.0	124159.0	57.88197218469337	0.5911741211694179	9.544344748275638	0.09760918367838521	-0.13692296911975235	11.215766425485826	5.056990974411106	-0.1749733954837764	2.217873530373844	170.0	53.537153562618265	0.7453293632606648	0.9686609686609686
ID8882	8882	9	161.0	409.5755693581781	410.3747412008281	0.0	8.0	8	7.158763278359629	1		325.6918238993717	330.0	0.0	330.0	51785.0	36.92910582154559	0.6495640540245372	6.945777375395984	-0.019149965252434953	-0.06684674612114382	10.344869336619004	5.156755692111613	-0.12153407703216695	2.00608094590243	161.0	50.284364665419105	0.8001470446983158	0.9787234042553191
ID8852	8852	9	161.0	409.7163009404389	410.6650992685476	0.0	10.0	10	7.125336963703163	1		402.61006289308324	413.0	0.0	413.0	64015.0	64.8811876100636	0.6164743113753672	4.73305997058637	0.005147203648205186	9.579657103344323E-4	10.248895110437124	5.098363520583919	-0.09517831226460255	2.0102323165185583	159.5	51.83938843961697	0.7458488295967651	0.9494047619047619
ID8661	8661	9	142.0	408.9067599067599	409.44871794871796	0.0	1.0	1	6.746726148605861	1		64.09090909090897	65.0	0.0	65.0	9165.0	7.659946209229948	0.658423306592677	6.643707605821264	0.010762904237905326	0.028632508238015202	9.261963963175363	5.1555509869810905	-0.1703148048643509	1.7965032227523063	143.0	49.189106899744075	0.7426907701681277	0.9438943894389439
ID8981	8981	9	148.0	409.24099099099095	409.47297297297297	0.0	2.0	2	6.863662517577698	1		100.91216216216236	103.0	0.0	103.0	14935.0	14.564390949457072	0.6162545316811868	5.283619683772051	-0.1416328104192735	0.03625117714376639	9.737078815332325	5.089461925795519	-0.13335473951879945	1.9131843321158846	148.0	48.18673747926775	0.8009705223986472	0.9866666666666667
ID9304	9304	9	172.0	409.68615984405454	411.14619883040933	0.0	18.0	18	7.377736139048903	1		699.5087719298252	712.0	0.0	712.0	119616.0	93.75031723372572	0.6499175841228172	5.878228322221186	-0.14458349168160003	0.016465268392058516	11.33162638604638	5.03058237111366	-0.10839978008854141	2.2525476277089185	171.0	55.95303892224429	0.6863705113698813	0.9293478260869565
ID9117	9117	9	154.0	409.4700996677741	411.36821705426354	0.0	14.0	14	6.921389879977901	1		551.7399999999997	563.0	0.0	563.0	82761.0	79.08405434097789	0.6157620703263726	5.317543669431483	0.0706365918637102	-0.016654710089551963	10.22129882399367	4.921208696009152	-0.1274814584598326	2.076989507127105	150.5	50.08893230382921	0.7538115981566301	0.9616613418530351
ID8830	8830	9	154.0	409.76512651265125	410.2029702970297	0.0	7.0	7	6.944346460023743	1		284.1437908496732	290.0	0.0	290.0	43474.0	40.37071931041329	0.6293598966323122	5.437305329526152	-0.11155884895898328	0.05726226872458888	10.095167096121784	5.013936284878632	-0.0973371174342198	2.013421496114235	151.5	49.7524172917519	0.7691200341096461	0.9680511182108626
ID8671	8671	9	151.0	409.2322222222222	409.86555555555555	0.0	5.0	5	6.90988298942671	1		203.25333333333353	206.0	0.0	206.0	30488.0	23.706875129624965	0.5969410470628295	6.409673670717031	-0.11847094531539734	-0.04724994476698526	10.042071187364733	4.918323688177027	-0.134196309765433	2.0417670377215087	150.0	50.07162793254121	0.7518266224807857	0.9493670886075949
ID9247	9247	9	152.0	409.3651564185545	411.32416396979505	0.0	15.0	15	7.012765318716695	1		587.3290322580629	603.0	0.0	603.0	91036.0	95.9118988106949	0.6088781006346423	4.634962124060878	-0.05046071787904012	-5.964363665379979E-4	10.186754617029399	4.99874429543826	-0.11209139595103929	2.0378627141071406	154.5	50.281929598253114	0.7679173438887166	0.9716981132075472
ID8897	8897	10	153.0	129.77035830618894	81.65960912052117	0.0	6.0	6	6.990033442639017	1		251.92763157894788	257.0	0.0	257.0	38293.0	35.86547750236501	0.96517281130738	6.899752534825652	-0.09417325759210246	0.19749822832664443	10.248355774386155	5.043886526115599	2.688282095334476	2.0318371004826363	153.5	50.22370363665949	0.7647170487378357	0.9684542586750788
ID9217	9217	10	198.0	129.64200680272108	83.46938775510205	0.0	15.0	15	7.898654169668588	1		569.1020408163273	584.0	0.0	584.0	111544.0	92.3143447803431	0.9690721649484536	6.067998062912117	-0.05844461539878476	0.04832574142328781	11.537572341230842	5.663004508292814	-0.4183776151973821	2.0373588479993976	196.0	56.636529455177126	0.7678434242226635	0.9655172413793104
ID9186	9186	10	207.0	129.68373983739838	83.08211382113821	0.0	17.0	17	8.07796550300118	1		636.0196078431384	652.0	0.0	652.0	129748.0	101.0638953518412	0.9801956168240177	6.230302424434614	-0.07310579943429296	-0.0978429889428647	11.410579047184958	5.979753889111447	2.7140328031001912	1.9082021198167567	205.0	60.35947346450385	0.7070869790576735	0.944700460829493
ID9091	9091	10	193.0	129.87316017316016	83.3	0.0	14.0	14	7.827812790964007	1		532.9015544041437	550.0	0.0	550.0	102850.0	95.70394697357696	0.9893342175432778	5.53837567110311	-0.006586563307999923	-0.008191057391520167	11.573826948565696	5.5256682908164585	2.729128018698966	2.094556954821401	192.50000000000003	55.98943220463099	0.7716644112704911	0.9846547314578008
ID8996	8996	10	156.0	129.6357220412595	80.79967426710098	0.0	2.0	2	6.990033442639017	1		106.6064516129035	108.0	0.0	108.0	16524.0	12.228079658408559	0.9825540087089263	8.641450155344359	-0.016698253674184454	0.11005107745265277	10.209412962419469	5.010926358382302	2.668647647618771	2.0374302538573756	153.5	52.02186938016233	0.7127649499755258	0.9219219219219219
ID9009	9009	10	153.0	129.77262693156734	81.04635761589404	0.0	4.0	4	6.93287767191607	1		171.69536423841026	174.0	0.0	174.0	25926.0	19.95828762777793	0.9691629955947135	8.467992127808232	0.11275496348438449	0.05163732459810717	10.012879449656372	5.134716330458188	2.6396255845717773	1.9500355628726407	151.0	50.258454673695084	0.7512224348282681	0.9617834394904459
ID9169	9169	10	177.0	130.1956115779645	82.41129785247432	0.0	11.0	11	7.53779242774744	1		426.66853932584297	439.0	0.0	439.0	75947.0	72.74044266420364	0.9847461530633559	5.820549689838437	-0.03573675246814812	0.02683590787627634	11.300469802508688	5.23125440849642	2.68967586484179	2.1601835659445014	178.5	54.21573186335234	0.7631280815692684	0.9727520435967303
ID9043	9043	10	174.0	130.28666666666666	82.33714285714285	0.0	9.0	9	7.463526651802308	1		348.622857142857	361.0	0.0	361.0	61009.0	65.87680545940965	0.9921414538310412	5.2711666363600065	-0.09347097569641546	0.085265244538662	11.00132403877487	5.299781333969706	2.697302819756702	2.0758071598653154	175.0	53.29410722456111	0.7742648256198434	0.9722222222222222
ID9108	9108	10	179.0	130.12777777777777	82.4287037037037	0.0	12.0	12	7.569397566060481	1		461.5111111111103	472.0	0.0	472.0	83072.0	69.76949189121622	0.9775280898876403	6.539630063209741	0.11003224181215147	0.15822925263162052	11.216973234391036	5.407453315377431	2.6924857503551456	2.0743541516101116	180.00000000000003	54.10753163551675	0.7726217416089151	0.9782608695652175
ID9269	9269	10	197.0	129.79040404040404	83.07744107744107	0.0	16.0	16	7.93885114260184	1		606.2929292929282	622.0	0.0	622.0	120046.0	97.83366724810618	0.9896907216494847	6.165071106063333	-0.12095342471945966	0.1159646807895283	11.427778622735918	5.789255310609123	-0.400541338696826	1.9739634909163353	197.99999999999997	57.45248797159732	0.7538021525846944	0.9611650485436892
ID8726	8726	10	152.0	129.4556277056277	80.72943722943724	0.0	0.0	0	7.001408606295148	1		24.51298701298706	25.0	0.0	25.0	3775.0	3.466434782944196	0.9824945295404814	7.009085218069709	-0.06774195644700454	0.1987081526405365	9.915068569674899	5.273730079270291	2.7173583604127862	1.8800864702288318	154.0	48.66396894558647	0.8171758665312973	0.9808917197452232
ID8822	8822	10	174.0	130.28666666666666	82.33714285714285	0.0	10.0	10	7.463526651802308	1		391.48571428571364	403.0	0.0	403.0	68510.0	67.3318985686606	0.9921875000000001	5.791467112617208	-0.09347097569641546	0.085265244538662	11.00132403877487	5.299781333969706	2.697302819756702	2.0758071598653154	175.0	53.29410722456111	0.7742648256198434	0.9722222222222222
ID9366	9366	10	185.0	130.31029810298102	82.7375790424571	0.0	13.0	13	7.6634309549254365	1		502.7135135135125	511.0	0.0	511.0	93002.0	64.71760630919904	0.9710419988847256	7.653679030655075	0.11396301213327685	0.041433393678500095	11.245058655523023	5.661369170531466	-0.4847148501313606	1.9862789930845268	184.5	55.764561439235834	0.7455721077145082	0.9437340153452684
ID9334	9334	10	204.0	130.08789386401327	82.55555555555556	0.0	18.0	18	7.998767850296815	1		681.6716417910461	692.0	0.0	692.0	137016.0	84.11748713431074	0.9800000000000001	8.021947547889882	0.1075094047101277	0.04174252597764215	11.864446953618115	5.738710843093862	-0.39483076727047134	2.0674411515081212	201.0	57.83695522400798	0.7550836696152716	0.9710144927536233
ID8663	8663	10	147.0	129.96485260770973	80.37414965986395	0.0	1.0	1	6.840435166640879	1		64.2040816326529	66.0	0.0	66.0	9438.0	10.774741375982904	0.9678899082568806	5.861529328751293	-0.03628028207191646	0.008125439488225316	10.015219885083036	4.862101208899848	-0.47014666000863736	2.059854259461043	147.0	49.58997728536308	0.751171980711266	0.9545454545454546
ID8696	8696	10	158.0	130.0691823899371	81.19916142557652	0.0	5.0	5	7.1141599576634995	1		208.61635220125734	214.0	0.0	214.0	33170.0	33.618823604245634	0.9871794871794872	6.1653091342968995	-0.06370847772758606	0.013716812584396623	10.444838086955858	5.044171730326484	-0.5273301146252924	2.0706745617242923	159.0	51.15262020182333	0.763609317858816	0.9724770642201833
ID8824	8824	10	165.0	130.11296859169198	82.07548125633231	0.0	7.0	7	7.236157563046397	1		281.01818181818226	288.0	0.0	288.0	46368.0	44.429510178740856	0.9876170284620726	6.2856290968832225	0.039878271489460916	0.05588611555773623	10.367110074080937	5.235432576774786	2.696955216612325	1.9801821381620102	164.5	51.03506150837991	0.7936672890519957	0.9705014749262537
ID8862	8862	10	167.0	130.24343434343436	82.07777777777778	0.0	8.0	8	7.247146419131151	1		315.16363636363593	321.0	0.0	321.0	52002.0	43.01889699761414	0.9877300613496933	7.2809440426971594	-0.029158290525084285	0.03745819972097916	10.815312229915113	5.1569084438288355	-0.4361784871244831	2.097247284437941	165.0	51.79623209254977	0.772854022745908	0.9880239520958084
ID9374	9374	10	204.0	130.0904995904996	82.47870597870599	0.0	19.0	19	8.048357710638948	1		714.6354679802944	729.0	0.0	729.0	145071.0	101.56880866787081	0.9768774840229272	6.9536775599199085	0.09010330319851947	-0.03529529510579868	11.749711104854397	6.008376225256156	2.7439656877670915	1.9555551557281967	203.5	57.75562763485959	0.7666297386267348	0.9878640776699029
ID8799	8799	10	155.0	129.6326860841424	80.9940668824164	0.0	3.0	3	7.012765318716695	1		136.21935483870956	138.0	0.0	138.0	21114.0	15.624768452410883	0.9741111134309037	8.60383611323062	0.09500540774234234	0.09130458358818351	10.10729020259222	5.128019782998693	2.6789836547741688	1.9709928257495561	154.5	49.67266823606819	0.7868706907700864	0.9809523809523809
ID8960	8960	11	154.0	212.83110367892976	287.2335562987737	0.0	2.0	2	6.898356904689457	1		94.72000000000007	96.0	0.0	96.0	14208.0	11.047864138077678	0.9601346562721474	8.399232415928662	-0.027327635044787378	-0.026777921046579344	9.776843223184352	4.999727416118252	2.9087921853332412	1.9554752508437778	149.5	49.1534741150538	0.7775755912001876	0.9676375404530745
ID8998	8998	11	158.0	212.93280423280422	287.9137566137566	0.0	6.0	6	7.080523079119723	1		245.9620253164561	254.0	0.0	254.0	38862.0	44.605258905051095	0.9826670049160433	5.465986898208147	-0.015715967380483472	-0.002657683283372267	9.624025182807861	5.310899176633102	-0.1968629898084472	1.8121272618300972	157.5	49.20887173758116	0.8173416061002503	0.9722222222222222
ID9222	9222	11	164.0	212.79989868287743	289.47973657548124	0.0	17.0	17	7.236157563046397	1		653.757575757574	670.0	0.0	670.0	107870.0	103.36031881859859	0.9917276128522815	6.298764209644778	-0.08719277120210042	-0.004495053809551113	10.64837300323949	5.243273225537297	2.932934856519877	2.030863650472518	164.5	51.708375158088195	0.7731325964382971	0.982089552238806
ID8711	8711	11	155.0	212.71428571428572	287.1915584415584	0.0	0.0	0	7.001408606295148	1		19.741935483870954	20.0	0.0	20.0	3060.0	2.2644591960015807	0.9826101590329004	8.641699238945845	-0.043636558625585714	0.021889412816347518	9.629521530105546	5.299395716238134	-0.2180138711068692	1.8170980326302608	154.0	48.33820372937879	0.8282273528105316	0.9935483870967742
ID9129	9129	11	158.0	213.12738853503186	289.21974522292993	0.0	12.0	12	7.069275219628611	1		474.8101265822783	484.0	0.0	484.0	75020.0	66.26641384446178	0.9785893353208213	7.087634520835727	-0.12689437786036767	-0.053377378057364304	10.21270091470006	5.0650928142693905	-0.1735687056545268	2.01629097218689	157.0	50.78002720617354	0.7651096119949178	0.9602446483180428
ID8683	8683	11	152.0	212.82897603485839	287.41394335511984	0.0	5.0	5	6.978639737521917	1		205.88235294117672	210.0	0.0	210.0	31500.0	29.211781413919496	0.9736842105263158	6.95394957341306	-0.0540046239903319	0.0943344970758815	9.636118938648082	5.266651711298376	-0.2372137485906479	1.8296480319699193	153.0	49.164141473172265	0.795434411911887	0.9592476489028213
ID9004	9004	11	162.0	212.95925925925928	287.2640211640212	0.0	4.0	4	7.080523079119723	1		168.71337579617887	172.0	0.0	172.0	26488.0	23.62312289528669	0.9786539768864718	7.064826725740471	0.07140490034627071	-0.04767311774262871	9.66848569389255	5.444820347024702	-0.22490839028016701	1.7757217093812563	157.5	49.64045812194715	0.8031910499265255	0.9662576687116564
ID9388	9388	11	171.0	212.8764705882353	289.13823529411764	0.0	19.0	19	7.356132180109627	1		729.8106508875743	743.0	0.0	743.0	123338.0	98.40235493783665	0.9841567451017155	7.357376765673355	-0.07610631911895327	-0.025353417208181295	10.750243240565164	5.149706810286982	-0.19676047658771023	2.087544715961427	170.0	53.57243250978807	0.7443480459603994	0.9577464788732394
ID9294	9294	11	163.0	213.03354297693923	289.21069182389937	0.0	18.0	18	7.1141599576634995	1		698.1069182389931	707.0	0.0	707.0	110999.0	79.04185649652534	0.9665970772442589	8.682102196336343	-0.12310496074289852	0.021789641629072754	10.722527509547525	4.929978553999015	-0.1795798263351949	2.174964331406637	159.0	52.04528333877984	0.7376396174132568	0.9665653495440729
ID8784	8784	11	151.0	212.65562913907286	287.21523178807945	0.0	3.0	3	6.93287767191607	1		132.125	133.0	0.0	133.0	20083.0	10.787724505195708	0.9955656042593537	12.220501339509573	0.04806956426579591	-0.04309121990266629	9.736347720894296	5.149380184706107	2.902918303823304	1.890780515645687	151.0	48.29232239862458	0.8136368854614496	0.9710610932475884
ID8880	8880	11	161.0	213.29166666666666	288.17708333333337	0.0	8.0	8	7.136496464611085	1		321.8881987577639	328.0	0.0	328.0	51824.0	44.49283562957368	0.9873432648087732	7.1885325857984315	0.06273282458521423	-0.09105516473788033	10.08639036443881	5.299031493134259	-0.233223064908497	1.9034403508466289	160.0	50.13470833899794	0.7999316146229422	0.9815950920245399
ID9172	9172	11	167.0	213.18268268268267	289.0065065065065	0.0	11.0	11	7.280013464932681	1		434.0120481927718	442.0	0.0	442.0	72046.0	59.05826480552977	0.9838211555447264	7.28894609536388	-0.03816014278927297	-0.0332899364534932	10.296239499475057	5.2566073484370115	-0.20215379009384057	1.9587233394056947	166.5	50.89902474043389	0.8076164936209326	0.9794117647058822
ID8728	8728	11	159.0	212.14668769716087	287.0099894847529	0.0	1.0	1	7.102965363855495	1		48.73417721518987	50.0	0.0	50.0	7700.0	7.879197574261885	0.9786535525622492	6.1184421897544095	-0.01698762112752059	0.008224855529814258	9.956159500478714	5.228076017069206	2.8926520660958444	1.9043639510926644	158.5	49.30361673870544	0.819372856809068	0.984472049689441
ID9048	9048	11	169.0	212.94979919678713	288.6024096385542	0.0	9.0	9	7.269074295019226	1		359.34545454545326	366.0	0.0	366.0	59292.0	49.0495834926069	0.9837710239008558	7.2662328633846345	-0.0038003051558022274	0.10829997593833281	10.230190276223794	5.4267561935829605	2.8896714978882327	1.8851390980712948	166.0	51.97719109074019	0.7721334017886919	0.9651162790697675
ID9113	9113	11	155.0	213.19746974697472	289.44609460946094	0.0	14.0	14	6.944346460023743	1		553.6184210526319	561.0	0.0	561.0	84150.0	64.13767623419328	0.9692658761680556	8.497005021452411	-0.13064019255822037	-0.057513599950941706	10.115916219438128	5.028257910731189	2.98394983622687	2.0118133156712146	151.5	49.826104812051085	0.7668468224861781	0.9680511182108626
ID8827	8827	11	156.0	212.9272151898734	288.0632911392405	0.0	7.0	7	7.091753098990328	1		281.72955974842876	289.0	0.0	289.0	44795.0	45.4011215963879	0.9828353979434866	6.151626465660888	-0.06777252785151404	0.004593882198107619	9.769584759635038	5.402791425047757	-0.24127145886337695	1.8082476244303067	157.99999999999997	48.83079265296067	0.832682433574741	0.9844236760124607
ID9307	9307	11	154.0	213.0686274509804	289.3769063180828	0.0	13.0	13	6.978639737521917	1		518.588235294119	522.0	0.0	522.0	79344.0	42.20119875632183	0.974025974025974	12.126781251816713	0.01116853515764669	-0.05200830334618513	10.223339750880372	4.879289065532353	-0.17937289486357522	2.095251913459847	153.0	49.707687027343	0.7781336281227935	0.9776357827476039
ID9243	9243	11	157.0	213.27063236870313	289.6339764201501	0.0	15.0	15	7.0354237471228025	1		596.1538461538465	600.0	0.0	600.0	93000.0	48.03844614152593	0.9828880524876082	12.302836563008597	0.01243482337656581	0.06502292195832726	10.203425007289496	5.035488396127825	2.9771866862937704	2.0263029530831003	155.5	51.36725248461738	0.740572503988027	0.9628482972136223
ID8828	8828	11	167.0	212.98343685300208	288.6262939958592	0.0	10.0	10	7.158763278359629	1		402.46875	405.0	0.0	405.0	64395.0	32.01806130920484	0.9672118549636898	12.360544620234759	-0.042557253946128006	-0.0831456564880915	10.097091860929261	5.258046181370213	-0.2807503287352559	1.920312510130526	161.0	51.002318819235875	0.7777784332623445	0.9526627218934913
ID9279	9279	11	161.0	213.24166666666665	289.31354166666665	0.0	16.0	16	7.136496464611085	1		624.050314465408	632.0	0.0	632.0	99224.0	70.65693536888799	0.9915959724094189	8.79484763792487	0.0016514824770628713	8.685847073816507E-4	10.432175854277329	5.0029003232192375	-0.19235646645886462	2.0852256052074396	160.00000000000003	51.57427170687859	0.7558987703562804	0.9580838323353296
ID8992	8992	12	176.0	390.3328530259366	69.98607108549471	0.0	6.0	6	7.431471271080019	1		250.52631578947475	252.0	0.0	252.0	42840.0	19.270921645127174	0.9658091175686485	12.774114887678492	-0.06936681253374072	0.10954410343161546	11.46703832792216	4.977118855274938	2.2266719984339938	2.3039510731733803	173.49999999999997	53.88801559500974	0.750801204729342	0.9692737430167595
ID9120	9120	12	214.0	390.70463629096724	70.99240607513988	0.0	12.0	12	8.146631897251794	1		471.1057692307681	478.0	0.0	478.0	97990.0	57.12794662330958	0.9807222215785999	8.166242004328089	0.03136644054941291	0.1338698968945867	12.0229046107889	5.801249057246021	2.2180166014581033	2.072468272289009	208.50000000000003	59.23748064744925	0.7466597897568462	0.9477272727272729
ID9344	9344	12	216.0	390.2720930232558	71.44728682170542	0.0	18.0	18	8.272643200907133	1		688.3502304147461	698.0	0.0	698.0	149372.0	81.68949177878503	0.9875016198937351	8.373433759344866	0.22393462461410982	0.23346352727508118	11.954318494692105	6.24379811654118	2.2660196979154263	1.9145908102029296	215.00000000000003	59.84101909884862	0.7544845691527535	0.9772727272727275
ID8993	8993	12	173.0	390.22701149425285	69.20689655172414	0.0	2.0	2	7.442171739215616	1		102.69540229885014	107.0	0.0	107.0	17869.0	21.085958991713646	0.9841584158415841	4.831436832787052	-0.08209202352610542	0.05850564040446775	10.842277455562414	5.3110167863505	-0.8835108515033772	2.0414692499988796	174.0	53.679015847359096	0.7588396631334792	0.9666666666666666
ID9378	9378	12	221.0	389.92237442922374	71.32115677321157	0.0	19.0	19	8.349243383340204	1		726.3363636363651	733.0	0.0	733.0	159794.0	69.72906173643383	0.9938746815530466	10.384551160763756	-0.11767966600844108	0.17154506585203538	12.450310504723966	5.786185357355403	2.2217037107737103	2.1517303259041163	219.0	61.89971031344249	0.7182518375541045	0.9647577092511012
ID8741	8741	12	169.0	390.5108481262327	69.02465483234714	0.0	0.0	0	7.334464586120832	1		29.112426035503002	30.0	0.0	30.0	4920.0	5.098356355895399	0.9798792756539236	5.652129046259343	-0.04635373357269564	0.03316578332827442	10.673660088977972	5.225423725855321	2.2614924698388528	2.042640109004913	169.0	51.5449936132666	0.799325353365054	0.9883040935672515
ID8805	8805	12	168.0	390.32938856015784	69.28599605522683	0.0	3.0	3	7.334464586120832	1		137.49999999999983	140.0	0.0	140.0	23100.0	18.595923833827996	0.9683760985423359	7.275300126557158	0.04682534303014468	0.10609381832135996	10.810568060318689	5.13401657220899	2.268024647226352	2.1056745548577913	169.0	54.41335486991105	0.7172747819049682	0.9415041782729806
ID9221	9221	12	205.0	390.2783211083945	71.76487367563162	0.0	15.0	15	8.06810831140641	1		581.2731707317088	587.0	0.0	587.0	119161.0	57.83744556941632	0.9772177923485122	9.934317267353856	-0.03354856983149886	0.03456755242606579	11.953842995269929	5.767857717697678	2.222540448165974	2.072492696654361	204.49999999999997	60.11074128477735	0.7112118906591602	0.955607476635514
ID8812	8812	12	184.0	390.48297491039426	70.19086021505376	0.0	7.0	7	7.694520051971082	1		274.8387096774195	284.0	0.0	284.0	51120.0	50.31388832445823	0.981651376146789	5.411903469954446	-0.016891731897916908	0.04569847353926293	11.3909215451976	5.333839568893386	2.254216379925643	2.1355950808173407	186.0	56.11751086289003	0.7422086468310379	0.9465648854961832
ID8686	8686	12	177.0	390.6026392961877	69.70136852394917	0.0	5.0	5	7.366942078931823	1		209.74404761904742	211.0	0.0	211.0	35237.0	16.279003421000606	0.950139547625978	12.554907907252904	0.01893973919672018	0.03569921237946101	11.148153048547103	5.069944749368225	2.250440148731889	2.1988707174641884	170.50000000000003	53.703250591538335	0.7429046894149414	0.9472222222222224
ID9358	9358	12	207.0	390.44511702986284	71.453995157385	0.0	13.0	13	8.107465170875097	1		500.1207729468589	505.0	0.0	505.0	103525.0	49.51816282825039	0.9806299930988501	10.00097143147847	0.013257383927445618	-0.051585247049333136	11.611657276607424	5.9268137193329595	-0.9253880222173465	1.959173651557632	206.49999999999997	59.22957417543212	0.7396950276876794	0.9450800915331806
ID9198	9198	12	218.0	390.04254488680715	71.46096799375488	0.0	17.0	17	8.243734633055537	1		654.7934272300449	661.0	0.0	661.0	139471.0	63.899866787519855	0.9874703579109908	10.18257838335026	-0.059837112955630226	0.09005978317782636	12.66238819345494	5.592143302627362	2.189542711340982	2.264317544850068	213.5	60.74326544087929	0.7271290123730229	0.9617117117117117
ID9168	9168	12	198.0	390.70926385442516	70.83167907361457	0.0	11.0	11	8.008710387199292	1		431.4626865671628	438.0	0.0	438.0	86724.0	53.24199330177546	0.9933051884789289	8.07658632568844	0.09501954659390177	0.12007544965977106	11.328544858475764	5.959077759824019	2.2248730974382323	1.9010567264036362	201.5	57.08345007431733	0.7770777736909482	0.96875
ID8819	8819	12	189.0	390.7760416666667	70.41145833333333	0.0	10.0	10	7.817640190446719	1		399.89528795811435	402.0	0.0	402.0	76380.0	29.087699132755578	0.9861348045442996	13.651943368881671	-0.034650684061323114	0.05917546767226929	11.283912713168391	5.543349225912085	-0.8732493254432452	2.0355767340838558	192.0	58.09843415579816	0.7147962039919569	0.9388753056234719
ID9047	9047	12	194.0	390.86463620981385	70.21996615905246	0.0	9.0	9	7.918778161951928	1		363.12820512820394	365.0	0.0	365.0	70810.0	26.138192902439375	0.9932199853968917	13.845372244880078	-0.028964410794942275	0.07774096169736353	11.767857269389683	5.501058728733224	-0.8950758310725503	2.1391986251525745	196.99999999999997	58.35174220103592	0.7270569590730087	0.9471153846153845
ID9017	9017	12	174.0	390.2141500474834	69.67094017094017	0.0	4.0	4	7.474181227750319	1		174.88268156424567	182.0	0.0	182.0	31304.0	35.379208671930044	0.9882101103243867	4.913779902181312	-0.0322113720398109	0.17816051149224127	11.129882834083356	5.294754596984203	2.2718471690408917	2.102058297550322	175.5	54.573323005944815	0.7405019162052989	0.943548387096774
ID8666	8666	12	165.0	390.4242871189774	68.88938053097345	0.0	1.0	1	7.345306372654071	1		65.42352941176446	67.0	0.0	67.0	11122.0	10.185703486597344	0.9879888366835059	6.384266856122643	0.11734717844560075	0.09232236246246922	10.402577320260471	5.540803066690986	2.248373245196584	1.8774493868580997	169.49999999999997	51.77153150570787	0.7946896221701926	0.9854651162790696
ID9274	9274	12	210.0	390.14206349206347	71.57460317460317	0.0	16.0	16	8.175883811466258	1		621.0285714285694	627.0	0.0	627.0	130416.0	61.0423740410824	0.9872611464968151	10.10851279526473	0.016110672307919675	0.02006230634371319	12.104065063648996	5.697008755133814	2.214335948932728	2.1246351522176465	210.0	59.56228937547361	0.7438517589368226	0.9523809523809523
ID8859	8859	12	192.0	390.73773265651437	70.26565143824027	0.0	8.0	8	7.918778161951928	1		305.52763819095566	320.0	0.0	320.0	60800.0	66.66362106641539	0.9894230513699541	4.558757352918926	0.09817503788346063	0.14221947786430036	11.182986452473344	5.900331057468234	2.2450167658641726	1.895315083772916	196.99999999999997	56.020971048493166	0.7888143910896624	0.9800995024875621
ID9083	9083	12	211.0	390.02758352758354	71.51864801864802	0.0	14.0	14	8.263018249188557	1		525.7777777777769	546.0	0.0	546.0	113568.0	103.35302638053459	0.9808204581779434	5.037945059971011	0.034267889165202375	0.061582043756985214	12.05279194951071	5.805377960503613	2.212248492532156	2.0761425063985217	214.50000000000003	61.0020237409088	0.7243503505310863	0.9533333333333333
ID8736	8736	13	190.0	376.22398589065256	300.9691358024691	0.0	5.0	5	7.756324418739616	1		188.0	189.0	0.0	189.0	35532.0	13.74772708486752	0.9789473684210527	13.529509194631528	-0.02226281216825952	-0.0020866709420134808	10.504821292772949	6.003154586478259	3.065362025319713	1.749883522312489	189.0	53.79465817520807	0.8207168760195206	0.9792746113989638
ID9345	9345	13	220.0	376.3419811320755	302.5935534591195	0.0	13.0	13	8.214724333230155	1		489.0140845070442	496.0	0.0	496.0	104160.0	58.5860501517983	0.968604908246739	8.213821227439558	-0.13471909474332022	0.13529994203520979	11.61491955030134	6.232157333015057	-0.08083285087646944	1.8637076905569958	212.0	57.08546498618139	0.8175129465645457	0.9929742388758782
ID9154	9154	13	208.0	376.16585563665853	302.1682887266829	0.0	11.0	11	8.087810680942587	1		421.8840579710139	426.0	0.0	426.0	87330.0	41.771757158088235	0.9773295314535149	9.98394856659487	-0.03382934761255954	-0.0337635388074704	11.346095555735541	6.0839079885364145	3.0051575445810754	1.8649354291870273	205.5	57.06303214588488	0.793070873810936	0.9670588235294117
ID8771	8771	13	209.0	376.1810897435898	302.0625	0.0	10.0	10	8.136857890256438	1		384.1442307692301	386.0	0.0	386.0	79902.0	26.76428446786718	0.9872000000000001	14.26041754462364	0.021793310553004788	-0.12533392281361447	11.342861951913138	6.058564529737873	-0.13357082193182476	1.872202878460369	208.0	57.140639650107914	0.8005399386319624	0.9742388758782201
ID9253	9253	13	213.0	375.8986013986014	303.1363636363636	0.0	16.0	16	8.263018249188557	1		603.4205607476632	612.0	0.0	612.0	129132.0	72.12014459235442	0.9750964612100473	8.261383452667602	-0.05362488626996646	0.030136414820255857	12.031605639009058	5.870824301551419	-0.1245410974493381	2.0493894930273413	214.5	58.899024740433894	0.7769998824287799	0.9683972911963883
ID9031	9031	13	207.0	376.32119741100325	301.83414239482204	0.0	9.0	9	8.097643889049511	1		340.48780487804714	349.0	0.0	349.0	69800.0	53.96763824738793	0.9835506519558675	6.25679001802383	-0.025583152317763386	-0.04653122828734309	11.555599598066983	5.821399969778363	-0.09534038296680379	1.9850207266392208	206.0	58.31861011713053	0.7611368599429312	0.9559164733178654
ID9067	9067	13	219.0	375.8682170542636	303.02868217054265	0.0	14.0	14	8.272643200907131	1		530.0	535.0	0.0	535.0	113420.0	51.59884993441221	0.9752694074480688	10.142945855392606	0.0237203322889474	-0.07577335241803633	11.614747454911793	6.164730813759435	3.043976743237785	1.8840640095733192	215.0	58.06786381253784	0.8012658338751453	0.9772727272727273
ID8684	8684	13	182.0	375.35780240073865	300.5443213296399	0.0	0.0	0	7.579903327627221	1		10.816666666666677	11.0	0.0	11.0	1947.0	1.4121381229229253	0.9850878419311246	7.602238563915716	-0.061694761970233464	0.08828467961360467	10.369881574604998	5.815735309156264	3.1051754613110987	1.7830731667376107	180.5	53.075456417116754	0.8051922668196392	0.95
ID9197	9197	13	219.0	376.21941896024464	303.18501529051986	0.0	15.0	15	8.33015937350939	1		568.0733944954105	576.0	0.0	576.0	123840.0	67.25804307300012	0.9724770642201832	8.328324218158631	0.009051098385560502	0.046299586952999607	11.906355218968669	5.948220357008013	-0.12518224255365165	2.001666801893269	218.0	59.41589095984234	0.7759989432623852	0.9667405764966741
ID8910	8910	13	187.0	375.4195710455764	300.718945487042	0.0	2.0	2	7.70485520780741	1		79.57219251336898	80.0	0.0	80.0	14880.0	5.850179393017022	0.9857272336974671	13.503902696763415	-0.014005141910503267	-0.14662146819173902	10.61710300632114	5.8657382685549875	-0.09080994273916967	1.8100199020534615	186.5	53.75241729175188	0.8111341774132393	0.9867724867724867
ID8848	8848	13	194.0	375.9424398625429	300.81357388316155	0.0	3.0	3	7.858251581595959	1		115.19999999999962	117.0	0.0	117.0	22464.0	14.437065698381303	0.9895841679352615	7.937686896399118	0.06033380740562016	-0.03682870810578268	11.002767093087655	5.815000278819157	3.0887157553821334	1.8921352649224585	194.0	55.79465817520807	0.783116458509421	0.97
ID8785	8785	13	190.0	376.0576077396658	301.4744942832014	0.0	7.0	7	7.7665773305767285	1		272.1052631578948	275.0	0.0	275.0	51700.0	28.139664406196026	0.9754177140322343	9.549479890628826	0.01934942311846397	-0.008130683861226236	10.672460444563928	5.804634988863233	-0.0949560233604515	1.838610087462881	189.5	54.91707567008052	0.789594786731265	0.9546599496221663
ID9329	9329	13	218.0	375.80574712643676	303.13371647509575	0.0	18.0	18	8.320600954556976	1		678.5321100917439	688.0	0.0	688.0	147920.0	80.33599589275023	0.9784787767032054	8.354303195243432	-0.11152397602345934	-0.006150647698833169	12.025310152189878	5.998317932520526	-0.1114625214191236	2.0047803880140074	217.5	58.98848526925168	0.7854791051321134	0.9688195991091314
ID8950	8950	13	194.0	376.10598065083553	300.8755496921724	0.0	4.0	4	7.7665773305767285	1		150.58421052631593	153.0	0.0	153.0	28611.0	19.123402188894175	0.9752878822365395	7.775829010147593	0.12772611382793086	-0.04791839911195398	10.628023071553708	5.960586189793779	3.0748266165150535	1.783049977492467	189.5	54.490358110235036	0.8020099459755008	0.974293059125964
ID8919	8919	13	200.0	376.30318257956446	301.69849246231155	0.0	8.0	8	7.958873497585845	1		306.2878787878782	311.0	0.0	311.0	60645.0	38.086635871731346	0.973152314850126	7.932451047074841	0.0038343265042454955	0.023308550627727007	10.995463877796828	5.90922774105238	-0.11452616422060824	1.8607277227461596	199.0	55.26831032517954	0.8186731848245997	0.9802955665024631
ID9369	9369	13	224.0	375.4651851851852	302.94074074074075	0.0	19.0	19	8.462843753216344	1		704.7787610619486	724.0	0.0	724.0	159280.0	116.64874029996844	0.9789181913887075	5.977523727395015	-0.03362766009888954	-0.015161358447786356	12.036689468017746	6.134054709243955	3.0416252694429895	1.9622729236305283	225.0	60.72476477100881	0.7667622088677168	0.9493670886075949
ID8731	8731	13	187.0	375.4150858175248	300.28410117434504	0.0	1.0	1	7.6634309549254365	1		49.89130434782591	51.0	0.0	51.0	9180.0	7.4576494952697585	0.981700646444555	6.628174168299637	-0.031072522510080497	0.057987422041245296	10.544086105257263	5.720603159417181	3.0512902170100995	1.8431773383720433	184.5	54.61199597501401	0.777374222443436	0.9534883720930233
ID9084	9084	13	204.0	376.09304207119743	302.5695792880259	0.0	12.0	12	8.097643889049511	1		455.5121951219521	460.0	0.0	460.0	93380.0	45.32406296751554	0.9678441460660059	9.885892836820414	-0.0546268637997938	-0.05102332123356933	11.343968901910387	5.935127862197688	3.0432853689144332	1.9113267928333875	206.0	56.87483478662435	0.8002704635010941	0.9739952718676123
ID8926	8926	13	189.0	376.0748663101604	301.1631016042781	0.0	6.0	6	7.715176518808164	1		226.32978723404185	230.0	0.0	230.0	42550.0	28.898453337541874	0.9784964685024733	7.746777710594115	-0.039261605988319355	0.1591051748728264	10.656894053198158	5.868859962790358	3.0765476181532305	1.8158371678255758	187.0	54.79056352670909	0.7827803878705962	0.9689119170984456
ID9182	9182	13	218.0	375.81724137931036	303.14750957854403	0.0	17.0	17	8.320600954556976	1		642.0550458715577	648.0	0.0	648.0	139968.0	61.92396629052402	0.9846511300429487	10.288254561104715	-0.024521874781949317	-0.0363305702550204	12.115878274311687	5.932278149145713	-0.13760719781596487	2.042365170631194	217.5	59.20887173758115	0.7796425881061934	0.9666666666666667
ID8738	8738	14	160.0	205.95291005291006	223.3021164021164	0.0	0.0	0	7.080523079119723	1		28.630573248407668	29.0	0.0	29.0	4495.0	3.2626216927963725	0.9498412571633953	8.549586172827748	1.0982568777531902E-4	0.008155910711040649	10.853215195580615	4.980121173745969	2.614473726086314	2.1793074539624095	157.50000000000003	52.05551720880864	0.7303934845347373	0.9545454545454547
ID8806	8806	14	185.0	206.76556776556777	224.09615384615384	0.0	7.0	7	7.611333607551958	1		275.8360655737706	282.0	0.0	282.0	50478.0	41.347035848368016	0.9851319237097068	6.621275888115263	0.0861658334674933	0.12086441795312006	11.303830164385959	5.470142914473096	2.6098238173327726	2.0664597508920446	182.0	55.81285313464528	0.7341973351606591	0.9528795811518325
ID9126	9126	14	187.0	206.78046594982078	224.9856630824373	0.0	12.0	12	7.6945200519710815	1		470.65591397849334	481.0	0.0	481.0	87542.0	69.96300097463185	0.9927007299270073	6.702569831325668	0.010636741317792641	0.05274835819325297	11.142485764095458	5.520982776308641	2.574804824398427	2.0182069416897153	185.99999999999994	54.79301919170544	0.7785246093475676	0.984126984126984
ID9288	9288	14	192.0	206.3685813751088	225.53046127067017	0.0	18.0	18	7.807454335709939	1		689.3333333333326	704.0	0.0	704.0	132352.0	100.81247602783216	0.9964509510342149	6.825622651509934	-0.1123475445639083	0.008632070271169906	11.545800800322723	5.4327514215236885	2.5948671177787963	2.125221624273129	191.50000000000003	57.801875964250975	0.7202690854707718	0.9503722084367245
ID9228	9228	14	189.0	206.73333333333335	225.55526315789473	0.0	15.0	15	7.776816725043752	1		572.238095238097	591.0	0.0	591.0	108153.0	103.89121473195027	0.985609045742676	5.468130566023078	-0.060239518469081835	0.05261086442448143	11.186872978139716	5.513922970253684	-0.5651222195207308	2.028840997324457	190.0	58.02951393757971	0.709031613138145	0.945273631840796
ID8814	8814	14	167.0	206.36176470588236	223.51862745098038	0.0	3.0	3	7.356132180109627	1		140.47647058823557	143.0	0.0	143.0	23881.0	18.88369978704018	0.9880952380952381	7.3944881401619496	0.05074743549247223	0.037750214889535214	10.884704995192042	5.20400987563259	2.6278575850334542	2.0915996040205282	170.0	53.56545032347945	0.7445421081936693	0.965909090909091
ID8974	8974	14	180.0	206.9196843082637	223.60492107706594	0.0	6.0	6	7.558877202997177	1		239.166666666667	246.0	0.0	246.0	43050.0	40.5393112199744	0.9773388936973799	5.832011262070164	-0.07112857612901652	0.14588524118029472	10.827060622660344	5.557160108150836	2.5973166068510407	1.948308202741901	179.5	52.99280930509155	0.8032309424500695	0.9624664879356568
ID9103	9103	14	188.0	206.17891513560807	225.7878390201225	0.0	14.0	14	7.787042655463762	1		526.7368421052626	556.0	0.0	556.0	100080.0	124.48107826942127	0.9816990945867847	4.192383753494961	-0.027396212721689777	-0.05427753570138726	11.077358352803165	5.77664509799726	-0.5413869962389889	1.9176110293920672	190.49999999999997	54.56154252353998	0.8041398124388587	0.9896103896103896
ID9392	9392	14	198.0	205.69881556683586	225.3248730964467	0.0	19.0	19	7.918778161951929	1		724.1326530612223	747.0	0.0	747.0	141930.0	129.01128058450237	0.9826962125893881	5.563954197297811	0.08818373297830716	0.1527080807993306	11.934285027574639	5.481941175419722	2.5529915526233173	2.177018075474131	197.0	58.503816999406666	0.7232820485745722	0.9656862745098042
ID8849	8849	14	174.0	206.92545109211775	224.5854700854701	0.0	10.0	10	7.474181227750319	1		402.63636363636226	412.0	0.0	412.0	70864.0	61.57665268463474	0.9922560774392257	6.513366575132509	-0.027382279012127964	-0.06315544931240506	11.013027473333464	5.2026606812686795	-0.5737295686592251	2.116806793297908	175.5	54.18166895706193	0.7512460955970657	0.9696132596685084
ID9205	9205	14	193.0	206.23766233766233	225.6809523809524	0.0	17.0	17	7.827812790964006	1		647.7720207253889	665.0	0.0	665.0	125020.0	105.91471532047007	0.9929145710194942	6.094233350572102	-0.07651257513551915	-0.03658762214659267	11.442941796502147	5.514131503492425	2.5864470157999593	2.0752029198532274	192.5	57.284321614097294	0.7371723702056381	0.9553349875930522
ID8886	8886	14	177.0	206.59656453110495	224.29758588672237	0.0	8.0	8	7.558877202997178	1		326.5363128491633	334.0	0.0	334.0	58450.0	49.50612911586206	0.9811841379129109	6.533233592866261	0.07857586172678244	0.030596058429781647	10.925140630088192	5.399855323532408	2.62484812355621	2.0232283969677405	179.50000000000003	54.806280425025776	0.7509545619312127	0.9650537634408604
ID9303	9303	14	184.0	206.8452380952381	225.23443223443223	0.0	13.0	13	7.611333607551958	1		517.1428571428552	520.0	0.0	520.0	94120.0	38.54496446637752	0.9781420765027322	13.26836276823357	-0.1361722967408887	-0.09812529909294346	11.206968460932163	5.597318521996278	2.5745492683270528	2.002203093658356	182.0	54.79561306690731	0.7617100249502036	0.9784946236559141
ID9016	9016	14	174.0	206.4941690962099	223.432944606414	0.0	4.0	4	7.388514429878316	1		177.82456140350902	181.0	0.0	181.0	30408.0	23.83259469003418	0.9881999792982092	7.417118031693832	0.113300071790911	0.13930335264258006	11.003546140752004	5.316512063156767	-0.5028694465896414	2.069692687618669	171.5	53.87398842811608	0.7425329513499916	0.9661971830985914
ID9176	9176	14	182.0	206.9115456238361	224.82309124767227	0.0	11.0	11	7.54834217738561	1		436.0335195530715	446.0	0.0	446.0	78050.0	66.1069867834566	0.9848771266540642	6.545622186978616	-0.13442076200648156	0.1356144229043998	10.954236625432413	5.45760522509368	2.564128508265874	2.007150787503943	179.0	54.46225629037578	0.7583533959429873	0.9781420765027322
ID9276	9276	14	196.0	206.44910941475828	225.53901611535198	0.0	16.0	16	7.908722566578933	1		616.2284263959388	629.0	0.0	629.0	121397.0	88.94020924458388	1.0	6.9285695595939325	-0.11875007514085262	0.004336967915959439	11.639702803727852	5.551117082728081	2.5821662689614477	2.0968217081826626	196.5	57.17135926221517	0.7554667995045682	0.9679802955665026
ID8669	8669	14	161.0	206.08990536277602	222.95951629863302	0.0	1.0	1	7.102965363855495	1		67.14465408805022	68.0	0.0	68.0	10676.0	7.602328489057619	0.9664934705731274	8.681628963766048	0.11282063840248423	0.06883311641150422	10.93505632934037	5.09241968666087	2.6606608168116495	2.147320331429822	158.5	51.73023296542295	0.7443038442574784	0.9937304075235109
ID8990	8990	14	166.0	205.85223880597016	223.05920398009948	0.0	2.0	2	7.301842639757785	1		102.82634730538926	106.0	0.0	106.0	17172.0	18.11907802247885	0.9716860028580426	5.593536838035032	-0.07116090932104785	0.151536436198087	10.817027147818303	5.1822740954994915	2.62504459957543	2.0873128183652563	167.5	53.71490481638591	0.7295163913513426	0.9410112359550562
ID9054	9054	14	177.0	206.83048433048432	224.55318138651472	0.0	9.0	9	7.474181227750319	1		363.54545454545564	372.0	0.0	372.0	63984.0	55.59833689000975	0.9845718919155836	6.487950249894274	-0.10832351088709662	-0.11360454152806922	11.00765953400698	5.539531758656069	2.6293183033314174	1.9871101048940494	175.5	53.44182061347885	0.7721905722670305	0.9915254237288136
ID8703	8703	14	176.0	206.5859598853868	223.62702960840494	0.0	5.0	5	7.452856844128396	1		213.53142857142802	216.0	0.0	216.0	37368.0	23.024921174108012	0.988473002124261	9.220166471648392	-0.11254887549565895	-0.12004469400557859	11.078912703365333	5.3107354852944475	2.6287756500308674	2.0861352884253237	174.5	54.2098266292804	0.7461897148500398	0.9721448467966577
ID8833	8833	15	140.0	412.8967136150235	421.9201877934272	0.0	7.0	7	6.723094811029982	1		290.9999999999993	291.0	291.0	291.0	40740.0	6.845703018091506E-13	0.6561038822240622	3.3681386607584925E14	0.07541558480799156	-0.026375670925055713	9.289936475060596	5.151606237504391	2.2132065109137766	1.803308724845583	142.0	47.96906677485413	0.7754890492306832	0.9562289562289562
ID8963	8963	15	130.0	412.13529411764705	420.6581699346405	0.0	2.0	2	6.370597341571143	1		95.46031746031737	97.0	0.0	97.0	12028.0	12.171869728945218	0.5692082894619704	5.689658454683962	0.05168212692841617	0.039056512466877705	8.055610677338095	5.204689496899731	-0.9002822642701012	1.5477600886924314	127.5	44.21613257794586	0.8195180836813681	0.9479553903345725
ID8677	8677	15	142.0	413.0	421.5208333333333	0.0	5.0	5	6.770275002573076	1		205.07042253521146	208.0	0.0	208.0	29120.0	24.59736706411618	0.6264460912241001	6.422268086108693	-0.04838913969679523	-0.0643924355424087	9.058125234863242	5.282919644045965	2.128925379461813	1.714605908320424	144.0	45.94800689264375	0.8571148134190082	0.9965397923875432
ID9381	9381	15	154.0	412.28246753246754	423.31060606060606	0.0	19.0	19	7.001408606295148	1		726.4805194805188	736.0	0.0	739.0	111878.0	83.60561171858855	0.5773089774377432	6.360775620977826	-0.017797759185484745	0.07839337832617908	9.306658227387322	5.499066831614905	2.2805856934428355	1.6924068232599103	154.0	49.17728689241126	0.8002053575064341	0.9595015576323987
ID9190	9190	15	152.0	412.63024282560707	423.7295805739514	0.0	17.0	17	6.93287767191607	1		642.9668874172174	656.0	0.0	656.0	97088.0	91.84620603440247	0.6334285770366398	5.429438086930186	0.018748021940017998	-0.10711174721039075	9.303796268359358	5.463402745799729	-0.8264588496446055	1.702930701111524	151.0	48.99033124397103	0.7906168381619998	0.9526813880126183
ID9002	9002	15	134.0	412.7433090024331	420.9014598540146	0.0	4.0	4	6.6036697681803656	1		169.7333333333337	171.0	0.0	171.0	22914.0	14.717336715588237	0.6115710879890597	8.753170505896453	-0.05130399706794239	0.10432929158419561	8.75860188878481	5.2027782880615865	2.1839238422464513	1.683447074591377	137.0	45.96906677485412	0.8147025147582346	0.9614035087719298
ID9291	9291	15	149.0	413.140350877193	423.43640350877195	0.0	13.0	13	6.955796338302048	1		500.56209150326737	514.0	0.0	514.0	76586.0	82.28463357099311	0.648760519617664	4.787359552997427	-0.07911175909398281	0.0263284137094501	9.115592850168591	5.5344307318404	2.335404553870606	1.6470696430845606	152.0	48.132771896115145	0.8244640177658352	0.9806451612903225
ID8940	8940	15	138.0	413.11454545454546	422.46484848484846	0.0	8.0	8	6.615709285501534	1		315.6956521739131	318.0	0.0	318.0	43566.0	27.069957678128187	0.6657274864743454	9.321881027729582	-0.07003468953925047	0.2910855489853587	9.156873952989038	5.167947031637051	-0.9117978168729147	1.771859095484656	137.5	46.019121413487824	0.8158980896423059	0.9786476868327402
ID9036	9036	15	142.0	413.33690476190475	421.9428571428571	0.0	9.0	9	6.6755811781245455	1		351.4160583941603	354.0	0.0	354.0	48144.0	30.24426108317322	0.6150806291092918	8.850065032360716	-0.05386061038579761	0.17552152794763837	9.1196715857311	5.342078812313309	-0.9362683081473178	1.7071390943747533	140.0	46.15099261518879	0.825991935549478	0.9722222222222222
ID9264	9264	15	153.0	412.84088457389424	423.49568500539374	0.0	16.0	16	7.012765318716695	1		613.987012987013	618.0	0.0	618.0	94554.0	49.799859176768244	0.6266300645219693	9.499122727896044	-0.011173166159036482	0.16120465469312117	9.102196449844435	5.563704534532376	-0.8034391175298266	1.6359956560147322	154.5	51.14437663533519	0.7422369464191764	0.9307228915662651
ID9171	9171	15	146.0	413.3203389830509	422.3858757062147	0.0	11.0	11	6.852058684228348	1		432.0608108108118	441.0	0.0	441.0	63945.0	62.358217560297064	0.5950458567765511	5.169617863625871	-0.0797952044790741	0.08670075452207299	8.948089450510352	5.516190411849721	2.263853175529923	1.6221502128150478	147.5	49.190694288741625	0.7660127170217632	0.9546925566343042
ID8980	8980	15	140.0	412.9278959810875	421.6761229314421	0.0	6.0	6	6.699380116989518	1		244.43165467625957	248.0	0.0	248.0	33976.0	29.640124185552217	0.6365264915812285	6.415062143811559	0.048347188081593696	0.06256213856180982	9.06536566495181	5.381779939869292	-0.9354050457926815	1.6844549138462142	141.0	46.307180495761195	0.8262896232941365	0.9825783972125436
ID9079	9079	15	150.0	412.9347826086956	423.226867335563	0.0	14.0	14	6.898356904689457	1		540.2739726027404	544.0	0.0	544.0	78880.0	45.021760339968985	0.6204703098278583	9.189703440453382	0.03236675410675266	0.05562895237458003	9.251577644156088	5.355500323248174	2.295052663169633	1.7274908198576855	149.5	48.39359003207396	0.8021865474192952	0.9522292993630573
ID8793	8793	15	128.0	412.67106918238994	421.15157232704405	0.0	3.0	3	6.494309810853827	1		131.81538461538452	136.0	0.0	136.0	17136.0	23.57695123835738	0.5921760482639086	4.158801602952174	0.013804728232320507	0.005027060932760893	8.385812142438148	5.240669303120284	2.202627947376832	1.6001414432781043	132.50000000000003	43.406782160291556	0.8837116058056776	0.9962406015037596
ID8795	8795	15	141.0	412.95626477541373	422.40070921985813	0.0	10.0	10	6.699380116989518	1		391.1240875912404	394.0	0.0	394.0	53584.0	33.661691714040316	0.5806882100045857	8.537002623535376	-0.01425094854841952	-0.04775755235575457	8.833065850656332	5.581509191883381	-0.872458003949104	1.5825586856510707	141.0	46.55630613478226	0.8174702306195091	0.9657534246575342
ID9116	9116	15	143.0	413.3251748251748	422.95221445221443	0.0	12.0	12	6.746726148605861	1		475.9999999999988	476.0	476.0	476.0	66640.0	1.1979980281660134E-12	0.6267281656649173	3.0615761892172025E14	0.005657832091908943	-0.15448624298554856	8.91496971055721	5.423235449810966	2.2369912110260874	1.643847071192152	143.0	47.83216210739077	0.7854270910521743	0.9407894736842105
ID9340	9340	15	151.0	412.68283166109256	423.5602006688963	0.0	18.0	18	6.898356904689457	1		681.9865771812073	696.0	0.0	696.0	101616.0	98.08945080461592	0.6569213580903138	5.513089026436084	-0.03871068419999615	0.00907942507867529	9.571054692945596	5.136530960371412	2.310780119839955	1.8633304786414706	149.5	49.22664890967611	0.7752655966881252	0.9462025316455697
ID8734	8734	15	132.0	412.3979089790898	419.9120541205412	0.0	1.0	1	6.567418791116007	1		50.963768115942024	52.0	0.0	65.0	7033.0	7.7047804103760456	0.520677160397542	4.529630387562502	0.004608316439307644	0.03171918214223715	8.359996535476883	5.3369509044098375	2.1592894843286246	1.5664368447851282	135.5	46.03729886232735	0.8033956767680537	0.9377162629757786
ID8702	8702	15	130.0	412.0692307692308	420.28333333333336	0.0	0.0	0	6.432750982580687	1		16.73846153846153	17.0	0.0	17.0	2176.0	2.1004017561573582	0.4125283998701718	4.654787136918865	-0.01834764883053836	0.02017310555784576	8.177121680013222	5.288704384357038	2.1112357767966525	1.5461483731629173	130.0	45.79465817520807	0.7789750952684856	0.9187279151943463
ID9215	9215	15	150.0	413.0668859649123	423.5186403508772	0.0	15.0	15	6.955796338302048	1		581.9999999999998	582.0	582.0	582.0	89046.0	2.2812038903109805E-13	0.6283715793348875	1.96902802289741E15	-0.00663854173237158	-0.04625630425364277	9.162645818959884	5.552247316412597	-0.8270049403187789	1.6502589486377615	152.0	49.62084794600682	0.7757559032037719	0.9589905362776026
ID8672	8672	16	140.0	217.18439716312056	23.918439716312058	0.0	1.0	1	6.699380116989518	1		65.57446808510637	69.0	0.0	69.0	9246.0	15.041007775199715	0.9950372208436725	4.348867342890657	-0.08512705982097232	-0.02349566461261051	9.088522505075721	5.232488778235772	2.114855199725185	1.7369406586936018	141.0	46.17100159894345	0.8311710053755241	0.986013986013986
ID8836	8836	16	135.0	217.76342072409489	25.00561797752809	0.0	7.0	7	6.5187705746970455	1		289.8045112781952	292.0	0.0	292.0	38544.0	25.31961111010432	0.9509188870027306	11.157897475504363	-0.08524755617798932	0.2816090549523406	9.124673231253558	5.486481264432896	-1.0387457118005794	1.663119364027705	133.5	46.250308834092024	0.7842632334370613	0.967391304347826
ID9284	9284	16	148.0	217.54827586206898	26.877011494252873	0.0	16.0	16	6.793742230659746	1		632.5454545454552	637.0	0.0	637.0	90454.0	53.268616037451764	0.9681062911216963	11.682204760027787	-0.026683628345173308	-0.10046336762290951	9.931557996275485	5.003281785075538	2.118454730008426	1.9850087248534896	145.00000000000003	48.70002028543436	0.768280096097275	0.9602649006622519
ID8999	8999	16	137.0	217.23507462686567	24.18407960199005	0.0	2.0	2	6.530966601401967	1		107.38518518518545	109.0	0.0	109.0	14497.0	13.21746085375982	0.9899508709245198	8.083466091566228	0.04372386771033893	0.012384696078106893	9.10385356153702	4.825137840207906	-0.9594084517318523	1.8867551276306653	134.0	45.69079330304456	0.8065982312556419	0.9675090252707581
ID8807	8807	16	148.0	217.84121621621622	25.920045045045043	0.0	10.0	10	6.863662517577698	1		392.6216216216206	398.0	0.0	398.0	58108.0	46.10892241859624	0.9909090909090909	8.4762082548952	-0.06582648795470737	0.036607237317188984	9.173097634435814	5.342790054522359	-0.9853676224522516	1.716911490218734	148.0	48.763288598150936	0.7821419969668139	0.9517684887459807
ID9225	9225	16	150.0	217.3015873015873	26.87641723356009	0.0	17.0	17	6.840435166640879	1		661.7448275862063	671.0	0.0	671.0	95953.0	78.53084844243128	0.9727840082586459	8.310308481690987	-0.0481771569951605	0.06468651235304111	9.997764942379929	4.856809084222404	2.1847587880995523	2.0585048267304114	147.0	48.57461805031811	0.782903816282457	0.9607843137254903
ID9131	9131	16	144.0	217.98620689655172	26.479310344827585	0.0	12.0	12	6.793742230659745	1		478.26388888888766	485.0	0.0	485.0	68870.0	56.957595085446	0.9724111504933423	8.279391589638449	-0.26530682342399625	-0.08692702413150608	9.23538191348465	5.514075599498155	2.1226582857364478	1.6748740104914732	145.0	46.68669865454556	0.8359716248420124	1.0000000000000002
ID8748	8748	16	134.0	217.01975308641977	24.12716049382716	0.0	0.0	0	6.555290583552475	1		31.53333333333325	33.0	0.0	33.0	4257.0	6.825981969705618	0.9744897959183673	4.559919153620061	-0.049906708553203914	-0.05231476717049826	8.732342450185259	5.310373452489684	2.0837692484642214	1.6443932857662278	135.00000000000003	44.68855594909711	0.8494757587314029	0.9854014598540148
ID8878	8878	16	144.0	217.7641291810842	25.429642445213382	0.0	8.0	8	6.782018766824356	1		321.50344827586207	326.0	0.0	326.0	46618.0	38.15358657560742	0.9768797187298196	8.328007522281029	-0.04769445526732608	0.012801558342125676	9.206448683401938	5.259279999735791	2.1132385975787593	1.7505150294079113	144.5	47.24521016361432	0.8135085854311292	0.9601328903654485
ID8977	8977	16	135.0	217.87906137184115	24.86101083032491	0.0	6.0	6	6.639722828285456	1		241.5514705882349	247.0	0.0	247.0	32851.0	36.41221200375702	0.9902041110320796	6.601151876250497	0.10201305900957343	-0.027879444845705256	9.263164781832367	5.035130928587679	2.122186733957503	1.839706834481586	138.50000000000003	46.80123088482756	0.7945936441210462	0.9584775086505191
ID9395	9395	16	153.0	217.06026058631923	26.81270358306189	0.0	19.0	19	6.990033442639017	1		735.389610389609	750.0	0.0	750.0	113250.0	103.99304348832567	0.9780955970727753	6.993220541676714	0.01588165804716615	0.01760301200569362	10.017573339773168	5.186355185427069	2.1261455982911395	1.931524737819952	153.5	50.47109240772366	0.7572387575310335	0.9303030303030303
ID8820	8820	16	132.0	217.18071519795657	24.415708812260537	0.0	3.0	3	6.445109785487341	1		142.75193798449612	145.0	0.0	145.0	18415.0	17.983947272390658	0.954364552931812	7.75239176024505	0.0628819560298455	-0.1738967369303986	8.939258101930564	5.1044493979246575	-0.9347254585980498	1.7512678459629838	130.5	45.9814744714255	0.7756299824567467	0.9525547445255474
ID8693	8693	16	132.0	217.5188679245283	24.811949685534593	0.0	5.0	5	6.494309810853826	1		209.7969924812031	213.0	0.0	213.0	27903.0	26.020609372157793	0.9698130337333672	7.93916449791619	0.04299062773334709	0.08844062697793015	9.20153626034017	4.870902983197654	-0.9834504313870608	1.8890822280963475	132.5	46.82761514126274	0.7593144443860403	0.9464285714285713
ID9238	9238	16	151.0	217.5087431693989	27.082513661202185	0.0	15.0	15	6.967227399979713	1		569.083870967744	596.0	0.0	596.0	88208.0	124.16521015763568	0.9818527733060148	4.541311864169702	0.013047503980246605	0.08171987973333254	9.798644657054568	5.292155701124396	2.1133285320442305	1.8515412641719333	152.49999999999997	48.52988778590921	0.8136940372217671	0.9838709677419352
ID9302	9302	16	146.0	217.50780379041248	26.704013377926422	0.0	18.0	18	6.898356904689457	1		691.9127516778535	711.0	0.0	711.0	103095.0	115.30804412094906	0.9818371591610352	5.945566241978721	-0.021321711217380326	0.025086039957612404	9.97507596623678	4.943971048415973	-1.0025228787669154	2.0176242677296323	149.5	48.17576372299	0.809457106637432	0.9966666666666667
ID9175	9175	16	142.0	217.74189814814815	26.44560185185185	0.0	11.0	11	6.770275002573076	1		438.77622377622316	445.0	0.0	445.0	62745.0	52.441170201651396	0.98139353327695	8.288446877414748	-0.07745946009153412	-0.04030190831085748	9.175953131359751	5.173696237562262	2.1198263157784707	1.7735778658090042	144.0	47.91366915232675	0.7882309739548837	0.9473684210526315
ID9111	9111	16	150.0	217.66837315130832	26.540955631399317	0.0	14.0	14	6.828791864299669	1		552.3287671232882	560.0	0.0	560.0	80640.0	65.31664091591445	0.9726949691415746	8.339126266917935	-0.16101288540039488	0.03171445050433622	9.751214177308562	5.334695865465824	2.119909246609868	1.827885679562932	146.50000000000003	48.55649298334176	0.7808234802407497	0.9638157894736844
ID9049	9049	16	144.0	217.88657407407408	25.296296296296294	0.0	9.0	9	6.770275002573075	1		364.46896551724217	367.0	0.0	367.0	52848.0	30.477691106322613	0.9815251321908646	11.847052852838635	-0.08670757725678975	0.18213312549086288	9.28880589831974	5.113516441592574	-1.0020719590075553	1.8165201978751824	143.99999999999997	50.31221252536174	0.714867451338947	0.9142857142857141
ID9018	9018	16	137.0	217.30565805658057	24.295817958179583	0.0	4.0	4	6.567418791116007	1		182.9999999999997	183.0	183.0	183.0	24156.0	3.1382981301397414E-13	0.966142684401451	5.730771935267868E14	-0.056060977868572566	0.0036480892242382657	9.407363155694796	5.033162908400253	2.1641597150880694	1.8690758330103099	135.5	46.997394371117174	0.7709063062069118	0.9377162629757786
ID9311	9311	16	141.0	217.94831591173053	26.778745644599304	0.0	13.0	13	6.7585108320823135	1		516.6197183098581	524.0	0.0	524.0	73360.0	61.96644394998524	0.9906199425306339	8.29780292210039	-0.04533133602735548	0.10580435794242138	9.510877621541974	4.980691404925315	2.1695268208384673	1.9095496685734918	143.5	47.38328033722722	0.8031774707698218	0.9598662207357861
ID8737	8737	17	159.0	117.39484752891693	189.29390115667718	0.0	1.0	1	7.102965363855494	1		52.00000000000009	53.0	0.0	53.0	8268.0	7.233886502016106	0.9704347133123481	7.080532525674629	-0.03099855031243196	0.14750778258985509	10.066728047977664	5.318092995363066	-0.5322875677319799	1.8929206497056392	158.49999999999997	49.396402218324766	0.8162975518426189	0.9875389408099686
ID8705	8705	17	160.0	117.01145833333332	189.53229166666668	0.0	0.0	0	7.136496464611085	1		17.4409937888199	18.0	0.0	18.0	2808.0	3.1321811898757077	0.9871820389315711	5.53240465297205	-0.050831625133804376	0.06115247142007571	9.856462290623544	5.483954758180189	-0.5203389024600029	1.797327426146444	160.00000000000003	49.85282127500764	0.8090034333563249	0.9696969696969698
ID9187	9187	17	203.0	117.5074441687345	192.20885028949547	0.0	17.0	17	8.008710387199292	1		643.2537313432841	653.0	0.0	653.0	129294.0	79.3767617033319	0.9800491327328221	8.022150666022842	0.024102446600730586	0.03429475909191983	11.416019753069929	6.145224799050509	2.72899560032213	1.857705800255477	201.5	56.96630094292273	0.7802771244913594	0.9853300733496333
ID8997	8997	17	163.0	117.52373581011351	189.73219814241486	0.0	4.0	4	7.1698707532759745	1		167.95031055900665	169.0	0.0	169.0	27040.0	13.31906586544074	0.9633020552368652	12.374065369043356	-0.19106513186771065	0.11428470256087994	10.055710860294578	5.586799197988167	2.666684807497343	1.7999055459010747	161.5	49.94908910931156	0.8134432230965855	0.9847560975609756
ID9157	9157	17	183.0	118.18356807511736	191.43802816901407	0.0	11.0	11	7.516648508319573	1		423.16384180790857	428.0	0.0	428.0	74900.0	45.36645290071737	0.9627201642840216	9.150512252543734	-0.07247296544460653	-0.1164976026176761	10.342224309041152	5.775002144898785	2.6685405680233973	1.7908606870694788	177.50000000000003	52.05772953937728	0.8230719018392875	0.9861111111111113
ID8775	8775	17	166.0	117.47604790419162	189.7864271457086	0.0	3.0	3	7.2909362219603215	1		126.88622754491001	130.0	0.0	130.0	21190.0	19.936773301082475	0.9837728194726167	6.312370687707044	-0.00808067581168505	-0.04367076226445061	10.312274243663145	5.368623979339093	-0.4644200138704379	1.9208412217636153	167.00000000000003	51.56545032347945	0.7892393051229747	0.9794721407624635
ID9032	9032	17	175.0	117.7356807511737	190.89530516431924	0.0	9.0	9	7.516648508319573	1		346.06741573033736	350.0	0.0	350.0	61600.0	36.994975304811064	0.9849203659776347	9.28337713214945	-0.08261301118469573	-0.10546376124731037	10.341222572740353	5.728452965790465	2.711638804025959	1.805238278902998	177.50000000000003	54.854220338695285	0.741289977046433	0.9594594594594597
ID9096	9096	17	182.0	117.97129629629629	191.70740740740743	0.0	12.0	12	7.569397566060481	1		463.4111111111129	466.0	0.0	466.0	83414.0	34.73358925049655	0.9742647058823531	13.167955867498884	0.03915494000689193	-0.09254994356966494	10.35664325060022	5.931803411282166	2.6753492460271993	1.7459518686850108	180.00000000000003	51.99756979280336	0.8365969483919945	0.994475138121547
ID9355	9355	17	195.0	118.06822107081175	191.97495682210706	0.0	13.0	13	7.837972188868215	1		495.1813471502582	503.0	0.0	503.0	95570.0	62.384420332796736	0.982608695652174	7.867952423124163	-0.04250144541296051	0.016729970132999396	10.652276754928534	5.914899333515161	2.670319000093299	1.8009227468285585	193.0	57.30292860796023	0.7386071994909358	0.9414634146341463
ID8780	8780	17	177.0	117.84180790960453	191.02542372881356	0.0	10.0	10	7.506054213402069	1		386.80225988700437	389.0	0.0	389.0	68464.0	29.23903048931002	0.9849624060150375	13.128750622449376	-0.036110802201808664	0.019633566233288303	10.315164306581492	5.596853864453472	-0.4001630394920036	1.8430290581812	177.00000000000003	52.3788747344351	0.8107198415581162	0.9752066115702479
ID9260	9260	17	199.0	117.64852320675105	192.10253164556963	0.0	16.0	16	7.928821004493585	1		609.7461928934	616.0	0.0	616.0	120120.0	61.908726003125	0.9898216200157585	9.798735084954048	0.06743239444994667	0.14503971274890226	11.122786003628876	6.10648613506551	2.735616718517812	1.8214707701959847	197.50000000000003	57.42263181286319	0.7526806950813311	0.9610705596107058
ID8941	8941	17	177.0	117.7391713747646	190.18926553672316	0.0	6.0	6	7.506054213402069	1		226.98863636363666	235.0	0.0	235.0	39950.0	42.76540506215145	0.984523050541913	5.2663687205869305	-0.04746818408434171	0.012718016022088609	10.374715698025845	5.714932729795211	2.684378905556426	1.8153696969933735	177.0	52.820225822717255	0.7972281462925802	0.9752066115702479
ID8912	8912	17	177.0	117.85809523809525	190.56857142857143	0.0	8.0	8	7.463526651802308	1		307.2342857142866	309.0	0.0	309.0	53766.0	23.358204431970336	0.981024667931689	13.027175503051353	-0.050380408317509444	0.09140974264933852	10.397637204962225	5.5655604898344	-0.49534907233186765	1.8682102591380871	175.0	54.058091060478695	0.7525346502592318	0.948509485094851
ID9073	9073	17	201.0	117.69765494137353	192.16415410385258	0.0	14.0	14	7.958873497585845	1		532.8442211055257	541.0	0.0	541.0	106036.0	66.08863694771938	0.9932203389830508	8.035145681938111	-0.0650864326743042	-0.01884879134952723	10.988946170994568	5.91924783203717	-0.40807001442734975	1.8564767826611863	199.0	58.167089045271794	0.7391086415651975	0.9544364508393285
ID8946	8946	17	164.0	117.33333333333334	189.40040650406505	0.0	2.0	2	7.225151993843567	1		90.30674846625749	92.0	0.0	92.0	14720.0	12.403868018944792	0.9754573515019196	7.190079506693455	-0.028593117672600234	0.15683111828053065	10.150941095913236	5.428880774829038	2.607079617062681	1.8698036514225902	164.0	50.21303627854101	0.8173738624414828	0.9909365558912389
ID9204	9204	17	196.0	117.63350340136056	192.3469387755102	0.0	15.0	15	7.898654169668588	1		572.1020408163282	578.0	0.0	578.0	112132.0	58.23691485839468	0.9795918367346939	9.72242576739173	-0.08698348413281848	0.04177085130045256	10.835288612977216	5.898579559687041	-0.4027616665864541	1.8369318415283187	196.0	56.803425187453215	0.7633380082237229	0.9679012345679012
ID9332	9332	17	197.0	117.32	192.20083333333332	0.0	18.0	18	7.978845608028654	1		679.7014925373163	690.0	0.0	690.0	136620.0	83.87437300964605	0.989899751262531	8.062671210186494	0.03488904651711583	0.028022509181319755	11.354119903826088	6.006757228374894	2.756506857280954	1.8902245374910722	200.0	56.880375665292334	0.7768102503546735	0.966183574879227
ID8665	8665	17	173.0	117.58695652173913	189.84685990338164	0.0	5.0	5	7.410023978821114	1		198.06976744185965	204.0	0.0	204.0	34068.0	34.37250046548382	0.9881295398471334	5.728042943629244	-0.1373312365380026	-0.004467175736481369	10.260365638837396	5.715339646401025	-0.42919860029181534	1.7952328774193487	172.5	52.51798908511283	0.7859280447577606	0.9691011235955056
ID9372	9372	17	208.0	117.14967637540452	192.0	0.0	19.0	19	8.09764388904951	1		709.3543689320392	727.0	0.0	727.0	146127.0	112.15196856939208	0.9770491803278688	6.251515243502109	5.205282724828563E-4	-0.005629279933516141	11.420459465640326	5.993147271908208	-0.446395085271492	1.905586321759797	205.99999999999994	56.39371102711444	0.8139837505960087	0.9856459330143538
ID8767	8767	17	174.0	117.6875	190.47537878787878	0.0	7.0	7	7.48482063701911	1		264.38857142857205	269.0	0.0	269.0	46268.0	35.01736655705473	0.9809141573327806	7.477467573613757	-0.11768581664050387	0.11558288676448113	10.191185736139515	5.7441799260526984	2.637053319501108	1.7741759254297458	176.00000000000003	51.78674796156036	0.8246796019540655	0.9777777777777777
ID8834	8834	18	150.0	162.35111111111112	121.29444444444445	0.0	10.0	10	6.90988298942671	1		396.0738255033561	407.0	0.0	407.0	59015.0	66.0061518385743	0.6728506513986928	4.827065945380225	0.11212011553036325	-0.0901613859910759	9.402628227570359	5.471305602106809	-1.0139851366955261	1.7185346444456941	150.0	47.78648728865568	0.8254502593738576	0.9868421052631579
ID8675	8675	18	138.0	161.54916067146283	119.58992805755396	0.0	1.0	1	6.651697090182843	1		68.4892086330936	70.0	0.0	70.0	9520.0	10.208952384524558	0.7605720626309951	5.7963890635576005	-0.10002527386925018	-0.05926746354633096	9.352744494408334	5.065417685646171	-0.9667885014037569	1.8463915662692778	138.99999999999997	47.60748500307702	0.770680172163408	0.9754385964912281
ID9379	9379	18	156.0	161.7147435897436	122.57799145299145	0.0	19.0	19	7.046725639945928	1		724.5897435897438	734.0	0.0	734.0	113036.0	82.84060651441318	0.6305307394193506	6.764819005812168	0.038782815036727286	0.1372272138245066	9.606283336020283	5.626648437712668	2.1390455974359908	1.707283375238814	156.0	49.98002154912429	0.7847685394320314	0.9369369369369369
ID9189	9189	18	157.0	161.875	122.57456140350877	0.0	17.0	17	6.955796338302048	1		655.0000000000008	655.0	655.0	655.0	98250.0	7.984738945142268E-13	0.6265006112719088	6.319429047679555E14	0.03533980778493117	-0.03148654121354909	9.612131431182515	5.211849105474462	2.0955201973896966	1.8442842907877073	152.0	48.82099572266465	0.8013831126715817	0.9650793650793651
ID8842	8842	18	144.0	162.22549019607843	120.48731257208766	0.0	7.0	7	6.782018766824356	1		285.88965517241445	294.0	0.0	294.0	41454.0	48.31941139171059	0.686645516852228	4.817431786040694	0.05759295036255647	-0.036538721069324875	9.284589368249568	5.1020857644775495	-1.0100969736175476	1.8197634843561483	144.5	47.74992791079917	0.7964018690778454	0.9665551839464884
ID8715	8715	18	144.0	161.91898148148147	120.29513888888889	0.0	5.0	5	6.770275002573076	1		218.4615384615388	220.0	0.0	220.0	31240.0	18.39732422015591	0.6910820124052383	9.70544025410551	-0.07198328772528782	0.006623041655318182	9.588136687172522	5.1259524953352225	2.117875845641201	1.8705082998521791	144.0	48.8065936008139	0.7596531811415023	0.935064935064935
ID9262	9262	18	155.0	162.07220412595004	122.46308360477741	0.0	16.0	16	6.9900334426390165	1		612.9407894736846	617.0	0.0	617.0	93167.0	50.04530841883996	0.633632612472704	9.500977205575664	0.047312990941441875	-0.15831283463133042	10.109826950772996	5.122546551383713	-1.0286565283119724	1.9735939633466306	153.49999999999997	49.03506150837993	0.8022408917444908	0.9839743589743588
ID8817	8817	18	140.0	161.3731884057971	120.18719806763283	0.0	3.0	3	6.627726932618989	1		140.86956521739106	144.0	0.0	144.0	19440.0	21.076096429023547	0.7343722119788254	5.660188849110557	0.08028456349358895	-0.10428779537576574	9.30961518117935	4.909074048836795	-0.9235174243225521	1.8964096056740603	138.0	48.764458353624164	0.7292595767129844	0.9324324324324325
ID8885	8885	18	144.0	162.43287037037035	120.73842592592592	0.0	8.0	8	6.770275002573077	1		328.4068965517249	333.0	0.0	333.0	47619.0	38.9728353671084	0.6839002649198747	6.844735464864613	0.06067519709988595	0.038149000737719374	9.261734168824352	5.184716727009315	2.18204253992131	1.7863529786644239	144.00000000000003	48.11343686958868	0.7816990686088863	0.96
ID9365	9365	18	151.0	162.44350282485877	122.02429378531073	0.0	13.0	13	6.852058684228348	1		503.15436241610837	510.0	0.0	510.0	74970.0	58.8870569030716	0.6482465327634852	6.720930747041937	-0.06079653896579048	0.10284620503739712	9.355314963395472	5.251749018116847	2.1007458880211654	1.7813712976615297	147.5	48.0052366417531	0.8043121969001058	0.9703947368421051
ID9077	9077	18	155.0	162.19620253164558	122.27742616033754	0.0	14.0	14	7.091753098990328	1		525.8164556962026	543.0	0.0	543.0	83079.0	95.35691175371106	0.6337838900833815	4.278175320437785	0.12038035281323073	0.0660170829505676	9.471501449011068	5.6635645037129585	2.1229871871281003	1.672356948137816	157.99999999999997	48.5463713716355	0.8424679796434102	0.9844236760124608
ID9014	9014	18	137.0	161.89636363636365	120.01878787878788	0.0	4.0	4	6.615709285501533	1		177.69343065693403	179.0	0.0	179.0	24344.0	15.29300207313	0.7137531080430377	9.678507198857673	-0.021644249338542677	-0.09679997157105849	9.350438040243281	4.904837384177532	2.1355812046859284	1.9063706516360297	137.49999999999997	47.03506150837993	0.7810325425597026	0.9717314487632509
ID9174	9174	18	152.0	162.40033222591362	121.57419712070876	0.0	11.0	11	6.921389879977901	1		438.1578947368433	444.0	0.0	444.0	66600.0	50.761369425992406	0.7074970100248076	7.153061582026159	0.05656504659077879	0.0988690687973922	9.50551966178432	5.279605158497015	-0.9780640273802617	1.800422451380877	150.50000000000003	48.51445830374419	0.803533506018916	0.9709677419354839
ID9335	9335	18	166.0	161.8045267489712	122.53497942386832	0.0	18.0	18	7.1809610472257885	1		688.6687499999991	693.0	0.0	693.0	110187.0	54.78646046241691	0.6314073305372696	9.730033575721185	0.06358477810919821	-0.009289478671095893	10.21983533930885	5.413788243338496	2.174408767218173	1.8877419802823003	162.0	49.77836345998039	0.8215682545448451	0.9969230769230768
ID8984	8984	18	144.0	161.47261904761905	119.93809523809523	0.0	2.0	2	6.6755811781245455	1		101.78723404255324	104.0	0.0	104.0	14352.0	15.061212487065779	0.7628533714807617	5.8490893064120515	0.02534516927495995	-2.5998147485046776E-4	9.240659033681869	4.981528873118972	-0.9461053148746325	1.8549845376879697	140.0	48.17798378525205	0.7579501748012983	0.9395973154362416
ID9112	9112	18	147.0	162.3975225225225	121.66554054054055	0.0	12.0	12	6.863662517577697	1		467.637583892616	474.0	0.0	474.0	69678.0	54.73032347461973	0.6788981572704871	6.910216689634768	-0.004192043585028491	0.06739434131605745	9.181618380184391	5.408650392839779	2.1123197325016423	1.6975803043841475	147.99999999999997	47.36883987361493	0.8288693539186068	0.9641693811074916
ID9208	9208	18	156.0	161.92140468227424	122.67502787068005	0.0	15.0	15	6.898356904689457	1		579.0000000000023	579.0	579.0	579.0	85692.0	2.2814574447461034E-12	0.6378033455320651	1.976611082316797E14	0.010766136758679408	-0.011414457940102714	9.823853491120442	5.091375905416181	2.104495538962307	1.9295085795314924	149.50000000000003	48.046396342045966	0.8138219844331395	0.9900662251655633
ID8732	8732	18	141.0	161.39127837514934	119.67921146953405	0.0	0.0	0	6.6636498349357165	1		26.421428571428596	27.0	0.0	27.0	3699.0	3.9238577720153587	0.8382426852521728	6.141012197705246	-0.0032136885909518523	0.05622452040556331	9.054131041206865	5.265875109158699	-0.9094178185003381	1.7193972233521877	139.5	46.402653529548985	0.8141387741985281	0.96875
ID8895	8895	18	146.0	162.2482993197279	120.32312925170068	0.0	6.0	6	6.84043516664088	1		250.70344827586248	256.0	0.0	256.0	36352.0	36.566173678295485	0.6852893118713572	5.575839669171378	0.10645878842913709	-0.06381420399276642	9.352898946534888	5.20388374174007	2.1403244076434387	1.797292063140418	147.00000000000003	48.62003644547221	0.7814418006553312	0.9607843137254902
ID9055	9055	18	147.0	162.13698630136986	120.88698630136986	0.0	9.0	9	6.817128675830715	1		367.8194444444437	373.0	0.0	373.0	52966.0	43.80450096262156	0.6990791662180773	6.909691976317202	0.02504179631092359	-0.1080814062259619	9.727749968280122	5.019755558171462	2.154845353094206	1.9378931614398438	146.0	47.92867186611729	0.7986783841905776	0.9765886287625418
ID9153	9153	19	176.0	205.46421845574386	334.97269303201506	0.0	11.0	11	7.506054213402069	1		417.796610169493	425.0	0.0	425.0	73950.0	55.015012308939916	0.7231737154840974	6.374223168986029	-0.07081870211781269	-0.08575265563952056	9.858853014863582	5.9310246897585595	-0.38506334961621763	1.662251218054686	177.0	53.95303892224429	0.7641019489529958	0.946524064171123
ID9377	9377	19	185.0	206.03387533875338	334.86404697380306	0.0	19.0	19	7.6634309549254365	1		720.0652173913043	732.0	0.0	732.0	132492.0	92.95580997815982	0.6824056730872137	6.284014718748137	0.09858289666175916	0.09254684695097869	10.274303444725913	5.973956705723861	2.7873923060028427	1.7198489963748376	184.5	53.601083108169746	0.8069731845884023	0.968503937007874
ID8994	8994	19	147.0	204.9915254237288	333.880790960452	0.0	4.0	4	6.852058684228349	1		164.59459459459418	168.0	0.0	168.0	24360.0	23.755511451541643	0.7378640682783093	5.883581005428364	-0.014058380859855021	0.05936643940155526	9.52772925937293	5.237083263530593	2.6157688864525905	1.8192816077072997	147.50000000000003	47.01963202621491	0.8383848702028767	0.9966216216216216
ID8740	8740	19	141.0	204.19014084507043	333.518779342723	0.0	1.0	1	6.723094811029982	1		52.859154929577585	54.0	0.0	54.0	7506.0	7.793060696893846	0.7393789587517384	5.766536266561109	0.010242983563127311	-0.015230187877435039	9.085865885369124	5.163175543611292	-0.4930589192862035	1.7597437485176373	142.0	47.557377982580135	0.7889734770722793	0.9530201342281881
ID8966	8966	19	140.0	204.59916367980884	333.5131421744325	0.0	2.0	2	6.6636498349357165	1		95.90000000000023	98.0	0.0	98.0	13426.0	14.242150431759388	0.7479212101349789	5.7624481582135685	-0.026391270135958916	0.21372976810241154	9.077544467644417	5.297958962437107	2.5939240262754497	1.7134040735318696	139.5	46.91516878360658	0.7964481456333752	0.9554794520547946
ID9287	9287	19	156.0	205.41825902335458	335.3110403397028	0.0	13.0	13	7.0692752196286115	1		498.9554140127388	512.0	0.0	512.0	78336.0	80.9344736499088	0.7431952794395262	5.256722963288116	0.07238847327562778	0.10871326117943507	9.436622879614024	5.5495707978596815	-0.3443607437737515	1.7004239108461277	157.00000000000003	48.124425359815206	0.8518799621234227	0.987421383647799
ID8776	8776	19	175.0	204.88190476190476	334.7895238095238	0.0	7.0	7	7.463526651802308	1		267.36363636363546	272.0	0.0	272.0	47056.0	35.30833388250473	0.7327209057135651	6.404202825151541	-0.03358397851189941	-0.10603984861027417	10.201339302872483	5.7727792078244455	-0.5261168664016663	1.7671452407266073	175.0	52.78598825122205	0.7892427464375346	0.9641873278236914
ID8777	8777	19	176.0	204.8418079096045	335.02542372881356	0.0	10.0	10	7.506054213402069	1		381.42372881356033	388.0	0.0	388.0	67512.0	50.22547006086788	0.7271060553087352	6.39429175002281	-0.03611080220179317	0.0196335662332894	10.315164306581483	5.596853864453477	-0.40016303949200316	1.8430290581811968	177.0	52.3788747344351	0.8107198415581162	0.9752066115702478
ID8778	8778	19	155.0	204.82247557003257	333.7768729641694	0.0	3.0	3	6.990033442639017	1		129.29870129870108	131.0	0.0	131.0	19912.0	14.879968493066015	0.757308531061005	7.489399176228262	0.03257307743089891	0.115542674184149	9.438725490448059	5.429936480254184	2.625738734639275	1.7382754889991305	153.5	47.578607062550645	0.8521083034458472	0.9935275080906149
ID9035	9035	19	185.0	204.28763440860214	334.97670250896056	0.0	9.0	9	7.694520051971082	1		341.67379679144267	353.0	0.0	353.0	63893.0	62.37525622608908	0.7534788084449378	4.707603178946443	0.0867677240610046	-0.10239402396586006	10.834046331363357	5.804433263259453	2.6490555815820027	1.8665123432359954	186.0	54.86296454874317	0.7765407767160922	0.9489795918367347
ID9357	9357	19	169.0	206.35672514619884	334.9327485380117	0.0	18.0	18	7.377736139048903	1		676.4035087719296	701.0	0.0	701.0	115665.0	129.363899816955	0.6746135544305507	4.212725958636945	0.006706783277607211	-0.013880305562952276	10.187707650578252	5.646497220695379	2.7926896791170126	1.8042526636227783	171.00000000000003	50.98950130973374	0.826503021252236	0.9799426934097422
ID9075	9075	19	151.0	205.0480984340045	335.7237136465325	0.0	14.0	14	6.886811529393324	1		538.3866666666677	542.0	0.0	542.0	80758.0	44.254114686282655	0.757231327264409	10.485044311854452	0.1243282103287261	-0.0353836535059251	8.889319304450769	5.666107446929366	2.7825262564810522	1.5688582307538412	149.0	50.41608486288011	0.7366444119494657	0.9371069182389937
ID8660	8660	19	166.0	205.16666666666669	334.3459214501511	0.0	5.0	5	7.2581186380092575	1		197.1030303030298	202.0	0.0	202.0	32522.0	31.16236477814456	0.7342800401027146	5.355936101797171	0.020481439508661665	-0.048234418572893255	9.846326822605157	5.55631882373955	-0.5234592296530797	1.7720953629472105	165.5	50.49426632105113	0.8156873544520663	0.9650145772594753
ID8948	8948	19	181.0	204.92509363295878	334.72846441947564	0.0	6.0	6	7.527227892173502	1		231.73333333333292	237.0	0.0	237.0	41712.0	35.03256266571667	0.7061581054698267	5.475569195555971	0.04673504427366532	-0.03581064456732748	10.408685898519833	5.666405570660295	2.642915048093068	1.8369115603751125	178.0	52.63218277967286	0.807471314895144	0.967391304347826
ID8694	8694	19	139.0	204.25659472422063	333.54676258992805	0.0	0.0	0	6.651697090182843	1		13.898550724637639	14.0	0.0	14.0	1918.0	1.1917591430622523	0.6576427576601662	9.25358717968676	-0.13734142390747414	-0.03206885879391799	9.006577020534683	5.228894468692167	2.679345195929968	1.7224629554987705	139.0	45.723831070515686	0.8354865083112382	0.9893238434163701
ID9241	9241	19	139.0	206.08060606060604	335.71454545454543	0.0	15.0	15	6.615709285501534	1		576.4892086330929	598.0	0.0	598.0	80132.0	111.7613507451645	0.7367442777382719	4.376333705236756	-0.20003688279078446	0.14947948412103548	9.004971070699384	5.211213873694937	-0.5299159123976093	1.7279987521054356	137.5	46.49615118976105	0.7992424687091936	0.9515570934256056
ID8922	8922	19	185.0	204.28763440860214	334.97670250896056	0.0	8.0	8	7.694520051971082	1		301.989304812834	312.0	0.0	312.0	56472.0	55.13053808084941	0.7423447790507752	4.6676779817070715	0.0867677240610046	-0.10239402396586006	10.834046331363357	5.804433263259453	2.6490555815820027	1.8665123432359954	186.0	54.86296454874317	0.7765407767160922	0.9489795918367347
ID9114	9114	19	154.0	205.97186147186147	335.02705627705626	0.0	12.0	12	7.001408606295148	1		468.87096774193526	475.0	0.0	475.0	72675.0	53.78090590503758	0.738975170057237	7.409547555163462	-0.03795699176424076	0.004691200196620565	9.542674345611578	5.29587091372749	2.6881473108129157	1.8019084114901476	154.0	48.888357382315405	0.8096917120258817	0.9746835443037974
ID9212	9212	19	156.0	205.4925925925926	335.65132275132277	0.0	17.0	17	7.080523079119723	1		646.7261146496826	668.0	0.0	668.0	101536.0	117.67145763462973	0.7211832433420192	4.605722614301724	-0.11559095612916252	0.05820324026684496	9.73679094561303	5.36124663960468	2.7101393507755	1.8161430727109746	157.5	48.77470689968808	0.8319573934379147	0.984375
ID9278	9278	19	156.0	205.65498938428874	335.6581740976646	0.0	16.0	16	7.069275219628611	1		610.9044585987257	631.0	0.0	631.0	95912.0	111.15372719678349	0.7095648195734642	4.562320209633996	-0.02536508405849447	0.10675404395963177	9.269316642580153	5.567157596956096	-0.3956435804907184	1.6649998641404102	157.0	48.90640831196205	0.8248556958067311	0.9661538461538461
ID9248	9248	20	226.0	219.35462555066078	86.16152716593245	0.0	15.0	15	8.500373177909337	1		593.4035087719282	604.0	0.0	604.0	135296.0	79.47135014734756	0.9881138567406942	7.422244415665386	-0.027804660768705643	-0.07496228218047304	14.508934215912413	5.198761435703915	0.22855206884166002	2.7908443954108653	227.0	65.25027061000073	0.6699942675715257	0.9438669438669439
ID8706	8706	20	223.0	219.60193452380955	84.15327380952381	0.0	5.0	5	8.444016491289505	1		213.125	217.0	0.0	217.0	47740.0	28.802131523015067	0.9939577039274924	7.377202846840688	-0.06528537616795216	0.04594835474350643	13.531021947612635	5.414450062198025	0.2619231978068295	2.499057483618132	224.0	63.87920553144281	0.6898249053651041	0.9552238805970148
ID9123	9123	20	220.0	219.72297808012092	85.90136054421768	0.0	14.0	14	8.377787888430086	1		553.1363636363631	566.0	0.0	566.0	121690.0	84.54487093448247	0.990761639808934	6.512156966198306	0.06652955817762952	-0.057509415197055255	13.429019855691621	5.424958824382908	0.236854356826387	2.4754141534372254	220.50000000000003	63.196412426199444	0.6937989024342189	0.9504310344827589
ID9318	9318	20	211.0	219.18306010928964	85.74043715846994	0.0	13.0	13	8.243734633055539	1		519.6121495327077	527.0	0.0	527.0	111197.0	62.103457843416315	0.9811770914648222	8.287386874342719	0.1416626539585241	-0.08875277084464189	13.861337868094715	5.173630527192991	0.19881323051763578	2.679228405514944	213.50000000000003	64.64649808471849	0.6419744373581229	0.9302832244008717
ID8679	8679	20	221.0	218.6655379984951	83.46990218209179	0.0	1.0	1	8.396763649746825	1		69.39366515837116	71.0	0.0	71.0	15336.0	10.58187797631184	0.9847203689235811	6.507297574650406	-0.14377221162541115	-0.16785161094874432	13.888014635746337	5.321005328880316	0.2541547365643648	2.610035844235614	221.49999999999994	64.17084278726693	0.6759399391974561	0.9486081370449675
ID8840	8840	20	205.0	220.40267639902677	85.40429845904298	0.0	10.0	10	8.087810680942585	1		405.0483091787451	409.0	0.0	409.0	83845.0	40.10480910248341	0.9869822066574694	10.03357522445583	-0.03138069766113674	0.08295909112851271	12.71625991804735	5.4241602113287275	0.22462260268765633	2.344373953315128	205.49999999999997	59.74803343823754	0.7233932624030831	0.9602803738317758
ID9195	9195	20	217.0	218.88372093023256	85.72713178294573	0.0	16.0	16	8.272643200907131	1		632.0972222222239	641.0	0.0	641.0	136533.0	75.19039270437908	0.990610940861968	8.366970888778814	-0.12600136071247026	0.028954502245745223	13.78910301552993	5.113359095303696	0.2117045598863096	2.696681918583494	215.0	63.49693081985454	0.6701049967734538	0.942982456140351
ID9134	9134	20	208.0	220.08451816745657	85.74881516587678	0.0	11.0	11	8.19532708223289	1		441.5094339622636	450.0	0.0	450.0	93600.0	61.37125703616833	0.9935800375507237	7.1709079179368365	0.20300578761723834	0.011928467040229611	12.815869047674846	5.672581147214833	0.19378611865366385	2.2592658818053715	211.0	61.0165926414993	0.7121908932855439	0.965675057208238
ID8847	8847	20	217.0	219.76283524904213	84.85019157088124	0.0	7.0	7	8.320600954556978	1		291.88888888889005	296.0	0.0	296.0	63048.0	34.72130458735764	0.9815224713694546	8.328231132009906	0.23941761332219944	-0.06984183215875493	13.145175320938563	5.616875138040266	0.22718452472591633	2.3403004335832414	217.50000000000006	61.933986478768595	0.7125429630062868	0.9602649006622519
ID8879	8879	20	219.0	219.92354740061162	84.8960244648318	0.0	8.0	8	8.33015937350939	1		320.9444444444451	327.0	0.0	327.0	69324.0	44.18751445949997	0.9753804069071637	7.17271492459573	-0.02511091793324916	0.0058435470281379106	12.95823884685543	5.432446796223249	0.22790283289571378	2.3853411423862023	218.00000000000003	62.574618050318094	0.6996324473176604	0.9498910675381265
ID8978	8978	20	223.0	218.82068452380955	83.95014880952381	0.0	2.0	2	8.444016491289505	1		101.53846153846182	102.0	0.0	102.0	22440.0	6.861262498762394	0.9881122078480944	14.710312963470574	0.044831379761278586	0.013371853246743646	13.434308724336617	5.601041317028499	0.2515825211189937	2.398537693962928	224.00000000000003	62.61759844951409	0.7179018423099395	0.9696969696969701
ID8723	8723	20	222.0	218.55957767722472	83.90346907993967	0.0	0.0	0	8.387281135541944	1		23.674208144796314	24.0	0.0	24.0	5232.0	2.783509056132144	0.9818181818181818	8.427137509390942	0.061559523675841166	0.043265724249302834	13.593608112459632	5.2606396003504665	0.2566424833872558	2.5840219336740002	221.00000000000006	62.892798374253914	0.7021021453773217	0.9505376344086024
ID9012	9012	20	225.0	218.96814814814815	84.0962962962963	0.0	4.0	4	8.462843753216344	1		175.42666666666605	177.0	0.0	177.0	39471.0	16.650428994902402	0.9881129271916791	10.472869968165003	-0.06868063940886641	-0.07399768155514766	13.540656294695985	5.4055213007408325	0.24135638999235054	2.504967706415332	225.0	64.33636453228827	0.6830922359295507	0.9433962264150944
ID8823	8823	20	218.0	218.92584097859327	84.07186544342508	0.0	3.0	3	8.33015937350939	1		143.98156682027633	146.0	0.0	146.0	31244.0	17.086913753155788	0.9754961465714368	8.321902723498072	0.022675799063670794	-0.005962080750420078	13.438360596606023	5.460564059977042	0.2712442798735994	2.4609839659426176	217.99999999999997	62.30899045570259	0.7056103266187993	0.9688888888888888
ID9143	9143	20	207.0	219.23105134474326	85.73308883455583	0.0	12.0	12	8.06810831140641	1		486.2330097087367	491.0	0.0	491.0	100164.0	48.26152411519809	0.990172693445282	10.025212435453579	-0.13916344225685118	-0.1289055780283493	13.194570834890794	5.152438942075781	0.20323374096876368	2.5608398242512798	204.5	61.02445191299152	0.6900735814311564	0.9467592592592592
ID9239	9239	20	233.0	218.71159420289854	85.95579710144926	0.0	17.0	17	8.556358677747903	1		666.2086956521745	678.0	0.0	678.0	153228.0	88.82439332649355	0.9853587115666178	7.4449779774253715	-0.0035650707109617305	0.047487302195730614	14.239011732492273	5.356059458162983	0.22053759435864004	2.6584864943556763	230.0	65.37332952663981	0.6762954894484356	0.944558521560575
ID9399	9399	20	238.0	218.3368495077356	85.92686357243319	0.0	19.0	19	8.685588237163811	1		741.1659574468074	754.0	0.0	754.0	174174.0	97.73845545003694	0.9886185457165169	7.539755373202534	0.09659929894995652	0.036073960079417405	14.399293378565224	5.397643940965227	0.2044079920175817	2.6676997475291575	236.99999999999994	66.78799570528817	0.6676692714548856	0.9386138613861384
ID9052	9052	20	213.0	220.3348909657321	85.2803738317757	0.0	9.0	9	8.253382073025046	1		364.7887323943663	370.0	0.0	370.0	77700.0	43.70330354065639	0.996845215613961	8.333750057773257	0.04080941313201696	0.03374625584688529	12.988592612624776	5.432354089470894	0.2134220333917383	2.3909694395289045	214.0	63.349556660505854	0.6700951545378834	0.9344978165938864
ID8989	8989	20	214.0	219.75743348982786	84.4906103286385	0.0	6.0	6	8.234075889688375	1		245.13551401869222	251.0	0.0	251.0	52459.0	38.004513575126154	0.9841035202531552	6.3984902024391745	0.15236215731211636	-0.06009027364983074	13.37348978593519	5.28533401612947	0.2265835688976907	2.530301726460951	213.0	61.94134751938665	0.6976348529492007	0.9703872437357631
ID9310	9310	20	237.0	219.24035087719298	86.11333333333334	0.0	18.0	18	8.69474542287756	1		702.9324894514782	715.0	0.0	715.0	166595.0	92.29620059001651	0.9914709084202288	7.583432022784672	-0.1583894776658353	-0.0037252427830896818	14.353039892195975	5.507491947677508	0.20179292738657328	2.6060936681439193	237.5	67.83938843961695	0.648499476191211	0.9313725490196079
ID8928	8928	21	171.0	408.5634441087613	32.55740181268882	0.0	8.0	8	7.2581186380092575	1		308.2560975609759	314.0	0.0	314.0	50554.0	42.20729183522735	0.9716838606638752	7.198498065799489	0.05710331428174687	-0.042823377535653774	9.945405582870976	5.55307145333994	2.825450269940364	1.7909738180821049	165.50000000000003	50.602300567157755	0.8122081411180544	0.9650145772594754
ID9376	9376	21	180.0	407.98703703703706	33.48703703703704	0.0	19.0	19	7.56939756606048	1		714.7555555555576	731.0	0.0	731.0	128656.0	108.05402239932036	0.9701492537313434	6.514574009327723	-2.450901185063499E-4	0.18725204495273848	10.231610090547537	5.844004983846454	2.8386396684540216	1.750787365655738	179.99999999999997	53.01529667054284	0.8047851924799123	0.9549071618037134
ID8962	8962	21	159.0	408.41825902335455	32.34288747346072	0.0	6.0	6	7.0692752196286115	1		238.91719745222986	242.0	0.0	242.0	37510.0	27.22601550540404	0.9787234042553192	8.680968953469351	-0.028892343524182816	-0.018443070266525394	9.605191580105938	5.406432795837324	2.847433807689109	1.7766227645521542	157.00000000000003	49.46130935499645	0.8064515826064297	0.9602446483180431
ID8772	8772	21	150.0	407.8366445916115	31.897350993377483	0.0	3.0	3	6.93287767191607	1		127.29139072847704	129.0	0.0	129.0	19221.0	14.796661517145683	0.9778761061946903	8.506483001116496	0.055241423981288014	-0.03680233312232051	9.439934791352343	5.37629162015374	2.795548192109542	1.7558450058708681	151.0	48.03105662018133	0.8225125439735621	0.9805194805194806
ID9188	9188	21	185.0	408.39617486338796	33.951730418943534	0.0	17.0	17	7.632215220473916	1		639.7049180327871	654.0	0.0	654.0	117066.0	95.88993420153405	0.9815498154981551	6.609125756075897	0.04608103374757079	-0.032657307938865704	10.999004802669374	5.513658683347212	2.7824924710188155	1.9948650132967856	183.00000000000003	53.473267311344	0.8042434111899451	0.9812332439678285
ID8743	8743	21	152.0	407.9808743169399	31.67377049180328	0.0	1.0	1	6.967227399979714	1		53.56209150326806	55.0	0.0	55.0	8195.0	8.80477596576777	0.9955211100621336	6.069645966213177	-0.05747789906011848	0.00532235739589508	9.478961556134307	5.254832547369078	2.8471193688583174	1.803856064049103	152.5	48.44493971508095	0.8165501597189493	0.968253968253968
ID9161	9161	21	165.0	408.75425425425425	33.0995995995996	0.0	11.0	11	7.280013464932681	1		424.2395209580821	432.0	0.0	432.0	70848.0	57.55115164087384	0.979819462738511	7.296382168928251	-0.004423884430857642	-0.011992660035590736	10.237293139609195	5.387152689240857	2.8170805879704286	1.9003161280457055	166.5	50.9330876467243	0.8065366232555325	0.9736842105263158
ID9098	9098	21	171.0	408.71963070942667	33.343537414965986	0.0	12.0	12	7.388514429878317	1		458.8070175438589	467.0	0.0	467.0	78456.0	61.490727736165084	0.9804103515826373	7.387595617825175	-0.025787018158701804	-0.012946797996606006	10.311094619240938	5.372519187015727	-0.3242480743800941	1.9192289985972935	171.50000000000003	51.20887173758116	0.8218329957590415	0.9800000000000003
ID9037	9037	21	172.0	408.6150097465887	32.507797270955166	0.0	9.0	9	7.377736139048903	1		348.6982248520713	355.0	0.0	355.0	58930.0	47.01593001740485	0.9803495226910689	7.343004503748253	-0.08959171713294337	6.666944653679056E-4	10.449043642470746	5.4237985333319685	2.841762368741936	1.9265176569992637	171.0	51.97267847118131	0.7955285603162242	0.9661016949152542
ID9293	9293	21	167.0	409.09402985074627	33.50995024875622	0.0	13.0	13	7.301842639757786	1		502.81065088757424	515.0	0.0	515.0	84975.0	78.52016501800534	0.9758359993565799	6.32527194819754	-0.22438643005072684	-0.038402521240377706	10.61709242817141	5.483950585387328	2.8798876360364805	1.9360299227462008	167.50000000000003	50.96490103393678	0.8103680406685813	0.9911242603550298
ID8942	8942	21	156.0	407.77156549520765	31.77050053248136	0.0	2.0	2	7.0580094352277	1		88.6815286624205	91.0	0.0	91.0	13923.0	14.384838090120452	0.995638313388572	6.151456477428598	-0.03189904065130355	-0.007818681700048189	9.770017947441826	5.216643468873106	-0.3093627273581412	1.8728552192109718	156.5	49.681007692580735	0.7967891536243048	0.963076923076923
ID9267	9267	21	180.0	408.27655677655673	34.03205128205128	0.0	16.0	16	7.611333607551957	1		606.4480874316938	620.0	0.0	620.0	110980.0	90.90483058861027	0.9814493811391903	6.608784460232088	0.07918309889734215	-0.06972212850695876	10.721518137264017	5.681421256391105	2.815308280663682	1.887119024170799	181.99999999999997	53.27082379759473	0.8059394714832906	0.9732620320855615
ID9331	9331	21	181.0	408.2972602739726	33.562100456621	0.0	18.0	18	7.621781565260304	1		670.277173913042	689.0	0.0	689.0	123331.0	112.33013561299197	0.988798076191346	5.9334196278687825	-0.03421531637725987	0.042674284569306414	10.606755281590525	5.660499111592001	2.7900875701593355	1.8738197944186943	182.5	53.590987690233625	0.7985262740006288	0.9630606860158312
ID8788	8788	21	170.0	408.24750499001993	32.49101796407186	0.0	7.0	7	7.290936221960321	1		271.0419161676642	276.0	0.0	276.0	45264.0	36.768791326113565	0.9838709677419356	7.311589901579422	-0.04757023199036015	-0.05649877362430855	10.01959922103242	5.4355905742277955	2.862985421772506	1.8433322164732486	166.99999999999997	51.100296554788486	0.803673214670737	0.9653179190751443
ID8662	8662	21	155.0	408.26559139784945	32.148387096774194	0.0	5.0	5	7.024103669400641	1		200.38064516129063	203.0	0.0	203.0	31059.0	22.984260839415885	0.9741935483870967	8.60420492546093	0.0693688345506065	0.17023295003736164	9.651147197899894	5.457715612737725	2.8229437969223556	1.768349229368996	155.0	48.9353120445048	0.8133862717576079	0.9872611464968153
ID8700	8700	21	150.0	407.66612021857924	31.873770491803278	0.0	0.0	0	6.967227399979714	1		15.58169934640519	16.0	0.0	16.0	2384.0	2.561389371859704	0.9910622357554383	6.055992174259543	-0.0070492263512340215	-0.06588938966667113	9.67496241057659	5.190054686172569	-0.31380195959055146	1.8641349649653571	152.5	49.74992791079916	0.7742742142706616	0.9561128526645768
ID8798	8798	21	164.0	408.6296859169199	33.00759878419453	0.0	10.0	10	7.2361575630463975	1		387.7743902439037	395.0	0.0	395.0	63595.0	53.095160111193756	0.9715141777758479	7.197860455908108	-0.028562790444581466	0.17396974043819163	10.201587735964658	5.562858935183476	2.837341414640491	1.8338749651627084	164.50000000000003	52.19805935676685	0.7586947039622013	0.9508670520231216
ID9214	9214	21	180.0	408.35714285714283	33.98076923076923	0.0	15.0	15	7.611333607551958	1		565.2119565217398	581.0	0.0	581.0	103999.0	94.72250913083867	0.9813489569606909	5.910859507826783	-0.01602957795609208	-0.08795034920992327	10.629066620797177	5.751758690640164	2.827461707683802	1.847968107231942	182.0	52.47531824975681	0.8305601494978602	0.983783783783784
ID8991	8991	21	159.0	408.0221518987342	31.87236286919831	0.0	4.0	4	7.0917530989903295	1		162.77215189873434	167.0	0.0	167.0	25718.0	26.316519898034677	0.9956803455723542	6.17178228173545	0.01778483086729088	-0.04226171395969796	9.555556772652064	5.414444221562227	-0.28422587289777174	1.764826892961325	158.00000000000003	49.209559868326366	0.8199134100629732	0.9783281733746132
ID9087	9087	21	178.0	408.751872659176	33.78370786516854	0.0	14.0	14	7.527227892173502	1		532.7777777777766	548.0	0.0	548.0	95900.0	90.30708353067442	0.9885094158953078	5.865532418754964	-0.08847623599271774	0.08245453151264041	10.693702625362956	5.495965479520537	2.8282543429448244	1.9457368619236424	178.0	53.451512424700454	0.782906448035741	0.956989247311828
ID8832	8832	22	130.0	220.54198473282443	361.35368956743	0.0	3.0	3	6.457444935117649	1		147.85384615384646	149.0	0.0	149.0	19221.0	13.068164487674773	0.9696952036831983	11.139975865076066	-0.26569700298877363	-0.03228811214670081	9.281200756683246	5.0035911950500696	2.068548192707511	1.8549078841342816	131.0	45.92276663204536	0.7805937521821079	0.9886792452830189
ID9057	9057	22	130.0	221.1793893129771	361.90203562340963	0.0	9.0	9	6.457444935117649	1		372.15909090909	375.0	0.0	375.0	49125.0	32.63956049169331	0.9696987087517932	11.22667997207413	-0.11175557965802728	-0.10954650976489931	9.286611834350564	5.070334249257928	2.0328936533239688	1.8315581138876027	131.0	46.64858780873476	0.7564916833567297	0.9776119402985075
ID9316	9316	22	142.0	221.23356401384083	362.780276816609	0.0	13.0	13	6.782018766824356	1		518.6944444444438	526.0	0.0	526.0	74692.0	61.77256704112271	0.9906863934028621	8.357555954601802	-0.034402414135506966	-8.272460431674633E-5	9.948180506220103	5.007378508515646	2.0806309909337264	1.9867043182978943	144.5	49.106055391281004	0.7530219095029885	0.956953642384106
ID9191	9191	22	147.0	221.0023148148148	362.8483796296296	0.0	16.0	16	6.770275002573076	1		635.4929577464806	640.0	0.0	640.0	90240.0	53.70760693098809	0.9544375280754671	11.556615131432123	-0.04225323819698352	0.004143154840641032	10.621056316905074	4.600337362522875	2.067657879862094	2.308755962862769	144.0	50.75016861797226	0.7025825791223032	0.9568106312292359
ID8681	8681	22	131.0	220.30101394169833	360.70659062103925	0.0	1.0	1	6.469756566762653	1		70.90909090909102	72.0	0.0	72.0	9360.0	8.828695878948912	0.9745885070747907	7.928299302672011	0.06081445114072938	-0.0540978249224699	9.385677448596374	4.854683053235421	2.011742285775866	1.9333244509837268	131.5	46.22708735221602	0.7732902879926759	0.9740740740740741
ID8908	8908	22	142.0	220.7520612485277	361.3457008244994	0.0	6.0	6	6.711247938722454	1		251.74468085106312	261.0	0.0	261.0	35496.0	48.441924618973275	0.9854526695898891	5.158757829060051	0.020885013790765447	-0.013965343084261577	9.603189535703224	5.018842739184582	-1.0619160223270283	1.9134270657110621	141.5	47.39500179890696	0.791591670500146	0.9826388888888888
ID9005	9005	22	137.0	220.16407263294423	360.9033722438392	0.0	2.0	2	6.395531281654176	1		109.23809523809511	111.0	0.0	111.0	13764.0	13.928634432091906	0.9337378640776699	7.573958889577412	-0.10921599418451441	0.038103411413265134	9.316682506118527	4.793872657932634	-1.0853318100384264	1.9434564017260239	128.5	45.91800450799881	0.7658557528681624	0.948339483394834
ID8752	8752	22	142.0	220.28327444051826	360.70023557126035	0.0	0.0	0	6.711247938722454	1		32.8125000000001	35.0	0.0	35.0	4725.0	8.501722367660781	0.9949870760554554	3.8498140310242186	-0.0897651957587857	0.09011029830432941	9.215112794865329	5.126818621611519	2.109984639676343	1.797432964766897	141.5	45.99099871951859	0.8406604630036499	0.9929824561403509
ID8850	8850	22	138.0	220.93956043956044	361.7954822954823	0.0	7.0	7	6.591608260818253	1		290.4485294117651	297.0	0.0	297.0	39501.0	43.78310512192621	0.9851288920477844	6.584108286362183	0.016446318504476393	0.005752550407646429	9.335186373161863	4.733253918307772	-1.0204421976737654	1.9722555633565857	136.5	48.44493971508095	0.7308793232894201	0.9413793103448274
ID9138	9138	22	145.0	221.1332179930796	362.343137254902	0.0	11.0	11	6.782018766824356	1		439.53103448276005	452.0	0.0	452.0	63732.0	74.28698622126954	0.9812004181286313	5.860519494093592	-0.10149925841733122	-0.09999887637891205	9.97138476694039	5.007384608336435	2.0868152310098167	1.9913359062413039	144.5	48.8062804250258	0.7623006486297365	0.9730639730639731
ID9139	9139	22	146.0	221.28819444444446	362.7002314814815	0.0	12.0	12	6.770275002573076	1		475.602739726026	489.0	0.0	489.0	69438.0	80.09817075289153	0.9811393876760108	5.881219976939891	0.14355776467440268	-0.027501619653952963	10.220104453205115	4.868644340565037	2.1140498744548526	2.0991684210843395	144.0	49.224544658765694	0.7468079648890434	0.96
ID9235	9235	22	145.0	220.87847222222223	362.9224537037037	0.0	17.0	17	6.770275002573076	1		671.3379310344831	676.0	0.0	676.0	97344.0	56.13874438112817	0.9633884610528975	11.735556606738715	-0.0068202863379155385	0.17506079918003314	10.468883441817	4.803183800903754	2.073555908438861	2.1795716915615855	144.0	49.17729235610411	0.7482438043926545	0.9896907216494846
ID8725	8725	22	141.0	220.72419928825622	361.4086595492289	0.0	5.0	5	6.687491234298748	1		218.18705035971223	223.0	0.0	223.0	30328.0	32.52280545355679	0.9855561905751545	6.659937810620964	0.05621694416524176	-0.13942599817159637	9.61161662974468	4.971319799283007	2.089010115299636	1.933413463187567	140.5	47.90890702828021	0.769225480770569	0.9623287671232876
ID9397	9397	22	155.0	220.63141025641025	362.69444444444446	0.0	19.0	19	7.046725639945929	1		737.5384615384612	752.0	0.0	752.0	115056.0	103.60865480197991	0.987012987012987	7.071976275711154	-0.1436425281214888	0.038345927108018416	10.403897621694643	5.089705332132575	2.0749591518133754	2.0441060813505745	156.00000000000003	51.78707457120411	0.730956790769558	0.9512195121951221
ID8887	8887	22	135.0	221.06429463171034	362.16916354556804	0.0	8.0	8	6.5187705746970455	1		327.5555555555558	335.0	0.0	335.0	44220.0	49.5647724363449	0.9648770697441043	6.49050441914142	0.012159396279913297	-0.18130391602408316	9.657119763363797	4.79871569796551	2.062865679338749	2.0124384046043993	133.5	46.87467330727756	0.7635098106486147	0.978021978021978
ID8855	8855	22	135.0	221.1060606060606	362.1230303030303	0.0	10.0	10	6.615709285501534	1		414.0	414.0	414.0	414.0	57132.0	0.0	0.9903498190591074	Infinity	-0.14942441929103706	-0.1822904119692888	9.567416386218907	4.9734043086285045	2.0562173868698572	1.9237157875180422	137.5	48.08776679767966	0.7472111510532399	0.9649122807017544
ID9020	9020	22	138.0	220.76763990267642	361.25182481751824	0.0	4.0	4	6.6036697681803656	1		180.8888888888892	185.0	0.0	185.0	24420.0	27.371590748429234	0.970578620464204	6.50996723572259	0.10840252713630438	-0.06888456577307371	9.402087721446108	5.046234283751836	2.1012772337540557	1.8631889034006024	137.0	45.95217368918163	0.8153016319726726	0.9927536231884058
ID9308	9308	22	150.0	220.82119205298014	362.75165562913907	0.0	18.0	18	6.93287767191607	1		699.8145695364243	714.0	0.0	714.0	105672.0	99.96675473866337	0.982142857142857	6.9374056964021	0.05696292130357769	0.026815854056834558	10.510857520854069	4.986441674041743	2.034970105230735	2.1078873890315712	151.0	50.16578397587943	0.7540004481451124	0.9901639344262295
ID9246	9246	22	155.0	220.94551282051282	363.50106837606836	0.0	15.0	15	7.046725639945928	1		575.1592356687884	602.0	0.0	602.0	90300.0	124.64619207746425	0.9910939671554586	4.593694974173713	0.020165016382605493	0.007463517182836747	9.998932129499444	5.228942602967444	2.056292958618247	1.9122283200861707	156.0	48.99033124397103	0.8167962036640526	0.9904761904761905
ID9119	9119	22	151.0	221.13656633221848	362.9180602006689	0.0	14.0	14	6.898356904689457	1		552.6442953020152	564.0	0.0	564.0	82344.0	79.4862791002918	0.9819604400926191	6.889417911695362	-0.041656836546567315	-0.0881260111658971	10.49235130109346	4.824771973206503	2.120081646268699	2.174683354853003	149.5	49.3711167183013	0.7707351317946226	0.9867986798679867
ID8800	8800	23	181.0	10.556169429097606	412.13075506445676	0.0	7.0	7	7.5903945483265955	1		272.34972677595493	280.0	0.0	280.0	49840.0	45.77114700634628	0.9305509782185334	5.736196757499392	-0.09162927115640182	-0.022030064539738086	11.07120397035076	5.445774428120917	-0.8784354924756639	2.032989819258988	180.99999999999997	55.084428607935294	0.7496020079173087	0.9501312335958004
ID8769	8769	23	177.0	10.070370370370371	411.1074074074074	0.0	3.0	3	7.569397566060481	1		124.44444444444413	128.0	0.0	128.0	22400.0	21.09362535023044	0.8783542039355989	5.517552495257218	-0.18962425734934796	0.20849980548883307	10.867009079098759	5.491292621561169	2.2669197060582027	1.9789528309655584	180.0	54.41335486991106	0.7639613061709718	0.9651474530831099
ID9346	9346	23	199.0	10.173383711167087	413.3337531486146	0.0	18.0	18	7.948868624369285	1		692.0100000000008	699.0	0.0	699.0	138402.0	69.72415066481335	0.8788931471049887	9.285239903562992	-0.0691148744334386	0.1438910768871604	11.966508738144	5.557699797292728	2.2704370094269493	2.1531405391801006	198.5	58.839202001934055	0.7205047147483823	0.9407582938388626
ID8869	8869	23	174.0	10.814285714285715	411.9266666666667	0.0	8.0	8	7.463526651802308	1		317.49431818181785	323.0	0.0	323.0	55879.0	41.928646485474694	0.9398554052177999	7.33747770189976	-0.06487892478087066	0.00881435902304091	10.853114568585701	5.322569533615742	-0.8905547536162026	2.039074266675279	175.0	53.79467568580574	0.7599225386294242	0.966850828729282
ID9094	9094	23	185.0	10.321557971014494	413.5471014492754	0.0	14.0	14	7.653039857325813	1		545.0432432432408	551.0	0.0	551.0	100833.0	57.13435985797663	0.8539978526396925	8.78842684230868	-0.08455624816953994	0.005726596028399656	11.045222802004343	5.515019688369637	2.3107333788909514	2.0027531044534777	184.00000000000003	57.96171443514112	0.688248448861782	0.9269521410579347
ID9159	9159	23	188.0	10.553908355795148	412.6922731356694	0.0	11.0	11	7.684170995435563	1		425.37634408602156	430.0	0.0	430.0	79120.0	44.46824897724885	0.896643698599689	9.044560115238223	-0.11764506809047208	0.18190093617599337	11.231940829826721	5.648099062675444	2.252969585203373	1.9886231996267911	185.50000000000003	57.043995340711334	0.7163642535498882	0.934508816120907
ID9223	9223	23	194.0	10.39058524173028	413.4974554707379	0.0	15.0	15	7.908722566578933	1		578.9072164948468	588.0	0.0	588.0	112308.0	72.74030497858658	0.8650350953475375	7.382620775125175	-0.028069925799442765	0.061966395928260073	11.30850720374066	5.637514541124271	2.2957650549515773	2.005938454126886	196.5	57.765955763409025	0.7399945003626507	0.9656019656019658
ID8746	8746	23	180.0	9.566852367688023	410.7089136490251	0.0	1.0	1	7.558877202997177	1		54.74860335195545	56.0	0.0	56.0	9800.0	8.300428833797238	0.8887825507458428	6.207490558972797	0.0014898586082598376	0.03018602712555467	10.72612608733317	5.531808185730276	2.22474750417899	1.9389909641122474	179.5	55.32383477517946	0.736969925975027	0.9472295514511871
ID9290	9290	23	196.0	10.370995670995672	413.21774891774896	0.0	13.0	13	7.827812790964007	1		494.48969072164857	513.0	0.0	513.0	95931.0	95.91966844564537	0.8944972435782168	4.86815723981149	-0.04009942092076623	0.04712462620640143	11.420604566426476	5.550112443832402	-0.8300272600450367	2.0577248987302403	192.50000000000003	57.39226384787795	0.7344020594271524	0.9413202933985334
ID9194	9194	23	196.0	10.182210708117445	413.57167530224524	0.0	17.0	17	7.837972188868217	1		655.585492227977	659.0	0.0	659.0	126528.0	47.43585797433887	0.8885245901639343	13.004671230193063	-0.02229438271233645	0.08062524260304603	11.618882971038916	5.403587461172994	2.291815038005109	2.150216509777141	193.00000000000006	58.73893008520723	0.7029349056837524	0.9460784313725493
ID9386	9386	23	193.0	10.041450777202073	413.0967184801382	0.0	19.0	19	7.837972188868216	1		737.1999999999983	741.0	0.0	741.0	143754.0	53.06411216632243	0.8402634424456892	12.686735633759595	-0.0474685768266527	0.19743261827813838	11.747637118353344	5.488448190753722	2.2539492448095695	2.1404296278398602	193.00000000000003	56.17230157178932	0.7686395647807387	0.9601990049751246
ID8971	8971	23	179.0	10.37087912087912	411.7847985347985	0.0	6.0	6	7.611333607551958	1		239.55555555555603	245.0	0.0	245.0	43120.0	36.21509642658469	0.9382790753963451	6.404162167495936	-0.14218188572358603	0.12441766294447416	11.087630257743495	5.59271328149667	2.2085313355865845	1.9825136207905738	182.0	54.36136588285517	0.7739279503558836	0.9706666666666667
ID8811	8811	23	177.0	10.495395948434624	412.6896869244935	0.0	10.0	10	7.590394548326596	1		392.3128491620117	399.0	0.0	399.0	70224.0	51.363349874944596	0.9037260585053934	7.251728539189026	-0.06858215588589517	0.11228642884367472	10.772034022782634	5.497654756842546	2.2963620876071125	1.9593871385567523	181.00000000000003	55.15971635719981	0.7475571339777319	0.9526315789473684
ID9100	9100	23	190.0	10.352343059239612	413.02254641909815	0.0	12.0	12	7.746057935856442	1		458.1473684210544	468.0	0.0	468.0	87048.0	67.36349606057951	0.8810726708574397	6.3711338674245015	-0.14887161511915106	0.1867801860723024	11.172755223469686	5.629007978734323	2.285246545283851	1.9848533286289407	188.50000000000003	56.801230884827575	0.7341853673761606	0.9592875318066161
ID8689	8689	23	177.0	10.493275696445725	411.3318924111431	0.0	5.0	5	7.431471271080019	1		210.80225988700604	212.0	0.0	212.0	37312.0	15.934895793660086	0.9327805557313755	12.768884743144243	0.015060372497351052	0.03401042443210467	11.107787523439423	5.217340451033921	2.2587028239973317	2.129013359907957	173.49999999999997	55.79713623632858	0.7003022538460376	0.9204244031830238
ID8691	8691	23	174.0	9.63314447592068	410.9504249291785	0.0	0.0	0	7.495444944193712	1		12.782122905027967	13.0	0.0	13.0	2288.0	1.673492602441815	0.8876049462735847	7.183197293190623	-0.008298786551548018	0.0946458820550066	10.504213396027266	5.515696609261732	-0.8778162768509828	1.9044218963002826	176.50000000000003	53.44084506658197	0.7766188716692091	0.9592391304347828
ID8949	8949	23	166.0	9.884301732925586	411.03414882772677	0.0	2.0	2	7.214129635032197	1		92.99999999999993	93.0	93.0	93.0	15252.0	7.127189820068408E-14	0.9030067895247331	1.2383553836240225E15	0.0161326902174121	-0.02112339375784578	10.412275624813622	5.36302038622109	2.251386880820185	1.9414946942147195	163.50000000000003	54.059935435603435	0.7030343996177858	0.9185393258426969
ID8982	8982	23	179.0	9.736071765816808	411.28092540132195	0.0	4.0	4	7.49544494419371	1		159.444444444444	164.0	0.0	164.0	28700.0	27.026207479983025	0.8692790680081697	5.4870555889581905	-0.12133109235197023	0.09610895027813442	10.302451972956073	5.907467248984225	2.2775080843691016	1.74397106894288	176.49999999999997	52.19064757976304	0.8142714401137825	0.9751381215469612
ID9272	9272	23	193.0	10.176020408163266	413.5841836734694	0.0	16.0	16	7.898654169668587	1		599.4897959183694	625.0	0.0	625.0	117500.0	123.98198751704302	0.8644628099173557	4.4837953889807	0.040565115345349914	-0.026228312084688468	11.154458713520523	5.7500081173790445	-0.8502535636776323	1.9399031246246174	195.99999999999994	55.625921024346496	0.7959971369179519	0.9799999999999994
ID9051	9051	23	177.0	10.472144846796658	412.3375116063138	0.0	9.0	9	7.558877202997176	1		358.75000000000114	369.0	0.0	369.0	64575.0	60.808966829961825	0.9442940038684722	5.730593144961455	0.08155747044870855	-0.03378394627068936	10.959139013771484	5.437623715424981	2.2528283546158856	2.0154279860674333	179.49999999999997	55.054262575903145	0.744204715004632	0.9598930481283421
ID9249	9249	24	143.0	434.77464788732397	402.9964788732394	0.0	16.0	16	6.723094811029982	1		597.1126760563374	610.0	0.0	610.0	84790.0	88.0327226871347	0.9809976247030877	6.7177858241143245	-0.003301277680657059	0.01382277138375011	8.268140677477485	5.600797114439767	3.0551194870192915	1.4762435611461218	142.0	46.376707627607715	0.8296566153461954	0.9659863945578231
ID8931	8931	24	133.0	435.7167919799499	401.74436090225566	0.0	8.0	8	6.506551687525748	1		303.1578947368422	315.0	0.0	315.0	40320.0	60.14336938003038	0.9896373056994819	5.014334089977931	-0.028763715046508362	0.04323222097865415	7.965790765849171	5.482814194928022	3.0590476291179307	1.4528653502827202	133.0	42.943755004842785	0.9062780718198877	0.9888475836431226
ID8964	8964	24	123.0	435.4588477366255	400.88957475994516	0.0	4.0	4	6.2188946904840385	1		155.40983606557427	158.0	0.0	158.0	18960.0	20.14605926987043	0.9616988832578375	7.563540862835067	0.033206681429487316	0.006848726561815514	7.8679048885990905	5.2324677240456525	-0.06600180749418132	1.503670027899525	121.5	43.445806397348754	0.8088917701261589	0.9418604651162791
ID8804	8804	24	129.0	435.4795918367347	401.99523809523805	0.0	10.0	10	6.244434406534699	1		387.3951612903216	397.0	0.0	397.0	48037.0	61.24637949125464	0.9457419460701197	6.148811461674397	-0.07953726116238181	6.325531938787674E-4	7.728429464750417	5.26207586805577	0.07459823781906794	1.4687035418221583	122.5	43.447775439473205	0.815475396259526	0.95703125
ID8936	8936	24	122.0	435.1296296296296	400.5603566529493	0.0	2.0	2	6.2188946904840385	1		87.52892561983458	89.0	0.0	89.0	10591.0	11.39449748794368	0.9834013512123188	7.6173973818157865	-0.02685556576011967	0.05956246585234193	7.416698247637538	5.413941988480475	-0.03826506481575639	1.3699256961782065	121.5	41.367252484617396	0.8922217128121006	0.9798387096774194
ID8872	8872	24	128.0	435.3186666666667	400.6133333333333	0.0	3.0	3	6.3078313050504	1		122.96747967479669	125.0	0.0	125.0	15125.0	15.873957928544726	0.9785466675387534	7.662496454191774	0.05453420341689267	0.1749396324826696	7.685616188284516	5.514874281301317	0.04135500604857828	1.3936158462112722	125.0	42.373825194236886	0.8748317487111031	0.984251968503937
ID9160	9160	24	140.0	435.55917874396135	401.9130434782609	0.0	11.0	11	6.627726932618989	1		418.5971223021573	431.0	0.0	431.0	58185.0	72.31480288500065	0.9901011251958411	5.759747383404472	-0.057061833173890304	0.044392872488910114	8.114826437781716	5.6098873345486355	3.0039091768535457	1.4465221766231111	138.0	43.52043264291889	0.9155931655719681	0.9928057553956835
ID8713	8713	24	122.0	435.1296296296296	400.5603566529493	0.0	0.0	0	6.2188946904840385	1		20.652892561983478	21.0	0.0	21.0	2499.0	2.688589294908055	0.9834013512123188	7.617397381815812	-0.02685556576011967	0.05956246585234193	7.416698247637538	5.413941988480475	-0.03826506481575639	1.3699256961782065	121.5	41.367252484617396	0.8922217128121006	0.9798387096774194
ID8937	8937	24	132.0	435.4259259259259	400.80779054916985	0.0	6.0	6	6.445109785487341	1		225.00000000000045	234.0	0.0	234.0	29250.0	45.17408188794336	0.963488640353077	4.888114660565082	-5.344952336162668E-4	-0.0160911398071126	7.740976779884609	5.491792781282564	0.11209172464245931	1.4095536900568864	130.5	43.90388354186294	0.8507745702358741	0.9630996309963099
ID9066	9066	24	136.0	435.10705596107056	402.96472019464716	0.0	14.0	14	6.6036697681803656	1		526.1470588235302	534.0	0.0	534.0	71556.0	64.51672529768751	0.9756071313269002	8.054511540392653	-0.03391727020692242	0.055105527315983734	7.9042650926350735	5.746157864556514	3.1308292798883572	1.3755739537526823	137.0	44.445627845826166	0.8715099307317424	0.9785714285714285
ID8747	8747	24	123.0	434.98770491803276	400.48633879781426	0.0	1.0	1	6.231677632421503	1		55.59836065573757	57.0	0.0	57.0	6783.0	8.864135031255044	0.988857938718663	6.237143844375035	9.144117750408286E-4	-0.002536830599844423	7.58668030693607	5.214993947030384	3.1113528045426975	1.4547821884349865	122.0	42.017534024490274	0.8683775233243644	0.976
ID8652	8652	24	126.0	435.505249343832	400.997375328084	0.0	5.0	5	6.358093703724522	1		185.859375	195.0	0.0	195.0	23790.0	41.379315913063024	0.9621765376335006	4.405019604906102	0.06387847039736522	-0.004384777626758435	7.991365327386889	5.395108324471115	-0.10634375027357627	1.4812242584898025	127.0	43.2733856250142	0.8522594691556254	0.9694656488549618
ID9356	9356	24	136.0	435.41449814126395	402.6586121437423	0.0	13.0	13	6.543139895472192	1		496.47761194029806	504.0	0.0	504.0	66528.0	61.34148425409095	0.9800736086843378	8.012217757506242	-0.0681152534629826	-0.01714415135924425	8.228501042074596	5.328612539415293	3.0402490469858376	1.5442108018192495	134.5	44.60332046211718	0.849567259043105	0.9607142857142857
ID9261	9261	24	142.0	434.9163701067616	402.94365361803085	0.0	15.0	15	6.687491234298748	1		548.4428571428584	573.0	0.0	573.0	76782.0	116.4692364624145	0.9658899079375577	4.627203365258591	-0.01801454632376482	-4.367885177660793E-4	8.084980915350188	5.666262805727214	-0.05443364610421683	1.4268630299283398	140.5	45.08860183635575	0.8684656616764812	0.9825174825174825
ID9039	9039	24	130.0	435.59222661396575	401.7885375494071	0.0	9.0	9	6.345565428096185	1		351.3779527559044	357.0	0.0	357.0	44625.0	44.62221119894746	0.9735815695043945	7.7690994266960205	-0.05084793704149814	0.06283967051072813	8.091258339542215	5.214417624565826	-0.0698210061094126	1.5517089197887035	126.5	43.59911184455033	0.8362672799946358	0.9583333333333334
ID9327	9327	24	140.0	434.76277372262774	402.7579075425791	0.0	18.0	18	6.6036697681803656	1		680.9927007299274	686.0	0.0	686.0	93296.0	58.60893531936979	0.9757869249394673	11.476871201995163	-0.016856795259950878	-0.02335191160673681	8.381211295707624	5.3893587843695006	-0.14574441909133823	1.5551407191548001	137.0	46.55859019770827	0.7942016564412978	0.9351535836177475
ID9104	9104	24	134.0	435.43283582089555	402.42661691542287	0.0	12.0	12	6.530966601401967	1		462.98507462686626	470.0	0.0	470.0	62040.0	57.20336825282281	0.9899497487437187	8.05279094988298	-0.03730054680939079	0.12964068919733873	8.035594361934173	5.576568363244346	-0.03577360031155655	1.4409568463102658	134.0	44.558590197708284	0.8481092094675201	0.9675090252707581
ID8791	8791	24	131.0	435.3552971576228	401.3772609819121	0.0	7.0	7	6.407961869245868	1		268.410852713178	277.0	0.0	277.0	34625.0	48.20198589060871	0.9736842105263159	5.494214324378421	0.0308391094797123	-0.1133579509126482	7.810054359837801	5.639079089241639	-0.030356673903397472	1.3849875549250583	129.0	42.78146604699049	0.8857032704242155	0.9847328244274809
ID9373	9373	24	146.0	434.39393939393943	402.61771561771565	0.0	19.0	19	6.746726148605861	1		712.9379310344833	728.0	0.0	728.0	103376.0	103.9850563976528	0.995250806544061	6.839838203459089	-0.05806659131235196	-0.008550209832216656	8.541478884065723	5.594700499167099	-0.1082732286669844	1.5267088712500911	143.0	45.99505797887117	0.8494221079451211	0.9862068965517241
ID9183	9183	24	148.0	434.7956621004566	402.9075342465753	0.0	17.0	17	6.817128675830715	1		626.7739726027398	649.0	0.0	649.0	91509.0	118.4346623625751	0.9905882352941178	5.267127797210041	-0.031002248155081416	0.023229038138460455	8.651962703521955	5.5600690600025295	0.0011659907573260408	1.5560890719436529	146.0	46.33266549394402	0.8546497078290772	0.9733333333333334
ID9281	9281	25	194.0	96.01011433597186	139.40501319261213	0.0	16.0	16	7.766577330576728	1		627.2910052910054	634.0	0.0	634.0	118558.0	65.04519683597597	0.968503062202286	9.489617927262893	-0.16350449368069062	0.07302421477457191	11.94740628138592	5.230893758369447	-0.5854575128660325	2.2840085907441785	189.49999999999997	57.06158915597972	0.7313602514923244	0.9742930591259638
ID8902	8902	25	190.0	95.7728888888889	137.4688888888889	0.0	6.0	6	7.725484040463792	1		254.8225806451623	259.0	0.0	259.0	47397.0	32.714749559024035	0.9856483557818898	7.732927999676596	-0.035643419916677646	-0.00397210861983792	11.76890030504675	5.283983974898832	2.519788699777206	2.227277819341244	187.50000000000003	57.865728718919954	0.7036687796942735	0.9493670886075952
ID8839	8839	25	188.0	95.82876712328768	137.63059360730594	0.0	7.0	7	7.621781565260304	1		291.3901098901094	293.0	0.0	293.0	53033.0	21.71860497817033	0.9746143078463507	13.24412831568893	-0.041353884477093095	-0.06069858463111233	11.781427414013665	5.305210564522562	2.510449586044449	2.2207275791840178	182.5	57.093651376553964	0.7035534469642204	0.948051948051948
ID9003	9003	25	180.0	95.1467803030303	136.70928030303028	0.0	2.0	2	7.48482063701911	1		108.7283236994221	110.0	0.0	110.0	18810.0	11.792841545130829	0.9623986611315178	9.04319709189357	-0.11157457709780501	0.1323874444692621	11.949944060607	4.9601616107821265	2.538160960784615	2.4091844174252044	176.0	56.45837255047162	0.6938503656587218	0.9436997319034852
ID9132	9132	25	188.0	95.90105540897098	138.66798592788038	0.0	11.0	11	7.766577330576728	1		432.4578947368424	449.0	0.0	449.0	82167.0	84.8033880212524	0.974754544893727	5.034342621274595	-0.07461835736165462	-0.04037390919437332	11.775210054163278	5.319152349238394	-0.5832879879392717	2.2137380697225706	189.49999999999997	57.853008123567136	0.711487357476542	0.9643765903307887
ID8685	8685	25	180.0	95.11467038068709	136.80640668523677	0.0	1.0	1	7.558877202997176	1		70.99450549450533	73.0	0.0	73.0	12921.0	11.965187650010781	0.9810858980820892	5.876773421643242	-0.11390032153142038	0.07317266281968249	11.955310752050863	4.912875386694578	2.55309190448218	2.433465091426732	179.49999999999997	58.15630983944604	0.6669305838497583	0.9397905759162304
ID8845	8845	25	189.0	96.06770833333333	138.27083333333334	0.0	10.0	10	7.817640190446719	1		399.3229166666675	410.0	0.0	410.0	76670.0	65.46698857054287	0.9893617021276595	6.066989007322645	-0.08565184801053886	0.12003871122976012	11.77760459516567	5.358726091619389	2.550531158711208	2.1978366488231007	192.0	57.17067113146996	0.7381838029772868	0.964824120603015
ID9133	9133	25	192.0	96.29406631762653	138.760907504363	0.0	12.0	12	7.797255174810172	1		468.28125	486.0	0.0	486.0	89910.0	91.32798073671084	0.9784988381533638	5.071745165369784	0.0015499143622134384	0.009039485406053921	12.055622795812637	5.222217043820177	2.5508536664038437	2.308525803246519	191.0	58.669871658661904	0.6972892260483928	0.9432098765432099
ID9389	9389	25	208.0	95.46035598705501	139.19822006472492	0.0	19.0	19	8.097643889049511	1		740.3707317073164	744.0	0.0	744.0	151776.0	51.96321400525691	0.9743512909098089	14.062883189943618	0.037933405052756226	0.031975282218814086	12.537325413910445	5.334548933892226	-0.5954898026474882	2.350212842599775	206.0	63.621873084826106	0.6395348015298224	0.9258426966292134
ID8750	8750	25	173.0	95.15886939571149	136.67251461988303	0.0	0.0	0	7.377736139048903	1		32.99999999999993	34.0	0.0	34.0	5610.0	5.7615333264842965	0.9567705022250477	5.601105354602498	-0.034297521376705595	0.11884596117706697	11.635478684957937	4.87794417103104	2.54627688908422	2.3853242835492665	171.0	55.52510500666503	0.6969910434792573	0.9293478260869565
ID8718	8718	25	180.0	95.45530726256983	137.25046554934823	0.0	5.0	5	7.548342177385608	1		213.6333333333338	221.0	0.0	221.0	38454.0	39.781371795092916	0.9659155462980497	5.277078523086621	-0.04427006146595977	0.14070648472158676	11.64874531686051	5.081275063273103	2.5373349422204434	2.2924846956340463	178.99999999999994	56.4503002095723	0.7058791973823698	0.9322916666666665
ID9231	9231	25	195.0	95.85757575757575	139.47056277056276	0.0	17.0	17	7.827812790964006	1		663.4687499999994	674.0	0.0	674.0	127386.0	83.80773972742543	0.979111419362735	7.833001519101685	-0.22008236713131668	0.14070470003537064	12.140194986057235	5.281013279269416	-0.5865265358983185	2.2988381857916345	192.5	58.37535168987684	0.7098745032352392	0.9746835443037974
ID9296	9296	25	197.0	95.89720034995626	139.43700787401573	0.0	18.0	18	7.787042655463765	1		693.0947368421058	708.0	0.0	708.0	131688.0	101.90887865574926	0.951222352730592	6.631104291870822	-0.22785909295513626	-0.040560292722943966	12.195592808819297	5.341652778092828	2.562078293676141	2.2831122342574997	190.50000000000009	58.80913680461567	0.6921739239213204	0.9525000000000005
ID9107	9107	25	192.0	95.79112833763996	139.54651162790697	0.0	14.0	14	7.848118435431737	1		543.544041450778	558.0	0.0	558.0	104904.0	88.87279872003404	0.9790011968229788	6.05108207838047	-0.042809422615211104	-0.10283010630567048	12.06134386718526	5.330126039359188	-0.5797595661457042	2.26286278750649	193.5	58.527479617249554	0.7098575218417752	0.9699248120300751
ID8884	8884	25	187.0	95.74955436720143	138.01782531194294	0.0	8.0	8	7.715176518808164	1		324.86021505376397	332.0	0.0	332.0	60424.0	48.290470527188766	0.9712713582392123	6.6291715261187	-0.1060422814404588	0.08350206386065401	11.904824028170745	5.1404470032637	2.4811434631897455	2.3159122194261124	187.0	57.850073308333116	0.7021722196678043	0.958974358974359
ID9236	9236	25	195.0	95.86528497409327	139.54231433506047	0.0	15.0	15	7.837972188868215	1		585.7031249999997	595.0	0.0	595.0	112455.0	73.98457735581327	0.9791649711076748	7.833217984121589	-0.209112217750539	0.11005758806448528	12.23563143452235	5.223711175133657	-0.5960993635372736	2.3423254127769195	193.0	58.524269967988964	0.7081009271146458	0.9698492462311558
ID9019	9019	25	187.0	95.31618293755497	136.9802110817942	0.0	4.0	4	7.7665773305767285	1		175.32984293193684	184.0	0.0	184.0	33488.0	39.0914056980415	0.9926431645947481	4.468565975321009	0.08176899399099384	0.021277136200200695	11.88462925909555	5.164681835839697	-0.5936323575354586	2.3011348301503447	189.5	58.98659425874378	0.6844038355158739	0.949874686716792
ID8829	8829	25	187.0	95.31618293755497	136.9802110817942	0.0	3.0	3	7.7665773305767285	1		141.02617801047128	148.0	0.0	148.0	26936.0	31.44308719190293	0.9926431645947483	4.468565975321023	0.08176899399099384	0.021277136200200695	11.88462925909555	5.164681835839697	-0.5936323575354586	2.3011348301503447	189.5	58.98659425874378	0.6844038355158739	0.949874686716792
ID9053	9053	25	197.0	96.16164154103853	137.94388609715242	0.0	9.0	9	7.958873497585845	1		352.6336633663375	371.0	0.0	371.0	71232.0	80.67719878273105	0.98948190575371	4.347812604437865	-0.07841058498850104	0.10802277222908108	12.075705642524891	5.364175091839403	2.5361821262433986	2.2511766368133355	199.0	58.872943776116436	0.7214918611662318	0.9683698296836984
ID9309	9309	25	195.0	95.90598290598291	139.03076923076924	0.0	13.0	13	7.878478774854901	1		504.031088082904	523.0	0.0	523.0	97278.0	98.0342683886473	0.9824185834661809	5.095779372090151	-0.09573896652041493	-0.01000974720356937	11.687812831815341	5.532313684277867	2.5363223518339337	2.1126446363716904	195.0	59.75207823629263	0.6863386327718198	0.9375
ID9280	9280	26	167.0	170.38557213930346	106.0502487562189	0.0	16.0	16	7.301842639757785	1		617.7469879518061	633.0	0.0	633.0	102546.0	97.36328016355033	0.7991803660041639	5.636578217669407	-0.1204459259078387	-0.08185569224969494	10.371059254359043	5.49826952778607	2.550844611193291	1.8862406075125693	167.5	51.90552331272367	0.7812634866212391	0.9654178674351587
ID8930	8930	26	156.0	170.44105037513395	103.23633440514469	0.0	2.0	2	7.0354237471228025	1		86.44230769230757	87.0	0.0	87.0	13485.0	6.965574690521267	0.8474413318488024	11.385140142798184	0.0033242773939902667	0.051505452418600925	9.794002447983182	5.274720921535272	-0.48587801575846445	1.8567811631506217	155.5	50.748715695671024	0.7587350474399365	0.9481707317073172
ID8803	8803	26	164.0	171.2087276550999	104.36540483701367	0.0	7.0	7	7.102965363855495	1		275.630573248408	281.0	0.0	281.0	43274.0	38.593590311486	0.7853309299616721	6.283131873851027	-0.0033966070519276964	-0.08234186734740954	10.108591201009698	5.2723939234059145	2.5482887137196455	1.9172678194878974	158.5	50.55197077911018	0.7794045700211922	0.9635258358662616
ID8708	8708	26	152.0	170.26600441501105	103.15121412803532	0.0	0.0	0	6.93287767191607	1		18.87333333333332	19.0	0.0	19.0	2831.0	1.5513435037626793	0.8204973692111465	10.96624064222591	-0.02300781507935038	0.06281152160367351	9.771994907685333	5.120494941807137	2.632022553783968	1.908408272782431	151.0	49.396114802173074	0.7776805346630808	0.9556962025316456
ID9128	9128	26	169.0	171.12209302325581	105.39147286821705	0.0	12.0	12	7.399277020331917	1		466.2485549132956	483.0	0.0	483.0	80661.0	88.63264636016827	0.8271394709013943	4.7627833211885955	-0.08648316159193822	-0.015248846524404197	10.694806942273816	5.448342269348027	2.5942070102455923	1.9629469687398338	171.99999999999994	52.030128569621155	0.7984146787469664	0.997101449275362
ID8938	8938	26	167.0	170.4979797979798	104.34444444444443	0.0	8.0	8	7.24714641913115	1		299.81325301204777	317.0	0.0	317.0	49769.0	72.00030348603431	0.7757563693880136	3.6382158722740923	0.03582582485790365	0.13032744300390545	10.109237504033931	5.554234327922529	-0.5383848512740035	1.8200956076361883	164.99999999999997	50.60929558864997	0.8095305133180701	0.9909909909909909
ID9292	9292	26	178.0	169.96125116713353	106.10130718954248	0.0	18.0	18	7.537792427747439	1		686.2793296089399	706.0	0.0	706.0	122844.0	116.6615683789084	0.8276182665193397	5.327797144472068	-0.0594680244348277	-0.20196593000521143	10.947864694391418	5.541269621087158	2.5976375988714198	1.9756960846535245	178.49999999999997	54.17576372298999	0.7642544915784657	0.97275204359673
ID8749	8749	26	157.0	170.44353963083603	102.9256243213898	0.0	1.0	1	6.990033442639017	1		56.49350649350665	58.0	0.0	58.0	8700.0	9.255450083685364	0.8415758025392777	5.578720772434531	-0.11771941796522212	0.13957127375170053	9.87366662398688	5.334402414866455	2.662212261559517	1.8509414656213303	153.5	50.06750171598543	0.7694960610611509	0.959375
ID9229	9229	26	170.0	169.93353174603175	106.1468253968254	0.0	17.0	17	7.3127327914314515	1		660.9101796407163	673.0	0.0	673.0	110372.0	89.65723392200924	0.807486490272323	6.5863879205947455	0.07088532822563655	0.19771586221506046	10.637587093738237	5.458951438808632	2.591783281256331	1.9486502514226058	167.99999999999997	52.52426996798896	0.7652425248958875	0.9710982658959536
ID8782	8782	26	168.0	170.42977250247282	103.51978239366963	0.0	3.0	3	7.323606749544156	1		128.8571428571433	132.0	0.0	132.0	21648.0	20.18426662855892	0.8090352375454535	5.710129136266353	-0.042978271489753854	0.04861921650395576	10.187219962735035	5.4355394923890925	2.630612904155151	1.8741874614284935	168.5	51.570212447526	0.7961812177667233	0.9739884393063584
ID8657	8657	26	177.0	170.97727272727272	103.60416666666666	0.0	5.0	5	7.48482063701911	1		194.31818181818136	200.0	0.0	200.0	34200.0	33.322509065039156	0.8360773085182531	5.310815479839335	0.08171822085730447	-0.06883984055117408	10.2635500693422	5.681849464590541	2.6713273196761	1.806374866723407	176.00000000000003	52.875623445244614	0.7910638337244537	0.9643835616438358
ID9394	9394	26	173.0	170.03333333333333	105.77230046948357	0.0	19.0	19	7.516648508319571	1		727.9606741573049	749.0	0.0	749.0	129577.0	124.10613110589665	0.8301908854164373	5.3214042226183595	0.134547215162283	0.07366498963565948	10.84721210228882	5.413420237294579	-0.5263288796545871	2.003763171305142	177.5	53.95798433909151	0.7661199751752543	0.9699453551912568
ID9044	9044	26	170.0	171.10999039385206	104.5922190201729	0.0	9.0	9	7.431471271080019	1		351.53757225433634	362.0	0.0	362.0	60816.0	60.82203384505082	0.821843472229253	5.214574245630966	-0.021437039418459217	0.09238783499333975	10.546597398456477	5.440342319205941	-0.5388935690100732	1.9385907686771873	173.49999999999997	52.65925516685324	0.7862486616238034	0.9774647887323942
ID9173	9173	26	161.0	171.37888198757764	105.05797101449275	0.0	11.0	11	7.158763278359629	1		429.3271604938277	443.0	0.0	443.0	69551.0	76.85428902928997	0.8532271735661221	5.143825999740762	0.06575379694696748	0.016528573021603852	10.43098095289722	5.156508923621258	-0.5017841093504303	2.0228765444609884	161.0	51.90821889753501	0.7508678081353888	0.9498525073746312
ID9109	9109	26	165.0	170.46475327291037	105.96827794561933	0.0	14.0	14	7.2581186380092575	1		545.3658536585382	559.0	0.0	559.0	89440.0	86.49401726820919	0.7781792024402411	5.518689536633748	-0.15376239585009205	-0.052126315858860496	10.269423492164641	5.528731316348951	2.555800186381103	1.8574647427334805	165.5	51.275006610687875	0.791036297633097	0.9650145772594753
ID8953	8953	26	179.0	171.23684210526315	103.93305632502309	0.0	6.0	6	7.579903327627221	1		231.0773480662987	239.0	0.0	239.0	41825.0	42.90589943424437	0.7824126517861669	4.728223184867266	-0.04535302126090012	-0.03528453674388364	10.45564138674366	5.873766722093233	2.5631369297467694	1.7800573092929344	180.5	52.527653163808196	0.822074306369434	0.9863387978142079
ID9305	9305	26	169.0	170.8007889546351	105.81459566074952	0.0	13.0	13	7.334464586120832	1		508.66863905325266	521.0	0.0	521.0	85965.0	79.4349630570503	0.8098466267355806	5.730786980338381	0.021334668719380733	0.04794854758583771	10.260978021802647	5.388493319878987	-0.576469273348452	1.9042387941631678	169.0	53.41340157888965	0.7443823991334771	0.9415041782729805
ID8826	8826	26	171.0	171.22935323383086	104.62039800995025	0.0	10.0	10	7.301842639757784	1		394.2650602409652	404.0	0.0	404.0	65448.0	62.14022936188631	0.8206113544950299	5.7196006950198095	-0.0639375958451785	-0.14734325307298343	10.398215467193438	5.485424449926964	2.623744734124772	1.8956081816662127	167.49999999999997	52.62299103846986	0.7601050479767221	0.9626436781609193
ID9242	9242	26	168.0	170.71005917159763	106.38560157790928	0.0	15.0	15	7.3344645861208315	1		591.9112426035509	599.0	0.0	599.0	100033.0	64.96838373206022	0.8047648114793288	8.12517803421438	0.026579603303023475	-0.09570577511668985	10.797843387350518	5.277943538473555	-0.6215837623263551	2.0458429137484453	168.99999999999997	52.117844062209926	0.7818504390496914	0.979710144927536
ID8988	8988	26	164.0	170.61983887210474	103.69335347432025	0.0	4.0	4	7.2581186380092575	1		162.0	166.0	0.0	166.0	26892.0	25.532866519983077	0.8046646249116549	5.658011672309438	0.1361921328233831	-0.07558100832300595	10.172697753834008	5.680576166148904	-0.5309194167244687	1.7907862611638035	165.5	50.13734648220989	0.8273421902819934	1.0
ID8674	8674	27	168.0	36.005641025641026	229.53589743589745	0.0	5.0	5	7.19203423968949	1		203.23636363636325	207.0	0.0	207.0	33534.0	27.7411578769663	0.987542468856172	7.280248300313669	-0.07143690373838645	-0.016088310799844963	10.261679068353116	5.155146858690806	3.086506535146504	1.990569686885537	162.5	51.629658009573745	0.7660634335406481	0.9730538922155688
ID8899	8899	27	153.0	36.068627450980394	229.6677559912854	0.0	6.0	6	6.978639737521917	1		254.60526315789454	258.0	0.0	258.0	38700.0	29.496471423211936	0.9738539606089276	8.51738197880109	-0.17379200460021832	0.06891698109256239	9.877365431119014	5.167052755618296	3.1075603100762264	1.9116052996321837	153.0	50.22524137749667	0.7621794404495557	0.9592476489028213
ID9000	9000	27	167.0	35.5	229.41084093211754	0.0	4.0	4	7.236157563046397	1		165.85365853658496	170.0	0.0	170.0	27200.0	26.30408396349828	0.9794434695412384	6.239763668647571	0.0778335513089318	0.009717434201068192	9.991615976366875	5.512840570935595	-0.013428614158174937	1.8124260710610713	164.5	50.49035811023505	0.8108842485197766	0.982089552238806
ID9224	9224	27	164.0	35.89422084623323	231.5970072239422	0.0	15.0	15	7.1698707532759745	1		585.3416149068307	589.0	0.0	589.0	94240.0	46.41970292748295	0.967312963150949	12.400254383574623	0.0693859546039561	0.16408285900817993	9.919940380844283	5.500993177598319	3.0984462382279645	1.803299887962274	161.49999999999997	50.14432992635659	0.807121146962073	0.9847560975609755
ID9385	9385	27	178.0	35.26619718309859	231.54131455399062	0.0	19.0	19	7.516648508319573	1		731.6384180790973	740.0	0.0	740.0	129500.0	78.4373251087168	0.9849194050833109	9.256814043909793	0.035718046093503826	0.09369193949118514	10.624815648570314	5.613483103649885	-0.010412832631276518	1.8927313848441198	177.50000000000003	53.36725248461738	0.7831744889680528	0.9752747252747256
ID8716	8716	27	151.0	35.0	229.0	0.0	0.0	0	6.840435166640879	1		21.5510204081633	22.0	0.0	22.0	3168.0	3.1212564941575134	0.981651376146789	6.840666239019135	0.04257812924392376	0.10986829737766247	9.620039595561392	5.640168074052456	-0.10786612243208304	1.7056299509616213	147.0	48.03205570521966	0.8006908218257444	1.0
ID8876	8876	27	155.0	35.833333333333336	230.19363538295576	0.0	8.0	8	7.012765318716695	1		316.6666666666666	325.0	0.0	325.0	49400.0	51.53556032968513	0.9737771053958649	6.0629892238813134	-0.040704853979105275	-0.07276565001337149	9.861509677691558	5.224961989652999	-0.0680615927658718	1.8873840034090816	154.50000000000003	49.63945493986976	0.7879240187146556	0.9686520376175553
ID9165	9165	27	161.0	36.51345755693582	230.8840579710145	0.0	11.0	11	7.158763278359629	1		421.49068322981253	435.0	0.0	435.0	67860.0	75.6943787553293	0.9746835443037973	5.496933370266193	0.19188446842583237	0.0691292586741687	10.006733181141328	5.277777810122208	3.1261629632074324	1.896012591123009	161.0	52.218326880571496	0.7419759609949026	0.9387755102040817
ID8846	8846	27	163.0	36.19047619047619	230.4751552795031	0.0	10.0	10	7.158763278359628	1		408.4472049689432	411.0	0.0	411.0	65760.0	32.39133769642712	0.9753086419753086	12.45214441857773	-0.05726677024766131	0.141028077388012	9.97351835745717	5.440463633176267	3.0985331140628456	1.8332111066119565	160.99999999999997	50.3224755112299	0.7989355489131025	0.978723404255319
ID8751	8751	27	143.0	35.28009259259259	229.0636574074074	0.0	1.0	1	6.770275002573075	1		58.590277777777686	59.0	0.0	59.0	8437.0	4.9166666666666785	0.9724137931034483	11.749999999999954	0.019318389761216033	-0.027304864220902825	9.587100004710193	5.00944823075464	-0.10789806225455462	1.91380358935578	143.99999999999997	47.92807349567248	0.7877572539576526	0.9696969696969695
ID9359	9359	27	166.0	36.28383838383838	231.3747474747475	0.0	13.0	13	7.24714641913115	1		496.7999999999995	506.0	0.0	506.0	81972.0	67.81171925480645	0.983673469387755	7.2658696243892615	0.19509408038740514	-0.04503277924668744	10.060548503842329	5.606225355321097	-0.03301720040445711	1.7945315905457584	164.99999999999997	50.503192575180904	0.8129355992250147	0.9880239520958084
ID8787	8787	27	165.0	35.359756097560975	229.46443089430892	0.0	3.0	3	7.225151993843567	1		129.91463414634123	134.0	0.0	134.0	21306.0	23.108546858297654	0.9833679833679833	5.574785989010583	0.001084565401653639	0.018704220026491344	10.145626187355372	5.376742352673438	0.006052278483569262	1.8869466903711198	164.0	50.668503695108356	0.8027448973226976	0.9791044776119403
ID9203	9203	27	169.0	35.4156746031746	231.4404761904762	0.0	17.0	17	7.312732791431452	1		652.2823529411736	664.0	0.0	664.0	110888.0	87.68375285730525	0.9839713369790682	7.37893270517592	-0.03206229014769698	0.05756137598421112	10.157317527611745	5.653175995331273	-0.04427725379064838	1.7967453226293078	168.0	50.5072405147013	0.8275835759593573	0.9940828402366866
ID8821	8821	27	162.0	35.858333333333334	229.94375	0.0	7.0	7	7.136496464611085	1		281.6187499999992	287.0	0.0	287.0	45059.0	39.05114721818808	1.0	7.211535897435433	-0.06051766611755775	0.06823616131199496	10.11970444997063	5.22462703370085	-0.05387598186688139	1.9369238004348734	160.00000000000003	51.25360200199006	0.7653869662404843	0.9439528023598822
ID9045	9045	27	163.0	36.078947368421055	230.469040247678	0.0	9.0	9	7.1698707532759745	1		356.23602484472144	363.0	0.0	363.0	57354.0	49.240546748582815	0.9791871348053157	7.158529262754513	-0.06174235426738096	0.04346910445116147	10.093949855832983	5.278430536971592	3.104383371637794	1.912301352671435	161.5	50.135092717933674	0.8074185926306239	0.9847560975609756
ID9110	9110	27	165.0	36.00903614457831	231.24397590361446	0.0	12.0	12	7.269074295019227	1		467.3012048192758	473.0	0.0	473.0	77572.0	51.76092710044109	0.9838709677419354	8.954669747949268	0.17166559117984767	-0.07241216961030293	10.496558220835473	5.297228938392093	3.1254235247464255	1.9815187040078297	166.00000000000003	52.70398543126214	0.7509846102186699	0.9707602339181288
ID9271	9271	27	171.0	35.9766081871345	231.37914230019496	0.0	16.0	16	7.377736139048903	1		616.7017543859637	624.0	0.0	624.0	105456.0	67.2853357624726	0.984344422700587	9.09315901268316	0.178115259525291	-0.05632661661222398	10.444545351903571	5.552984357917762	3.1156366182128896	1.880888667912623	171.00000000000003	51.73926055268069	0.8027226904041758	0.9913043478260871
ID8954	8954	27	158.0	35.172060409924484	229.35760517799352	0.0	2.0	2	7.012765318716695	1		90.98717948717945	94.0	0.0	94.0	14194.0	16.610135723936	0.9867152072555406	5.441181622463032	-0.03379104554627916	0.04628151614313189	10.114981525393555	5.0498749164820405	3.103562020069982	2.00301625142828	154.50000000000003	49.78803875660998	0.7832281893873085	0.9656250000000004
ID9085	9085	27	168.0	35.791291291291294	231.4229229229229	0.0	14.0	14	7.280013464932683	1		540.4096385542184	547.0	0.0	547.0	89708.0	59.8588311288397	0.9839190138286793	8.954890165163643	0.1529993716854386	-0.013103993155839051	10.20631391200609	5.440636456696004	3.064683307220192	1.8759411685088387	166.50000000000003	51.36725248461738	0.7929602695434502	0.9794117647058823
ID9342	9342	27	174.0	35.81041069723018	231.44078319006684	0.0	18.0	18	7.452856844128396	1		684.9827586206892	697.0	0.0	697.0	119187.0	90.99002512426762	0.9845701079094823	7.469577739294283	0.12128390348416343	-0.04746763250034853	10.651916971809088	5.56647778102009	3.0860792628462033	1.9135829497296692	174.5	52.45846231077202	0.7968456074343581	0.9914772727272727
ID9058	9058	28	167.0	208.56545820745217	256.57049345417926	0.0	9.0	9	7.2581186380092575	1		376.0000000000009	376.0	376.0	376.0	62416.0	9.122465831049642E-13	0.9919759277833502	4.1050896185313925E14	0.17165418266777188	0.05863156414939383	11.602557033825184	5.492593968066484	1.5601088574845032	2.1124002795913097	165.5	55.56958802330023	0.6734936541078304	0.9969879518072289
ID8835	8835	28	166.0	207.94610778443115	255.58882235528944	0.0	3.0	3	7.2909362219603215	1		147.30538922155688	150.0	0.0	150.0	24600.0	19.983038764192234	0.9838709677419356	7.3115899015794055	-0.00803525477315547	-0.018476136894576504	11.487209442128183	4.778357293216718	1.5569065682616348	2.404008059094963	167.0	55.08524202758055	0.6916013165115987	0.9597701149425287
ID9283	9283	28	189.0	208.07543859649124	257.6438596491228	0.0	16.0	16	7.776816725043752	1		625.9578947368408	636.0	0.0	636.0	118932.0	79.49335811854027	0.9823321554770318	7.804160775838811	0.14852728355346353	0.12719640601933263	12.549057750222156	5.1423677614300844	1.5499746265442835	2.440326777937851	190.0	58.55859019770827	0.6962773054616728	0.9895833333333334
ID8905	8905	28	164.0	208.23434343434343	256.94747474747476	0.0	6.0	6	7.247146419131151	1		258.43373493975923	260.0	0.0	260.0	42900.0	20.17991366836455	0.9838715553990212	12.702369745049719	0.15245158923661278	0.08108042706354626	11.274845140555808	4.882439360972883	1.5603032440684756	2.3092647561953874	165.0	53.90457167260814	0.713579901455527	0.9734513274336283
ID9321	9321	28	172.0	208.45593869731803	257.9664750957854	0.0	13.0	13	7.442171739215616	1		524.9655172413802	528.0	0.0	528.0	91344.0	40.02757670096579	0.9885057471264368	13.039286349557262	0.05097592660003231	-0.07967168457922301	11.995348111475206	4.878912358788795	1.624124682330622	2.458611106196031	174.0	56.55859019770827	0.6835368949675042	0.9405405405405404
ID9227	9227	28	190.0	208.07042869641293	258.34951881014877	0.0	17.0	17	7.787042655463763	1		668.4444444444426	672.0	0.0	672.0	126336.0	48.88080741286227	0.9825624844307895	13.55471021082673	0.11934481515551781	-0.055222585845155346	12.525562008670446	5.330709589633697	-1.552035044754999	2.349698815525073	190.5	58.32909492982799	0.7036138322893312	0.9947780678851175
ID9391	9391	28	196.0	207.9608843537415	258.38775510204084	0.0	19.0	19	7.898654169668588	1		738.3092783505128	746.0	0.0	746.0	143232.0	75.54833896045473	0.9728785125122327	9.63832730813205	-0.08997668580044448	0.03242658644250997	12.541004291507338	5.713157565497192	1.5999942754891785	2.1951091227108397	196.0	59.565851038072985	0.6941786192125535	0.9924050632911392
ID8688	8688	28	153.0	207.74613686534218	255.23730684326713	0.0	1.0	1	6.93287767191607	1		73.03267973856202	74.0	0.0	74.0	11174.0	8.432720030563281	0.977879944482998	8.563773306226508	0.21803413261030466	0.04299747341468937	11.330341142271918	4.647954044524591	1.5592848901781313	2.43770507060399	151.0	53.387017322454454	0.6657566228222437	0.9773462783171519
ID9008	9008	28	154.0	207.70437158469946	255.39071038251367	0.0	2.0	2	6.9672273999797145	1		112.25657894736833	113.0	0.0	113.0	17063.0	9.165510293888067	0.9782367469663887	12.112976005690202	0.2309243823714084	-0.008491664301195022	11.382069490990181	4.62595071460974	1.5606102715420254	2.4604822215340896	152.50000000000003	53.2777919557996	0.6751297912988798	0.9807073954983925
ID9136	9136	28	168.0	208.6438492063492	257.39980158730157	0.0	11.0	11	7.312732791431452	1		448.3154761904746	451.0	0.0	451.0	75317.0	34.79540541645168	0.9920477137176938	12.832895271847283	-0.16594593288637652	-0.08128392868559912	11.809027986295984	4.912733905261952	1.5973097305236987	2.4037589281291054	168.0	55.367940615362585	0.6886561097313754	0.96
ID8721	8721	28	166.0	208.32582582582583	256.2307307307307	0.0	5.0	5	7.280013464932681	1		219.37278106508865	222.0	0.0	222.0	37074.0	24.078432702032526	0.995956236428567	9.092300123095796	0.153523364240475	-0.006481756277938294	11.568016328029229	4.898881630503356	-1.5628228636246562	2.361358612137078	166.5	54.93464620529196	0.6933163437998673	0.9680232558139535
ID9137	9137	28	168.0	208.64342235410484	257.73541048466865	0.0	12.0	12	7.323606749544157	1		482.224852071007	488.0	0.0	488.0	81496.0	52.92916738104419	0.9762619611974367	9.00132367045633	-0.047259509487606426	7.060991916815097E-4	11.793826653451069	4.720636420553052	1.6120297663212924	2.4983552222116163	168.50000000000003	56.44493971508095	0.6645990898018506	0.9309392265193371
ID9298	9298	28	196.0	207.90463917525773	258.1726804123711	0.0	18.0	18	7.858251581595959	1		690.7268041237135	709.0	0.0	709.0	134001.0	112.63740073641456	0.9790575916230367	6.067412078981469	-0.06577995450807034	-0.18086523904395774	12.777438503371606	5.321381056275969	1.5837409832843803	2.401150823112368	194.0	59.01744252514197	0.6999238983902981	0.9948717948717949
ID8851	8851	28	164.0	208.30765357502517	256.4395770392749	0.0	7.0	7	7.2581186380092575	1		292.61445783132535	298.0	0.0	298.0	48574.0	39.81756314942953	0.9837241937164112	7.288583962376586	0.15488804746660054	0.023260682170977955	11.43620375248133	4.938274151257147	1.5821763295298628	2.315830065767003	165.5	54.40089758141725	0.7027417105599524	0.965014577259475
ID8756	8756	28	147.0	207.6043771043771	255.2732884399551	0.0	0.0	0	6.8752467663563115	1		37.0	37.0	37.0	37.0	5513.0	0.0	0.9822024471635151	Infinity	0.03556428881786825	-0.007709295017298873	11.230532632521603	4.617123096883486	1.5932654931190986	2.4323658687164103	148.5	52.07578688459023	0.6881207208720977	0.9933110367892977
ID8888	8888	28	165.0	208.3041543026706	256.9807121661721	0.0	8.0	8	7.323606749544156	1		332.0236686390543	336.0	0.0	336.0	56112.0	36.44303327875193	0.9920242105325257	9.074280103277403	0.15943700985072498	-0.03771118498672273	11.637408896550776	4.89486770761994	1.5466845302679102	2.377471586910221	168.5	55.11941120876336	0.696948406947909	0.9683908045977011
ID9240	9240	28	186.0	208.15221318879856	258.0691056910569	0.0	15.0	15	7.6634309549254365	1		596.9999999999994	597.0	597.0	597.0	109848.0	5.69985171541608E-13	0.9785522788203752	1.03604178629311E15	0.13860981278956763	0.13339778726472437	12.232272935560038	5.22795346354091	-1.558025819604998	2.3397822916493753	184.5	57.67507640472785	0.6969953447954298	0.9866310160427807
ID9115	9115	28	185.0	208.25495495495494	258.0	0.0	14.0	14	7.673807981960539	1		552.8864864864879	562.0	0.0	562.0	102284.0	71.176702046516	0.9854545454545457	7.710894439550705	0.18141599889261265	0.17655071748291545	12.74674519363675	4.911495474655947	-1.548415283951324	2.5952879849756285	185.0	59.33566763944747	0.660313118741786	0.9762532981530343
ID8860	8860	28	161.0	208.51880877742946	257.63897596656216	0.0	10.0	10	7.125336963703163	1		415.9999999999984	416.0	416.0	416.0	65728.0	1.5966765222031523E-12	0.9834196891191709	2.583632065125454E14	0.06812222274264647	0.007166997329246819	11.504899902078186	5.00005381986651	-1.5674403990080181	2.3009552129951554	159.5	54.015339721864635	0.6869677156459625	0.9876160990712074
ID9021	9021	28	162.0	208.31378600823047	255.83847736625515	0.0	4.0	4	7.180961047225789	1		183.70370370370406	186.0	0.0	186.0	29760.0	20.60238449954137	0.9793814432989693	8.823741905255547	-0.001263960221102981	0.10430846863898614	11.669216926726003	4.562565318188929	1.5896043653940881	2.557599971271863	162.00000000000003	55.253602001990046	0.6668124323013644	0.9446064139941692
ID9218	9218	29	171.0	80.52352941176471	239.64313725490197	0.0	15.0	15	7.356132180109627	1		574.5535714285704	585.0	0.0	585.0	96525.0	77.70439601992426	0.7802446304619308	6.4813584277480185	0.025012987341877777	0.020955855747731348	10.225760776815932	5.467489295179319	-0.5023461485143694	1.8702845537954647	170.0	53.396114802173074	0.7492719407540595	0.9444444444444443
ID8870	8870	29	153.0	80.99252136752138	237.12713675213678	0.0	3.0	3	7.046725639945928	1		123.1948051948048	124.0	0.0	124.0	18972.0	9.992204753914699	0.8758442348646179	11.513070625968552	-0.15728861474040262	-0.06789499276435224	9.342823726885284	5.705915705571524	-0.5092213693295541	1.6373925254035058	156.0	48.7433112240475	0.8250958558228811	0.9811320754716981
ID9158	9158	29	167.0	80.82930513595166	238.63393756294056	0.0	11.0	11	7.258118638009257	1		418.5365853658544	429.0	0.0	429.0	68640.0	66.37912953141601	0.8100048723889782	5.6433860050147135	0.041066107425411155	0.020560272402602994	9.934466006620978	5.465819990724593	2.600905501494225	1.817561870584762	165.49999999999997	51.33786194207312	0.7891004783771975	0.965014577259475
ID9192	9192	29	167.0	80.37587587587588	239.65115115115114	0.0	17.0	17	7.280013464932681	1		649.224852071007	657.0	0.0	657.0	109719.0	71.2591454289877	0.8342806816771254	8.287640749282867	-0.0010558994782306715	0.04179513074485599	9.9387660788276	5.64267995710965	-0.45850178646459677	1.761355624343886	166.5	51.06188947336316	0.802472834379294	0.9624277456647399
ID8939	8939	29	152.0	80.88963963963964	237.125	0.0	2.0	2	6.863662517577698	1		88.78378378378383	90.0	0.0	90.0	13140.0	10.426640747923877	0.8396919845992301	7.773097707757435	-0.019639605132773158	0.022878651767721137	9.294274585325976	5.259803392027065	2.562694955125423	1.7670384028829782	148.0	47.91771709184714	0.8099894106778335	0.9579288025889966
ID9038	9038	29	167.0	81.13392857142857	238.2638888888889	0.0	9.0	9	7.312732791431452	1		345.46745562130116	356.0	0.0	356.0	58384.0	60.500495423292556	0.814463971167413	5.126273043319582	-0.024786544629313643	0.04620011062534166	10.048888089011212	5.580650758933251	2.6016088678074016	1.8006660017069536	168.0	51.56545032347945	0.7939652889859864	0.9795918367346939
ID9102	9102	29	160.0	80.59791666666666	239.07291666666666	0.0	12.0	12	7.136496464611085	1		463.1739130434789	469.0	0.0	469.0	74571.0	52.109088124984275	0.80478259764682	7.927099243278182	-0.045974364384529204	-0.08069578210388303	9.910316724861817	5.498329038347407	2.6129821580372843	1.8024233645792302	160.00000000000003	50.14004206702123	0.799761435637861	0.9846153846153847
ID8943	8943	29	166.0	80.9989898989899	238.24949494949493	0.0	8.0	8	7.247146419131151	1		311.17177914110516	319.0	0.0	319.0	50721.0	49.507150636035156	0.8102329093889096	5.626491800522885	-0.0259804679488502	0.013991643223625632	10.071194982963185	5.439364368268726	-0.54686104817772	1.8515389485056148	165.0	52.160046824673294	0.7621103558809631	0.9510086455331414
ID8656	8656	29	160.0	80.99791666666667	237.5875	0.0	5.0	5	7.136496464611084	1		194.02500000000055	199.0	0.0	199.0	31044.0	31.16641273901858	0.8220091949525583	5.617291755690418	0.002503639406343314	-0.04426733118263002	9.928839178344179	5.2988285398335275	2.5943323074598195	1.8737800447221324	159.99999999999997	49.55591437907267	0.8187265212507981	0.9846153846153846
ID8753	8753	29	150.0	80.88427464008859	236.74363233665557	0.0	1.0	1	6.921389879977901	1		58.01324503311274	60.0	0.0	60.0	8760.0	10.771559314520044	0.8254232535921607	4.870703557739763	0.07148285186504698	0.0747055945874243	9.463049342537769	5.341848928712767	2.5654028585690978	1.7714932542688162	150.5	48.123548851216896	0.816640793806566	0.9741100323624595
ID9361	9361	29	172.0	80.67391304347827	239.25652173913045	0.0	13.0	13	7.410023978821113	1		490.17543859649334	508.0	0.0	508.0	83820.0	93.747305430833	0.7855439348873764	4.600686992150598	-0.07775125819700625	-0.04434379263969112	10.26547782972604	5.691372782658609	2.632853967022335	1.8036909936745928	172.49999999999994	52.038938633188074	0.8004645494710785	0.9663865546218485
ID8979	8979	29	153.0	80.95916114790288	237.25938189845473	0.0	4.0	4	6.93287767191607	1		161.92052980132425	163.0	0.0	163.0	24450.0	13.264751877969907	0.8392216845114214	11.13974884524003	-0.10727721824050844	-0.054409212503927336	9.590015596264166	5.439028542222644	-0.5464410346035027	1.7631853780170148	151.0	48.008772601155954	0.8232762851818405	0.9934210526315791
ID9268	9268	29	169.0	80.58882235528942	239.53792415169661	0.0	16.0	16	7.2909362219603215	1		609.7090909090895	621.0	0.0	621.0	100602.0	83.22347363089904	0.7768730819899327	6.406199998598077	0.0294869201587084	0.01442166683192467	10.292670824549893	5.359022299911846	2.6407322070438566	1.9206247424496075	167.00000000000003	51.75528840529052	0.7834600737870994	0.9488636363636364
ID8789	8789	29	161.0	80.88854805725971	238.52147239263803	0.0	10.0	10	7.203090409536581	1		379.97546012269896	392.0	0.0	392.0	61936.0	67.80290526207776	0.7926137459962178	4.955781151550954	-0.020377364349609624	-7.359974793303336E-4	9.98703198034397	5.502910256151009	-0.5482274632530048	1.8148636840262344	162.99999999999997	50.392020153674096	0.8066291831577349	0.9588235294117645
ID9336	9336	29	169.0	80.41243781094528	239.3268656716418	0.0	18.0	18	7.301842639757785	1		685.7869822485209	694.0	0.0	694.0	115898.0	75.27221754599361	0.7816472641435105	7.994174220877844	-0.030616301299774027	-0.050331617122058483	10.182305943482799	5.448896332877656	2.631101390063742	1.868691441612608	167.5	52.85886822221843	0.7533364050065064	0.9410112359550562
ID8697	8697	29	150.0	80.7187857961054	237.08877434135164	0.0	0.0	0	6.805445498991345	1		14.896551724137975	15.0	0.0	15.0	2160.0	1.245682197806101	0.6974421524986617	9.827016740508602	-0.07421731508040708	0.09794349558889306	9.474857198785966	5.098292494005001	-0.6085345471048577	1.8584373513146402	145.50000000000003	48.503503529474045	0.777188986336908	0.9635761589403974
ID9081	9081	29	170.0	80.7448377581121	239.52556538839727	0.0	14.0	14	7.345306372654071	1		525.7647058823521	545.0	0.0	545.0	89380.0	100.86168947503917	0.7725675120180397	4.54390080674576	0.06967338875069973	-0.04088846709796381	10.268417484324475	5.544755966179388	2.6222583921293676	1.851915133318288	169.49999999999997	52.0515316761705	0.7861628894815242	0.9741379310344828
ID8794	8794	29	166.0	80.83233233233234	237.8163163163163	0.0	7.0	7	7.280013464932681	1		271.3413173652697	278.0	0.0	278.0	45314.0	42.63402290539141	0.8183952467286918	5.728810035312999	-0.008401515221612999	0.030090297374414272	10.12657474755263	5.4224777675198075	2.610512449706581	1.867517983791464	166.5	52.00828549623516	0.7735333235999847	0.9596541786743515
ID8959	8959	29	163.0	81.11435897435898	237.6179487179487	0.0	6.0	6	7.192034239689492	1		239.5214723926386	241.0	0.0	241.0	39042.0	18.876576844709856	0.848383056016433	11.647996070170885	0.018304887567522524	-0.019699533389816965	9.884491486195278	5.383257031741407	2.5972380590754662	1.83615447449623	162.50000000000006	50.265224251807766	0.8082169987264192	0.9730538922155694
ID9375	9375	29	177.0	79.94817927170868	239.2703081232493	0.0	19.0	19	7.53779242774744	1		713.5955056179795	730.0	0.0	730.0	127020.0	108.5002766640881	0.8033933724656394	5.859884170362858	0.06552717206179917	0.19361927416781846	10.506490356377586	6.024299122672184	2.686512602015405	1.7440187053190759	178.50000000000003	52.424145549156755	0.816178899841497	0.9944289693593318
ID9121	9121	30	146.0	181.1585648148148	37.454861111111114	0.0	14.0	14	6.770275002573076	1		549.3055555555538	565.0	0.0	565.0	79100.0	93.17366879291878	0.7627722992924391	5.102106105760343	0.008346374650909419	0.036232945685602105	10.41335416774776	4.687485568248834	0.996589027540427	2.2215223953506515	144.0	49.992574061611315	0.724037997878918	0.9696969696969697
ID9059	9059	30	136.0	181.1137761377614	36.01291512915129	0.0	9.0	9	6.567418791116007	1		374.22794117647	377.0	0.0	377.0	50895.0	32.327483299362946	0.7420934571199789	9.86237388793617	0.12923017483914662	0.010286323598969494	9.784119184627915	4.694941112584033	1.0343446332776756	2.0839705866391296	135.5	48.391344644063786	0.7271328732904336	0.9644128113879004
ID9286	9286	30	143.0	181.19080459770115	37.51724137931034	0.0	16.0	16	6.793742230659746	1		616.9655172413779	639.0	0.0	639.0	89460.0	116.99966843454335	0.7373460126750255	4.476012291573047	0.011479134460094978	-0.048592716696204366	10.306213235529686	4.603299436308164	0.9944044524823155	2.238875262869114	145.00000000000003	49.732506583412516	0.7367110241145701	0.9698996655518397
ID9006	9006	30	125.0	180.18888888888887	35.58758169934641	0.0	2.0	2	6.370597341571143	1		109.39534883720945	112.0	0.0	112.0	14112.0	16.945878280504505	0.753067390518541	5.546257146113169	-0.1566162876764366	-0.08859160125580251	9.425612802811226	4.770103402999178	0.9830491508295749	1.9759766207342426	127.50000000000001	45.17574040105546	0.7850720041620983	0.9883720930232561
ID8911	8911	30	123.0	180.9805890227577	35.7958500669344	0.0	6.0	6	6.295203001483109	1		261.9999999999996	262.0	262.0	262.0	32226.0	3.9953135776255215E-13	0.7508230158162167	5.624394123154891E14	-0.09941359163928515	0.011450749406114966	9.951835532086362	4.343626377312729	1.0093155314599274	2.29113525603076	124.49999999999999	46.11303249733837	0.7357526733200513	0.9651162790697675
ID8690	8690	30	120.0	180.11723163841808	35.16101694915254	0.0	1.0	1	6.128667601500942	1		74.36974789915978	75.0	0.0	75.0	8850.0	6.875238727711577	0.8081102653499497	9.66905952865073	0.17458751262588618	0.10953064337158816	9.19506320118333	4.343724858184454	0.9668954776098632	2.116861334773075	118.0	44.85691592350663	0.736941560138958	0.9632653061224488
ID8754	8754	30	133.0	180.03655514250312	35.5	0.0	0.0	0	6.543139895472192	1		34.65671641791049	36.0	0.0	36.0	4644.0	6.84863685203171	0.9416828054425237	4.908396364253056	-0.08708863108437417	-0.016857288567833476	9.355575071940798	4.879742289438768	0.9911591114556082	1.9172272872256142	134.5	46.318714987861185	0.78780574529919	0.9853479853479854
ID9140	9140	30	137.0	181.19175627240142	36.126045400238944	0.0	11.0	11	6.6636498349357165	1		439.7737226277368	453.0	0.0	453.0	60249.0	76.546313614386	0.8115559677317348	5.14756347583657	-0.0703814651077393	0.07858912324851543	10.284867682106855	4.608883511649928	0.9896747499611273	2.2315312713175923	139.5	48.35982644412909	0.7495741560893964	0.9789473684210528
ID9396	9396	30	148.0	180.82102908277403	37.20134228187919	0.0	19.0	19	6.886811529393324	1		735.8791946308736	751.0	0.0	751.0	109646.0	105.8407723480833	0.7459878500927567	5.94119841656808	0.08866814041826317	0.031042924089332614	10.61680559008801	4.7199499725612615	0.9572004630341984	2.249347059144113	149.0	51.22640195331725	0.7135237388286687	0.9612903225806452
ID9141	9141	30	143.0	181.33680555555554	36.76851851851852	0.0	12.0	12	6.770275002573076	1		476.1971830985929	490.0	0.0	490.0	67620.0	81.36017805762887	0.7679890787402209	5.084876314612002	-0.06844237892291706	-0.035327820192165696	10.140504315679104	4.7436840721198505	0.9882715391028392	2.137685427931024	144.0	48.7093352888438	0.7626898206937217	0.9795918367346939
ID9237	9237	30	146.0	181.0285388127854	37.37557077625571	0.0	17.0	17	6.817128675830715	1		672.3310344827592	677.0	0.0	677.0	97488.0	56.22178986098191	0.7912905379711929	10.565217142911305	-0.029396515262957224	0.004331074000636393	10.55946191928384	4.560920006371513	0.9633590441549	2.315204367656632	146.0	52.0502932773264	0.6771990778228796	0.9125000000000002
ID8854	8854	30	135.0	180.82844932844932	35.88949938949939	0.0	7.0	7	6.591608260818251	1		296.8014705882346	299.0	0.0	299.0	40365.0	25.639038478805205	0.7702495481661941	10.073752347678687	0.09056190535970104	0.035941495830807836	9.767651413710956	4.94760483290479	1.0321798797041324	1.9742181810377664	136.49999999999997	47.289577732242286	0.7670287512473406	0.9891304347826085
ID8727	8727	30	120.0	180.67217630853995	35.62947658402204	0.0	5.0	5	6.206085419025319	1		218.49180327868896	224.0	0.0	224.0	26656.0	34.83449556142365	0.7526559831416871	5.387105210235975	0.049616548388151036	0.004575406624760766	9.493415140986697	4.378532509848114	0.976115821666392	2.1681728112408174	121.0	45.74107387010007	0.7267457849106574	0.9758064516129034
ID8825	8825	30	126.0	180.45046854082997	35.52543507362785	0.0	3.0	3	6.295203001483109	1		144.66666666666674	147.0	0.0	147.0	18228.0	18.44602938304071	0.7693982808022923	6.820578079729049	-0.04805340921556293	-0.06254719680689921	9.314568484147305	4.465242729892488	0.989466446846432	2.0860161580446888	124.5	45.385447444054606	0.7595318193523444	0.9613899613899614
ID8889	8889	30	129.0	180.86470588235295	36.105228758169936	0.0	8.0	8	6.370597341571143	1		334.3464566929136	337.0	0.0	337.0	42462.0	29.903914367322926	0.7434826370846941	9.535684737706672	0.1302659452217632	0.0565463983074175	9.525035766103253	4.5202748433676545	0.9684846733142574	2.107180668467273	127.5	46.69922330721561	0.7346842569618686	0.9550561797752809
ID8857	8857	30	135.0	181.17396593673965	36.04987834549878	0.0	10.0	10	6.603669768180365	1		400.0719424460438	415.0	0.0	415.0	55610.0	77.56013471445378	0.7396496345631425	4.3862541546606035	0.07184320672161529	-0.08472307356586807	9.903689940836378	4.631123432482846	1.0390305178553265	2.1385070135189195	136.99999999999997	48.112794522011704	0.7437196665380476	0.964788732394366
ID9337	9337	30	141.0	181.1294964028777	36.882494004796165	0.0	13.0	13	6.651697090182843	1		521.4964539007102	529.0	0.0	529.0	73531.0	62.77756925543588	0.7668580265619684	7.210911630211371	0.037470847950419536	0.012025684468859444	10.416959225150038	4.447615126064671	1.0094149203718346	2.3421449315843006	139.0	49.39611480217309	0.715878108067339	0.9686411149825785
ID9306	9306	30	147.0	180.91410693970423	37.13594994311718	0.0	18.0	18	6.828791864299669	1		713.0000000000005	713.0	713.0	713.0	104811.0	4.563020472195343E-13	0.7930076572175678	1.3821728085198798E15	-0.025220759972363043	-0.011723752757594255	10.478169555918848	4.582892884558208	0.9445982233068737	2.286365799913071	146.50000000000003	52.222063865798745	0.6750554154029786	0.942122186495177
ID9245	9245	30	142.0	181.2391812865497	37.68011695906433	0.0	15.0	15	6.734920844463591	1		584.3055555555537	601.0	0.0	601.0	84140.0	99.1103981319371	0.7547907524044313	5.071682106244727	-0.039269747490266155	-0.03347482164023841	10.591845519436372	4.810705663475469	0.9462763709511384	2.2017238759488666	142.5	48.77381331246393	0.7527509375771163	0.9895833333333334
ID9022	9022	30	124.0	180.43306559571622	35.52945113788488	0.0	4.0	4	6.295203001483109	1		185.49193548387098	187.0	0.0	187.0	23001.0	16.793095739503528	0.7269744117664353	9.299454770074968	0.011427139078030037	0.037257093489112256	9.327509038211174	4.474275352388242	1.0141671766419598	2.0846971416795825	124.5	46.81135572486044	0.7139647615057351	0.9467680608365019
ID9282	9282	31	163.0	218.51960784313724	339.31217750257997	0.0	16.0	16	7.1698707532759745	1		615.4012345679002	635.0	0.0	635.0	99695.0	110.16359714130736	0.7515500571144884	4.793862896714615	0.041286024616221884	0.02252508754587441	10.303694555324455	5.245117571668028	2.5711599055150227	1.9644353848197385	161.5	51.49721823600622	0.7652702855438759	0.9728915662650602
ID9219	9219	31	163.0	218.30952380952382	339.60041407867493	0.0	17.0	17	7.158763278359629	1		664.8447204968944	669.0	0.0	669.0	107040.0	52.7245861773958	0.7682478586591117	10.957090731644998	-0.07999725983893644	-0.18205062568590874	9.964177084044783	5.493122053643737	2.5758309200794094	1.8139369536555763	161.0	50.730590628694685	0.7861327747097284	0.972809667673716
ID8709	8709	31	154.0	219.75641025641025	336.6645299145299	0.0	5.0	5	7.046725639945928	1		213.78064516129032	218.0	0.0	218.0	33136.0	30.130941719961427	0.7635846752521877	6.143934272738942	0.02184825353554901	0.007465473155945011	9.810684729564736	5.289126099102893	2.652125348335452	1.8548782059154838	156.0	48.82604526286287	0.8223020322756889	0.9780564263322886
ID9001	9001	31	152.0	219.4812362030905	336.9094922737307	0.0	6.0	6	6.93287767191607	1		251.62251655629188	255.0	0.0	255.0	37995.0	29.249214626915965	0.7410530174586449	7.323228272241453	-0.0038002461026509487	0.06948401115875445	9.97808656548871	5.1318872340316934	2.658697130373261	1.9443308300540665	150.99999999999997	49.605418463841815	0.7711317344666556	0.9587301587301585
ID9226	9226	31	166.0	219.06986027944112	339.3572854291417	0.0	15.0	15	7.2909362219603215	1		572.3353293413163	590.0	0.0	590.0	95580.0	100.85147201191047	0.777659297466863	4.965227467803908	0.11453209362570228	0.07786566092038864	10.019681064903844	5.6526916077484834	2.5789796975783075	1.772550452101308	167.0	50.371417025577216	0.8270999572240816	0.9881656804733728
ID8972	8972	31	155.0	218.86559139784944	335.7784946236559	0.0	2.0	2	7.024103669400641	1		96.12903225806444	100.0	0.0	100.0	14900.0	19.352743916802574	0.7401121146060415	4.225346202186653	-0.0062388217562192125	0.13390288330508993	9.290856415341288	5.683963542945783	2.678587001100305	1.6345735410058928	155.0	48.369350486342015	0.8325322213541154	0.9717868338557992
ID9101	9101	31	158.0	219.08811040339705	339.12420382165607	0.0	14.0	14	7.069275219628611	1		537.4367088607579	555.0	0.0	555.0	84915.0	97.46424682009153	0.7389207833824325	4.686299874377939	0.05738881494432461	-0.041920570025890905	9.97661911066274	5.2172100356319975	2.6546211670189503	1.9122517672329444	157.0	50.04420203942033	0.7877746091406475	0.9602446483180428
ID8720	8720	31	153.0	219.2403846153846	335.6559829059829	0.0	0.0	0	7.046725639945928	1		22.262820512820554	23.0	0.0	23.0	3473.0	4.0641821452184015	0.834977104614301	4.985181036859023	0.0794340533746418	0.14067413237611284	9.588252133177665	5.641596099537069	2.6972997549151327	1.6995637340936984	156.0	48.568228227739645	0.8310553335077362	0.9904761904761903
ID8881	8881	31	154.0	219.3987341772152	337.57489451476795	0.0	8.0	8	7.091753098990329	1		312.1273885350318	329.0	0.0	329.0	49004.0	72.5683343843308	0.7454216572645441	3.6738072375669852	-0.04901123375305266	0.00556396947069716	9.720779985032287	5.4024021479426105	-0.463745172479192	1.7993440175004813	158.0	48.765598100137275	0.8349103421265155	0.9813664596273292
ID8818	8818	31	159.0	219.32965299684543	337.1035751840168	0.0	7.0	7	7.102965363855495	1		278.71337579617915	286.0	0.0	286.0	43758.0	45.20949114037839	0.726277224043498	5.18740400154443	-0.07340382398285483	0.05043965834190284	10.210422822208896	5.1426198258257285	-0.48614188753819304	1.9854516118288896	158.5	50.80123088482756	0.7717749181045293	0.9519519519519519
ID9170	9170	31	157.0	219.3832807570978	338.4737118822292	0.0	11.0	11	7.102965363855495	1		423.2911392405055	440.0	0.0	440.0	66880.0	84.36682897806917	0.7389143760150038	4.263962389903382	-0.12538085372600485	-0.1712719068145414	9.439652986074714	5.921315266010123	2.6960047014113524	1.5941817927278348	158.5	48.73950125985378	0.8384496135739561	0.9937304075235109
ID9106	9106	31	170.0	219.57922705314007	338.60434782608695	0.0	12.0	12	7.410023978821114	1		454.6647398843943	471.0	0.0	471.0	78657.0	86.43059303444916	0.7648770817017502	4.559644280711922	-0.011273938865085908	-0.15839009806698426	10.144284073354504	5.7032313986054115	2.645966113217116	1.7786905991286002	172.5	51.46539541550966	0.8184051162453222	0.9745762711864406
ID8755	8755	31	156.0	219.48195329087048	335.4437367303609	0.0	1.0	1	7.069275219628611	1		59.44585987261148	61.0	0.0	61.0	9333.0	9.642583774696144	0.7798614201258661	5.4024335672069315	-0.006632064499665061	-0.0349378496400864	9.686317271114861	5.3074096003437425	-0.39750900453523474	1.8250555356585842	157.0	48.3448118281447	0.8441308414423891	0.9843260188087775
ID9363	9363	31	161.0	219.18639667705088	339.00674974039464	0.0	13.0	13	7.147638542378763	1		499.4562499999986	509.0	0.0	509.0	79913.0	69.25795795838984	0.7602244277471335	6.229189487868303	-0.018241554410832098	-0.07755988793743285	9.58552141038776	5.6291038695116224	2.6472261793486616	1.7028503350781823	160.5	49.02508228100665	0.8391666933010223	0.9876923076923076
ID9300	9300	31	164.0	218.51215805471125	339.2548125633232	0.0	18.0	18	7.236157563046397	1		692.8915662650618	710.0	0.0	710.0	115020.0	109.20683873004842	0.7583458386174186	5.472785734225537	-0.08544281863346857	-0.1522194300802089	10.288148768372368	5.538651015818236	2.551007278139922	1.8575188685818433	164.5	51.283439866442635	0.7859980529583341	0.982089552238806
ID9013	9013	31	159.0	219.53668763102726	336.22536687631026	0.0	4.0	4	7.114159957663499	1		173.52201257861668	178.0	0.0	178.0	27590.0	27.963320568017643	0.7663252240717033	5.384411961004931	0.19461838654014108	0.02096265728933457	10.056712049329388	5.363297097894574	2.7022392810754985	1.8750988180903252	158.99999999999997	49.41214487627789	0.8183509221724012	0.9845201238390089
ID8790	8790	31	155.0	219.4764201500536	336.13772775991424	0.0	3.0	3	7.0354237471228025	1		131.51612903225822	135.0	0.0	135.0	20385.0	21.47464673634418	0.7760289107010917	5.351935304925463	0.05702492098733691	0.03358779317287663	9.653962605602029	5.368193332148847	-0.5045545184194865	1.7983634359416079	155.5	49.249428773569605	0.8056341405023083	0.9749216300940438
ID9398	9398	31	168.0	218.36666666666667	339.212077294686	0.0	19.0	19	7.410023978821114	1		722.1104651162793	753.0	0.0	753.0	124203.0	149.18548643727016	0.7527069534654639	4.157417869237964	-0.20496061350279052	-0.16564775912130847	10.596836261454461	5.93463812363213	-0.5785493275533905	1.7855909729789832	172.5	52.51567165047995	0.7859974098443719	0.9942363112391931
ID9050	9050	31	147.0	219.5601851851852	337.82060185185185	0.0	9.0	9	6.770275002573075	1		365.4084507042262	368.0	0.0	368.0	51888.0	30.881873985317963	0.758459771209608	10.207162985784429	-0.053439767640104024	-0.0037338487252240853	9.319443722671929	5.225361625805169	2.6474675651384576	1.7835021554581705	143.99999999999997	48.67215092003521	0.763855619709377	0.944262295081967
ID8831	8831	31	163.0	219.47633744855966	337.9691358024691	0.0	10.0	10	7.1809610472257885	1		398.3875000000009	406.0	0.0	406.0	63742.0	55.24308630865634	0.7595699504696927	6.226141748969152	0.034867406811495756	-0.009647664485250486	9.788405093785531	5.413970471795647	-0.4879807062954766	1.8079901146078876	162.0	50.21544444720065	0.8073284492690153	0.9642857142857143
ID8801	8801	32	128.0	85.37169312169313	161.88492063492063	0.0	3.0	3	6.333012368467128	1		136.79365079365107	139.0	0.0	139.0	17236.0	17.44216383838545	0.9734748010610081	7.737286939022296	0.016001938261109332	-0.06682045020930433	8.56270744721082	4.941775898552414	1.0806836222645295	1.7327186871665063	126.0	44.01980954423301	0.8171167078078686	0.9655172413793104
ID8865	8865	32	135.0	85.6413043478261	162.6280193236715	0.0	8.0	8	6.627726932618989	1		312.66666666666663	322.0	0.0	322.0	43148.0	54.217369120561756	0.9851851851851853	5.723872964828912	0.020250390689996015	-0.004222262363507421	9.04916146842567	5.038477755565009	1.0430844984375416	1.7960109992409616	138.0	45.748358032399295	0.8285866425079061	0.9787234042553191
ID9124	9124	32	129.0	85.46296296296296	162.98914431673052	0.0	12.0	12	6.4451097854873405	1		476.3076923076911	480.0	0.0	480.0	61920.0	42.09878492673752	0.9646007371604733	11.110185665517987	-0.046650826809898724	-0.0452398113735061	9.062814025088361	4.881011050203996	1.1149810522445665	1.8567493357159255	130.49999999999997	45.13804463288877	0.8048869618395337	0.9849056603773583
ID8809	8809	32	138.0	85.8040293040293	162.6904761904762	0.0	7.0	7	6.591608260818253	1		270.78417266187085	283.0	0.0	283.0	37639.0	57.721942502230846	0.979788983905706	4.64329186231329	0.09395569656601217	-0.010775771113896607	9.23434806199073	5.011736007981383	0.994335819188416	1.8425447883297672	136.50000000000003	45.41180564670882	0.8317732981829001	0.9927272727272729
ID9387	9387	32	139.0	84.9647201946472	162.81386861313868	0.0	19.0	19	6.603669768180365	1		736.6618705035963	742.0	0.0	742.0	102396.0	62.935618582253774	0.9854029929115253	11.61895010460147	0.012350030258581387	0.01982828853968889	9.460129080793937	4.7706545739184545	1.0489663729964922	1.9829834531540411	136.99999999999997	48.08202912673626	0.7446717124523385	0.9415807560137457
ID9164	9164	32	139.0	85.72386223862239	163.18142681426812	0.0	11.0	11	6.567418791116007	1		427.61764705882314	434.0	0.0	434.0	58156.0	52.434941534075236	0.9753404290040072	8.05339686327042	0.017298940134721937	-0.013559738949854834	9.021322880253853	5.020995716044802	1.0274553632478978	1.7967198919182181	135.5	46.33425288294158	0.7931308267002534	0.9644128113879004
ID9230	9230	32	136.0	85.24060606060607	163.65636363636364	0.0	15.0	15	6.615709285501534	1		570.8571428571441	592.0	0.0	592.0	79920.0	110.25598542806354	0.9751718022611396	5.112478774670788	-0.03030774569148969	5.681383440686384E-4	9.431304734260332	4.864820368436073	1.075267630114777	1.9386748163308398	137.5	46.8792485827646	0.7862330186081458	0.9649122807017544
ID8975	8975	32	132.0	85.07644110275689	161.57142857142858	0.0	2.0	2	6.506551687525748	1		96.51111111111096	101.0	0.0	101.0	13029.0	20.891641786068725	0.9792351617926977	4.571138102055337	0.17847782529459996	-0.08618958004095553	9.090205395916959	5.1028447727158435	1.0736606014727212	1.7813995527594613	133.0	46.09719149328804	0.786525073618762	0.9672727272727273
ID8816	8816	32	135.0	85.8559748427673	163.12012578616353	0.0	10.0	10	6.494309810853826	1		394.96992481203074	401.0	0.0	401.0	52531.0	48.98715661143357	0.9648702444178217	7.918571242433929	-0.0212978355631525	0.023477908188196013	8.90237034367877	4.88614773715588	1.0276135691368546	1.8219609439932012	132.5	46.96249406523463	0.7549591201771755	0.9464285714285714
ID9105	9105	32	134.0	85.61808118081181	163.61316113161132	0.0	14.0	14	6.567418791116007	1		528.3308823529428	557.0	0.0	557.0	71853.0	123.5272382706392	0.9743968673814207	4.221576723821296	-0.03570889046066515	-0.05333487571505221	8.973011792458884	5.022156719114942	1.0577852335749145	1.7866849432050786	135.5	44.985114140644285	0.8414174329570179	0.9890510948905109
ID9042	9042	32	144.0	85.80092592592592	162.66782407407408	0.0	9.0	9	6.770275002573076	1		347.5	360.0	0.0	360.0	50040.0	66.13717467601617	0.9857142857142858	5.2164308755255915	-0.007476629615762509	-0.008514893171978512	9.323504365544649	5.1703558796770155	1.0005017960379805	1.803261628893343	144.0	47.02984440505318	0.8181355651694928	0.9829351535836177
ID9011	9011	32	128.0	85.37169312169313	161.88492063492063	0.0	4.0	4	6.333012368467128	1		173.20634920634885	176.0	0.0	176.0	21824.0	22.085041982416037	0.9734748010610079	7.7372869390222885	0.016001938261109332	-0.06682045020930433	8.56270744721082	4.941775898552414	1.0806836222645295	1.7327186871665063	126.0	44.01980954423301	0.8171167078078686	0.9655172413793104
ID9364	9364	32	136.0	85.2081807081807	163.17032967032966	0.0	18.0	18	6.591608260818251	1		703.0000000000018	703.0	703.0	703.0	97014.0	1.8256159806960454E-12	0.9806529625151149	3.8131408603669156E14	-0.09659422408536478	-0.12870745666472305	9.525518201670494	4.791985742551729	1.0888547089366654	1.9878018661629326	136.49999999999997	47.16661953429278	0.7710330833403257	0.957894736842105
ID8757	8757	32	131.0	85.09043927648578	161.17700258397932	0.0	1.0	1	6.407961869245868	1		61.52307692307698	62.0	0.0	62.0	7998.0	5.437759719703601	0.984497048476537	11.225662757192495	-0.04618253650738334	-0.009605625393488505	8.807220600071156	4.801321993289684	1.0617256172894485	1.8343324218580022	129.00000000000003	46.43427235696248	0.7518345604812895	0.9485294117647061
ID9301	9301	32	132.0	85.37064676616914	163.38930348258708	0.0	13.0	13	6.530966601401967	1		503.5074626865681	519.0	0.0	519.0	67470.0	88.65246382580555	0.9796954314720812	5.621313408291641	-0.048450146127802414	-0.0861965593869826	8.921987048377368	4.983283330211414	1.0879416747713266	1.7903832588220217	134.0	45.142806756935315	0.826299607855403	0.9816849816849816
ID9270	9270	32	144.0	85.51489117983962	163.17697594501718	0.0	16.0	16	6.805445498991344	1		610.1986301369848	623.0	0.0	623.0	89089.0	88.68624430623446	0.9906875134544701	6.848233457852824	-0.0847747512249451	-0.15101020933668907	9.535799838027797	5.07539308864692	1.0629097248217976	1.8788298111053314	145.5	47.98594917932036	0.7940442000871015	0.9732441471571907
ID9206	9206	32	140.0	85.13309352517986	163.3693045563549	0.0	17.0	17	6.651697090182843	1		656.4857142857153	666.0	0.0	666.0	91908.0	79.31536958247214	0.9807248821120021	8.196358770050374	0.11389514731030476	-0.05950393272237136	9.408344576602246	4.999412931478355	1.0529421175221314	1.88188987498181	138.99999999999997	47.62308803180068	0.7701752500569812	0.9720279720279719
ID8983	8983	32	127.0	85.68229166666667	162.23177083333334	0.0	6.0	6	6.383076486422923	1		245.109375	249.0	0.0	249.0	31374.0	31.002218456307258	0.984251968503937	7.843440715144351	0.07519798167426572	0.14839509968834086	8.928647139416755	4.957740171726655	0.9943514892334507	1.8009510039141752	128.0	44.38705548824979	0.8164078302832294	0.9808429118773946
ID8699	8699	32	125.0	85.74338624338624	161.99603174603175	0.0	5.0	5	6.333012368467128	1		213.2799999999999	215.0	0.0	215.0	26660.0	19.230184606498263	0.9788904838301106	10.972586693398922	0.08861780831439707	0.06624078204786252	8.87863189952883	4.736727071586437	1.022181700239218	1.8744233656162872	126.0	44.373825194236886	0.8041307553632566	0.972972972972973
ID8735	8735	32	122.0	84.80440771349863	161.13636363636363	0.0	0.0	0	6.206085419025319	1		27.53719008264464	28.0	0.0	28.0	3332.0	3.5847857265440943	0.9778393351800553	7.595614414586164	0.002543885662694244	-0.0027216763132285084	8.517603913637341	4.794386753678038	1.0740499706598245	1.7765783928680803	121.00000000000001	43.723831070515686	0.7953509770390457	0.9565217391304349
ID9152	9152	33	199.0	105.15988125530112	276.58481764206954	0.0	11.0	11	7.908722566578933	1		417.5431472081234	424.0	0.0	424.0	82256.0	52.05544940247393	0.8871432576674046	7.541435870577476	0.18945906102869006	0.21942043440486547	12.394616808492852	5.43836596067506	1.208558833157192	2.2791067938639276	196.5	58.39008264286634	0.7242595640035077	0.9632352941176471
ID9088	9088	33	199.0	104.97989949748744	276.6817420435511	0.0	12.0	12	7.958873497585845	1		452.7135678391951	462.0	0.0	462.0	90090.0	65.00251251425468	0.8657710707801484	6.463504830051053	0.05855556155916083	0.08557386190096174	12.095437328444941	5.525974230272948	1.2016161604726352	2.1888334661755207	199.0	57.7841698463009	0.7489368222738727	0.9754901960784313
ID9252	9252	33	197.0	104.89074550128535	277.245501285347	0.0	15.0	15	7.868371677974248	1		563.2233502538068	569.0	0.0	569.0	110955.0	57.18517061002942	0.8571956649867312	9.091792825221756	-0.09012814570336816	0.016534166244137036	12.709372298275335	5.259524213152308	1.2308587959137944	2.4164490518920805	194.5	58.173229126560365	0.7222426425651876	0.9604938271604938
ID8901	8901	33	188.0	104.17727674624227	274.58841732979664	0.0	2.0	2	7.746057935856442	1		76.18518518518492	77.0	0.0	77.0	14399.0	7.89981097219268	0.8385992780639306	8.797336873502092	0.11134702414311225	0.06119921410117488	11.450222015546027	5.53401895892447	1.1989374967016215	2.0690608580371332	188.50000000000003	56.6328486188857	0.7385576558818636	0.959287531806616
ID8838	8838	33	197.0	104.36802030456853	274.665820642978	0.0	3.0	3	7.918778161951926	1		112.84263959390806	114.0	0.0	114.0	22230.0	11.45713435772114	0.8610816542948032	9.11393935772486	0.116465938912024	0.05272913592522563	12.10065916285607	5.550117691287746	1.230645328900483	2.180252714613779	196.9999999999999	58.37724817792047	0.7264217716526821	0.9704433497536942
ID8774	8774	33	190.0	105.12262521588947	276.3445595854922	0.0	10.0	10	7.837972188868216	1		381.0154639175255	387.0	0.0	387.0	73917.0	47.87499664406939	0.8584949492863785	7.352587486120071	0.38065996776809413	0.014104792723124582	11.484677874894755	5.927648675672956	1.200441476836589	1.9374761399115676	193.00000000000003	56.18076927869335	0.7684078796637287	0.9722921914357685
ID8903	8903	33	190.0	104.75132275132275	275.8095238095238	0.0	8.0	8	7.756324418739616	1		299.4893617021281	306.0	0.0	306.0	56304.0	44.275207553081785	0.8461425295353958	6.200533916117512	0.09928704388973868	0.04159044642907325	11.57612672384607	5.55668933950571	1.216062144151221	2.0832776526743553	189.0	55.50226023746083	0.7709928124653038	0.9767441860465116
ID8649	8649	33	185.0	104.17663043478261	274.5914855072464	0.0	0.0	0	7.653039857325814	1		0.9945652173913074	1.0	0.0	1.0	183.0	0.07372097807744891	0.4076923076923089	7.814423676209552	-0.027823451393344502	0.047657657149771104	11.237173253151335	5.373728310572259	1.2397924987229165	2.091131632212099	184.00000000000006	56.425174877243876	0.7262428329817459	0.9363867684478374
ID9033	9033	33	191.0	104.93496985357451	275.79543496985355	0.0	9.0	9	7.848118435431736	1		336.60000000000116	351.0	0.0	351.0	65637.0	69.79989070384036	0.8454653253260915	4.418544934360541	0.09932351118260489	-0.022690022911418157	11.633826543047583	5.6443846060141984	1.2302961346433015	2.061132852401929	193.49999999999997	56.43131495119529	0.7635728762378302	0.9674999999999997
ID9065	9065	33	196.0	105.03333333333333	277.2059829059829	0.0	14.0	14	7.878478774854901	1		530.2666666666676	533.0	0.0	533.0	103402.0	38.16892278630182	0.8643475961379544	12.881782476193395	-0.07630276835358817	-0.1441227612403803	12.037620476474803	5.401498004655612	1.1879838042729336	2.2285707531687398	195.0	59.06731882160725	0.7023441342492174	0.9241706161137442
ID9162	9162	33	208.0	104.86666666666666	277.39444444444445	0.0	17.0	17	8.175883811466258	1		621.6682464454962	643.0	0.0	643.0	131172.0	115.4314634266382	0.8224632603665705	4.86096175452014	-0.09562317015092217	-0.04612965429388181	12.335193126294635	5.570270619176992	1.1317472291541248	2.214469272610881	210.0	59.27770219549922	0.7510112412024831	0.96551724137931
ID9323	9323	33	200.0	105.05443886097152	277.2462311557789	0.0	18.0	18	7.958873497585845	1		668.2914572864331	682.0	0.0	682.0	132990.0	95.95608990199513	0.8423410111010547	6.368560642462503	-0.02252870532123452	-0.09841955731502752	12.626034603327602	5.258190569571311	1.1617030321001705	2.4012128195568567	199.0	59.49653010526103	0.7064471289077525	0.9567307692307693
ID8944	8944	33	188.0	104.40362511052166	274.52033598585325	0.0	4.0	4	7.746057935856441	1		146.28124999999991	151.0	0.0	151.0	28086.0	26.341575493436967	0.8667028427298543	5.156700922906774	-0.01681547127286237	0.04910327061250188	11.461659371063345	5.456088395180603	1.2438551274055387	2.1007099850485376	188.5	56.92291592304058	0.7310497626052381	0.952020202020202
ID9201	9201	33	204.0	105.02427184466019	277.3252427184466	0.0	16.0	16	8.097643889049511	1		596.1893203883486	605.0	0.0	605.0	122815.0	72.65298800377995	0.8526228457216124	7.553194314510209	0.009006480823984902	0.12444179266322225	12.562730749554255	5.4256189336450955	1.1861189301538204	2.315446569911284	205.99999999999997	60.808500487287866	0.7000813307287456	0.9537037037037036
ID8917	8917	33	192.0	104.69122807017543	275.1622807017544	0.0	6.0	6	7.776816725043752	1		223.45312499999943	227.0	0.0	227.0	42903.0	28.226048839948877	0.8706657392399488	7.369221366137147	0.1831715029906441	0.05015741312525565	11.667182163747134	5.567993035349819	1.226036110204103	2.095401716502708	190.0	57.02274949628578	0.7342892273803299	0.9595959595959594
ID8695	8695	33	188.0	104.3544474393531	274.44699011680143	0.0	1.0	1	7.684170995435563	1		37.95721925133687	39.0	0.0	39.0	7098.0	6.308237383971121	0.850704373829411	5.531691741791339	0.15948856491080837	-0.0733428006739157	11.207033943727309	5.638371342259846	1.176796164592067	1.9876367240536443	185.5	55.21513710043267	0.7646055890071635	0.9636363636363636
ID8762	8762	33	190.0	104.7871111111111	275.8306666666667	0.0	7.0	7	7.725484040463792	1		260.7486631016036	265.0	0.0	265.0	48760.0	33.38398199106045	0.8475211540414332	7.16597148793287	0.15050483644935717	0.04178888187398313	11.507659742506716	5.454965391984775	1.2146746594374083	2.1095752063643585	187.5	55.817566913378485	0.7562568697005682	0.9664948453608248
ID9370	9370	33	200.0	104.82328308207704	277.29731993299833	0.0	19.0	19	7.958873497585845	1		714.125	725.0	0.0	725.0	142825.0	88.34667537746543	0.8214375833940584	7.2907851035548354	-0.047331873299884065	-0.04716279968805547	12.32697348787924	5.496280744224836	1.1141873474009838	2.242784541315814	198.99999999999997	58.58773993141564	0.7285333719121154	0.9660194174757281
ID8733	8733	33	192.0	104.64248704663213	275.05267702936095	0.0	5.0	5	7.837972188868216	1		180.28717948717974	188.0	0.0	188.0	35156.0	37.385696445361646	0.8472459457884828	4.423582608976268	-0.026019869181760146	-0.023942288791296094	11.485963757113282	5.52863138809941	1.1805519086924436	2.077541972112168	193.00000000000003	56.03572898392748	0.772390850655448	0.9625935162094764
ID9343	9343	33	198.0	105.36533665835411	277.24812967581045	0.0	13.0	13	7.988812939345246	1		487.61194029850554	495.0	0.0	495.0	98010.0	60.17074585474567	0.8316360496939851	7.358902634087621	-0.05537088462484187	-0.11447670674193036	12.313854682123713	5.380592505534371	1.2014030555396016	2.2885685302237486	200.5	58.861251279178674	0.727219072920547	0.9709443099273608
ID8995	8995	34	136.0	65.23333333333333	251.7206060606061	0.0	6.0	6	6.615709285501533	1		247.50000000000048	253.0	0.0	253.0	34155.0	37.02953053154829	0.851205465107582	6.146625771362443	0.01407708556353722	0.12482717092750743	8.968803817763186	5.202834180680661	2.5637051015700534	1.7238304174802361	137.49999999999997	45.300333590741076	0.8419954833758717	0.9927797833935016
ID8837	8837	34	144.0	65.4581881533101	252.43031358885017	0.0	10.0	10	6.758510832082313	1		399.3191489361705	408.0	0.0	408.0	56304.0	59.08629514156586	0.820479727744501	6.0917964142680665	-0.06335933586130371	-0.06989912312046492	9.35751970661939	5.248135272868889	2.6613207130997365	1.7830180092717218	143.49999999999997	47.37592319596152	0.8034269455466659	0.9862542955326459
ID9127	9127	34	151.0	65.85313531353135	252.9224422442244	0.0	12.0	12	6.944346460023743	1		475.61589403973636	482.0	0.0	482.0	71818.0	55.28675078499382	0.8217039809255439	7.760735310759025	-0.059153052362315356	-0.058022459388901944	9.515491642193275	5.273711967979763	2.661497266913214	1.8043252456653298	151.5	48.34004970409814	0.8147198761500163	0.9742765273311897
ID8712	8712	34	124.0	64.94534412955466	251.51754385964912	0.0	5.0	5	6.269870089858174	1		213.6585365853659	219.0	0.0	219.0	26280.0	33.920550680916094	0.8732998296727303	5.872775952815692	0.04252020829822734	-0.0026115949127477616	8.551003431322117	4.855720699695256	-0.5965054416994156	1.761016326960234	123.5	42.92754941128953	0.8421794268215701	0.9840637450199203
ID8745	8745	34	129.0	64.58651399491094	250.910941475827	0.0	0.0	0	6.457444935117649	1		30.778625954198517	32.0	0.0	32.0	4032.0	6.154785600634886	0.9201523930470674	4.792811585886292	-0.04986872880171512	0.04770123027061914	8.863599412941829	4.957772172868204	2.52512527769726	1.7878190251356387	131.0	44.13103345858109	0.8452651508550036	0.9924242424242424
ID9289	9289	34	150.0	65.3400447427293	253.0592841163311	0.0	18.0	18	6.886811529393324	1		681.342281879195	705.0	0.0	705.0	101520.0	127.38883716911201	0.7841409691629957	4.701418826909109	0.08082491532407085	0.10059914176584528	9.402583417843765	5.353023212027133	2.646726337896209	1.7564996536383608	149.0	47.62084794600683	0.8256612141927506	0.9802631578947368
ID8810	8810	34	134.0	64.80483271375465	251.31660470879802	0.0	3.0	3	6.543139895472192	1		140.94029850746261	142.0	0.0	142.0	18886.0	12.26693164325533	0.8760915605433661	10.730617252111573	0.02911228818296746	0.03286454899582901	8.902208636176518	4.986240618453516	2.558070425953499	1.7853548028208754	134.5	47.020058794589374	0.764479444835099	0.950530035335689
ID9099	9099	34	148.0	65.79152542372881	253.18587570621466	0.0	14.0	14	6.852058684228349	1		550.2312925170069	554.0	0.0	554.0	80884.0	45.69314987586478	0.787538447488954	10.610615021675255	0.04940832450848005	-0.029571884609930255	9.537227821968482	5.1745512476975	-0.5311520228670901	1.8431023996935436	147.50000000000003	48.05370389138926	0.8026905470485387	0.9609120521172638
ID8844	8844	34	138.0	65.30606060606061	251.80545454545455	0.0	7.0	7	6.615709285501534	1		288.5869565217392	295.0	0.0	295.0	39825.0	43.17672532334666	0.8242867947496519	6.0400734639400735	-0.0923039370775234	0.18546095070927746	9.147483348868514	5.087437714474178	2.6307274691480407	1.7980531383889324	137.5	45.665578210415724	0.8285803701016492	0.9892086330935251
ID9390	9390	34	142.0	64.75087108013938	253.1445993031359	0.0	19.0	19	6.7585108320823135	1		724.3055555555534	745.0	0.0	745.0	104300.0	122.8573154880081	0.828424099641267	5.342279157522539	-5.375097648655491E-4	0.12344949689028589	9.183685278998752	5.3296004841788225	2.727137349428893	1.7231470363043098	143.5	47.02508228100665	0.8154599511756779	0.9630872483221479
ID9297	9297	34	151.0	65.87472035794184	252.9261744966443	0.0	13.0	13	6.886811529393324	1		513.5302013422813	517.0	0.0	517.0	76516.0	42.35429029083457	0.7932807049752155	10.726973116856831	-0.12603814530823607	-0.005622021083788991	9.618697860326037	5.352360907232027	-0.4935278495397016	1.7970944088111476	149.0	47.74107387010008	0.8215079396963666	0.9900332225913622
ID9234	9234	34	152.0	65.91935483870968	253.29784946236558	0.0	15.0	15	7.024103669400641	1		567.5159235668788	594.0	0.0	594.0	89100.0	122.98976427577023	0.7790833363445256	4.0413522113145826	-0.09514247087587818	0.03703748639957449	9.73629027688514	5.32060807755474	-0.5022960275376971	1.8299205908358824	155.0	49.49909792668193	0.7949631421151627	0.96875
ID8883	8883	34	144.0	65.3053613053613	252.3088578088578	0.0	8.0	8	6.74672614860586	1		317.3034482758625	331.0	0.0	331.0	46009.0	66.15242543402748	0.8642391214723081	4.447247704651926	-0.009211807611727718	-0.017562862282078266	8.931902540801406	5.317128054543349	2.647209269165155	1.6798358905742972	142.99999999999997	45.820550194946094	0.855904484862867	0.9896193771626296
ID9046	9046	34	141.0	65.21544715447153	252.4082462253194	0.0	9.0	9	6.7585108320823135	1		353.8181818181818	364.0	0.0	364.0	50596.0	60.23190352549667	0.8363299397975277	5.350698533976915	-0.10842648921064096	0.09723458978926061	9.11025271850005	5.290686736240795	-0.4921902325423871	1.7219414364671268	143.5	46.33414447002622	0.8399616696588945	0.9795221843003413
ID8759	8759	34	130.0	64.43050193050193	250.96589446589445	0.0	1.0	1	6.420368389804505	1		61.546153846153636	63.0	0.0	63.0	8001.0	9.495908166896577	0.8588958623656064	5.98935227413077	-0.05430882963900909	-0.018639673506549007	8.551164164541282	5.017400399935676	-0.5518847251587757	1.704301726577554	129.5	46.14316442020704	0.76430180224364	0.9350180505415162
ID9015	9015	34	133.0	64.99680715197957	251.16922094508303	0.0	4.0	4	6.445109785487341	1		178.6153846153848	180.0	0.0	180.0	23220.0	15.787044347526555	0.8599107550223318	10.461869654680486	-0.003302386640469895	0.05227802144364082	8.619932133565229	5.006553346401213	2.563244657045094	1.7217298083443708	130.5	45.67102846520746	0.7862104147466795	0.9560439560439561
ID9177	9177	34	147.0	65.78125	252.67592592592595	0.0	11.0	11	6.770275002573076	1		431.4791666666674	447.0	0.0	447.0	62133.0	82.12032522272028	0.8456534331417371	4.814835209930948	-0.06128544388793906	0.04312272963733383	9.056863396716563	5.3053715502086645	2.660014223650171	1.7071119922525217	144.0	46.07346872922634	0.8524531811160807	0.9829351535836177
ID9209	9209	34	147.0	65.23489932885906	253.39149888143177	0.0	17.0	17	6.886811529393324	1		649.0939597315424	667.0	0.0	667.0	96715.0	108.17224392218436	0.8186177264222786	5.402085447338525	-0.01566548128015114	-0.010694210644359879	9.383129140010805	5.296581493595998	-0.44418701626959484	1.7715443727913522	149.0	48.195967025515245	0.8060736698467654	0.9738562091503267
ID8987	8987	34	127.0	64.55534105534105	250.98262548262548	0.0	2.0	2	6.420368389804505	1		101.7441860465116	105.0	0.0	105.0	13125.0	18.27151089716209	0.8821501982849904	5.219794367999886	-0.056851661793822	0.09257910554851359	8.85152339365379	4.867691624447801	-0.5923431850967916	1.8184232027348122	129.5	44.141700816699576	0.8351827325403346	0.9847908745247148
ID9277	9277	34	149.0	65.80034129692832	253.2133105802048	0.0	16.0	16	6.828791864299668	1		621.4864864864874	630.0	0.0	630.0	91980.0	72.98648523546657	0.7955878737485088	7.5457207107233835	0.04090829496726437	-0.03930028817902857	9.5311508624215	5.161485309420122	-0.5311465346550333	1.8465907177971406	146.5	47.75597653603573	0.8072202133995195	0.966996699669967
ID8896	8896	35	175.0	266.95170454545456	409.92803030303025	0.0	8.0	8	7.48482063701911	1		296.11363636363666	303.0	0.0	303.0	52116.0	45.285742144282615	0.9922779922779924	6.513438780601926	0.0037635653401397497	0.04555289267834448	10.133104562582277	5.6758812005566615	0.362826110395324	1.7852918700251292	176.0	51.46163726473332	0.8351324005173956	0.9832402234636871
ID8739	8739	35	165.0	266.7185628742515	409.01197604790417	0.0	5.0	5	7.2909362219603215	1		185.4491017964074	190.0	0.0	190.0	30970.0	29.138360978505176	0.979757085020243	6.299355490412814	0.12846678893759558	0.18796194415261777	9.847347069648142	5.766393065196422	0.3893881911280763	1.707713462872082	167.0	51.17741549688644	0.801252938850054	0.9597701149425287
ID9156	9156	35	189.0	266.4789473684211	411.2894736842105	0.0	17.0	17	7.776816725043752	1		628.4842105263177	642.0	0.0	642.0	119412.0	92.40889844207776	0.9822380106571936	6.740180243240922	0.01447877095460526	-0.005947607727171288	10.548191297615137	5.853001532793781	0.2917669583879307	1.8021849539103445	190.0	54.785374257806566	0.7954890379918022	0.9620253164556962
ID9063	9063	35	179.0	266.73744292237444	411.18310502283106	0.0	14.0	14	7.621781565260304	1		525.1648351648357	531.0	0.0	531.0	95580.0	55.5099441066557	1.0	9.460734353394312	-0.06388285496918082	0.08576843862129048	10.348263806822528	6.00268743505693	0.30023736658930966	1.723938472355988	182.5	53.935343098132776	0.7883622881258301	0.9681697612732095
ID9319	9319	35	190.0	266.5267379679144	411.08377896613194	0.0	18.0	18	7.715176518808164	1		672.7272727272713	680.0	0.0	680.0	125800.0	70.1346282527858	0.9750889679715301	9.470962358969066	0.05683722945164892	0.12000239699461583	11.02447958925307	5.646711722715938	0.31753945156559404	1.952371597951976	187.0	53.473146459282944	0.8218262168713545	0.9920424403183024
ID8904	8904	35	165.0	266.5662525879917	408.7049689440994	0.0	2.0	2	7.158763278359629	1		76.03773584905633	78.0	0.0	78.0	12090.0	12.253589911827872	0.9707020453289107	6.113090253995099	0.04448655732951831	0.06827174957879734	9.641095642012393	5.49175593583657	0.3425567016125248	1.7555579225761324	161.0	49.989519743436404	0.8096136303374465	0.9640718562874252
ID9320	9320	35	187.0	266.48936170212767	411.0008865248227	0.0	19.0	19	7.735777827895049	1		715.1550802139069	719.0	0.0	719.0	133734.0	52.578487294740654	0.9718796992481202	13.40769837484729	0.062054506887405984	0.07587629719854912	10.825040250555235	5.847910991653096	0.3057513739663582	1.8510952485436507	188.0	53.89174696886252	0.8134356259491691	0.9842931937172775
ID8841	8841	35	165.0	266.55858585858584	409.1050505050505	0.0	3.0	3	7.247146419131151	1		110.8181818181821	115.0	0.0	115.0	18285.0	21.592758702430146	0.9833679833679835	5.089154674642003	0.13380991002862053	0.04597178630891492	10.019572646652449	5.531918770253711	0.3663774864610696	1.8112291707047103	165.0	49.53371189127058	0.8450687860909796	0.9850746268656716
ID9257	9257	35	185.0	266.78623188405794	411.2092391304348	0.0	15.0	15	7.653039857325812	1		555.5675675675666	571.0	0.0	571.0	102780.0	92.84586939740359	0.9742685410560826	5.905772966502211	-0.04873407669909663	0.06495600047657779	10.387284801993221	5.876125655825124	0.32876954881335196	1.7677097819880847	184.0	52.49129602323346	0.8391760788105342	0.989247311827957
ID8650	8650	35	157.0	266.49056603773585	408.9077568134172	0.0	0.0	0	7.1141599576634995	1		1.9748427672955973	2.0	0.0	2.0	314.0	0.2235978967369886	0.9873417721518988	8.77586139932053	-0.07082140257265038	0.25943243881529404	9.48195087067614	5.780066431267388	0.35658235725874476	1.6404570749193008	159.0	48.666836312682534	0.8436081338150081	0.9875776397515528
ID8914	8914	35	173.0	266.8975448536355	409.3394711992446	0.0	6.0	6	7.49544494419371	1		215.78531073446308	226.0	0.0	226.0	38194.0	47.081882360796044	0.988202162936795	4.5559957826853115	0.02266113019696524	-0.021370632988195342	10.197132517883984	5.640843364504064	0.32303931625255755	1.8077319044260511	176.5	52.33197736319883	0.8098792724098968	0.9592391304347826
ID9074	9074	35	181.0	266.86784741144413	410.5535876475931	0.0	12.0	12	7.642634631769701	1		437.7837837837848	455.0	0.0	455.0	80990.0	87.05137636424494	0.9850094703683822	4.991049154569255	0.024857517584466013	0.06123032731446836	10.0349232825617	6.015224430777058	0.351496220664719	1.6682541770541002	183.5	52.769495035417705	0.8280947970500995	0.9557291666666666
ID8947	8947	35	165.0	266.6104231166151	408.8787409700723	0.0	4.0	4	7.1698707532759745	1		148.20000000000002	152.0	0.0	152.0	23712.0	23.805501187592235	0.9707960678991422	6.133200910919145	-3.0048104972662745E-4	0.009239049270890322	9.668654740316127	5.480038259854549	0.3680187535003487	1.7643407366598844	161.5	49.58849830928091	0.8253164039794132	0.9584569732937686
ID8760	8760	35	177.0	267.0492957746479	409.5647887323944	0.0	7.0	7	7.516648508319571	1		261.49714285714344	263.0	0.0	263.0	45762.0	19.880931280285534	0.9775892428365616	13.004107248830055	0.13534393791893146	0.11940281384542897	10.673204674481715	5.5423944806710566	0.35247941005114725	1.9257389043136885	177.5	52.3905411775919	0.8126479651336234	0.9833795013850416
ID9144	9144	35	174.0	267.1194605009634	410.3535645472062	0.0	11.0	11	7.420755373261929	1		414.5755813953495	417.0	0.0	417.0	71307.0	31.795951914348098	0.9732304647982836	12.86174117511357	0.05359045063554889	0.08584413508271074	10.283713359155845	5.700038142354611	0.2983672024575841	1.8041481657362697	173.0	51.69900858372064	0.8133763442120777	0.9829545454545454
ID8698	8698	35	161.0	266.4050567595459	408.6362229102167	0.0	1.0	1	7.1698707532759745	1		38.765432098765416	40.0	0.0	40.0	6280.0	6.939439190003639	0.9706219519303633	5.50296870921473	-0.04118392063727642	0.08574276798140246	9.623782674467813	5.531205688815379	0.3908713303934777	1.7399068513991465	161.5	49.478584811880836	0.8289872514693811	0.96996996996997
ID9210	9210	35	185.0	266.56044444444444	411.17466666666667	0.0	16.0	16	7.725484040463792	1		597.262032085562	607.0	0.0	607.0	111688.0	76.46821535310757	0.9892178625998211	7.768256340352637	0.021078679600621975	0.11592772587160285	10.514565249500244	6.030780080293617	0.3587524263165225	1.7434834481625348	187.5	53.031662891853	0.8378005583078689	0.9946949602122016
ID9339	9339	35	180.0	266.731123388582	410.9705340699816	0.0	13.0	13	7.590394548326596	1		482.1049723756919	493.0	0.0	493.0	87261.0	72.67549661661404	0.9850467289719625	6.58369490097905	-0.051478074622108023	0.16088894835482961	10.128577415979128	5.992071914526864	0.3198160985540821	1.6903297491179867	181.0	51.94967709058118	0.842796520744903	0.9890710382513661
ID9023	9023	35	175.0	266.98778103616814	409.9692082111437	0.0	9.0	9	7.366942078931822	1		337.0578034682079	341.0	0.0	341.0	58311.0	36.55780878990535	0.9804146878520121	9.128678145147074	0.09066652057294632	0.05926158443474855	10.312873961253548	5.582370496186759	0.3479462060745706	1.847400484847455	170.5	50.963873673622516	0.8249153523989721	0.9855491329479769
ID8863	8863	35	179.0	266.81491712707185	409.99539594843463	0.0	10.0	10	7.590394548326596	1		369.50276243093873	380.0	0.0	380.0	66880.0	62.45243739655791	0.9849624060150377	5.871724377236239	0.08746968421498895	0.27731413360210716	10.501514650489352	5.9555339746018	0.32672311503279344	1.7633204168214833	181.0	52.70891654874373	0.8186914605263386	0.9836956521739131
ID8961	8961	36	187.0	174.5527256478999	43.6769436997319	0.0	4.0	4	7.70485520780741	1		151.15425531914875	157.0	0.0	157.0	28417.0	29.804938631410597	0.7458372537449623	4.333137369816538	0.014546234590539943	0.13237217140506266	11.623036258052643	5.20569517446201	1.0341538721740942	2.2327539105771486	186.5	58.207659522453014	0.6917169630734045	0.9371859296482413
ID9028	9028	36	189.0	174.90533333333335	44.407555555555554	0.0	9.0	9	7.72548404046379	1		338.63829787233976	346.0	0.0	346.0	63664.0	50.062816383549844	0.7855894539380145	5.952026040211761	0.15773921186507975	-0.07082572349744105	11.706684714243039	5.401591920086139	0.9748736061502754	2.167265666758542	187.49999999999994	55.960344448699644	0.7524027566826552	0.9816753926701568
ID9380	9380	36	196.0	173.8734335839599	44.897660818713454	0.0	19.0	19	7.968865809741449	1		727.5757575757583	735.0	0.0	735.0	144060.0	73.68255286795463	0.7960865894623604	8.753396263677633	-0.12174360688534785	0.15256145902528742	13.102332735764884	5.157983913147728	0.9866675710813537	2.5402042651523145	199.5	60.28379666757634	0.6898450802426328	0.9803439803439803
ID8965	8965	36	180.0	174.86231884057972	43.67934782608695	0.0	6.0	6	7.653039857325812	1		233.755434782608	243.0	0.0	243.0	43011.0	46.61304459682823	0.76773274332646	4.35589797711866	-0.07290099916631469	0.13447822586925615	11.698469974822716	5.328574499651522	1.0536766099121828	2.1954220543576475	184.0	55.44113248273365	0.752252260024747	0.983957219251337
ID8773	8773	36	181.0	174.76301369863015	44.44611872146119	0.0	7.0	7	7.621781565260304	1		265.0439560439553	271.0	0.0	271.0	48238.0	39.84137389405661	0.7779078749402666	5.821467925820394	-0.03389473137288767	0.03345708434028575	11.586786806332965	5.102563385752144	0.9759706169508084	2.27077763280446	182.50000000000003	57.47127726253753	0.6943381604398414	0.9383033419023138
ID9256	9256	36	198.0	174.506734006734	45.254208754208754	0.0	16.0	16	7.93885114260184	1		607.8291457286444	614.0	0.0	614.0	120958.0	61.398441683692106	0.8053450300463256	8.832343196678302	-0.025466166341634566	0.2142077723505816	12.394769861557428	5.262668289878219	1.0003276325205457	2.3552253683547764	197.99999999999994	61.99621771869887	0.64735821676669	0.9274004683840747
ID9193	9193	36	199.0	174.22619047619048	45.59013605442176	0.0	17.0	17	7.898654169668588	1		647.9285714285711	658.0	0.0	658.0	126994.0	80.98784334226171	0.8164662579027167	7.1919754989952684	0.060265468657997874	-0.006336068201435108	12.53602770220969	5.293739727049745	0.9755240189309468	2.368085389267172	196.0	59.050279411022736	0.7063533700178575	0.9702970297029703
ID8874	8874	36	186.0	174.828	44.760444444444445	0.0	10.0	10	7.725484040463792	1		372.7593582887715	383.0	0.0	383.0	69706.0	61.95012610412691	0.7896561949021338	5.309881083701338	0.02402993328146544	0.051686545774832574	11.962781869024631	5.098208418169213	0.9835146464948727	2.3464677957046947	187.5	58.47123055355894	0.6891704828737248	0.9375
ID9354	9354	36	199.0	174.82833333333332	45.415	0.0	13.0	13	7.978845608028653	1		496.9547738693482	502.0	0.0	502.0	98894.0	50.19872593682955	0.7936457920463461	8.760808811949513	-0.033907211780213185	0.17913029575767908	12.363573543692155	5.478970598402402	1.0120447056733077	2.2565504453148946	199.99999999999997	59.43885322136033	0.71137568378885	0.9615384615384615
ID9072	9072	36	195.0	174.55569620253164	45.39789029535865	0.0	14.0	14	7.928821004493585	1		523.5532994923853	540.0	0.0	540.0	103140.0	93.03040676814044	0.777220984576374	4.922311139093994	-0.16022610997584985	0.062069931934393065	12.473942925070254	5.369296369648851	1.006602784490385	2.3231988078702464	197.5	57.78191161753844	0.7433496695217126	0.9949622166246851
ID8913	8913	36	183.0	174.6809787626962	43.46768236380425	0.0	2.0	2	7.579903327627219	1		79.66483516483507	81.0	0.0	81.0	14499.0	10.341824898820871	0.6734132316665697	6.1998034871859	-0.04510214839411911	0.12084290355225728	11.533767024543339	5.170844713393441	1.031855165708697	2.230538270597985	180.49999999999994	58.61618958821614	0.6601641004746177	0.9139240506329113
ID8658	8658	36	179.0	174.82399626517272	43.661531279178334	0.0	5.0	5	7.53779242774744	1		197.63128491620165	201.0	0.0	201.0	35376.0	25.87477023775407	0.7663828922057223	6.627811367275369	0.07261749247823707	0.027556148385831612	11.5381905894666	5.483106457015617	1.055032232725637	2.1043163542271777	178.5	55.439912514837786	0.7297985764814974	0.9622641509433962
ID8915	8915	36	195.0	174.54810996563575	44.235395189003434	0.0	8.0	8	7.85825158159596	1		303.67346938775523	310.0	0.0	310.0	59520.0	43.94373454017662	0.8046827526363303	6.162596166211582	0.12733005342419493	0.18311247858850704	12.415781510518283	5.204513005138647	1.0120587287304574	2.385579880050185	194.00000000000003	59.770342932498465	0.6824016978998582	0.9394673123486684
ID9078	9078	36	191.0	174.96006944444446	45.36024305555555	0.0	12.0	12	7.8176401904467205	1		449.82198952879423	457.0	0.0	457.0	85916.0	56.97210525400676	0.767181305199289	6.855281808697932	-0.00854711112031094	0.024166297158145153	11.728699567344554	5.430883114002276	0.9773496055738956	2.1596302702786616	192.00000000000006	56.51377017299899	0.755444442270072	0.9770992366412217
ID8664	8664	36	187.0	174.61879432624116	43.302304964539005	0.0	0.0	0	7.735777827895049	1		3.850267379679155	4.0	0.0	4.0	720.0	0.7613213140176142	-0.12358852170309624	-1.4263397242306548	0.1271473346006788	0.10681246651763261	12.042850528647946	5.398739399979698	1.0323370328035406	2.230678244757143	187.99999999999997	56.521059798991075	0.7395152261776903	0.9791666666666665
ID8856	8856	36	176.0	174.83914728682169	44.05426356589147	0.0	3.0	3	7.399277020331919	1		116.92441860465104	119.0	0.0	119.0	20111.0	15.623871644284646	0.7104584242905336	6.216883059281147	-0.15231880159892966	0.08157637225921517	11.373335245296177	5.195196576863914	1.0128869822242355	2.1892020979428852	172.0	53.98321379477095	0.741687293934781	0.9856733524355301
ID9338	9338	36	201.0	174.227047146402	45.24441687344913	0.0	18.0	18	8.00871038719929	1		677.7970297029722	695.0	0.0	695.0	136915.0	108.25032437573572	0.8224795369765721	5.651489063470718	-0.1196195233656328	0.012877557003214463	12.221368101205007	5.372378062558448	0.97951224109628	2.274852580904352	201.49999999999994	62.09028831619507	0.6568066806270147	0.9415887850467288
ID8701	8701	36	175.0	174.66761363636363	43.29261363636363	0.0	1.0	1	7.48482063701911	1		39.610169491525426	41.0	0.0	41.0	7011.0	7.4407132840645795	0.6108162653885643	4.037259949027347	-0.055370094394226736	0.02123747830094823	11.545859449477001	5.026163197214498	1.0430993897436103	2.2971517231823517	176.0	56.513770172999	0.6924907387475654	0.9411764705882353
ID9213	9213	36	192.0	174.4026701119724	45.767011197243754	0.0	15.0	15	7.848118435431737	1		577.01030927835	580.0	0.0	580.0	111940.0	41.64157319982891	0.8267413932315304	12.542353941681498	0.017740996491058935	-0.010798544062588624	12.41532633601021	5.3427986872220465	0.9910275100564704	2.323749604435401	193.5	58.146251361223904	0.7191962108738008	0.9822335025380712
ID9150	9150	36	193.0	174.79133858267716	45.1334208223972	0.0	11.0	11	7.787042655463762	1		415.3015873015885	422.0	0.0	422.0	78492.0	52.88344316794111	0.7900467601870412	6.932059528325539	-0.006935066851606837	0.10834380205061815	12.068756073628837	5.301002590697494	1.0063291760755009	2.276693109867139	190.49999999999997	57.09322460817948	0.734405125153231	0.9794344473007711
ID8868	8868	37	28.0	477.1158192090395	3.3418079096045195	0.0	7.0	7	3.0643338007504712	1		289.6551724137931	300.0	0.0	300.0	8400.0	55.70860145311559	0.44279475982532757	3.1914419137547543	0.10304347899171272	0.15818893451693092	4.235377518521785	2.5909134074980416	0.9900669314154842	1.6347043889096038	29.500000000000007	22.964036747836246	0.7029677698794584	0.9218750000000002
ID9061	9061	37	38.0	476.2077625570776	2.605022831050228	0.0	9.0	9	3.4085643379153576	1		378.99999999999994	379.0	379.0	379.0	14023.0	5.762750305676168E-14	0.40836012861736326	3.8138974702993915E15	-0.3729578751760806	0.7172627916692464	4.517092950938323	4.2689081245009906	1.3128993034268017	1.058137776499077	36.5	24.795301818469653	0.7460431211612194	1.0
ID8892	8892	37	31.0	476.6774193548387	2.8172043010752685	0.0	8.0	8	3.141274657157109	1		318.75	340.0	0.0	340.0	10200.0	83.617794062454	0.43888602372356883	2.3254491093839333	0.1372000066739553	0.318541470171878	4.116156636898995	3.112335450155589	0.5806214906467605	1.3225298824049392	31.0	22.953369389717764	0.7393986718463336	0.9538461538461539
ID9060	9060	38	91.0	332.09744990892534	477.08287795992715	0.0	9.0	9	5.396791137872286	1		365.6739130434786	378.0	0.0	378.0	33642.0	67.50451489917242	0.7381761263584784	4.60105440790556	0.4594446945982367	0.695356019094113	10.253128258738082	3.9306015659841225	0.08273374060725591	2.6085391985465614	91.5	46.20010472533603	0.5386975967632972	0.9581151832460733
ID8890	8890	38	75.0	331.5219298245614	477.24561403508767	0.0	8.0	8	4.918490759365935	1		338.00000000000045	338.0	338.0	338.0	25688.0	4.57768961209437E-13	0.7272727272727276	6.217799874315751E14	0.060354889930093816	1.0710300286880832	9.169179309973343	4.064588866628442	0.023773928207138806	2.2558688248288035	76.0	42.313755207963354	0.5334089738174516	0.9743589743589743
