# Supplementary material for: DeepBacs for multi-task bacterial image analysis using open-source deep learning approaches
Source: Commun Biol. 2022 Jul 9;5:688. doi: 10.1038/s42003-022-03634-z (PMC9271087; doi:10.1038/s42003-022-03634-z)
Supplement: Supplementary file 15 — Supplementary Data 1 [file 42003_2022_3634_MOESM15_ESM.zip › Figure_2/Tracking_csvs/live_cell_TL_2min_pos6_tracking.csv]

LABEL	ID	TRACK_ID	QUALITY	POSITION_X	POSITION_Y	POSITION_Z	POSITION_T	FRAME	RADIUS	VISIBILITY	MANUAL_SPOT_COLOR	MEAN_INTENSITY_CH1	MEDIAN_INTENSITY_CH1	MIN_INTENSITY_CH1	MAX_INTENSITY_CH1	TOTAL_INTENSITY_CH1	STD_INTENSITY_CH1	CONTRAST_CH1	SNR_CH1	ELLIPSE_X0	ELLIPSE_Y0	ELLIPSE_MAJOR	ELLIPSE_MINOR	ELLIPSE_THETA	ELLIPSE_ASPECTRATIO	AREA	PERIMETER	CIRCULARITY	SOLIDITY
Label	Spot ID	Track ID	Quality	X	Y	Z	T	Frame	Radius	Visibility	Manual spot color	Mean intensity ch1	Median intensity ch1	Min intensity ch1	Max intensity ch1	Sum intensity ch1	Std intensity ch1	Contrast ch1	Signal/Noise ratio ch1	Ellipse center x0	Ellipse center y0	Ellipse long axis	Ellipse short axis	Ellipse angle	Ellipse aspect ratio	Area	Perimeter	Circularity	Solidity
Label	Spot ID	Track ID	Quality	X	Y	Z	T	Frame	R	Visibility	Spot color	Mean ch1	Median ch1	Min ch1	Max ch1	Sum ch1	Std ch1	Ctrst ch1	SNR ch1	El. x0	El. y0	El. long axis	El. sh. axis	El. angle	El. a.r.	Area	Perim.	Circ.	Solidity
			(quality)	(pixel)	(pixel)	(pixel)	(sec)		(pixel)			(counts)	(counts)	(counts)	(counts)	(counts)	(counts)			(pixel)	(pixel)	(pixel)	(pixel)	(radians)		(pixel^2)	(pixel)
ID6016	6016	0	170.0	287.07884231536923	63.547904191616766	0.0	5.0	5	7.2909362219603215	1		369.0	378.0	0.0	378.0	61992.0	57.80039989087368	0.5902914876320986	4.739312050672845	-0.0994187654554923	-0.10448785655814265	10.033024363477304	5.493915801596745	2.8952661391749315	1.82620643013155	167.00000000000003	50.85408546512252	0.8114740534748466	0.9823529411764708
ID6689	6689	0	156.0	287.4102564102564	64.25	0.0	12.0	12	7.046725639945928	1		857.1923076923058	874.0	0.0	874.0	133722.0	120.41750571400344	0.6061705880115541	5.37306166511503	-0.01161342365965073	-0.03134614173315998	9.399282872767465	5.521993076787548	-0.3201732614531199	1.7021540487398714	156.0	47.913555183258886	0.8539209507765841	0.9873417721518988
ID6881	6881	0	166.0	287.8850746268657	64.16467661691543	0.0	19.0	19	7.301842639757786	1		1345.6886227544917	1362.0	0.0	1362.0	224730.0	148.60102256015247	0.6023717897672242	6.8085418728291955	0.040721200525981736	0.011703143985385836	9.985217360629292	5.5944214483166315	2.8506486665066624	1.784852545142779	167.50000000000003	50.1691556242241	0.8362788090161205	0.9911242603550298
ID6947	6947	0	177.0	287.12784090909093	64.33617424242424	0.0	17.0	17	7.48482063701911	1		1201.193181818181	1215.0	0.0	1215.0	211410.0	129.14884949032785	0.5941515352596969	6.932979791689276	0.12957116122977436	0.09224872090473009	10.011247604266146	5.870526437085693	2.9204808488107408	1.7053406898949308	176.0	51.40046147767734	0.8371214988055723	0.9887640449438204
ID5798	5798	0	155.0	286.5042735042735	63.44230769230769	0.0	2.0	2	7.046725639945928	1		152.98064516128986	156.0	0.0	156.0	23712.0	21.561591322541226	0.4415871413501473	4.346715265619683	0.023714316644374345	0.04363147828602848	9.578254949733923	5.451217307805462	2.9171138141922617	1.7570855111607933	156.0	50.0001075190694	0.7841381539402026	0.9541284403669725
ID6378	6378	0	163.0	287.20961145194275	64.08077709611452	0.0	11.0	11	7.203090409536583	1		791.2317073170722	801.0	0.0	801.0	129762.0	88.18389858740298	0.5926305043612116	6.677491681270248	-0.03935023030102004	0.07064937754732474	9.807297340603368	5.500700659099384	2.8891513384592855	1.7829178405445338	163.00000000000003	50.68321201829783	0.797387104617504	0.9616519174041298
ID5836	5836	0	164.0	287.06378600823047	63.671810699588484	0.0	6.0	6	7.1809610472257885	1		436.70807453416245	445.0	0.0	445.0	70310.0	60.36375565597624	0.5761236773322492	5.288961380999513	0.026660741991473932	-0.04598811673208454	9.743199652855997	5.466633820277834	-0.2877660652306477	1.7823033283690497	162.0	49.90559745005338	0.8173844290257727	0.9642857142857144
ID6764	6764	0	172.0	286.99357072205737	63.85014836795252	0.0	8.0	8	7.323606749544156	1		565.8352941176456	576.0	0.0	576.0	96192.0	76.06301452681873	0.5730927271502025	5.420221934413104	-0.017822699052143422	-0.039577199941122326	9.623071967144107	5.947561890627155	-0.19533876830600383	1.6179860158007333	168.5	50.045423178213426	0.8454365849971427	0.9853801169590644
ID6380	6380	0	168.0	287.0808383233533	63.958083832335326	0.0	10.0	10	7.2909362219603215	1		706.0838323353283	719.0	0.0	719.0	117916.0	95.7853658096951	0.5409861059986621	5.175764281517414	-0.05855949134813349	0.016226295657508515	9.648478264235816	5.732090512276584	-0.2536059654233332	1.6832389934477467	167.0	50.400209450672044	0.8261552226056889	0.9653179190751443
ID5870	5870	0	154.0	286.4797657082002	63.44888178913738	0.0	3.0	3	7.0580094352277	1		227.96129032258023	234.0	0.0	234.0	35334.0	37.222721009663225	0.443203229568465	3.7614769886676167	0.07533345329134802	0.04976239176043241	9.596400612153758	5.404210717416789	2.910178547112602	1.775726579503331	156.5	50.23116134551737	0.7794311664333157	0.9542682926829268
ID6353	6353	0	170.0	287.109126984127	64.56547619047619	0.0	15.0	15	7.312732791431452	1		1054.8214285714268	1074.0	0.0	1074.0	177210.0	142.6573014109372	0.610560756157411	5.6061757572303765	-0.09610681737573501	-0.07077652255877483	9.518279376846497	5.758557607317092	2.9075014321302257	1.6528929683280629	168.0	50.017534024490274	0.8438681453196635	0.9739130434782609
ID6354	6354	0	164.0	287.47885196374625	64.14853977844915	0.0	13.0	13	7.2581186380092575	1		921.9272727272764	939.0	0.0	939.0	152118.0	125.84032486218017	0.6158378822680021	5.584386160541252	-0.046712984465009134	0.04715342562426936	9.874898577103831	5.5261922950010725	-0.25069982942662977	1.7869263409520777	165.5	51.27779195579961	0.7909503637751717	0.9538904899135446
ID6996	6996	0	171.0	287.1776776776777	64.42392392392392	0.0	16.0	16	7.280013464932681	1		1132.1385542168698	1139.0	0.0	1139.0	187935.0	88.40354487795175	0.5635625403750542	9.231807857134935	0.1383438283698997	0.08423365536900582	9.75034390214487	5.768479094193012	2.9682280525442564	1.6902798368395415	166.49999999999997	50.78868383603337	0.8111294783609364	0.9680232558139533
ID5751	5751	0	164.0	287.06378600823047	63.671810699588484	0.0	7.0	7	7.1809610472257885	1		514.7826086956508	518.0	0.0	518.0	82880.0	40.824119043185206	0.5884450822988089	9.342664934969186	0.026660741991473932	-0.04598811673208454	9.743199652855997	5.466633820277834	-0.2877660652306477	1.7823033283690497	162.0	49.90559745005338	0.8173844290257727	0.9642857142857144
ID6456	6456	0	172.0	286.8673469387755	64.03644314868805	0.0	9.0	9	7.388514429878317	1		636.8372093023263	652.0	0.0	652.0	109536.0	98.55302375073101	0.565893059878533	4.670471659096547	-0.04407531601875803	-0.04106572058334718	9.942792555235949	5.649505167801559	2.901708028991472	1.7599404301642712	171.50000000000003	51.97280376008136	0.7978508205053791	0.9581005586592181
ID5912	5912	0	151.0	286.609649122807	63.35526315789474	0.0	0.0	0	6.955796338302048	1		15.664473684210495	16.0	0.0	16.0	2381.0	2.2432948773149786	0.6492726852920798	5.4978654202140325	0.14897839013803643	-0.017416184841882867	9.316045625280255	5.478219228174265	-0.2455498002235014	1.7005609372783403	152.0	48.75494206185098	0.8035560265960207	0.9589905362776026
ID6712	6712	0	172.0	287.0684523809524	64.40376984126985	0.0	14.0	14	7.312732791431452	1		991.0595238095214	1003.0	0.0	1003.0	166498.0	109.10812647116313	0.5869975837314105	6.719433877032122	-0.04706601828972416	-0.02273005727987837	9.515505760874248	5.754962950260585	-0.157406832730559	1.6534434440526478	168.0	50.48966997948985	0.8281596786170089	0.9655172413793105
ID6905	6905	0	175.0	287.23275862068965	64.31130268199233	0.0	18.0	18	7.442171739215617	1		1271.2183908045997	1286.0	0.0	1286.0	221192.0	137.4746156526386	0.6009264285455802	6.941887626328627	0.11076897511505548	0.099898892430005	9.884887642373634	5.900020946658009	2.9239373793303383	1.6753987370117391	174.00000000000006	51.40046147767734	0.8276087545009637	0.9830508474576273
ID6076	6076	0	160.0	286.6188222923239	63.606203995793905	0.0	4.0	4	7.102965363855495	1		304.1139240506339	310.0	0.0	310.0	48050.0	42.44336423922169	0.5913681774284347	5.325296356141235	-0.12452802246463732	-0.06475884421796922	9.564072992237067	5.506957298068101	-0.21326176724604753	1.736725468271244	158.5	50.804113318198404	0.771687345405154	0.935103244837758
ID6046	6046	0	149.0	285.8253424657534	63.20776255707763	0.0	1.0	1	6.817128675830715	1		89.59863945578229	92.0	0.0	92.0	13171.0	13.187613461926071	0.4856730070924176	4.442075496429047	-0.08954200043590974	-0.0042982866783776	8.848810246228753	5.435505923968111	2.889637943918334	1.6279644195050034	146.0	48.71052275173525	0.7732450332274248	0.9389067524115754
ID7008	7008	1	121.0	473.5301783264746	129.27914951989027	0.0	19.0	19	6.2188946904840385	1		1381.5819672131142	1393.0	0.0	1393.0	168553.0	126.11629423722826	0.6952022216029748	8.985144980013954	0.7413648068697797	-0.040001619791818745	7.984551993325428	5.508594887132738	-0.20621883797633708	1.4494716269617427	121.5	44.131184507117595	0.783961929817158	0.9642857142857143
ID5889	5889	1	111.0	473.92370370370367	128.22	0.0	5.0	5	5.984134206021491	1		413.5486725663712	421.0	0.0	421.0	46731.0	55.758406020726454	0.6763807627336694	5.985009656987846	0.6858164749708816	-0.1258013179777738	7.611698099501196	5.375335636708021	2.7822730814640293	1.4160414556295082	112.5	40.20010472533603	0.8747984755174637	0.9868421052631579
ID6178	6178	1	112.0	473.9524886877828	128.33710407239818	0.0	6.0	6	5.930703366659714	1		487.60714285714397	492.0	0.0	492.0	54612.0	46.48963018013498	0.66543331409756	8.381490457465947	0.6896977880957974	0.09538220570657262	7.335819513543064	5.568798343188554	-0.11852266561901706	1.3173074443458404	110.5	41.54608620023589	0.8044738031933294	0.9650655021834061
ID6018	6018	1	116.0	473.81168831168833	127.8088023088023	0.0	0.0	0	6.063397715326599	1		59.42241379310335	61.0	0.0	61.0	6893.0	9.724152684284986	0.6938817447356178	5.006461604923504	0.59995604971056	-0.03261966322208216	7.3026050182348285	5.682231076794415	-0.18973160280848764	1.2851650908844303	115.5	41.59455344987204	0.8389168469937093	0.9705882352941176
ID6498	6498	1	112.0	473.99028400597905	128.84678624813154	0.0	12.0	12	5.957478687288161	1		879.4285714285706	912.0	0.0	912.0	98496.0	170.00676797792883	0.6688686654039817	4.146513143391374	0.3098310691553208	0.06540531114749588	7.084779300898091	5.632600908101461	0.03746111477680136	1.2578166670228559	111.5	40.741811082416234	0.84411976647216	0.9653679653679653
ID6243	6243	1	107.0	474.0100775193799	128.02713178294573	0.0	4.0	4	5.849642105698219	1		348.7407407407403	352.0	0.0	352.0	37664.0	33.87121579245807	0.715446851347824	8.588197143782716	0.46166574036821506	-0.059742474010847715	7.133190387726971	5.288742810777758	-0.3254253207184599	1.3487497204799737	107.5	39.43617270283582	0.8686179675011818	0.9772727272727273
ID5799	5799	1	106.0	474.06542056074767	128.07165109034267	0.0	3.0	3	5.836022431559495	1		276.72897196261727	282.0	0.0	282.0	29610.0	38.37195568244394	0.7166212534059949	6.021239336458223	0.7356184000659419	-0.09558752153230625	7.4323871027965405	5.376574011324935	-0.231781782551558	1.3823648827564445	107.0	39.93498799259765	0.8431144357605277	0.981651376146789
ID6855	6855	1	114.0	473.94541484716154	128.65429403202327	0.0	8.0	8	6.037092178196722	1		615.1130434782604	626.0	0.0	626.0	70738.0	82.19155687391361	0.6605383899637435	5.953973098941849	0.5088557289725429	0.00969538087534291	7.193050766059659	5.778863849540945	2.9868308056405075	1.244717119720869	114.5	41.16038861197896	0.8492907964618137	0.9744680851063829
ID6314	6314	1	110.0	473.96118721461187	128.5593607305936	0.0	10.0	10	5.903806614136771	1		758.9454545454529	773.0	0.0	773.0	83484.0	103.75207183638287	0.6775261241666267	5.908816938261262	0.8467680718416805	0.1983430470857628	7.3925744485447735	5.832241662969664	0.015026993649557277	1.267535687946891	109.5	40.35848547237225	0.8448006957914592	0.9954545454545455
ID6570	6570	1	111.0	473.9731182795699	128.75806451612902	0.0	11.0	11	5.876786762418838	1		826.5504587155982	842.0	0.0	842.0	90094.0	113.52561191190678	0.6662560250690721	5.822438796793275	0.346847314075824	-0.02832832822050892	6.952474206981622	5.539560013842733	-0.34717300999865647	1.2550589197712771	108.5	40.83062142737183	0.8178386344601949	0.9559471365638766
ID6634	6634	1	111.0	473.9109589041096	129.4786910197869	0.0	15.0	15	5.903806614136771	1		1114.0000000000011	1114.0	1114.0	1114.0	123654.0	1.1420242693236575E-12	0.6569987389659524	7.73538993998071E14	0.6255940649353041	0.053201501290090034	7.2994158869082835	5.494714867068544	-0.09252161786740375	1.3284430700227683	109.5	41.65904855211802	0.7928760314648368	0.9647577092511013
ID7083	7083	1	119.0	473.5464135021097	129.3663853727145	0.0	18.0	18	6.141638341092643	1		1315.8487394957976	1327.0	0.0	1327.0	156586.0	121.64589055564404	0.6845973134148544	8.791796133945638	0.38111613109462006	0.09919882804857039	7.396725895296897	5.81760255807209	-0.26023873549957505	1.2714388481271772	118.5	42.451854212006126	0.8262945459428889	0.9634146341463414
ID6222	6222	1	112.0	473.8961136023916	128.07847533632287	0.0	2.0	2	5.957478687288161	1		205.2678571428567	209.0	0.0	209.0	22990.0	27.80270974636587	0.678182937675309	5.967210748764902	0.40423934413742707	-0.0735913523663294	7.2443391703233	5.355583755813733	-0.3962722880643529	1.3526703158099687	111.5	40.20010472533603	0.8670224890684196	0.9823788546255506
ID6639	6639	1	113.0	473.97533632286996	129.38041853512706	0.0	14.0	14	5.957478687288161	1		1045.999999999997	1046.0	1046.0	1046.0	118198.0	2.9690242502954015E-12	0.6662515566625148	2.8173811459644644E14	0.615295429682026	0.07030259129125364	7.2949129490904445	5.587277095301223	-0.14211447815359854	1.3056293476522411	111.5	41.65904855211802	0.8073577854641945	0.9737991266375546
ID5744	5744	1	110.0	473.82724505327246	127.720700152207	0.0	1.0	1	5.903806614136771	1		132.00000000000017	132.0	132.0	132.0	14520.0	1.7131071950016534E-13	0.6911196911196915	6.297936946018148E14	0.2674462696021745	0.43604067469743163	7.1768845684171705	5.806060442648323	2.7464266042140024	1.2361022830040627	109.5	40.35848547237225	0.8448006957914592	0.9864864864864865
ID6548	6548	1	111.0	473.92922374429224	129.2960426179604	0.0	13.0	13	5.903806614136771	1		978.0000000000019	978.0	978.0	978.0	108558.0	1.941441257850218E-12	0.6696315120711568	4.040730128160102E14	0.6234865912096427	0.06302589768172524	7.26887141852392	5.476343497227181	-0.14367493932280365	1.3273220392775478	109.5	41.65904855211802	0.7928760314648368	0.9563318777292577
ID7064	7064	1	115.0	473.84339080459773	129.65373563218392	0.0	17.0	17	6.076507779746499	1		1229.615384615385	1251.0	0.0	1251.0	143865.0	162.85432702338292	0.6642754662840747	6.027302431001255	0.6166004990265507	-0.02676534681219608	7.432376772274839	5.677272603514577	-0.10916310932060344	1.3091456569610107	116.0	41.86606777437922	0.8316555860438806	0.9626556016597511
ID6941	6941	1	117.0	473.70977011494256	129.47557471264366	0.0	16.0	16	6.076507779746499	1		1184.9999999999973	1185.0	1185.0	1185.0	138645.0	2.7402195749836555E-12	0.6690647482014381	3.467032759423813E14	1.435877457804424	0.052277361272401054	8.628985622763414	5.549916018359035	-0.1845907101053534	1.5547957111817305	116.0	42.60400859286237	0.8030950073987553	0.9707112970711297
ID6206	6206	1	113.0	473.97533632286996	128.38041853512706	0.0	7.0	7	5.957478687288161	1		557.0265486725658	562.0	0.0	562.0	62944.0	52.86851280315821	0.6679577935087482	8.438645852531588	0.615295429682026	0.07030259129125364	7.2949129490904445	5.587277095301223	-0.14211447815359854	1.3056293476522411	111.5	41.65904855211802	0.8073577854641945	0.9737991266375546
ID6719	6719	1	111.0	473.9109589041096	128.4786910197869	0.0	9.0	9	5.903806614136771	1		691.7117117117126	698.0	0.0	698.0	76780.0	66.25122810352443	0.6800334751377365	8.452273622449892	0.6255940649353041	0.053201501290090034	7.2994158869082835	5.494714867068544	-0.09252161786740375	1.3284430700227683	109.5	41.65904855211802	0.7928760314648368	0.9647577092511013
ID6849	6849	2	131.0	305.4798742138365	4.40691823899371	0.0	16.0	16	6.494309810853826	1		1126.015037593985	1170.0	0.0	1170.0	149760.0	223.3896576972554	0.6943903291872721	4.13143879392176	0.05536112957717937	0.014105332436289059	9.06906959154572	5.05743810746984	2.7382598308460238	1.7932141528634227	132.5	45.566138454224664	0.8019389201468513	0.9888059701492535
ID7041	7041	2	132.0	305.21685971685974	4.568211068211069	0.0	17.0	17	6.420368389804505	1		1225.426356589148	1235.0	0.0	1235.0	158080.0	108.73568693121494	0.6779026217228467	9.106377945424997	0.18113218917852295	-0.22563852486568062	9.139384148135434	4.912008733831536	2.6852724991855386	1.860620500364298	129.5	46.863819100599585	0.7409762304536922	0.955719557195572
ID5891	5891	2	101.0	305.095	3.723333333333333	0.0	5.0	5	5.641895835477563	1		413.4747474747481	422.0	0.0	422.0	40934.0	59.67366072543526	0.6896011147883648	5.6560087544769315	-0.10205850309390817	0.08601278059322594	7.407517993982856	4.7668411966637265	-0.403048911484046	1.5539678559393415	100.0	40.1409701175814	0.7798914076941851	0.947867298578199
ID5923	5923	2	91.0	304.2739463601532	3.6130268199233715	0.0	1.0	1	5.262410103554244	1		131.25581395348826	136.0	0.0	136.0	11288.0	25.100356710149452	0.6632500287918919	4.170502535825786	0.42402973289750157	-0.7558804567282795	7.150441612177137	4.9139069119545296	2.62710950425681	1.4551438886197816	87.0	37.02048507857663	0.7977097617315078	0.9666666666666667
ID6853	6853	2	106.0	305.32003129890455	3.9945226917057903	0.0	8.0	8	5.822370898403306	1		613.3177570093468	625.0	0.0	625.0	65625.0	85.04422801960054	0.7154801017603523	6.0156500820000165	-0.23574730505036784	0.026254584817149047	7.88389885935458	4.678629977284094	-0.3885550331700838	1.6850870655796375	106.50000000000001	41.18979503048928	0.7888241718315344	0.9681818181818184
ID6022	6022	2	87.0	304.6830443159923	3.592485549132948	0.0	0.0	0	5.247266445960019	1		64.99999999999989	65.0	65.0	65.0	5655.0	1.1434589737453148E-13	0.7386934673366831	4.830187627276781E14	0.03065607336752514	0.04483054943602889	6.932362713233711	4.243376064780014	-0.3318072673791438	1.6336903935458993	86.49999999999999	38.0871423734539	0.7493232235584277	0.9301075268817203
ID6918	6918	2	132.0	305.33720930232556	4.34625322997416	0.0	19.0	19	6.407961869245868	1		1365.1653543307111	1376.0	0.0	1376.0	173376.0	122.10025569565703	0.68049213378595	9.054934344535374	0.16196390002457892	-0.1413249748341457	9.214501144706187	4.890126140858661	2.6718787628772933	1.8843074553263375	129.0	46.26086284235475	0.7574816502656124	0.9662921348314607
ID6759	6759	2	132.0	306.0	4.332089552238806	0.0	14.0	14	6.530966601401967	1		1005.7611940298518	1021.0	0.0	1021.0	134772.0	124.26518933219653	0.6744186046511631	6.5198992716057305	0.07514838357578577	-0.1708771840655094	9.098978359577897	5.165544686650116	-0.4229967080900708	1.7614751031180478	134.0	47.26712459768112	0.7536961469434418	0.9675090252707581
ID6474	6474	2	125.0	305.388	4.270666666666667	0.0	13.0	13	6.3078313050504	1		932.6504065040663	964.0	0.0	964.0	114716.0	171.69120124776046	0.6649876874860088	4.339137558728667	0.10560950849992912	-0.11664701177672815	8.86063752289093	4.968116082028758	-0.46281945529970664	1.7835005013153071	125.0	44.88991594088308	0.7795110801156213	0.9652509652509652
ID6571	6571	2	115.0	305.2849002849003	4.233618233618233	0.0	10.0	10	6.102643417692329	1		748.97435897436	762.0	0.0	762.0	87630.0	99.19664044110073	0.666666666666667	6.040320362817718	-0.023501618628298346	0.05344782321757305	8.413456855157706	4.938701924643009	-0.46519544432331955	1.703576563950226	117.00000000000001	42.587115507189885	0.8106609896223438	0.9915254237288137
ID6476	6476	2	125.0	305.44109772423025	4.35809906291834	0.0	15.0	15	6.295203001483109	1		1082.3999999999976	1100.0	0.0	1100.0	135300.0	138.57803205321576	0.6800175533227887	6.323094806754072	0.08266496485424406	-0.17766961064855002	8.916926137692863	4.822221362484225	2.7454234808976405	1.849132478045181	124.50000000000001	46.28465208157077	0.7303065712636014	0.9540229885057472
ID5806	5806	2	94.0	305.0627240143369	3.725806451612903	0.0	3.0	3	5.440847306724618	1		271.9148936170218	284.0	0.0	284.0	25560.0	57.63206611437957	0.6793739967897277	3.8173352085933026	-0.08812266972512625	0.01321164954212356	7.156646969200441	4.268340333634415	2.842787112962539	1.676681428799443	93.0	38.08645424270871	0.8056598609161736	0.9637305699481865
ID6226	6226	2	90.0	304.97222222222223	3.6537037037037035	0.0	2.0	2	5.352372348458313	1		210.99999999999974	211.0	211.0	211.0	19201.0	2.5721254466472527E-13	0.7252396166134183	6.896875754156192E14	0.020149457078405052	0.04818984187524832	7.135820479883199	4.161238928471333	-0.3641554696125329	1.7148307517407093	89.99999999999997	39.48090296724472	0.7255681656164147	0.932642487046632
ID6260	6260	2	93.0	305.04901960784315	3.728163992869875	0.0	4.0	4	5.455453634500474	1		352.2127659574463	356.0	0.0	356.0	33108.0	36.718596366813124	0.6946713656960029	7.863989477045847	0.05244289811637654	-0.037859491114219546	7.374858597103288	4.311604608844267	2.8415047170614542	1.7104672775364091	93.5	38.518935233134044	0.7919047132282334	0.963917525773196
ID6742	6742	2	124.0	305.26305220883535	4.134538152610442	0.0	12.0	12	6.2952030014831095	1		876.5121951219518	891.0	0.0	891.0	107811.0	113.14957211466628	0.6761147116909129	6.24959235753389	0.19249779548992044	0.018427711399514435	9.032712976316535	5.055658311510623	-0.46655499013240437	1.7866541644539216	124.50000000000003	44.382084383695705	0.7942620746246971	1.0000000000000002
ID6200	6200	2	102.0	305.19417475728153	3.878640776699029	0.0	7.0	7	5.725898905580716	1		538.2524271844652	560.0	0.0	560.0	55440.0	108.72187203933389	0.6923076923076918	4.050595719647253	-0.15481116949334534	0.07956448172571014	7.294406156423414	4.804030343804784	-0.28690878604664166	1.5183930230228848	103.0	39.78467894783479	0.8177402471840449	0.9671361502347418
ID7000	7000	2	131.0	305.4798742138365	4.40691823899371	0.0	18.0	18	6.494309810853826	1		1258.827067669172	1308.0	0.0	1308.0	167424.0	249.7381814256492	0.6906462867585974	4.11826273081859	0.05536112957717937	0.014105332436289059	9.06906959154572	5.05743810746984	2.7382598308460238	1.7932141528634227	132.5	45.566138454224664	0.8019389201468513	0.9888059701492535
ID6491	6491	2	115.0	305.2849002849003	4.233618233618233	0.0	11.0	11	6.102643417692329	1		809.9145299145279	824.0	0.0	824.0	94760.0	107.26775816727974	0.6626506024096379	6.018435144111815	-0.023501618628298346	0.05344782321757305	8.413456855157706	4.938701924643009	-0.46519544432331955	1.703576563950226	117.00000000000001	42.587115507189885	0.8106609896223438	0.9915254237288137
ID6174	6174	2	98.0	305.2811965811966	3.75982905982906	0.0	6.0	6	5.570925767134184	1		490.99999999999983	491.0	491.0	491.0	48118.0	1.7140702460633862E-13	0.71303074670571	2.384657276945072E15	-0.005417111861238257	0.05730655156276487	7.425140616647348	4.32217173539444	-0.29380558908926785	1.7179189239156254	97.5	40.066689404871624	0.7632161662254798	0.9512195121951219
ID6687	6687	2	113.0	305.1768558951965	4.106986899563319	0.0	9.0	9	6.037092178196722	1		659.3017241379312	689.0	0.0	689.0	76479.0	140.53606808141498	0.6365392250490917	3.649431030407873	-0.018158000174667472	0.13704619239907534	7.83333122787877	5.02134196042138	-0.3660239702906397	1.5600075218182141	114.50000000000001	41.798993530880125	0.8235381102083812	0.9828326180257511
ID5766	5766	3	122.0	256.1993197278912	75.05510204081632	0.0	5.0	5	6.244434406534699	1		391.0000000000005	391.0	391.0	391.0	47702.0	5.13700431356304E-13	0.7068709000145518	6.304291001376408E14	-0.053424457295152654	0.10648341259815348	8.139386350132197	5.047320123293837	2.354610719939914	1.612615437758385	122.5	42.61646588135616	0.847600276554912	0.98
ID6470	6470	3	122.0	255.0658263305322	76.92577030812325	0.0	15.0	15	6.154581744998688	1		1097.9999999999986	1098.0	1098.0	1098.0	128466.0	1.3701097874918277E-12	0.7375959147306406	6.803723923876711E14	0.016398720668880182	0.0637019163394221	8.11992201418161	4.905582475687895	2.3963648230843693	1.6552411572782653	119.0	42.15094934495468	0.8416704976131363	0.967479674796748
ID6504	6504	3	127.0	255.17611336032388	76.86707152496626	0.0	14.0	14	6.269870089858174	1		1026.000000000002	1026.0	1026.0	1026.0	125172.0	2.054801725425216E-12	0.6673743217696062	3.997088998657767E14	-0.006063464363433523	0.05434568679716469	8.07230184353395	5.044765644376544	2.4059075049010143	1.6001341613425064	123.5	44.19567960936358	0.7945426024064328	0.9391634980988594
ID6794	6794	3	121.0	255.88231292517005	75.42517006802721	0.0	8.0	8	6.244434406534699	1		601.0731707317071	606.0	0.0	606.0	73932.0	54.64117986084636	0.6808636802734913	8.911790027086226	0.19611945262698255	0.0033846041655449218	7.999837435610786	5.42533915397714	2.401875620626287	1.4745322289660667	122.5	44.25570000371469	0.7859728126548444	0.9645669291338583
ID6826	6826	3	127.0	254.988	76.776	0.0	16.0	16	6.3078313050504	1		1161.0000000000016	1161.0	1161.0	1161.0	141642.0	1.5981791197751678E-12	0.708243907606713	6.023788706917715E14	0.13171117926846182	-0.023378876410848428	8.23334685146148	5.133626854876922	-0.7469159698104801	1.603807032379036	125.00000000000001	42.71883348315592	0.8607580779086648	0.9803921568627454
ID6986	6986	3	129.0	254.8372859025033	76.7832674571805	0.0	18.0	18	6.345565428096185	1		1302.000000000001	1302.0	1302.0	1302.0	162750.0	9.131546549980372E-13	0.735341530486456	1.2083723430637262E15	0.021889737468771073	0.059448468191575767	8.083080890309796	5.2156535193550395	-0.7350196668071914	1.549773362113467	126.5	44.195679609363566	0.8138432324244032	0.947565543071161
ID6860	6860	3	134.0	254.7976629766298	76.92681426814269	0.0	19.0	19	6.567418791116008	1		1341.9104477611918	1352.0	0.0	1352.0	179816.0	116.79501113859993	0.7179906529535534	9.603448932205906	0.0038498190147566135	0.029535639022285308	8.514506796190318	5.1972214807446075	-0.6712340959720151	1.638280536578257	135.50000000000003	44.93464620529197	0.8433085548890716	0.9748201438848925
ID6125	6125	3	122.0	256.24470899470896	74.6494708994709	0.0	1.0	1	6.333012368467128	1		99.87301587301565	104.0	0.0	104.0	12584.0	20.383124049854317	0.762300438801232	4.23890450702201	-0.023326052055121397	-0.022665450969331282	8.089514709306245	5.209607522421564	2.3731387574126526	1.552806938812547	126.0	43.75240597191969	0.8271352487211227	0.9655172413793104
ID5871	5871	3	130.0	256.4124839124839	74.43436293436294	0.0	3.0	3	6.420368389804504	1		231.328125	235.0	0.0	235.0	29610.0	29.25912183627392	0.6233189539086743	6.071606534052206	0.06245132789105774	0.089678929463412	8.101347260841283	5.286929723599488	2.3609759744694765	1.5323349627060414	129.49999999999997	45.565162907327775	0.783815374305873	0.9316546762589922
ID6735	6735	3	118.0	255.68965517241378	76.38793103448276	0.0	12.0	12	6.076507779746499	1		873.672413793102	889.0	0.0	889.0	101346.0	116.22278275959418	0.7250334041605551	6.318992731909982	-0.06596197047303112	0.25211960579281895	7.877808807791561	5.094775063780542	-0.652408595485957	1.546252525218628	116.0	41.97946644891358	0.8271685702887084	0.9666666666666667
ID6096	6096	3	130.0	256.4662775616083	74.61154345006486	0.0	4.0	4	6.395531281654176	1		312.5196850393705	315.0	0.0	315.0	39690.0	27.95173004660754	0.6928283159193407	9.151902705363751	0.011354785841964941	0.017032068736257015	8.394598272325517	5.147127361177286	2.3212560262788986	1.6309288042185628	128.5	45.297725352770854	0.7869736716221832	0.9448529411764706
ID6480	6480	3	113.0	255.67994100294985	76.40412979351032	0.0	11.0	11	5.997417539138688	1		813.7345132743343	821.0	0.0	821.0	91952.0	77.23318329429338	0.7389517346588199	8.954417539106444	0.09990750864308925	0.13280279326698402	7.2790681982943095	5.466511832110062	-0.6918480925800211	1.3315745802537857	113.0	39.98607294808485	0.8881182604314309	0.9955947136563876
ID6066	6066	3	113.0	256.1082621082621	75.24928774928775	0.0	6.0	6	6.102643417692329	1		463.9304347826083	468.0	0.0	468.0	53352.0	43.64122502564681	0.6198141913545678	8.135462413923321	0.05952523291843162	-0.04211203808712042	7.8084948031667905	4.968016165506541	2.4192765181308076	1.5717530988288626	117.0	42.102482095318535	0.8294311203097374	0.9669421487603307
ID6675	6675	3	119.0	255.76037195994277	75.91917024320459	0.0	9.0	9	6.089589620032833	1		684.9999999999987	685.0	685.0	685.0	78090.0	1.2560764568610884E-12	0.6959138893758994	4.475650845889605E14	-0.04628365803845436	0.019640966854785284	7.811301342962496	4.932537727462543	2.366021048782332	1.583627287729005	116.50000000000001	42.19567960936358	0.8222423038880995	0.966804979253112
ID5939	5939	3	118.0	256.55790960451975	74.38983050847457	0.0	0.0	0	6.128667601500942	1		24.579831932773054	25.0	0.0	25.0	2925.0	3.227256268467311	0.8146035762823098	6.838171704357892	-0.04889781820078125	-0.09284014681161519	7.73974820284598	5.208186710651261	2.3127964307917095	1.4860734902259596	118.0	42.191506380943125	0.8329938756975034	0.963265306122449
ID6039	6039	3	123.0	255.88056680161944	75.46356275303644	0.0	7.0	7	6.269870089858173	1		518.1532258064532	531.0	0.0	531.0	64251.0	81.91896098200534	0.6938059362305965	5.181769940970874	0.025522241963743697	-0.038946828503768974	8.235191056006439	4.992812483599597	2.4411827903142447	1.6494092423974296	123.49999999999997	44.175763722989984	0.7952591757420734	0.9610894941634239
ID6489	6489	3	118.0	255.95288326300985	76.00914205344586	0.0	10.0	10	6.141638341092643	1		736.7033898305077	743.0	0.0	743.0	86931.0	68.39869410984583	0.6929904777822931	8.817543389835434	0.023787950889434722	0.08152158277790093	7.719427384978946	5.31241480428274	2.308491963120257	1.4530919872363375	118.5	41.369528004360134	0.8700958203932107	0.983402489626556
ID5883	5883	3	120.0	256.09289617486337	74.78688524590164	0.0	2.0	2	6.231677632421502	1		164.262295081967	167.0	0.0	167.0	20040.0	21.29361960802775	0.7329144207765252	6.525210732085862	-0.005435088969919575	0.048610732027728996	7.472665894434595	5.325271496934137	2.345488667522336	1.403245993887214	121.99999999999999	43.322522220208484	0.8168498401778956	0.9494163424124512
ID6397	6397	3	127.0	255.45219123505976	76.58100929614874	0.0	13.0	13	6.320434377166314	1		925.2479999999972	948.0	0.0	948.0	115656.0	145.6743305481274	0.6502683807048455	5.005450582398255	-0.041777213406415034	0.1649580248224979	7.817364829575484	5.349757672413526	-0.6931992473413684	1.4612558751747544	125.5	44.54792283958981	0.7946916911890461	0.9543726235741445
ID7037	7037	3	123.0	254.77333333333334	76.976	0.0	17.0	17	6.3078313050504	1		1211.1451612903215	1231.0	0.0	1231.0	150182.0	155.70034246289657	0.6717919824812602	6.251571528745629	-0.020166154360785244	0.006470543317048177	7.873442585706812	5.329627897836021	2.4896492634305036	1.47729686511579	125.0	42.79056352670908	0.85787471017823	0.9765625
ID6594	6594	4	203.0	332.56699751861044	59.858974358974365	0.0	10.0	10	8.008710387199292	1		751.6600000000011	767.0	0.0	767.0	150332.0	107.64946090046479	0.7334073270868586	5.908594590367903	0.024912601120268992	-0.13087677111791074	12.716715971668723	5.421805642943481	2.322646858939952	2.3454761769669155	201.5	58.98582868132954	0.7277622832763687	0.9734299516908212
ID5731	5731	4	178.0	331.69579751671444	58.621298949379174	0.0	1.0	1	7.452856844128396	1		126.99421965317934	130.0	0.0	130.0	21970.0	19.59428521036065	0.7464911817820483	5.540421537270079	-0.061351277092751906	0.11511506859158468	11.71992016203286	4.9221476812850495	2.275319874210032	2.381058212981753	174.5	55.03278224700661	0.7240396604722952	0.9640883977900553
ID6534	6534	4	204.0	332.36517783291976	60.24607113316791	0.0	13.0	13	8.00871038719929	1		959.3900000000008	974.0	0.0	974.0	191878.0	118.68918871400142	0.7503675533775498	6.930408180499224	0.16680089751111282	-0.20921436367112656	13.3694592101364	5.1558390501717115	2.282132474062692	2.593071482650557	201.49999999999994	62.837362804843536	0.6412819475409275	0.9221967963386725
ID5895	5895	4	193.0	332.27777777777777	59.03543307086614	0.0	5.0	5	7.787042655463763	1		420.796875	423.0	0.0	423.0	80793.0	30.527395483401463	0.7335317239242986	11.66540593007569	-0.008527891313186466	-0.04346961898656128	12.092393587201881	5.266217201600889	2.296974081724356	2.2962200616271367	190.5	59.55033659716028	0.6750507169397562	0.9093078758949878
ID6217	6217	4	183.0	331.89537037037036	58.576851851851856	0.0	2.0	2	7.569397566060481	1		204.64772727272782	207.0	0.0	207.0	36018.0	22.003137320574222	0.75190189928716	7.98369083607855	0.01877040104738347	0.0028409675751382866	12.210993091987294	4.833505129012607	2.2903659986112688	2.526322568417708	180.0	57.71391794965681	0.6790804905994587	0.9375
ID6699	6699	4	188.0	332.42543859649123	59.4078947368421	0.0	9.0	9	7.776816725043752	1		668.8290155440427	694.0	0.0	694.0	129084.0	130.08753778531795	0.738035804451071	4.366446265987567	0.0477750451069381	0.059650280541238415	12.217461254236895	5.4033993180794795	2.3088600560732093	2.2610694740545894	190.0	56.95931167063944	0.7359257517889255	0.9921671018276762
ID6636	6636	4	200.0	331.8391959798995	60.85427135678392	0.0	14.0	14	7.958873497585845	1		1034.444444444449	1045.0	0.0	1045.0	204820.0	104.75954795511872	0.7411665418292929	8.406574076027294	-0.08005107471809285	0.10556904953086235	12.79139846210593	5.109491241359154	2.3423164733451127	2.503458340150387	198.99999999999997	61.327194583954636	0.6649006290051864	0.9408983451536642
ID6893	6893	4	190.0	332.5425724637681	59.511775362318836	0.0	8.0	8	7.653039857325814	1		625.6363636363651	629.0	0.0	629.0	116994.0	45.99703547759655	0.7172160576072258	11.361801566056691	0.024636286061312122	0.07899875624590563	12.257967724703354	5.12527204112654	2.3108752867991558	2.3916716276408696	184.00000000000006	57.33233424061234	0.7034422331260995	0.9633507853403143
ID6481	6481	4	202.0	332.1864197530864	60.31069958847736	0.0	12.0	12	8.02855852268747	1		889.039603960394	907.0	0.0	907.0	179586.0	126.67653175452305	0.7048060559859306	5.802960130327424	-0.09701533454456171	0.09054884426784582	12.316037683626634	5.531137276500876	2.3135083223578308	2.226673660035797	202.5	58.626948208694564	0.7403555151135771	0.9551886792452831
ID6962	6962	4	226.0	331.382618510158	60.69262603461249	0.0	19.0	19	8.396763649746825	1		1366.283783783784	1385.0	0.0	1385.0	303315.0	160.2728036537954	0.7630108794116695	7.378818253412023	-0.003509327926693132	-0.03294387407162196	13.896136903802857	5.377914848847393	2.2956885108191565	2.583926539257331	221.5	64.50557254319959	0.6689430191017898	0.920997920997921
ID6547	6547	4	202.0	332.39666666666665	59.915	0.0	11.0	11	7.978845608028653	1		824.2538071065978	837.0	0.0	837.0	162378.0	102.7604036553553	0.732823076092133	6.78437850547439	-0.014297571972284694	-0.0014622341620850311	12.568889633341122	5.326761015074797	2.3039258732914707	2.359574532773484	199.99999999999997	59.3294701036974	0.7140011655168355	0.9501187648456056
ID6643	6643	4	213.0	332.1526151444184	60.496096799375486	0.0	15.0	15	8.243734633055539	1		1100.3551401869206	1116.0	0.0	1116.0	235476.0	131.51320484488215	0.786337293466891	7.366122199147146	0.14993073734681436	-0.25622809719312967	13.827967513904136	5.237306029896139	2.308119540455763	2.640282510697271	213.50000000000003	64.28255429875846	0.6492642536486221	0.9384615384615386
ID6196	6196	4	195.0	332.27689594356264	59.17901234567901	0.0	7.0	7	7.7563244187396165	1		550.0320855614985	559.0	0.0	559.0	102856.0	70.42130540755763	0.7422502684878727	6.655087530831276	-0.049198774278611815	0.08396091818429356	12.734464979778505	4.872348015568642	2.2839893647721987	2.6136197453646566	189.00000000000003	59.54964846641507	0.6697508354146894	0.9473684210526317
ID6166	6166	4	186.0	332.5379403794038	59.077235772357724	0.0	6.0	6	7.663430954925436	1		483.6847826086972	489.0	0.0	489.0	88998.0	50.84228895713272	0.7157464755074711	7.937311561221566	-0.16609491278594354	6.227225586214871E-4	12.17268804455041	5.092921218593725	2.2817952394272414	2.3901190538956687	184.49999999999997	57.02097862877885	0.7130777758114761	0.9609375000000001
ID6936	6936	4	209.0	331.849358974359	60.82371794871795	0.0	16.0	16	8.136857890256438	1		1170.8490566037776	1182.0	0.0	1182.0	248220.0	114.53361372143745	0.7376506248537233	8.679329900128494	-0.059722847327733836	0.09572105489439299	12.964583092490152	5.420125516333908	2.310332440127878	2.391934108060878	208.0	61.83620604502178	0.6835771352698723	0.9541284403669726
ID7066	7066	4	217.0	331.6736111111111	60.86651234567901	0.0	17.0	17	8.291859587312052	1		1230.0091743119299	1253.0	0.0	1253.0	268142.0	168.55042021625266	0.7296967510063159	6.15716723576073	-0.025860409895413196	-0.03615949901574628	13.03973537646359	5.525130838963241	2.3085039513611942	2.3600772102096355	216.00000000000003	63.85700368122434	0.6656509283315933	0.9133192389006345
ID6012	6012	4	182.0	332.0507662835249	58.991379310344826	0.0	0.0	0	7.442171739215616	1		57.664739884392965	58.0	0.0	58.0	9976.0	4.409658343364304	0.7538819687502522	11.24186546923801	-0.014459893204386922	0.023852674661999675	12.088961109607702	4.836526127145604	2.2970527041405284	2.4995132439700685	174.0	57.737579661752186	0.6559065432312716	0.9206349206349206
ID5790	5790	4	188.0	332.18425681618294	58.87203166226913	0.0	3.0	3	7.7665773305767285	1		274.5714285714293	279.0	0.0	279.0	51894.0	34.96322427453936	0.7182545985208628	6.5654540062454885	-0.0196799157073077	0.08860218992040607	12.022994655628784	5.394197437169336	2.2968270446256005	2.2288755270214917	189.5	57.54570350175884	0.7191065935895659	0.959493670886076
ID6239	6239	4	186.0	332.30199818346955	58.79700272479564	0.0	4.0	4	7.642634631769701	1		340.4371584699463	350.0	0.0	350.0	62300.0	57.21393375793351	0.7411630497939694	5.065699939514317	0.014569905641690554	0.13874499276269528	12.209710507505752	5.028836681169738	2.3009670623622545	2.427939358862953	183.5	56.17538654653792	0.7307247100078681	0.9607329842931934
ID7071	7071	4	219.0	331.82027649769583	60.572964669738866	0.0	18.0	18	8.311031542587394	1		1295.5555555555513	1320.0	0.0	1320.0	279840.0	178.37161800165168	0.7208927460135545	6.08523194357455	-0.028432276722693817	-0.08457962851604371	13.577768561752821	5.192232804521281	-0.831647075370287	2.6150153648599117	217.00000000000003	63.96363403066006	0.6665048872558147	0.9559471365638765
ID6787	6787	5	153.0	359.86293859649123	190.20833333333334	0.0	8.0	8	6.955796338302048	1		587.1776315789473	599.0	0.0	599.0	89251.0	83.59307791407214	0.9910913140311806	6.992809131844245	0.20176438979607816	0.037874472610957485	9.809616087388845	5.228555346774466	2.659995286405401	1.8761618528989024	152.0	49.467542498805244	0.7805716625732151	0.9650793650793652
ID6307	6307	5	158.0	359.89240506329116	190.9451476793249	0.0	11.0	11	7.091753098990328	1		776.0506329113941	786.0	0.0	786.0	122616.0	88.14982883952507	0.9872611464968152	8.747333483435549	0.010709814660819278	0.04236725488817586	9.316032322258156	5.67166945026783	2.616738027523867	1.6425555833156376	157.99999999999997	48.12919266189596	0.8571361214859553	0.9874999999999998
ID6149	6149	5	144.0	359.52477477477476	189.83333333333331	0.0	4.0	4	6.863662517577698	1		316.62162162162235	330.0	0.0	330.0	46860.0	65.30466593797716	0.9953161592505856	4.836995547582823	0.09902878830581334	0.16750344433089864	9.015946494624982	5.5283572826293526	2.625434268648225	1.6308545258017209	148.0	46.38477996850705	0.8644115831049413	0.9932885906040269
ID6629	6629	5	164.0	359.69959473150965	190.9549138804458	0.0	12.0	12	7.236157563046397	1		836.2242424242452	857.0	0.0	857.0	137977.0	132.20864660826746	0.9876170284620724	6.285629096883214	-0.018052287717553572	-0.09594068571750558	9.549826971609212	5.789953229056425	-0.5288256927435702	1.6493789489842778	164.49999999999997	50.00808447041075	0.8265998599302835	0.9791666666666666
ID6086	6086	5	149.0	359.9	190.07701149425287	0.0	7.0	7	6.793742230659745	1		528.3055555555568	532.0	0.0	532.0	76076.0	44.33333333333348	0.9591817451693675	11.66839080459769	-0.11523087057380937	-0.07689501737352825	9.693840842553207	5.0864858241137165	2.61489958015095	1.905803176841113	145.0	48.039626763933285	0.7895481442834418	0.9731543624161074
ID6310	6310	5	164.0	359.48358974358973	191.25794871794872	0.0	13.0	13	7.19203423968949	1		922.2716049382731	928.0	0.0	928.0	149408.0	72.91056588234594	0.9715152314387446	12.466594734704026	-0.062191951470520965	0.1275296318397673	9.863415605131978	5.61933009760986	2.618070635976398	1.7552653846278417	162.5	51.560688199432924	0.7681142435190544	0.9530791788856303
ID5768	5768	5	151.0	359.29685746352413	190.3114478114478	0.0	5.0	5	6.8752467663563115	1		384.05405405405367	392.0	0.0	392.0	56840.0	55.42952672026379	0.9728794924067161	6.833444468796465	-0.03809220990276745	-0.16419375011166412	9.384312960769977	5.420703445499098	2.6166875056209116	1.7311983684630325	148.5	47.6328736422645	0.8224750871376173	0.9834437086092715
ID6056	6056	5	141.0	359.1958041958042	189.77272727272728	0.0	2.0	2	6.746726148605861	1		180.72727272727275	182.0	0.0	182.0	25844.0	15.219604582128996	0.9860139860139859	11.791012341100025	-0.020586846933856696	0.12700023643667993	9.336822346539748	5.174886823632132	2.6060795684252023	1.804256337336949	143.0	46.171001598943455	0.8429606650262405	0.9930555555555554
ID6440	6440	5	148.0	359.88127090301003	190.68729096989966	0.0	10.0	10	6.898356904689457	1		711.5066666666668	731.0	0.0	731.0	106726.0	118.16395995297057	0.9818404685159123	5.966177483144789	-0.05853571006496821	0.03684393792809682	9.188059755728665	5.41511338484228	-0.5048376631037482	1.696743743436182	149.5	46.77221751873538	0.8587665804531875	0.9867986798679867
ID5960	5960	5	140.0	359.322619047619	189.65595238095239	0.0	0.0	0	6.6755811781245455	1		34.97142857142852	36.0	0.0	36.0	4896.0	6.019085780079498	0.9710144927536233	5.724647249783455	-0.1389307067125076	0.049381086294506424	9.190589640290327	5.062560158621114	2.6375877875926133	1.8154035413563483	140.0	46.90640831196206	0.7996013898137849	0.975609756097561
ID6888	6888	5	174.0	359.3328557784145	191.52578796561605	0.0	17.0	17	7.452856844128396	1		1176.4800000000018	1204.0	0.0	1204.0	205884.0	180.45166321932496	0.9922108413960397	6.494150123723936	0.0340197286599462	0.05378532469232939	9.984664132506314	5.894197975784838	2.6442297146744167	1.6939818060958178	174.5	50.664605024434906	0.8542716081104423	0.9858757062146892
ID6858	6858	5	172.0	359.2166666666667	191.13627450980394	0.0	19.0	19	7.356132180109627	1		1319.7630057803447	1351.0	0.0	1351.0	228319.0	203.6298409169015	0.980127505599908	6.416141670877702	-0.08082420847848985	0.12270695996323068	10.359709874147793	5.560654601491643	2.597965167200563	1.8630378285622715	170.0	52.81466372021825	0.7658606351526844	0.9550561797752808
ID6987	6987	5	176.0	359.4952244508118	191.45988538681948	0.0	16.0	16	7.452856844128396	1		1102.5714285714262	1135.0	0.0	1135.0	192950.0	189.6320220234004	0.984391549138748	5.768535395940395	0.163040296766238	0.08664328767952319	10.074594470661918	5.9075040582945935	2.6024136043787722	1.7053893440016188	174.5	50.79577386168586	0.84986537003412	0.9943019943019943
ID5740	5740	5	138.0	359.5048484848485	189.6442424242424	0.0	3.0	3	6.615709285501534	1		251.4927536231891	259.0	0.0	259.0	34706.0	43.60962298827779	0.9704828618790439	5.680523332258677	0.17105916128005982	0.1213521560547608	8.87386994623217	5.413803804771068	2.652178774158433	1.639119234134754	137.5	45.26392816276662	0.8433504489848233	0.9927797833935018
ID6572	6572	5	157.0	359.85841170323926	190.50626959247649	0.0	9.0	9	7.125336963703163	1		641.0250000000018	666.0	0.0	666.0	102564.0	126.92631200521524	0.9870565869837803	5.017473850374639	-0.04856894126596711	-0.05045309846616955	9.349624053422383	5.651750032209942	-0.5569643414981322	1.6542883178020706	159.5	48.6992233072156	0.8451357668571522	0.9785276073619632
ID6700	6700	5	174.0	359.46761904761905	191.44952380952378	0.0	14.0	14	7.463526651802308	1		975.1885714285747	998.0	0.0	998.0	170658.0	149.5770431004045	0.9922330097087378	6.494222953816655	0.13725693745249698	0.07872819948166787	10.06078122256072	5.954064986084733	2.618420105818204	1.6897331900262778	175.0	50.675193006167305	0.8563614124155494	0.9971509971509972
ID5935	5935	5	150.0	359.9960451977401	189.8322033898305	0.0	6.0	6	6.852058684228348	1		452.6351351351345	462.0	0.0	462.0	66990.0	65.32765649173898	0.9682201277636755	6.816816712462005	0.014601260885987814	-0.07423196721952574	9.427018034107393	5.207119358920647	2.5890790190323267	1.8104094383696756	147.5	47.98594917932037	0.8049588969955148	0.9577922077922078
ID6320	6320	5	172.0	359.51059730250483	191.47591522157998	0.0	15.0	15	7.42075537326193	1		1048.3895348837223	1067.0	0.0	1067.0	180323.0	140.0896726424508	0.9844342130567088	7.425001490258226	0.20179911396910483	0.08940864399981563	10.080745617143867	5.786666463272064	2.613705256607349	1.7420643959914222	173.00000000000006	51.46045974490447	0.82093475716441	0.9857549857549859
ID6071	6071	5	140.0	359.48201438848923	189.47601918465227	0.0	1.0	1	6.651697090182843	1		98.57142857142833	100.0	0.0	100.0	13800.0	11.9092146520228	0.9712259788305415	8.156086063497636	0.014566258831633379	-0.10412560951221296	9.415757251796212	4.968030654049422	2.6214989566346283	1.895269555980188	139.0	48.22863930726466	0.7509562668727233	0.9423728813559322
ID7101	7101	5	169.0	359.35515873015873	191.4702380952381	0.0	18.0	18	7.312732791431452	1		1267.3652694610835	1275.0	0.0	1275.0	211650.0	98.66246214810252	0.9685647058823532	12.64034108890291	-0.040731860605510976	-0.006280858689120108	10.03985456757068	5.559577137938149	2.5972392239106132	1.8058665827405191	168.00000000000003	51.56545032347947	0.7939652889859862	0.973913043478261
ID6531	6531	6	179.0	144.25428571428571	34.62380952380953	0.0	9.0	9	7.463526651802308	1		653.2881355932223	657.0	0.0	657.0	115632.0	49.383144039785925	0.7517903918336358	11.354569195060986	-0.04215061876798066	-0.07759206004052123	10.593572906145958	5.626044865810984	1.2284226486489815	1.8829520842470058	175.0	52.88779570065108	0.7862071328908419	0.9615384615384618
ID6819	6819	6	166.0	143.98036253776436	35.63695871097684	0.0	16.0	16	7.2581186380092575	1		1156.9999999999986	1157.0	1157.0	1157.0	190905.0	1.36839500610964E-12	0.6916113729072968	6.913745741384354E14	0.04296648851260355	0.12669628331449773	10.9289625628601	4.977103229068299	1.3232476031784342	2.1958480786636154	165.5	52.513859933299386	0.7541538963887624	0.965014577259475
ID5892	5892	6	166.0	143.7370820668693	33.77355623100304	0.0	2.0	2	7.236157563046397	1		166.90909090909102	170.0	0.0	170.0	27540.0	22.782593425527953	0.7308975176993349	6.187168722962071	0.052300870784499916	0.03144376228641729	10.929308276197455	5.169318819933904	1.2781883227062036	2.11426469461545	164.49999999999997	52.13718640011845	0.7604673715783424	0.961988304093567
ID5924	5924	6	168.0	143.67017017017017	33.73023023023023	0.0	0.0	0	7.280013464932681	1		20.87425149700598	21.0	0.0	21.0	3486.0	1.6250287883216863	0.5903204785418337	9.536368974505134	0.054830100457090046	0.005672518631615018	10.98890978695202	5.207575036327008	1.2681152713184525	2.1101779062799038	166.5	51.98388095291689	0.7742597856632771	0.9736842105263158
ID6725	6725	6	172.0	144.42361111111111	35.617063492063494	0.0	14.0	14	7.312732791431452	1		1006.999999999997	1007.0	1007.0	1007.0	170183.0	2.96464192429011E-12	0.6938745200258315	2.7828315921575188E14	0.052742840323788835	0.01977926530422854	10.537873257109997	5.36413107180309	1.255626934476527	1.964507040572335	168.0	52.17788915764518	0.7754363116859591	0.9627507163323784
ID5862	5862	6	170.0	143.9633431085044	34.02590420332356	0.0	6.0	6	7.366942078931822	1		451.62352941176465	457.0	0.0	457.0	76776.0	49.42173933433036	0.7801387695899615	8.009520781938061	0.02427464637116824	0.06306970538383866	10.776196625240438	5.1921458518539465	1.228987511338174	2.0754803375549646	170.5	52.44493971508096	0.7789813610551156	0.9605633802816903
ID6632	6632	6	175.0	144.1235294117647	35.180392156862744	0.0	12.0	12	7.356132180109627	1		842.9473684210494	858.0	0.0	858.0	144144.0	112.97439913839358	0.7531212372912995	6.410669068316201	0.09279792759669377	-0.054930831774181975	10.479158246803252	5.49824149431316	1.229449177709704	1.9059108730749388	170.0	51.91083703545965	0.7927618125997119	0.9770114942528736
ID6984	6984	6	165.0	143.9367469879518	35.45180722891566	0.0	18.0	18	7.269074295019227	1		1285.325301204819	1301.0	0.0	1301.0	213364.0	142.36990731009226	0.7139230880454981	7.521162082813772	-0.032702579776080716	-0.01865682461473399	10.856325349562788	4.970868618551464	1.3925986286678578	2.1839895967168763	166.00000000000006	52.292322398624584	0.7628551665580346	0.9707602339181289
ID6057	6057	6	165.0	143.59451219512195	33.6859756097561	0.0	1.0	1	7.225151993843567	1		95.1925465838512	97.0	0.0	97.0	15326.0	13.157942244111647	0.7294080410999755	6.102644026781338	-0.01307503150577561	-0.04117625140741059	10.503293736970718	5.235497527663231	1.256834769398541	2.006169171406079	164.0	50.98226636842656	0.7928945571700639	0.9761904761904762
ID5770	5770	6	173.0	144.08643744030562	34.22492836676218	0.0	5.0	5	7.452856844128395	1		379.44827586206924	393.0	0.0	393.0	66024.0	71.91593657476992	0.7250481863183349	4.43530079583892	0.07184517794481486	0.02401530702783423	10.89064615187721	5.267706381314781	1.2307397295155091	2.067436064870226	174.49999999999997	52.70048747518221	0.7895434417606523	0.9694444444444443
ID6031	6031	6	169.0	144.063184079602	34.134825870646765	0.0	7.0	7	7.301842639757786	1		520.7261904761903	527.0	0.0	527.0	87482.0	57.32799865434013	0.8004451216773838	8.076520695975228	-0.02548623003638245	0.04749079613112435	10.678991108368288	5.198509473288934	1.2398648932479488	2.0542409633452157	167.50000000000006	52.184396728536015	0.7729356540704694	0.954415954415955
ID6319	6319	6	172.0	144.09710144927536	35.026570048309175	0.0	11.0	11	7.410023978821114	1		775.3965517241389	789.0	0.0	789.0	134919.0	103.00018625975207	0.7608044529419827	6.505456375593339	-0.01567790182336545	7.270102697716799E-4	10.482228118731332	5.661941366397206	1.229788140993581	1.8513487583855641	172.5	53.052661727045745	0.7701664705173735	0.9636871508379888
ID6417	6417	6	168.0	144.04365079365078	35.59920634920635	0.0	15.0	15	7.312732791431452	1		1080.5297619047594	1087.0	0.0	1087.0	181529.0	83.8638707043963	0.7259436503660501	10.838473606950954	0.05400618707011884	0.10400165741533228	10.87626634624247	5.090321328761156	1.3280182208189761	2.1366561448271977	168.0	52.24874320056101	0.7733346135156077	0.9795918367346939
ID6070	6070	6	171.0	144.01026392961876	33.725806451612904	0.0	4.0	4	7.366942078931821	1		302.5964912280695	308.0	0.0	308.0	51744.0	40.55491251121836	0.745570756307309	6.373849760101393	-0.016892928654126522	0.09736886431407138	10.819435210449427	5.224820420429431	1.2979501551754304	2.0707764745644925	170.49999999999994	52.98848526925168	0.7630820495236321	0.9687499999999997
ID6902	6902	6	164.0	143.994918699187	35.47764227642276	0.0	19.0	19	7.225151993843565	1		1362.6402439024364	1371.0	0.0	1371.0	223473.0	107.05711377463939	0.7295065473794998	10.737487213261758	-0.05507999037151681	0.01629693815760865	10.825813111693737	4.9461933842645225	1.399116797589553	2.188716103606913	163.99999999999991	52.445627845826145	0.7492644620698934	0.9590643274853796
ID5880	5880	6	169.0	143.8998015873016	33.55555555555556	0.0	3.0	3	7.312732791431452	1		239.56547619047518	241.0	0.0	241.0	40247.0	18.59355367043214	0.7378306802153191	10.940598380507124	-0.23790206360286695	-0.11709920325134131	10.980786308186595	5.302889229986574	1.2886983376046204	2.0707176469183755	168.00000000000003	53.2546652862994	0.7443956505297552	0.9572649572649574
ID6777	6777	6	175.0	144.2550432276657	34.53170028818444	0.0	8.0	8	7.431471271080019	1		585.6149425287358	589.0	0.0	589.0	101897.0	44.65197476679743	0.741972411385168	11.172438157193115	0.05122106142478868	-0.0914169641311621	10.61952919360493	5.457630748526115	1.2189354367420673	1.9458130611846238	173.49999999999997	52.73871016870028	0.7838813557249987	0.9612188365650968
ID6298	6298	6	177.0	144.28531073446328	35.518832391713744	0.0	13.0	13	7.506054213402068	1		909.3220338983024	925.0	0.0	925.0	160950.0	119.73855620181104	0.7153362464030686	6.333950426275237	-0.07516824711404799	0.017156488730197206	10.574376889749917	5.491505195218454	1.2677255240891987	1.9255880699079015	176.99999999999997	53.58595510547913	0.7746065742068574	0.9593495934959346
ID7035	7035	6	163.0	144.0701219512195	35.5640243902439	0.0	17.0	17	7.225151993843567	1		1228.9999999999964	1229.0	1229.0	1229.0	199098.0	3.649259388605551E-12	0.7193381036804077	2.81805147781992E14	-0.0978535868454694	-0.09565649578596676	10.675739439362962	5.078899136670058	1.366500395211125	2.1019790218481145	164.0	51.34662241371764	0.7816817097519635	0.9704142011834319
ID6366	6366	6	179.0	144.25428571428571	34.62380952380953	0.0	10.0	10	7.463526651802308	1		711.9548022598846	716.0	0.0	716.0	126016.0	53.817855605002514	0.7341698651026458	11.201107093323367	-0.04215061876798066	-0.07759206004052123	10.593572906145958	5.626044865810984	1.2284226486489815	1.8829520842470058	175.0	52.88779570065108	0.7862071328908419	0.9615384615384618
ID6241	6241	7	114.0	291.25400291120815	93.84788937409026	0.0	4.0	4	6.037092178196722	1		344.89565217391277	351.0	0.0	351.0	39663.0	46.085042272753356	0.5107263530909559	5.0601126767627225	0.04527821695741423	-0.07994177531144751	8.479946489190823	4.479543821398563	2.0361162127476695	1.8930379581694303	114.5	44.38044461283498	0.7305199036317533	0.9159999999999999
ID6017	6017	7	122.0	290.78005464480873	94.03415300546447	0.0	0.0	0	6.231677632421503	1		58.3934426229507	60.0	0.0	60.0	7124.0	9.421759040768416	0.5276626161543954	4.281450803364803	0.006066567150776363	-0.12025080997498973	8.943457166546967	4.570953904140804	-1.213313231208709	1.956584414129649	122.0	44.37670762760773	0.7785016518249718	0.953125
ID7077	7077	7	123.0	290.5946666666667	95.55333333333333	0.0	18.0	18	6.307831305050401	1		1278.7279999999987	1321.0	0.0	1321.0	159841.0	233.43160136564427	0.43468602228069697	3.3194591569156238	-0.04245980052582114	0.08294963341873395	8.675452685557099	4.814999360800247	-0.860649322135137	1.8017557294369504	125.00000000000004	43.58087980564447	0.8270426189107986	0.9803921568627454
ID6950	6950	7	123.0	290.5946666666667	95.55333333333333	0.0	16.0	16	6.307831305050401	1		1149.0159999999998	1187.0	0.0	1187.0	143627.0	209.75269554959868	0.436456739376119	3.3288725952744302	-0.04245980052582114	0.08294963341873395	8.675452685557099	4.814999360800247	-0.860649322135137	1.8017557294369504	125.00000000000004	43.58087980564447	0.8270426189107986	0.9803921568627454
ID6313	6313	7	115.0	291.28205128205127	94.77350427350427	0.0	10.0	10	6.102643417692329	1		752.0170940170952	772.0	0.0	772.0	87986.0	122.52635064273802	0.43886703897824253	3.7440402602146716	-0.12624028748042754	0.013291595314370153	8.481743957163726	4.7066997828778	2.2035836851318216	1.80205756653928	117.0	42.17100159894345	0.8267379882533621	0.9915254237288136
ID5898	5898	7	114.0	291.25400291120815	93.84788937409026	0.0	5.0	5	6.037092178196722	1		416.6260869565222	424.0	0.0	424.0	47912.0	55.669680694152014	0.5013114764117835	4.997980617005139	0.04527821695741423	-0.07994177531144751	8.479946489190823	4.479543821398563	2.0361162127476695	1.8930379581694303	114.5	44.38044461283498	0.7305199036317533	0.9159999999999999
ID6187	6187	7	112.0	291.0321375186846	94.36995515695067	0.0	6.0	6	5.95747868728816	1		494.00000000000057	494.0	494.0	494.0	54340.0	5.710357316672177E-13	0.5376161984609232	6.049480208819562E14	0.25635658042543874	0.21038792351288357	8.385824985243149	4.789279343584635	2.0709742793275447	1.7509575833107711	111.49999999999999	43.012601085731504	0.7573442262441126	0.9570815450643776
ID6220	6220	7	112.0	290.96312684365785	93.65929203539822	0.0	2.0	2	5.997417539138688	1		204.31858407079633	208.0	0.0	208.0	23088.0	27.54809608624965	0.4681419305608544	4.729941573740569	-0.07491920729692698	0.062272494334673446	8.590283652420698	4.529496279175263	-1.1599609576884187	1.896520743799977	113.0	42.05143114829543	0.8030207097598844	0.9826086956521741
ID6733	6733	7	110.0	291.39237668161434	94.37742899850524	0.0	9.0	9	5.957478687288161	1		695.5855855855871	702.0	0.0	702.0	77210.0	66.62561184688788	0.4765957519795489	6.739503627112408	0.126920776426074	-0.04041013236115877	8.272226847503314	4.499730627711331	-1.0490760465099986	1.8383826793006857	111.5	41.91740613755401	0.7974361698372555	0.961206896551724
ID6574	6574	7	113.0	291.1437768240343	94.93633762517884	0.0	11.0	11	6.089589620032833	1		800.0508474576285	843.0	0.0	843.0	94406.0	185.96773212694228	0.39944361816196416	2.455896562810897	0.05014303253350427	-0.09720319471630849	8.374801451214621	4.685466189052163	2.1779095067697942	1.7873998260371151	116.50000000000003	42.879248582764596	0.7962353541498629	0.9628099173553721
ID6928	6928	7	113.0	290.3192592592593	94.09703703703703	0.0	8.0	8	5.984134206021491	1		587.2545454545445	634.0	0.0	634.0	64598.0	165.23496955134954	0.43756724638746625	2.163570516508669	0.0013077178294302388	0.057590658333727764	8.275045197211114	4.517427154003131	-1.0601181774652424	1.8318049002468493	112.50000000000001	43.406782160291556	0.7503211747406696	0.9297520661157026
ID5905	5905	7	116.0	290.89943741209566	93.63080168776371	0.0	1.0	1	6.141638341092643	1		129.67500000000007	133.0	0.0	133.0	15561.0	20.85168211581082	0.4755732366784253	4.008683731632551	0.01058695834549321	-0.010957299062677372	8.559254918122253	4.603594630557186	2.0169688134184884	1.8592546922591013	118.5	42.9330876467243	0.8078746267621475	0.9793388429752067
ID6993	6993	7	119.0	290.90358126721765	95.45592286501378	0.0	19.0	19	6.206085419025319	1		1378.3193277310904	1390.0	0.0	1390.0	164020.0	127.4210910869216	0.43710005342124936	6.580098220170525	-0.02350479705081484	0.07567950121144747	8.332071318762335	4.876185456695931	-0.920160284032135	1.708727322362363	121.0	42.21544444720067	0.8532032527928111	0.9877551020408163
ID5783	5783	7	117.0	291.0728715728716	93.95598845598845	0.0	3.0	3	6.0633977153266	1		274.5913043478263	277.0	0.0	277.0	31578.0	25.830383188256718	0.47076463038724586	6.805289037278468	-0.026685828815812437	-0.01779389738285586	8.647890128975872	4.370843555639219	-1.133361517150208	1.9785403020930479	115.50000000000001	44.49035811023505	0.7332634626118801	0.9352226720647776
ID6648	6648	7	122.0	290.956	95.35066666666667	0.0	14.0	14	6.3078313050504	1		1007.0400000000029	1049.0	0.0	1049.0	125880.0	206.38839052120994	0.4290795976598285	2.9300356081375147	0.0015291206579573433	0.02014129577658901	8.505401753886606	4.756556432732009	-0.9176938976742592	1.7881427192489723	125.0	44.558590197708284	0.7911466506226869	0.9689922480620154
ID6649	6649	7	118.0	290.8581267217631	95.65564738292011	0.0	15.0	15	6.206085419025319	1		1117.915966386556	1118.0	1108.0	1118.0	133032.0	0.9166984970282152	0.4708474385468351	780.7737773379463	-0.1065028438048121	0.010903774116157363	8.669909432483704	4.748728913845541	-0.8993895696713496	1.8257326517850803	121.0	42.71193891514396	0.8334828361422212	0.9958847736625515
ID6204	6204	7	116.0	291.1578947368421	94.2719298245614	0.0	7.0	7	6.023896332520351	1		550.938596491229	561.0	0.0	561.0	62807.0	73.9843663332295	0.557249826440544	5.329480607269052	-0.04378649272598637	0.12112882998410149	8.527465333726077	4.97674797043	-1.0378306386483833	1.7134613575758968	114.0	43.487064942337	0.7575207288977267	0.957983193277311
ID6556	6556	7	121.0	289.95919778699863	95.63001383125864	0.0	13.0	13	6.193249654676193	1		907.3170731707323	980.0	0.0	980.0	111600.0	256.0131693933706	0.4432430953130931	2.1768538049532036	-0.002023755816378966	0.13646299947143678	8.731071816131132	4.724622301768361	2.2121126411314798	1.8479936084760074	120.50000000000001	44.88173796371732	0.751722551643376	0.9233716475095787
ID7068	7068	7	124.0	290.8251700680272	95.93129251700681	0.0	17.0	17	6.244434406534699	1		1224.6370967741916	1255.0	0.0	1255.0	151855.0	193.61261023053981	0.46947302958235115	4.041595030969882	0.036237958384518425	-0.019865501102933353	8.645070527245514	4.777579025142309	-0.9008797614301833	1.8095086406211782	122.5	44.05147164188061	0.7932774508437382	0.9459459459459459
ID6494	6494	7	124.0	291.1573705179283	95.33266932270917	0.0	12.0	12	6.320434377166314	1		874.849206349204	911.0	0.0	911.0	110231.0	178.54832701362642	0.460601285322622	3.0903016918828117	-0.0025537722875764862	0.03930591043613398	8.843585057386786	4.697495598397403	2.1751559729859005	1.8826169971088131	125.5	44.98599588829896	0.7792896556129348	0.9616858237547895
ID6851	6851	8	132.0	153.63589743589745	261.10128205128206	0.0	16.0	16	6.432750982580687	1		1161.8515625	1171.0	0.0	1171.0	148717.0	103.50275509618089	0.9594888633935991	10.993244079562396	-0.0031225164055382563	0.04170877064792963	8.936082160805233	4.814054366172633	2.463749802362261	1.856248700388022	130.0	45.45151242470044	0.7907815679548121	0.9558823529411765
ID5893	5893	8	125.0	153.11673414304994	259.9251012145749	0.0	3.0	3	6.269870089858174	1		243.98360655737744	246.0	0.0	246.0	29766.0	22.27179352645963	0.9521865508344491	10.686516906354752	-0.03050463073010629	-0.01295590834505318	8.341576793703345	5.008285404396569	-0.6932686805378075	1.6655553987359855	123.5	43.44084506658197	0.8223946783856076	0.9573643410852714
ID6790	6790	8	124.0	153.46148738379816	260.6540504648074	0.0	8.0	8	6.320434377166314	1		578.2992125984247	602.0	0.0	602.0	73444.0	117.53691179495749	0.9781227794405807	4.865734972381288	0.08528608252456016	-0.012747267988636322	8.493319748572032	4.909441509217837	-0.6346370425236344	1.7299971356467332	125.49999999999999	44.00235420838227	0.8145200223139085	0.9653846153846153
ID7046	7046	8	144.0	153.19135802469137	261.2149270482604	0.0	18.0	18	6.8752467663563115	1		1241.0810810810806	1312.0	0.0	1312.0	183680.0	297.6825116376127	1.0	4.169143408034413	-0.019078787167339708	0.061492783671609194	9.380482998419337	5.221347052605206	2.5097901437755334	1.796563780172191	148.5	47.22201715682016	0.8368492829871512	0.9737704918032787
ID6088	6088	8	121.0	153.33053221288515	259.8697478991597	0.0	4.0	4	6.154581744998688	1		313.00000000000045	313.0	313.0	313.0	36621.0	4.567032624972758E-13	0.940217391304348	6.642294181087194E14	-0.04766702462316589	0.020519843384876977	8.24000003081242	4.958890610614162	2.407525185967751	1.6616619881017882	119.0	42.20001496503565	0.8397144283080328	0.9794238683127572
ID6665	6665	8	124.0	153.57795698924733	260.5403225806452	0.0	9.0	9	6.282549314314218	1		676.5440000000011	682.0	0.0	682.0	84568.0	60.99993442619404	0.9838720082575318	11.000733137048218	0.011391612905733648	-0.05155183605365425	8.49816960593069	4.810313636987957	-0.743250655965587	1.7666560326931058	124.0	44.344811828144685	0.7924026448896337	0.9575289575289575
ID7050	7050	8	134.0	153.5948813982522	261.2415730337079	0.0	17.0	17	6.5187705746970455	1		1223.323308270677	1242.0	0.0	1242.0	162702.0	151.72580676159632	0.965128800576817	7.919651038601573	-0.06019240191116418	0.071778131240211	9.069495715169552	4.8836255446282015	2.442867844967534	1.8571234899747064	133.5	46.09774602505294	0.7894629408028364	0.956989247311828
ID5867	5867	8	128.0	153.381045751634	260.04901960784315	0.0	6.0	6	6.370597341571143	1		460.0	460.0	460.0	460.0	58880.0	0.0	0.9947848761408082	Infinity	0.07307934871585754	-0.05709099706116141	8.571241017089385	5.05456046273392	2.4418951733228544	1.6957440870048186	127.5	44.34512500393281	0.8147573404350498	0.9659090909090909
ID6059	6059	8	121.0	153.3523206751055	259.91209563994374	0.0	2.0	2	6.141638341092643	1		183.0000000000002	183.0	183.0	183.0	21594.0	1.9980037909847423E-13	0.9668049792531119	9.004557109293161E14	-0.12388608099620821	0.27936182468869636	8.687926786803597	4.6814791844379515	2.3895507294041387	1.855808056497137	118.5	42.4631604341546	0.8258545868881827	0.983402489626556
ID5772	5772	8	126.0	153.33399209486166	260.02832674571806	0.0	5.0	5	6.345565428096185	1		393.99999999999926	394.0	394.0	394.0	50038.0	7.418910485057609E-13	1.0	5.310752849674527E14	0.0533955066034919	0.03927487096853062	8.550727131240249	5.116587456263454	2.4092163033768905	1.6711777535968635	126.5	44.23099289657746	0.8125442334478205	0.9693486590038314
ID6926	6926	8	143.0	153.28777393310264	261.10438292964244	0.0	19.0	19	6.782018766824356	1		1284.8918918918944	1378.0	0.0	1378.0	190164.0	347.05574323644885	0.9950642810691837	3.6931044636980808	-0.05662806670685602	0.09217464849293194	9.653643666848382	5.0229749318761	2.505441543821897	1.9218976398997694	144.5	47.74764384787315	0.7964780644812002	0.9763513513513513
ID6479	6479	8	137.0	153.48651960784315	261.3125	0.0	15.0	15	6.579524642479541	1		1060.522058823532	1101.0	0.0	1101.0	144231.0	207.95608392912433	0.9699248120300752	5.021881844576728	-0.036759853990926565	0.12648225378087624	9.077355323155398	4.962528055895548	2.421920998825599	1.8291796481374816	136.0	46.3898530468467	0.7941504363395708	0.9645390070921985
ID6418	6418	8	126.0	153.71994535519124	261.02868852459017	0.0	12.0	12	6.231677632421503	1		900.9999999999992	901.0	901.0	901.0	109922.0	7.990895598875839E-13	0.9624664879356568	1.1059683468861355E15	-0.045046140135447346	0.061514025313065955	8.441075628132094	4.847533785571766	-0.6253263463320634	1.741313418641077	122.0	45.08928996710094	0.7540895142277517	0.9207547169811321
ID6102	6102	8	131.0	153.47084917617238	260.2173637515843	0.0	7.0	7	6.469756566762652	1		524.702290076335	537.0	0.0	537.0	68736.0	80.63666799592106	0.9845546188763779	6.456351097152923	0.034872285921834105	0.08202587820325641	8.309292093528198	5.286809361285713	-0.6947627435319397	1.5717026141278223	131.49999999999997	43.482490356242266	0.8739906734935267	0.996212121212121
ID6519	6519	8	124.0	153.632802124834	260.6726427622842	0.0	10.0	10	6.320434377166314	1		738.0	750.0	0.0	750.0	92250.0	94.4850218544649	0.9681254581965384	7.684263542673147	-0.02084027215915925	-0.04989765108986274	8.778876679593195	4.805574347801764	-0.716181716935863	1.8268111247948866	125.49999999999999	44.141700816699576	0.8093855825004784	0.969111969111969
ID6457	6457	8	129.0	153.4124183006536	260.6751633986928	0.0	11.0	11	6.370597341571143	1		791.0634920634924	817.0	0.0	817.0	99674.0	143.81086167778835	0.9525513086047825	5.367049148075153	0.00427812136629393	0.10052128576241244	8.526893199898394	5.0464038832566995	2.482880415104993	1.6896969400704327	127.50000000000001	45.623726721720864	0.7697302143363369	0.9340659340659342
ID5979	5979	8	121.0	152.9016393442623	259.9795081967213	0.0	0.0	0	6.231677632421503	1		43.5	45.0	0.0	45.0	5220.0	8.111616320298383	0.9611973392461197	5.256578045437757	-0.056590980373369563	0.061467907290444275	8.393162079167933	4.872540363250243	2.4824847510263113	1.7225433661814242	122.0	43.66398707978761	0.8041237976918832	0.9568627450980393
ID6459	6459	8	130.0	153.9907063197026	260.9436183395291	0.0	13.0	13	6.543139895472192	1		925.4074074074057	961.0	0.0	961.0	124930.0	182.16325695245678	0.9897581792318634	5.0539505159700076	-0.028521737616425243	0.044948135732441906	8.595578494240103	5.167396408207773	2.487998714804115	1.6634254110226738	134.5	44.61646588135616	0.8490667141272003	0.9817518248175182
ID6172	6172	8	125.0	152.80727023319614	259.8388203017833	0.0	1.0	1	6.2188946904840385	1		109.18032786885247	111.0	0.0	111.0	13320.0	14.15324417060524	0.9779325314280547	7.6280900386918775	0.009046100815642966	7.110094384145364E-5	8.214688948307703	4.849284590913426	-0.5892985054729474	1.6940001755517426	121.49999999999999	44.33197736319883	0.7768764138207883	0.9382239382239381
ID6495	6495	8	141.0	153.72619047619048	261.4297619047619	0.0	14.0	14	6.6755811781245455	1		1010.4609929078	1025.0	0.0	1025.0	142475.0	121.63895744200713	0.9951812169990261	8.286987474369878	-0.08534446912642644	0.03176516348621183	8.99418320399769	5.150211126128661	2.462448102355301	1.7463717474352332	140.0	48.02663150420888	0.7627349471660926	0.9364548494983278
ID6305	6305	9	122.0	371.7754820936639	271.24655647382923	0.0	10.0	10	6.206085419025319	1		763.6363636363645	770.0	0.0	770.0	92400.0	69.99999999999966	0.8002571795970854	9.698701298701359	-0.00742918806818514	0.15325396875553207	9.70029443667253	4.171746269077971	1.363887044248246	2.3252359589972054	121.0	45.48090296724472	0.7350841819028551	0.9758064516129032
ID6210	6210	9	123.0	371.1207827260459	270.48920377867745	0.0	1.0	1	6.269870089858174	1		118.03252032520336	119.0	0.0	119.0	14518.0	10.729868652542462	0.7143363897998798	9.167353983178883	0.052303670486191035	-0.042888856605203605	8.606716194958338	4.812657590618836	1.2606127266935316	1.78834999849878	123.5	44.90982485280729	0.7694742640996268	0.9427480916030534
ID6566	6566	9	120.0	371.6410788381743	271.1085753803596	0.0	11.0	11	6.193249654676192	1		834.0495867768583	841.0	0.0	841.0	100920.0	76.45454545454508	0.7827740788320369	9.57984939163247	-0.04712893097186366	0.07415684511839958	9.18141309906107	4.403577322739519	1.3778252041713785	2.0849896405019184	120.5	45.66268501113572	0.7262297256146153	0.94140625
ID7081	7081	9	133.0	371.3771929824561	271.3959899749373	0.0	18.0	18	6.506551687525748	1		1315.0375939849637	1325.0	0.0	1325.0	174900.0	114.89207096194542	0.7928960721668861	10.123699767457886	-0.038682194511903724	-0.03126441277321217	9.808529708866967	4.457567763215648	1.4157583960449034	2.2004218959514334	133.0	47.84007657036216	0.7302604371880786	0.95
ID6923	6923	9	141.0	371.33573141486806	271.56354916067147	0.0	16.0	16	6.651697090182843	1		1154.5323741007212	1180.0	0.0	1180.0	160480.0	172.09376876770008	0.7509264882911523	5.754405689418433	0.052041296014520975	-0.09363338300178876	9.716327650975394	4.701712094412527	1.419287406226678	2.0665509618341353	139.0	47.8642285772887	0.7624344944051108	0.9686411149825784
ID5900	5900	9	119.0	371.15669515669515	270.22934472934475	0.0	5.0	5	6.102643417692329	1		417.6724137931028	425.0	0.0	425.0	48450.0	55.562072747837604	0.7210056102357121	6.298595332682601	0.04688851400285571	0.13530644128267363	8.9238929236567	4.397771262264602	1.3292798103350523	2.029185328538757	117.0	44.318427571709506	0.7485607291858292	0.9669421487603306
ID6925	6925	9	126.0	371.52464332036317	270.5843060959793	0.0	8.0	8	6.395531281654176	1		623.0314960629925	633.0	0.0	633.0	79125.0	79.1200551510748	0.7535726577606727	6.767913253356444	-0.03234198009737781	0.074546107169335	9.766341228442101	4.352540723021613	1.3604986743356333	2.243825353956052	128.5	46.649764634716504	0.7420173802516866	0.9553903345724907
ID6190	6190	9	116.0	371.33982683982686	270.44372294372295	0.0	6.0	6	6.063397715326599	1		494.9999999999993	495.0	495.0	495.0	56925.0	6.85106252961321E-13	0.7298397161940345	6.09675709259979E14	0.006232016293559603	0.001090746787031201	9.189639756480805	4.246286362843377	1.4015883552214379	2.164159213776455	115.5	44.49035811023506	0.7332634626118798	0.9625
ID6158	6158	9	125.0	371.0954301075269	270.47983870967744	0.0	2.0	2	6.282549314314218	1		195.79032258064484	199.0	0.0	199.0	24278.0	25.17007973201985	0.7194862835827939	6.509691828951647	0.06975723579247899	0.09424193716260605	9.008162054112397	4.7470038572097994	1.3381332434821211	1.8976521454539594	124.0	44.49104624098025	0.7872022231345559	0.9649805447470817
ID5966	5966	9	128.0	370.8765903307888	270.4223918575064	0.0	0.0	0	6.457444935117649	1		37.5	39.0	0.0	39.0	4875.0	7.529013647990546	0.6339144654785334	3.864777743410842	-0.023231548484885175	0.014901453098889642	9.009410924065298	4.859647723589255	1.3476413930869462	1.8539226372999515	131.0	45.16921677300692	0.8068560125165783	0.9632352941176471
ID6736	6736	9	128.0	371.58168642951256	270.94664031620556	0.0	9.0	9	6.345565428096185	1		675.3228346456686	703.0	0.0	703.0	85766.0	137.2565597871355	0.7669648677795976	4.2712587065062095	-0.06586518453373366	0.023409588287185788	9.352557257082347	4.533936474319821	1.4326389604850431	2.0627896553150125	126.5	46.722217470167976	0.7282047315978523	0.933579335793358
ID6225	6225	9	126.0	371.5013020833333	270.5169270833333	0.0	7.0	7	6.383076486422923	1		559.5590551181115	564.0	0.0	564.0	71064.0	50.046907131068586	0.7438842879744793	9.53863874880211	-0.020558809184420282	0.05076573719769066	9.56313625569613	4.384529824675472	1.3579241233252057	2.1811087250168177	128.0	45.969170616638785	0.7611784726681112	0.9624060150375939
ID6545	6545	9	138.0	371.6830808080808	271.4671717171717	0.0	13.0	13	6.4820448144285745	1		962.3082706766907	977.0	0.0	977.0	127987.0	119.35274815304275	0.7390197658085986	6.852725359631133	-0.00559953509359413	0.15918786916816904	9.621081277840933	4.534509899519458	1.389392822967852	2.1217466696589464	132.0	46.35330964632805	0.772008884634169	0.9705882352941176
ID6642	6642	9	138.0	371.6830808080808	271.4671717171717	0.0	14.0	14	6.4820448144285745	1		1039.1278195488744	1047.0	0.0	1047.0	138204.0	90.78641380917583	0.7535645002219725	9.837319856506774	-0.00559953509359413	0.15918786916816904	9.621081277840933	4.534509899519458	1.389392822967852	2.1217466696589464	132.0	46.35330964632805	0.772008884634169	0.9705882352941176
ID6646	6646	9	139.0	371.7342007434944	271.8271375464684	0.0	15.0	15	6.543139895472192	1		1100.4518518518519	1117.0	0.0	1117.0	148561.0	135.44865847385137	0.7906972476912116	7.174875908597352	-0.07542741665631811	-0.05624893780526889	9.915802263458037	4.513204336119098	1.395879532090693	2.197064773713443	134.5	47.70653596099768	0.7426366569394177	0.9607142857142857
ID6488	6488	9	131.0	371.6283018867924	271.61698113207547	0.0	12.0	12	6.494309810853826	1		888.3409090909081	909.0	0.0	909.0	117261.0	135.98679940119501	0.7364037539180144	5.540872838370053	-0.02358011819103763	0.05925342568733232	9.467098611618953	4.593338989723191	1.4024199816924445	2.0610494093294585	132.5	46.23272879080949	0.7789806811767093	0.9671532846715328
ID6234	6234	9	124.0	371.23029045643153	270.29253112033194	0.0	4.0	4	6.193249654676192	1		345.0508474576265	348.0	0.0	348.0	40716.0	32.03599670286168	0.7020438054284924	8.885222999157675	0.08930055662506702	0.1377658674505912	8.842787414283254	4.615445260895873	1.297244212212111	1.9159120982764815	120.5	44.06855194328303	0.7797212144830128	0.964
ID5786	5786	9	117.0	371.33620689655174	270.4439655172414	0.0	3.0	3	6.076507779746499	1		278.0000000000001	278.0	278.0	278.0	31970.0	1.141843754935535E-13	0.7550409534953332	2.0948424408169005E15	0.015411668582794772	-0.04622315630178332	8.67578837615412	4.447793942409066	1.3588152925541366	1.9505823535195153	116.0	43.49026423880116	0.7706971633573771	0.9586776859504132
ID7067	7067	9	143.0	371.46713615023475	271.67605633802816	0.0	17.0	17	6.723094811029982	1		1227.5070422535202	1254.0	0.0	1254.0	174306.0	180.97218729453536	0.7685806183223921	5.895310986142216	0.02263345783405734	-0.06390124955413037	10.111487347686198	4.597785509887949	1.3959192974609094	2.199208146169616	142.0	49.32252222020849	0.7335127279335477	0.9530201342281879
ID7004	7004	9	133.0	371.3771929824561	271.3959899749373	0.0	19.0	19	6.506551687525748	1		1392.0000000000027	1392.0	1392.0	1392.0	185136.0	2.7387997719997467E-12	0.8021726997806538	4.524602373844458E14	-0.038682194511903724	-0.03126441277321217	9.808529708866967	4.457567763215648	1.4157583960449034	2.2004218959514334	133.0	47.84007657036216	0.7302604371880786	0.95
ID6945	6945	10	170.0	118.26776776776777	353.8823823823824	0.0	17.0	17	7.28001346493268	1		1170.3832335329319	1214.0	0.0	1214.0	195454.0	226.61829636486277	0.9794472921499731	5.110933671110078	0.07677826676888314	0.05948025369226636	10.114534036823146	5.403170351659742	0.05854292901657369	1.8719628252542828	166.49999999999994	51.90388354186294	0.7766482971196809	0.9406779661016947
ID5860	5860	10	145.0	118.93865740740742	352.7488425925926	0.0	6.0	6	6.770275002573076	1		448.6805555555563	455.0	0.0	455.0	64610.0	53.43444487397518	0.9676674364896075	8.258865071232481	-0.004427838257838723	0.03046593418562883	9.302308295460895	5.034455084422193	0.15180506260920779	1.8477289278524818	144.0	47.85915327745404	0.7900277284803913	0.96
ID5764	5764	10	148.0	119.20734463276835	352.7949152542373	0.0	7.0	7	6.852058684228348	1		516.4625850340128	520.0	0.0	520.0	75920.0	42.888877139800734	0.9864403652799559	11.959678021721752	0.03560212477097628	0.010755362515620951	9.389975561176962	5.132362176580878	0.15843548666886867	1.8295621466512442	147.5	48.60332046211717	0.7846392045220277	0.9516129032258065
ID6372	6372	10	154.0	118.94336569579288	353.3252427184466	0.0	11.0	11	7.012765318716695	1		794.7712418300637	800.0	0.0	800.0	121600.0	64.67616667635524	0.9742749054224464	12.12835106168745	0.013935285142169207	-3.896307418743345E-4	9.639504972912627	5.399735162738955	0.04580231046275096	1.785181065810475	154.5	48.93972150512662	0.8106163525382033	0.9778481012658226
ID6916	6916	10	177.0	118.30706781279846	353.77125119388734	0.0	18.0	18	7.452856844128394	1		1230.0742857142857	1289.0	0.0	1289.0	215263.0	269.99921279457095	0.9801689098595001	4.510217887024162	0.060307599311148125	-0.0322165965071535	10.02044886600336	5.735202911396037	0.07477719570092628	1.74718297169441	174.49999999999994	52.37601949686251	0.7993561417569933	0.9667590027700828
ID5926	5926	10	140.0	118.27250608272506	352.26885644768856	0.0	0.0	0	6.6036697681803656	1		21.674074074074134	22.0	0.0	22.0	2926.0	2.6677443925019935	0.9660120845921452	7.984040101514808	-0.011581880947491453	0.04112633420395926	9.096789535861062	5.043546890908337	0.14771177975227634	1.803649243800872	137.0	46.373825194236886	0.800542862804906	0.9647887323943664
ID7016	7016	10	166.0	118.67174796747969	353.6117886178862	0.0	16.0	16	7.225151993843567	1		1127.9817073170725	1149.0	0.0	1149.0	184989.0	154.44642776648402	0.9795081967213114	7.227780494454569	-0.01657553657296505	0.04535047344770128	9.60965832440625	5.794934133659811	0.1010767437216499	1.6582860309988092	164.0	50.017534024490274	0.8237760466215763	0.967551622418879
ID6889	6889	10	171.0	118.26482021379981	353.65549076773567	0.0	19.0	19	7.388514429878316	1		1333.0701754386002	1365.0	0.0	1365.0	227955.0	206.91804512748655	0.9725201880197661	6.352750655735614	-0.029801971021359227	0.1669745908685991	9.976549102309548	5.941744590028338	0.05240483319365891	1.6790605774358884	171.49999999999997	51.342287058045585	0.8175674026267433	0.9689265536723164
ID5774	5774	10	142.0	118.81684334511189	352.54004711425205	0.0	5.0	5	6.711247938722454	1		395.00000000000034	395.0	395.0	395.0	55695.0	3.422764190291442E-13	0.9721254355400697	1.1377265259327848E15	-0.054411552834897216	-0.022476837774400335	9.053888775188524	5.252914178651646	0.17644197686948182	1.7235935077683942	141.5	46.131184507117595	0.8355589427138466	0.9792387543252595
ID6126	6126	10	141.0	119.30818713450293	352.312865497076	0.0	4.0	4	6.734920844463591	1		316.2237762237764	323.0	0.0	323.0	45220.0	46.45312942662783	0.990488226686178	6.774843137527477	0.13359655037643217	-0.06803241913437048	9.194935977797126	5.168708969572433	0.1612701728680906	1.7789618320409617	142.5	46.131184507117595	0.8414639529097042	0.9895833333333334
ID6385	6385	10	152.0	118.70437158469946	353.6901639344262	0.0	13.0	13	6.967227399979714	1		946.0000000000026	946.0	946.0	946.0	143792.0	2.6234412490834975E-12	0.9826652221018418	3.5744233345276294E14	0.03257711535432059	0.13302447824353325	10.305888452933305	5.235689567435349	0.11175507578379842	1.9683918078400402	152.5	49.15854941488844	0.7930153420760316	0.9744408945686901
ID6770	6770	10	155.0	118.87061403508771	353.11293859649123	0.0	8.0	8	6.955796338302049	1		570.2818791946306	582.0	0.0	582.0	84972.0	82.02307524179064	0.9648211545272104	6.828216952703154	0.007949985667880823	-0.004218106111519762	9.369436887573132	5.250919241459628	0.11259935094183718	1.7843422183291198	152.00000000000003	50.146524228982216	0.7595769532068992	0.9440993788819876
ID6387	6387	10	156.0	118.81693989071037	353.875956284153	0.0	15.0	15	6.967227399979714	1		1066.86928104575	1081.0	0.0	1081.0	163231.0	123.18608585187646	0.9609137163902668	8.488001709320736	0.03687146965352316	0.07284581789944379	9.546180000654584	5.438140862864522	0.0680571955469289	1.7554124178435067	152.5	49.43174758686337	0.784273929382825	0.9472049689440993
ID5876	5876	10	142.0	118.99408983451538	352.2139479905437	0.0	3.0	3	6.699380116989518	1		232.2198581560279	239.0	0.0	239.0	32743.0	39.82122409659405	0.9807228915662651	5.774805172158752	0.2545673135063705	-0.059326689664652876	9.502074553993276	5.221584311308805	0.20120364931548695	1.8197684816491173	141.0	46.56366549754293	0.8172118495624617	0.9791666666666666
ID6520	6520	10	150.0	118.93929359823399	353.42825607064015	0.0	9.0	9	6.93287767191607	1		645.3377483443716	654.0	0.0	654.0	97446.0	75.01563280785493	0.9735099337748345	8.487237564462374	0.04714890903509798	-0.12640510109431358	9.373236615388251	5.444950755806255	0.1178945178843248	1.7214548001913599	151.0	48.017534024490274	0.8229758776685132	0.9869281045751634
ID6744	6744	10	159.0	118.83759318423854	353.87699680511184	0.0	14.0	14	7.0580094352277	1		1001.0	1014.0	0.0	1014.0	156156.0	114.44192780056476	0.9619032113639139	8.5769465718022	0.005210398169630534	0.0064028666322684755	9.602593330012267	5.3510565888411	0.0795806671507937	1.7945228518115783	156.49999999999997	49.90388354186294	0.7896879626862119	0.9571865443425075
ID5978	5978	10	141.0	118.51454545454546	352.0878787878788	0.0	1.0	1	6.615709285501533	1		83.38235294117665	84.0	0.0	84.0	11340.0	7.202940575985401	0.9711168334704932	11.406526805632916	0.10447326879139662	-0.007212633630539934	9.10850828594433	4.9929108317615984	0.1730163394540125	1.8242881943739153	137.49999999999997	47.024106734109765	0.7813964849035839	0.9581881533101041
ID5915	5915	10	134.0	118.75283018867924	352.3767295597484	0.0	2.0	2	6.494309810853826	1		172.3684210526317	175.0	0.0	175.0	22925.0	21.37843493017667	0.9550587108946021	7.877384731469518	0.02864435835612055	-0.023158687336377756	9.120960785108744	4.747191206298793	0.21107697115281576	1.9213384059623786	132.5	45.859841408199244	0.7917000005527576	0.9636363636363636
ID6427	6427	10	156.0	118.89121114683815	353.34780278670956	0.0	10.0	10	7.0354237471228025	1		718.5454545454564	728.0	0.0	728.0	110656.0	82.69173330497816	0.9827750125831888	8.613959300511402	0.0656884266452377	-0.048485427888141114	9.632350583465469	5.362673640542794	0.04453094962762076	1.7961843716617651	155.5	49.45220055544564	0.7990409069834207	0.971875
ID6718	6718	10	158.0	118.67784877529286	353.60436634717786	0.0	12.0	12	7.0580094352277	1		859.2387096774225	882.0	0.0	882.0	133182.0	140.30102534411412	0.969852527455734	6.030522926385075	0.07566741481651036	0.11879370316070695	9.633585061660053	5.479838291630947	0.03114530962728549	1.7580053550800747	156.5	49.09302695232819	0.8159895275768742	0.978125
ID6080	6080	11	65.0	477.3386243386243	416.8465608465608	0.0	1.0	1	4.478115991081385	1		101.390625	103.0	0.0	103.0	6489.0	12.875	0.7143474191922827	6.5628306878306875	1.0619827997377773	0.04367174039244283	7.668325300375093	3.9544600298491757	-1.5397453448428278	1.939158631644474	63.0	37.008767012245144	0.578017757567394	0.9921259842519685
ID6561	6561	11	59.0	477.2704918032787	417.1666666666667	0.0	10.0	10	4.406461512053774	1		735.0819672131147	760.0	0.0	760.0	44840.0	136.4627293539605	0.7101449275362319	4.473688941800214	0.7750232853611687	0.12478070215079246	7.551347168432418	3.6614993487831784	-1.5680121163172396	2.062364744361336	61.0	34.91930648342735	0.6286493624517127	1.0
ID6817	6817	11	69.0	477.2323943661972	418.17136150234745	0.0	16.0	16	4.753945931439391	1		1123.4366197183092	1156.0	0.0	1156.0	79764.0	192.62789683698242	0.7322175732217572	4.930569630938407	0.7679880858487457	0.12708352705907947	8.629603212126941	3.694340349912221	-1.5685351987194258	2.33589826457976	71.0	38.91930648342734	0.5890308308805442	1.0
ID5730	5730	11	64.0	477.3346055979644	416.4592875318066	0.0	3.0	3	4.566103102760415	1		257.9999999999999	258.0	258.0	258.0	17028.0	1.1455801396909438E-13	0.7350993377483444	1.9082967611665978E15	1.2126505101333145	0.06418967909195172	8.213741186986091	4.205943800311402	-1.5524543520824834	1.9528889535751663	65.5	37.67257114780908	0.5799634711614902	1.0
ID6370	6370	11	61.0	477.3201058201058	417.92328042328046	0.0	12.0	12	4.478115991081385	1		882.7619047619033	897.0	0.0	897.0	55614.0	113.01137742975894	0.7383177570093454	6.635376303939754	0.854480612797696	0.06918697543904077	7.859951416425672	3.7758853411000253	-1.5214518329386861	2.0816181388960926	63.0	36.91930648342734	0.5808223836081794	1.0
ID6499	6499	11	64.0	477.3346055979644	417.4592875318066	0.0	11.0	11	4.566103102760415	1		813.4848484848478	826.0	0.0	826.0	53690.0	101.67357154892895	0.7315709201830196	6.760635706841963	1.2126505101333145	0.06418967909195172	8.213741186986091	4.205943800311402	-1.5524543520824834	1.9528889535751663	65.5	37.67257114780908	0.5799634711614902	1.0
ID6437	6437	11	65.0	477.3386243386243	417.8465608465608	0.0	13.0	13	4.478115991081385	1		941.0625	956.0	0.0	956.0	60228.0	119.5	0.7143474191922827	6.5628306878306875	1.0619827997377773	0.04367174039244283	7.668325300375093	3.9544600298491757	-1.5397453448428278	1.939158631644474	63.0	37.008767012245144	0.578017757567394	0.9921259842519685
ID6951	6951	11	69.0	477.2323943661972	418.17136150234745	0.0	18.0	18	4.753945931439391	1		1258.5211267605637	1295.0	0.0	1295.0	89355.0	215.78990173347032	0.7322175732217574	4.930569630938422	0.7679880858487457	0.12708352705907947	8.629603212126941	3.694340349912221	-1.5685351987194258	2.33589826457976	71.0	38.91930648342734	0.5890308308805442	1.0
ID5928	5928	11	61.0	477.3045977011494	416.78160919540227	0.0	0.0	0	4.296739856991561	1		22.22033898305087	23.0	0.0	23.0	1311.0	4.1979789743775795	0.6971252566735116	4.348478601986838	0.9630358406044637	0.27255175408802257	7.170592325934573	3.8946563903318414	1.5259743240680448	1.8411360611259489	58.0	35.008767012245144	0.594681224077708	0.9747899159663865
ID5775	5775	11	65.0	477.2994791666667	416.8880208333333	0.0	5.0	5	4.51351666838205	1		389.9076923076925	396.0	0.0	396.0	25344.0	49.117754897326606	0.7104677060133632	6.594513388992913	0.7658062747891897	0.36532881623121954	7.818792528058842	3.628960165068432	1.5086657130300203	2.1545545204162915	64.0	37.772699034745344	0.563681525814119	0.9696969696969697
ID6640	6640	11	64.0	477.2958656330749	417.3191214470284	0.0	9.0	9	4.531113291328578	1		676.9999999999993	677.0	677.0	677.0	44005.0	6.87429441225494E-13	0.7393258426966289	8.372313334067214E14	0.7075626991683337	0.14309786760864698	7.884352130654987	3.573253396062434	1.555142756340758	2.206491187930638	64.5	37.727968770336446	0.5694331296331339	0.9847328244274809
ID6448	6448	11	64.0	477.2958656330749	418.3191214470284	0.0	15.0	15	4.531113291328578	1		1093.9999999999989	1094.0	1094.0	1094.0	71110.0	1.1457157353758233E-12	0.7315436241610735	8.068210711935466E14	0.7075626991683337	0.14309786760864698	7.884352130654987	3.573253396062434	1.555142756340758	2.206491187930638	64.5	37.727968770336446	0.5694331296331339	0.9847328244274809
ID7025	7025	11	69.0	477.2323943661972	418.17136150234745	0.0	17.0	17	4.753945931439391	1		1203.8028169014062	1221.0	0.0	1221.0	85470.0	144.9060404654695	0.7283950617283946	7.00201178334372	0.7679880858487457	0.12708352705907947	8.629603212126941	3.694340349912221	-1.5685351987194258	2.33589826457976	71.0	38.91930648342734	0.5890308308805442	1.0
ID6870	6870	11	69.0	477.2323943661972	418.17136150234745	0.0	19.0	19	4.753945931439391	1		1319.7464788732375	1358.0	0.0	1358.0	93702.0	226.28778884482819	0.732217573221757	4.930569630938415	0.7679880858487457	0.12708352705907947	8.629603212126941	3.694340349912221	-1.5685351987194258	2.33589826457976	71.0	38.91930648342734	0.5890308308805442	1.0
ID6807	6807	11	59.0	477.2704918032787	417.1666666666667	0.0	8.0	8	4.406461512053774	1		608.8524590163934	619.0	0.0	619.0	37140.0	79.2548286784626	0.722488038277512	6.44452295662243	0.7750232853611687	0.12478070215079246	7.551347168432418	3.6614993487831784	-1.5680121163172396	2.062364744361336	61.0	34.91930648342735	0.6286493624517127	1.0
ID6074	6074	11	63.0	477.28961748633884	417.08743169398906	0.0	6.0	6	4.406461512053774	1		455.80645161290386	471.0	0.0	471.0	28260.0	83.89783770043847	0.7102803738317761	4.512551780066042	0.9649230743146618	0.11602991744931472	7.374910711070442	3.8884245537224027	1.5400313909565488	1.896632070181332	61.0	35.008767012245144	0.6254405977368998	0.991869918699187
ID5850	5850	11	65.0	477.3386243386243	416.8465608465608	0.0	2.0	2	4.478115991081385	1		159.46875	162.0	0.0	162.0	10206.0	20.25	0.7064851307774992	6.5205026455026465	1.0619827997377773	0.04367174039244283	7.668325300375093	3.9544600298491757	-1.5397453448428278	1.939158631644474	63.0	37.008767012245144	0.578017757567394	0.9921259842519685
ID6139	6139	11	63.0	477.28961748633884	417.08743169398906	0.0	4.0	4	4.406461512053774	1		316.4516129032258	327.0	0.0	327.0	19620.0	58.24754337164203	0.7020616958611068	4.481874344719091	0.9649230743146618	0.11602991744931472	7.374910711070442	3.8884245537224027	1.5400313909565488	1.896632070181332	61.0	35.008767012245144	0.6254405977368998	0.991869918699187
ID6619	6619	11	59.0	477.2704918032787	418.1666666666667	0.0	14.0	14	4.406461512053774	1		1022.9508196721305	1040.0	0.0	1040.0	62400.0	133.15835513021202	0.7224880382775118	6.444522956622416	0.7750232853611687	0.12478070215079246	7.551347168432418	3.6614993487831784	-1.5680121163172396	2.062364744361336	61.0	34.91930648342735	0.6286493624517127	1.0
ID6175	6175	11	59.0	477.2704918032787	417.1666666666667	0.0	7.0	7	4.406461512053774	1		545.9016393442615	555.0	0.0	555.0	33300.0	71.06046836275735	0.7224880382775116	6.4445229566224125	0.7750232853611687	0.12478070215079246	7.551347168432418	3.6614993487831784	-1.5680121163172396	2.062364744361336	61.0	34.91930648342735	0.6286493624517127	1.0
ID6560	6560	12	107.0	285.9881516587678	85.59636650868877	0.0	13.0	13	5.794971353888639	1		971.7452830188687	981.0	0.0	981.0	103005.0	95.28314309724762	0.4612732473542283	6.438625956952045	0.13059464581694186	-0.11506971177205232	7.765759323335269	4.801957594498745	2.892667819580128	1.6172069766363486	105.50000000000001	40.185586412922426	0.8209594441241059	0.9859813084112151
ID7072	7072	12	106.0	286.38993710691824	85.82232704402516	0.0	17.0	17	5.808687281605183	1		1233.504672897196	1257.0	0.0	1257.0	131985.0	171.04095139302024	0.5203471143791679	4.936522121258788	-0.08714922638325535	0.04825534168331898	8.033819207049927	4.343408141977379	3.011676400717449	1.8496579055986324	106.0	41.79465817520807	0.7625602692810112	0.9506726457399104
ID6721	6721	12	108.0	285.0342465753425	84.8896499238965	0.0	9.0	9	5.90380661413677	1		673.5818181818192	699.0	0.0	699.0	74094.0	131.44694969385858	0.4113707937396875	2.9871853285836307	-0.041342560963771466	-0.018917447375789244	7.680525212632011	4.744130613687175	-0.039257861281474966	1.6189531524433824	109.49999999999997	40.67224068033562	0.831816987803976	0.9647577092511012
ID6657	6657	12	105.0	286.5542264752791	85.77751196172248	0.0	15.0	15	5.767441643068972	1		1098.6666666666656	1120.0	0.0	1120.0	115360.0	153.82974271443607	0.5072159354460398	4.806988051848401	-0.06293675127108343	0.006797712831491487	7.885442158205219	4.415614396243892	2.967962996630355	1.7858085988923555	104.49999999999999	40.518935233134044	0.799852866927407	0.9720930232558138
ID6562	6562	12	99.0	285.93718592964825	85.41624790619765	0.0	11.0	11	5.627773420748846	1		831.5999999999985	840.0	0.0	840.0	83160.0	84.00000000000018	0.4834753465868406	6.452963228842594	0.02623849196519136	-0.014348410600607183	7.707340939909074	4.353439345380942	3.029248169769507	1.770402738718909	99.5	38.80565600080003	0.8303150039922615	0.9900497512437811
ID6946	6946	12	116.0	285.8927536231884	85.77971014492753	0.0	16.0	16	6.050259243299904	1		1175.5964912280724	1186.0	0.0	1186.0	134018.0	111.07907725358905	0.49232167577706326	6.983007742084942	-0.21799141443204215	-0.01664069834204161	8.484708125633748	4.560893245400048	3.047199792699183	1.8603171942669603	115.00000000000001	41.95303892224429	0.821071266894966	0.9745762711864407
ID6020	6020	12	95.0	284.5326086956522	84.07789855072464	0.0	0.0	0	5.4115163798060095	1		62.3152173913042	63.0	0.0	63.0	5733.0	6.568204042797852	0.5790488431876598	6.958203224645327	0.28365240760049093	-0.0693847318957424	7.13806143229282	4.548605045003082	2.7604504683014537	1.5692858275603445	92.0	37.62806910044061	0.8165331583738141	0.9735449735449735
ID5925	5925	12	91.0	285.14456721915286	84.0451197053407	0.0	1.0	1	5.367219457003138	1		135.4945054945057	137.0	0.0	137.0	12330.0	14.361502263090232	0.4358397300912375	5.727599726467096	-0.01798469308802625	0.03893994498837305	6.717701251330293	4.500949951964315	2.938188720461232	1.492507431325367	90.5	36.041723978299814	0.8754822200602034	0.9890710382513662
ID6309	6309	12	109.0	285.7341085271318	85.03488372093024	0.0	10.0	10	5.849642105698219	1		749.583333333335	771.0	0.0	771.0	80955.0	127.29340050876196	0.44593550384096275	3.632178288375382	-0.1327635238246648	-0.025757698329612017	7.857814893015135	4.533107329434608	3.0930751529389546	1.7334279384898663	107.5	41.859841408199244	0.7709446003841265	0.947136563876652
ID6501	6501	12	92.0	286.59737827715355	85.45505617977528	0.0	12.0	12	5.322553886092406	1		902.8555555555535	913.0	0.0	913.0	81257.0	96.23865012445793	0.49742899226249104	6.232805927639997	-0.16863842427914102	0.17380244340051357	7.29742116497697	4.312894763004952	-0.08863733683069284	1.6920007479831456	89.0	36.563613684125556	0.8365687687535401	0.994413407821229
ID6246	6246	12	97.0	285.2167530224525	84.68134715025907	0.0	7.0	7	5.542283285500282	1		560.1649484536077	566.0	0.0	566.0	54336.0	57.468592946562694	0.48773146391237737	6.391040751242748	-0.1340208543764296	0.05948784178913345	7.480885149551646	4.343608324373874	2.9543693329761727	1.722274337576238	96.5	38.54792283958981	0.8160846616988127	0.9698492462311559
ID5802	5802	12	100.0	285.72278056951427	84.11976549413735	0.0	3.0	3	5.627773420748846	1		274.22000000000037	283.0	0.0	283.0	27422.0	48.55478630091257	0.35513494412187724	2.9601106016141867	-0.06482776180622454	0.053810925573380346	7.1519949072119315	4.809639627994254	2.8581128260165314	1.487012637201366	99.5	37.67219397135702	0.8810308535283491	1.0
ID7082	7082	12	112.0	285.5699404761905	85.69345238095238	0.0	18.0	18	5.970821321441846	1		1302.3214285714282	1326.0	0.0	1326.0	145860.0	176.39422547215878	0.49164236444302023	4.866855004746841	0.10773766911642332	-0.1530777881421815	7.971147065595903	4.939340945549609	-0.1190094680000768	1.613807824458439	112.0	41.165708918464404	0.8305326095679544	0.986784140969163
ID7022	7022	12	109.0	285.54718417047184	85.59284627092846	0.0	19.0	19	5.903806614136771	1		1346.2000000000025	1397.0	0.0	1397.0	148082.0	262.70584938815546	0.5043625410489802	3.436055359281313	-0.003832667182275294	-0.2864158571066765	7.7435095958791	4.998950357888591	-0.15767554472030876	1.5490271039918326	109.5	40.672240680335605	0.8318169878039766	0.9864864864864866
ID5903	5903	12	98.0	285.64871794871794	84.27264957264958	0.0	5.0	5	5.570925767134184	1		417.306122448979	426.0	0.0	426.0	40896.0	60.54263355349744	0.4438373710699986	4.237688522039174	0.008569338884138382	0.11532117656703114	6.993684666832628	4.719995050193388	2.93025547972051	1.4817144069983892	97.5	38.67224068033562	0.8192487885159285	0.9605911330049262
ID6223	6223	12	99.0	284.984693877551	84.01530612244898	0.0	2.0	2	5.585191925620057	1		203.57142857142836	210.0	0.0	210.0	19950.0	36.361586165259745	0.3468051351868307	2.883266301363579	-0.005705495297418884	0.07410892987003366	6.700209065327843	4.900881345409341	2.933780867519329	1.3671437019392303	98.0	36.71697094474451	0.9134867409428968	0.98989898989899
ID6194	6194	12	97.0	285.5	84.50680272108843	0.0	6.0	6	5.585191925620057	1		490.93877551020313	496.0	0.0	496.0	48112.0	50.1035662097898	0.4803160912172377	6.3585979896157445	0.0264495101402271	0.23271875462573277	7.4568453356658395	4.779724917399245	-0.24338204227347773	1.5600992660730935	98.0	38.78589116296294	0.8186313850748784	0.9849246231155779
ID6930	6930	12	100.0	285.54786324786323	84.71367521367522	0.0	8.0	8	5.570925767134184	1		615.5612244897962	635.0	0.0	635.0	60325.0	109.95051054733293	0.451803194683877	3.48454076791826	-0.011843939878440925	0.07120017018160228	7.25971161388815	4.496181662322698	-0.08742573960356388	1.614639300436502	97.5	38.1311845071176	0.8426629257848484	0.9701492537313433
ID6235	6235	12	100.0	285.60231023102307	84.25082508250826	0.0	4.0	4	5.670035141386943	1		342.0891089108909	349.0	0.0	349.0	34551.0	48.86493610144203	0.4263814445048403	4.185376430056273	-0.07375266052364972	0.07199885398738544	7.376450798483548	4.609077948142652	2.8690765365487043	1.6004178886703535	101.0	38.55859019770829	0.8536678871025657	0.9805825242718448
ID6655	6655	12	114.0	286.2533039647577	85.67474302496329	0.0	14.0	14	6.010671516715934	1		1014.1228070175431	1051.0	0.0	1051.0	115610.0	194.239435327378	0.49685920723608323	3.4660556208458524	-0.011829953536912937	-0.03984848212720446	8.402832802600491	4.552001835575434	2.978253158579091	1.845964282555756	113.49999999999999	42.51893523313404	0.7889345305607524	0.9742489270386264
ID6432	6432	13	176.0	232.94731800766286	296.3477011494253	0.0	15.0	15	7.442171739215616	1		1083.771428571428	1090.0	0.0	1090.0	189660.0	82.39625511601109	0.766236124862401	11.412323653902284	0.05846608389064393	-0.14284095122834461	11.218754513034607	5.168938023584232	2.538781983505807	2.170417687704316	174.0	56.80949007428639	0.6775125279883822	0.943089430894309
ID6049	6049	13	175.0	232.62650046168054	295.1140350877193	0.0	6.0	6	7.579903327627221	1		447.5666666666646	463.0	0.0	463.0	80562.0	83.3428739417568	0.7061390455872358	4.445238445068787	-0.139688525658579	0.21243467961303886	11.26513074301211	5.350037219875761	2.40514384880536	2.105617265831603	180.5	54.77691564211796	0.7559479980222716	0.9652406417112299
ID5922	5922	13	184.0	232.0877192982456	294.9973684210526	0.0	2.0	2	7.776816725043752	1		168.65968586387442	177.0	0.0	177.0	32214.0	37.6042326551815	0.7259450609902106	3.772952513363915	-0.03368407540629783	0.004607597046402441	11.386911091099504	5.518874413351842	-0.7011834619887966	2.0632669342051146	190.0	55.44360221105274	0.7767130232329557	0.9693877551020408
ID6722	6722	13	176.0	232.72441314553993	296.18356807511736	0.0	12.0	12	7.516648508319571	1		844.4916201117305	884.0	0.0	884.0	151164.0	183.17187755530634	0.7597162744182051	3.9808454976131724	-0.10299487485456114	0.11955968317899877	11.545243082961418	5.017977468541633	2.5324522185587095	2.300776190275879	177.5	56.509434817326934	0.6984998127408156	0.9342105263157895
ID6755	6755	13	178.0	232.89962121212122	296.37784090909093	0.0	14.0	14	7.48482063701911	1		1001.4310344827594	1019.0	0.0	1019.0	174249.0	133.02558909846195	0.7688404972899696	6.544303455158409	-0.042332260993556546	0.0833820541400835	11.238735987333577	5.1128643982116095	2.5642888623713906	2.1981290939897975	176.00000000000003	56.68758040220024	0.6882507464325459	0.9238845144356956
ID6118	6118	13	180.0	232.55208333333331	294.8636363636364	0.0	4.0	4	7.48482063701911	1		317.34682080924944	321.0	0.0	331.0	54901.0	34.428320443421526	0.7046805528749382	7.620747823384152	0.17361928439080943	0.08094706165078155	11.011555584137563	5.403742933222281	2.4404277954354816	2.0377645125267483	176.0	53.65852032712945	0.7681484292252019	0.9591280653950953
ID6982	6982	13	176.0	232.41364902506965	296.4155060352832	0.0	18.0	18	7.558877202997177	1		1270.7865168539324	1300.0	0.0	1300.0	226200.0	193.219670771663	0.7754043343969307	5.7448964447743025	-0.23453292557961927	-0.25757730055164746	11.441705189868765	5.558972103842135	2.534191273553211	2.0582411597210077	179.5	55.113682827898465	0.7426008666927141	0.9676549865229112
ID6792	6792	13	176.0	232.50952380952378	295.6361904761905	0.0	8.0	8	7.463526651802308	1		593.6457142857124	604.0	0.0	604.0	103888.0	78.62635464855418	0.7382749100644184	6.4134075577689	-0.007476999548318209	0.0609157020931464	10.787401328108007	5.281040366459185	-0.668133543097785	2.0426659482894105	175.0	54.4919454992326	0.7405992800709312	0.9510869565217391
ID6089	6089	13	172.0	232.5608695652174	295.49323671497586	0.0	7.0	7	7.410023978821114	1		526.8735632183904	533.0	0.0	533.0	91676.0	56.9782038435894	0.7335164982727984	7.825454233822437	-0.021496975222259632	-0.11305441303644047	10.970349094642168	5.2851688309382645	2.4509305394837826	2.0756856489473066	172.5	54.80628042502579	0.721669425811332	0.9556786703601108
ID5902	5902	13	176.0	232.2495238095238	295.06095238095236	0.0	3.0	3	7.463526651802308	1		239.15254237288096	249.0	0.0	249.0	42330.0	48.66647164372612	0.7494079785189629	4.21019631371103	-0.0927742361930403	0.10400345892422641	10.708643260640264	5.463384017861965	-0.6845511129087303	1.960075152255355	175.0	52.24787732887239	0.8055835892901037	0.9749303621169917
ID5778	5778	13	172.0	232.39904761904762	295.17523809523806	0.0	5.0	5	7.463526651802308	1		381.3876404494384	397.0	0.0	397.0	67887.0	77.38217771747797	0.7443824326494046	4.206395206273705	-0.06458596127934318	0.11623319547942107	10.919359463624414	5.324516578712148	2.45632922906496	2.050770112592175	175.0	53.237734055136855	0.7759054240475247	0.9641873278236914
ID6515	6515	13	182.0	232.94474393531	295.68778077268644	0.0	10.0	10	7.684170995435563	1		720.8118279569867	749.0	0.0	749.0	134071.0	142.9272431425034	0.7328600319078861	4.265740531695313	-0.028521536987005085	0.09223774761911827	11.712213696360934	5.129318129898247	2.467734497112918	2.2833860953353025	185.5	56.29970438728371	0.7354303507371458	0.961139896373057
ID6484	6484	13	183.0	232.95923913043478	295.7898550724638	0.0	11.0	11	7.653039857325812	1		804.0327868852441	822.0	0.0	822.0	147138.0	120.52221087715745	0.7615498655579462	5.768196793801643	-0.05046104266714643	0.11357299207770676	11.982455029465457	5.0272507820669095	2.484934507776525	2.38350055505665	184.0	58.10841338317143	0.6847777680986542	0.9292929292929293
ID6900	6900	13	179.0	232.64606741573033	296.1938202247191	0.0	19.0	19	7.527227892173502	1		1354.5197740112994	1370.0	0.0	1370.0	239750.0	145.2150478364082	0.7574804988871686	8.040529777938453	-0.08756102115372347	0.06836813377242963	11.417129049868311	5.192773356334941	2.542628603678836	2.1986573005232257	178.0	55.775064562959805	0.7190344572935232	0.9295039164490861
ID6647	6647	13	179.0	232.88411819021238	295.84256694367497	0.0	9.0	9	7.579903327627221	1		670.4245810055879	678.0	0.0	678.0	120006.0	71.46523205293336	0.7539743934971133	8.065261712369892	0.003938974788327265	0.02781775477296819	11.507957948545403	5.1157888018064535	2.462977181434066	2.24949824834086	180.5	56.21703183619822	0.717713716919123	0.94750656167979
ID6391	6391	13	174.0	232.92254901960786	296.2892156862745	0.0	13.0	13	7.356132180109627	1		941.4619883040951	947.0	0.0	947.0	160990.0	72.41889999180708	0.7439622786266541	11.091612556277857	-0.03487534072356439	-0.007129100125327483	11.078674884305189	5.081177598092409	2.5118746700621974	2.180336087536948	170.0	54.11751086289003	0.7294292247168689	0.9315068493150684
ID5944	5944	13	177.0	232.0338904363974	295.1053853296193	0.0	0.0	0	7.558877202997177	1		24.917127071823142	26.0	0.0	38.0	4510.0	5.446587568824536	0.5983293007130377	3.425133332747984	-0.020611579255334224	-0.00620596616239632	11.041596723847006	5.482266215206871	2.418387491919149	2.014057014090177	179.5	53.44429034179794	0.7897173646518723	0.9728997289972899
ID7033	7033	13	171.0	232.72551928783383	296.4347181008902	0.0	17.0	17	7.323606749544156	1		1219.6084337349355	1227.0	0.0	1227.0	202455.0	95.23366950416694	0.7746050958194775	11.179915505593819	-0.08447762540196652	0.0042942774829553415	11.095820356624383	4.987550577164734	-0.6132810160321199	2.224703325802063	168.5	53.927983735372095	0.7280838585214771	0.9546742209631728
ID6811	6811	13	182.0	232.7973222530009	296.2987072945522	0.0	16.0	16	7.579903327627221	1		1120.7932960893854	1153.0	0.0	1153.0	200622.0	190.525195950257	0.7803323371958233	5.156815904712011	-0.04668501451962864	0.0329085836109495	11.151760769079225	5.333300483224851	2.5681265367315866	2.0909680233010546	180.5	56.67691304408176	0.706113791877019	0.9352331606217616
ID6044	6044	13	183.0	232.29143897996357	294.6848816029144	0.0	1.0	1	7.632215220473915	1		88.03278688524564	90.0	0.0	90.0	16110.0	13.195862504798232	0.6881483810122596	5.438863263176735	-0.12385269259380025	0.035089282765779724	11.217663171582469	5.622011244944984	2.44352590825775	1.9953114077579976	183.0	54.10325953434905	0.7856228246292126	0.9865229110512129
ID6052	6052	14	143.0	276.54382929642446	93.24625144175317	0.0	6.0	6	6.782018766824356	1		460.7777777777785	464.0	0.0	464.0	66352.0	38.66666666666672	0.5302358333072658	8.258391997772748	0.0021535238794722672	0.07118606548843898	9.641259838369905	5.084458096754769	0.2074695189436273	1.8962217123047158	144.5	50.24702929237057	0.7192120086422437	0.9444444444444444
ID6885	6885	14	167.0	274.23838383838387	94.92323232323233	0.0	16.0	16	7.247146419131151	1		1167.8353658536582	1175.0	0.0	1175.0	191525.0	91.7520851095566	0.5586094436633211	9.123608606048071	0.024731751253712395	-0.041159998766126554	11.144575151190848	5.043593308350029	0.07248924036649633	2.2096498408664726	165.0	53.9016892392373	0.7136562219399294	0.9705882352941176
ID6567	6567	14	172.0	276.1345029239766	93.90545808966861	0.0	10.0	10	7.377736139048901	1		743.0532544378707	761.0	0.0	772.0	125576.0	116.04013367483805	0.5294857063734487	4.43353900778718	-0.0019142313935844443	-0.026884418469464686	10.970023928349091	5.281738447717595	0.11128588090825052	2.0769722009028264	170.99999999999991	53.81702967864085	0.7419361399732941	0.9526462395543169
ID7048	7048	14	171.0	274.20907297830377	94.91321499013807	0.0	17.0	17	7.334464586120832	1		1241.0000000000052	1241.0	1241.0	1241.0	208488.0	5.2452286344543035E-12	0.4520481872100822	1.4731299418106553E14	0.025453398497999855	-0.11632286192712399	11.085398453680805	5.301207942414167	0.053893872726948254	2.0911080218129534	169.0	53.9016892392373	0.7309569788354429	0.9854227405247813
ID6633	6633	14	170.0	274.68962075848304	94.78443113772455	0.0	14.0	14	7.2909362219603215	1		1019.1428571428536	1044.0	0.0	1044.0	171216.0	159.63919969860262	0.4463921174180305	3.940542260416899	0.08787264722026421	0.06565439766378628	11.137299706807502	5.000280789342119	0.11299040782378915	2.227334858983554	167.0	53.84372379528903	0.7238626353993619	0.962536023054755
ID6154	6154	14	143.0	276.8390216154721	92.65813424345848	0.0	1.0	1	6.828791864299668	1		102.662162162162	107.0	0.0	107.0	15194.0	21.17454319807143	0.45405344848591084	3.0279797054926525	0.2924631275502113	0.12637661554120624	10.029023955884515	4.986928127456795	0.2808343556237586	2.0110624616118256	146.5	48.32922353430317	0.788184433221699	0.9799331103678928
ID6156	6156	14	146.0	276.77027027027026	92.90090090090091	0.0	4.0	4	6.863662517577697	1		323.0872483221483	332.0	0.0	332.0	48140.0	53.84285604522495	0.5096284709532366	4.051401915617657	-0.07920169852287806	-0.007705841405823228	9.80102103909574	5.010286035352317	0.22182103132279352	1.9561799406142177	147.99999999999997	48.680275235921286	0.7848118092024471	0.9768976897689771
ID5932	5932	14	153.0	276.55777777777774	92.6888888888889	0.0	2.0	2	6.909882989426709	1		173.1891891891897	178.0	0.0	178.0	25632.0	28.962878270390508	0.500510863691369	3.989178043682078	0.0781509200620484	0.025547527142038427	10.087556080279585	4.931804098923625	0.2478690479033976	2.045408916887273	149.99999999999997	49.29469912295636	0.7757123087015678	0.9677419354838708
ID6956	6956	14	169.0	273.53903903903904	94.79529529529529	0.0	19.0	19	7.280013464932681	1		1365.2484848484892	1382.0	0.0	1382.0	225266.0	151.68860135562954	0.5680790948110397	6.521231153534698	0.028044807809140343	-0.2826419800371533	10.912345433991359	5.615115453755731	0.06790142342988474	1.943387544541496	166.49999999999997	53.0930269523282	0.7422481598226809	0.9910714285714286
ID6099	6099	14	146.0	276.6853107344633	93.61977401129943	0.0	7.0	7	6.852058684228348	1		528.7074829931986	536.0	0.0	536.0	77720.0	62.305831087121746	0.538754569471675	5.942078303125609	0.01011677866787087	0.03793734560497578	10.036342414269976	4.877408848310703	0.19054863924353693	2.0577201391976963	147.5	49.21394703741582	0.7652890321985486	0.9577922077922078
ID5780	5780	14	146.0	276.4786756453423	92.99270482603815	0.0	5.0	5	6.875246766356311	1		387.24324324324226	398.0	0.0	398.0	57312.0	64.75969411019925	0.5217095071740417	4.100209549216552	0.08917000450359294	0.021717426521905687	9.727142205861917	5.098112894707977	0.22488896127169844	1.9079887807033535	148.49999999999997	48.11782403867815	0.8059801730284454	0.9834437086092713
ID6455	6455	14	170.0	275.30811078140454	94.62858555885262	0.0	13.0	13	7.323606749544156	1		960.0000000000015	960.0	960.0	960.0	159360.0	1.482400697545567E-12	0.43062452739244517	3.8986003200057594E14	0.15993669182054596	0.006668115428088259	11.190960728483713	5.00713821711736	0.10248675931548878	2.2350013607026846	168.5	53.565162907327775	0.7379805385472396	0.9711815561959655
ID7063	7063	14	175.0	274.0768115942029	94.87004830917874	0.0	18.0	18	7.410023978821114	1		1318.0000000000002	1318.0	1318.0	1318.0	225378.0	2.280414409792334E-13	0.5541762226863041	4.121727321336975E15	0.09513599813754198	0.12244071978734218	11.36966170712614	5.143642598346128	0.040991838390053735	2.2104299608184106	172.5	55.02410673410977	0.7159669276775278	0.9583333333333334
ID6713	6713	14	168.0	276.60746268656715	93.72189054726368	0.0	9.0	9	7.301842639757785	1		684.4790419161656	697.0	0.0	697.0	114308.0	92.85452012427939	0.5171940788358478	5.025734082397764	-0.2083600245861482	0.02483294288202891	11.360885262798094	4.967445052481172	0.14720645216273556	2.287068129142865	167.5	54.01822215523546	0.721346787765596	0.9571428571428572
ID5977	5977	14	139.0	276.8952912019826	92.68959107806691	0.0	0.0	0	6.543139895472192	1		43.343283582089455	44.0	0.0	44.0	5808.0	5.355208942817485	0.3903887227680468	4.545026416311023	0.15032433753883484	0.03763892979437631	9.780017120649	4.575376254974587	0.2883524067748191	2.1375328662895554	134.5	47.66111756584359	0.7440527142191912	0.96415770609319
ID6617	6617	14	175.0	274.4942857142857	94.92380952380952	0.0	15.0	15	7.463526651802308	1		1088.674418604652	1108.0	0.0	1108.0	187252.0	145.47268724258188	0.5580280348148242	5.360771578211478	0.14447018910324774	0.2156642730278849	11.287496618238748	5.42605265404499	0.06174744393409909	2.0802408929489826	175.0	54.7301163639835	0.7341675242715604	0.958904109589041
ID5754	5754	14	146.0	277.1009070294785	93.05668934240363	0.0	3.0	3	6.840435166640879	1		254.72972972972886	260.0	0.0	260.0	37700.0	36.76448200833818	0.5236435698441785	4.762484451914908	0.03538515771356394	0.03508770516742052	10.456357492012781	4.668645354284055	0.2754885370490311	2.2396983918296107	147.0	50.24339614892798	0.7317609400341762	0.9514563106796118
ID6395	6395	14	168.0	276.0820591233435	94.4796126401631	0.0	12.0	12	7.214129635032196	1		893.4506172839527	899.0	0.0	899.0	144739.0	70.63211069852314	0.5103760773056553	8.548768878481814	0.2627257398123232	0.048499330665449335	10.896478815445814	5.010011809152768	0.08704611993343092	2.174940744758143	163.49999999999997	52.10317022606374	0.7568317158801015	0.967455621301775
ID6846	6846	14	157.0	276.84069400630915	93.7397476340694	0.0	8.0	8	7.102965363855495	1		616.1509433962242	624.0	0.0	624.0	97968.0	69.76254378194015	0.5222782006701944	6.060419352567523	0.21026782230520205	-0.05072813445956994	10.816663254675387	5.039115759889277	0.16890452637485032	2.1465399427365126	158.5	51.906765975233796	0.7392497530634285	0.9753846153846155
ID6527	6527	14	169.0	276.35085085085086	94.3018018018018	0.0	11.0	11	7.280013464932683	1		817.9457831325311	833.0	0.0	833.0	135779.0	111.30211444119077	0.515847045166124	5.00168877006761	0.004997775383886476	-0.057412328139289565	11.159405221648017	4.930589565653931	0.10500841502802682	2.2633003767710633	166.50000000000006	53.637615742779246	0.7272524156557747	0.9708454810495631
ID6977	6977	15	178.0	230.79178208679593	358.11311172668513	0.0	16.0	16	7.579903327627221	1		1123.6871508379872	1130.0	0.0	1130.0	201140.0	84.46016548096824	0.9889191531509225	13.23022227890552	-0.10451948680724482	0.17056161813794896	10.70982259344782	5.570075700790924	-0.8825095316978767	1.9227427361403862	180.5	54.801230884827575	0.755277320341361	0.9626666666666667
ID6084	6084	15	150.0	230.85123042505595	357.12639821029086	0.0	6.0	6	6.886811529393324	1		458.09395973154227	474.0	0.0	474.0	68256.0	85.64866499029569	0.9636363636363634	5.249477482293212	0.10749272076067119	-0.1416107382901005	10.025690783268443	5.10207134224428	2.2797949174102157	1.9650236366272331	149.0	48.75146859081813	0.787808616609736	0.9644012944983819
ID6824	6824	15	178.0	230.60299625468167	358.0355805243446	0.0	19.0	19	7.527227892173502	1		1321.0726256983294	1336.0	0.0	1336.0	236472.0	140.82234516625277	0.9701511203751956	9.238999981777834	-0.02181188864070429	0.03236535626525746	10.471570212401888	5.487693117923153	-0.8656573447835952	1.9081916549234643	178.0	56.43427235696245	0.7023345072146384	0.9393139841688655
ID6410	6410	15	155.0	230.958071278826	357.35953878406707	0.0	10.0	10	7.114159957663499	1		706.9875776397497	725.0	0.0	725.0	113825.0	113.19960178693476	0.9703483477162701	6.151507193042237	-0.07443434529811356	0.17184208548388286	10.024468963849207	5.306202175674469	2.2211963269107224	1.8891984571950469	158.99999999999997	51.92872367953469	0.7409547582824522	0.9492537313432834
ID6635	6635	15	168.0	230.8606237816764	357.9727095516569	0.0	12.0	12	7.377736139048903	1		829.2080924855463	859.0	0.0	859.0	143453.0	157.630317232679	0.9839746187603488	5.217969811739622	0.01438716290782099	-0.02072604100172668	10.096716246579772	5.530128269126004	-0.947503921649533	1.8257652906440605	171.0	51.451512424700454	0.8117264236770446	0.9688385269121813
ID6348	6348	15	169.0	230.96686159844057	357.85185185185185	0.0	11.0	11	7.377736139048903	1		776.5116279069769	795.0	0.0	795.0	133560.0	120.16818080035408	0.9920488165680472	6.436081561284812	-0.08089430681434102	0.07294882349222948	10.106538650351345	5.559883294328678	2.2251715517676316	1.817760934057816	171.0	52.60490785111472	0.7765214307443491	0.957983193277311
ID6317	6317	15	173.0	231.00857142857143	357.9342857142857	0.0	15.0	15	7.463526651802308	1		1059.8381502890177	1066.0	0.0	1066.0	183352.0	81.04647920735124	0.9885706735374755	13.001758151907604	-0.14820764335559142	0.1673234117857135	10.549729255697647	5.515449711671565	-0.8998014905248728	1.9127595766801664	175.0	53.730206343196194	0.7617472514571539	0.9776536312849162
ID6544	6544	15	160.0	230.77709611451942	357.51738241308794	0.0	9.0	9	7.203090409536582	1		655.875	660.0	0.0	660.0	104940.0	52.17758139277826	0.9836715949535022	12.466584491474636	-0.009087710517050086	0.19991235832767607	10.181512054756583	5.401587206844401	2.211817993278112	1.8849111686756617	163.0	50.68758040220024	0.7972496688644195	0.9760479041916168
ID6033	6033	15	159.0	230.95275181723778	357.06697819314644	0.0	7.0	7	7.147638542378763	1		521.4000000000011	528.0	0.0	528.0	83424.0	58.8462659721743	0.987460323680395	8.804471648529466	-0.06129792541304851	0.12127973428632037	10.137697691570683	5.1744343516420805	-0.9230619209458565	1.9591895466513234	160.5	50.82761514126274	0.7807022572723612	0.9610778443113772
ID7093	7093	15	178.0	230.5601851851852	357.9861111111111	0.0	18.0	18	7.569397566060481	1		1253.0	1267.0	0.0	1267.0	226793.0	132.81361208684731	0.985131027684219	9.36360961255696	-0.01217512999221155	0.04306061960008071	10.300621512834464	5.5987649519088265	-0.8626856917285881	1.8398024566690554	180.0	56.445627845826166	0.7099401745241901	0.9473684210526317
ID5782	5782	15	149.0	231.00953984287315	356.6032547699215	0.0	5.0	5	6.8752467663563115	1		393.57142857142924	399.0	0.0	399.0	57855.0	46.38064664880857	0.9730602707717684	8.369820587821923	-0.09754392046486662	0.27464832581006465	9.9307796920957	5.1867638104295555	2.212440930245343	1.9146388875712572	148.5	48.41064524499806	0.7962594054191193	0.9611650485436893
ID6710	6710	15	171.0	230.90524781341108	357.8906705539359	0.0	14.0	14	7.388514429878317	1		990.3488372093051	1002.0	0.0	1002.0	170340.0	107.73204439930053	0.9882701947011286	9.138472003396137	-0.16996072538020893	0.21610016742973887	10.443044321945962	5.471568528084737	-0.9189050878134501	1.9086015771059777	171.50000000000003	53.95970161107649	0.7401758473651443	0.9607843137254903
ID6135	6135	15	149.0	231.00953984287315	356.6032547699215	0.0	4.0	4	6.8752467663563115	1		321.5646258503406	326.0	0.0	326.0	47270.0	37.89496442985368	0.9686407167836164	8.350510315966396	-0.09754392046486662	0.27464832581006465	9.9307796920957	5.1867638104295555	2.212440930245343	1.9146388875712572	148.5	48.41064524499806	0.7962594054191193	0.9611650485436893
ID6871	6871	15	182.0	230.74351851851853	357.98055555555555	0.0	17.0	17	7.56939756606048	1		1177.269230769233	1197.0	0.0	1197.0	214263.0	152.82919017146443	0.981346725427898	7.630648936420554	-0.08612224665431938	0.09160148371781482	10.643636570936337	5.544804180451919	-0.8673773516302262	1.9195694247346435	179.99999999999997	55.56142592210051	0.7327158788601791	0.9374999999999997
ID5882	5882	15	155.0	230.92950819672132	356.4267759562842	0.0	3.0	3	6.967227399979714	1		237.2549019607845	242.0	0.0	242.0	36300.0	33.663100486516655	0.9867118290776447	7.000781666242443	0.010341264952115046	0.048610245252759705	9.734881591846381	5.212870251375267	2.260858862651583	1.8674705339689033	152.5	48.82761514126274	0.8038012589809056	0.9561128526645768
ID6778	6778	15	161.0	231.0102880658436	357.1656378600823	0.0	8.0	8	7.1809610472257885	1		579.074074074075	590.0	0.0	590.0	93810.0	79.78858365352433	0.9833679833679833	7.19674520717629	-0.006970494429828964	0.03282013738748576	9.93747577774231	5.290116641133427	-0.8865876089406848	1.878498424868978	162.0	51.005760726136046	0.7825037366420096	0.9557522123893806
ID6075	6075	15	157.0	230.37393162393164	356.2061965811966	0.0	1.0	1	7.046725639945928	1		97.09032258064525	101.0	0.0	101.0	15049.0	19.5462713559707	0.9823743461450989	4.92303994787238	0.03475374641885275	0.0506125923600404	10.233109489289014	5.077783245024872	2.269045025851883	2.0152710337360786	156.0	50.11157957503715	0.7806534395200773	0.9719626168224299
ID5948	5948	15	149.0	230.40939597315437	356.7841163310962	0.0	0.0	0	6.886811529393324	1		28.000000000000036	28.0	28.0	28.0	4144.0	3.5647772574157865E-14	0.9822616407982262	7.784340706886159E14	-0.05233125235017063	0.010981218889748337	9.692561086408524	5.119057549916802	2.2761113601873237	1.8934268645926933	149.0	49.6639870797876	0.7591244297930758	0.9490445859872612
ID5917	5917	15	149.0	230.40939597315437	356.7841163310962	0.0	2.0	2	6.886811529393324	1		176.00000000000028	176.0	176.0	176.0	26048.0	2.851821805932629E-13	0.9822616407982262	6.116267698267699E14	-0.05233125235017063	0.010981218889748337	9.692561086408524	5.119057549916802	2.2761113601873237	1.8934268645926933	149.0	49.6639870797876	0.7591244297930758	0.9490445859872612
ID6302	6302	15	173.0	231.00857142857143	357.9342857142857	0.0	13.0	13	7.463526651802308	1		920.6473988439278	926.0	0.0	926.0	159272.0	70.40247630957495	0.9885706735374756	13.00175815190762	-0.14820764335559142	0.1673234117857135	10.549729255697647	5.515449711671565	-0.8998014905248728	1.9127595766801664	175.0	53.730206343196194	0.7617472514571539	0.9776536312849162
ID6112	6112	16	137.0	261.38847117794484	377.4185463659148	0.0	7.0	7	6.506551687525748	1		527.7272727272714	540.0	0.0	540.0	69660.0	80.78423726803663	0.9369061616193713	6.319757588882948	-0.029169950318961673	0.026972456395868122	9.017686282271267	5.010472845112892	2.3597275098623443	1.7997675191607765	133.0	44.958150166379276	0.8268840938545715	0.981549815498155
ID6753	6753	16	146.0	261.07062146892656	379.0593220338983	0.0	14.0	14	6.852058684228348	1		983.3741496598656	1018.0	0.0	1018.0	144556.0	185.15773397422754	0.907547252523102	5.05360004481885	-0.13739020369460686	0.1238457925035806	9.416362054225791	5.222249925231085	2.3578016861912663	1.8031235940530204	147.5	47.10905480493804	0.8352050335429343	0.9866220735785953
ID7009	7009	16	142.0	260.90841865756545	379.080204778157	0.0	16.0	16	6.828791864299668	1		1105.6107382550329	1144.0	0.0	1144.0	164736.0	206.71323364746496	0.9145588624112926	5.109835303454877	-0.015265817326300326	0.025406691021257945	9.229562453193667	5.191061823922785	-0.7799333527379153	1.7779719768814208	146.5	48.17071418279177	0.793380127695006	0.966996699669967
ID6786	6786	16	136.0	261.30392156862746	377.76960784313724	0.0	8.0	8	6.579524642479541	1		593.6029411764692	598.0	0.0	598.0	80730.0	51.27807695761041	0.9434592113498852	11.239371043687234	0.07007131380750892	0.22713932703345613	8.968345132806713	5.250028782809008	2.383577258007171	1.7082468504121673	136.0	46.515447322296936	0.7898677259016017	0.9477351916376306
ID6117	6117	16	132.0	261.2020202020202	377.6628787878788	0.0	6.0	6	6.4820448144285745	1		457.9696969696976	476.0	0.0	476.0	60452.0	91.21603744369997	0.9312709653373091	4.8420401669424065	-0.017728025747126314	0.056481120949506615	8.858245605932765	4.980869072658355	-0.7793383955255121	1.7784538153308662	132.0	45.153785069346924	0.8135710238988235	0.9705882352941176
ID6533	6533	16	126.0	261.3643410852713	378.1963824289406	0.0	10.0	10	6.407961869245868	1		730.0076335877865	753.0	0.0	753.0	95631.0	130.052740555113	0.9261812116280997	5.398047641327769	0.030759857075092	0.17165664585337598	8.83634493722387	4.921750813067584	2.3547377046964244	1.795366176150725	129.0	44.71193891514396	0.8108724921431463	0.9699248120300752
ID5706	5706	16	130.0	260.9392156862745	377.0372549019608	0.0	3.0	3	6.370597341571143	1		249.95275590551142	256.0	0.0	256.0	31744.0	39.03231430244715	0.9636464198297547	6.285184706809416	0.0398324227987875	-0.06913006889114387	8.758555693477744	4.88025649909042	2.4426202025440213	1.794691671454187	127.49999999999999	43.87298682743824	0.8323876831629066	0.9695817490494295
ID5931	5931	16	127.0	260.7165354330709	377.0616797900263	0.0	0.0	0	6.358093703724522	1		23.80952380952376	24.0	0.0	24.0	3000.0	2.138089935299389	0.9691754271715197	10.96156902032678	0.03743772220818881	-0.0244199173790059	8.333884487608193	5.081548117196412	2.479975847083787	1.6400286478456407	127.0	44.16004682467329	0.8183791090953668	0.9621212121212122
ID6732	6732	16	138.0	261.22671568627453	378.90808823529414	0.0	12.0	12	6.579524642479541	1		881.4705882352916	888.0	0.0	888.0	119880.0	76.14537180327369	0.8863490931215707	10.878701167001502	0.031445344225324925	0.22161840947271477	9.070583147475205	5.125691356379836	-0.8425879250386826	1.7696311613037816	136.0	46.338640052031025	0.7959067803593106	0.951048951048951
ID7020	7020	16	145.0	261.01428571428573	379.07142857142856	0.0	17.0	17	6.6755811781245455	1		1211.4084507042242	1220.0	0.0	1220.0	172020.0	102.38012571219559	0.9091738960337322	11.269545630044417	-0.07031618878295914	-0.01938345445811871	9.522155919557589	5.123370793851214	2.2880746102486276	1.8585724716597818	140.0	48.23366516627431	0.756201215763699	0.958904109589041
ID5901	5901	16	125.0	260.7473544973545	377.09391534391534	0.0	2.0	2	6.333012368467128	1		167.50793650793653	173.0	0.0	173.0	21106.0	30.45199396604336	0.9523009327063904	5.366326556401081	-0.020550254549709483	0.07565871868294215	8.457807312965766	5.014532720867358	2.4763804517916244	1.6866591133745417	126.0	43.17728689241126	0.8493167915937117	0.980544747081712
ID6518	6518	16	141.0	261.3619883040936	378.4859649122807	0.0	11.0	11	6.734920844463591	1		785.1517241379332	831.0	0.0	831.0	113847.0	190.38864969066535	0.9182033335220223	3.948087365527449	-0.06728134412328415	0.03160810615302507	9.178617086583582	5.353549999341032	-0.8253590601620128	1.7144917088125406	142.5	46.31138618628965	0.8349282725665571	0.9930313588850174
ID6103	6103	16	132.0	261.48966408268734	377.08527131782944	0.0	4.0	4	6.407961869245868	1		317.0	317.0	317.0	317.0	40576.0	0.0	0.9595406191099896	Infinity	0.0017925741192086626	-0.014548367029860022	8.585903306569795	4.962692834887749	2.428840621887318	1.7300896090547582	129.0	46.318427571709506	0.7556000177180986	0.9485294117647058
ID6583	6583	16	131.0	261.26691729323306	378.09273182957395	0.0	9.0	9	6.506551687525748	1		643.0746268656719	668.0	0.0	668.0	86172.0	127.08026158769937	0.9314837447562371	4.880872836120458	0.06289907006488597	0.07590409435055288	8.681134161375192	5.1595824180270125	-0.7643486606603617	1.6825265027348466	133.00000000000003	45.85514860816777	0.7948502121446956	0.9602888086642599
ID5784	5784	16	129.0	261.5	377.3146766169154	0.0	5.0	5	6.530966601401967	1		385.0746268656725	400.0	0.0	400.0	51600.0	76.09596502257429	0.9469249151050184	4.922430700717721	-0.025270643276730762	0.03793969498607482	8.808556169782161	4.982448104066538	2.38160163122331	1.7679172940291856	134.0	44.79461146622947	0.8391954381128776	0.9781021897810219
ID6392	6392	16	145.0	261.01428571428573	379.07142857142856	0.0	15.0	15	6.6755811781245455	1		1074.3802816901427	1082.0	0.0	1082.0	152562.0	90.79942296770122	0.9176975576516523	11.324639785942153	-0.07031618878295914	-0.01938345445811871	9.522155919557589	5.123370793851214	2.2880746102486276	1.8585724716597818	140.0	48.23366516627431	0.756201215763699	0.958904109589041
ID6425	6425	16	140.0	261.12350119904073	378.90887290167865	0.0	13.0	13	6.651697090182843	1		926.9361702127683	954.0	0.0	954.0	130698.0	158.95166438556853	0.8903493604249437	5.493297522217814	0.06968169536237752	0.13141342353977892	9.026714299988814	5.197532963864301	2.3173456698332546	1.7367305532734063	139.0	46.40025272090615	0.811304663450048	0.9619377162629758
ID6809	6809	16	147.0	261.07785467128025	379.17704728950406	0.0	18.0	18	6.782018766824356	1		1271.1111111111138	1280.0	0.0	1280.0	183040.0	106.66666666666623	0.8578556348574395	11.004923587081963	-0.06095352139517009	0.10983466960213152	9.30062513680181	5.287691639825372	-0.8225427569001393	1.7589197272307213	144.5	47.05426257590315	0.8201244657163836	0.9697986577181208
ID6078	6078	16	133.0	260.82704402515725	376.9364779874214	0.0	1.0	1	6.494309810853826	1		101.20930232558156	102.0	0.0	102.0	13056.0	8.980599244521368	0.9378623157965488	10.908405624098723	0.04408805606681825	-0.046587826161728366	8.563410559017534	5.168957825606621	2.464878908907434	1.6566996380963013	132.5	45.22201715682016	0.8141902201718232	0.9706959706959707
ID6847	6847	16	156.0	261.0097402597403	379.2738095238095	0.0	19.0	19	7.001408606295148	1		1328.6322580645153	1346.0	0.0	1346.0	205938.0	152.39810389090613	0.8654948044547478	8.089573884400172	-0.048189571008043774	0.010918487010522754	9.733667965277888	5.181405980346128	2.334465625345362	1.8785765875515628	154.0	49.55407358238753	0.788082823633106	0.9595015576323987
ID6624	6624	17	145.0	446.66262975778545	454.60726643598616	0.0	12.0	12	6.782018766824356	1		849.0625	855.0	0.0	855.0	122265.0	71.25	0.9725079349927211	11.750576701268741	-0.00974475408653307	0.01905103582914865	8.565363249489895	5.641243546505322	2.415149093444255	1.5183466515633823	144.5	46.745833262300195	0.8309825419384304	0.9537953795379538
ID6564	6564	17	138.0	446.2057387057387	454.27045177045176	0.0	9.0	9	6.591608260818253	1		649.4598540145971	664.0	0.0	664.0	88976.0	97.5329517920616	0.9704820899542149	6.559125962367607	-0.031524111053800305	0.08985141025669069	8.589015363851763	5.345414960449534	-0.5875505543377941	1.6068004874086428	136.5	46.30661888420889	0.799938080983512	0.9578947368421052
ID6820	6820	17	155.0	446.38602150537633	454.9021505376344	0.0	19.0	19	7.024103669400641	1		1316.8974358974363	1334.0	0.0	1334.0	205436.0	150.55772355616648	0.9827228175097599	8.67057588442639	-0.04008198001062957	0.07086993990272586	8.983253821236925	5.751402417141376	-0.7274786746787811	1.5619240612452012	155.0	49.1087438506449	0.8076513274738936	0.9657320872274143
ID6375	6375	17	142.0	446.6582125603865	454.3997584541063	0.0	10.0	10	6.627726932618989	1		702.3913043478249	718.0	0.0	718.0	96930.0	105.08775858360309	0.9708029197080292	6.584834585617916	-0.018248700890893657	0.019714788366385076	8.532873734167941	5.410988211250896	2.4584789566660885	1.5769529337406074	138.0	45.21134979870168	0.8483869977765096	0.9616724738675958
ID5800	5800	17	135.0	445.8796992481203	453.52756892230576	0.0	0.0	0	6.506551687525748	1		6.9469696969696875	7.0	0.0	7.0	917.0	0.6092717958449397	0.970147566008933	11.229317663698602	-0.0686030993130104	-0.04066884530584028	8.023023770545578	5.548594726299617	-0.49423300911586326	1.4459559881923776	133.0	44.543160715543266	0.8423633123197369	0.9708029197080292
ID6285	6285	17	152.0	446.45439739413683	454.8583061889251	0.0	13.0	13	6.990033442639017	1		907.0649350649347	919.0	0.0	919.0	139688.0	104.3869545429602	0.9912380518889394	8.651211496968402	-0.05821035609592301	0.09185381817784671	8.868490548343356	5.797302081560244	-0.7380638257280933	1.5297616759616146	153.5	48.817635913889475	0.8094028993043808	0.9654088050314465
ID6767	6767	17	138.0	446.4852941176471	453.9644607843137	0.0	8.0	8	6.579524642479541	1		566.1333333333336	579.0	0.0	579.0	76428.0	85.6656813153543	0.9801455989410988	6.54237326009155	0.012155846300124323	0.04951330102255583	7.980830097609763	5.562525236925373	-0.6240546227885091	1.4347494631810576	136.0	44.373825194236886	0.8679506565825628	0.9611307420494699
ID5969	5969	17	135.0	445.8796992481203	453.52756892230576	0.0	1.0	1	6.506551687525748	1		79.3939393939396	80.0	0.0	80.0	10480.0	6.963106238227906	0.9701475660089331	11.22931766369861	-0.0686030993130104	-0.04066884530584028	8.023023770545578	5.548594726299617	-0.49423300911586326	1.4459559881923776	133.0	44.543160715543266	0.8423633123197369	0.9708029197080292
ID6289	6289	17	153.0	446.4050701186623	454.8818770226537	0.0	15.0	15	7.012765318716695	1		1037.522580645164	1058.0	0.0	1058.0	160816.0	146.23181807210716	1.0	7.095053554853293	-0.039469629252557044	0.09002449971572277	8.914115035255657	5.794073372846862	-0.7327857921512371	1.5384884625435444	154.5	48.93059826577159	0.8109186638412227	0.965625
ID6866	6866	17	157.0	446.2632696390658	454.9692144373673	0.0	17.0	17	7.069275219628611	1		1172.1656050955405	1195.0	0.0	1195.0	184030.0	164.1257666271373	0.9913793103448277	7.110957158653721	-0.038288689252229766	0.0021460738702312994	9.1130571991581	5.701660130726855	2.4388985999643404	1.5983164534916527	157.0	49.580879805644464	0.8025665565338109	0.9486404833836858
ID6676	6676	17	144.0	446.5845070422535	454.71596244131456	0.0	14.0	14	6.723094811029982	1		980.9929078014163	988.0	0.0	988.0	138320.0	83.20460980137221	0.9674402493938344	11.595008597726371	-0.011403832273877127	0.03350055350902975	8.40426687191651	5.630231602277001	2.4387115985957886	1.4927035805272422	142.0	46.79056352670909	0.8150451304203188	0.9435215946843853
ID7094	7094	17	154.0	446.28952991452996	454.99679487179486	0.0	18.0	18	7.046725639945928	1		1259.871794871791	1268.0	0.0	1268.0	196540.0	101.52124951242509	0.9787234042553191	12.276491791723329	0.012478812557141481	0.008634534856056421	8.838181960071028	5.779622213676221	2.394778622377495	1.529197174714532	156.0	51.96171443514112	0.7260516533142861	0.9313432835820895
ID6040	6040	17	133.0	446.3745247148289	453.65082382762995	0.0	5.0	5	6.469756566762653	1		370.3206106870223	379.0	0.0	379.0	48512.0	56.911167915184855	0.9743895525014175	6.422589366568807	0.03832597859988842	0.02210903939928437	7.986694791863235	5.417554786888691	2.531671373813355	1.4742250159042702	131.5	43.7326411340826	0.8640208129613444	0.9669117647058824
ID6296	6296	17	142.0	446.6248527679623	454.68610129564195	0.0	11.0	11	6.711247938722454	1		777.3669064748216	783.0	0.0	783.0	108054.0	66.41319319394185	0.9719262812421106	11.538366577674742	0.092199098559214	-0.11226405446265687	8.417281639784713	5.580427689711131	-0.6825478320272529	1.5083578011957772	141.5	45.83836854465754	0.8462681570699296	0.9758620689655172
ID6073	6073	17	128.0	446.5184453227932	453.663372859025	0.0	4.0	4	6.345565428096185	1		308.99999999999966	309.0	309.0	309.0	39243.0	3.4241125315650503E-13	0.9791395045632333	8.929119010706316E14	-0.13379881397723664	0.013958034193696112	8.072581984830856	5.314120476282175	-0.5994948377287476	1.5190814775201587	126.5	43.640871103278485	0.834667623859399	0.9730769230769231
ID5849	5849	17	140.0	446.121266427718	453.4068100358423	0.0	3.0	3	6.6636498349357165	1		225.72857142857063	229.0	0.0	229.0	31602.0	27.27210155313233	0.9903503179225613	8.23677582322153	-0.006020005464246886	0.03905425335211066	8.391337735082715	5.542600836569691	-0.5479324731239003	1.5139711450475124	139.5	44.513859933299386	0.8846949775858608	0.9893617021276596
ID5723	5723	17	142.0	445.9208633093525	453.4568345323741	0.0	2.0	2	6.651697090182843	1		147.74100719424436	151.0	0.0	151.0	20536.0	22.02216871518883	0.9805825242718447	6.642968176260636	-0.017510221916251578	0.04028710537545776	8.14993432697856	5.616521405305056	-0.5226743729916796	1.4510644113775801	139.0	44.558590197708284	0.8797550754924278	0.9858156028368794
ID5854	5854	17	137.0	446.5356703567036	453.71771217712177	0.0	6.0	6	6.567418791116007	1		438.87218045112655	449.0	0.0	449.0	58370.0	66.92152952637157	0.9751448327415435	6.475485965287232	0.03460944471863036	0.07687696136443757	8.306187921031752	5.383193919673835	2.500971532655544	1.5429850837576773	135.5	44.80123088482756	0.8483386758583903	0.9678571428571429
ID6974	6974	17	155.0	446.2756613756614	454.8904761904762	0.0	16.0	16	7.080523079119723	1		1070.650000000003	1127.0	0.0	1127.0	171304.0	246.3951471791992	0.9955543206446233	4.335575708550324	-0.04299078153830499	0.051802151771274965	8.953560259291473	5.850752074941462	-0.6934600877346413	1.5303263827635452	157.5	49.50976528480041	0.8074370755296969	0.9662576687116564
ID5727	5727	17	132.0	446.54375804375803	454.1718146718147	0.0	7.0	7	6.420368389804505	1		515.0	515.0	515.0	515.0	65920.0	0.0	0.9695817490494297	Infinity	0.013068437657467024	0.04130581387134231	8.195779226734349	5.277122438128482	-0.6296603992983304	1.5530773300838856	129.5	45.12190058971609	0.7992908911137508	0.9452554744525548
ID6913	6913	18	172.0	157.74705882352941	368.73627450980393	0.0	16.0	16	7.356132180109627	1		1179.0000000000027	1179.0	1179.0	1179.0	199251.0	2.736592545498563E-12	0.9767441860465118	4.257591849693652E14	0.10728610681274613	-0.287318900162731	11.157254750035744	5.367384864766421	0.03208830519314221	2.0787133829877296	170.0	53.9016892392373	0.7352821680593211	0.9883720930232558
ID6690	6690	18	166.0	157.80901722391084	368.07852077001013	0.0	9.0	9	7.236157563046397	1		681.5853658536593	690.0	0.0	690.0	111780.0	75.96365795918605	0.9877671278857272	8.917301446202467	0.05748709339458505	-0.029265570471894025	10.633373090932825	5.150104137322629	0.015616949128254953	2.0646908892333133	164.5	52.60332046211717	0.7470496190380645	0.9536231884057971
ID6180	6180	18	158.0	157.51380042462847	366.96921443736727	0.0	1.0	1	7.069275219628611	1		110.85443037974721	113.0	0.0	113.0	17515.0	15.471290835587263	0.9785893353208212	7.087634520835702	0.003266300801424089	-0.05095147258153376	10.088145632595968	5.146051307728698	3.104011818164745	1.9603663137685567	157.0	50.623085299954255	0.7698609578702409	0.9544072948328267
ID5958	5958	18	161.0	157.73068783068783	367.14444444444445	0.0	0.0	0	7.080523079119723	1		34.11392405063284	35.0	0.0	35.0	5390.0	5.515438301983314	0.9827785876806953	6.131448835566876	0.05307926686280381	-0.0675869778189235	10.015412390150424	5.205649972454798	3.1266044200534626	1.923950408334411	157.5	51.20887173758115	0.7547445879419773	0.9545454545454546
ID6599	6599	18	174.0	157.6613526570048	368.79371980676325	0.0	15.0	15	7.410023978821114	1		1095.555555555556	1102.0	0.0	1102.0	187340.0	84.27204624178638	0.9731530076705694	12.823342063651925	0.04869534035647517	-0.24358027734101467	11.145714461513917	5.559679774715759	0.009362256635099287	2.0047403651199938	172.49999999999997	53.856958974828416	0.7473349768751432	0.9971098265895952
ID6472	6472	18	174.0	158.39019607843136	368.3254901960784	0.0	12.0	12	7.356132180109627	1		895.2781065088766	906.0	0.0	906.0	151302.0	98.26603616234848	0.9726008361029729	8.984211095404891	0.0975283787249015	0.01285425410737791	10.698577269945654	5.345210946046731	0.05222183120623236	2.001525735454505	170.0	52.11328220769194	0.7866144710963094	0.9883720930232558
ID5897	5897	18	165.0	157.759375	367.0395833333333	0.0	2.0	2	7.136496464611084	1		168.81481481481487	172.0	0.0	172.0	27348.0	23.260400658315685	0.9873447386922898	7.21138974684201	-0.04325219632887053	-0.03008361658260077	10.194252804984556	5.307598439107321	-0.052091304377287345	1.9206902937252195	159.99999999999997	51.506028299573146	0.7579031680341214	0.932944606413994
ID6537	6537	18	168.0	157.8983983983984	368.0775775775776	0.0	10.0	10	7.280013464932681	1		740.3734939759054	754.0	0.0	754.0	122902.0	100.74645172708058	0.9838211555447264	7.288946095363857	0.06746900241692413	-0.1659422776214555	10.564786511285885	5.397678738167621	0.011252532089833345	1.957283310801926	166.5	52.60332046211717	0.756132289178345	0.9596541786743515
ID6093	6093	18	160.0	157.55538140020897	367.14472309299896	0.0	4.0	4	7.125336963703163	1		310.0749999999999	314.0	0.0	314.0	49612.0	34.995696051634376	0.9790584139366255	8.76661840981755	0.05352626927796642	-0.10248618292101597	10.067082921669655	5.361979703301129	0.009404984503642178	1.8774936644149933	159.5	51.66111756584358	0.7510052234850788	0.9579579579579579
ID6961	6961	18	184.0	157.06135531135533	368.50274725274727	0.0	19.0	19	7.611333607551958	1		1368.7071823204456	1384.0	0.0	1384.0	247736.0	145.0781682148355	0.9780206435944142	9.329442243214423	0.028837608000427742	0.054546387187789105	11.66245889029871	5.190692775176069	0.0062201200085223495	2.2468019964643577	182.0	56.75715080428087	0.7099701347779718	0.9629629629629629
ID6514	6514	18	168.0	158.16666666666666	368.05555555555554	0.0	11.0	11	7.280013464932681	1		810.1197604790445	830.0	0.0	830.0	135290.0	127.28862953768113	0.9877684800322268	6.325268630971601	0.0029673259149338035	-0.12017617510741686	10.685309181670396	5.240486846871168	-0.002616909945891249	2.0389916994162594	166.5	52.60332046211718	0.7561322891783445	0.9652173913043478
ID7059	7059	18	179.0	157.6444759206799	368.76062322946177	0.0	18.0	18	7.49544494419371	1		1309.6424581005547	1317.0	0.0	1317.0	234426.0	98.4372017154305	0.9924320096396748	13.253809851512163	0.26919027972902215	-0.36367272923756444	11.800427715376786	5.384627435338339	3.118181512755041	2.1915030997191574	176.5	55.8569589748284	0.710886060497782	0.988795518207283
ID7060	7060	18	178.0	157.48857142857142	368.7742857142857	0.0	17.0	17	7.463526651802309	1		1248.0000000000036	1248.0	1248.0	1248.0	218400.0	3.648417792127265E-12	0.9848771266540642	3.394598697670836E14	0.11687690377571008	-0.205886130767852	11.454589275271006	5.413505861174554	0.02047276722355118	2.1159281192291415	175.00000000000003	54.863531684447906	0.7306012171923131	0.994318181818182
ID6550	6550	18	168.0	158.14741641337386	368.6985815602837	0.0	14.0	14	7.236157563046397	1		1023.6809815950925	1030.0	0.0	1030.0	166860.0	80.67582634875934	0.9600377557399756	12.43011320399333	0.11299657604040836	0.05080730103649757	10.844619045418778	5.118939961552183	0.022020593970250912	2.1185282747739893	164.49999999999997	52.551970779110185	0.7485102494246906	0.9591836734693876
ID6072	6072	18	175.0	157.9312015503876	367.4331395348837	0.0	6.0	6	7.399277020331919	1		461.75438596491335	470.0	0.0	470.0	78960.0	61.885743117767824	0.984342810053564	7.40252846670065	0.058319070805083306	0.008390255430360372	10.535599123121179	5.476601069116325	0.012222528388683283	1.9237477753370755	172.0	52.558590197708284	0.7824397327329179	0.9772727272727274
ID6168	6168	18	176.0	157.9383429672447	367.485549132948	0.0	7.0	7	7.420755373261929	1		546.5697674418614	553.0	0.0	553.0	94010.0	59.4569067393349	0.9806936805477608	9.10310078572048	-0.018233600937989362	0.04156275826446126	10.482849550803778	5.622645663276044	-3.693037590102396E-4	1.8643980393912867	173.0	52.44562784582615	0.7903826337688511	0.9829545454545454
ID6521	6521	18	174.0	158.39019607843136	368.3254901960784	0.0	13.0	13	7.356132180109627	1		959.5088757396454	971.0	0.0	971.0	162157.0	105.31602771925054	0.9726008361029727	8.984211095404829	0.0975283787249015	0.01285425410737791	10.698577269945654	5.345210946046731	0.05222183120623236	2.001525735454505	170.0	52.11328220769194	0.7866144710963094	0.9883720930232558
ID6810	6810	18	164.0	158.25	367.8979166666667	0.0	8.0	8	7.136496464611085	1		616.125	620.0	0.0	620.0	98580.0	49.01530373260988	0.9833679833679835	12.464644443830363	0.14834431366273979	-0.12525157230321526	10.483733374363121	5.460074271176371	-0.030371529737162874	1.920071569302006	160.0	51.38108603460158	0.7615936027288586	0.9937888198757764
ID5787	5787	18	170.0	157.59746588693957	367.55458089668616	0.0	5.0	5	7.377736139048903	1		396.2823529411766	401.0	0.0	401.0	67368.0	43.36568374850408	0.9843433413151594	9.066054384573546	-0.002837875874443804	0.08068561288326047	10.267405907446694	5.641848309995825	-0.0157302878597065	1.8198656438982301	171.0	51.3225222202085	0.8158118166552324	0.9941860465116279
ID5887	5887	18	166.0	157.7716049382716	367.0987654320988	0.0	3.0	3	7.1809610472257885	1		239.50920245398729	244.0	0.0	244.0	39040.0	32.89721518067981	0.9875014377180539	7.234747023640402	0.023404924643979412	-0.041825229747688215	10.13622506724687	5.3876408493563455	-0.03740202413571191	1.8813847007745204	162.0	51.97816425457272	0.7534995619888084	0.9446064139941691
ID6497	6497	19	133.0	237.58550185873605	282.4529120198265	0.0	10.0	10	6.543139895472192	1		733.9629629629616	745.0	0.0	745.0	99085.0	90.33952601881796	0.7403369397919304	6.912297383014703	-0.07892733268630411	0.017396847269611736	8.699508476902883	5.123845486382344	-0.4630550999008573	1.6978475443928953	134.5	44.93308764672432	0.8371429471298776	0.9817518248175182
ID6085	6085	19	117.0	237.31464872944693	281.20254110612854	0.0	2.0	2	5.957478687288161	1		182.2792792792793	184.0	0.0	184.0	20233.0	17.471104024630925	0.7232751003391009	8.757816678287252	-0.0011979652461479417	0.1551901155702206	7.5142924660536945	5.040216589806146	2.5471240512707927	1.4908669760841973	111.5	40.38954209255359	0.8589084441925132	0.9737991266375546
ID6406	6406	19	138.0	236.88929440389293	283.4063260340632	0.0	15.0	15	6.6036697681803656	1		1069.2753623188426	1085.0	0.0	1085.0	147560.0	130.14106709551146	0.7298064166130805	6.932906865874059	0.1504067007118256	0.059715700701333904	8.79696002059719	5.236476695079262	-0.49477767030058606	1.679938732251731	137.0	46.54316071554325	0.7947283139042366	0.9716312056737588
ID6152	6152	19	120.0	237.52617079889808	281.6212121212121	0.0	4.0	4	6.206085419025319	1		320.15447154471514	331.0	0.0	331.0	39379.0	58.94399015797131	0.7070757607594182	4.499488950705028	0.056676772115959555	0.06583986190966191	7.8124889409378735	5.238223663465543	2.602931067654543	1.4914385950005864	121.0	41.61491665815393	0.8780053776753525	0.9877551020408163
ID6921	6921	19	136.0	236.54151404151406	283.2374847374847	0.0	18.0	18	6.591608260818253	1		1281.507352941174	1291.0	0.0	1291.0	174285.0	110.70233670948942	0.7488457971687212	9.913686680183933	0.10730481452131255	0.09186676489322258	9.003779370519275	5.129949386914825	2.6598846212629588	1.755140000695833	136.5	45.734498428634154	0.8200770803673811	0.978494623655914
ID5964	5964	19	111.0	237.06060606060606	281.4969696969697	0.0	0.0	0	5.917270272703197	1		37.54954954954948	38.0	0.0	38.0	4168.0	3.7724810710742394	0.7904828852049283	8.788807559521779	-0.08514173667564684	0.02313252006423744	7.4469086259343005	5.124063960789766	2.6160542741088517	1.453320778764541	110.0	40.144617342508276	0.8577246749545328	0.9821428571428571
ID6894	6894	19	141.0	236.69184652278176	283.0767386091127	0.0	19.0	19	6.651697090182843	1		1337.9148936170195	1367.0	0.0	1367.0	188646.0	197.96805259441427	0.7431938571179414	5.762617549861918	0.10070540408806553	0.0652597590190682	9.045566124976727	5.243127699273176	2.6135213808383018	1.7252233101685968	139.0	46.08705261315352	0.8223691211266166	0.972027972027972
ID6706	6706	19	130.0	237.21963824289404	283.14599483204137	0.0	12.0	12	6.407961869245868	1		849.59375	877.0	0.0	877.0	108748.0	153.19111821769368	0.7304164588559439	4.681959275564214	0.06931540627231104	0.005315522933112266	8.554314462287167	5.010327257811308	-0.48599437729842915	1.7073364716747068	129.0	46.2843646654191	0.7567125922852745	0.9314079422382672
ID6131	6131	19	116.0	237.43103448275863	281.9942528735632	0.0	6.0	6	6.076507779746499	1		467.58620689655055	480.0	0.0	480.0	54240.0	76.51792276158625	0.7198118691539391	5.11524662263187	0.025448504431062852	0.042292092988464994	8.037448556233972	4.759344989819465	-0.48563078434637524	1.6887719998080775	116.0	41.803755654926675	0.8341367432587941	0.9872340425531915
ID6163	6163	19	124.0	237.65394912985275	282.1907630522088	0.0	7.0	7	6.295203001483109	1		538.4919354838702	552.0	0.0	552.0	66773.0	85.15156224239847	0.7247757614649403	5.3148082398323515	0.06000114173940552	0.20173612641367183	8.195876939457477	5.2243495647378495	2.6634702914671893	1.568784178374315	124.5	43.66557821041574	0.8205419416181248	0.9764705882352941
ID6419	6419	19	131.0	237.41439688715954	283.1160830090791	0.0	13.0	13	6.395531281654176	1		938.3384615384598	953.0	0.0	953.0	121984.0	117.74605138929185	0.7602258726914752	6.88362823496552	0.029387253701066575	0.14524293004005887	8.69929313638689	5.113705198584176	-0.5092098853978879	1.7011722026516995	128.5	44.67283905078042	0.8091441235243206	0.9518518518518518
ID7029	7029	19	135.0	236.67353308364545	283.37016229712856	0.0	17.0	17	6.5187705746970455	1		1195.6194029850735	1223.0	0.0	1223.0	160213.0	181.61198806014824	0.718307620624421	5.504121285739175	0.028065819648720316	0.033386747571330824	8.59797352478612	5.123579946562253	-0.5630497891840592	1.67811834975954	133.5	45.08455389683536	0.8253450979469741	0.9673913043478263
ID6806	6806	19	124.0	237.20517928286853	282.5132802124834	0.0	8.0	8	6.320434377166314	1		612.9439999999998	618.0	0.0	618.0	76618.0	55.27968535459691	0.7320168248942726	9.372472786161785	0.3385299820542639	0.09151718406564262	8.577280926272916	5.237867306763209	-0.44563250034919105	1.6375521608189287	125.5	43.449792386785994	0.8353686609576112	0.996031746031746
ID6198	6198	19	109.0	237.031490015361	281.4185867895545	0.0	1.0	1	5.876786762418838	1		115.926605504587	117.0	0.0	117.0	12636.0	11.2065675370875	0.775175234665874	9.034396796320928	-0.05663382418003218	0.0395547094183742	7.615851255597401	4.800797490677922	-0.48126786192568216	1.5863721122137908	108.5	40.38954209255358	0.83579879995415	0.9730941704035875
ID6487	6487	19	121.0	236.58936170212766	282.85602836879434	0.0	11.0	11	6.115669352294596	1		766.2413793103442	823.0	0.0	823.0	88884.0	209.44924136326244	0.6611776746860186	2.912184596695492	0.04657908998491763	0.04928673082011763	8.278267485551849	4.735379605284574	2.620246212088677	1.7481739956630922	117.5	42.38954209255358	0.8217321525087333	0.9832635983263598
ID6808	6808	19	134.0	236.4739776951673	283.498760842627	0.0	16.0	16	6.543139895472192	1		1134.8059701492548	1152.0	0.0	1152.0	152064.0	140.20910686649435	0.7337049968076772	6.8504903775621315	-0.014992999672572786	0.04100788273883338	8.791487606321116	5.090221804182756	-0.505734815281459	1.7271325188809932	134.5	44.33414447002622	0.8599149195416188	0.9889705882352942
ID5755	5755	19	114.0	237.47747747747746	281.3783783783784	0.0	3.0	3	5.944106103225343	1		256.33928571428544	261.0	0.0	261.0	28710.0	34.720130353117405	0.7528465516036997	6.342002156405231	0.005238685528950631	-0.001368299628708134	7.993672868804222	4.77177610684507	2.5038593158059737	1.6751986450783745	111.0	40.564638822944836	0.8476910850902369	0.9736842105263158
ID6651	6651	19	132.0	237.34605087014725	282.54149933065594	0.0	9.0	9	6.295203001483109	1		667.9593495934948	679.0	0.0	679.0	82159.0	86.22733946785438	0.7155380176250774	6.462006778542986	0.01278703641076106	-0.024555463027971146	8.631828135938841	4.959759685336067	2.6845900702957834	1.7403722526031944	124.5	44.22927799718485	0.7997596987743435	0.950381679389313
ID6748	6748	19	137.0	237.04379562043795	283.41484184914844	0.0	14.0	14	6.6036697681803656	1		1008.5294117647085	1016.0	0.0	1016.0	137160.0	87.12128125239445	0.7429837902095677	9.86916251617826	0.025960856949659994	0.11822066091657699	8.88851345635439	5.272340538340184	2.709379267864104	1.6858762046414846	137.0	47.01529667054284	0.7788468529367562	0.9547038327526133
ID5789	5789	19	119.0	237.48587570621467	281.84887005649716	0.0	5.0	5	6.128667601500942	1		395.1864406779667	402.0	0.0	402.0	46632.0	52.11180438685393	0.7297163629169864	6.398454863955981	0.017803066706157878	0.017335368236328273	8.303147038800885	4.813924469501537	-0.5380025670579893	1.724818719405592	118.0	42.3788747344351	0.8256443807658131	0.9752066115702479
ID6176	6176	20	131.0	407.6558109833972	401.0287356321839	0.0	4.0	4	6.445109785487341	1		323.0769230769232	336.0	0.0	336.0	42000.0	64.86534835191833	0.9841873194465564	4.941038914867194	0.008512039535871534	0.05352298637648915	8.76363542912368	4.930667498766471	2.459158916043675	1.7773730293750531	130.5	44.61646588135618	0.8238156594319669	0.9738805970149254
ID6115	6115	20	129.0	407.7965779467681	401.6102661596958	0.0	7.0	7	6.469756566762653	1		528.6106870228995	541.0	0.0	541.0	69248.0	81.23731356758569	0.9845546188763779	6.4563510971528855	0.008105524999663966	0.019682263708788443	8.641583071648395	5.010808604116179	-0.6976125565096766	1.7245885353812316	131.5	45.62561007005338	0.7938130746262559	0.9528985507246377
ID6692	6692	20	131.0	408.2845373891001	401.6609632446134	0.0	9.0	9	6.469756566762653	1		680.3692307692298	691.0	0.0	691.0	88448.0	85.37515373557311	0.9745825675517146	7.866589750805595	-0.021310019829721777	0.044568716113789444	9.120636219865164	4.8214435812481335	2.468428613909969	1.8916816231839204	131.5	45.465345974684645	0.7994192766510592	0.9563636363636364
ID5767	5767	20	131.0	407.6558109833972	401.0287356321839	0.0	3.0	3	6.445109785487341	1		259.61538461538413	270.0	0.0	270.0	33750.0	52.12394063993457	0.984187319446556	4.941038914867163	0.008512039535871534	0.05352298637648915	8.76363542912368	4.930667498766471	2.459158916043675	1.7773730293750531	130.5	44.61646588135618	0.8238156594319669	0.9738805970149254
ID6215	6215	20	122.0	407.2809523809524	400.92585034013604	0.0	1.0	1	6.244434406534699	1		117.0327868852457	121.0	0.0	121.0	14278.0	21.636338589072473	0.9559775377190409	5.2873443817144326	-0.024462929621457907	0.005361079941294949	8.272703249193183	5.007578961331293	2.498090457004209	1.6520365056797504	122.5	43.15447320009212	0.8265979310067161	0.9683794466403162
ID6887	6887	20	153.0	407.7893289328933	402.0863586358636	0.0	19.0	19	6.944346460023743	1		1328.571428571431	1364.0	0.0	1364.0	204600.0	217.6626536921873	0.9954923970788391	6.090021903050056	-0.039100083830010325	0.024783218607373547	9.417389601702855	5.321659479955012	-0.7109514612104001	1.7696340093114087	151.5	48.416370057536824	0.8121533598728299	0.9680511182108626
ID6825	6825	20	140.0	408.0144927536232	402.36111111111114	0.0	16.0	16	6.627726932618989	1		1143.309352517984	1160.0	0.0	1160.0	158920.0	138.63929054532508	0.9805845584383841	8.165806522785612	-0.07012626676615803	0.023519249049216283	9.317779936518702	4.91999037806054	2.4625336027570053	1.8938614144590606	138.0	47.55449554920931	0.7668418252106802	0.9616724738675958
ID6762	6762	20	140.0	407.9	402.29393939393935	0.0	14.0	14	6.615709285501534	1		978.8417266187034	1023.0	0.0	1023.0	136059.0	208.6556437448132	0.9651476211370901	4.6079833229653735	0.0335241465240103	0.01426825812901863	8.71155567713537	5.22195764594846	-0.6923472501772334	1.668254755741723	137.5	46.70244131249869	0.7921973685183528	0.9683098591549296
ID6954	6954	20	149.0	407.69646799117	402.13024282560707	0.0	18.0	18	6.93287767191607	1		1270.0800000000015	1296.0	0.0	1296.0	190512.0	182.04784089859226	0.9910301834327487	6.9451971495759866	-0.030215618359377236	0.026345990455426994	9.342007650386394	5.347107460663719	-0.6877352948873325	1.7471142517915286	151.0	48.34481182814469	0.8118710640624255	0.9648562300319489
ID6381	6381	20	139.0	407.9468864468864	402.4047619047619	0.0	13.0	13	6.591608260818253	1		924.4565217391287	945.0	0.0	945.0	127575.0	138.31188281546622	0.9704868072820595	6.583746452992028	0.06652484037157844	-0.05240587132789108	8.914833125614129	5.123512463813045	-0.7390928150668573	1.7399846664917624	136.5	46.702441312498706	0.7864359331109462	0.9646643109540636
ID5999	5999	20	121.0	407.1182795698925	401.0913978494624	0.0	0.0	0	6.282549314314218	1		51.71774193548392	53.0	0.0	53.0	6413.0	8.176468798580617	0.9945054945054945	6.307768070509545	-0.059611485867845745	-0.08446402020307056	8.572487657453735	4.915053652434489	2.466929991794813	1.7441290092952846	124.0	44.16414420501869	0.7988990608875916	0.96875
ID6704	6704	20	136.0	408.0959595959596	402.11616161616166	0.0	12.0	12	6.4820448144285745	1		875.999999999999	876.0	876.0	876.0	115632.0	1.0270793880457334E-12	0.9799999999999999	8.442886939844829E14	-0.1153712985242729	0.14708530580927828	9.218510009348051	4.8571627477190225	-0.6666802420299849	1.8979207591257192	132.0	46.7301163639835	0.7596089450356291	0.9496402877697842
ID6801	6801	20	127.0	407.9015444015444	401.5810810810811	0.0	8.0	8	6.420368389804505	1		598.7441860465126	613.0	0.0	613.0	77238.0	92.7484230888324	0.9791376068894414	6.387523496411785	0.0070532303076439925	0.015507177664998751	8.547449229446805	5.001385535891911	-0.7192986405577524	1.7090162652142982	129.5	45.62561007005337	0.7817398719703439	0.9452554744525548
ID6069	6069	20	130.0	407.7747395833333	401.6614583333333	0.0	6.0	6	6.383076486422922	1		454.228346456694	469.0	0.0	469.0	57687.0	82.2371897658076	0.9734681513359936	5.449135323075931	-0.04150064695709717	0.01608143351436842	8.692061442742615	4.974457345355468	-0.7122684444564287	1.7473386219419864	127.99999999999999	44.591023079380015	0.8089561111382958	0.9733840304182508
ID6422	6422	20	136.0	408.0959595959596	402.11616161616166	0.0	11.0	11	6.4820448144285745	1		803.8636363636354	810.0	0.0	810.0	106110.0	70.50145066205772	0.9748743718592964	11.257021751801764	-0.1153712985242729	0.14708530580927828	9.218510009348051	4.8571627477190225	-0.6666802420299849	1.8979207591257192	132.0	46.7301163639835	0.7596089450356291	0.9496402877697842
ID6423	6423	20	139.0	407.826139088729	402.3465227817746	0.0	15.0	15	6.651697090182843	1		1041.3714285714293	1088.0	0.0	1088.0	145792.0	221.14926574364148	0.965528157866967	4.626321666329209	0.0010351519973997075	0.0617633976202221	8.937796645499533	5.192741393383964	-0.6963283077871296	1.7212096594848951	139.0	47.28822775012561	0.7811214938046738	0.9686411149825784
ID6169	6169	20	127.0	407.5836653386454	401.1188579017264	0.0	2.0	2	6.320434377166315	1		196.85039370078775	200.0	0.0	200.0	25000.0	24.998437646469085	0.9892637874737142	7.8320085227314165	-0.040487194175378945	0.11083741774504731	8.781821689040166	4.86562623077964	2.5054494851390885	1.8048697685586543	125.50000000000001	45.29772535277087	0.7686007454364508	0.9400749063670413
ID7034	7034	20	144.0	407.85571260306244	402.4976442873969	0.0	17.0	17	6.711247938722454	1		1202.2377622377599	1228.0	0.0	1228.0	171920.0	176.608182464084	0.9809339688677042	6.741853550152794	-0.0289797909558212	-0.00325511318604465	9.552857045117785	4.894032780155593	-0.6799766589415287	1.9519397344155256	141.5	48.204777089082185	0.7652197069954189	0.9593220338983051
ID6524	6524	20	133.0	408.0721393034826	401.58830845771143	0.0	10.0	10	6.530966601401967	1		728.5820895522387	751.0	0.0	751.0	97630.0	128.2813108539122	0.9847328244274809	5.6358763963959735	-0.001983709390386857	0.027686566351745084	8.821614748734053	5.018153062593292	2.4731762704471647	1.7579405487833404	134.0	46.91993090765312	0.7648916757295909	0.9537366548042705
ID5791	5791	20	125.0	407.6171875	401.28515625	0.0	5.0	5	6.383076486422923	1		399.82677165354374	403.0	0.0	403.0	50778.0	35.76046732946938	0.9895554915909373	11.121997082863961	-0.08625365099278189	-0.024672142468165556	8.476338579843434	5.055963609085513	2.493432776601624	1.6765030833314432	128.0	44.06874549917036	0.8282443049598458	0.9808429118773946
ID7105	7105	21	133.0	294.5253485424588	74.59505703422053	0.0	18.0	18	6.469756566762653	1		1211.1742424242464	1279.0	0.0	1279.0	159875.0	287.70801293243363	0.5242617895074583	2.895831628387563	-0.014595878015225132	-0.014357102770614891	8.248395345464568	5.215210218095674	-0.8306728872930027	1.5816036172126646	131.5	43.76002447555611	0.8629398092573723	0.9776951672862454
ID5794	5794	21	112.0	294.0695067264574	74.39088191330345	0.0	5.0	5	5.957478687288161	1		396.6545454545464	404.0	0.0	404.0	43632.0	54.22488618615632	0.49498860543841494	4.843966166432825	0.10978461502965926	0.023577378934156182	7.391033183672383	5.0636015923737325	-1.038674283524813	1.4596395567147276	111.5	41.344776438998295	0.8196782956879152	0.9529914529914529
ID6434	6434	21	125.0	294.7724867724868	74.77248677248677	0.0	11.0	11	6.333012368467129	1		774.2857142857152	813.0	0.0	813.0	97560.0	173.826711739841	0.5267605633802823	3.0736686493003327	0.1616943675339635	0.1162700499383735	7.7471150932813915	5.580109538911826	2.2054114511275227	1.3883446264375936	126.00000000000003	42.30429806239036	0.8847313618905933	0.9843750000000003
ID6500	6500	21	126.0	294.7334682860999	74.84412955465586	0.0	10.0	10	6.269870089858174	1		733.967741935483	746.0	0.0	746.0	91012.0	94.35617829189336	0.5070911837661523	5.2345958561002455	-0.010986106129629553	0.1947564930179334	8.362705269530203	5.089122715602753	-1.065980112829926	1.6432508581274659	123.5	43.36952800436013	0.8251016017927886	0.9686274509803922
ID6377	6377	21	122.0	295.0097222222222	74.7	0.0	15.0	15	6.180387232371034	1		1061.0166666666669	1079.0	0.0	1079.0	127322.0	138.71177925137087	0.570558050032072	5.557566950410101	0.052539440680092926	0.21221435948377698	7.516880157841966	5.4626299403412135	2.288964824122062	1.376055167554044	120.00000000000003	40.6707792148511	0.9116457753107445	1.0000000000000004
ID6985	6985	21	131.0	294.79457364341084	74.72868217054264	0.0	16.0	16	6.407961869245868	1		1116.28125	1134.0	0.0	1134.0	142884.0	141.19082622270054	0.5205947291322183	5.413565951357208	0.06709490032853377	-0.07119304429087943	7.70437041880404	5.613457543397232	-0.9028060501355183	1.3724821750662783	129.0	44.318427571709506	0.8253361885895039	0.9416058394160584
ID6795	6795	21	116.0	294.68326118326115	74.72799422799423	0.0	8.0	8	6.063397715326599	1		601.721739130434	607.0	0.0	607.0	69198.0	56.603041860187126	0.5698295390226634	7.71753110589783	0.029106535420338444	0.024316414248217046	7.61051869164064	5.003710299460095	-1.0103271454974259	1.520975083721738	115.5	41.7839908170896	0.8313272443505733	0.9585062240663901
ID6731	6731	21	122.0	294.93621399176953	75.04732510288066	0.0	14.0	14	6.2188946904840385	1		1000.7295081967197	1009.0	0.0	1009.0	122089.0	91.35056775690099	0.5519777175298599	7.792404982114143	-0.018376937504814037	0.01864260535162824	7.677778946289863	5.205771498653087	2.3034595906081243	1.4748589999150692	121.49999999999999	43.198892510207884	0.8181650358450641	0.9566929133858267
ID6924	6924	21	126.0	295.0931758530184	74.61548556430446	0.0	17.0	17	6.358093703724522	1		1199.4047619047599	1209.0	0.0	1209.0	151125.0	107.70628049070717	0.5564954222654899	7.962849078860784	-0.011180329641365462	0.016642821993955597	8.299621631419598	5.031228846481151	2.210048283435107	1.6496211730111152	127.0	43.49693081985454	0.8435218899052181	0.9769230769230769
ID6094	6094	21	118.0	293.7893617021277	74.26737588652482	0.0	2.0	2	6.115669352294596	1		182.20512820512806	187.0	0.0	187.0	21318.0	29.684704775569724	0.5070764210150117	4.130436967151549	-0.0042869924524656195	0.0035520627642500035	7.568554793491137	5.326567567794126	-1.1541865216630778	1.4209065588978302	117.49999999999999	40.3795628651803	0.9055751665158843	1.0
ID6702	6702	21	123.0	294.6031746031746	74.65079365079364	0.0	12.0	12	6.333012368467128	1		827.1484375	875.0	0.0	875.0	105875.0	199.72982104548686	0.5471156903468479	2.9290508788727	-0.032079228317055904	0.08059715354009558	7.822675782165302	5.340607472777371	-0.9367099014208933	1.4647539295931697	126.0	43.38701732245447	0.841125537273424	0.9581749049429658
ID6607	6607	21	114.0	294.5044052863436	74.68942731277534	0.0	9.0	9	6.010671516715935	1		675.000000000001	675.0	675.0	675.0	76950.0	1.0276989192499815E-12	0.5486319449240555	4.653725325515323E14	0.03679893026979067	0.213156781155435	7.883426784645177	4.929633931504831	-1.03084118269224	1.5991911152393956	113.5	41.19344225541616	0.8405229121458572	0.9826839826839827
ID6128	6128	21	111.0	294.2172619047619	74.30952380952381	0.0	6.0	6	5.970821321441846	1		474.76106194690243	479.0	0.0	479.0	53648.0	45.06052959557439	0.5336390674966216	7.332182228952413	-0.010923519561186193	0.0038421861758189293	7.5628680196596045	4.934873230447768	-1.0412796242998497	1.532535420159797	111.99999999999999	41.73926055268069	0.8078642406241714	0.9531914893617021
ID5936	5936	21	117.0	294.22557471264366	74.22557471264368	0.0	3.0	3	6.076507779746499	1		249.6581196581204	254.0	0.0	254.0	29210.0	33.065546813700244	0.475748553589069	4.8681627856525145	0.026529234143685427	0.05563487742034252	7.716168307584629	5.022027436950206	-1.051621795612541	1.5364647852801316	116.00000000000001	41.57427170687859	0.843370786008266	0.9666666666666669
ID6167	6167	21	117.0	293.91409691629957	74.1372980910426	0.0	1.0	1	6.010671516715935	1		109.02654867256614	110.0	0.0	110.0	12320.0	10.347929552219606	0.4886769864844932	6.917198028174191	0.03371836489973315	0.06393661798639244	7.64507328711488	5.122477620571376	1.969673844989284	1.4924561615287502	113.5	40.43496048770768	0.8723518359613436	0.978448275862069
ID6359	6359	21	124.0	294.79442282749676	75.02140077821012	0.0	13.0	13	6.395531281654176	1		932.5984251968523	940.0	0.0	940.0	118440.0	83.41151188511448	0.570001218283496	8.11847532048009	-0.06116857817608455	0.19826991511775546	8.069726024573205	5.371954298233453	2.2687737349212274	1.5021955840590275	128.5	42.32909492982799	0.9012287268458664	0.9961240310077519
ID6842	6842	21	132.0	295.0101781170484	74.42875318066157	0.0	19.0	19	6.457444935117649	1		1323.480916030531	1344.0	0.0	1344.0	173376.0	165.42524926545795	0.563615210833186	5.767647369753832	0.04847583183884891	0.08063352853389362	8.265757485710884	5.276267915902066	-0.8100977924844955	1.5665916927377472	131.0	45.198204379462695	0.8058213995387062	0.9424460431654677
ID6140	6140	21	106.0	294.0472868217054	74.03953488372093	0.0	4.0	4	5.849642105698219	1		324.93457943925273	328.0	0.0	328.0	34768.0	31.708956840697866	0.5270104923853962	7.073285903113697	0.022398772617749682	0.10819542690211814	7.118974199360825	5.071546968858978	1.9822250324644364	1.4037086204808409	107.5	39.1988925102079	0.879165696233836	0.9817351598173516
ID5916	5916	21	117.0	293.91409691629957	74.1372980910426	0.0	0.0	0	6.010671516715935	1		17.840707964601805	18.0	0.0	18.0	2016.0	1.6932975630904796	0.18384536583851668	3.2724009140619548	0.03371836489973315	0.06393661798639244	7.64507328711488	5.122477620571376	1.969673844989284	1.4924561615287502	113.5	40.43496048770768	0.8723518359613436	0.978448275862069
ID6142	6142	21	111.0	294.5840707964602	74.44985250737464	0.0	7.0	7	5.997417539138688	1		537.1441441441455	547.0	0.0	547.0	59623.0	73.089962853614	0.6081672490368165	5.558465514110832	-0.04536307133227097	-0.040892529402378426	7.58910750604326	5.005618875256116	2.0865672682122662	1.5161177259335308	113.00000000000001	41.30481347667016	0.8323135727734562	0.9617021276595746
ID6401	6401	22	151.0	269.66	66.4888888888889	0.0	13.0	13	6.909882989426709	1		930.0200000000021	949.0	0.0	949.0	139503.0	133.30509337404618	0.5548158316599772	4.979037892038552	-0.2584123058382065	-0.40672302447492814	9.12827223798955	6.075525679764629	2.7560887070794338	1.5024662422862456	149.99999999999997	47.959568580542	0.8195030751214791	0.9933774834437085
ID5796	5796	22	137.0	269.71813725490193	65.91053921568628	0.0	5.0	5	6.579524642479542	1		402.04379562043863	405.0	0.0	405.0	55080.0	34.60148513752864	0.5659567683647839	8.398700805921273	-0.002477345315264501	-0.14337050378083244	8.752661583974502	5.225997330129202	2.699592583821623	1.6748308564019323	136.00000000000003	46.288013786199514	0.7976487355681687	0.9543859649122807
ID6980	6980	22	153.0	269.6331133113311	66.54180418041804	0.0	18.0	18	6.944346460023743	1		1273.6948051948045	1299.0	0.0	1299.0	196149.0	180.11595132178005	0.5497117920325797	5.016806061666445	0.05835807478902926	0.09121110179976649	9.26345985249742	5.410739027731998	-0.4465952894516359	1.7120507577650355	151.5	50.68826853294543	0.740981873676298	0.938080495356037
ID6661	6661	22	151.0	269.54590163934427	66.47704918032787	0.0	9.0	9	6.967227399979714	1		667.64705882353	681.0	0.0	681.0	102150.0	94.72963401371003	0.5408968055759985	4.948025602886925	-0.04730595410052148	-0.0735480540717838	9.314036710614769	5.461064629069883	-0.428386827887132	1.7055349722534077	152.5	48.824285082069835	0.8039109092113009	0.9838709677419355
ID6597	6597	22	142.0	269.825117370892	66.64201877934272	0.0	14.0	14	6.723094811029982	1		1019.2183098591535	1034.0	0.0	1034.0	144729.0	122.27878368289014	0.5395883197702246	5.84257148864028	0.04472902062527581	-0.0477735314799869	9.220993159398379	5.21200936502411	2.725708326705309	1.769182001336585	142.0	47.35051410994171	0.7958822351416323	0.9627118644067797
ID5896	5896	22	142.0	269.9065040650407	65.24332171893147	0.0	3.0	3	6.7585108320823135	1		240.0486111111105	247.0	0.0	247.0	34567.0	40.73165293116709	0.48509360753851066	3.8500722683538906	0.06263287538934258	0.059389730878605954	9.007352787925443	5.275723561782221	-0.36380892142964566	1.7073208409127905	143.5	46.02213036605155	0.851389575802022	0.9761904761904764
ID5834	5834	22	145.0	269.62847222222223	65.57754629629629	0.0	2.0	2	6.770275002573075	1		157.7931034482755	160.0	0.0	160.0	22880.0	18.72568666287475	0.4405209926229866	5.153796651814604	-0.029476965613656106	0.007108908585080877	9.12281268413736	5.275266896834358	2.732550034507427	1.729355663428495	143.99999999999997	46.282806106851424	0.844759319719063	0.9896907216494844
ID6123	6123	22	141.0	269.6146953405018	65.83930704898447	0.0	4.0	4	6.6636498349357165	1		312.81560283687907	322.0	0.0	322.0	44107.0	53.645077371937155	0.525793452140243	4.0189069700283255	-0.2065308322300272	0.034370891257642575	9.20097188032612	5.18057274910262	-0.4780131354110103	1.7760530207629872	139.5	46.14937946655481	0.8230995041161063	0.9653979238754326
ID6092	6092	22	151.0	269.63024282560707	66.3476821192053	0.0	7.0	7	6.93287767191607	1		519.8421052631566	534.0	0.0	534.0	79016.0	85.7538526744934	0.5272147318838095	4.185383329681137	0.04556939410805719	-0.03428196050583331	9.368390601790326	5.350267321598675	-0.38944530525827215	1.751013554775245	150.99999999999997	47.36049333731498	0.8459688581420385	0.9837133550488597
ID6796	6796	22	150.0	269.56777777777774	66.35222222222222	0.0	8.0	8	6.90988298942671	1		591.8807947019867	608.0	0.0	608.0	89374.0	97.96005493072597	0.5363313408568109	4.218552999823364	0.11701253261462559	-0.08924740217662887	9.405901049527937	5.346775569244468	2.7321713488706667	1.7591725943449408	150.0	47.73926055268069	0.8270842437887121	0.9836065573770492
ID6828	6828	22	149.0	269.51814058956916	66.67233560090703	0.0	16.0	16	6.84043516664088	1		1153.9387755102064	1162.0	0.0	1162.0	169629.0	95.84592548130043	0.5379642683905371	8.422602262847771	0.1292622320604917	0.036638538022718575	9.548970607626547	5.143619732437751	-0.37894444537048644	1.8564690051651502	147.00000000000003	48.011463007933074	0.8013778210844381	0.9639344262295084
ID5904	5904	22	143.0	269.8552479815456	65.72260668973472	0.0	0.0	0	6.782018766824355	1		12.638888888888923	13.0	0.0	13.0	1820.0	2.143818927978671	0.29038747442433394	2.6534354761781436	-0.2094407803951943	0.07095100703437644	9.629090123191386	5.074880869564531	-0.4286641553000136	1.897402199318552	144.49999999999997	47.13804463288878	0.8172117164939651	0.986348122866894
ID5971	5971	22	152.0	269.97058823529414	65.26579520697167	0.0	1.0	1	6.978639737521917	1		79.56209150326816	81.0	0.0	104.0	12173.0	11.440826056714334	0.329462302959701	3.4467398597599255	0.038570145315229225	0.09576926803784344	9.676832500703892	5.245596278561658	-0.3887024185804073	1.8447535774440649	152.99999999999997	48.38477996850703	0.8212658305093234	0.9870967741935482
ID6485	6485	22	162.0	270.13492063492066	66.42063492063492	0.0	10.0	10	7.080523079119723	1		722.9490445859877	742.0	0.0	742.0	113503.0	117.28235687031406	0.5341570102099436	4.292438904693599	-0.006187207611579052	-0.010394456363425864	9.153914842033158	5.679516624224838	2.724092727993123	1.6117418871509193	157.50000000000003	48.922099156497794	0.8269519108730277	0.963302752293578
ID6869	6869	22	165.0	269.8689727463312	66.62368972746332	0.0	19.0	19	7.114159957663498	1		1348.3885350318499	1357.0	0.0	1362.0	211697.0	108.30368330038365	0.5238964725572582	8.560356088803427	-0.08968435537410122	-0.0590615543054708	9.569965893774791	5.656814294091241	-0.33251404762056413	1.6917588940070007	158.99999999999994	49.76069031476894	0.806926903202419	0.9814814814814813
ID6426	6426	22	159.0	270.0258799171842	66.27018633540372	0.0	11.0	11	7.158763278359627	1		785.907407407405	811.0	0.0	811.0	127317.0	140.68827289836508	0.5606181781844645	4.013414302626107	0.003717670645542293	-0.17458197756479185	9.635491985954165	5.819395271399789	2.744949639095516	1.655754857091269	160.99999999999994	51.719996581262464	0.7563429533635218	0.9669669669669666
ID6714	6714	22	154.0	270.00219298245617	66.53179824561404	0.0	12.0	12	6.955796338302048	1		856.5333333333342	880.0	0.0	880.0	128480.0	142.24936355487569	0.560153802767843	4.323782179317977	-0.054237332703634296	0.09784923367564455	9.51037987980351	5.361261000842784	-0.40040205632540077	1.773907272618977	152.0	48.79056352670909	0.8023831197175166	0.9681528662420382
ID7036	7036	22	152.0	269.50986842105266	66.6732456140351	0.0	17.0	17	6.955796338302049	1		1205.8823529411738	1230.0	0.0	1230.0	184500.0	171.09757685295688	0.5759252302038506	5.1513560982871285	-0.013763334283175672	-0.034443313870232015	9.418660169815947	5.425151153181646	2.688939337190072	1.736110184559975	152.00000000000003	48.90359848662733	0.7986781765878576	0.9743589743589743
ID6077	6077	22	143.0	269.92632850241546	66.1086956521739	0.0	6.0	6	6.627726932618988	1		468.38405797101325	472.0	0.0	472.0	64637.0	40.22823979300266	0.5566366033691754	8.326943027913202	-0.15854511791914133	-0.06508483167003701	8.950110166073467	5.169742696922785	2.6947973894070456	1.7312486695712905	137.99999999999997	46.96682942090669	0.7861518915606411	0.9650349650349649
ID6461	6461	22	151.0	269.52477477477476	66.86599099099098	0.0	15.0	15	6.863662517577699	1		1088.4931506849323	1096.0	0.0	1096.0	158920.0	90.70560539082012	0.5532836051150235	8.549064881919268	-0.03452756942273598	-0.011700836372851983	9.58239312915353	5.256813129737303	-0.38305164633420874	1.8228521525611827	148.00000000000003	49.3231205906533	0.7644876741608253	0.9610389610389612
ID6147	6147	23	173.0	58.00761904761905	80.92380952380952	0.0	2.0	2	7.463526651802308	1		193.47428571428492	198.0	0.0	198.0	33858.0	29.675605745370778	0.9883720930232559	6.481514102634981	-0.015211189201914428	-0.1326236372497111	11.925238157087998	4.9856956422429075	-0.3803748753144472	2.3918905229688687	175.0	55.973931280047026	0.7019016965998941	0.9536784741144414
ID5987	5987	23	177.0	58.08049242424242	80.86363636363636	0.0	0.0	0	7.4848206370191095	1		47.72571428571445	48.0	0.0	48.0	8352.0	3.6284589408885624	0.9848766365639717	13.052945808029381	-0.04128799432359663	-0.03036533360605071	11.811361501786768	4.93681129966431	2.757245368466683	2.3925081970602986	175.99999999999997	56.708145218489804	0.6877516582071324	0.943699731903485
ID6596	6596	23	187.0	58.230837789661315	81.88591800356505	0.0	9.0	9	7.715176518808164	1		656.7234042553205	671.0	0.0	671.0	123464.0	97.08713813110451	0.9748230342452651	6.678030352076016	0.2833203039172864	0.1451500463029234	11.855482160056981	5.476073634163378	2.7996562240160063	2.1649603259705317	187.0	57.20108681283352	0.7181958805277966	0.9689119170984456
ID6724	6724	23	209.0	58.33649289099526	82.19826224328594	0.0	12.0	12	8.195327082232888	1		859.9528301886756	885.0	0.0	885.0	182310.0	147.1103903834678	0.9967536942041192	5.836125671920974	-0.05392369749906618	-0.009510361974862333	12.737050982622172	5.589170869334726	2.8234311820546347	2.278880227567323	210.99999999999994	60.67029166569243	0.7203443493882209	0.9656750572082378
ID6213	6213	23	178.0	58.20821529745042	80.99102927289896	0.0	4.0	4	7.495444944193712	1		341.03999999999945	343.0	0.0	343.0	59682.0	25.92836284843294	0.9663849404533231	12.928312274511656	-0.11693009059105941	0.04297751371720187	11.885018804304078	4.999393686108562	-0.3769231186507064	2.377292037898132	176.50000000000003	56.40692391512145	0.6970914250181546	0.9592391304347828
ID5765	5765	23	176.0	57.939393939393945	80.9715909090909	0.0	3.0	3	7.4848206370191095	1		261.3579545454548	269.0	0.0	269.0	45999.0	44.81877469247738	0.9730769230769232	5.7518677928055	-0.05638244090515356	-0.04811395993926548	11.681935013817156	5.036701811969035	2.76919240135835	2.319362044831924	175.99999999999997	55.87391668372654	0.708441999455003	0.9643835616438354
ID6471	6471	23	199.0	58.20238095238095	81.89285714285714	0.0	10.0	10	7.898654169668587	1		726.7614213197984	738.0	0.0	738.0	143172.0	90.6059473090232	0.9828780517482638	7.951861136205631	0.2231233484575987	0.14046286272158973	12.543762298939686	5.359410200792412	2.780978804284043	2.340511703523839	195.99999999999997	58.738930085207215	0.7138613549948988	0.9874055415617127
ID5801	5801	23	181.0	58.341269841269835	81.18067226890756	0.0	5.0	5	7.537792427747439	1		403.71910112359507	406.0	0.0	406.0	71862.0	30.430986573231934	0.9850883025901744	13.167053273832718	0.13310049507121569	-0.13759725075087004	12.15799648651317	4.937090148882393	2.7635632740971676	2.462583448930008	178.49999999999997	56.4546278215188	0.7037995538070826	0.970108695652174
ID6411	6411	23	209.0	58.52211690363349	82.28357030015798	0.0	13.0	13	8.19532708223289	1		928.5707547169844	951.0	0.0	951.0	196857.0	144.65769267692704	0.9935491232741243	6.398318667003871	-0.17791518349322735	-0.026282566805106784	12.676128113789558	5.6072914763114685	2.8042712512400887	2.2606508271134214	211.00000000000006	60.27289536905691	0.7298745330257558	0.9634703196347034
ID6252	6252	23	174.0	58.16081871345029	80.72222222222223	0.0	1.0	1	7.377736139048903	1		125.5232558139538	127.0	0.0	127.0	21590.0	13.654660318075015	0.9843454913649913	9.120183109776836	-0.09293996168672869	0.17479130288149747	11.62584152940076	4.985277999014362	2.7592172923930933	2.3320347494561595	171.0	55.13166390864752	0.7069745408034611	0.9526462395543177
ID6412	6412	23	217.0	58.135730858468676	82.53944315545243	0.0	15.0	15	8.28225696731313	1		1060.861111111116	1086.0	0.0	1086.0	229146.0	163.68540207579179	0.9936862181981606	6.460572958431296	-0.14272165171332873	-0.02152366831166195	13.094646006860852	5.450922455029504	2.820876839321831	2.402280735947467	215.49999999999994	61.7739134966145	0.7096544122353803	0.947252747252747
ID6797	6797	23	188.0	58.18716577540107	81.64616755793227	0.0	8.0	8	7.715176518808164	1		595.9732620320847	609.0	0.0	609.0	111447.0	88.34776306294711	0.9819494584837546	6.684328318813172	-0.16543854073267328	-0.04279557495518297	11.9845962391692	5.221349895745373	2.786697719103995	2.2953060948730655	187.0	57.263290108427896	0.7166364211774794	0.9664082687338501
ID6445	6445	23	194.0	58.25	82.15190972222221	0.0	11.0	11	7.817640190446719	1		810.7552083333316	815.0	0.0	815.0	155665.0	58.81755867369277	0.9623287671232876	13.519618803523787	0.015751308775908333	-0.014699877705293874	12.335806680272258	5.145608992826254	-0.3687549952457699	2.397346300014286	192.0	58.00531519841748	0.7170930453766378	0.9552238805970147
ID6927	6927	23	230.0	58.39306784660767	82.33407079646018	0.0	18.0	18	8.481629223064205	1		1269.0311111111114	1292.0	0.0	1292.0	285532.0	171.10920675089469	0.9733312261709567	7.316267151280505	-0.09323535048260928	0.05566584320906839	13.926154167898193	5.439252314375737	-0.3270578339722408	2.5603067044880228	226.0	64.37063661105053	0.6853977820548633	0.9358178053830227
ID7030	7030	23	220.0	58.223852520692255	82.42927012791571	0.0	17.0	17	8.396763649746827	1		1196.5560538116597	1224.0	0.0	1224.0	266832.0	181.6208684645977	0.9938612730288288	6.567924110175784	-0.0395312604269845	-0.07446380673601606	13.233962945917327	5.540431220468765	2.803358002416549	2.388616051585535	221.50000000000003	61.774080079295075	0.7294088378134447	0.9672489082969434
ID6105	6105	23	183.0	58.80154405086286	81.1975476839237	0.0	6.0	6	7.642634631769701	1		457.0270270270262	475.0	0.0	475.0	84550.0	90.87781049014644	0.9812968841619992	4.981554516129778	0.04066317743777292	-0.012718522711882249	11.92688920059937	5.104369713104435	2.7707974108882256	2.336603708383328	183.5	56.65869979036296	0.7183113429361597	0.9557291666666669
ID6106	6106	23	188.0	58.15678346810422	81.60691823899371	0.0	7.0	7	7.684170995435563	1		529.2756756756733	538.0	0.0	538.0	97916.0	68.1371275818964	0.9818996556042581	7.696859432116457	-0.21118920932642615	0.05453706723607719	12.318122813488563	4.969556588699173	2.7916525905143192	2.478716680981179	185.5	57.292261249841765	0.7101692289321707	0.961139896373057
ID6523	6523	23	206.0	58.314086814086814	82.62940212940212	0.0	14.0	14	8.048357710638948	1		1007.9414634146318	1028.0	0.0	1028.0	206628.0	142.53749588491524	0.9900263935682402	7.035972255137469	-0.14813889280303297	-0.06067152093658129	12.632981044690172	5.395421608542141	2.81635989791998	2.3414261129638843	203.5	61.2814911557132	0.6809506343628486	0.9487179487179488
ID6815	6815	23	220.0	58.223852520692255	82.42927012791571	0.0	16.0	16	8.396763649746827	1		1128.1255605381155	1154.0	0.0	1154.0	251572.0	171.2340540916221	0.9938612730288288	6.567924110175783	-0.0395312604269845	-0.07446380673601606	13.233962945917327	5.540431220468765	2.803358002416549	2.388616051585535	221.50000000000003	61.774080079295075	0.7294088378134447	0.9672489082969434
ID6879	6879	23	232.0	58.12049062049062	82.3015873015873	0.0	19.0	19	8.574939283076915	1		1331.5411255411254	1361.0	0.0	1361.0	307586.0	198.48488453354153	0.9766763848396501	6.629369933746096	-0.039629114291833065	0.04879641710609097	13.685505995223389	5.51942694493142	2.8138428431263542	2.479515741718624	231.0	65.9066406863337	0.6682877373506845	0.9371196754563895
ID6179	6179	24	114.0	308.2925925925926	91.23777777777778	0.0	4.0	4	5.984134206021491	1		331.22123893805275	337.0	0.0	358.0	37428.0	44.701936382090594	0.5822091946357982	5.453018771128052	-0.021442553842888235	0.07764733672609797	7.825001751893566	4.819393448216763	0.161362584217311	1.6236486678191664	112.5	41.367252484617396	0.82613121556676	0.982532751091703
ID7043	7043	24	110.0	307.70151515151514	92.07272727272728	0.0	17.0	17	5.917270272703197	1		1237.0000000000002	1237.0	1237.0	1237.0	134833.0	2.2842390586074956E-13	0.614113060274693	4.120714482237724E15	0.0560403625723806	0.12691732515053106	7.745202928200179	4.839903222610171	0.22139205421596486	1.6002805370193276	110.0	40.71697094474451	0.8337802910039981	0.982142857142857
ID6438	6438	24	117.0	308.38455988455985	91.75541125541126	0.0	12.0	12	6.063397715326599	1		879.6465517241386	903.0	0.0	903.0	102039.0	143.94934219523475	0.6421239786758746	4.779048750952085	-0.0730706255549965	-0.01702721420843481	8.308560681729029	4.657815640423077	0.14685606886184022	1.7837890812214177	115.5	43.254290132735264	0.7757708741826584	0.9352226720647774
ID5769	5769	24	119.0	308.1498599439776	91.25490196078432	0.0	3.0	3	6.154581744998687	1		268.88333333333304	271.0	0.0	288.0	32266.0	24.800441624332137	0.5691739067001177	7.865174615688771	0.0509367402013259	0.07832166991378366	8.234726526956747	4.972438320841393	0.021029513710484782	1.6560741422255265	118.99999999999999	43.77922869304305	0.7802263506829218	0.9714285714285714
ID6473	6473	24	114.0	308.2925925925926	92.23777777777778	0.0	15.0	15	5.984134206021491	1		1079.5486725663739	1099.0	0.0	1099.0	121989.0	145.5546038403294	0.6113248328398168	5.627755412683462	-0.021442553842888235	0.07764733672609797	7.825001751893566	4.819393448216763	0.161362584217311	1.6236486678191664	112.5	41.367252484617396	0.82613121556676	0.982532751091703
ID5803	5803	24	115.0	308.2153075822604	91.33547925608012	0.0	5.0	5	6.089589620032831	1		403.491379310345	407.0	0.0	407.0	46805.0	37.78900131903006	0.5520416140975289	7.5956911386581645	0.07020417782427207	0.41691476768208047	7.979220218580164	5.367407271053088	0.09651760360246661	1.4866060680009918	116.49999999999999	41.815990458337296	0.8372420133645613	0.9957264957264956
ID6701	6701	24	124.0	308.10792349726773	91.86475409836065	0.0	9.0	9	6.231677632421503	1		683.4999999999995	695.0	0.0	705.0	82020.0	89.3618834766109	0.510602130993608	5.1706927333396235	0.009657890459220766	0.016807369915959398	8.228960823094855	5.021748175767178	0.012938800585132767	1.6386645715936776	122.0	43.67881338995511	0.803577987745037	0.9568627450980393
ID6990	6990	24	114.0	307.5669577874818	91.77656477438136	0.0	18.0	18	6.037092178196722	1		1292.5614035087708	1304.0	0.0	1304.0	147352.0	122.13078983025302	0.6278906683884888	8.164222057441698	0.02607121714090723	0.06157368777617706	7.798658740404576	4.846209788505043	0.28700587655744436	1.609228465284889	114.5	41.367252484617396	0.8408179927323912	0.9744680851063827
ID6192	6192	24	123.0	307.64363143631437	91.35636856368563	0.0	2.0	2	6.257165172872317	1		200.35772357723624	202.0	0.0	202.0	24644.0	18.213726620282102	0.5540257911276008	7.843484289025402	0.025236573665181897	0.2660015767318109	8.32937945243667	5.151877938020192	0.026365079718455007	1.6167656828526409	123.0	43.165708918464404	0.8295397851649317	0.9879518072289156
ID6865	6865	24	118.0	308.0908440629471	92.08655221745352	0.0	16.0	16	6.089589620032832	1		1151.7931034482779	1172.0	0.0	1172.0	133608.0	153.22058649521247	0.6269885281550296	5.793786040483847	0.029351255525818527	0.12266196802957006	7.88220806376209	5.108215599597184	0.17753744726575837	1.5430452983197604	116.5	42.357046631555306	0.815989268665771	0.966804979253112
ID6230	6230	24	121.0	308.1271186440678	91.72175141242937	0.0	7.0	7	6.128667601500942	1		550.7815126050418	565.0	0.0	568.0	65543.0	88.94991541271959	0.5418375428333947	4.352054121043254	-0.021551378297741848	0.05963369893536991	8.387036347424202	4.670130066587357	3.079854905244782	1.7958892424494999	118.0	43.10602136732725	0.7980240716077107	0.959349593495935
ID6008	6008	24	108.0	308.1728110599078	91.36175115207374	0.0	0.0	0	5.876786762418838	1		55.999999999999915	56.0	56.0	56.0	6104.0	8.565896469778108E-14	0.5548920924677977	4.6660939896731494E14	-0.09493610654861509	0.10463009410000527	7.591177347894231	4.963169663366974	3.1180805086413867	1.5295018834283487	108.5	39.9628245327081	0.8537431849497441	0.9908675799086758
ID6170	6170	24	115.0	308.4798850574712	91.43678160919539	0.0	6.0	6	6.076507779746499	1		481.5517241379305	490.0	0.0	490.0	55860.0	64.05980152103612	0.5661243142715621	5.43466682528816	0.048316643598511136	0.13220102601108913	8.250723835090282	4.926401643246363	0.006388494618164833	1.6747972318499964	116.0	42.85038626520892	0.7938864161743129	0.9626556016597511
ID6906	6906	24	115.0	308.4748148148148	91.70740740740742	0.0	8.0	8	5.984134206021491	1		619.9298245614025	631.0	0.0	631.0	70672.0	83.20735579488158	0.5650208220640648	5.379663829753807	-0.08099059143137494	0.08296377150221228	8.041175592338897	4.705865998117101	3.107727856373927	1.7087557519819543	112.50000000000001	42.32909492982799	0.7890134768105836	0.9414225941422595
ID6586	6586	24	114.0	308.38392857142856	91.71279761904762	0.0	10.0	10	5.970821321441846	1		758.108108108107	765.0	0.0	765.0	84150.0	72.61058667506617	0.5756728997485469	7.629057901595092	0.002277623722661331	-0.09228857428835946	7.888318956426588	4.820342447750235	0.037249116077644404	1.6364644300548081	112.0	43.137757216737086	0.756332500525019	0.9333333333333333
ID6522	6522	24	115.0	308.33038348082596	91.8613569321534	0.0	11.0	11	5.997417539138688	1		809.7142857142867	832.0	0.0	832.0	90688.0	134.9356488983889	0.5543602856890931	4.280312858789787	0.02046523474852657	-0.04870729225518353	7.881178966013182	4.8050131991923815	0.11060821290591094	1.6401992334459845	113.0	41.90168923923731	0.8087703926241322	0.9699570815450643
ID6618	6618	24	111.0	308.4680365296804	92.2351598173516	0.0	14.0	14	5.903806614136771	1		1010.6636363636386	1039.0	0.0	1039.0	111173.0	170.00373861365125	0.6309033788812501	4.599522888572369	-0.20011419528960564	0.07518380561514243	7.829720270685518	4.85066618793244	0.178287630005405	1.6141535960904532	109.50000000000001	40.78215417773569	0.8273393082510163	0.9820627802690582
ID6203	6203	24	111.0	307.9144144144144	91.1006006006006	0.0	1.0	1	5.944106103225343	1		118.00000000000026	118.0	118.0	118.0	13098.0	2.5695546059782296E-13	0.5626652880237029	3.307031334468406E14	0.07991740335749596	0.10732765109048024	7.799943073478091	4.815262588301987	0.18343969431267038	1.619837533352173	111.0	40.604008592862385	0.8460480343343747	0.9823008849557521
ID6907	6907	24	115.0	307.36988304093563	91.82894736842105	0.0	19.0	19	6.023896332520351	1		1348.6991150442498	1373.0	0.0	1373.0	152403.0	181.84392272317652	0.581766656744049	5.455727708976122	0.03945983873775346	0.03130751251170484	7.752853553019814	4.919994363352759	0.29799275010447523	1.575785047797613	114.0	41.3225222202085	0.8389596457475942	0.9785407725321889
ID6526	6526	24	122.0	308.2842323651452	91.8997233748271	0.0	13.0	13	6.193249654676192	1		947.958677685948	972.0	0.0	979.0	114703.0	151.78012587809414	0.6032403445028112	4.699982487412011	0.007214771857750338	-0.01338895920388396	8.206823281167775	4.884713969223351	0.14061343396501771	1.680103140711149	120.5	43.83938843961697	0.7878942603254773	0.94140625
ID6240	6240	25	139.0	361.1019536019536	267.8272283272283	0.0	1.0	1	6.591608260818253	1		124.13333333333347	126.0	0.0	126.0	16758.0	15.278899702511353	0.8157223583537533	7.299939452885481	0.04257287812123946	-0.056259087583824106	9.769543583530405	4.575118547200119	1.4645894177844505	2.135364031060828	136.5	47.72354365436399	0.7531424850002633	0.9715302491103203
ID6404	6404	25	150.0	361.43222222222226	269.0288888888889	0.0	13.0	13	6.90988298942671	1		937.2483221476533	950.0	0.0	950.0	139650.0	109.69157658415367	0.7708479497973875	7.438730715110423	5.047614037015201E-4	0.01092590539588311	10.02806243518163	4.885353294365339	1.432272336062398	2.0526790655545386	150.0	49.57427170687859	0.7669877676378178	0.9615384615384616
ID6789	6789	25	147.0	361.716091954023	268.5425287356322	0.0	8.0	8	6.793742230659745	1		592.6527777777759	601.0	0.0	601.0	85342.0	70.58044256980027	0.7147607756712343	7.0000817753897095	0.025702330754859615	0.03929284783792272	9.382877209177142	5.095359115572469	1.4339997800216828	1.8414555277372173	145.0	47.9016892392373	0.7941018510262736	0.9666666666666667
ID6373	6373	25	143.0	361.32758620689657	269.264367816092	0.0	15.0	15	6.793742230659745	1		1070.5655172413788	1078.0	0.0	1078.0	155232.0	89.52302728233204	0.7984602699837607	10.618445679913421	-0.0035211119305840065	-0.11148174339737088	9.98567090366332	4.893933158510545	1.4178285009439557	2.04041832616742	145.0	48.55859019770827	0.7727619460693406	0.9634551495016611
ID6439	6439	25	149.0	361.5729517396184	268.74915824915826	0.0	11.0	11	6.8752467663563115	1		792.0	814.0	0.0	814.0	117216.0	132.44821860729158	0.7506996129800535	5.1281841489521	-0.055160291566442234	-0.012428952453705296	9.78907263912124	5.05452440348719	1.450710313921577	1.9366950988242566	148.5	48.985995888298966	0.7776647868244394	0.9674267100977199
ID6823	6823	25	143.0	360.94444444444446	269.0486111111111	0.0	16.0	16	6.770275002573076	1		1158.9999999999973	1159.0	1159.0	1159.0	166896.0	2.7380076390050154E-12	0.7635385737079572	3.6654288612099125E14	-0.04674065853061583	0.09475087392319378	10.250663473940374	4.68598819366669	1.4695739665755978	2.187513721821702	144.0	48.71697094474452	0.7624507590060632	0.9863013698630136
ID6600	6600	25	143.0	361.57773851590105	268.5482921083628	0.0	9.0	9	6.711247938722454	1		663.4539007092202	673.0	0.0	673.0	93547.0	79.86635937411783	0.7678212381005136	7.216035033409958	0.22208676628093604	0.0757149475809391	9.368960201681855	5.15407351220883	1.4701571255458528	1.8177777595699625	141.5	47.60184640023107	0.7847272005977732	0.9691780821917808
ID6060	6060	25	141.0	361.85321637426904	268.4614035087719	0.0	6.0	6	6.734920844463591	1		463.73426573426406	467.0	0.0	467.0	66314.0	39.05250186733112	0.7287869826328134	10.011737272800795	-0.028964904141688393	-0.012192490117755427	9.693978902937848	4.850638096380021	1.464416738992874	1.998495602088385	142.5	48.01822215523547	0.7766271614074499	0.9595959595959596
ID5996	5996	25	133.0	361.19708491761725	268.34537389100126	0.0	0.0	0	6.469756566762653	1		51.60606060606049	52.0	0.0	52.0	6812.0	4.526019054848165	0.8434415045881374	10.433738135580317	0.07934525556260609	0.14791907460810144	9.25904667767632	4.754133909115517	1.4872357195425518	1.947578014141154	131.5	45.36725248461739	0.802880037461874	0.9887218045112782
ID5805	5805	25	138.0	361.5436363636364	268.25151515151515	0.0	5.0	5	6.615709285501534	1		402.12949640287667	408.0	0.0	408.0	55896.0	48.762784950424646	0.8060256782416712	7.360924806437821	0.012806806569481154	0.06027904317987539	9.77210925655476	4.6902232114401485	1.4327686397861656	2.0835062247611456	137.5	48.32909492982799	0.7397674835890397	0.9417808219178082
ID6510	6510	25	144.0	361.7632183908046	268.7367816091954	0.0	10.0	10	6.793742230659745	1		732.524137931035	748.0	0.0	748.0	106216.0	106.84178871626891	0.8003729024238658	6.095940148988854	-0.06722041750097003	-0.06987840647168023	10.14353833003686	4.816897164446845	1.4384117426472272	2.1058241402589104	145.0	48.55859019770828	0.7727619460693402	0.9570957095709571
ID6734	6734	25	145.0	361.26949152542375	269.34519774011295	0.0	14.0	14	6.852058684228348	1		996.3513513513552	1010.0	0.0	1010.0	147460.0	117.01007950447908	0.7888016567792538	7.509739305199156	-0.07722768388690736	-0.15974802824292147	9.793964587716628	5.093800077655868	1.4278372320393646	1.9227226114896412	147.5	48.736735782581576	0.7803492328553212	0.9640522875816994
ID6862	6862	25	163.0	360.86799184505605	269.00356778797146	0.0	19.0	19	7.214129635032196	1		1329.0797546012257	1354.0	0.0	1354.0	216640.0	182.5525793222977	0.7698845248663782	6.333936759021293	-0.005411585456681708	-0.0010899910034351248	10.235147565957833	5.239041742147953	1.4690052839595804	1.9536297036185721	163.5	51.20887173758116	0.7834967627207188	0.956140350877193
ID6127	6127	25	145.0	361.719512195122	268.53019744483163	0.0	7.0	7	6.7585108320823135	1		531.5281690140852	543.0	0.0	543.0	75477.0	78.36355478543265	0.7170716855405793	5.665213742492336	-0.08887096586641048	-0.06631524233951042	9.456540228342147	5.094320139044747	1.4257674390570054	1.8562909220925747	143.5	46.91921672312695	0.8191440074104744	0.9795221843003413
ID6959	6959	25	152.0	360.88797814207646	269.16448087431695	0.0	17.0	17	6.967227399979714	1		1202.0784313725514	1218.0	0.0	1218.0	183918.0	138.79801347602844	0.7703662135481474	7.537262916791108	-0.011050446232494496	0.03599245928929444	10.127259203375303	5.083147514346356	1.451517864050526	1.9923205405298121	152.5	49.82133750997032	0.7720562494524017	0.9713375796178344
ID6165	6165	25	141.0	361.525	268.3904761904762	0.0	4.0	4	6.6755811781245455	1		326.8936170212761	334.0	0.0	334.0	46092.0	48.36966317961492	0.779528015057188	5.920934697390551	0.013296996101856156	0.020347057934230403	9.576350488308199	4.76905971769044	1.472041379235482	2.0080164760331063	140.0	48.48966997948985	0.7482374531046292	0.9491525423728814
ID6745	6745	25	141.0	361.57067137809184	269.1855123674912	0.0	12.0	12	6.711247938722454	1		885.6285714285741	892.0	0.0	892.0	123988.0	75.38775952178376	0.7585174047694124	10.134437704865165	0.0076199174207562444	-0.08849464332051912	9.843647978028285	4.7339348070207095	1.4029531939861792	2.0793797082776813	141.5	48.55197077911019	0.7543147111077387	0.9528619528619529
ID6107	6107	25	138.0	361.15361803084227	268.02669039145906	0.0	2.0	2	6.687491234298748	1		189.6357142857149	191.0	0.0	191.0	26549.0	16.142446265314604	0.8231613545111662	10.608174245541068	0.035037525928770984	0.049236008315906764	9.842426474818241	4.7398243754420655	1.4829964952433958	2.0765382206593417	140.5	47.164829603917475	0.7936876977205168	0.9929328621908127
ID5757	5757	25	142.0	361.34722222222223	267.8657407407407	0.0	3.0	3	6.770275002573076	1		253.86805555555517	263.0	0.0	263.0	36557.0	48.31688038831158	0.8161058488441411	4.7222013342614675	0.07813774181110333	-0.18013956545817053	9.811358140268524	4.894717077731488	1.507446732359791	2.004479111756079	144.0	49.16414147317226	0.7486441523876587	0.9442622950819672
ID6911	6911	25	161.0	361.0297239915074	268.9267515923567	0.0	18.0	18	7.069275219628611	1		1279.7961783439482	1288.0	0.0	1288.0	200928.0	102.79359071943028	0.8023519702909014	11.08485676319487	-0.0043032385725341555	-0.006362111438135346	10.347099669665537	5.039107100150181	1.4367555385795754	2.053359744895512	157.0	51.79465817520807	0.7354270062947683	0.9429429429429429
ID5890	5890	26	117.0	260.75106382978726	394.2730496453901	0.0	3.0	3	6.115669352294596	1		240.81196581196554	245.0	0.0	245.0	28175.0	31.893932950222727	0.9885213936205437	7.506816273290865	-0.07248178557011736	0.07907140407735305	7.339234873160517	5.332783789855386	2.5483798270117304	1.3762483465243847	117.5	41.05740548747011	0.8759205732260789	0.975103734439834
ID5832	5832	26	117.0	260.72173274596184	394.30616740088107	0.0	0.0	0	6.010671516715935	1		10.80701754385963	11.0	0.0	11.0	1232.0	1.4505244274860536	0.9465720052899005	7.2459275630899045	-0.0633799552264185	0.06410046727732376	7.01549046077459	5.411940430531271	2.6762004580128487	1.296298536694334	113.5	39.81442301304516	0.8997562515754927	0.978448275862069
ID6345	6345	26	123.0	261.1348547717842	395.8001383125864	0.0	15.0	15	6.193249654676192	1		1045.421487603308	1072.0	0.0	1072.0	126496.0	167.3836786182227	0.9285272999215783	6.014190715597268	-0.02033733672604745	0.05106328401624211	7.353111717001179	5.38748441153849	-0.7194524345137349	1.3648506715402948	120.5	41.75241729175188	0.8686276750206523	0.964
ID6315	6315	26	129.0	261.3471673254282	395.11133069828725	0.0	11.0	11	6.345565428096185	1		762.783999999998	788.0	0.0	788.0	95348.0	139.24610285853768	0.9084087311498206	5.215049394133184	0.09608075843072056	0.17260966216811632	7.898746447138003	5.5640171982571704	2.460994949072561	1.4196121553348442	126.5	42.38048788306909	0.8850513840168408	0.98828125
ID6891	6891	26	130.0	260.8177691309987	395.49740596627754	0.0	17.0	17	6.395531281654176	1		1167.0472440944866	1205.0	0.0	1205.0	148215.0	211.29171357739375	0.9072604268292178	5.254821136067572	-0.07477698900836431	0.1319430021857735	7.91985224111214	5.57450498023255	-0.7458510832784615	1.4207274491988613	128.5	42.81724286147134	0.8807965303362365	0.9846743295019157
ID6316	6316	26	121.0	261.1928374655647	395.56060606060606	0.0	13.0	13	6.206085419025319	1		913.7704918032795	929.0	0.0	929.0	111480.0	118.4537282386691	0.9339808508977807	7.45082208437909	-0.006001194263282062	0.00951585782399789	7.490980992256218	5.3966665142147106	2.413004809031905	1.3880755782342906	121.0	41.90673877943553	0.8658197823978905	0.9758064516129032
ID6061	6061	26	121.0	261.01666666666665	394.5416666666667	0.0	5.0	5	6.180387232371033	1		373.6666666666671	380.0	0.0	380.0	44840.0	48.85122902272604	0.9655172413793105	7.514879737013947	-0.02221325943331242	0.04705246042767707	7.3778854537650576	5.341331710523392	-0.6730841254336948	1.3812820198433444	120.0	41.18910689974409	0.8888456667297111	0.97165991902834
ID6638	6638	26	122.0	261.2795918367347	395.4496598639456	0.0	12.0	12	6.244434406534699	1		859.9999999999987	860.0	860.0	860.0	104920.0	1.255712165537632E-12	0.9352646178150889	6.619611371729698E14	0.13436040968118276	0.15441040280276822	7.657107198783268	5.434525107646277	2.50404413554153	1.4089744820591332	122.5	41.482490356242266	0.8945740809358917	0.9959349593495935
ID6705	6705	26	124.0	261.19135802469134	395.6838134430727	0.0	14.0	14	6.2188946904840385	1		975.4098360655711	1000.0	0.0	1000.0	119000.0	155.51114089921185	0.8972648295726876	5.932644262217017	-0.020549891510148202	-0.00906292407864683	7.495494349204596	5.4901054146432315	-0.7766297700721723	1.3652733022598404	121.5	41.008938237833966	0.9078813436308126	0.9959016393442623
ID5843	5843	26	116.0	261.24326241134753	394.7936170212766	0.0	6.0	6	6.115669352294596	1		442.1880341880347	446.0	0.0	446.0	51736.0	41.232714586075254	0.9662435083669936	10.540090537068366	-0.18135012012509266	-0.06790516379076557	7.21963027111928	5.697429193605407	-0.7166190040457099	1.2671733207711187	117.5	40.385468099252236	0.905310356295302	0.9957627118644068
ID6355	6355	26	123.0	261.0587044534413	394.887314439946	0.0	9.0	9	6.269870089858174	1		637.7723577235786	643.0	0.0	643.0	78446.0	57.977357509115905	0.9515689421519152	10.727379169824175	0.012572993998158156	0.0986207790332068	7.476241627239962	5.491611084207097	-0.6373796954218354	1.3613931344738361	123.5	43.14437663533519	0.8337357507858931	0.9536679536679536
ID6835	6835	26	128.0	260.55882352941177	395.38496732026147	0.0	19.0	19	6.370597341571143	1		1320.046875	1341.0	0.0	1341.0	168966.0	166.96375481890777	0.8204755410524175	7.126527029125967	-2.4251851785025088E-4	0.03583633200314364	7.779041547054758	5.362832936624181	2.424309224505101	1.450547059545648	127.5	43.20887173758116	0.8581717151118432	0.9732824427480916
ID6100	6100	26	116.0	260.9695652173913	394.5231884057971	0.0	4.0	4	6.050259243299904	1		307.75652173913136	316.0	0.0	316.0	35392.0	50.588916216261424	0.9591475228342101	5.9566235644700445	0.029745525480336706	0.04141721867354186	7.38329737199975	5.100492884688059	2.4189142311964993	1.447565468459879	115.0	39.962136401962894	0.904920253906554	0.9913793103448276
ID6356	6356	26	132.0	261.469696969697	394.9191919191919	0.0	10.0	10	6.4820448144285745	1		697.7727272727274	714.0	0.0	714.0	92106.0	106.81471372107065	0.9424064447420313	6.338858287833146	-0.039577647067461356	0.09936068988006025	7.864405129388516	5.545728874496594	-0.6435965687782366	1.4181012644802975	132.0	45.57685762576052	0.7985369889000864	0.9428571428571428
ID6773	6773	26	122.0	261.1234309623431	394.9644351464435	0.0	8.0	8	6.167497985322977	1		575.25	585.0	0.0	585.0	69030.0	75.20518152182795	0.9551196932610215	7.4734874340588755	-1.279719336067349E-4	0.03651750422494662	7.588029323582786	5.174898283154354	2.4334090590853448	1.4663146806737832	119.5	41.7524172917519	0.861419146597244	0.9755102040816327
ID5750	5750	26	123.0	261.37105624142663	394.6975308641975	0.0	7.0	7	6.2188946904840385	1		500.3225806451619	517.0	0.0	517.0	62040.0	91.71656129647677	0.9710664317683169	5.375019150373077	0.028733906531965416	-0.03924542918631633	7.668069235047452	5.272409559860224	-0.5939300250862767	1.454376627609851	121.5	40.93464620529198	0.9111797503535972	0.9959016393442623
ID7001	7001	26	124.0	261.19973544973544	395.27645502645504	0.0	16.0	16	6.333012368467128	1		1123.0314960629923	1141.0	0.0	1141.0	142625.0	142.6160867731064	0.9272993744438937	7.577469601447121	0.10133917779973761	0.05235833166961678	7.534956116348989	5.715433784260614	-0.7197278398434108	1.318352447210402	126.0	42.70789097562357	0.8680888106547745	0.9767441860465116
ID5885	5885	26	117.0	260.75106382978726	394.2730496453901	0.0	2.0	2	6.115669352294596	1		163.69230769230737	168.0	0.0	168.0	19152.0	26.668611776982477	0.9769758689395617	6.06652967415501	-0.07248178557011736	0.07907140407735305	7.339234873160517	5.332783789855386	2.5483798270117304	1.3762483465243847	117.5	41.05740548747011	0.8759205732260789	0.975103734439834
ID6047	6047	26	117.0	260.75106382978726	394.2730496453901	0.0	1.0	1	6.115669352294596	1		90.61538461538468	93.0	0.0	93.0	10602.0	14.762981519401	0.9826820603907637	6.0844007110378815	-0.07248178557011736	0.07907140407735305	7.339234873160517	5.332783789855386	2.5483798270117304	1.3762483465243847	117.5	41.05740548747011	0.8759205732260789	0.975103734439834
ID7103	7103	26	133.0	260.8460076045627	395.3149556400507	0.0	18.0	18	6.469756566762653	1		1247.530769230769	1277.0	0.0	1277.0	162179.0	192.4805512559819	0.8870965026704913	6.093561028932038	0.013364544538203465	0.060569574789779375	8.113563268582547	5.3714095287605925	2.501774154167215	1.5105091550252143	131.5	44.204777089082185	0.845662761618698	0.9598540145985401
ID5920	5920	27	44.0	390.867816091954	476.87164750957857	0.0	1.0	1	3.721085869607808	1		134.99999999999991	135.0	135.0	135.0	5805.0	8.627421818831707E-14	0.6160990712074302	1.1930682960010535E15	0.048768992665364115	0.29467547907313785	4.758051188546323	3.4092222470409097	0.30606241309744275	1.3956412471132238	43.5	25.594553449872045	0.8344570869186887	0.9886363636363636
ID7073	7073	27	43.0	389.9	476.94313725490196	0.0	17.0	17	3.6780660900548137	1		1258.0000000000002	1258.0	1258.0	1258.0	52836.0	2.3012982062367606E-13	0.4629174438277827	3.459564768486742E15	0.037105221124246406	0.24373185337795067	4.751505167328027	3.37187834283243	0.27395475556455323	1.4091567619657026	42.5	25.481591097989917	0.8225185654997673	0.9883720930232558
ID6754	6754	27	45.0	390.85555555555555	477.1074074074074	0.0	9.0	9	3.7846987830302403	1		691.2888888888889	707.0	0.0	707.0	31108.0	105.39333733949022	0.5814008659035644	4.822920656420333	0.3769834891854163	1.0929617227043071	5.8065801674739275	3.7839287613060297	0.5048526967967654	1.5345373905691015	45.0	28.20079285608123	0.7110493450362364	1.0
ID6658	6658	27	40.0	390.008547008547	477.29059829059827	0.0	14.0	14	3.523362819972964	1		1052.0000000000002	1052.0	1052.0	1052.0	41028.0	2.3034600650565964E-13	0.6149788752722598	3.478230829137018E15	0.40035005377477967	1.8157996075482388	5.2489727318762585	4.570737087442367	0.6590838644908111	1.148386492475639	39.0	26.31375520796336	0.7077971516974374	0.9873417721518988
ID5795	5795	27	50.0	390.9248366013072	476.5065359477124	0.0	3.0	3	4.029119531035698	1		280.99999999999983	281.0	281.0	281.0	14331.0	1.722271168494344E-13	0.6906077348066297	1.3329791939755542E15	0.07533593618830942	0.24530764352269172	4.920222878725368	3.7946796550119757	0.2808742812572764	1.2966108673302068	51.0	27.54982318546315	0.8443886914031054	1.0
ID6563	6563	27	37.0	390.134703196347	477.2808219178082	0.0	13.0	13	3.4085643379153576	1		955.4594594594589	982.0	0.0	982.0	35352.0	161.4398055338608	0.596395346463546	4.422068109305965	0.12281819207557844	0.5856590006575596	4.536823860706413	3.5180588535114006	0.21454902652765173	1.289581570296408	36.5	24.245523120490127	0.7802604802982228	0.9864864864864865
ID6660	6660	27	42.0	389.93373493975906	477.0100401606426	0.0	15.0	15	3.634537147509613	1		1093.658536585366	1121.0	0.0	1121.0	44840.0	175.07078707712745	0.6480680461529196	4.912963391954952	0.06924949393089665	0.2399533538231017	4.70440462138779	3.289489794846671	0.2074933733411199	1.4301320006396527	41.5	25.594553449872045	0.7960912438419674	0.9651162790697675
ID6021	6021	27	44.0	390.867816091954	476.87164750957857	0.0	0.0	0	3.721085869607808	1		62.511627906976784	64.0	0.0	64.0	2688.0	9.75990850128671	0.6293103448275865	4.947731393013394	0.048768992665364115	0.29467547907313785	4.758051188546323	3.4092222470409097	0.30606241309744275	1.3956412471132238	43.5	25.594553449872045	0.8344570869186887	0.9886363636363636
ID6214	6214	27	50.0	390.7409240924093	476.7343234323432	0.0	2.0	2	4.009320298040732	1		201.88000000000014	206.0	0.0	206.0	10094.0	29.13279938488576	0.6731842001465038	5.576108722663821	0.08286290437196794	0.46934254240126744	5.187887882985226	3.819512988387013	0.18173846819221967	1.3582589976153163	50.5	28.358485472372255	0.7891056922233445	0.9711538461538461
ID6249	6249	27	42.0	390.6686746987952	476.84136546184743	0.0	7.0	7	3.634537147509613	1		567.0	567.0	567.0	567.0	23247.0	0.0	0.5608178697577234	Infinity	0.1355540374489143	0.3515893342931497	4.611478499257785	3.4352740635289143	0.3722326844714563	1.3423902762857312	41.5	25.594553449872045	0.7960912438419674	0.9651162790697675
ID6253	6253	27	49.0	391.0154639175258	476.95360824742266	0.0	4.0	4	3.9291257907979795	1		354.0	354.0	354.0	354.0	16992.0	0.0	0.6236228663293772	Infinity	-0.08860469432917917	1.3242056396454762	5.203472796421384	4.644327368730365	-0.1748744785492367	1.1203931986913045	48.5	29.594553449872045	0.6958698496651452	0.9509803921568627
ID5934	5934	27	43.0	390.9	476.94313725490196	0.0	5.0	5	3.6780660900548137	1		427.0000000000002	427.0	427.0	427.0	17934.0	2.3012982062367606E-13	0.5884373837501917	1.3747227761485735E15	0.037105221124246406	0.24373185337795067	4.751505167328027	3.37187834283243	0.27395475556455323	1.4091567619657026	42.5	25.481591097989917	0.8225185654997673	0.9883720930232558
ID7086	7086	27	46.0	390.2383512544803	477.10931899641577	0.0	18.0	18	3.847260025985541	1		1301.086956521738	1330.0	0.0	1330.0	59850.0	196.0978016860132	0.480596670310047	4.307324415330771	0.15688684898678404	0.8670781772828686	5.323885999410205	4.042145372866316	0.18987429997943864	1.3170941439038342	46.5	28.245523120490127	0.7324256951651935	0.96875
ID7023	7023	27	42.0	389.8529411764706	477.0960784313725	0.0	19.0	19	3.6780660900548137	1		1398.0	1398.0	1398.0	1398.0	58716.0	0.0	0.40566777992894576	Infinity	0.0019934053406179954	0.44192225597545604	4.829242528019867	3.5454032723857813	0.04803518103558263	1.3621137447560827	42.5	27.122417494872465	0.7260089933991591	0.9444444444444444
ID6933	6933	27	43.0	390.9	476.94313725490196	0.0	8.0	8	3.6780660900548137	1		621.8333333333333	637.0	0.0	637.0	26117.0	98.2912339258524	0.5318496335027956	4.393007396496719	0.037105221124246406	0.24373185337795067	4.751505167328027	3.37187834283243	0.27395475556455323	1.4091567619657026	42.5	25.481591097989917	0.8225185654997673	0.9883720930232558
ID6582	6582	27	38.0	390.57456140350877	477.26754385964915	0.0	12.0	12	3.477898169151024	1		914.9999999999997	915.0	915.0	915.0	34770.0	3.4563871148034085E-13	0.6063137632338785	1.998461373370718E15	0.07148713687150139	0.5851622710967795	4.6909464955485864	3.478190304256709	0.23087909192498146	1.3486744787390361	38.0	25.70820393249937	0.7225201908634394	0.9620253164556962
ID6967	6967	27	43.0	389.9	476.94313725490196	0.0	16.0	16	3.6780660900548137	1		1189.0000000000007	1189.0	1189.0	1189.0	49938.0	6.90389461871028E-13	0.5057696462227257	1.1569428859848415E15	0.037105221124246406	0.24373185337795067	4.751505167328027	3.37187834283243	0.27395475556455323	1.4091567619657026	42.5	25.481591097989917	0.8225185654997673	0.9883720930232558
ID6328	6328	27	40.0	390.57456140350877	477.08333333333337	0.0	10.0	10	3.477898169151024	1		777.0000000000003	777.0	777.0	777.0	27972.0	3.4589849258539514E-13	0.5508982035928145	1.5958439017010838E15	0.7763566458438911	0.5506403313626409	5.2940126142126696	3.4045832127387765	0.4236841205152546	1.5549664330142672	38.0	26.48816380760941	0.6805965661911716	0.95
ID6585	6585	27	40.0	390.57456140350877	477.08333333333337	0.0	11.0	11	3.477898169151024	1		846.0	846.0	846.0	846.0	30456.0	0.0	0.5618208612006284	Infinity	0.7763566458438911	0.5506403313626409	5.2940126142126696	3.4045832127387765	0.4236841205152546	1.5549664330142672	38.0	26.48816380760941	0.6805965661911716	0.95
ID6207	6207	27	42.0	390.6686746987952	476.84136546184743	0.0	6.0	6	3.634537147509613	1		499.00000000000017	499.0	499.0	499.0	20459.0	1.7264872608947643E-13	0.6114832659995981	2.1934409114620678E15	0.1355540374489143	0.3515893342931497	4.611478499257785	3.4352740635289143	0.3722326844714563	1.3423902762857312	41.5	25.594553449872045	0.7960912438419674	0.9651162790697675
ID6529	6529	28	182.0	438.72673893405596	193.06007226738936	0.0	10.0	10	7.663430954925436	1		723.3913043478253	752.0	0.0	752.0	133104.0	144.25106805273631	0.9925155713740942	4.995970291500034	-0.03589703221996438	-0.002124335832036375	11.407111091072917	5.280561114496748	1.9155372693586514	2.160208137683877	184.49999999999997	55.22161833808019	0.7603052239265944	0.9736147757255932
ID5763	5763	28	161.0	438.65188583078486	192.24515800203872	0.0	3.0	3	7.214129635032196	1		258.13496932515443	268.0	0.0	268.0	42076.0	50.618460905213745	0.9832089672355961	5.056444620667548	-0.020263091099366012	0.057351629530721135	10.52018882404478	5.087739205928484	-1.2083639360899747	2.0677531607331874	163.5	51.52954144246969	0.7737756621388586	0.967455621301775
ID6468	6468	28	192.0	438.7506738544474	193.36882300089846	0.0	13.0	13	7.684170995435563	1		942.4010695187138	963.0	0.0	963.0	176229.0	139.7026204098821	0.9818048251268553	6.683831524949279	-0.07509639034121178	0.06820654282848408	11.552296925345692	5.385398980520035	1.9500758645644056	2.1451144041755206	185.5	55.77467828817053	0.7493412321785246	0.9686684073107049
ID6503	6503	28	183.0	438.8529411764706	193.3562091503268	0.0	11.0	11	7.537792427747438	1		808.5195530726279	827.0	0.0	827.0	144725.0	122.57954724196917	0.9698984176699652	6.495086353279757	0.0044875189453725105	-0.02060484568873266	11.778628737087004	4.926777002644257	-1.2007750870892293	2.390737135203254	178.49999999999994	55.74550279482672	0.7218191680175006	0.9622641509433958
ID7047	7047	28	196.0	438.4000861326443	193.69379844961242	0.0	17.0	17	7.848118435431737	1		1220.8247422680406	1240.0	0.0	1240.0	236840.0	153.39792206368662	0.9723910964844013	7.847146880807695	-0.04619527328734513	0.12052377711040721	12.43933182851836	5.113682375150007	-1.1812418907229894	2.432558558773111	193.5	58.048903820459714	0.7216104058923838	0.9675
ID6185	6185	28	168.0	438.48230088495575	192.19813176007867	0.0	1.0	1	7.345306372654071	1		109.97647058823544	114.0	0.0	114.0	18696.0	21.097674495696182	0.9918790455490005	5.191477052575519	-0.08558755753891388	0.13472071539845357	10.974195035126272	5.135030956547559	1.965881751638666	2.13712344248545	169.49999999999994	53.460621224251256	0.7452664390656697	0.9522471910112354
ID6669	6669	28	174.0	438.7964042759961	192.87220602526727	0.0	9.0	9	7.388514429878316	1		678.9345238095233	683.0	0.0	683.0	114061.0	52.69459401205432	0.961644492388829	12.632405885161878	0.11425072958819371	0.05884186522453957	11.29809900049954	5.112973284725107	1.9513353718449917	2.2096925548686825	171.5	53.785853355501025	0.7449684175578322	0.9554317548746519
ID6606	6606	28	192.0	438.6194158075602	193.71907216494844	0.0	15.0	15	7.858251581595959	1		1075.6923076923094	1104.0	0.0	1104.0	209760.0	174.94949990738093	0.9929710732630442	6.12690229938804	-0.00812697017403635	-0.02846161847171069	12.156552081065467	5.312626433047301	1.945411830979685	2.2882376982965313	194.0	58.05180679173699	0.7234026770752051	0.9627791563275434
ID6160	6160	28	176.0	438.9124293785311	192.7250470809793	0.0	7.0	7	7.506054213402069	1		538.6179775280916	551.0	0.0	551.0	95874.0	81.8954143039901	0.992323450134771	6.551559113793937	-0.026707550771919684	-0.010618678669213202	11.390118361077704	5.0929283093952415	-1.1641587572005239	2.2364576269541523	177.00000000000003	54.33128923245363	0.7534997442425378	0.959349593495935
ID5809	5809	28	166.0	438.7299898682877	192.2791286727457	0.0	5.0	5	7.236157563046397	1		396.60606060606136	409.0	0.0	409.0	65440.0	70.32413603725651	0.9711664482306684	5.5571908051497925	-0.022656247271684225	0.26721257092102313	10.961363139040055	5.100045550198695	1.9276084757359122	2.149267694013636	164.5	52.20291337574431	0.7585536180711412	0.9791666666666666
ID6740	6740	28	183.0	438.8529411764706	193.3562091503268	0.0	12.0	12	7.537792427747438	1		870.1117318435762	890.0	0.0	890.0	155750.0	131.91752967999233	0.9736114694283713	6.507685119619665	0.0044875189453725105	-0.02060484568873266	11.778628737087004	4.926777002644257	-1.2007750870892293	2.390737135203254	178.49999999999994	55.74550279482672	0.7218191680175006	0.9622641509433958
ID6836	6836	28	194.0	438.5289855072464	193.61679454390452	0.0	16.0	16	7.888572922204059	1		1141.3451776649779	1165.0	0.0	1165.0	224845.0	164.73027626381665	0.9930626779999736	6.904453048575458	0.03360294516944511	-0.0192862587517767	12.076283229559667	5.318580182238438	-1.1657449307861585	2.2705840310330916	195.5	58.43832883669549	0.7193844565346912	0.9513381995133819
ID6197	6197	28	162.0	438.82510288065845	192.179012345679	0.0	4.0	4	7.180961047225788	1		336.7639751552797	341.0	0.0	341.0	54219.0	37.887418018378675	0.983469801586283	8.814466866840638	-0.07954008556434328	0.1000720518987137	10.511409991160182	5.1213758876758515	1.880747751823836	2.0524582107817904	161.99999999999997	51.3008568146151	0.7735272918956094	0.9729729729729726
ID6613	6613	28	179.0	438.69205909510623	193.79085872576178	0.0	14.0	14	7.579903327627221	1		1019.812154696137	1037.0	0.0	1037.0	184586.0	132.76201793810662	0.9777169062201841	7.594957244903232	-0.0061969261685820036	0.16659846076008178	11.82237097436899	5.108192043352636	1.9890103047330092	2.3143943833814182	180.5	56.89541026448713	0.7007007840629073	0.9525065963060686
ID6997	6997	28	194.0	438.3951406649616	193.57331628303496	0.0	18.0	18	7.888572922204059	1		1286.9948979591863	1307.0	0.0	1307.0	252251.0	160.86795022543598	0.9896644914639772	7.9587604253682	0.06293379746877985	-0.1345868173055523	12.218014875598994	5.245291858052511	-1.1993928040817785	2.32932984593451	195.5	58.381303969169	0.7207904833063477	0.9513381995133819
ID6104	6104	28	163.0	438.5949494949495	192.26969696969698	0.0	2.0	2	7.247146419131151	1		180.78787878787915	190.0	0.0	190.0	29830.0	40.93403197990092	0.9915433403805498	4.397812610020786	-0.09290291287960033	0.05563534521107265	10.461262880059587	5.246906989959884	-1.1955084354475325	1.9937961355285185	165.0	51.51887408435121	0.7811979264171194	0.967741935483871
ID6904	6904	28	203.0	438.290215588723	193.61940298507463	0.0	19.0	19	7.998767850296815	1		1324.4554455445523	1372.0	0.0	1372.0	267540.0	251.56297589439936	0.9762350944125582	5.201593793296208	-0.06817226510860747	0.10069829366239916	12.710491140497124	5.24469850868772	-1.1901428234813465	2.423493194021066	201.0	59.06899912577027	0.7239135356770978	0.9757281553398055
ID6812	6812	28	174.0	438.7964042759961	192.87220602526727	0.0	8.0	8	7.388514429878316	1		613.6071428571418	621.0	0.0	621.0	103086.0	67.553486080351	0.9614178924523751	8.904605919169985	0.11425072958819371	0.05884186522453957	11.29809900049954	5.112973284725107	1.9513353718449917	2.2096925548686825	171.5	53.785853355501025	0.7449684175578322	0.9554317548746519
ID6141	6141	28	171.0	438.83629191321495	192.79980276134123	0.0	6.0	6	7.334464586120832	1		465.9529411764688	483.0	0.0	483.0	79212.0	89.38751562650205	0.9797614228910212	5.1594411628357815	-0.04557742387398622	-0.05482603975664623	10.68064255728296	5.270432064776008	1.9487484570091462	2.0265212464581657	169.00000000000003	52.76994477564155	0.7626465136415626	0.9712643678160919
ID5982	5982	28	163.0	438.44564102564107	192.11846153846153	0.0	0.0	0	7.19203423968949	1		44.30674846625758	46.0	0.0	46.0	7222.0	8.688243289700821	0.9915174302497283	5.077899990420138	-0.09756711656585479	0.1942489471212607	10.550368907748267	5.108363741448432	1.9426106026973862	2.065312777581653	162.5	51.45508298881649	0.7712703984770826	0.9530791788856305
ID6338	6338	29	91.0	454.8205128205128	250.2875457875458	0.0	10.0	10	5.382025607773058	1		771.4285714285706	780.0	0.0	780.0	70200.0	81.76621726430983	0.9926199261992619	9.399620702606502	0.18767697090426172	0.09631667825811978	7.892451798075143	3.95970565506662	0.2438674807197091	1.9931915363396768	91.0	38.66157332221714	0.7650542097968518	0.9528795811518325
ID6662	6662	29	100.0	454.2096219931272	250.17525773195877	0.0	14.0	14	5.556622981616415	1		1042.3636363636358	1053.0	0.0	1053.0	103194.0	105.83048194679519	0.9793857365955232	9.746794565096277	0.035818110338011355	-0.04975916661304454	7.989947896027035	4.029164316268512	0.2841584868639274	1.9830285560124992	97.0	39.74838379203574	0.7715119357712074	0.9603960396039604
ID6760	6760	29	87.0	454.34	249.80857142857144	0.0	9.0	9	5.27751030705594	1		693.8636363636373	710.0	0.0	710.0	61060.0	106.41959695709191	0.8966195189491559	6.164679276573463	-0.19075969339461663	0.14676354685388612	7.468528615711848	4.167385652090693	0.3403667292366149	1.792137622771974	87.5	37.61870561836794	0.7769806808106449	0.9668508287292817
ID6027	6027	29	104.0	453.4872408293461	247.46172248803828	0.0	0.0	0	5.767441643068972	1		69.32692307692291	70.0	0.0	70.0	7210.0	6.864064729836469	0.9935791569556559	10.067451329545644	-0.09486725660703894	-0.10001253553600606	6.827475155556998	5.21728493062765	0.5016952052401629	1.3086260854715557	104.5	38.20010472533603	0.8999057927621994	0.9952380952380953
ID6256	6256	29	115.0	451.20851370851375	247.94733044733044	0.0	7.0	7	6.063397715326599	1		550.173913043478	570.0	0.0	570.0	63270.0	104.897465464469	0.9822194735418036	5.19782671291612	0.09264684219935915	-0.15515572476096745	8.118832622445513	5.381275075694488	0.3685801363644605	1.508719124788046	115.5	42.13999493086094	0.8173402572866151	0.9956896551724138
ID5938	5938	29	128.0	451.9835309617918	248.64361001317525	0.0	5.0	5	6.345565428096185	1		417.8897637795263	428.0	0.0	428.0	53072.0	65.25715047440416	0.97864020518858	6.334609492268351	-0.04240657088848315	-0.01758340862933853	8.689618670574177	5.1825759449671756	0.17429004719122787	1.6766987619376243	126.5	45.00842406038172	0.7847164849948151	0.9547169811320755
ID7090	7090	29	87.0	454.6965317919075	250.65414258188824	0.0	17.0	17	5.24726644596002	1		1261.9999999999984	1262.0	1262.0	1262.0	109794.0	1.6008425632434406E-12	0.9474440053876139	7.670599375143281E14	0.08376360454346737	0.07057813246600145	7.410192301711776	3.9500607253916074	0.2080369668986881	1.875969210821976	86.5	38.01822215523548	0.7520424633004942	0.9351351351351351
ID6580	6580	29	96.0	454.36284722222223	250.23611111111111	0.0	13.0	13	5.527906391541368	1		944.9166666666679	986.0	0.0	986.0	90712.0	198.06302381693718	1.0	4.77078784548913	0.062252955352926485	0.002606835578163896	7.742295011215646	4.19882541951844	0.320066433949688	1.8439192482795828	96.0	39.16921677300692	0.7863055156248784	0.9696969696969697
ID6261	6261	29	129.0	450.510582010582	248.76322751322752	0.0	4.0	4	6.333012368467128	1		351.2879999999995	357.0	0.0	357.0	43911.0	44.97487040272543	0.9066948150231168	7.4285377771600505	0.072457233606522	-0.09105383783896495	8.474132813467634	4.989873532664201	0.0010632724312094055	1.6982660498297462	126.0	44.017534024490274	0.8172011929251106	0.9655172413793104
ID6199	6199	29	118.0	450.9875183553598	248.28267254038178	0.0	6.0	6	6.010671516715935	1		496.9999999999989	497.0	497.0	497.0	56161.0	1.0848357837617812E-12	0.937411095305832	4.4333364266302956E14	0.1276026192862507	0.06686914182969943	8.64711085080071	4.418850150699197	0.23239801679706806	1.9568689943994757	113.5	43.26743555197426	0.7618744591113504	0.9659574468085106
ID5943	5943	29	105.0	452.95295055821373	247.29904306220095	0.0	1.0	1	5.767441643068972	1		141.6380952380954	143.0	0.0	143.0	14872.0	13.95537104316397	0.9683057140269854	9.98593251678346	-0.0843400961102934	-0.008049075222990757	7.111057895135355	4.954255351847166	0.3724855344685736	1.4353434351105938	104.5	38.89511652961781	0.868032529236992	0.9766355140186916
ID6970	6970	29	85.0	454.94176706827307	250.53413654618473	0.0	16.0	16	5.140011726956917	1		1177.6385542168684	1192.0	0.0	1192.0	97744.0	130.83899790771076	0.9759036144578315	8.890905059164934	0.10225875127055899	0.04124548656219005	7.303539087606281	3.8131870329812423	0.2759212441329734	1.9153372295762259	83.0	36.71697094474451	0.7736673418189841	0.9651162790697675
ID5822	5822	29	111.0	453.3863976083707	247.48355754858	0.0	3.0	3	5.957478687288161	1		286.4196428571429	289.0	0.0	289.0	32079.0	27.307933174916588	0.9761559443816112	10.36196099901944	0.06280659416090888	0.003721738437051195	7.902310950862481	4.814383788413749	0.4235950411182783	1.64139613669357	111.5	40.67224068033562	0.8470099921474277	0.9867256637168141
ID6238	6238	29	112.0	453.39985052316894	247.64200298953662	0.0	2.0	2	5.957478687288161	1		215.99999999999955	216.0	216.0	216.0	24192.0	4.567911695029785E-13	0.9822222222222222	4.6862285122975006E14	0.08969627330933529	0.09148447204400945	7.745373454769151	4.917951912173179	0.32085071988024416	1.5749185012560587	111.5	40.55927832845349	0.8517346068388698	0.9737991266375546
ID6464	6464	30	180.0	400.8494318181818	77.97253787878788	0.0	13.0	13	7.48482063701911	1		945.7865168539298	962.0	0.0	962.0	168350.0	124.18183968963791	0.9885079734004777	7.572126569497776	-0.10825725185082502	0.07093003999404601	11.567978432166235	5.097449091378777	2.3057446137946362	2.269366152519492	176.0	55.56317106210613	0.7163883006991086	0.946236559139785
ID6082	6082	30	175.0	400.91522157996144	77.26685934489403	0.0	6.0	6	7.420755373261929	1		459.48571428571614	473.0	0.0	473.0	80410.0	79.027265565698	0.9726119277849198	5.733541897652198	-0.010089066273365567	0.03448324669351983	11.028919483859323	5.115173441602443	2.301991562903698	2.156118381863561	172.99999999999997	53.35762677991022	0.7635947912263122	0.9637883008356546
ID6466	6466	30	182.0	400.9413407821229	78.11080074487896	0.0	15.0	15	7.548342177385609	1		1078.7166666666653	1097.0	0.0	1097.0	194169.0	140.82868371331418	0.9849638191899257	7.601756377172651	0.03465010622019516	-0.10553363826652672	11.636440471151076	5.305196760289955	-0.8150676182884989	2.1934041274870806	178.99999999999997	55.17436647490743	0.738904284193027	0.9728260869565216
ID6212	6212	30	167.0	400.62075848303397	76.50399201596807	0.0	1.0	1	7.2909362219603215	1		117.84431137724596	120.0	0.0	120.0	19680.0	15.98643101135371	1.0	7.371520966346512	0.0017725093934211674	0.230200269059006	10.650934750116198	5.541384964130566	-0.8705427478897902	1.9220708936592192	167.00000000000003	52.455852847561324	0.7626731029378608	0.9653179190751445
ID6532	6532	30	175.0	401.2013487475915	77.82369942196532	0.0	11.0	11	7.420755373261929	1		829.1228070175429	834.0	0.0	834.0	141780.0	63.777574016016	0.9657119941182367	12.773461390477136	-0.24159752247809566	0.2539776916636666	11.414254264886075	5.172838023961536	2.2956755296145333	2.2065748457641923	173.0	53.955151206203965	0.7467756339994608	0.9664804469273743
ID6565	6565	30	174.0	400.7926356589147	78.18023255813954	0.0	14.0	14	7.399277020331919	1		1025.0747126436806	1031.0	0.0	1031.0	178363.0	78.15990829298447	0.9806962657258871	12.987277297730325	-0.1106548648721222	0.01414587850684107	11.36330869360658	5.104320498282368	2.33181189316707	2.226213792302109	172.0	55.07025582838203	0.7126956744262536	0.92722371967655
ID6182	6182	30	162.0	400.49367088607596	76.83333333333333	0.0	2.0	2	7.091753098990329	1		198.48749999999944	201.0	0.0	201.0	31758.0	22.401703523498178	0.9830535402213629	8.784657705246854	0.12449735135282096	0.25422813498737507	10.588991484442202	5.2064447670728775	2.301967034371161	2.0338238391407066	158.0	51.840464739883004	0.7388038985590369	0.9693251533742331
ID5994	5994	30	162.0	400.36188992731053	76.96209761163031	0.0	0.0	0	7.147638542378762	1		49.74074074074076	51.0	0.0	51.0	8058.0	7.938862314691026	0.9915184356225704	6.238790996898383	0.1394258077384569	0.13240791436925425	10.630999473215727	5.272935447506446	2.3034976192098693	2.016144437771013	160.49999999999997	51.24229767457314	0.7681175901693242	0.9876923076923075
ID5771	5771	30	166.0	400.63312693498455	76.76109391124871	0.0	3.0	3	7.169870753275975	1		268.6211180124225	272.0	0.0	272.0	43248.0	30.221048976537027	0.9671107649683683	8.739931236249008	-0.13155146517604868	0.09801080717552782	10.888583617698178	4.9276502453256015	2.3001692565618916	2.2096908415988237	161.50000000000003	53.08455389683537	0.7201882749987313	0.9472140762463345
ID6799	6799	30	180.0	400.88768115942025	77.29891304347827	0.0	8.0	8	7.653039857325812	1		578.5	611.0	0.0	611.0	108758.0	137.48378611258227	0.9848093083387203	4.175564842955528	-0.016045854838296063	-0.03547121588535165	11.046890349802716	5.603866826485394	2.2992875702240534	1.9712978005815764	183.99999999999997	54.659566121146376	0.7739186759025994	0.9709762532981532
ID6193	6193	30	172.0	400.9535679374389	76.98191593352884	0.0	4.0	4	7.366942078931822	1		336.0233918128655	340.0	0.0	340.0	57460.0	36.661881665449904	0.9804120345710408	9.074816090635453	-0.19056575721177368	0.10239394827376264	11.212065952631406	5.4031091944087155	-0.8464534784825003	2.075113707536016	170.5	53.021749158451065	0.7621248908125293	0.9798850574712645
ID5813	5813	30	169.0	400.9822485207101	77.08875739644971	0.0	5.0	5	7.3344645861208315	1		407.5739644970421	410.0	0.0	410.0	68880.0	31.538461538461505	0.9881656804733727	12.84615384615388	-0.09247124793002914	0.20682960608627093	10.996853322667723	5.222388302268934	2.3226697575832036	2.1057134564065256	168.99999999999997	52.129440504125824	0.7815026250446957	0.976878612716763
ID6678	6678	30	176.0	400.9664804469274	77.45251396648045	0.0	9.0	9	7.54834217738561	1		663.259668508285	686.0	0.0	686.0	120050.0	123.15249795770578	0.980923271500843	5.333812487312652	-0.00641705491455694	0.03349481288070477	11.147632261787242	5.327273993977103	2.3110854379468	2.0925584594279374	179.0	54.94186399433488	0.7451712933959483	0.9649595687331537
ID6838	6838	30	183.0	400.3655767484105	78.15576748410537	0.0	16.0	16	7.642634631769702	1		1146.780219780219	1166.0	0.0	1166.0	208714.0	148.87120780278096	0.9672980459684062	7.575121919978308	-0.13201999063935319	0.2137207308191649	11.268085494753265	5.329584612231226	2.2976588103781728	2.1142521067952216	183.50000000000003	57.09509596605376	0.7073727378549547	0.9267676767676769
ID6137	6137	30	175.0	401.0357815442561	77.42655367231639	0.0	7.0	7	7.506054213402069	1		530.488636363638	546.0	0.0	546.0	93366.0	90.97044974755612	0.9770077402919757	5.7636204536000974	-0.12291227702105788	0.11665691366176764	11.169790376881188	5.267531486133213	2.3202838304028424	2.120498075101342	177.0	52.746998684475976	0.7994432205107768	0.9915966386554622
ID7005	7005	30	184.0	400.61022222222226	78.068	0.0	18.0	18	7.725484040463792	1		1289.2063492063505	1310.0	0.0	1310.0	243660.0	164.16424300948626	0.9856520625160132	7.796404199767401	-0.0670668159115081	0.03064590085082519	11.654000289639459	5.4024309433505	2.2977273827702582	2.1571770952451708	187.5	56.893830386761195	0.7279152007787886	0.9493670886075949
ID6462	6462	30	174.0	400.8683712121212	77.82102272727273	0.0	12.0	12	7.4848206370191095	1		899.8579545454572	905.0	0.0	905.0	158375.0	68.21694171071881	0.9848771266540642	13.090617543751316	0.01737019273922976	0.09672021319374503	11.445197868279656	5.101967829715974	2.293808323365713	2.2432908733014902	175.99999999999997	55.75151529979672	0.7115561559213214	0.948787061994609
ID7038	7038	30	184.0	400.4812834224599	78.14795008912655	0.0	17.0	17	7.715176518808164	1		1205.647058823529	1232.0	0.0	1232.0	225456.0	178.72650918481182	0.9891304347826089	6.708903055279432	-0.06044082262715342	0.05598553481599786	11.863008836760741	5.209483718524402	2.3342783159576452	2.2771947236493073	187.00000000000003	57.126628997806286	0.7200692676444969	0.9516539440203562
ID6910	6910	30	193.0	400.60796915167094	77.80676949443016	0.0	19.0	19	7.868371677974248	1		1338.404145077718	1374.0	0.0	1374.0	258312.0	218.83732157943828	0.9722407004548641	6.02989512612098	-0.058176573466040146	0.0920042361772779	11.91271524311777	5.326763695576738	2.331956340711087	2.236388907773383	194.49999999999997	58.11493938381233	0.7236921992976697	0.9534313725490194
ID6559	6559	30	181.0	401.16848319709356	77.66802906448683	0.0	10.0	10	7.642634631769702	1		742.4098360655724	759.0	0.0	759.0	135861.0	111.28510712379936	1.0	6.671241599647983	0.0726217286254793	0.23974447073960248	11.405187512778117	5.417205164591799	2.309157435577137	2.105363774539178	183.50000000000003	56.3193865345919	0.726992786250914	0.9760638297872342
ID5760	5760	31	134.0	105.81585518102372	295.02684144818977	0.0	3.0	3	6.5187705746970455	1		257.08955223880633	265.0	0.0	265.0	34450.0	45.2657088898621	0.9796201593125606	5.621095236185217	0.039107073419148194	-0.057556676567425254	9.365762420164105	4.747555756747976	2.101595140602722	1.9727545920555023	133.5	46.42246366946186	0.7784572356360085	0.956989247311828
ID6720	6720	31	147.0	106.07859531772576	296.2302118171683	0.0	12.0	12	6.898356904689457	1		871.2266666666654	883.0	0.0	883.0	130684.0	101.61733368669343	0.9910015297399442	8.534853902622471	-0.10156186447750837	-0.002561947881587374	9.436895836462998	5.244063737748556	2.038584389144881	1.7995387372073701	149.5	48.31654788103381	0.8047468068977632	0.9676375404530746
ID5985	5985	31	130.0	105.4262187088274	294.9189723320158	0.0	0.0	0	6.345565428096185	1		46.6299212598426	47.0	0.0	47.0	5922.0	4.170575594255755	0.9634952572578327	10.972823787583465	-0.05284637593250735	0.06056358636945526	9.008010253649102	4.6527181792074535	2.0971511093822484	1.9360747646193202	126.5	45.26743555197425	0.7757621846438727	0.9583333333333334
ID6436	6436	31	151.0	106.1897689768977	296.3261826182618	0.0	15.0	15	6.944346460023743	1		1062.0993377483471	1091.0	0.0	1091.0	160377.0	175.78398694484483	0.9732417764979513	5.960137300862639	-0.058226476225701276	0.24349520927389814	9.841760079732612	5.173539021129525	2.0297357450213096	1.9023264422163162	151.5	48.748715695671045	0.8011173543327488	0.9619047619047617
ID6120	6120	31	141.0	105.69285714285714	294.7833333333333	0.0	2.0	2	6.6755811781245455	1		189.46808510638255	195.0	0.0	195.0	26715.0	32.490120078810996	0.9854044821696599	5.7886898388591055	0.010784093521881881	0.01155836580837747	9.249861885303751	5.012561655513363	2.0792934593348598	1.845336281326284	140.0	47.11816360448884	0.7924305096107175	0.9621993127147767
ID6376	6376	31	142.0	106.16197183098592	296.5845070422535	0.0	13.0	13	6.723094811029982	1		930.7972027972042	944.0	0.0	944.0	133104.0	111.24598802327891	0.971833760094544	8.247501275797235	-0.1153609943747095	-0.16474153117397036	9.197958358641555	5.3866295486124	-1.116139803571972	1.7075535407871063	142.0	47.39845402361121	0.7942731012052605	0.9659863945578231
ID6761	6761	31	150.0	106.0551876379691	296.69867549668874	0.0	14.0	14	6.932877671916072	1		981.6578947368447	1022.0	0.0	1022.0	149212.0	199.66074223602558	0.9817816798010368	4.871431415527624	-0.08283841730353923	-0.03232615459933569	9.388829960934022	5.437514636673138	2.0694671570315797	1.7266767242540124	151.00000000000003	47.293464876984125	0.8483685204691314	0.9966996699669969
ID6188	6188	31	134.0	105.6037037037037	295.3	0.0	4.0	4	6.555290583552474	1		334.01470588235367	339.0	0.0	339.0	45426.0	40.95724695864429	0.975250227479527	8.053019799651253	-0.07296056121376833	-0.08549914142497866	8.985467545051701	5.026510147643461	2.002440052908867	1.787615518744011	135.0	47.198204379462695	0.761539929488248	0.9375
ID6892	6892	31	153.0	106.11414790996784	296.35101822079315	0.0	19.0	19	7.0354237471228025	1		1339.7307692307675	1366.0	0.0	1366.0	208998.0	188.20401922806641	0.9913398451771227	7.0875447195144705	-0.12110887935521804	0.2147343414063875	9.948228397804886	5.313636226725657	-1.0963337725324271	1.8722072745155036	155.5	48.75017993780446	0.8222195736652014	0.9841772151898734
ID6542	6542	31	139.0	105.875	296.3940476190476	0.0	10.0	10	6.6755811781245455	1		733.2733812949624	755.0	0.0	755.0	101925.0	126.67674287279756	0.9615304781014321	5.675015102305604	0.10672147094544719	-0.08145080248848424	9.400086533975362	4.960545772212106	2.0561256464565316	1.89497022417021	140.0	47.396114802173074	0.7831634560035692	0.9621993127147767
ID6830	6830	31	153.0	106.08842443729904	296.7175777063237	0.0	16.0	16	7.0354237471228025	1		1155.398692810456	1163.0	0.0	1163.0	176776.0	94.02297730575133	0.9787075282492363	12.156237908779948	-0.08872625824493392	-0.10896641561789341	9.950089390958317	5.332616802492034	2.013602424536493	1.865892442582495	155.5	49.28580672306127	0.8044452991653924	0.9779874213836478
ID6130	6130	31	135.0	105.90727272727273	295.72666666666663	0.0	7.0	7	6.615709285501534	1		536.0583941605846	544.0	0.0	544.0	73440.0	65.48638906890989	0.9709075465187271	8.064968528530429	0.007794730489394776	-0.02793180739967854	8.922655856633847	5.100741769372972	2.037409305094366	1.7492859391959963	137.5	45.62561007005337	0.8300326825939944	0.9717314487632509
ID6995	6995	31	150.0	106.11479028697572	296.4867549668874	0.0	18.0	18	6.93287767191607	1		1288.7019867549664	1306.0	0.0	1306.0	194594.0	149.80186001079298	0.9780034356925768	8.507042975536722	-0.1402434957433449	-0.06146468358203498	9.909138219592576	5.129999233887796	2.054840511717188	1.931606179224102	150.99999999999997	49.573422096786594	0.7721274848308177	0.9741935483870964
ID6804	6804	31	147.0	105.78076062639822	295.77852348993287	0.0	8.0	8	6.886811529393324	1		595.3288590604026	616.0	0.0	616.0	88704.0	111.30712581017407	0.9907834101382489	5.3237625410048866	0.10814372574688925	0.011398465088643776	9.638097970275188	5.165969552822624	2.055364507288198	1.8656900455421863	149.0	48.31074892185428	0.8022479062721725	0.9770491803278688
ID6134	6134	31	139.0	106.0047619047619	295.37142857142857	0.0	6.0	6	6.675581178124546	1		467.3546099290791	481.0	0.0	481.0	65897.0	80.14229619440096	0.9854044821696599	5.788689838859096	-0.04364006937497308	-0.05598930590182656	9.366099119058736	4.974993607157679	-1.1049108612708727	1.8826354079296577	140.00000000000003	48.97532853018049	0.733471399281121	0.9271523178807949
ID5816	5816	31	136.0	105.71146953405018	295.43548387096774	0.0	5.0	5	6.663649834935717	1		402.1294964028779	411.0	0.0	411.0	55896.0	59.9411347148513	0.9711168831168832	6.6104358078897825	-0.0554199343180899	-0.06023264908839185	8.821274856700205	5.339785528183236	1.9808756647491195	1.6519904797939482	139.50000000000003	46.9687091115824	0.7946334144405918	0.9425675675675678
ID6460	6460	31	144.0	105.9486735870819	296.4284890426759	0.0	11.0	11	6.782018766824356	1		806.6388888888874	818.0	0.0	818.0	116156.0	96.06456243277337	0.9814591279996135	8.318270571864531	-0.031779592805874564	0.04368304926526182	9.224211709179034	5.209282907893992	2.011483442033174	1.7707258124147833	144.5	47.93413344074125	0.7902926630140102	0.9537953795379538
ID6685	6685	31	141.0	105.93779342723005	295.92840375586854	0.0	9.0	9	6.723094811029982	1		673.4647887323938	688.0	0.0	688.0	95632.0	99.28936591598172	0.976303317535545	6.70151999887432	0.03104270692052537	0.037934137803465356	9.5736058513166	4.996475457671331	2.0653672106865035	1.9160718255140787	142.0	48.19778656997215	0.7681464362081476	0.9627118644067797
ID6237	6237	31	134.0	105.65679012345679	294.50246913580247	0.0	1.0	1	6.555290583552475	1		122.24264705882376	125.0	0.0	125.0	16625.0	18.427232795423443	0.9949630562396992	6.617054575540959	0.03835799965123567	-0.05466971898581289	8.921868994216878	5.0076318689233785	-1.0566256376496035	1.7816543283831774	135.00000000000003	46.223402180406154	0.7939987471176926	0.9540636042402829
ID7039	7039	31	150.0	106.25247524752476	296.51100110011	0.0	17.0	17	6.944346460023743	1		1208.664473684208	1233.0	0.0	1233.0	183717.0	172.07055937904946	0.977853747010021	6.945586302745443	-0.19603702501722858	-0.11891965030050324	9.834215451979185	5.372873076885503	2.0418397321593122	1.8303457593827606	151.5	48.75088280249842	0.801046132307587	0.9967105263157895
ID6113	6113	32	131.0	99.28580481622308	413.8447401774398	0.0	2.0	2	6.469756566762653	1		191.51538461538425	193.0	0.0	193.0	24897.0	16.92721977262569	0.7089179998340989	9.386913353727687	-0.024851637093621096	-0.21193459357498176	9.049661303837501	5.118654910922895	-0.9768049048451495	1.7679764432890526	131.5	45.43338735772409	0.8005443224161269	0.9740740740740741
ID5991	5991	32	130.0	98.92435897435897	413.91153846153844	0.0	0.0	0	6.432750982580687	1		49.606299212598515	50.0	0.0	50.0	6300.0	4.43678254708057	0.851295115429042	10.282605321282306	0.02158652462965842	-0.060806590641815775	9.030309977459805	4.849183540739234	2.1909054648488704	1.8622330752370695	130.0	45.06823008489056	0.8042891511546881	0.9701492537313433
ID6696	6696	32	139.0	99.38497652582159	414.61150234741785	0.0	9.0	9	6.723094811029982	1		668.2500000000006	693.0	0.0	693.0	93555.0	129.06655050954015	0.6922322435677379	4.235913848894441	0.0426764508018611	-9.462401609834826E-4	9.252912450906795	5.044298022729419	2.2029288603608106	1.8343310425382315	142.0	47.396114802173074	0.7943515053750486	0.9692832764505117
ID7049	7049	32	144.0	98.82167832167832	415.36480186480185	0.0	18.0	18	6.746726148605861	1		1294.6363636363628	1313.0	0.0	1313.0	185133.0	154.7309134264458	0.7514009025060149	7.179378511197553	-0.0617832468934686	0.06323062291772497	9.64579112199011	4.978236330854609	2.121193448302427	1.937592046847287	143.0	48.65032624626882	0.7592317957511211	0.9629629629629629
ID6538	6538	32	135.0	98.9275092936803	415.0588599752168	0.0	11.0	11	6.543139895472192	1		810.25925925926	835.0	0.0	835.0	109385.0	142.1126819554869	0.7806314360679569	4.9991154071914305	-0.026701648725193875	0.2733115142090425	9.64474985330845	4.769322896636088	2.1144110601781048	2.0222471957415826	134.5	48.0936720317516	0.7307288825586276	0.9275862068965516
ID6603	6603	32	144.0	99.21821305841924	415.39461626575024	0.0	15.0	15	6.805445498991344	1		1080.1793103448292	1103.0	0.0	1103.0	156626.0	157.548787371718	0.7962856064006465	6.078609731677859	0.17940265750967865	0.2697370644002201	9.559134280965845	5.360722099389103	2.1295011625640403	1.7831803446881127	145.5	48.80628042502579	0.7675760856444753	0.9572368421052634
ID6124	6124	32	135.0	99.08364312267658	414.02292441140025	0.0	6.0	6	6.543139895472192	1		470.8656716417897	478.0	0.0	478.0	63096.0	58.17704260606227	0.7790536352551083	7.088489521343331	-0.027314480219010204	0.3061884374584355	9.274984035603454	5.194562467813976	-0.9787310232748375	1.7855178550786854	134.5	46.54982340437547	0.7800026404840354	0.9539007092198581
ID5773	5773	32	135.0	99.18613138686132	413.7761557177616	0.0	3.0	3	6.6036697681803656	1		268.9555555555552	273.0	0.0	273.0	36309.0	33.10428268877452	0.7384344967029093	6.902079843233179	0.08043327772560185	-0.13153220584426878	9.157977354030598	5.082927205614179	-0.9569045526623142	1.8017132615858549	137.0	46.200014965035635	0.8065776779184146	0.982078853046595
ID6832	6832	32	139.0	99.44323671497584	414.2391304347826	0.0	8.0	8	6.627726932618989	1		603.9710144927558	622.0	0.0	622.0	83348.0	104.73044594096034	0.6975498482657498	4.739427149201638	-0.07930855751616435	0.04583118648867568	9.270557560150309	4.988219543627201	2.2168060766099007	1.8584902847738716	138.0	46.74395357162449	0.7936665311736583	0.9616724738675958
ID6161	6161	32	141.0	99.5551724137931	413.7252873563218	0.0	4.0	4	6.793742230659746	1		326.0139860139857	333.0	0.0	333.0	46620.0	47.89130680825692	0.7170359879726113	5.685531829869205	-0.041599563191464725	0.029816339405717776	9.7411528154445	4.933611549660834	2.172957891510235	1.9744466538137089	145.00000000000003	47.94800689264375	0.7925683912833983	0.9731543624161074
ID7058	7058	32	139.0	99.13928571428572	415.33809523809526	0.0	17.0	17	6.675581178124546	1		1238.0928571428556	1247.0	0.0	1247.0	173333.0	105.39073556464645	0.7798249607239792	10.29438999092891	0.022898116379066087	0.2001052621645679	9.661086824706551	5.010651301315229	-1.0707489946405273	1.928109988849283	140.00000000000003	47.66288262560438	0.7744213014588476	0.9688581314878895
ID6227	6227	32	128.0	99.20734908136484	413.31233595800524	0.0	1.0	1	6.358093703724522	1		121.09375	124.0	0.0	124.0	15500.0	18.83347559930472	0.7770618642012386	5.623080476661507	-0.07416916697157366	-0.01808243565530778	9.37770338460123	4.619969735665867	-0.9323399916608864	2.0298192241836492	127.00000000000001	45.19048175247527	0.7814831937242683	0.976923076923077
ID6963	6963	32	139.0	98.82497013142175	415.13082437275983	0.0	19.0	19	6.663649834935717	1		1386.0000000000016	1386.0	1386.0	1386.0	194040.0	1.5973307042213513E-12	0.7651698779836493	7.52263072418405E14	0.03250844715903678	0.15630358650791132	9.87395207333899	4.796602044572276	-1.0438664634724508	2.0585305976158947	139.50000000000003	49.62153607675204	0.7119404412834243	0.9269102990033224
ID6581	6581	32	139.0	99.40543735224585	414.50945626477545	0.0	10.0	10	6.699380116989518	1		753.0071942446049	764.0	0.0	764.0	104668.0	91.31070515226614	0.7458761280112249	7.046293117833955	0.05138975412736844	0.017847876158503747	9.409388829414176	4.982239873569117	-0.9537889462129512	1.888586071363439	141.0	47.33855007281832	0.7906769402984728	0.962457337883959
ID5818	5818	32	140.0	99.26004728132388	413.93971631205676	0.0	5.0	5	6.699380116989518	1		406.1142857142851	412.0	0.0	412.0	56856.0	49.065964366334036	0.7325874517614835	6.999422901103674	0.11474808106271006	-0.03678102979693479	9.03930103864478	5.447822812166403	-0.9554458699477358	1.6592501904536383	141.00000000000003	46.16354389008558	0.8314395779997414	0.9929577464788735
ID6428	6428	32	140.0	98.9675925925926	415.2974537037037	0.0	12.0	12	6.770275002573077	1		870.6805555555579	902.0	0.0	902.0	125378.0	165.71036543823996	0.7289383687578149	4.430476777866709	-0.015370356264925281	-0.04087151616158836	9.384330696315361	4.959385551388133	2.109940895263911	1.8922365682354916	144.00000000000003	48.030679443729255	0.7843951426802385	0.9696969696969697
ID6109	6109	32	138.0	99.60752688172043	413.89068100358423	0.0	7.0	7	6.6636498349357165	1		538.9999999999986	539.0	539.0	539.0	74382.0	1.369211985522034E-12	0.724839566212271	3.3085770626295125E14	-0.01768453401752576	-0.067926368410944	9.309857280801843	5.003049563473524	-0.9831644322718629	1.8608365083511553	139.5	46.98253130399054	0.7941659232276876	0.9755244755244755
ID6493	6493	32	145.0	99.25570776255708	415.14497716894977	0.0	13.0	13	6.817128675830715	1		953.7534246575367	967.0	0.0	967.0	139248.0	112.78784243873028	0.7308065197756036	7.140978209168984	0.005844107388465883	0.0278235318457295	9.3509448306194	5.140718366215385	2.116133090478253	1.8189957442666904	146.0	50.153831778325525	0.7293810603624847	0.9299363057324841
ID6622	6622	32	156.0	99.41188959660298	415.0636942675159	0.0	14.0	14	7.069275219628611	1		995.1698113207522	1041.0	0.0	1041.0	158232.0	214.23698009409568	0.7326718855175521	3.9284926891576446	0.00998611212247254	0.021953494762088938	9.861040848619927	5.201864165448779	2.1553435430013694	1.895674422665204	157.0	49.451512424700454	0.8067711494779177	0.98125
ID6878	6878	32	140.0	99.15313653136532	415.5541205412054	0.0	16.0	16	6.567418791116007	1		1174.0000000000011	1174.0	1174.0	1174.0	159664.0	1.1410712321307694E-12	0.7995644673209085	9.142635648174569E14	-0.039028127370492154	0.10457944772763886	9.438656136668827	4.792965251272717	-1.0310004060356701	1.9692728075094015	135.5	49.534308744550444	0.6939640065457231	0.9249146757679183
ID7040	7040	33	179.0	149.1939736346516	54.90018832391714	0.0	17.0	17	7.506054213402069	1		1205.794285714283	1234.0	0.0	1234.0	211014.0	184.94796712013974	0.8672275193288242	6.0560501970392595	-0.037742279989217524	-0.08163454364743528	10.830085191564939	5.432761844268457	2.0115409233983383	1.9934768911305465	177.0	53.39792811959245	0.7800713318683563	0.9888268156424581
ID6146	6146	33	171.0	149.5776794493609	54.62291052114061	0.0	7.0	7	7.345306372654072	1		531.6904761904761	548.0	0.0	548.0	89324.0	93.39991616640621	0.9024045654438632	5.400584861770766	-0.12132361242703887	-0.07375350306872883	10.57122244806519	5.430555872545043	2.0653557295752862	1.9466188537916582	169.5	52.50855306967226	0.7725373127421605	0.9741379310344827
ID5762	5762	33	160.0	149.4732510288066	53.76028806584362	0.0	3.0	3	7.180961047225789	1		262.055555555556	267.0	0.0	267.0	42453.0	36.10771497540842	0.9428697827678789	7.044195247799852	0.04627590642404512	0.18522755394398768	10.560829521019576	5.259851566504522	2.074645593728169	2.0078189255895413	162.00000000000003	51.194130873255695	0.7767558448517757	0.9788519637462235
ID6148	6148	33	167.0	149.75803212851406	54.19277108433735	0.0	6.0	6	7.269074295019227	1		476.12804878048684	485.0	0.0	485.0	78085.0	65.19279152893402	0.8961071231458122	6.903212530285569	0.013277027101873111	0.07597509288958579	10.641223183643573	5.255535013951951	2.0248469246226293	2.0247649678660977	166.00000000000003	52.0262047358344	0.7706792405297853	0.9851632047477746
ID6949	6949	33	174.0	149.42830540037244	54.52048417132216	0.0	19.0	19	7.54834217738561	1		1341.452513966477	1380.0	0.0	1380.0	240120.0	228.035360287383	0.90560841857992	5.591262622539511	-0.151665583013582	0.07033269385914007	11.138188776538257	5.704569012813264	-1.1004167485151761	1.9525031166281483	179.0	54.46527613064649	0.7582693041032154	0.9754768392370572
ID6216	6216	33	167.0	149.62858555885262	54.20425321463897	0.0	4.0	4	7.323606749544156	1		335.8095238095229	344.0	0.0	344.0	56416.0	52.601422122911245	0.921662615569474	6.123790848039305	-0.12411934574225793	0.052058576152075396	10.666761556713348	5.375541750041147	2.0232353328543007	1.9843137776079407	168.5	52.51988626700357	0.7676481636376156	0.9601139601139601
ID6122	6122	33	157.0	149.36858974358975	54.01175213675214	0.0	2.0	2	7.046725639945928	1		193.50318471337616	196.0	0.0	196.0	30380.0	22.05082247545143	0.9106286600749373	8.364853640604078	-0.017502516608962432	0.011549272762108804	10.324033308220512	5.098648681396703	2.04337081770757	2.024856771538216	156.0	51.42249905860825	0.7413582153975153	0.9483282674772034
ID6988	6988	33	184.0	149.25585585585586	54.61981981981982	0.0	18.0	18	7.673807981960539	1		1281.9838709677413	1303.0	0.0	1303.0	238449.0	164.58424198999458	0.9092113001442325	7.41882511984232	0.06835035138641278	0.09208415114505622	11.051494403928473	5.60192451153555	2.056002633288107	1.9728031645501654	185.0	55.25751021280614	0.7613756217741445	0.9511568123393318
ID6575	6575	33	184.0	149.6400709219858	54.87145390070922	0.0	14.0	14	7.735777827895049	1		993.5744680851076	1032.0	0.0	1032.0	186792.0	195.91526539882858	0.8594131846800888	4.688006959487637	-0.030625948657963486	-0.14247564286564807	10.975099592955209	5.794268545825612	2.0102850084650745	1.894130295507626	188.0	54.52702933579883	0.794591724854252	0.9740932642487047
ID6800	6800	33	172.0	149.34600938967137	54.804225352112674	0.0	8.0	8	7.516648508319571	1		584.3389830508451	612.0	0.0	612.0	103428.0	127.49607081773074	0.8991990577697908	4.339936870171002	-0.004175084460807473	0.12262574928311205	10.613152358266492	5.74056009216543	2.034336932205438	1.848800846584822	177.49999999999997	52.500670536928226	0.8092421978678491	0.9888579387186628
ID6608	6608	33	169.0	149.53003875968992	55.071705426356594	0.0	9.0	9	7.399277020331919	1		672.0235294117666	676.0	0.0	676.0	114244.0	51.846833246082106	0.9024691701867786	12.297221240071572	-0.05657263194990685	0.02438559895224121	10.399637826266869	5.366688528520629	-1.0716697026145348	1.9378128190222383	172.00000000000003	53.96906677485413	0.7420761848598287	0.9373297002724797
ID5968	5968	33	164.0	149.18373493975903	53.9066265060241	0.0	0.0	0	7.269074295019226	1		38.7951807228916	40.0	0.0	40.0	6440.0	6.857438405286078	0.9433687069355731	5.492525985432733	0.03810345418819954	0.02441029339644021	10.690613374250457	5.192873617584534	2.0381532218337837	2.0587085612962013	166.0	52.039405822935926	0.7702882862826425	0.9651162790697675
ID6833	6833	33	181.0	149.47852474323062	54.585901027077504	0.0	16.0	16	7.537792427747441	1		1144.600000000002	1164.0	0.0	1164.0	206028.0	149.4298886438442	0.8792403057209782	7.167563256534842	-0.019533849317275143	0.07487270792276618	11.148322572800637	5.510857232414892	2.021349926958495	2.0229743037482706	178.50000000000006	54.22370363665948	0.7629037133879506	0.9648648648648652
ID6546	6546	33	168.0	149.67948717948718	54.798816568047336	0.0	10.0	10	7.334464586120832	1		747.105882352943	756.0	0.0	756.0	127008.0	81.75675040865087	0.9087891671529073	8.701491700176586	-0.1055163431168543	0.07924726384468206	10.764858773479963	5.381367350789596	-1.0757431266504174	2.0003947085865565	169.0	52.71861071560522	0.7641324709595397	0.9712643678160919
ID6164	6164	33	162.0	149.34326018808778	53.456112852664575	0.0	1.0	1	7.125336963703163	1		108.32298136645944	109.0	0.0	109.0	17440.0	8.590403428006173	0.9123385462355184	12.031735760874428	-0.017589770250352535	0.025541945831484104	10.488157633210102	5.059349745403297	2.0542779176940273	2.073024827496692	159.5	52.52360759688019	0.7265432215610691	0.9494047619047619
ID6452	6452	33	172.0	149.58333333333334	55.031372549019615	0.0	11.0	11	7.356132180109626	1		811.2280701754408	816.0	0.0	816.0	138720.0	62.40107961279297	0.904807137308079	12.350537819009988	-0.10341459046119676	-0.06437159704429403	10.66503984432036	5.364356052909614	2.0657021847382233	1.988130493041316	169.99999999999997	53.549920273722265	0.7449740211672768	0.9444444444444444
ID6454	6454	33	179.0	149.33052434456928	54.77153558052435	0.0	15.0	15	7.527227892173502	1		1064.241573033706	1095.0	0.0	1095.0	189435.0	181.436867237592	0.8609947703985564	5.4275025724561194	0.004328933079853166	-0.01596418492528667	11.534083797881278	5.24043262662014	-1.1717881312677851	2.2009793121451273	178.0	54.20289739840648	0.7613508937133743	0.9780219780219782
ID5821	5821	33	170.0	149.61143695014664	54.166666666666664	0.0	5.0	5	7.366942078931822	1		398.42352941176534	413.0	0.0	413.0	67732.0	76.43280321686441	0.910992599319587	4.969938673886255	0.07503525996021544	-0.009079890204902357	10.484833756623937	5.4477319746230535	2.038391377871481	1.9246236425479462	170.5	51.935291284715376	0.7943448859125143	0.9827089337175793
ID6429	6429	33	175.0	149.43427230046947	55.10657276995305	0.0	13.0	13	7.516648508319571	1		944.2090395480188	955.0	0.0	955.0	167125.0	101.22654794435816	0.9116220709451888	8.896445405640119	0.10937855198778103	0.33268186382530196	10.691956875472657	5.6823310585767715	2.0383267402715886	1.8816145636806005	177.5	52.585893956696296	0.8066213238238628	0.9861111111111109
ID6750	6750	33	172.0	149.58333333333334	55.031372549019615	0.0	12.0	12	7.356132180109626	1		888.771929824559	894.0	0.0	894.0	151980.0	68.36588869342715	0.9053211028659238	12.354219919961468	-0.10341459046119676	-0.06437159704429403	10.66503984432036	5.364356052909614	2.0657021847382233	1.988130493041316	169.99999999999997	53.549920273722265	0.7449740211672768	0.9444444444444444
ID5824	5824	34	214.0	154.34741784037558	227.60093896713616	0.0	5.0	5	8.234075889688377	1		408.14150943396174	414.0	0.0	414.0	86526.0	49.014542513478496	0.9842509156012509	8.260855902162088	-0.0731586184295252	0.03563800988834142	13.307312740723996	5.301203037990253	-0.37255288958557486	2.5102439286628324	213.00000000000003	62.397374536859004	0.6874748809959423	0.944567627494457
ID6181	6181	34	211.0	154.35211267605635	227.78951486697966	0.0	7.0	7	8.234075889688375	1		548.1320754716971	556.0	0.0	556.0	116204.0	65.82629381037194	0.9842509156012508	8.260855902162103	0.04299174024550958	0.16767339670855863	13.182225084232046	5.433998324252258	-0.3835861679563883	2.4258794901350984	213.0	62.84355298057679	0.6777476275279773	0.9466666666666664
ID6087	6087	34	209.0	154.06981436642454	227.50322841000806	0.0	2.0	2	8.107465170875097	1		183.2038834951456	185.0	0.0	185.0	37740.0	18.184077314280266	0.9742552294065269	9.943581792141636	0.3083848208488635	0.1848480414818708	12.76926038631563	5.664890545644253	2.7864931416417873	2.25410540299564	206.49999999999994	60.90006797671421	0.6996717919992398	0.9672131147540982
ID6506	6506	34	218.0	154.92824601366743	228.0709946848899	0.0	10.0	10	8.358769049168787	1		723.2318181818159	747.0	0.0	747.0	159111.0	131.4092769546295	0.9968678926968513	5.49502621550665	0.036749841138047384	0.1352997576696014	12.940541801800842	5.720265646000403	2.749591708345503	2.2622274213521605	219.5	61.12659265664681	0.7382169503699504	0.9821029082774049
ID6539	6539	34	222.0	154.42261904761904	228.6391369047619	0.0	14.0	14	8.444016491289505	1		1006.1333333333376	1029.0	0.0	1029.0	226380.0	152.0185021633886	0.9878983461073014	6.5782014629938566	0.11387760301829435	0.2220918542498248	13.109814911686836	5.966303300093609	2.7272805585694573	2.1973094984093664	224.0	62.827527276815914	0.713112333197072	0.9781659388646287
ID6604	6604	34	214.0	154.82235294117646	228.10392156862747	0.0	9.0	9	8.224405803099426	1		664.4170616113756	674.0	0.0	674.0	140192.0	79.98366793343908	0.9779678841262858	8.21438043882167	-0.02289146723164853	-0.23421808434934127	12.868122537418575	5.731146737696007	2.7297727190695062	2.2452962952038673	212.5	61.9109776477293	0.6966802102369976	0.9402654867256637
ID7052	7052	34	231.0	154.2518195050946	228.79548762736533	0.0	17.0	17	8.537737635702333	1		1226.7161572052364	1243.0	0.0	1243.0	280918.0	141.6448571997353	0.9709302325581395	8.53277007325509	0.1874167588515042	0.10261835798808856	13.788234589609813	5.661215138622919	2.7377147819689194	2.4355609620876866	229.0	65.58778788700333	0.6689588127144299	0.9443298969072165
ID6413	6413	34	211.0	154.5688836104513	228.10332541567695	0.0	11.0	11	8.185611219798307	1		796.5660377358521	808.0	0.0	808.0	168872.0	95.66123273161956	0.9746258775653709	8.219945207919157	-0.062244383728240565	0.15615519493146246	12.863512730890466	5.6215832275054005	2.736686807589595	2.28823664265106	210.5	60.84194787086919	0.7145880428086016	0.9767981438515081
ID7055	7055	34	229.0	154.38274336283186	228.77949852507373	0.0	18.0	18	8.481629223064205	1		1292.604444444443	1316.0	0.0	1316.0	290836.0	174.2877059475068	0.9821414397968093	7.34967747599556	-0.14019135282136097	0.036678537625062624	13.557150436850739	5.479893104837213	-0.39023220218442917	2.4739808199695656	226.00000000000006	65.24569178834234	0.6671363779060658	0.9338842975206615
ID6609	6609	34	224.0	153.5150489089541	228.7836719337848	0.0	15.0	15	8.396763649746827	1		1045.0	1105.0	0.0	1105.0	230945.0	250.96812546616354	0.9443085290689739	4.044608127844302	0.01056624147785662	0.0314524670851945	13.347452459843435	5.5640854037832765	2.7453040797018344	2.398858301270482	221.50000000000003	63.73214393211079	0.6852776031178803	0.940552016985138
ID5970	5970	34	209.0	154.1571201272872	227.33770883054893	0.0	0.0	0	8.166144815976763	1		39.822966507176865	41.0	0.0	41.0	8323.0	6.862821297216337	0.9902193623866627	5.7741941300396435	0.06359738831373778	0.10781011724592199	12.981444116397617	5.436474224183154	2.7335759979749996	2.3878424841328325	209.50000000000003	61.52550937891536	0.6954780942006261	0.9566210045662101
ID6195	6195	34	207.0	154.3676351896691	227.18926553672318	0.0	1.0	1	8.107465170875098	1		113.74757281553367	116.0	0.0	116.0	23432.0	16.045495346336512	0.9901715212672059	7.054056420886487	0.016545832389503013	0.04609100058849668	13.100931781799039	5.247579647024464	2.7517067312178183	2.4965665436307694	206.5	62.40296659514282	0.6663761538568345	0.9239373601789709
ID6483	6483	34	213.0	154.57276995305165	228.39123630672927	0.0	13.0	13	8.234075889688375	1		943.4299065420596	966.0	0.0	966.0	201894.0	146.2643829225967	0.9746863517739517	6.3674832602364235	-0.04999777500111966	0.23853691839484356	13.17351118260568	5.575415551171067	2.7449241675358786	2.3627855290245945	212.99999999999994	63.64230376187603	0.6608420705221175	0.9141630901287552
ID6840	6840	34	215.0	154.82634032634033	227.66161616161614	0.0	8.0	8	8.263018249188557	1		608.5116279069767	623.0	0.0	623.0	130830.0	94.11450872214294	0.9842155495191247	6.4142173322978016	-0.03500242802513743	0.11510471467731757	13.162598629167368	5.422403615783155	-0.4228919002037873	2.42744722854171	214.50000000000006	62.640441969131686	0.6869538058726113	0.9597315436241611
ID6841	6841	34	227.0	154.67925925925928	228.6725925925926	0.0	16.0	16	8.462843753216344	1		1146.4361233480165	1167.0	0.0	1167.0	260241.0	153.8814022095157	0.9820656145687257	7.382716648681744	0.0950142227043184	-0.04762929870948222	13.440701006588865	5.585634872535851	2.7547587814426286	2.406297818118364	225.0	64.24587484674105	0.6850178485276965	0.9453781512605043
ID6138	6138	34	206.0	154.67642276422765	227.68211382113822	0.0	6.0	6	8.07796550300118	1		474.91176470588385	482.0	0.0	482.0	96882.0	58.16243653313961	0.9675301420556287	8.030515813514311	-0.06982984991488597	0.2287288329396293	13.087981867809273	5.340363141818504	-0.39721464586651883	2.450766271926696	205.0	61.275294026839546	0.6861086858260224	0.9447004608294931
ID6171	6171	34	213.0	154.29968329374503	227.4414093428345	0.0	4.0	4	8.185611219798307	1		330.2142857142855	335.0	0.0	335.0	69345.0	39.84811817657934	0.9714954698157384	8.16700897841176	0.12176765759196946	0.004521993436296015	13.175103633757868	5.358040978447537	2.7757604055402987	2.4589404386330918	210.5	61.29557142697743	0.704050429866258	0.967816091954023
ID6747	6747	34	212.0	154.58073541167064	228.44644284572342	0.0	12.0	12	8.146631897251794	1		871.7380952380934	893.0	0.0	893.0	183065.0	136.4679290932338	0.967773493698567	6.283245610881016	0.008921666335843221	0.3223496461911672	13.23775557265759	5.45955926497206	2.6905116279098067	2.424693080554981	208.5	61.46280420704469	0.6935714085414934	0.990498812351544
ID6939	6939	34	247.0	153.9826883910387	228.61812627291243	0.0	19.0	19	8.839970421789916	1		1356.4857142857068	1379.0	0.0	1379.0	332339.0	175.11559648171573	0.9862915206060827	7.692769203768443	0.03498110182141017	-0.009107714375459802	14.066350682461932	5.827208640251492	-0.4055713169705159	2.413908880025077	245.49999999999994	66.48713652193013	0.697888596953194	0.951550387596899
ID5756	5756	34	210.0	154.39810426540285	227.33649289099526	0.0	3.0	3	8.19532708223289	1		255.82075471698045	262.0	0.0	262.0	54234.0	39.85311827692468	0.9744437831036638	6.3360045387837545	0.17223348848494968	0.10869240130802278	13.217054240660536	5.491065805089842	2.744918353356312	2.4070107170103903	211.0	62.33633877265184	0.6823539927738409	0.9483146067415732
ID5856	5856	35	149.0	269.503367003367	30.81986531986532	0.0	6.0	6	6.8752467663563115	1		438.89261744966547	451.0	0.0	451.0	65395.0	73.14195203733932	0.9862555634988356	5.95903675349165	-0.05280180139988983	-0.08042903434082568	9.219698847036579	5.473538798103687	3.0238674526026004	1.6844128062508215	148.5	47.76413535808338	0.8179607733173879	0.9737704918032787
ID6081	6081	35	145.0	269.21592210767466	30.869988545246276	0.0	5.0	5	6.805445498991343	1		370.4896551724126	381.0	0.0	381.0	53721.0	62.618012721910816	0.9767148695631227	5.846966042023814	-0.031379957361437984	0.0766339615128153	9.155928570837917	5.2224517190573385	-0.17107961575257982	1.7531858719587317	145.49999999999997	47.09590938569904	0.8243402069247495	0.9572368421052632
ID6785	6785	35	151.0	269.3405315614618	31.357142857142858	0.0	8.0	8	6.921389879977901	1		589.0927152317859	597.0	0.0	597.0	88953.0	68.47757306772057	0.9910618493388877	8.56409143442329	0.04289614686847073	-0.008543233564155707	9.618115925327023	5.190212795948107	2.999244196815712	1.8531255467667316	150.5	48.451854212006126	0.8056113205864601	0.9868852459016395
ID5956	5956	35	135.0	269.042750929368	30.808550185873607	0.0	0.0	0	6.543139895472192	1		33.74626865671646	34.0	0.0	34.0	4522.0	2.937152646976642	0.9656432279982052	11.288630089179913	-0.03582219190765418	-0.02382015253657316	8.850896109296329	5.053183758786243	-0.11500210053756732	1.751548435955213	134.50000000000003	45.977879059916035	0.7995291111837509	0.960714285714286
ID7012	7012	35	145.0	269.46928327645054	32.20307167235495	0.0	16.0	16	6.828791864299668	1		1137.1575342465771	1145.0	0.0	1145.0	166025.0	94.76087424497058	0.9773494162820462	11.86282183554677	0.022561394568350938	-0.0706141258055118	9.425102921947524	5.199879678788335	-0.11965276190031363	1.8125617329945105	146.5	47.2777919557996	0.823631822974767	0.979933110367893
ID5797	5797	35	153.0	269.54918032786884	30.940437158469948	0.0	7.0	7	6.967227399979714	1		508.35294117647203	522.0	0.0	522.0	77778.0	83.56532825692291	0.9910622357554383	6.05599217425957	-0.06007872986528049	-0.11646529357732373	9.238129133663467	5.588760751915361	-0.10702963095645686	1.652983468740795	152.5	47.37897055094888	0.8537062627642205	0.9807073954983921
ID6728	6728	35	148.0	269.5380313199105	32.143176733780756	0.0	14.0	14	6.886811529393324	1		994.4697986577144	1008.0	0.0	1008.0	148176.0	116.38853599665906	0.9731543624161073	8.428146199412547	0.01750303700830507	-0.011265323005999054	9.373763610718688	5.275281117438827	3.0391391351162236	1.7769221017873817	149.0	48.33820372937879	0.8013368543426572	0.9581993569131833
ID6668	6668	35	148.0	269.63063063063066	31.83671171171171	0.0	12.0	12	6.863662517577698	1		855.3624161073816	867.0	0.0	867.0	127449.0	100.10799673522145	0.9819021012996477	8.466372646915357	-0.1453030530290554	0.04611127838070448	9.628912379789494	5.237929556199841	-0.13580432613547921	1.838305054788737	148.0	48.50319257518091	0.790552885370976	0.9517684887459807
ID6382	6382	35	149.0	269.5981735159817	32.09132420091324	0.0	15.0	15	6.817128675830714	1		1065.205479452056	1080.0	0.0	1080.0	155520.0	125.96780748069273	0.9726027397260274	8.33872542447092	0.16070588051839818	-0.08625400529074174	9.54752837964218	5.3120689751881685	-0.14758703808554965	1.797327637166831	145.99999999999997	48.503192575180904	0.7798697382713684	0.9733333333333334
ID6416	6416	35	153.0	269.4683060109289	31.444262295081966	0.0	11.0	11	6.967227399979714	1		798.3552631578943	809.0	0.0	809.0	121350.0	92.49087357123445	0.9867981065705477	8.574363226381655	-0.06374818021601497	-0.014473738010784769	9.610275737537323	5.241264289758898	-0.0681313879203372	1.8335796873123151	152.5	51.14437663533518	0.7326287011580871	0.9501557632398754
ID6897	6897	35	155.0	269.6461038961039	32.11255411255411	0.0	18.0	18	7.001408606295148	1		1258.987012987011	1284.0	0.0	1284.0	193884.0	178.03609045201472	0.978165938864629	6.993474783285533	0.05993951925458729	0.12446128854528211	9.600083219782602	5.345256825677759	-0.1816177810767228	1.7960003668421203	154.0	49.02074692533458	0.8053241748938197	0.9746835443037974
ID5714	5714	35	136.0	269.0036496350365	30.690997566909978	0.0	1.0	1	6.603669768180365	1		125.26086956521752	129.0	0.0	129.0	17286.0	21.72062303277156	0.9752528513019152	5.694658312190274	0.12570316611043153	0.005135941601647124	9.320411616436628	4.939786588963695	-0.13590977356057365	1.8868045103932176	136.99999999999994	46.184898282177215	0.8071057628469469	0.9820788530465946
ID6132	6132	35	140.0	269.4856115107914	30.76618705035971	0.0	4.0	4	6.651697090182843	1		322.67857142857156	325.0	0.0	325.0	45175.0	27.467513278676865	0.9856122501413083	11.662520690609812	-0.017054170743653268	0.09690922152855623	9.348427794564257	4.913402733949567	-0.17816815046012657	1.902638212408381	139.0	47.209559868326366	0.7837269140451001	0.972027972027972
ID5908	5908	35	141.0	269.45119047619045	30.773809523809522	0.0	3.0	3	6.6755811781245455	1		250.21276595744717	252.0	0.0	252.0	35280.0	21.222228410876223	0.9809985850010107	11.677037922673808	-0.039092227224856294	0.11033274912879991	9.317612420491573	4.971196565058938	2.958742796651143	1.8743198540935393	140.0	47.209559868326366	0.7893652371677267	0.9688581314878892
ID6101	6101	35	135.0	269.042750929368	30.808550185873607	0.0	2.0	2	6.543139895472192	1		187.5895522388064	189.0	0.0	189.0	25137.0	16.3271132434877	0.9656432279982052	11.288630089179994	-0.03582219190765418	-0.02382015253657316	8.850896109296329	5.053183758786243	-0.11500210053756732	1.751548435955213	134.50000000000003	45.977879059916035	0.7995291111837509	0.960714285714286
ID6549	6549	35	155.0	269.6043010752688	31.438709677419354	0.0	9.0	9	7.024103669400641	1		652.4155844155867	661.0	0.0	661.0	100472.0	75.08136773982206	0.9870118917095387	8.632648655690174	0.09526032051397126	-0.007125360251397575	9.650941888583034	5.475180935514761	-0.11564120030352583	1.762670860059108	155.0	49.18910689974409	0.8050144711612569	0.9841269841269841
ID6331	6331	35	154.0	269.6193548387097	31.93548387096774	0.0	13.0	13	7.024103669400641	1		914.9419354838692	933.0	0.0	933.0	141816.0	128.95490194827622	0.9956236323851203	7.079494226882079	-0.030160705915306542	0.08582172338551608	9.708384245667675	5.249714306270468	2.9803617683557584	1.8493166826376808	155.0	48.99708083402502	0.8113367530707767	0.9717868338557993
ID6844	6844	35	162.0	269.23395445134577	32.03830227743271	0.0	19.0	19	7.158763278359629	1		1303.2298136645973	1345.0	0.0	1345.0	209820.0	234.0435389101553	0.9746835443037973	5.49693337026623	0.06225079495813979	0.07058554334747466	9.833462750789597	5.382252901492165	-0.16751009671077396	1.8270161084521666	161.0	50.81694778314426	0.7834631729887581	0.9640718562874253
ID6430	6430	35	157.0	269.5463861920172	31.533441208198493	0.0	10.0	10	7.012765318716695	1		714.7987012987012	729.0	0.0	729.0	110079.0	101.08123827065258	0.978235830324272	6.993727379317692	-0.07840508628225869	0.06243258271948666	9.65441332196803	5.3613404044481525	-0.03463731786708903	1.8007461928658806	154.5	48.513859933299386	0.8249102267977966	0.987220447284345
ID6943	6943	35	149.0	269.3611111111111	32.303333333333335	0.0	17.0	17	6.909882989426709	1		1196.8266666666666	1213.0	0.0	1213.0	179524.0	139.5943666613361	0.9821428571428573	8.49636323306553	-0.021150639441036623	-0.0746646728490644	9.573030069577998	5.269426733563528	-0.13623199947678283	1.8167118651831209	149.99999999999997	47.643191925097014	0.8304231030936425	0.9900990099009901
ID5952	5952	36	137.0	351.8309178743961	465.19082125603865	0.0	0.0	0	6.627726932618989	1		31.764705882352857	32.0	0.0	32.0	4320.0	2.743977362280131	0.5487142540456651	8.202934741526473	-0.03380292139733262	0.03713534510982977	9.157885662147532	4.94178967959811	2.4718181828158086	1.8531516426033523	138.0	46.687580402200226	0.7955843221203442	0.9616724738675958
ID5828	5828	36	146.0	352.2540792540793	465.3484848484848	0.0	5.0	5	6.746726148605861	1		412.11805555555674	415.0	0.0	415.0	59345.0	34.583333333333535	0.7190816301622709	9.969341702474209	-0.007560962888098027	-0.07384717400490999	9.883302139240223	5.030488028815371	2.453575165235804	1.9646805802194984	143.0	49.06870434960175	0.7463400033617698	0.9662162162162162
ID6502	6502	36	159.0	352.4076433121019	466.27494692144376	0.0	13.0	13	7.069275219628611	1		943.1794871794863	968.0	0.0	968.0	147136.0	153.49668430503192	0.7070153122112988	5.089987862217641	-0.05477841460015533	-0.04877540467799218	10.08415026083849	5.191481829869156	2.4077646221691786	1.9424415978535066	157.0	50.041634217999416	0.7878554584753323	0.9781931464174455
ID6407	6407	36	153.0	352.2305194805195	466.34415584415586	0.0	12.0	12	7.001408606295148	1		876.3157894736856	900.0	0.0	900.0	133200.0	144.54167899808124	0.6961736150770993	4.976738180227849	-0.005840891173616727	0.08555929661530129	10.166213445578688	4.963768233193674	-0.7262563679520487	2.0480838282487204	154.0	50.057063700164434	0.7723245560111321	0.9655172413793104
ID6952	6952	36	173.0	352.17926356589146	465.8536821705426	0.0	19.0	19	7.399277020331919	1		1340.1420118343221	1381.0	0.0	1381.0	226484.0	234.69433758305203	0.7153045931290462	4.762423025502905	-0.01600072594477197	-0.10713801324502603	10.972759873340182	5.477676863618958	2.3356068278541198	2.003177651134895	172.0	55.15487678648422	0.710510456001091	0.9398907103825137
ID6153	6153	36	148.0	351.8843537414966	465.75963718820867	0.0	6.0	6	6.840435166640879	1		479.2965517241392	486.0	0.0	486.0	69498.0	56.879273238482476	0.7154634284346496	7.028881748096923	-0.0682169912133403	0.06147844166131291	9.735945807008436	4.969005028300052	2.4390487982317097	1.959335068400847	147.0	51.09217240047177	0.707649918317256	0.9245283018867925
ID6857	6857	36	140.0	351.8896882494005	465.984412470024	0.0	8.0	8	6.651697090182843	1		613.2700729927028	627.0	0.0	627.0	84018.0	92.09813369521486	0.7211231720085117	5.5799259747979955	0.010436764222747067	0.006426268782084459	9.391677677459786	4.868479726228341	-0.76388960593995	1.9290781117693203	139.0	46.79749389960031	0.7975895800323001	0.9652777777777778
ID6602	6602	36	162.0	352.41950464396285	466.41124871001034	0.0	14.0	14	7.1698707532759745	1		1022.2222222222251	1035.0	0.0	1035.0	165600.0	114.64230084422145	0.7350635701461171	7.55509497414185	-0.07825879762520241	0.06259883362091806	10.357297475120543	5.142323477346985	2.3761482130931726	2.0141279561168437	161.5	51.85253385885595	0.7548183042051614	0.9613095238095238
ID6221	6221	36	143.0	351.77817745803355	465.56235011990407	0.0	4.0	4	6.651697090182843	1		343.49275362318934	346.0	0.0	346.0	47402.0	29.453475964252593	0.6973813627218378	9.583009686608124	0.02743751313427385	0.012557209758630604	9.577722287459986	4.807112135569595	-0.6469074410697587	1.99240667106367	139.0	47.91324718550497	0.7608752446308554	0.9619377162629758
ID6189	6189	36	146.0	351.66144018583043	465.36759581881535	0.0	1.0	1	6.7585108320823135	1		114.99999999999983	115.0	115.0	115.0	16100.0	1.7114257545228764E-13	0.6555615934456377	5.321547366644797E14	4.887286402446753E-4	-0.06623407916288035	9.640385536020272	4.985061760780698	-0.6412495337685418	1.9338547842806495	143.5	49.06871170961858	0.7489493591170968	0.9348534201954397
ID7053	7053	36	174.0	352.3575498575499	466.26353276353274	0.0	17.0	17	7.474181227750319	1		1236.8092485549146	1244.0	0.0	1244.0	213968.0	94.57956860595124	0.6994457069510518	10.764208600501181	0.00940837317316504	-0.17135670889842333	11.149584154267238	5.439531831638665	2.350814358197053	2.049732311412619	175.5	54.77171852306148	0.7351471020831439	0.9722991689750693
ID6543	6543	36	147.0	352.35796105383736	466.2239404352806	0.0	11.0	11	6.805445498991345	1		830.2739726027405	836.0	0.0	836.0	121220.0	69.18785228715821	0.6974024247987398	9.860982879864677	0.1067489867886898	0.04405527387385077	10.173039151542971	4.975766028055091	2.4765903824977293	2.0445171847277095	145.50000000000003	50.3534494408823	0.7211313948525973	0.9478827361563518
ID6896	6896	36	169.0	352.4461382113821	466.0884146341463	0.0	16.0	16	7.225151993843567	1		1134.0	1176.0	0.0	1176.0	190512.0	218.89083490358937	0.6708032869361059	4.159923397853171	-0.05792714853954477	0.016641528729809455	10.561559469052291	5.211814534055855	2.351463074546301	2.026464948059701	164.0	53.10836667419282	0.7306810125213936	0.9479768786127167
ID6708	6708	36	146.0	351.6471264367816	466.15862068965515	0.0	9.0	9	6.793742230659745	1		681.3986013986024	696.0	0.0	696.0	97440.0	100.09714576140266	0.7398718665792844	5.78960303934161	-0.052026600565936616	0.013049421307327634	9.725616586688384	4.956625381604266	2.389851994267817	1.9621447734951842	145.0	47.78962614560753	0.7978304362501617	0.9731543624161074
ID6614	6614	36	168.0	352.5537634408602	466.252688172043	0.0	15.0	15	7.366942078931822	1		1100.4107142857117	1107.0	0.0	1107.0	184869.0	85.40690420401839	0.6881689684429597	10.504393884140331	-0.10013121284167406	0.1961197368205494	11.024016034809597	5.205023680791375	2.4059019933445924	2.117956941385807	170.5	54.96168064558936	0.709274324308051	0.9316939890710383
ID6173	6173	36	149.0	352.1323024054983	465.5973654066438	0.0	7.0	7	6.805445498991344	1		546.3586206896555	554.0	0.0	554.0	79222.0	64.83769007020402	0.6952188424564916	6.911559081299478	-6.894824755909022E-4	0.05644684827702327	9.500432014631272	5.0668223904335825	2.4662664078879954	1.8750276371574754	145.5	50.267482260952846	0.7236000541198988	0.9297124600638977
ID5758	5758	36	149.0	352.0011111111111	465.43888888888887	0.0	3.0	3	6.90988298942671	1		256.9599999999995	264.0	0.0	264.0	38544.0	42.674809066462956	0.6761904761904758	4.858135385611533	-0.01723874360155648	-0.03299178942033322	9.561977154152792	5.305855004324405	2.517556971516831	1.8021557593186284	150.0	48.68855594909712	0.7951468357502665	0.970873786407767
ID6590	6590	36	145.0	352.18050749711654	466.1585928489043	0.0	10.0	10	6.782018766824356	1		755.3611111111126	766.0	0.0	766.0	108772.0	89.9577687328903	0.7109707601626203	6.978387717164013	-0.05971633646678766	-0.06975724546862895	10.27333604134936	4.726981677868535	2.4259763137400823	2.1733395095328056	144.5	50.52360759688018	0.7113592845858809	0.9292604501607717
ID6111	6111	36	144.0	351.7942528735632	465.2701149425288	0.0	2.0	2	6.793742230659745	1		190.6478873239441	192.0	0.0	192.0	27072.0	16.11228207929635	0.6842399129985584	9.614116599122804	-0.07996313301175513	-0.030550331915158192	9.578222517768614	5.102431186883695	2.4846276581308997	1.8771879848944133	145.0	48.43996006734359	0.7765515901695021	0.9731543624161074
ID7007	7007	36	176.0	352.36346516007535	466.1826741996233	0.0	18.0	18	7.506054213402069	1		1303.5085714285653	1311.0	0.0	1311.0	228114.0	99.10228482301926	0.6953892545298049	10.789933519159913	0.10234219041703448	0.01607231767255571	11.04012504218035	5.209795660530052	-0.7566751368184749	2.1191090325905626	177.0	57.20513475235391	0.6796934807998121	0.944
ID6144	6144	37	157.0	305.72801302931595	105.20792616720955	0.0	6.0	6	6.9900334426390165	1		468.2857142857157	484.0	0.0	484.0	72116.0	86.06318656758013	0.544675031376617	3.837282943633152	-0.047603428368187845	0.07205672342742679	10.227603802739374	5.023745926477365	2.2706162028494865	2.0358521215882703	153.49999999999997	50.235859468899946	0.7643470083889308	0.9654088050314463
ID6496	6496	37	164.0	305.5531697341513	106.09509202453988	0.0	11.0	11	7.203090409536583	1		809.6273291925443	825.0	0.0	825.0	130350.0	111.91033351950628	0.5689029357400363	5.246710049537015	-0.09899106558309856	-0.07433760905724686	10.331252024724431	5.365171108907449	2.293465338644101	1.9256146383797743	163.00000000000006	51.48447150847282	0.772760563221827	0.9644970414201187
ID6914	6914	37	186.0	304.78900255754473	107.0763000852515	0.0	19.0	19	7.888572922204059	1		1298.223350253807	1375.0	0.0	1375.0	255750.0	316.5150492326714	0.6493455414308996	3.2296038929032296	-0.09220808835600068	0.04957862119509334	12.141079663487147	5.415101940061832	-0.8014886259850881	2.2420777665634333	195.5	57.522533527587335	0.7424729124282621	0.9824120603015074
ID6211	6211	37	152.0	305.61	104.60111111111111	0.0	2.0	2	6.909882989426709	1		202.22972972972926	205.0	0.0	205.0	29930.0	23.749570592493104	0.6064232598780978	6.428876786148019	-0.051393728997733326	0.06101511723631006	10.327018828284853	4.830482274640186	2.316380172997679	2.137885668787408	149.99999999999997	51.14973712982653	0.7204673608233223	0.940438871473354
ID6019	6019	37	137.0	305.22242424242427	104.92181818181818	0.0	0.0	0	6.615709285501534	1		61.10144927536247	62.0	0.0	62.0	8432.0	7.436632405457793	0.5862591701760299	6.073243521522762	-0.03772442832124954	0.08952482718254381	10.09909743979562	4.544655480507887	2.2750233893279654	2.2221920854310824	137.5	48.772217518735374	0.7263861553653436	0.9548611111111109
ID6757	6757	37	165.0	305.1502057613169	106.82098765432099	0.0	14.0	14	7.180961047225789	1		1007.4846625766908	1020.0	0.0	1020.0	164220.0	112.63589081244832	0.6094915549554074	6.774396798643833	-0.0711430047206201	-0.10217921955999505	10.738732000239919	5.109272995175538	2.3303694730340685	2.101812138513646	162.00000000000003	53.180169325782096	0.7198225487319467	0.9204545454545456
ID7045	7045	37	175.0	304.956038647343	106.81884057971014	0.0	17.0	17	7.410023978821115	1		1231.754385964911	1239.0	0.0	1239.0	210630.0	94.74869808854194	0.6276865535241022	10.02658203078006	-0.05800701316075595	0.09558942223477906	10.994401157971184	5.2046936625500235	2.2983012131958196	2.112401203759706	172.50000000000003	55.98190123979998	0.6916775437115591	0.9151193633952255
ID6151	6151	37	163.0	305.47145769622836	105.37869520897044	0.0	7.0	7	7.214129635032196	1		538.9573170731726	549.0	0.0	549.0	88389.0	73.7955516482161	0.5617910482924428	5.25419358699672	0.03177769024511756	0.06022495110094532	10.750732379996064	5.2621068806209355	2.252843202371796	2.043047133760891	163.5	53.29367741325048	0.7233962338309737	0.9369627507163324
ID5833	5833	37	149.0	305.5111856823266	105.49552572706935	0.0	5.0	5	6.886811529393324	1		416.0000000000014	416.0	416.0	416.0	61984.0	1.425878353496403E-12	0.6380044660356676	2.2727385976710762E14	-0.0254424188876614	0.06880651846439485	10.370713967213243	4.659361472474896	-0.8327605510746836	2.2257800834895662	149.0	53.79465817520807	0.6470201826820559	0.9085365853658537
ID6442	6442	37	165.0	305.1502057613169	106.82098765432099	0.0	15.0	15	7.180961047225789	1		1085.3006134969296	1092.0	0.0	1092.0	176904.0	85.53204113868489	0.6279908709416174	9.789321081900743	-0.0711430047206201	-0.10217921955999505	10.738732000239919	5.109272995175538	2.3303694730340685	2.101812138513646	162.00000000000003	53.180169325782096	0.7198225487319467	0.9204545454545456
ID6447	6447	37	168.0	305.32329317269074	106.51004016064257	0.0	13.0	13	7.269074295019226	1		940.9940828402347	958.0	0.0	958.0	159028.0	126.8767914272508	0.5949240794374892	5.532943472733278	-0.08422407046745875	0.08830969077069997	10.633451450721937	5.23905177934824	2.3190524925741967	2.0296519100341444	166.0	54.364745225115946	0.7058025740172614	0.9273743016759777
ID5776	5776	37	146.0	305.7934272300469	104.69483568075117	0.0	3.0	3	6.723094811029982	1		268.33103448275887	274.0	0.0	274.0	38908.0	39.13723276505073	0.6194632523654211	5.24511767407285	-0.03606492247855759	0.3379485499724888	10.198188919870232	5.095685894390252	2.286195206090438	2.001337824039985	142.0	49.878465713665	0.7172524437559268	0.9372937293729373
ID6576	6576	37	162.0	305.5349794238683	105.96399176954733	0.0	10.0	10	7.180961047225788	1		748.8703703703727	763.0	0.0	763.0	121317.0	103.18421919938889	0.5875275073989188	5.371929527696132	-0.03970148328981125	-0.012467725218228972	10.455358522154452	5.0786711362588735	2.3028922529462057	2.0586799660070594	161.99999999999997	52.049966906162	0.7514220986530139	0.9446064139941689
ID6384	6384	37	162.0	305.4329140461216	106.42033542976938	0.0	12.0	12	7.1141599576634995	1		892.280254777073	898.0	0.0	898.0	140088.0	71.66820222519242	0.6090320422200229	9.424975225916533	-0.039771834913070146	-0.06305940840477384	10.42213684788456	5.137719150392174	2.3066910387023816	2.028553243726648	159.0	51.38994302605943	0.756572786557316	0.9549549549549547
ID6992	6992	37	178.0	304.8410852713178	106.90891472868216	0.0	18.0	18	7.399277020331919	1		1289.647058823529	1305.0	0.0	1305.0	219240.0	141.12772391969608	0.6382923723456528	7.120603045053051	-0.07431138158583284	0.01691127957998865	11.179821235036552	5.157549876153796	2.309071368902754	2.167661293345324	172.0	55.464657843939435	0.7025959378024206	0.9173333333333332
ID6805	6805	37	161.0	305.22923076923075	105.68256410256411	0.0	8.0	8	7.19203423968949	1		590.6646341463402	617.0	0.0	617.0	96869.0	125.10316123172852	0.5583595470199053	3.383365841311124	0.04916083154149873	-0.09650096026477581	10.707579787587383	5.017552319350357	-0.8378563858536706	2.1340245414668115	162.49999999999997	51.22489959019099	0.7782175091278076	0.9759759759759759
ID6201	6201	37	156.0	305.63290460878886	104.97481243301179	0.0	4.0	4	7.035423747122802	1		337.5584415584403	342.0	0.0	342.0	51984.0	38.84694064601972	0.6175259363717368	6.634773426263429	-0.07011219717632643	-0.039545172426101255	10.802249611100192	4.791780762986889	2.311575474872386	2.2543288487945685	155.49999999999997	52.01912141348782	0.7221280780720387	0.948170731707317
ID6681	6681	37	169.0	305.42923076923074	106.07435897435897	0.0	9.0	9	7.19203423968949	1		682.7592592592611	687.0	0.0	687.0	110607.0	53.975817630573296	0.5818314970925876	9.30540700660839	0.046640744769554175	-0.10357417829197217	10.694130393147928	5.020439845265496	-0.858827567889725	2.130118221261625	162.5	54.35019808227247	0.6912911019981538	0.9339080459770115
ID6843	6843	37	167.0	304.92229038854805	106.79141104294479	0.0	16.0	16	7.203090409536582	1		1168.0000000000011	1168.0	1168.0	1168.0	190384.0	1.1403718319840733E-12	0.6218813360064066	7.854432356110696E14	-0.144968157554485	0.0722846146655832	10.640708440333645	5.1258122022498585	-0.7936446421994253	2.0759068066643467	163.0	53.75933634481092	0.708744449794812	0.9131652661064426
ID5919	5919	37	140.0	305.16787439613523	104.47826086956522	0.0	1.0	1	6.627726932618989	1		129.21428571428552	134.0	0.0	134.0	18090.0	24.956591296217084	0.5673186993945654	3.7482197396053705	0.06909267473868665	0.07010069701128567	9.827595462088501	4.760898074419321	2.294753728581791	2.064231434588559	138.0	49.62303859097567	0.7042425188834519	0.9049180327868852
ID6912	6912	38	182.0	292.52083333333337	276.34329710144925	0.0	17.0	17	7.653039857325812	1		1179.92432432432	1206.0	0.0	1206.0	218286.0	175.88216998982287	0.9926208093177241	6.68376310785198	-0.03796207944894217	0.021818990999479104	10.945742162724702	5.550918954770622	2.7258042061975924	1.971879296367246	184.0	55.15285859234471	0.7601365808364758	0.9533678756476683
ID7104	7104	38	180.0	292.4795728876509	276.2344475394615	0.0	18.0	18	7.558877202997177	1		1263.720670391058	1278.0	0.0	1278.0	226206.0	134.7088002413704	0.9703968619019808	9.240187691801514	-0.071317830393518	0.022464657954112864	10.823219398217413	5.617663492541346	2.7133365323590652	1.9266407488785258	179.5	54.6328486188857	0.7557299354141969	0.9598930481283422
ID6467	6467	38	165.0	292.57676767676764	276.03333333333336	0.0	10.0	10	7.247146419131151	1		728.1204819277079	737.0	0.0	737.0	120868.0	80.65074687743146	0.9959186684041008	9.00960773671586	0.05634702206365123	-0.11788637458936173	10.008252084048205	5.598075306661631	2.7448504885970824	1.7878023313009967	165.0	50.034755820094944	0.8282286297484333	0.9880239520958084
ID6598	6598	38	163.0	292.5120481927711	275.859437751004	0.0	9.0	9	7.269074295019226	1		655.8072289156645	672.0	0.0	672.0	108864.0	103.3619656712567	0.9958932238193017	6.3317084488003035	0.11673229076601024	0.15629279380266342	9.979067761206933	5.669691119419426	2.7403255985060193	1.7600725596897746	166.0	50.1713800220046	0.8287162562569613	0.9851632047477745
ID6342	6342	38	172.0	292.41884057971015	276.08357487922706	0.0	11.0	11	7.410023978821114	1		771.0520231213853	794.0	0.0	794.0	133392.0	133.40523445571932	0.9881315816554043	5.745270248935136	0.06206223499895621	0.06726091583607395	10.197108200158919	5.72691603157361	2.7078657626250697	1.7805583570529522	172.5	50.922865843907374	0.8359365019606841	0.9971098265895953
ID6854	6854	38	186.0	292.0935828877005	276.2361853832442	0.0	19.0	19	7.715176518808164	1		1319.8324324324328	1349.0	0.0	1349.0	244169.0	196.7371868294135	0.9783733232019171	6.635271378957398	-0.011447077133870595	0.07503950272004742	10.960094731701677	5.720665505619668	2.7638990687303573	1.91587757070136	187.0	54.253415564307154	0.7983573007217616	0.9639175257731959
ID6791	6791	38	165.0	292.3646153846154	275.7502564102564	0.0	8.0	8	7.19203423968949	1		588.20245398773	603.0	0.0	603.0	95877.0	93.5824822367687	0.987461779581162	6.245738206410955	-0.007475794965421669	-0.02292711898891091	9.799836517453455	5.3723782604572925	-0.43190043465154243	1.8241151390221173	162.5	50.050981408071586	0.8151509407584981	0.975975975975976
ID5865	5865	38	159.0	292.3652037617555	275.4247648902821	0.0	6.0	6	7.125336963703163	1		450.3396226415103	459.0	0.0	459.0	71604.0	62.64818687595091	0.9873008266443034	7.142455384715553	-0.1408461758928219	-0.06035400214984055	9.789912214020351	5.436892083183159	-0.3570350943282835	1.8006449391006878	159.5	48.97056640613394	0.8357960166595751	0.9845679012345679
ID5738	5738	38	158.0	292.1698312236287	274.92721518987344	0.0	2.0	2	7.091753098990329	1		152.05063291139248	154.0	0.0	154.0	24024.0	17.271086057616866	0.9957356076759064	8.78495642314924	-0.02546186573812176	-0.07325747857134893	9.44296459624822	5.507132705065645	2.7516781785662303	1.7146789630767867	158.0	50.7301163639835	0.7714987628564433	0.9404761904761905
ID6091	6091	38	160.0	292.2255520504732	275.4284963196635	0.0	5.0	5	7.102965363855495	1		372.3899371069168	382.0	0.0	382.0	59210.0	60.011171106644234	0.9828890817005991	6.151795920372302	0.0032069110906763915	0.11503039113402087	9.793280575843777	5.4066446560083925	2.817146104594384	1.8113416358814196	158.5	49.193442255416144	0.8230471299056715	0.990625
ID5741	5741	38	165.0	292.17067067067063	274.9244244244244	0.0	0.0	0	7.280013464932681	1		4.878048780487788	5.0	0.0	5.0	800.0	0.7736495283381829	0.9877630204447098	6.266427591407461	-0.037448237630872926	-0.018171498851075392	9.918631526264804	5.522428715405179	2.7593194289650054	1.7960632970410513	166.5	52.17071418279178	0.76872417297807	0.9487179487179487
ID6036	6036	38	164.0	292.69797979797977	274.8272727272727	0.0	4.0	4	7.247146419131151	1		294.6787878787883	302.0	0.0	302.0	48622.0	46.58927803465208	0.9835728952772076	6.272653197609626	0.019734930413926224	-0.004596082331280717	9.858618908052117	5.639505132416313	2.7612461081032906	1.7481354616354563	165.0	49.39976392295351	0.8496578247025999	0.990990990990991
ID6037	6037	38	160.0	292.5786749482402	275.2536231884058	0.0	7.0	7	7.158763278359629	1		520.1242236024852	530.0	0.0	530.0	83740.0	71.89391123071304	0.9874213836477987	7.188818764889456	0.059669081016475965	0.039898915135753756	9.95169066257504	5.466740716755457	2.7376370782055273	1.8204065599952994	161.0	49.6054184638418	0.8222000612525275	0.9847094801223242
ID5845	5845	38	165.0	292.6635416666667	274.890625	0.0	3.0	3	7.136496464611085	1		219.90624999999943	227.0	0.0	227.0	35185.0	39.62033606462982	0.9703389830508473	5.466784354883196	-0.05554998145664443	-0.0012786824134827387	9.698412552955892	5.567232283371748	-0.3963509865110064	1.7420527937954349	160.0	49.09899284031204	0.8340357747643045	0.9815950920245399
ID6358	6358	38	180.0	292.4822595704949	276.5877684407096	0.0	15.0	15	7.53779242774744	1		1050.9776536312881	1075.0	0.0	1075.0	188125.0	159.33858922021605	0.9848350868646646	6.5454814186396115	0.10387824636842626	0.03027764861346368	11.129790997987422	5.4536998749164916	2.751246341668219	2.040778050361241	178.5	53.91333263134701	0.7717128425451195	0.9648648648648649
ID5975	5975	38	158.0	291.89544513457554	274.7298136645963	0.0	1.0	1	7.158763278359629	1		80.42236024844696	83.0	0.0	83.0	12948.0	14.442835486649143	0.9830508474576269	5.520729618622282	0.011065518663134419	0.010211363569626644	9.505492764007926	5.713746646081684	2.763717844189811	1.663618174342138	161.0	48.7692472209177	0.850635759542045	0.9877300613496932
ID6683	6683	38	173.0	292.66427889207256	276.14374403056354	0.0	12.0	12	7.452856844128396	1		847.227272727275	872.0	0.0	872.0	149112.0	145.28613952357003	0.9805306503979601	5.774113881021897	-0.03572270394155354	0.04113025914730727	10.623852264455506	5.487489161109438	2.734457823080976	1.9360133482810595	174.5	54.08358071085452	0.7496774038281502	0.9432432432432433
ID6364	6364	38	185.0	292.43100358422936	276.30555555555554	0.0	13.0	13	7.694520051971082	1		905.5860215053724	941.0	0.0	941.0	168439.0	179.56546835393266	0.9888888888888889	5.015033736583707	0.005109159572659616	0.06158974576407959	10.928698997977614	5.67094396065797	2.71559303442477	1.9271393041079554	186.0	53.29410722456111	0.8229329003730907	0.986737400530504
ID6717	6717	38	176.0	292.2483380816714	276.5978157644824	0.0	14.0	14	7.474181227750319	1		982.1590909090884	1005.0	0.0	1005.0	172860.0	150.2051843399464	0.9731561172240984	6.449825762036748	-0.08226328282931937	0.08353597196966527	10.766905788865218	5.530552440960868	2.754867230818126	1.946804754823841	175.5	53.554782965360985	0.7689364663428415	0.9642857142857143
ID7006	7006	38	177.0	292.42200557103064	276.2585886722377	0.0	16.0	16	7.558877202997177	1		1117.6000000000013	1143.0	0.0	1143.0	201168.0	168.9545110840272	0.9811865044525273	6.551983605095829	-0.020963815406081325	0.08301357701142904	10.971508221182994	5.481959351241336	2.71983751501753	2.0013844536622845	179.5	54.62463688407255	0.7559571706193261	0.9497354497354498
ID5888	5888	39	168.0	205.16962524654832	281.5641025641026	0.0	2.0	2	7.334464586120832	1		167.0	169.0	0.0	169.0	28223.0	18.329978047943627	0.984158415841584	9.038017734301226	0.12893599330899685	-0.08646213904627918	10.525625058309105	5.371012861721242	-0.31911309612430344	1.959709523938092	169.0	51.31537869397036	0.8064946525892648	0.9912023460410557
ID6656	6656	39	177.0	205.46666666666664	282.5914285714286	0.0	9.0	9	7.463526651802308	1		672.1839080459785	680.0	0.0	680.0	116960.0	72.69264280232788	0.9771413557540725	9.140023719887001	-0.1086910681194833	0.034914723158547316	11.277799895629004	5.2246611278670345	2.766682614267703	2.158570598096026	175.0	54.5565448291391	0.7388464603915279	0.9776536312849162
ID6048	6048	39	166.0	205.0997973657548	281.44224924012155	0.0	1.0	1	7.236157563046397	1		92.86060606060578	94.0	0.0	94.0	15322.0	10.31745913706878	0.967710569284679	8.852644369449404	-0.04895755481071595	0.03598625898968403	10.659991190241614	5.176792723486787	2.8259594117160507	2.0591883352559	164.5	53.36441757080432	0.7258923486098594	0.9536231884057971
ID6816	6816	39	194.0	205.35689802913453	283.49571550985434	0.0	16.0	16	7.868371677974248	1		1137.046632124354	1155.0	0.0	1155.0	219450.0	143.24851984966324	0.9793256741919072	7.85467121490257	-0.15919722573075593	0.03539919526954907	12.12962573592147	5.367019472883758	-0.3480116509795084	2.2600301335228976	194.5	58.1356910883785	0.7231756434228377	0.9604938271604938
ID6465	6465	39	183.0	205.4753424657534	283.01963470319635	0.0	11.0	11	7.621781565260304	1		801.0	819.0	0.0	819.0	145782.0	120.40621852115254	0.9814974838611296	6.590361840869561	-0.04164488045149243	0.022057988048607067	11.2297283395028	5.406196496400506	2.785620108877162	2.0771957414014928	182.5	54.21573186335233	0.7802289909601765	0.9811827956989247
ID6114	6114	39	170.0	205.39085545722713	281.5825958702065	0.0	4.0	4	7.345306372654072	1		316.25730994151996	320.0	0.0	320.0	54080.0	34.50530039101172	0.9842069717907423	9.092519088756763	0.05070552784306476	-0.006055123699945595	10.541665857445002	5.280770873660443	2.834417244554089	1.9962361764311682	169.5	51.44084506658197	0.8049397555436515	0.9854651162790697
ID6402	6402	39	191.0	205.53481288076588	283.3311575282855	0.0	15.0	15	7.807454335709939	1		1066.9738219895294	1084.0	0.0	1084.0	203792.0	135.13733500075082	0.9790017590149518	7.8117026146667685	-0.074579613494693	0.06446832705225573	11.884156441716355	5.304662968949868	2.805001299044497	2.240322620169965	191.5	57.72302674920763	0.7222381936196357	0.9575
ID6978	6978	39	195.0	205.21934369602764	283.293609671848	0.0	18.0	18	7.837972188868215	1		1284.4791666666672	1298.0	0.0	1298.0	246620.0	132.12931783583412	0.9826980264936469	9.636545518587571	0.051921856684058784	-0.0766672111440757	12.034163752224435	5.303604970497897	-0.3084689883867914	2.269053562466716	193.0	59.367127195717316	0.6881373102875701	0.9301204819277108
ID5863	5863	39	179.0	205.4020715630885	281.8408662900188	0.0	6.0	6	7.506054213402069	1		455.412429378529	458.0	0.0	458.0	80608.0	34.42538808252946	0.9812382739212007	13.103695754849294	-0.05801072268430184	-0.05521956761513131	10.82588141192669	5.428868615303424	2.7786103047581667	1.9941321441100346	177.0	53.76924512281419	0.7693345766732436	0.9567567567567568
ID6793	6793	39	178.0	205.73474178403754	282.3084507042254	0.0	8.0	8	7.516648508319571	1		594.8033707865163	605.0	0.0	605.0	105875.0	78.09772662394113	0.9923885678855293	7.587046331965704	0.06196377635159596	0.05972895588241516	11.220100985619133	5.301305383586831	2.7942325980013916	2.116478899773867	177.5	53.7819454485204	0.7711435061136042	0.9806629834254144
ID6729	6729	39	186.0	205.20753860127158	283.23660308810173	0.0	12.0	12	7.642634631769702	1		857.9180327868838	887.0	0.0	887.0	156999.0	158.38886231676446	0.9740476805494356	5.345320264206138	0.0793752317295235	-0.09220753673696702	11.705185471128946	5.253663289654857	-0.3631960401327117	2.2280045038626612	183.50000000000003	55.123658699988624	0.7588743299132763	0.976063829787234
ID5708	5708	39	174.0	205.43844696969697	281.66856060606057	0.0	5.0	5	7.4848206370191095	1		377.4545454545461	384.0	0.0	384.0	66432.0	49.847059598830526	0.9771428571428571	7.484712480406024	-0.22212749984166877	0.10178270432099852	10.742137682550249	5.549487322787859	2.8053630966386076	1.9356991119593716	175.99999999999997	53.40623964220596	0.775422737393783	0.9565217391304345
ID6414	6414	39	195.0	205.44944301628104	283.3783204798629	0.0	13.0	13	7.868371677974248	1		927.4639175257716	952.0	0.0	952.0	179928.0	151.2423208759771	0.9895006020917615	6.09994154175859	-0.02444858578803501	-0.007939201428339659	12.14905902529174	5.2555324386195075	2.800364182844606	2.3116704477012004	194.5	57.399685366289106	0.741840340314751	0.9604938271604938
ID6095	6095	39	165.0	205.59929078014187	282.1595744680851	0.0	7.0	7	7.236157563046397	1		531.7575757575767	535.0	0.0	535.0	87740.0	41.64969351264153	0.9600406858471378	12.507094283465497	0.0560195501415273	0.12877283455904195	10.545154219213003	5.3002271827720735	2.8023502731792256	1.9895664573566032	164.5	51.7819454485204	0.7709372682121248	0.9591836734693877
ID5906	5906	39	170.0	205.25784313725492	281.4529411764706	0.0	3.0	3	7.356132180109626	1		248.52941176470563	250.0	0.0	250.0	42250.0	19.17412472118435	0.9882352941176471	12.885011812635751	0.0596616525316896	0.11165499180441738	10.387421278346158	5.5809839263692425	2.865857112855452	1.8612168419384403	169.99999999999997	51.645913858608594	0.8009157835359126	0.9855072463768113
ID6899	6899	39	208.0	204.82038834951456	283.43689320388347	0.0	19.0	19	8.097643889049511	1		1335.6097560975606	1369.0	0.0	1369.0	273800.0	211.69540619104333	0.9868188394148851	6.267254157968337	-0.0796517809447247	0.05214305454224217	12.70564837834385	5.418932845055454	2.831276730802373	2.3446772162783334	206.00000000000003	61.25649190071576	0.6898788667141746	0.9342403628117913
ID7031	7031	39	198.0	205.15918536990856	283.6471321695761	0.0	17.0	17	7.988812939345246	1		1182.5495049504975	1225.0	0.0	1225.0	238875.0	224.60979990571334	0.9897199709919973	5.237704587059681	7.4011532929577E-4	0.1326771741403932	11.950090552403775	5.732835504384338	2.844908621079372	2.0844991179782895	200.5	57.41082570944907	0.7644281203677917	0.9925742574257426
ID6746	6746	39	190.0	205.52523933855528	283.3555265448216	0.0	14.0	14	7.807454335709939	1		1004.3717277486951	1015.0	0.0	1015.0	191835.0	103.59014907773091	0.9756726635886006	9.576243114702391	-0.0708258303081598	0.016251606747195696	11.778429800735694	5.358417459991482	-0.3316901299982802	2.198117240524671	191.5	57.72302674920762	0.7222381936196359	0.9551122194513717
ID6492	6492	39	178.0	205.5904893813481	282.68190212373037	0.0	10.0	10	7.579903327627221	1		727.4666666666657	744.0	0.0	744.0	130944.0	109.9756397607316	0.9739033180067105	6.527344961998831	0.06494246047918795	0.05224498297167105	11.136418976215863	5.3690677935582976	2.784418190151307	2.074181106369549	180.5	56.300081563735795	0.715597841991374	0.9352331606217616
ID5951	5951	39	167.0	205.07784431137725	281.50798403193613	0.0	0.0	0	7.2909362219603215	1		30.630952380952458	31.0	0.0	31.0	5146.0	3.3722352149611634	0.9879526712083183	9.02823252167127	0.1875114395132206	0.08026779310475335	10.535066848653571	5.369722776053682	2.8315188998441583	1.9619386862269275	167.0	51.41252329933903	0.7939414872458944	0.9940476190476191
ID5792	5792	40	94.0	82.17391304347827	474.36775362318843	0.0	3.0	3	5.4115163798060095	1		279.99999999999983	280.0	280.0	280.0	25760.0	1.714646759419919E-13	0.4772336277095995	1.0551038718870894E15	0.2000634684940774	2.5829297656516683	9.135393863678475	4.991142969230929	1.550903358482727	1.8303210146444917	92.0	38.24483498974493	0.7904094217450449	0.9633507853403142
ID6208	6208	40	84.0	82.01764705882353	474.59019607843135	0.0	2.0	2	5.201570947860099	1		204.0000000000003	204.0	204.0	204.0	17340.0	3.144942431913663E-13	0.4606615375975745	4.0914742507901756E14	0.03381211423280087	0.4691537056123912	6.462379444403134	4.825374327236168	1.4841740492149056	1.3392493527242257	85.0	35.54982318546315	0.8451891236966568	0.9770114942528736
ID7078	7078	40	97.0	81.95068027210884	473.89965986394554	0.0	18.0	18	5.585191925620057	1		1321.9999999999975	1322.0	1322.0	1322.0	129556.0	2.5139696942262998E-12	0.4855437090433749	3.437512687975348E14	0.007857744107124117	0.4821023799019888	7.078342076600944	5.079605263890977	1.405412421120535	1.3934827036498767	98.0	37.54982318546315	0.873413996106363	1.0000000000000002
ID6727	6727	40	93.0	82.80320150659134	474.0743879472693	0.0	12.0	12	5.30758183425046	1		876.0449438202248	886.0	0.0	886.0	77968.0	93.91581216856319	0.6599224137474795	7.416905649299045	0.04439991865375393	0.9777913355706866	7.279643004250777	4.8169838620756495	1.4543376571222937	1.5112450472511987	88.5	36.6659086778892	0.8272337216874869	0.9779005524861878
ID6121	6121	40	93.0	82.80320150659134	474.0743879472693	0.0	6.0	6	5.30758183425046	1		471.64044943820153	477.0	0.0	477.0	41976.0	50.56189887630345	0.5345039462645452	6.498312176018878	0.04439991865375393	0.9777913355706866	7.279643004250777	4.8169838620756495	1.4543376571222937	1.5112450472511987	88.5	36.6659086778892	0.8272337216874869	0.9779005524861878
ID6155	6155	40	98.0	82.57155322862128	474.3150087260035	0.0	7.0	7	5.513492008750172	1		544.2708333333338	550.0	0.0	550.0	52250.0	56.13413993878116	0.4613618974751342	6.122121287754561	0.12603361443096073	0.45847017459394873	6.7727552321498425	5.150860150385442	1.4357429434010252	1.3148784929917061	95.5	36.83971890709044	0.8842613032966715	1.0
ID6509	6509	40	93.0	82.80320150659134	474.0743879472693	0.0	14.0	14	5.30758183425046	1		1015.4606741573026	1027.0	0.0	1027.0	90376.0	108.8617822766534	0.639977770777512	7.280221491774137	0.04439991865375393	0.9777913355706866	7.279643004250777	4.8169838620756495	1.4543376571222937	1.5112450472511987	88.5	36.6659086778892	0.8272337216874869	0.9779005524861878
ID5838	5838	40	96.0	82.14766839378238	474.19602763385143	0.0	5.0	5	5.542283285500282	1		412.6105263157898	417.0	0.0	417.0	39198.0	42.7832972819508	0.47693652658433355	6.228662508094542	0.18979477978875056	0.8227844439226908	7.462832709080345	5.085075657038497	1.446710579294024	1.467595216356453	96.5	39.288592068173	0.7856050122307794	0.9554455445544554
ID6255	6255	40	93.0	82.20224719101124	473.9812734082397	0.0	4.0	4	5.322553886092406	1		355.0	355.0	355.0	355.0	31595.0	0.0	0.47701153903090837	Infinity	0.1540938828724643	2.7276894658546262	9.31737727983184	4.899611367404961	1.4953893952005823	1.9016563929572874	89.0	38.058642633366034	0.7721350739264419	0.9518716577540107
ID6672	6672	40	93.0	82.80320150659134	474.0743879472693	0.0	9.0	9	5.30758183425046	1		676.3146067415738	684.0	0.0	684.0	60192.0	72.5038549924352	0.48901559345760215	6.126904718482854	0.04439991865375393	0.9777913355706866	7.279643004250777	4.8169838620756495	1.4543376571222937	1.5112450472511987	88.5	36.6659086778892	0.8272337216874869	0.9779005524861878
ID5712	5712	40	91.0	81.94383057090239	474.28268876611423	0.0	1.0	1	5.367219457003138	1		125.186813186813	128.0	0.0	128.0	11392.0	18.870265903980677	0.5158350372375771	4.515121651457438	0.08650976489943109	1.0104934000262518	7.428781741802144	4.8099162805162985	1.4441941041154653	1.5444721505640708	90.5	36.35848547237225	0.8602939620028752	0.9890710382513661
ID6512	6512	40	93.0	82.80320150659134	474.0743879472693	0.0	11.0	11	5.30758183425046	1		819.6853932584261	829.0	0.0	829.0	72952.0	87.87382425252743	0.4995615416962752	6.215017672271706	0.04439991865375393	0.9777913355706866	7.279643004250777	4.8169838620756495	1.4543376571222937	1.5112450472511987	88.5	36.6659086778892	0.8272337216874869	0.9779005524861878
ID6802	6802	40	93.0	82.80320150659134	474.0743879472693	0.0	8.0	8	5.30758183425046	1		613.9999999999997	614.0	614.0	614.0	54646.0	3.429928828108667E-13	0.5233738745263313	1.2300387551745322E15	0.04439991865375393	0.9777913355706866	7.279643004250777	4.8169838620756495	1.4543376571222937	1.5112450472511987	88.5	36.6659086778892	0.8272337216874869	0.9779005524861878
ID6451	6451	40	93.0	82.80320150659134	474.0743879472693	0.0	13.0	13	5.30758183425046	1		948.2247191011245	959.0	0.0	959.0	84392.0	101.65379669260989	0.650055652183647	7.349699979079648	0.04439991865375393	0.9777913355706866	7.279643004250777	4.8169838620756495	1.4543376571222937	1.5112450472511987	88.5	36.6659086778892	0.8272337216874869	0.9779005524861878
ID6005	6005	40	84.0	82.03909465020577	474.4341563786008	0.0	0.0	0	5.077706251929807	1		54.32098765432101	55.0	0.0	55.0	4400.0	6.111111111111106	0.4246397927796666	5.298989898989906	-0.039570531815813006	1.2287097897177728	7.272844667798107	4.701727496067042	1.5772556929053991	1.5468452125057832	81.0	34.77955916051653	0.8414856941780942	0.9938650306748467
ID7061	7061	40	97.0	82.05785837651122	474.03367875647666	0.0	17.0	17	5.542283285500282	1		1235.9895833333335	1249.0	0.0	1249.0	118655.0	127.47552869734113	0.44644046453141184	5.985231776303769	0.3156020298641095	1.0888041334122387	7.700526372052501	5.0163113728657525	1.3659994412687693	1.5350973653083444	96.5	38.83062142737184	0.8042452335103513	0.9554455445544554
ID6965	6965	40	95.0	82.03298611111111	473.9704861111111	0.0	19.0	19	5.527906391541368	1		1373.5416666666658	1388.0	0.0	1388.0	131860.0	141.6621567909603	0.44299059965929666	5.953179712082372	0.06125228638026285	0.5933791966441503	7.201459316645573	4.886600461596018	1.4840704406301874	1.4737155970172147	96.0	37.54982318546315	0.855589220675621	0.9896907216494846
ID6934	6934	40	97.0	82.05785837651122	474.03367875647666	0.0	16.0	16	5.542283285500282	1		1168.697916666667	1181.0	0.0	1181.0	112195.0	120.53530775945548	0.45002523390455085	6.018375636015499	0.3156020298641095	1.0888041334122387	7.700526372052501	5.0163113728657525	1.3659994412687693	1.5350973653083444	96.5	38.83062142737184	0.8042452335103513	0.9554455445544554
ID6554	6554	40	93.0	82.80320150659134	474.0743879472693	0.0	10.0	10	5.30758183425046	1		758.0	758.0	758.0	758.0	67462.0	0.0	0.499524992828323	Infinity	0.04439991865375393	0.9777913355706866	7.279643004250777	4.8169838620756495	1.4543376571222937	1.5112450472511987	88.5	36.6659086778892	0.8272337216874869	0.9779005524861878
ID6623	6623	40	91.0	82.72605363984675	474.0708812260536	0.0	15.0	15	5.262410103554244	1		1110.0	1110.0	1110.0	1110.0	97680.0	0.0	0.5264806535661878	Infinity	0.013772594842760404	1.2421605308278318	7.528019520228619	4.643612571851544	1.430657574383496	1.6211558143032112	87.0	36.67657603600768	0.8127398351157931	0.9666666666666667
ID7042	7042	41	171.0	109.21862745098039	419.121568627451	0.0	17.0	17	7.356132180109627	1		1228.686390532545	1236.0	0.0	1236.0	207648.0	95.07692307692324	0.8028938306682804	11.51022712296269	-0.07934445435630529	-0.018524262042616986	11.000134153726684	5.173334871130243	2.151540835399377	2.126313959514365	170.0	52.4748505585	0.7758117707691863	0.9855072463768116
ID6090	6090	41	163.0	108.49273104880581	417.1095534787123	0.0	2.0	2	7.147638542378763	1		183.6603773584907	186.0	0.0	186.0	29202.0	20.7946043965399	0.7291137377210843	7.448460607141014	-0.017357527733547276	0.010239756856846997	10.3156476882551	5.152997146243925	-0.8449949181309985	2.0018733555430526	160.5	51.114104345136255	0.771975274072508	0.9553571428571429
ID6922	6922	41	180.0	108.54418828049953	418.7219020172911	0.0	19.0	19	7.43147127108002	1		1360.9883720930243	1377.0	0.0	1377.0	234090.0	148.05092329125387	0.7806898825844973	8.060529100541828	0.003443644198354477	0.01721263703489379	11.180007977583227	5.117664499454167	2.2479286386827333	2.1845918150311823	173.5	55.64280342881274	0.7041924064967328	0.9278074866310161
ID7051	7051	41	164.0	108.85087719298247	418.64241486068113	0.0	18.0	18	7.1698707532759745	1		1297.5750000000012	1314.0	0.0	1314.0	207612.0	146.44695736257165	0.7674205097957075	7.694415304379074	-0.0348436279659987	0.14788917368339494	10.758980707925076	4.928567402220696	-0.9308169085751565	2.182983376280364	161.5	52.34512278243783	0.7406788524140735	0.9613095238095238
ID5869	5869	41	166.0	108.98358208955224	417.87512437810943	0.0	6.0	6	7.301842639757785	1		455.47904191616595	461.0	0.0	461.0	76065.0	50.2974092512703	0.7550717299438555	7.791949300088259	0.04223641952845679	-0.022760710883499787	10.164155501436813	5.351547076162751	2.194201766898275	1.8992929253506396	167.5	52.17359661616261	0.7732556878221571	0.9463276836158191
ID6637	6637	41	165.0	109.6101101101101	419.02952952952955	0.0	15.0	15	7.280013464932681	1		1088.1325301204815	1115.0	0.0	1115.0	180630.0	171.50088054084978	0.8257772417514065	5.739321531076324	-0.005579128513747487	0.07447193844126261	10.649734630773198	5.095212365026524	2.120632300354898	2.0901453890073056	166.5	53.57611768159793	0.7289229466446107	0.9624277456647399
ID6062	6062	41	158.0	108.42291666666668	416.8385416666667	0.0	1.0	1	7.136496464611085	1		96.15094339622671	98.0	0.0	98.0	15288.0	13.375865607501403	0.694275668891457	5.891278045738876	0.024321361875147426	0.0924567714804313	10.517422763524968	5.055291572804047	2.29103843687271	2.0804779728444442	160.0	51.29410722456112	0.7641786430854568	0.9726443768996959
ID6097	6097	41	164.0	109.11161161161161	417.25575575575573	0.0	5.0	5	7.280013464932681	1		371.5329341317365	383.0	0.0	383.0	62046.0	65.46798945857896	0.7087069800224705	4.707576929476228	0.0112389567695232	0.017444613722434107	9.826374888458721	5.489036869760795	-0.8865808845005418	1.7901819793910294	166.5	52.35547918626317	0.7633080176691426	0.9541547277936965
ID5907	5907	41	158.0	108.79430379746836	416.9377637130802	0.0	3.0	3	7.091753098990329	1		247.82278481012713	251.0	0.0	251.0	39156.0	28.14962727572643	0.7149614576033643	7.340520333304244	-0.055788632665109535	0.21606103510525662	10.20736059219969	5.237236364918646	2.2364715981967835	1.948997501921655	158.0	50.85111910235004	0.7678314927935518	0.9404761904761907
ID6388	6388	41	170.0	109.11779081133919	418.26148582600194	0.0	11.0	11	7.366942078931822	1		793.5529411764732	803.0	0.0	803.0	134904.0	86.83951134675556	0.7427046020138923	7.788984995010148	-0.09420080113482837	0.03653899011396379	10.285862962534493	5.480655523900896	2.205165708637911	1.8767577925082686	170.5	51.576117681597935	0.8054469681266474	0.9855491329479771
ID6709	6709	41	166.0	109.15151515151516	418.20505050505045	0.0	12.0	12	7.247146419131151	1		861.9390243902459	878.0	0.0	878.0	141358.0	118.01911538640019	0.7526360910751866	6.27259827116978	-0.09926801042240335	-0.079933990421549	10.486047811494398	5.305503196110493	2.2062162856800347	1.9764473649138132	165.0	52.624725070814996	0.7487108526743363	0.967741935483871
ID6517	6517	41	170.0	109.41187739463602	418.5498084291188	0.0	13.0	13	7.442171739215616	1		919.5375722543384	970.0	0.0	970.0	159080.0	216.03675136555614	0.743523342688247	3.6302679232681454	0.18576004440505414	0.11253870247369284	10.564465528922527	5.649210526615154	2.219840979661196	1.8700782134335598	174.0	51.92875960352976	0.810855028683087	0.9886363636363636
ID6458	6458	41	173.0	108.84386973180077	418.49808429118775	0.0	10.0	10	7.442171739215616	1		722.3275862068984	735.0	0.0	735.0	125685.0	95.95074385414132	0.7739590684544819	6.56886367947253	-0.017044850232644862	-0.01470979383822701	10.480735499001545	5.485157297413423	2.1846992151365647	1.91074474818504	174.0	53.97411631505233	0.7505645200988031	0.93048128342246
ID6938	6938	41	150.0	109.67225950782998	418.4653243847875	0.0	16.0	16	6.886811529393323	1		1167.1208053691262	1183.0	0.0	1183.0	173901.0	136.5948790516345	0.8499712772068679	7.851464169841319	-0.1778600662297428	-0.1702410579508275	10.009846417375014	5.125445465429175	2.1301243607084293	1.9529710119619519	148.99999999999997	50.10007392665888	0.7459666279512956	0.9460317460317459
ID5788	5788	41	172.0	109.1150097465887	417.8898635477583	0.0	7.0	7	7.377736139048903	1		511.751479289939	521.0	0.0	521.0	86486.0	69.00084377202276	0.7462812479797432	6.33903339246652	-0.11318497415251931	0.19825856357222588	10.737008731561314	5.403264229585181	-0.9778955118534809	1.9871337538467213	171.0	53.77541823233311	0.7430848053543558	0.9526462395543176
ID6780	6780	41	174.0	108.94131455399061	417.90281690140847	0.0	8.0	8	7.516648508319573	1		575.4463276836162	592.0	0.0	622.0	101854.0	98.41695103305081	0.7275011801924132	4.924705465981518	-0.04942059680136043	0.09853451307186412	10.503297285039517	5.629151598680963	-0.9415934288310593	1.8658757187318737	177.50000000000003	52.79680576885511	0.8001896409045626	0.969945355191257
ID6588	6588	41	172.0	109.50493096646942	418.6942800788954	0.0	14.0	14	7.334464586120832	1		1020.7023809523802	1033.0	0.0	1033.0	171478.0	112.37157990499695	0.7751920979957513	7.932984716210737	-0.018362048388456068	0.025979171582843942	10.470380636142218	5.308576775240322	2.23157423003622	1.9723517393545125	169.0	53.57052340181913	0.7400222699915465	0.938888888888889
ID6558	6558	41	175.0	108.74470134874758	418.34971098265896	0.0	9.0	9	7.420755373261929	1		659.1228070175441	663.0	0.0	663.0	112710.0	50.7008771853943	0.7280116597271757	10.953994745433132	0.01723523837072762	0.011690911191197776	10.617121236925023	5.442620232151975	-0.9337542268578344	1.950737105301776	173.0	52.87839403090818	0.7774983099993656	0.9584487534626038
ID5918	5918	41	163.0	108.47313432835821	417.03631840796015	0.0	0.0	0	7.301842639757785	1		18.803571428571356	19.0	0.0	50.0	3159.0	4.720015894334636	0.39405986765016643	2.252203665875935	-0.0215946307010288	-0.00596962217345643	10.25340547950955	5.396399712393161	-0.7815617336835926	1.900045590759702	167.5	51.526682350419755	0.7927939267131076	0.9766763848396501
ID6143	6143	41	168.0	108.8950248756219	417.3666666666667	0.0	4.0	4	7.301842639757786	1		317.4117647058826	329.0	0.0	333.0	53960.0	60.89243481886002	0.7231591473460617	4.37520261133891	-0.04291990014331902	0.06441250209231512	10.599086892725264	5.274064596829541	2.254321996895621	2.009661940640017	167.50000000000003	51.754600274545325	0.7858266589645091	0.9654178674351587
ID6726	6726	42	162.0	259.04051282051284	130.85692307692307	0.0	9.0	9	7.19203423968949	1		691.4110429447832	700.0	0.0	700.0	112700.0	77.2991407536415	0.7431707627735785	7.626764272516087	-0.04481858826150932	0.015316010257799724	11.245227037351546	4.823051785557392	0.2100731043168759	2.3315584275966788	162.5	53.573120640533276	0.7114908834515357	0.9420289855072463
ID5735	5735	42	150.0	258.1935123042506	130.23601789709173	0.0	1.0	1	6.8868115293933245	1		129.24161073825556	131.0	0.0	131.0	19257.0	15.125891086867437	0.7625469078927305	7.393281955185345	0.02778207111758492	0.0025677041737993075	10.247846935881281	4.821360456854663	0.12213490321168377	2.1255093925432664	149.00000000000003	49.90457167260814	0.7518227575363549	0.9644012944983819
ID6631	6631	42	162.0	258.5841121495327	131.51349948078922	0.0	15.0	15	7.147638542378763	1		1099.0874999999967	1113.0	0.0	1113.0	175854.0	124.04525383907226	0.7277085475934786	7.463956615734203	-0.04779487605430508	0.06285773513327625	11.068969035120046	4.803666920323687	0.18359482825902323	2.304274883899357	160.5	52.60332046211717	0.7288842787575037	0.9668674698795181
ID7079	7079	42	165.0	258.36746987951807	131.15562248995982	0.0	18.0	18	7.269074295019227	1		1299.2335329341315	1323.0	0.0	1323.0	216972.0	176.25040190017495	0.7409033308631129	6.274425857736287	-0.02763882315405869	0.23768421896435862	10.788351871387043	5.38155140039002	0.1649357255729258	2.0046917828574813	166.00000000000003	53.62303859097567	0.7254627404443913	0.9623188405797103
ID6541	6541	42	161.0	258.640625	131.334375	0.0	13.0	13	7.136496464611085	1		957.4683544303816	976.0	0.0	976.0	151280.0	133.6281403144525	0.7050114060488105	5.925504806850002	0.09482245680600732	0.05423331082559978	10.801502234594828	4.865329662314269	0.16855990535752513	2.22009668086025	160.00000000000003	52.10248209531852	0.7406499888444349	0.9726443768996961
ID6191	6191	42	155.0	258.9043010752688	130.5430107526882	0.0	7.0	7	7.024103669400641	1		547.2692307692319	558.0	0.0	558.0	85374.0	76.87982630253326	0.7588373703746685	6.142450416491799	0.02735993456206902	0.001970970439640482	10.554794370707455	4.83313386332451	0.18519844430348922	2.1838406858127564	155.0	51.322522220208484	0.7394785472605911	0.9627329192546584
ID6162	6162	42	150.0	258.93124312431246	130.44829482948296	0.0	6.0	6	6.944346460023743	1		484.768211920531	488.0	0.0	488.0	73200.0	39.71287678803276	0.7481970243594662	10.448606675790662	-0.12796551021469588	0.002549310092227615	10.342387896331642	4.835271415053401	0.12640028822333582	2.1389467123051706	151.5	50.131184507117595	0.7575417349375245	0.9588607594936709
ID6898	6898	42	149.0	258.8576158940397	130.70309050772627	0.0	8.0	8	6.93287767191607	1		630.0000000000013	630.0	630.0	630.0	95760.0	1.2546892930399337E-12	0.7491419465555286	4.3010393259155944E14	0.002883678815842968	-0.0034021907417547	10.443041943790286	4.799026825170963	0.16548328173489754	2.176074926069674	151.0	51.7004474245376	0.7099016869191938	0.9587301587301588
ID6450	6450	42	157.0	258.83017875920086	131.27812828601472	0.0	12.0	12	7.102965363855495	1		892.628930817609	904.0	0.0	904.0	141928.0	101.06624932511832	0.7047182366512945	7.302267000756715	0.015074699460744806	-0.044360341206115754	10.451768152329555	4.987534428526411	0.16738605632606476	2.0955781462981453	158.5	52.60332046211717	0.7198016086172233	0.9323529411764706
ID6644	6644	42	156.0	258.4671957671958	131.4206349206349	0.0	14.0	14	7.080523079119722	1		1028.101265822783	1048.0	0.0	1048.0	162440.0	143.48595394420732	0.7291718586797965	6.042939419252118	-0.015637719226810908	-0.018485244749646385	10.807047063467419	4.813773475224699	0.17693554251514237	2.2450260942041864	157.49999999999997	51.21394703741581	0.7545950050451277	0.9662576687116561
ID6229	6229	42	151.0	258.7774049217002	130.40268456375838	0.0	4.0	4	6.886811529393324	1		344.6866666666666	347.0	0.0	347.0	51703.0	28.332431358191972	0.7398201426703886	10.346475445862836	-0.17249689805996749	0.36295640443488386	10.040555222047775	5.359634184270933	0.12134954694202249	1.8733657702822462	149.0	49.62303859097567	0.760377792127785	0.9738562091503268
ID5781	5781	42	152.0	258.4643255295429	130.24470457079153	0.0	3.0	3	6.898356904689457	1		276.0000000000002	276.0	276.0	276.0	40572.0	2.2815102360976716E-13	0.7188202949262686	1.0118275810263634E15	-0.012523764265319665	0.22068997978083849	10.001588107979321	5.23141624224432	0.13874083342241328	1.9118318338378977	149.5	50.640422114830116	0.7325823017943172	0.9676375404530746
ID5847	5847	42	150.0	258.9950495049505	130.4075907590759	0.0	5.0	5	6.944346460023743	1		412.5	418.0	0.0	418.0	62700.0	47.788856801947944	0.7459504449708688	7.375736131553841	0.06493029367680914	-0.0835334494876342	10.338222216507532	4.891185618895546	0.14332509645885172	2.113643403057346	151.5	49.613975335845694	0.7734183004331828	0.9774193548387097
ID6999	6999	42	161.0	258.1790890269151	130.9606625258799	0.0	19.0	19	7.158763278359629	1		1364.9187499999982	1391.0	0.0	1391.0	218387.0	189.26880062891823	0.762339529071669	6.239023513057465	0.04462150980247687	0.05709451540930492	11.07556602207763	4.800697635102185	0.20128251995901003	2.3070742762664915	161.0	52.65149600174204	0.7298175609541439	0.9554896142433235
ID7065	7065	42	156.0	258.4543524416136	131.40764331210192	0.0	17.0	17	7.069275219628611	1		1228.2278481012659	1252.0	0.0	1252.0	194060.0	171.41642589517792	0.7404759379438557	6.096764601833175	-0.07346177037180433	-0.023332965241268912	10.802766491180002	4.768615014317302	0.16406256933788016	2.265388683872728	157.0	51.864228577288685	0.7334553337796772	0.9544072948328267
ID6202	6202	42	156.0	258.1212121212121	130.35497835497836	0.0	2.0	2	7.001408606295148	1		200.18421052631635	203.0	0.0	203.0	30428.0	23.260238378804964	0.72456579578834	7.231755165834078	0.025968166739627672	-0.008574063171816405	10.348973039015377	4.920930635756279	0.134106230406445	2.1030520048012997	154.0	50.22051974703531	0.7673052660156228	0.9625
ID6010	6010	42	152.0	258.22222222222223	130.25555555555556	0.0	0.0	0	6.909882989426711	1		56.61486486486505	57.0	0.0	57.0	8379.0	4.68537113820268	0.8205639641753691	10.89238469259068	0.09489132851641276	5.426112983289884E-4	10.404953681647854	4.7652223111915815	0.16117677715916057	2.183519047413763	150.00000000000003	50.06721429983374	0.7519591815966903	0.9708737864077673
ID6908	6908	42	158.0	258.4263932702419	131.44006309148264	0.0	16.0	16	7.102965363855494	1		1155.7735849056564	1178.0	0.0	1178.0	183768.0	160.7833641391502	0.7314746238142675	6.073580360293461	-0.06303565613357018	0.0018607118564868128	10.825419282411946	4.8625259387113635	0.1644461686947162	2.226295431398939	158.49999999999997	51.21394703741581	0.7593860844422397	0.9664634146341462
ID6301	6301	42	166.0	258.9773413897281	130.9874118831823	0.0	10.0	10	7.2581186380092575	1		759.621951219515	769.0	0.0	769.0	124578.0	84.66094633422318	0.7254606015335673	7.544894435262605	0.12419907526608687	0.024782779082154874	11.15247252434726	4.85630531955332	0.19195510082646405	2.2964932784277776	165.5	54.92215096991518	0.6894658928270101	0.9350282485875706
ID6557	6557	42	162.0	259.1811594202898	131.12215320910974	0.0	11.0	11	7.158763278359629	1		828.4465408805049	839.0	0.0	839.0	131723.0	93.79931768116646	0.7676603159381682	7.671231406770059	0.08964626407457545	-0.03733692866844402	11.024316943274874	4.936006515091678	0.20197010167834395	2.2334486207764086	161.0	52.53070452112961	0.7331777709198639	0.9442815249266863
ID6024	6024	43	94.0	297.85543278084714	99.59576427255985	0.0	0.0	0	5.367219457003138	1		66.99999999999989	67.0	67.0	67.0	5896.0	1.1433834355801625E-13	0.4244435308627468	3.4921073327706644E14	0.15001163934931702	-0.18696227881664668	7.926232458727462	4.019559125812293	-0.9685615076428356	1.9719158769994927	90.5	41.339238203563525	0.6654776966922671	0.900497512437811
ID6505	6505	43	94.0	298.1737588652482	101.04787234042553	0.0	12.0	12	5.4700209598571305	1		894.7578947368443	914.0	0.0	914.0	85002.0	131.90976249819087	0.30706262880153085	3.1870520941430094	0.16565843909038483	0.020702767412383267	7.082885076937295	4.552660413610436	2.2851225037386147	1.5557683713379125	94.0	38.28724709878993	0.8058040304855821	0.9591836734693877
ID6251	6251	43	92.0	298.54283054003724	100.18342644320298	0.0	7.0	7	5.337483940345794	1		561.6555555555564	568.0	0.0	568.0	50549.0	59.8697389583947	0.3044892882045658	4.379496583015007	0.28508134168427657	-0.13949088671413676	7.375366849835697	4.390121219759813	2.3332557098918745	1.6799916176891374	89.5	42.25612677208918	0.6298737735951261	0.8689320388349514
ID7019	7019	43	106.0	297.60599078341016	101.11290322580645	0.0	19.0	19	5.876786762418838	1		1368.9252336448585	1395.0	0.0	1395.0	146475.0	189.81871693974873	0.2497337253005249	2.8822416981277517	0.01317399814405267	-0.01416227298734008	7.8242031620327275	4.5719744968455505	-0.8737691984156344	1.7113400714354516	108.5	39.69857822779218	0.8651465812190305	0.9954128440366973
ID7084	7084	43	96.0	297.5824372759857	101.5716845878136	0.0	18.0	18	5.440847306724618	1		1313.565217391305	1328.0	0.0	1328.0	120848.0	138.45357093389802	0.31399215733957525	4.5342295393339285	0.062200623651675634	0.04866263665536392	7.086193790121897	4.386279478913667	2.286740427064886	1.6155363159569822	93.0	38.373825194236886	0.7936383158682141	0.9253731343283581
ID6318	6318	43	98.0	298.2817258883249	99.53553299492386	0.0	10.0	10	5.599421737028154	1		718.1443298969067	774.0	0.0	774.0	69660.0	201.32131188365705	0.23592764281481962	1.3618766149713117	0.07108268557194787	0.1285599952095786	7.260807685229059	4.7329631446201965	2.2565370578871966	1.534093434359864	98.5	38.712627045889164	0.8259253713488193	0.9704433497536947
ID6960	6960	43	101.0	297.7390243902439	101.32926829268293	0.0	16.0	16	5.711984185363134	1		1130.8846153846143	1188.0	0.0	1188.0	117612.0	255.37816268155674	0.25138366691220937	1.7791440321792813	0.13147900253180764	-0.009502506831426437	7.5147769126594275	4.6402825189138435	2.292724964566583	1.6194653842797528	102.5	39.440845066581986	0.8280209137721207	0.9669811320754715
ID6932	6932	43	94.0	298.4030612244898	100.10544217687075	0.0	8.0	8	5.585191925620057	1		616.920000000001	636.0	0.0	636.0	61692.0	109.04004268657833	0.2850247200143633	2.5098275270022357	0.08611390886115296	0.03705364613781199	7.598496496640018	4.572413844484158	2.31261789749195	1.6618129406213558	98.0	40.73516590418172	0.7421590041952263	0.92018779342723
ID5940	5940	43	99.0	298.198175787728	99.10530679933666	0.0	1.0	1	5.655982988081821	1		136.91836734693882	140.0	0.0	140.0	13418.0	19.98797239856839	0.4057880691766128	3.9545984082330286	0.24104685529135	-0.08266155767600376	8.298901444694787	4.258951994950291	2.1400501201403026	1.9485783015480194	100.5	41.98190123979999	0.7165586128763034	0.9013452914798207
ID6262	6262	43	96.0	298.25347222222223	99.32465277777777	0.0	4.0	4	5.527906391541368	1		350.4020618556705	358.0	0.0	358.0	33989.0	51.15024026373475	0.35255199604327936	3.57123294093876	-0.0064224912128798325	-0.10378417151576227	7.6304474224524705	4.350882601970409	-0.9637578480512796	1.7537700095600894	96.0	39.79465817520807	0.7617834616663314	0.9411764705882353
ID6743	6743	43	97.0	298.04188034188036	99.5905982905983	0.0	9.0	9	5.570925767134184	1		644.8936170212767	705.0	0.0	705.0	60620.0	197.74804584682744	0.22362615291070775	1.192009496912002	-0.00265850139212313	0.04280096757845055	7.2139071168888815	4.480458248405162	2.2347867269578154	1.610082432853091	97.5	40.07983482411062	0.7627156077158773	0.9375
ID5976	5976	43	93.0	298.024064171123	99.43048128342247	0.0	5.0	5	5.455453634500474	1		419.87234042553274	429.0	0.0	429.0	39468.0	62.23874152930531	0.35210077588304295	3.5135357681097914	0.08229893845856384	0.04043536836935441	7.452104010719923	4.3745862340607635	2.1780034659428056	1.7034991681493077	93.5	39.72859319456222	0.744414975523972	0.9303482587064676
ID6584	6584	43	96.0	298.38421052631577	100.74912280701754	0.0	11.0	11	5.499039842323396	1		836.1052631578966	845.0	0.0	845.0	79430.0	86.69517075119577	0.31255990217355495	4.593145215835905	-0.04348950966507507	0.1259041243348922	7.35914832263953	4.290928704344021	2.24614232666459	1.715047913797618	95.00000000000001	39.18910689974409	0.7773251813357251	0.9405940594059408
ID6552	6552	43	101.0	298.5112721417069	100.91867954911434	0.0	13.0	13	5.739779892994359	1		979.0000000000017	979.0	979.0	979.0	99858.0	1.7137238642782868E-12	0.2999451548653415	2.6362625748105362E14	-0.0030684003523331043	-0.09637497041631742	7.642348831122421	4.5708933513819066	2.2357445863355436	1.671959558805267	103.5	40.06165737527107	0.8103868572922756	0.9672897196261683
ID5819	5819	43	91.0	298.1054054054054	99.58288288288287	0.0	3.0	3	5.426201661567752	1		275.478260869565	288.0	0.0	288.0	25344.0	59.05398503564803	0.3443728129684445	2.389886386810718	0.19148323342624474	-0.20073155912288576	7.6933015158299165	4.311432830719684	-0.9678748330792932	1.7843955403906213	92.5	39.94627977494191	0.7284486084254201	0.9343434343434344
ID6236	6236	43	87.0	297.8988764044944	99.54681647940075	0.0	2.0	2	5.322553886092406	1		214.85393258426993	215.0	202.0	215.0	19122.0	1.3779972440082708	0.3873276904474008	87.06115921118904	0.27033506833351256	-0.017748029869998776	7.268219205696656	4.5502273346102	-0.9481362719450098	1.5973310059505623	89.0	39.68976816422527	0.7099744932957686	0.9035532994923858
ID6652	6652	43	100.0	298.4037800687285	100.95532646048109	0.0	14.0	14	5.556622981616416	1		1050.0000000000025	1050.0	1050.0	1050.0	101850.0	2.5141032987593424E-12	0.2970529242589872	1.9129882905744944E14	-0.0372908010586706	0.28781040196681834	7.854886837286421	4.218701831214981	2.1892690838206867	1.8619203611799755	97.00000000000001	39.08524202758056	0.79791381987198	0.9509803921568629
ID6205	6205	43	97.0	298.42893401015226	99.94839255499153	0.0	6.0	6	5.599421737028154	1		487.7551020408157	498.0	0.0	498.0	47800.0	70.76796136066159	0.2904288511420165	3.1024216627721155	0.18610831635507724	-0.03681393982407548	7.6543826051365915	4.375943462597408	2.33700133610398	1.7491959552405223	98.5	40.90709644270726	0.739688361079296	0.9120370370370371
ID6653	6653	43	92.0	298.23049645390074	101.06560283687942	0.0	15.0	15	5.4700209598571305	1		1083.6631578947379	1119.0	0.0	1119.0	102948.0	196.72470290891897	0.2886797424428165	2.467952028122911	0.21776565523329025	0.03714860511373549	7.091196967379692	4.600931467429559	-0.8592041644202685	1.5412524654146589	94.00000000000001	38.387020054300905	0.8016206910258316	0.9543147208121829
ID7069	7069	43	99.0	297.6474358974359	101.28846153846153	0.0	17.0	17	5.753627391751594	1		1183.5384615384628	1256.0	0.0	1256.0	123088.0	294.26798839116805	0.2479456568575274	1.5981965265549547	0.013127285951763176	-0.019272426839750074	7.704342418572352	4.549798748096964	2.322680148963047	1.693336968320815	104.00000000000003	39.266747421229056	0.8476046791620394	0.995215311004785
ID6400	6400	44	142.0	431.9916666666667	70.82261904761904	0.0	10.0	10	6.6755811781245455	1		723.0000000000024	723.0	723.0	723.0	101943.0	2.395934933204009E-12	0.9764705882352941	2.9816872204769106E14	-0.11969603722570939	0.29831765689538503	8.874028015672135	5.298593161943939	2.1406446236348433	1.6747894666471141	140.0	47.03580145254251	0.7952081140040238	0.9491525423728814
ID6659	6659	44	143.0	431.46334478808706	71.57445589919817	0.0	12.0	12	6.805445498991344	1		835.3767123287654	865.0	0.0	865.0	121965.0	157.85205384226165	0.9812008594812531	5.2419338400211455	-0.14349437395049108	0.2811878239606281	9.36306760675868	5.468706980010454	-1.0446648977991342	1.712117259341765	145.5	46.39144265733923	0.8495659560245521	0.9931740614334471
ID6852	6852	44	154.0	431.5306878306878	71.58359788359788	0.0	19.0	19	7.080523079119722	1		1330.717948717948	1348.0	0.0	1348.0	207592.0	152.1377896204752	0.9872188767358977	8.690537846366064	-0.027310131088801426	-0.015096246366525087	9.22767991542879	5.584599412958352	-0.9368684071051108	1.6523441043984524	157.49999999999997	48.26017471160955	0.8497920082841258	0.9782608695652174
ID7013	7013	44	143.0	431.4037800687285	71.78293241695303	0.0	16.0	16	6.805445498991344	1		1122.452054794521	1146.0	0.0	1146.0	163878.0	163.13713639637842	0.9860637155470708	6.83214006789119	-0.06873828048945738	0.0912924690477925	9.085294216912239	5.49158054908042	-1.0248790105703494	1.6544042531495955	145.5	46.5447481045408	0.8439787049654601	0.9864406779661017
ID6150	6150	44	136.0	431.1521739130435	70.1123188405797	0.0	1.0	1	6.627726932618988	1		101.39130434782598	106.0	0.0	106.0	13992.0	21.695448337801874	0.9949622166246852	4.661589109650533	0.0747179770207491	0.025197756400160764	8.780261483511534	5.222566761130941	2.228725640021688	1.6812157479457819	137.99999999999997	45.58087980564447	0.8346867952260805	0.955017301038062
ID5962	5962	44	129.0	431.2217847769029	70.33989501312335	0.0	0.0	0	6.358093703724522	1		36.99999999999994	37.0	37.0	37.0	4625.0	5.707216593737732E-14	0.9740932642487045	6.397941114693915E14	0.07664485860974539	0.03169372015246283	8.438353391426572	5.009614745842759	-0.9090151080338869	1.6844316019368875	127.00000000000001	45.4565877245351	0.7723602631640537	0.9477611940298507
ID6890	6890	44	151.0	431.6885964912281	71.65570175438596	0.0	18.0	18	6.955796338302048	1		1265.8933333333293	1283.0	0.0	1283.0	189884.0	147.65010092868326	0.9736795929110371	8.45926786727527	-0.09615597366242544	-0.03107345230975739	9.366972187004901	5.471538880688397	-0.9759577048788585	1.711944736437001	152.0	47.3231205906533	0.8529168641361877	0.990228013029316
ID6955	6955	44	145.0	431.3824200913242	71.77054794520548	0.0	17.0	17	6.817128675830715	1		1200.4421768707498	1217.0	0.0	1217.0	176465.0	141.4667843899751	0.9816530937002717	8.407118510172971	-0.009925817856566863	0.06736804622759487	9.058305542525877	5.4023365683890425	2.128310878052165	1.6767384682267272	146.0	47.36883987361493	0.8176684167034907	0.9573770491803278
ID5807	5807	44	145.0	431.65625	70.67824074074073	0.0	7.0	7	6.770275002573076	1		504.96551724138084	523.0	0.0	523.0	73220.0	95.76029200511124	0.9857178034966757	5.235297034914821	-0.04782499798740693	0.0123087086610036	8.87040930056629	5.4612020862882575	2.2093066568496122	1.62425948727254	144.0	47.36883987361493	0.8064674794883744	0.9473684210526317
ID6064	6064	44	136.0	431.47557997557993	70.42429792429792	0.0	4.0	4	6.591608260818253	1		300.5147058823536	305.0	0.0	305.0	40870.0	36.8494404790162	0.9658934169278997	8.013718168579429	0.0840334382520943	0.026401033395502108	8.533015858208493	5.291324585011503	2.238357323648599	1.612642679751604	136.5	46.38954209255358	0.7970807927975115	0.9512195121951219
ID6737	6737	44	141.0	431.34444444444443	71.92690058479532	0.0	14.0	14	6.734920844463591	1		989.6408450704248	1011.0	0.0	1011.0	140529.0	145.9034141585136	0.9857640542369484	6.734222868567377	0.022554172493020677	0.08505457756573974	9.035902478695364	5.357317090523164	2.127524461587098	1.6866469402528814	142.5	46.71855833374205	0.8204381811061027	0.9628378378378378
ID6002	6002	44	132.0	430.98370927318297	70.48872180451127	0.0	2.0	2	6.506551687525748	1		171.04444444444482	179.0	0.0	179.0	23091.0	37.025780987191276	0.9792351617926977	4.571138102055333	-0.03706908647554505	-0.006963427335589318	8.042483459854374	5.402086482909398	-0.9768301339591883	1.488773548016754	133.0	44.260862842354754	0.8531428451906475	0.9743589743589743
ID6322	6322	44	145.0	431.6399317406143	71.58418657565416	0.0	13.0	13	6.828791864299667	1		918.3333333333352	931.0	0.0	931.0	134995.0	108.2215088472206	0.9953972242444169	8.466108325640656	0.0011786344036360406	0.03349833222585811	9.43574379327638	5.212472274176596	-1.0231973452809957	1.8102242653687641	146.49999999999997	47.24521016361433	0.8247682198315593	0.9865319865319861
ID5716	5716	44	134.0	431.5198265179678	70.21995043370508	0.0	3.0	3	6.543139895472192	1		245.57777777777815	257.0	0.0	257.0	33153.0	53.159920188313635	0.9794643621117481	4.5716786134743765	-0.028016293793623873	0.028834973990155225	8.246278973979681	5.414606648375597	2.196902510477889	1.5229691664589518	134.5	45.2629656456321	0.8249851610583823	0.9572953736654807
ID6324	6324	44	145.0	431.7100456621004	71.38013698630137	0.0	11.0	11	6.817128675830715	1		779.2517006802749	790.0	0.0	790.0	114550.0	91.83135552019766	0.9816530937002717	8.407118510172973	-0.004680170489448608	0.06229189673735438	9.097946256021554	5.306484490170384	2.1224375802327717	1.7144959667505657	146.0	46.82778370039692	0.83667253425925	0.9831649831649831
ID5846	5846	44	144.0	431.5401891252955	70.61347517730496	0.0	6.0	6	6.699380116989518	1		437.5563380281695	447.0	0.0	447.0	62133.0	64.50922465762174	0.9856136973810851	6.733705567966231	-0.03730305581129782	0.08102551879160554	8.80478257118212	5.366374717647419	2.212887199573325	1.640731971665608	141.0	47.28315245029094	0.7925307626311476	0.9337748344370861
ID6775	6775	44	149.0	431.671650055371	70.84440753045405	0.0	8.0	8	6.921389879977901	1		563.6754966887406	587.0	0.0	587.0	85115.0	115.04390754078061	0.9953976393852342	4.888354350684927	-0.029699669781900875	-0.19769600029073373	9.247833126705078	5.573179129434752	2.1712499051004723	1.6593461132197664	150.50000000000003	47.734498428634154	0.8300067739783477	0.9772727272727274
ID5721	5721	44	137.0	431.520987654321	70.43456790123456	0.0	5.0	5	6.555290583552474	1		376.50735294117624	385.0	0.0	385.0	51205.0	56.7558770099042	0.9701541668952653	6.533308421483213	-0.01121912579729568	0.07382159908923012	8.597536542780063	5.3088872133186875	-0.897293860705746	1.6194611407850152	135.0	45.396114802173074	0.8232017050041827	0.9540636042402827
ID6396	6396	44	140.0	431.3758865248227	71.96808510638297	0.0	15.0	15	6.699380116989518	1		1067.6382978723393	1083.0	0.0	1083.0	150537.0	128.52194235092068	0.990453460620525	8.26720878210289	0.018620529602620815	0.061500274584002465	9.051349599123705	5.3057162217604334	-1.013026945919874	1.7059618759859858	141.0	46.65032624626882	0.8141784555309193	0.9591836734693877
ID6525	6525	44	141.0	431.7277580071174	70.7514827995255	0.0	9.0	9	6.687491234298749	1		650.3214285714296	655.0	0.0	655.0	91045.0	55.35760368471796	0.9578936815459034	11.495000164223898	0.07762701823736208	0.012111864380857528	8.570627555193465	5.537632935645062	2.0893544859022333	1.5477059701854539	140.50000000000003	45.558066113325346	0.8506592468712825	0.9656357388316154
ID6752	6752	45	144.0	365.9374269005848	463.4497076023392	0.0	12.0	12	6.734920844463591	1		876.0915492957777	895.0	0.0	895.0	124405.0	129.1627652540752	0.8049634499919	6.049923761634984	-0.06965825465998991	-0.1421925351722547	9.93712931824386	4.838544449755308	2.073536391520453	2.053743521720958	142.5	49.507197463379505	0.7306140909905313	0.946843853820598
ID5761	5761	45	144.0	365.8530092592593	462.16319444444446	0.0	3.0	3	6.770275002573076	1		258.5070422535206	266.0	0.0	266.0	36708.0	44.1669538027126	0.8270985439304933	5.2990767788966995	-0.021577403705856285	-0.04119209518679014	10.007889572269223	4.77395588068232	2.0817071995187026	2.0963515001816146	144.0	49.06797366130956	0.7515815478498492	0.9664429530201343
ID7044	7044	45	157.0	365.48821007502676	464.30493033226156	0.0	17.0	17	7.0354237471228025	1		1221.9220779220786	1238.0	0.0	1238.0	188176.0	140.62138163676173	0.7617376656433626	7.514262075281121	0.00464951681419955	-0.20098957892057567	10.321683910399118	5.045513740110024	-1.045181168483775	2.0457151525216224	155.5	50.99974157383633	0.7512842883265498	0.9452887537993921
ID6695	6695	45	155.0	365.9455128205128	463.5010683760684	0.0	9.0	9	7.046725639945928	1		669.9617834394901	692.0	0.0	692.0	105184.0	121.89917467539553	0.8406725869486417	5.020299211029514	0.020165016382605486	0.0074635171827808966	9.998932129499446	5.228942602967444	2.0562929586182475	1.912228320086171	156.0	48.99033124397103	0.8167962036640526	0.9904761904761905
ID6218	6218	45	143.0	365.95299145299145	462.39987789987794	0.0	4.0	4	6.591608260818253	1		342.4632352941181	345.0	0.0	345.0	46575.0	29.58350593708287	0.8245909568272808	10.463268249184528	-0.010334003094287753	-0.08948712800866844	10.384754685465776	4.489434539510785	-1.0827969907957367	2.313154272341257	136.5	48.33361713405956	0.7342499409288071	0.9715302491103203
ID6186	6186	45	147.0	365.99477351916374	463.4001161440186	0.0	7.0	7	6.7585108320823135	1		553.1048951048958	557.0	0.0	557.0	79094.0	46.578679957395025	0.8413258489088203	10.8513533063004	-0.04270769227893792	-0.09581638632538671	10.145853861460095	4.7461786511840005	2.0887554765351406	2.1376889930026275	143.5	49.03506150837993	0.7499776414679767	0.959866220735786
ID6859	6859	45	145.0	366.0081585081585	463.40675990675993	0.0	8.0	8	6.746726148605861	1		619.2167832167833	628.0	0.0	628.0	88548.0	74.00686491379108	0.8433227049888455	7.65584493067074	-0.0742981315189569	-0.17879251272750016	10.123918002000176	4.813807537371656	-1.060634707988931	2.103099869158426	143.0	48.9844260098991	0.7489103879453001	0.9629629629629629
ID6219	6219	45	132.0	365.57731305449937	462.266793409379	0.0	1.0	1	6.469756566762653	1		119.20610687022923	122.0	0.0	122.0	15616.0	18.319689935758724	0.7956082663983198	5.766311136403737	0.044133816365338495	-0.04806497000836638	9.01180031772755	4.895370654341037	2.0001589870202574	1.8408821219157763	131.5	45.62561007005337	0.7938130746262564	0.9528985507246377
ID6508	6508	45	147.0	365.8966101694915	463.2762711864407	0.0	11.0	11	6.852058684228348	1		805.4693877551016	828.0	0.0	828.0	118404.0	135.17402817142172	0.8207919197268905	5.372278694513596	-0.02757588037285231	-0.04122375416870323	9.991170991286404	4.877230387461284	2.071569208166907	2.0485337368873093	147.5	49.410431281071986	0.759214676660819	0.9516129032258065
ID6157	6157	45	144.0	366.2154471544715	463.16550522648083	0.0	6.0	6	6.7585108320823135	1		480.2361111111124	487.0	0.0	487.0	69154.0	57.19247176621103	0.8399306864689086	7.666337390325169	-0.16769866383477772	-0.05423337160681825	9.511378305163166	5.147339613109025	2.0446486858016546	1.8478241227643097	143.5	49.012601085731504	0.7506651656583945	0.9503311258278145
ID6477	6477	45	138.0	366.0284848484848	463.9472727272727	0.0	13.0	13	6.615709285501534	1		944.021739130432	965.0	0.0	965.0	130275.0	141.2391184306094	0.8357741273198465	6.0859260493177665	-0.0457480057353512	-0.1253779944863794	9.540743873627571	5.040147871424804	-1.102060447617659	1.8929491985183542	137.5	47.4631553297158	0.7670070381274011	0.9581881533101045
ID6958	6958	45	155.0	365.31505376344086	464.2827956989247	0.0	19.0	19	7.024103669400641	1		1374.108974358973	1383.0	0.0	1383.0	214361.0	110.72678224367375	0.77378787372029	10.827264098631524	0.03246484855163304	0.1222785251546318	10.186186848219744	5.191019243183817	2.1236631212637396	1.9622710629699442	155.0	52.019173795351	0.7198046731882641	0.9393939393939394
ID6610	6610	45	147.0	365.88029782359683	463.95819014891185	0.0	14.0	14	6.805445498991344	1		1028.8551724137947	1036.0	0.0	1036.0	149184.0	86.03511712847454	0.8234732656093355	10.800866307367393	-0.0552647667750739	-0.16149384287219334	10.030957774812897	4.962382737763829	2.04828665494966	2.0213994576591428	145.5	48.880225376270566	0.7652554971296295	0.9635761589403974
ID6003	6003	45	136.0	365.46543209876546	462.5617283950617	0.0	0.0	0	6.555290583552474	1		53.59999999999987	54.0	0.0	54.0	7236.0	4.647580015448923	0.8744495294016058	10.760412166541077	0.03892743513107914	-0.012100885131490798	9.500319820308825	4.901337713147951	-1.1060734366702263	1.9383116153828777	135.0	46.95989904801547	0.769288647045302	0.9507042253521126
ID6612	6612	45	154.0	365.65824915824913	464.2149270482604	0.0	15.0	15	6.8752467663563115	1		1098.4761904761908	1106.0	0.0	1106.0	161476.0	91.22134253196072	0.7575172694026818	10.380472470999514	-0.11685401797602703	-0.008320314983799069	10.268529571767763	4.963063096686217	2.098487042298851	2.0689903335349387	148.5	50.56395069219963	0.7298847998326877	0.922360248447205
ID6551	6551	45	155.0	365.95631067961165	463.6326860841424	0.0	10.0	10	7.012765318716695	1		747.2322580645152	757.0	0.0	757.0	115821.0	85.70978056865964	0.837489752949549	7.947120546257188	0.049478387889757745	0.07141006627673176	10.255371695797638	4.976575601311936	2.0654952756754628	2.0607286048450857	154.5	50.98599588829896	0.7468554156896389	0.9596273291925466
ID6136	6136	45	137.0	365.5181818181818	462.4357575757576	0.0	2.0	2	6.615709285501534	1		189.86231884058	197.0	0.0	197.0	26201.0	36.94683337951331	0.8208622925942003	4.633239585201147	-0.06002773714995688	-0.06510704615938734	9.283532266152445	4.9724903197855825	2.0080392514383485	1.8669784492517139	137.5	47.7839908170896	0.7567418034180817	0.9417808219178082
ID7002	7002	45	162.0	365.3902821316614	464.2471264367816	0.0	18.0	18	7.125336963703163	1		1292.4303797468363	1309.0	0.0	1309.0	204204.0	146.80423148974342	0.7448202764802505	7.5162180592769685	0.055250868561353875	-0.09343718741163062	10.314182649581529	5.058001331870674	2.1073996943074986	2.039181481545179	159.5	51.32788271469984	0.7607883465308591	0.9637462235649547
ID5852	5852	45	137.0	366.15389527458495	462.85632183908046	0.0	5.0	5	6.445109785487341	1		405.90625	419.0	0.0	419.0	51956.0	73.18937118952526	0.8103856108123435	4.965104005297457	-0.009782848802084536	-0.13016907675948547	9.406129611326744	4.7985195743717215	-1.1321106668415315	1.9602149091073167	130.5	45.81049241090843	0.7814306755886687	0.9738805970149254
ID6845	6845	45	161.0	365.42348008385744	464.2169811320755	0.0	16.0	16	7.1141599576634995	1		1146.662420382164	1169.0	0.0	1169.0	180026.0	160.55482944529206	0.7817527252641638	6.267064636011366	0.08959097728957822	-0.10317951439770441	10.342255527930318	5.0138021191055735	-1.044873960830621	2.0627570219654583	159.0	51.225587720936204	0.7614354435840192	0.9636363636363636
ID6625	6625	46	80.0	405.14430894308947	476.4735772357724	0.0	15.0	15	5.108953969950291	1		1097.4512195121936	1111.0	0.0	1111.0	89991.0	122.68942546915434	0.5925026913037704	6.656075518962492	0.025658671177529267	0.8307990945508322	7.327676693440292	4.753240276821749	0.10959643606268554	1.5416171425568954	82.0	37.39144243842693	0.7370200084667945	1.0
ID6242	6242	46	70.0	404.1163069544364	476.4064748201439	0.0	6.0	6	4.703460118867115	1		486.68571428571363	501.0	0.0	501.0	34068.0	84.06856119481549	0.6042811981735634	4.361175538681977	0.8583302751577343	1.9542666196897271	7.424598387575388	4.960684034386342	0.679343140512337	1.4966884276663759	69.5	34.20010472533603	0.7466890744134091	0.9928571428571429
ID7011	7011	46	91.0	403.30586080586085	476.8882783882784	0.0	19.0	19	5.382025607773058	1		1394.043956043955	1394.0	1394.0	1398.0	126858.0	0.4193139346887673	0.3851041992706411	1848.685252386991	0.28715805417351886	1.6107723617992726	9.275391288267752	5.154988504760027	0.08295709586225161	1.7993039712315588	91.0	45.48090296724472	0.552831905398015	0.9578947368421052
ID6183	6183	46	79.0	405.325	476.0458333333333	0.0	4.0	4	5.046265044040321	1		333.7750000000002	338.0	0.0	338.0	26702.0	37.78954881974636	0.6358512528334254	6.866316431500115	-0.035495200833325594	0.7676369457992867	6.169807133261033	5.166329932652027	0.059829793027197736	1.194234052739619	80.0	36.313755207963354	0.7623554821706393	0.963855421686747
ID6536	6536	46	82.0	404.65822784810126	476.8607594936709	0.0	13.0	13	5.014626706796775	1		962.9629629629635	975.0	0.0	975.0	78000.0	108.33333333333331	0.4894424706471426	5.841917126474094	0.11288203310119374	0.8692051534206581	8.087859009796608	4.3379018128198314	0.08571421677906357	1.86446336472958	79.0	39.97060945745574	0.6213773444802898	0.9813664596273292
ID7080	7080	46	92.0	404.12056737588654	476.5124113475177	0.0	18.0	18	5.4700209598571305	1		1281.7446808510647	1324.0	0.0	1324.0	120484.0	233.97201083275468	0.4629182923472942	3.466984371666476	-0.006783173189604145	0.8676044286082154	8.272890403528983	4.731314632053695	0.014372211471108898	1.7485394751559813	94.0	42.08645424270871	0.6668882124215004	0.9791666666666666
ID5933	5933	46	73.0	405.3541666666667	475.69675925925924	0.0	1.0	1	4.787307364817192	1		137.06944444444449	139.0	0.0	139.0	9869.0	16.381307097488353	0.6705882352941178	6.717514421272203	0.19621635771549958	0.733613143886868	5.848841155587948	4.781907699490539	0.8303647693253313	1.2231187892252875	72.0	32.24483498974493	0.8702059387552574	0.993103448275862
ID6254	6254	46	88.0	404.4227871939736	475.99717514124296	0.0	7.0	7	5.30758183425046	1		562.6067415730332	569.0	0.0	569.0	50072.0	60.31387937236175	0.5651292159240793	6.736203924234336	0.04565613034755206	0.39607748077276483	7.245655248638086	4.554610942414064	0.259871678837426	1.5908395558365074	88.5	38.046799278134465	0.7682753166330458	0.9833333333333333
ID7057	7057	46	93.0	404.0525846702317	476.48752228163994	0.0	17.0	17	5.455453634500474	1		1219.204301075269	1246.0	0.0	1246.0	113386.0	181.72653602141617	0.5002684865305661	4.474271077534879	0.01711393828871945	0.861241811526948	8.416057944769825	4.707169327644044	0.11761107960482825	1.7879233481881338	93.5	41.43617270283582	0.6843246845351363	0.9842105263157894
ID6738	6738	46	70.0	405.7363184079602	476.70646766169153	0.0	9.0	9	4.61809077155419	1		693.1692307692305	704.0	0.0	704.0	45056.0	87.3204531508027	0.5772392144992532	5.810473864496531	0.10427960825129694	0.5462307281867084	6.495193750959276	4.1492401531544925	0.13428230309665823	1.5653935446520861	67.0	33.97060945745574	0.7295885165219272	0.9781021897810219
ID6579	6579	46	80.0	405.14430894308947	476.4735772357724	0.0	11.0	11	5.108953969950291	1		802.8292682926822	844.0	0.0	844.0	65832.0	182.9238393010682	0.5544990869592592	3.1310734000996305	0.025658671177529267	0.8307990945508322	7.327676693440292	4.753240276821749	0.10959643606268554	1.5416171425568954	82.0	37.39144243842693	0.7370200084667945	1.0
ID5812	5812	46	65.0	405.6989664082687	476.0090439276486	0.0	3.0	3	4.531113291328578	1		281.53125	286.0	0.0	286.0	18018.0	35.75	0.7200606723341212	6.593346253229974	-0.1347475218872009	0.5943316673527044	5.326136656603597	4.890581901053925	0.5634550510991692	1.0890599041917302	64.5	30.74365027950676	0.8575485485694139	0.9923076923076923
ID6901	6901	46	91.0	404.4908925318761	476.3542805100182	0.0	16.0	16	5.396791137872286	1		1138.6195652173928	1177.0	0.0	1177.0	104753.0	210.19262972572938	0.5627667979796758	3.9014446094697277	0.2619167078262449	1.0764752852944288	7.982116077526466	5.024120885410454	0.17349082980492336	1.5887587618971777	91.5	40.20010472533603	0.7115027600875372	0.9891891891891892
ID6231	6231	46	72.0	405.28787878787875	475.7634032634033	0.0	2.0	2	4.770655810487803	1		213.0	213.0	213.0	213.0	15123.0	0.0	0.6660194174757282	Infinity	0.10775491825745813	0.46862938475907706	5.997622200872534	4.578263074881343	0.5472434585168007	1.3100213121824542	71.5	32.35848547237225	0.8581032226603597	0.9930555555555556
ID6615	6615	46	82.0	404.71308016877634	476.6751054852321	0.0	14.0	14	5.014626706796775	1		1024.519480519479	1038.0	0.0	1038.0	78888.0	118.29107836510423	0.5226364487928248	5.945682278019297	0.1328889501004019	0.5930206887545697	7.5322142232088005	4.266949451522995	0.08685257452666273	1.765245712137588	79.0	37.97060945745574	0.6885600466812842	0.9693251533742331
ID6937	6937	46	74.0	404.7326621923937	476.5	0.0	8.0	8	4.869711133187717	1		630.364864864865	639.0	0.0	639.0	46647.0	74.28224115730055	0.6009694171530817	6.370981321134005	0.814216866298021	2.761787985803051	7.9021657267995815	6.040578907994115	0.7282644911254038	1.3081802004675147	74.5	36.662261452962326	0.6965104494503286	0.9867549668874173
ID6490	6490	46	74.0	405.23793103448276	476.84252873563224	0.0	12.0	12	4.803901200932928	1		910.000000000001	910.0	910.0	910.0	66430.0	1.030262465087154E-12	0.5337672904800654	6.147747120839236E14	0.2569343060029749	0.8443396628856836	8.021945552887672	4.199906176530371	0.17964155449420874	1.9100297044051509	72.5	38.20010472533603	0.6243365547871718	0.9666666666666667
ID6332	6332	46	81.0	404.1831275720165	476.4567901234568	0.0	10.0	10	5.077706251929807	1		758.7901234567914	778.0	0.0	778.0	61462.0	121.48443481053289	0.5391408871600534	4.375774379617618	0.3531637806214179	0.8518043199641259	7.442367394389452	4.713421496773866	0.25353977336012296	1.5789734483715134	81.0	38.03613192001599	0.7035617053823585	0.9938650306748467
ID5981	5981	46	66.0	404.96923076923076	476.46153846153845	0.0	5.0	5	4.54864184146723	1		430.0000000000006	430.0	430.0	430.0	27950.0	6.301436544567028E-13	0.6388476272379021	5.3200730225564894E14	0.25950182074991435	0.9422237362481278	6.117745299128852	4.563466479277757	0.4616360039535007	1.3405917030198247	65.0	32.89580466036301	0.7548179032504313	0.9701492537313433
ID6015	6015	46	74.0	405.4236111111111	475.7106481481481	0.0	0.0	0	4.787307364817192	1		57.361111111111036	59.0	0.0	59.0	4130.0	9.763838940740468	0.6666666666666663	4.699881795203875	0.13654821316976587	0.697913947818748	5.743056133760553	4.8591801964141315	0.8734186457945914	1.181898160105008	72.0	32.24483498974493	0.8702059387552574	0.993103448275862
ID6784	6784	47	149.0	189.63151927437642	141.46485260770973	0.0	8.0	8	6.84043516664088	1		583.8367346938762	596.0	0.0	596.0	85824.0	84.55767593263023	0.7302004898847858	5.827926476597721	0.04679755311815532	0.039568033681604955	8.758399452438026	5.522651329973382	-0.4344998744057123	1.5859048361251948	147.00000000000003	47.14871199100725	0.8309741853775117	0.9702970297029703
ID6528	6528	47	146.0	189.8184421534937	141.69014891179842	0.0	9.0	9	6.805445498991344	1		647.0136986301354	656.0	0.0	656.0	94464.0	76.51377935864262	0.7374572077770051	7.178381322413344	-0.10542550655541295	0.078057446885674	9.18018200763298	5.377111697800313	2.6131353955047874	1.7072700965814864	145.5	46.33414447002621	0.8516684525112834	0.9831081081081081
ID6304	6304	47	143.0	189.25352112676057	142.5105633802817	0.0	15.0	15	6.723094811029982	1		1047.8142857142873	1063.0	0.0	1063.0	146694.0	126.59495175100284	0.7121743269268814	6.885512267033344	-0.036493343520712804	0.01603344827616773	8.786153102626919	5.37382932126185	-0.4338217829524123	1.6349892371653902	142.0	46.373825194236886	0.8297597556080049	0.9594594594594594
ID6915	6915	47	141.0	189.1702380952381	142.44761904761904	0.0	17.0	17	6.675581178124545	1		1181.135714285718	1207.0	0.0	1207.0	165359.0	175.41097521564728	0.6953434844495183	5.523504627587916	-0.002792414414362461	-0.05617171241711162	8.487565860329076	5.529402602961577	2.672396602365002	1.5349878585044776	139.99999999999997	45.14871199100725	0.8630722820618344	0.9859154929577465
ID6694	6694	47	147.0	189.50910125142207	142.30318543799774	0.0	14.0	14	6.828791864299668	1		974.6938775510238	995.0	0.0	995.0	143280.0	141.1659187130319	0.7294575767727498	5.824498008960089	0.11128352865972665	-0.03365789491286583	8.60418829348667	5.750018196413663	2.746970024242552	1.4963758373587719	146.5	45.695180472134	0.8816712816423703	0.9898648648648649
ID6663	6663	47	145.0	189.7618223760092	141.83794694348327	0.0	12.0	12	6.782018766824356	1		854.0551724137923	866.0	0.0	866.0	123838.0	101.35277906281016	0.728651117531594	7.103829765048431	-0.04917170707027246	-0.09067139557694198	8.663440076906584	5.542083291552575	2.6722261704966495	1.563210009873306	144.50000000000003	46.135092717933674	0.8531294137860124	0.9763513513513515
ID5930	5930	47	150.0	189.64141414141415	141.33164983164983	0.0	7.0	7	6.8752467663563115	1		516.9664429530222	524.0	0.0	524.0	77028.0	60.50356434746975	0.7456573840076285	7.299476282552519	0.08137996161110192	0.013026282157785053	8.890762052616463	5.483913926717574	-0.4580031895717249	1.6212439092635569	148.5	48.49035811023505	0.7936436298082202	0.945859872611465
ID6444	6444	47	145.0	189.5557451649602	141.59442548350398	0.0	10.0	10	6.828791864299668	1		711.9452054794546	732.0	0.0	732.0	103944.0	119.90155621905234	0.7252120743200088	4.9919966200660335	-0.007434537174016395	8.514778743960686E-4	8.516600905674435	5.618778435800366	-0.4342817956090122	1.5157388750925698	146.5	46.43496048770767	0.8538023150492301	0.9799331103678932
ID5873	5873	47	144.0	189.46004566210047	140.68835616438355	0.0	3.0	3	6.817128675830715	1		232.09655172413818	237.0	0.0	237.0	33654.0	33.85227797560949	0.7607391341896509	5.924497579845338	0.017773070268164493	-0.04389333828511602	8.569792305887926	5.742123854137084	2.6943487183261583	1.4924429572715614	146.0	46.95989904801547	0.8319714256934376	0.9831649831649831
ID6994	6994	47	143.0	189.25352112676057	142.5105633802817	0.0	16.0	16	6.723094811029982	1		1121.7428571428536	1138.0	0.0	1138.0	157044.0	135.5268627400188	0.701200327155747	6.823144609628714	-0.036493343520712804	0.01603344827616773	8.786153102626919	5.37382932126185	-0.4338217829524123	1.6349892371653902	142.0	46.373825194236886	0.8297597556080049	0.9594594594594594
ID6068	6068	47	141.0	189.25	140.43214285714285	0.0	1.0	1	6.6755811781245455	1		97.56521739130447	99.0	0.0	99.0	13464.0	11.874622711940688	0.7564477443377822	7.076995033975173	-0.004871524267969465	0.0032201829755787786	8.787879585810586	5.259839251859166	-0.4281814412354165	1.6707505999740169	140.0	46.373825194236886	0.8180729984867654	0.9523809523809526
ID6327	6327	47	148.0	189.590395480226	142.0728813559322	0.0	13.0	13	6.852058684228348	1		900.2993197278927	932.0	0.0	932.0	132344.0	169.51572501373224	0.7092294189260565	4.40751002610805	0.04249603976330711	-0.036770641529946774	8.541956576432135	5.9919469718674	-0.43743165848997717	1.4255727923723631	147.5	45.369903992821705	0.9004636042866693	0.9966216216216214
ID5913	5913	47	147.0	189.4358108108108	140.8963963963964	0.0	2.0	2	6.863662517577699	1		166.94594594594614	174.0	0.0	174.0	24708.0	34.433369312751566	0.767445187596123	4.210442736895926	-0.025071191226544224	0.024789457215367294	8.946155132968698	5.429217161648382	2.6441383178018594	1.6477799407553126	148.00000000000003	46.91776380082573	0.844883775469791	0.9673202614379085
ID6329	6329	47	143.0	189.5715109573241	141.8033448673587	0.0	11.0	11	6.782018766824356	1		780.0138888888874	791.0	0.0	791.0	112322.0	92.89372724244876	0.7130654983441165	6.990389869521913	-0.024214432418005312	-0.013704835922205625	8.752641029999275	5.447278900817394	2.6577914067036716	1.6067914254740827	144.5	46.13509271793369	0.8531294137860117	0.9763513513513513
ID5946	5946	47	146.0	189.35897435897434	140.6048951048951	0.0	0.0	0	6.746726148605861	1		26.429577464788792	27.0	0.0	27.0	3753.0	3.896530348446923	0.7167144972141355	5.663569927609928	-0.00838066819887723	0.03961702417633614	8.902440657693607	5.292348934349118	2.687781161037304	1.6821341087156563	143.0	48.28436466541909	0.7707842982157271	0.9438943894389439
ID6876	6876	47	156.0	189.53548387096774	142.26989247311826	0.0	19.0	19	7.024103669400643	1		1342.2532467532437	1360.0	0.0	1360.0	206707.0	154.4728993169239	0.7117460342901252	7.225998823254012	-0.06986710394694619	-0.09770469320909354	9.232460078128774	5.617063269054267	2.61013300744658	1.6436453776464626	155.00000000000003	48.0416342179994	0.8439292076482816	0.9810126582278483
ID5726	5726	47	143.0	189.28819444444446	141.06365740740742	0.0	5.0	5	6.770275002573076	1		367.61904761904646	386.0	0.0	386.0	54040.0	82.48315173194285	0.7375864354219541	3.7838094513508054	-0.0419676311345132	-0.011838459717885693	8.723961219672264	5.455049694241534	-0.4480093061193311	1.5992450497529769	144.0	45.720832446581994	0.865653517311502	0.972972972972973
ID6110	6110	47	143.0	189.28819444444446	141.06365740740742	0.0	4.0	4	6.770275002573076	1		303.8095238095237	319.0	0.0	319.0	44660.0	68.1661279857244	0.7360462204921556	3.7792581417246587	-0.0419676311345132	-0.011838459717885693	8.723961219672264	5.455049694241534	-0.4480093061193311	1.5992450497529769	144.0	45.720832446581994	0.865653517311502	0.972972972972973
ID6814	6814	47	153.0	189.30437158469945	142.40819672131147	0.0	18.0	18	6.967227399979713	1		1239.4090909090924	1281.0	0.0	1281.0	190869.0	227.78293800221292	0.7273726999036974	4.582415106722583	-0.03498224811300897	0.002221539724607003	9.103812970689443	5.480883694349804	2.6360298064209844	1.6610118875674165	152.49999999999997	48.44493971508095	0.8165501597189491	0.9621451104100947
ID5855	5855	47	146.0	189.53690888119954	141.22318339100346	0.0	6.0	6	6.782018766824356	1		437.5862068965528	450.0	0.0	450.0	63450.0	73.95828274241435	0.7458935385834095	5.055520649173311	0.07942143660371312	-0.05268679993690054	8.670725366116386	5.598123281847218	2.758521773837926	1.5488628830723605	144.5	45.66111756584359	0.8709327817852375	0.9829931972789115
ID7074	7074	48	40.0	73.56584362139917	476.7921810699588	0.0	17.0	17	3.5904805236128943	1		1258.9999999999998	1259.0	1259.0	1259.0	50360.0	2.3027027215986587E-13	0.3121079752706779	2.601076603010774E15	0.10931092554265691	0.31785948779390916	4.398823139221459	3.4634576228438143	0.31551008642040734	1.2700669730180283	40.5	24.358485472372255	0.8577571038818214	0.9878048780487805
ID6758	6758	48	42.0	74.47154471544715	476.94308943089436	0.0	9.0	9	3.6125759969217834	1		709.0000000000007	709.0	709.0	709.0	29778.0	6.90389461871028E-13	0.3046639488349483	4.796279485544526E14	-0.12584452979950733	0.23356847637286743	4.521962066863393	3.5653464369421584	0.04434983093272016	1.2683093064980475	41.0	25.36505818199175	0.8007961842307385	0.9879518072289156
ID6279	6279	48	37.0	74.0068493150685	477.1027397260274	0.0	8.0	8	3.4085643379153576	1		640.0000000000002	640.0	640.0	640.0	23040.0	2.305989950569301E-13	0.43621272671380273	1.685901203479629E15	-0.07254603229212576	1.1413383834166846	4.347960498145795	4.135673573333948	-1.0827336822087903	1.0513306771067799	36.5	25.594553449872045	0.7001766361501641	0.9358974358974359
ID5927	5927	48	42.0	73.33333333333334	476.8953488372093	0.0	1.0	1	3.6996385101659595	1		137.99999999999994	138.0	138.0	138.0	5934.0	5.751614545887805E-14	0.3282101022159216	1.1857809636488672E15	-0.07458850236555302	0.338974143716242	4.539388781134704	3.5790255033397527	3.0374129109531918	1.2683309400558316	43.0	25.77269903474535	0.8135017942213493	0.9885057471264368
ID6025	6025	48	42.0	73.33333333333334	476.8953488372093	0.0	0.0	0	3.6996385101659595	1		68.00000000000003	68.0	68.0	68.0	2924.0	2.8758072729439025E-14	0.36699392239364204	1.2696131708993348E15	-0.07458850236555302	0.338974143716242	4.539388781134704	3.5790255033397527	3.0374129109531918	1.2683309400558316	43.0	25.77269903474535	0.8135017942213493	0.9885057471264368
ID6667	6667	48	35.0	73.89906103286384	477.0539906103287	0.0	15.0	15	3.361547405514991	1		1123.0000000000005	1123.0	1123.0	1123.0	39305.0	4.613863495213921E-13	0.4088471494579864	1.412674503852322E15	-0.15568269566588147	1.1640829079207582	4.5186372614392925	3.8754940770302855	2.0661924391368207	1.1659512752763217	35.5	24.358485472372255	0.751861165130979	0.9594594594594594
ID7085	7085	48	40.0	73.56584362139917	476.7921810699588	0.0	18.0	18	3.5904805236128943	1		1328.9999999999995	1329.0	1329.0	1329.0	53160.0	4.605405443197317E-13	0.29738491853857524	1.3229310252923428E15	0.10931092554265691	0.31785948779390916	4.398823139221459	3.4634576228438143	0.31551008642040734	1.2700669730180283	40.5	24.358485472372255	0.8577571038818214	0.9878048780487805
ID7024	7024	48	42.0	73.33333333333334	476.8953488372093	0.0	19.0	19	3.6996385101659595	1		1399.0000000000011	1399.0	1399.0	1399.0	60157.0	1.150322909177561E-12	0.3388602650701627	6.156208704945172E14	-0.07458850236555302	0.338974143716242	4.539388781134704	3.5790255033397527	3.0374129109531918	1.2683309400558316	43.0	25.77269903474535	0.8135017942213493	0.9885057471264368
ID6258	6258	48	40.0	73.72784810126582	476.9852320675106	0.0	6.0	6	3.5458765494951643	1		490.1025641025645	503.0	0.0	503.0	19114.0	80.54446136395883	0.321795533924492	2.9627637410580068	0.15955580847474446	0.28649595049200605	4.546434386587047	3.3176544409813613	0.2548381243010085	1.3703761098284284	39.5	25.594553449872045	0.7577254007652461	0.9404761904761905
ID6259	6259	48	37.0	74.0068493150685	477.1027397260274	0.0	7.0	7	3.4085643379153576	1		570.9999999999995	571.0	571.0	571.0	20556.0	4.611979901138602E-13	0.38292589868784077	6.856374456317099E14	-0.07254603229212576	1.1413383834166846	4.347960498145795	4.135673573333948	-1.0827336822087903	1.0513306771067799	36.5	25.594553449872045	0.7001766361501641	0.9358974358974359
ID5811	5811	48	42.0	73.47154471544715	476.94308943089436	0.0	3.0	3	3.6125759969217834	1		284.9999999999999	285.0	285.0	285.0	11970.0	1.1506491031183803E-13	0.3131672597864767	1.1813763116939415E15	-0.12584452979950733	0.23356847637286743	4.521962066863393	3.5653464369421584	0.04434983093272016	1.2683093064980475	41.0	25.36505818199175	0.8007961842307385	0.9879518072289156
ID6326	6326	48	42.0	74.33333333333334	476.8953488372093	0.0	10.0	10	3.6996385101659595	1		775.9999999999997	776.0	776.0	776.0	33368.0	3.450968727532683E-13	0.31584205268415777	1.0794856783570124E15	-0.07458850236555302	0.338974143716242	4.539388781134704	3.5790255033397527	3.0374129109531918	1.2683309400558316	43.0	25.77269903474535	0.8135017942213493	0.9885057471264368
ID6263	6263	48	40.0	73.56584362139917	476.7921810699588	0.0	4.0	4	3.5904805236128943	1		359.00000000000017	359.0	359.0	359.0	14360.0	1.727027041198994E-13	0.3059137893610176	9.738898791132504E14	0.10931092554265691	0.31785948779390916	4.398823139221459	3.4634576228438143	0.31551008642040734	1.2700669730180283	40.5	24.358485472372255	0.8577571038818214	0.9878048780487805
ID6232	6232	48	42.0	73.33333333333334	476.8953488372093	0.0	2.0	2	3.6996385101659595	1		214.00000000000014	214.0	214.0	214.0	9202.0	1.4379036364719512E-13	0.3215568002297863	7.242455769792644E14	-0.07458850236555302	0.338974143716242	4.539388781134704	3.5790255033397527	3.0374129109531918	1.2683309400558316	43.0	25.77269903474535	0.8135017942213493	0.9885057471264368
ID6968	6968	48	40.0	73.56584362139917	476.7921810699588	0.0	16.0	16	3.5904805236128943	1		1190.0	1190.0	1190.0	1190.0	47600.0	0.0	0.3049599942236442	Infinity	0.10931092554265691	0.31785948779390916	4.398823139221459	3.4634576228438143	0.31551008642040734	1.2700669730180283	40.5	24.358485472372255	0.8577571038818214	0.9878048780487805
ID5983	5983	48	40.0	73.56584362139917	476.7921810699588	0.0	5.0	5	3.5904805236128943	1		430.9999999999997	431.0	431.0	431.0	17240.0	2.878378401998323E-13	0.31140007638032363	7.111199926189304E14	0.10931092554265691	0.31785948779390916	4.398823139221459	3.4634576228438143	0.31551008642040734	1.2700669730180283	40.5	24.358485472372255	0.8577571038818214	0.9878048780487805
ID6591	6591	48	39.0	74.62719298245615	477.0877192982456	0.0	11.0	11	3.477898169151024	1		825.6842105263153	848.0	0.0	848.0	31376.0	137.5637651188867	0.33579314846876473	3.017675524210768	-0.04145116737563689	0.3312446333640628	4.44191690430958	3.3476577543965407	2.9518902565750498	1.3268730647498026	38.0	25.00876701224514	0.7634997505273142	0.9743589743589743
ID5984	5984	49	96.0	74.55438596491229	128.00701754385963	0.0	5.0	5	5.499039842323396	1		422.80851063829743	432.0	0.0	432.0	39744.0	62.67397748405576	0.9857618903362617	6.697786681844472	-0.2722054124413983	-0.17851065962511337	8.274627064158745	4.282048559979992	1.5051521473832299	1.932399165552062	95.0	41.333322332581886	0.6987677285628308	0.926829268292683
ID6336	6336	49	114.0	73.64942528735632	127.13362068965517	0.0	10.0	10	6.076507779746499	1		772.2260869565229	779.0	0.0	779.0	88806.0	72.6421245619204	0.9658094247064071	10.445661619202296	-0.0722096552825497	0.003770251769916551	9.98005198146688	3.9237077241106273	1.5115920184154312	2.5435258391293716	116.0	46.558590197708284	0.6724627164028505	0.931726907630522
ID5825	5825	49	121.0	73.15843621399176	126.59465020576131	0.0	3.0	3	6.2188946904840385	1		287.6033057851236	290.0	0.0	290.0	34800.0	26.363636363636395	0.9781114327062228	10.78837760319239	-0.08206289098208526	0.04452928314202165	9.863851445786194	4.121608699451276	1.4731445676900143	2.3932042474336304	121.5	47.36725248461738	0.6805025440347843	0.9566929133858267
ID6595	6595	49	98.0	74.04749568221071	129.40328151986182	0.0	11.0	11	5.542283285500282	1		840.0631578947375	849.0	0.0	849.0	79806.0	87.10556209202939	0.9390765284309536	9.341187358984655	-0.09514851810647083	0.03285784498850274	7.964135880788572	4.135738534335053	1.5518464178834863	1.9256865042772953	96.5	40.015339721864635	0.7573282560601963	0.9554455445544554
ID6245	6245	49	113.0	73.35693215339234	126.74631268436579	0.0	2.0	2	5.997417539138688	1		214.1415929203544	218.0	0.0	218.0	24198.0	28.872523782703926	0.9880597014925374	7.372249784227386	-0.013133520968964254	0.14004634326552529	9.632918334932558	3.8744338684382136	1.4869091750414916	2.486277650369496	113.0	45.48090296724472	0.6864835748348977	0.9416666666666667
ID5941	5941	49	123.0	73.75880758807588	127.39024390243902	0.0	1.0	1	6.257165172872316	1		138.70731707317054	141.0	0.0	141.0	17061.0	17.90582454339832	0.9461956728392714	7.532332755712895	0.08484011159495074	0.15888805390469068	9.888459008691251	4.315695487535448	-1.4714661443714667	2.291278204695166	122.99999999999997	46.96318219597983	0.7008094379585464	0.9534883720930231
ID6935	6935	49	146.0	73.483908045977	125.73793103448276	0.0	8.0	8	6.793742230659745	1		620.3999999999984	638.0	0.0	638.0	89958.0	104.8564097548005	0.9493087557603686	5.762801416524761	0.07111907119818775	0.04276868007550294	11.056370162616965	4.309261473772792	1.3229618964759873	2.565722741566904	145.0	51.060488942083126	0.6988885539889557	0.9634551495016613
ID6264	6264	49	121.0	73.7798353909465	126.89368998628258	0.0	4.0	4	6.2188946904840385	1		357.02479338842943	360.0	0.0	360.0	43200.0	32.72727272727268	0.972713947457436	10.758199276717802	-0.1680229696510763	0.05588377910903948	9.664139884478676	4.305771271781608	1.406762518961855	2.2444619731228603	121.5	45.670766618449505	0.7319974003641175	0.9681274900398406
ID6233	6233	49	143.0	73.54545454545455	125.16317016317015	0.0	6.0	6	6.746726148605861	1		493.0069930069945	500.0	0.0	500.0	70500.0	58.92266314792292	0.9905882352941178	8.327457797421177	0.025158434800976955	0.07409971402904028	11.307552117642846	4.227792995194476	1.4686940202603969	2.6745756309487203	143.0	51.48090296724472	0.6780373064916627	0.9794520547945206
ID6749	6749	49	122.0	73.76829268292683	128.3739837398374	0.0	9.0	9	6.257165172872317	1		700.2601626016268	706.0	0.0	706.0	86132.0	63.657876207520864	0.9783783783783784	10.880146924987004	-0.06673934105587111	0.2259074659850325	10.480401282525879	3.9923950305675784	-1.5590947314340446	2.625091255319976	122.99999999999999	48.244834989744916	0.6640691800708365	0.9498069498069497
ID6029	6029	49	122.0	73.72727272727273	127.6694214876033	0.0	0.0	0	6.206085419025319	1		71.00000000000007	71.0	71.0	71.0	8520.0	7.135219636515925E-14	0.9728260869565217	9.813578577054768E14	0.03344641636661153	-0.086171109133316	9.726892225918888	4.2837203236975085	-1.5352233621525164	2.270664630487148	121.0	46.66562126173751	0.6982342214115663	0.9565217391304349
ID6257	6257	50	119.0	251.70868347338936	90.4173669467787	0.0	6.0	6	6.154581744998688	1		497.74576271186373	502.0	0.0	502.0	58734.0	46.21284581849596	0.9576294614110646	10.537603665023875	-0.060848812229891885	0.03488101245630712	8.128825935040348	4.8438956773470805	2.8797778295871885	1.6781587541316265	119.0	42.405284750506716	0.8316045517359052	0.9754098360655737
ID5953	5953	50	118.0	245.85704323570434	94.2726638772664	0.0	1.0	1	6.167497985322978	1		143.5666666666668	146.0	0.0	146.0	17228.0	18.769156413994583	0.9775611808428581	7.562282170440801	-0.07927198596772075	0.017435891524140237	8.716768022991635	4.605660086263587	2.5746380819058903	1.892620788275161	119.50000000000001	43.13804463288878	0.8069690128815351	0.9835390946502061
ID5986	5986	50	122.0	245.0977961432507	94.13774104683195	0.0	5.0	5	6.206085419025319	1		425.7833333333336	433.0	0.0	433.0	51094.0	55.66468991273785	0.9778362654107218	7.563358102435665	-0.02207469613644565	-0.051791519188722615	8.199244238041269	4.898232624041957	2.8820620385598748	1.6739189147116007	121.0	43.18910689974409	0.8151673705851151	0.968
ID5829	5829	50	107.0	251.40359477124184	91.04411764705883	0.0	3.0	3	5.69803548521301	1		285.23762376237624	291.0	0.0	291.0	28809.0	40.74411577512803	0.9328356073693961	6.7574385606022815	0.17690735130885274	-0.1261160511012695	7.5972573329822835	4.50093996086923	-0.40478190404356745	1.6879268328465076	102.00000000000004	40.31800560488775	0.7885186215006537	0.9444444444444449
ID6247	6247	50	125.0	246.024765729585	93.50937081659973	0.0	2.0	2	6.295203001483109	1		211.93548387096837	219.0	0.0	219.0	26280.0	38.850922483420646	0.9727112676056339	5.379634345941946	0.08790748729919774	0.05258395223472821	9.248409473534755	4.515481050810115	2.6329357764519252	2.048155970419921	124.5	45.576117681597935	0.7531900250860155	0.9651162790697675
ID6265	6265	50	127.0	246.04871794871795	94.01923076923077	0.0	4.0	4	6.432750982580687	1		349.80620155038685	361.0	0.0	361.0	45125.0	62.81919460833843	0.984248122596007	5.524255454675953	-0.09926175352581947	-2.481187152123158E-4	9.064089664902225	4.790563294814175	-0.5031307582287218	1.8920717892850256	130.0	45.55449554920929	0.7872102363037587	0.9737827715355807
ID6026	6026	50	134.0	245.38888888888889	93.79382716049382	0.0	0.0	0	6.555290583552474	1		66.94029850746251	69.0	0.0	69.0	8970.0	11.786165710945252	0.9748687171792949	5.607289790117024	-0.09896251433541171	0.03300875390167813	9.42133953618396	4.712592482820599	-0.5380869838227815	1.9991840097629368	135.0	47.283152450290956	0.758806049327694	0.967741935483871
ID6976	6976	51	165.0	338.95080321285144	263.72991967871485	0.0	16.0	16	7.269074295019226	1		1108.59638554217	1129.0	0.0	1129.0	184027.0	150.85244562317504	0.9918533604887984	7.318822339505852	0.029140369228277584	-0.018215737112140303	9.480945731960835	5.739538695062406	-0.46675615536192433	1.6518654609153651	166.0	51.108743850644885	0.7985967492745937	0.9623188405797102
ID5793	5793	51	154.0	337.9444444444444	262.8211111111111	0.0	6.0	6	6.90988298942671	1		431.0810810810805	440.0	0.0	440.0	63800.0	62.21681570641855	0.9820175571823456	6.865828235016868	-0.07400076950025478	0.03810234322560228	8.997360716934773	5.598546283340673	-0.5551506967866895	1.607088744395628	150.0	47.396114802173074	0.839103702860967	0.970873786407767
ID6371	6371	51	147.0	338.48846597462517	263.1632064590542	0.0	10.0	10	6.782018766824356	1		712.0208333333326	717.0	0.0	717.0	102531.0	59.749999999999886	0.9635111058320464	11.695213379469443	-0.17747795300636635	0.108102017828877	8.888090208591937	5.494952640536151	2.6562356596756205	1.6175007848156289	144.5	47.31878523498125	0.8109807344285015	0.956953642384106
ID5988	5988	51	149.0	337.9087837837838	262.7128378378378	0.0	5.0	5	6.863662517577698	1		361.52380952381014	364.0	0.0	364.0	53144.0	30.02221399786063	0.9820216474041462	11.93264861379175	0.023161078794834315	0.04024642672662647	8.794816017657588	5.631220224316892	2.550696845398475	1.561795786227569	148.0	46.91488136745488	0.8449875973672589	0.9641693811074918
ID5732	5732	51	146.0	337.84822451317297	262.3213058419244	0.0	2.0	2	6.805445498991344	1		149.7902097902097	153.0	0.0	153.0	21420.0	22.00411393892883	0.9814532602704193	6.7436547704843965	-0.03811867984030363	0.06229152506416727	8.972846147185795	5.355398139861221	-0.6253773178226685	1.6754769510784338	145.5	47.56516290732778	0.8081554021126212	0.9509803921568627
ID5736	5736	51	149.0	337.9087837837838	262.7128378378378	0.0	4.0	4	6.863662517577698	1		290.98639455782296	295.0	0.0	295.0	42775.0	34.29145554235222	0.9863932984680891	8.427555691173682	0.023161078794834315	0.04024642672662647	8.794816017657588	5.631220224316892	2.550696845398475	1.561795786227569	148.0	46.91488136745488	0.8449875973672589	0.9641693811074918
ID6765	6765	51	148.0	338.2594501718213	263.0383734249714	0.0	8.0	8	6.805445498991344	1		569.1496598639466	577.0	0.0	577.0	83665.0	67.0717621963978	0.9953656633485449	8.46597379716426	-0.054252849443243455	0.014165058984356063	8.76442964059641	5.461005966878411	-0.5751815323360585	1.604911200198941	145.5	48.19567960936358	0.7871484417161827	0.941747572815534
ID5965	5965	51	146.0	337.87370242214536	262.0536332179931	0.0	1.0	1	6.782018766824356	1		75.83333333333333	78.0	0.0	78.0	10920.0	12.862913567872024	0.9673247106875426	5.797583678760285	0.025851904831204534	0.023279038049083354	8.78366038514071	5.416361345606722	-0.6273915700793057	1.621690250091096	144.5	45.73264113408261	0.8682107212287358	0.9863481228668942
ID6288	6288	51	164.0	338.4929292929293	263.57575757575756	0.0	13.0	13	7.247146419131151	1		898.6727272727294	921.0	0.0	921.0	148281.0	142.08187109243218	0.9876543209876543	6.285748506999219	-0.025201722822736305	0.09816448260944505	9.198697631220243	5.934053724784013	2.5721295408876683	1.5501540865397299	165.0	48.38477996850703	0.8856788368237803	0.9850746268656716
ID5841	5841	51	146.0	337.84822451317297	262.3213058419244	0.0	3.0	3	6.805445498991344	1		219.30069930069945	224.0	0.0	224.0	31360.0	32.2151733484971	0.9814532602704193	6.743654770484406	-0.03811867984030363	0.06229152506416727	8.972846147185795	5.355398139861221	-0.6253773178226685	1.6754769510784338	145.5	47.56516290732778	0.8081554021126212	0.9509803921568627
ID5746	5746	51	146.0	337.84822451317297	262.3213058419244	0.0	0.0	0	6.805445498991344	1		5.874125874125865	6.0	0.0	6.0	840.0	0.8629064289776064	0.9814532602704192	6.7436547704843495	-0.03811867984030363	0.06229152506416727	8.972846147185795	5.355398139861221	-0.6253773178226685	1.6754769510784338	145.5	47.56516290732778	0.8081554021126212	0.9509803921568627
ID6834	6834	51	176.0	338.9830508474576	263.5310734463277	0.0	19.0	19	7.506054213402069	1		1309.7175141242906	1340.0	0.0	1340.0	231820.0	199.71692859272682	0.9770641680217417	6.481791752012664	-0.011812748864010094	0.08536306285011909	10.100584755175575	5.862674437175947	2.691207685769122	1.7228629806094147	177.0	51.407069576443234	0.8416614472400636	0.9833333333333333
ID6291	6291	51	161.0	338.6125	263.79791666666665	0.0	15.0	15	7.136496464611085	1		1045.7624999999978	1059.0	0.0	1059.0	167322.0	118.0268857282821	0.9874213836477985	8.804296949699095	0.07502999368537544	-0.056023605882565164	9.206642042845866	5.716384615064987	-0.5101270496487865	1.6105707825506768	160.0	50.853268698579754	0.7774851451428911	0.9467455621301775
ID6616	6616	51	156.0	338.5305907172996	263.63818565400845	0.0	12.0	12	7.091753098990329	1		836.8037974683527	853.0	0.0	853.0	132215.0	116.7877086969553	0.9829424307036246	7.103534220238486	-0.025955905061125262	0.0926372014970832	9.19942403705056	5.868562506212677	2.678334462438611	1.5675770731438423	158.0	48.369350486342015	0.8486457482190337	0.9905956112852664
ID6873	6873	51	167.0	338.7985074626866	263.8751243781095	0.0	17.0	17	7.301842639757785	1		1183.6526946107758	1198.0	0.0	1198.0	197670.0	130.7078010477704	0.9840154102930708	8.982756704580362	0.012674181069614598	-0.002971965687072288	9.229878258713361	5.965526584477997	-0.4535882324407297	1.5472026028228663	167.5	51.311854862090016	0.7994462083505739	0.9654178674351584
ID7097	7097	51	171.0	339.180193236715	263.4111111111111	0.0	18.0	18	7.410023978821114	1		1219.572254335262	1271.0	0.0	1271.0	210986.0	251.16628359793975	0.980062233490838	4.806744137008245	-0.015514096494719517	0.11600237805034337	9.716719194111427	5.956713052734999	2.6980753220894496	1.6312216331538811	172.5	50.687867818351904	0.8437055721293981	0.9801136363636364
ID6682	6682	51	165.0	338.70543806646526	263.68328298086607	0.0	14.0	14	7.2581186380092575	1		971.7791411042926	990.0	0.0	990.0	158400.0	133.47640585603688	0.9796897389570745	7.2058379637673955	-0.004078914444544733	0.027616040833516955	9.266579853459739	5.8711738061854595	-0.47454557602221165	1.5783180943642166	165.5	51.38039790385638	0.7877944840494796	0.9566473988439307
ID6365	6365	51	144.0	338.1822541966427	263.0359712230216	0.0	9.0	9	6.651697090182843	1		643.9999999999981	644.0	644.0	644.0	88228.0	1.9397686549782015E-12	0.9577464788732393	3.248329215998901E14	-0.06464693247373667	0.20041898420582555	8.614785292889861	5.453382578765499	2.5721609945126716	1.5797140890929424	139.0	46.603195173217095	0.8042540884177829	0.9553264604810997
ID6271	6271	51	143.0	338.06781609195406	263.03793103448277	0.0	7.0	7	6.793742230659745	1		502.4615384615393	506.0	0.0	506.0	71852.0	42.31384570635896	0.9862055660058844	11.792165778355136	-0.001509668999106655	0.027429776724798342	8.537642305503944	5.556500888127178	-0.5852835567737632	1.5365141619515805	145.0	46.15094934495468	0.8554932517188596	0.9731543624161074
ID6303	6303	51	158.0	338.3018867924528	263.32285115303984	0.0	11.0	11	7.1141599576634995	1		765.2515723270454	785.0	0.0	785.0	121675.0	123.3213856510895	0.9914346895074946	6.178653959262859	-0.023787416760050473	-0.031281704771576074	9.18704488556617	5.800853909481584	2.5514190883896326	1.5837400887737934	159.0	47.970042321751	0.8682939701713114	0.9875776397515528
ID6592	6592	52	177.0	241.24767225325886	411.1415270018622	0.0	9.0	9	7.54834217738561	1		655.027932960894	670.0	0.0	670.0	117250.0	99.30870211864556	0.9665889535566328	6.4838169022842145	0.022473403026125254	0.04437756810241238	10.673074727613065	5.483880879780028	2.831883373059505	1.9462630501268636	179.0	54.32131000508035	0.7622938665561871	0.9521276595744678
ID6145	6145	52	164.0	240.79685916919962	410.2183383991895	0.0	1.0	1	7.236157563046397	1		103.719512195122	105.0	0.0	105.0	17010.0	11.55968708074568	0.9716875269745362	8.843678014716621	-0.05486504737848341	0.023481705717742545	10.483472669080351	5.243393001288344	2.7942113217515603	1.9993680936188605	164.5	51.34982597919651	0.7839670577173211	0.9591836734693877
ID6050	6050	52	174.0	240.57122507122506	410.27682811016143	0.0	2.0	2	7.474181227750319	1		176.9318181818182	180.0	0.0	180.0	31140.0	23.365809186951886	0.9743129460887608	7.47373320061785	0.0731290488658411	0.03597277909344407	10.980242501143726	5.47545212598115	2.827609513487041	2.00535814184955	175.5	52.81584212173186	0.790603198938366	0.9971590909090909
ID5859	5859	52	178.0	241.2836583101207	410.7757660167131	0.0	6.0	6	7.558877202997177	1		443.8547486033526	454.0	0.0	454.0	79450.0	67.29276233114182	0.9775942608855663	6.52114655043611	-0.12268693965754254	0.022741619118255875	10.825528918917517	5.538345015780014	2.8017833029075394	1.9546505116732713	179.5	53.93446135047811	0.7754282616064356	0.9573333333333334
ID6883	6883	52	212.0	241.26832151300238	411.4275019700552	0.0	18.0	18	8.205031439785696	1		1263.8584905660375	1282.0	0.0	1282.0	267938.0	151.77933213111143	0.9292666413424405	8.021653541541813	0.10111624971865885	0.023656250693857055	12.15918570721801	5.751501897483277	2.7917375157094417	2.1140887934921113	211.5	59.42281223439636	0.7526859911882066	0.9570135746606335
ID6788	6788	52	180.0	241.3608776844071	411.06115779645194	0.0	8.0	8	7.53779242774744	1		589.9441340782121	600.0	0.0	600.0	105600.0	77.23812011269908	0.9596185264291615	7.480597281369065	0.09182275717359945	-0.08012361174741188	10.90244870552284	5.476796807072353	2.7801986976881374	1.9906615289148903	178.5	53.93300911764291	0.7711498542192022	0.9648648648648649
ID5733	5733	52	174.0	241.05717054263567	410.6327519379845	0.0	5.0	5	7.399277020331919	1		380.25	387.0	0.0	387.0	65403.0	50.81040610368168	0.965460765212339	7.35219137385119	-0.025952305016334033	0.06083705524306696	10.805247066907278	5.226356375513074	-0.38733326054884853	2.0674531720670353	172.0	53.03982363242646	0.7683059001887497	0.9717514124293786
ID6374	6374	52	188.0	241.11229946524065	411.78877005347596	0.0	13.0	13	7.715176518808164	1		927.9521276595775	943.0	0.0	943.0	174455.0	118.48365868392209	0.9441748402373041	7.607014008333854	0.031554584968532105	0.07436985149494406	11.504751645697464	5.53336977186556	2.7890490288483663	2.0791582923291005	187.0	58.05918435753205	0.6971233182839216	0.9373433583959899
ID6920	6920	52	203.0	241.195688225539	411.6102819237148	0.0	17.0	17	7.998767850296814	1		1201.990049751247	1208.0	0.0	1208.0	241600.0	85.20575039571929	0.9481226338897543	13.731253494553613	0.03816724547560901	0.0035768012719049128	11.992833926378017	5.490900702349685	2.799171425107385	2.1841287206752806	200.99999999999997	58.331289232453614	0.7423398433261416	0.957142857142857
ID6856	6856	52	210.0	240.93174603174603	411.4436507936508	0.0	19.0	19	8.175883811466258	1		1324.2857142857115	1350.0	0.0	1350.0	278100.0	184.9756592954433	0.9137669415857219	6.836652403516723	-0.11037486339498653	0.03624141745119886	12.332740261387297	5.616157351340982	2.746625086726274	2.1959392320876803	210.0	59.30898133023585	0.7502192941217126	0.9633027522935779
ID6698	6698	52	204.0	241.55065359477126	412.0032679738562	0.0	14.0	14	8.058239062071396	1		982.3382352941157	997.0	0.0	997.0	200397.0	120.30694859655522	0.9419066630489553	7.920997012299264	-0.03169326584579279	-0.06684931904170387	11.737699111602383	5.722153362305558	2.81509739812426	2.051273072987519	204.0	58.16369594545371	0.757767614603199	0.9622641509433963
ID6129	6129	52	177.0	241.4111111111111	410.4623188405797	0.0	4.0	4	7.410023978821114	1		316.5086705202314	324.0	0.0	324.0	54756.0	48.83498775505293	0.9613932063777155	6.35361516594843	-0.06508675919498524	-0.04646518566080113	10.797201643440662	5.39022409603978	-0.31484056033034796	2.003108117781858	172.5	52.5572329598843	0.7847547962806857	0.9829059829059829
ID6482	6482	52	175.0	241.3968481375358	411.19818529130845	0.0	10.0	10	7.452856844128396	1		732.5795454545432	741.0	0.0	741.0	128934.0	78.76485388669359	0.9695557693763042	9.157076127597998	-0.08455118969706109	-0.02803802714835971	10.885734786527177	5.403162029640205	2.8192029179263525	2.0146970841909133	174.5	53.671731262682364	0.7612268295270089	0.9561643835616438
ID6035	6035	52	179.0	241.3259259259259	410.77314814814815	0.0	7.0	7	7.569397566060481	1		520.1833333333318	529.0	0.0	529.0	93633.0	67.91100609329384	0.9778207281138112	7.573882785559117	-0.17092515709783884	0.0028333288201565924	10.884099505851314	5.490659398074996	2.8042350958272735	1.9822936949371213	180.0	53.7247422402671	0.7836708416293627	0.9651474530831099
ID5974	5974	52	167.0	240.66517412935323	410.40746268656716	0.0	0.0	0	7.301842639757785	1		42.23214285714274	43.0	0.0	43.0	7095.0	5.711605177532906	0.9839204637223407	7.334164914743438	0.039144590626102684	0.0983883866158372	10.475176831428897	5.452765901599853	2.805016505894746	1.9210758393928957	167.5	51.57016410221267	0.7914575906102933	0.9970238095238095
ID6711	6711	52	195.0	241.13573883161513	411.56872852233676	0.0	12.0	12	7.858251581595959	1		860.8762886597954	879.0	0.0	879.0	167010.0	125.2322408562792	0.9594178413670521	6.731863823470888	-0.009257743206534497	-0.016137389192770076	12.188221300116176	5.297393631431946	2.815007407502614	2.3007958532282147	194.0	57.44441563069802	0.7387814161128005	0.9675810473815462
ID7003	7003	52	192.0	241.04133333333334	411.79066666666665	0.0	16.0	16	7.725484040463792	1		1135.9576719576696	1142.0	0.0	1142.0	214696.0	83.06827688316797	0.9310040739098879	13.186372326632174	-0.0021385646280371305	-0.029254414071857623	11.545850837432868	5.344871222976126	2.7775281654805237	2.1601738106992068	187.5	56.60129738508036	0.7354588259735872	0.9493670886075949
ID5884	5884	52	176.0	240.84861509073545	410.347182425979	0.0	3.0	3	7.452856844128396	1		238.8103448275868	243.0	0.0	243.0	41553.0	31.722490825246663	0.9730907482474054	7.425438991499255	-0.08531337042556418	0.001148852813763577	10.96118577083705	5.272866449070348	2.835083989223725	2.0787907064798885	174.5	52.84178792081602	0.7853265640414793	0.9775910364145658
ID6334	6334	52	196.0	241.39684569479968	411.87681159420293	0.0	15.0	15	7.888572922204059	1		1053.6224489795932	1070.0	0.0	1070.0	206510.0	131.69755680276708	0.9460172330766349	7.778389002541418	0.04859278324134872	0.0912900697293337	11.615568213545611	5.743542102817312	-0.32576517952883116	2.0223701690717935	195.5	57.80137598382824	0.7353265914932143	0.9630541871921181
ID6431	6431	52	187.0	241.42135835567473	411.1952636282395	0.0	11.0	11	7.70485520780741	1		798.973262032086	812.0	0.0	812.0	149408.0	102.29355991223007	0.947969950000091	7.601972011977921	0.16110507215424197	0.04565694472961035	11.377194040467002	5.562036937679502	2.7854471525308218	2.045508537239884	186.5	54.652926632510884	0.7846244801431816	0.9920212765957447
ID5954	5954	53	153.0	255.16223698781837	139.0326688815061	0.0	0.0	0	6.921389879977901	1		32.77999999999994	33.0	0.0	33.0	4917.0	2.6944387170615145	0.5915727192514096	9.043827834275158	0.2838797385244372	0.06362311746938225	10.65561928662926	4.7056388001770655	0.20820192269432236	2.264436294223923	150.50000000000003	50.66781556436315	0.7366852966347437	0.9555555555555557
ID6627	6627	53	181.0	255.58195211786372	140.54880294659299	0.0	14.0	14	7.590394548326596	1		1030.4861878453019	1042.0	0.0	1042.0	186518.0	109.22792722533195	0.801004216421513	8.391866203978527	-0.030985812949002014	0.060800087853152565	11.924261668593426	5.031015413424024	0.20082447790020772	2.3701500966934974	181.00000000000003	57.751266225406575	0.6819702307281544	0.9354005167958658
ID6628	6628	53	178.0	255.65377268385865	140.48949379178606	0.0	15.0	15	7.452856844128396	1		1086.5828571428603	1112.0	0.0	1112.0	190152.0	166.66299792349534	0.7440786396517083	5.562966302296026	0.20426468829901237	-0.07306683465350448	11.838103931028126	5.029380552517484	0.22170240433332675	2.3537896580728015	174.5	55.49176648171978	0.7121118212948716	0.94579945799458
ID6053	6053	53	160.0	255.21104231166152	139.15118679050568	0.0	2.0	2	7.1698707532759745	1		176.50310559006257	181.0	0.0	181.0	28417.0	28.260866101289924	0.6988520100905476	5.13838391834849	0.07973937504078596	-0.01749130443690483	10.664814115038494	5.042722966183306	0.23324651528835627	2.114891931711725	161.5	51.552615858533585	0.7636264746271375	0.9584569732937686
ID6469	6469	53	176.0	255.32958801498125	140.21629213483146	0.0	11.0	11	7.527227892173502	1		806.1016949152549	820.0	0.0	820.0	142680.0	106.14661198430822	0.7972257436737802	6.737400688952084	0.05558263964609288	-0.14239699649388488	11.776596965326611	5.164791482559807	0.18420395130669887	2.280168910031159	178.0	55.488047280804935	0.7264922459154379	0.9544235924932976
ID5734	5734	53	162.0	255.43636363636364	139.4020202020202	0.0	5.0	5	7.247146419131151	1		383.2969696969703	388.0	0.0	388.0	63244.0	42.58695899130511	0.7342010493025979	7.620865697777531	-0.04452292109596198	-0.11255132499081849	11.13124701430339	5.039817408111328	0.2013780749895394	2.2086607733820314	165.0	53.74188113929358	0.7179068216722428	0.953757225433526
ID6055	6055	53	164.0	255.33537832310836	139.4795501022495	0.0	6.0	6	7.203090409536582	1		456.44171779141226	465.0	0.0	465.0	74400.0	62.69346335662338	0.7351555576286213	6.169271650137815	0.0630383608979237	0.3362986561631285	10.862392033275091	5.297633130842241	0.21786740913084612	2.0504236071077537	163.0	52.24522871594456	0.7504196521812992	0.9731343283582091
ID6475	6475	53	175.0	255.24621212121212	140.09280303030303	0.0	10.0	10	7.4848206370191095	1		726.4034090909078	739.0	0.0	739.0	127847.0	95.92962771754092	0.7329938504498068	6.405579413840333	0.0355383314812759	0.015389666990054085	11.587119290727278	4.988302821925488	0.23039866367436646	2.3228580349608055	175.99999999999997	55.14063965010794	0.7274094391185999	0.9591280653950951
ID6507	6507	53	178.0	255.69569288389513	140.42415730337078	0.0	13.0	13	7.527227892173502	1		958.1123595505577	969.0	0.0	969.0	170544.0	102.42323162960605	0.7644794835185291	8.105824292905224	-0.25047140035083604	0.08519899384449296	12.20048084973926	4.942097790107905	0.19832128934443694	2.468684629057669	178.0	56.32131000508035	0.7051546447536846	0.9518716577540108
ID6798	6798	53	167.0	255.04726368159203	139.7646766169154	0.0	8.0	8	7.301842639757785	1		599.0419161676642	610.0	0.0	610.0	100040.0	81.26435764104792	0.7640637040842535	6.385610226253404	-0.10474785800030453	0.03494709371198579	11.51228009403827	4.822463032842335	0.2458100340130076	2.3872199777657994	167.5	53.57312064053327	0.73338291063466	0.9738372093023255
ID6159	6159	53	155.0	254.97956989247314	139.07849462365593	0.0	1.0	1	7.024103669400641	1		107.29870129870112	108.0	0.0	108.0	16524.0	8.70288801147406	0.6941067215401615	10.10291154320182	0.2233409402535992	0.056574699792060965	10.769270209201036	4.792590094065115	0.1922506008264051	2.247066825626735	155.0	51.09522125495384	0.7460724341668546	0.9597523219814241
ID5937	5937	53	161.0	255.43207941483803	139.13845350052244	0.0	3.0	3	7.1253369637031625	1		253.38607594936664	255.0	0.0	255.0	40035.0	20.286710746481187	0.7435293418981912	10.652951647872491	0.07801416119956192	-0.06512527317439139	10.669311350864827	5.039694809441845	0.22884415199605224	2.1170550508090136	159.49999999999997	51.41198606460139	0.7583012800725893	0.9579579579579578
ID6133	6133	53	159.0	255.15104166666666	139.57604166666667	0.0	7.0	7	7.136496464611085	1		538.1875	545.0	0.0	545.0	86110.0	60.74093741446062	0.7706145025480043	7.712501704358053	-0.06923840065779867	0.28968531227959843	11.31187898552739	5.04496763518994	0.18959033062437491	2.2422104170944803	160.00000000000003	53.697242169835334	0.6973099847443961	0.9696969696969698
ID7062	7062	53	177.0	256.23410404624275	140.71579961464354	0.0	17.0	17	7.420755373261929	1		1242.8571428571404	1250.0	0.0	1250.0	217500.0	94.49111825230686	0.7668223375678163	11.417265324606019	0.019105508189112195	0.011577257304050476	11.616684919968185	4.9361596717268785	0.1747098722144899	2.353385160230073	173.0	55.67438827398266	0.7013665660882543	0.947945205479452
ID6966	6966	53	177.0	255.54297994269342	140.65950334288442	0.0	19.0	19	7.452856844128396	1		1373.034482758625	1389.0	0.0	1389.0	238908.0	148.48541301828476	0.7857764549120584	8.137660504676187	0.09033836742617928	-0.024106831807152975	12.07319174068303	4.8207027549991786	0.17421392952364484	2.5044464166895284	174.5	56.2644334064708	0.6926875719927581	0.9614325068870524
ID6360	6360	53	175.0	255.65574548907884	140.3309591642925	0.0	12.0	12	7.474181227750319	1		880.7272727272738	896.0	0.0	896.0	155008.0	116.3098057306043	0.769024866145654	6.5835714847136275	-0.23279704279989458	0.009238283492751655	12.235084634682144	4.827725483531902	0.21495549082320253	2.5343372725764666	175.5	56.49035811023505	0.6910959200432943	0.9512195121951219
ID6587	6587	53	181.0	255.34907407407408	139.99722222222223	0.0	9.0	9	7.56939756606048	1		650.4166666666661	669.0	0.0	669.0	117075.0	110.2471512445654	0.7283333989449647	4.972296111900699	-0.0031339525741248264	-0.014643618548274997	11.537065653236581	5.2944809628361265	0.2549657895564245	2.179073970464605	179.99999999999997	55.96130741950021	0.7222817880173917	0.9625668449197858
ID6108	6108	53	166.0	255.54052684903746	139.27203647416414	0.0	4.0	4	7.236157563046397	1		312.2181818181826	318.0	0.0	318.0	51516.0	42.61685123128172	0.71817537351751	6.124488822871483	0.005488723247150316	0.011090323036139821	11.155237520913815	4.884812575014328	0.22820401786937672	2.28365722320085	164.5	52.60332046211717	0.7470496190380645	0.9619883040935673
ID6940	6940	53	176.0	255.85686274509803	140.78725490196078	0.0	16.0	16	7.356132180109627	1		1156.1411764705904	1184.0	0.0	1184.0	196544.0	179.99810340494417	0.7575562470937515	5.537051805969405	0.13744314758173434	0.034632764112407864	11.531042860884797	4.993238254626067	0.1673808384036461	2.3093315946223227	170.00000000000003	55.0276772982258	0.7054990314794992	0.965909090909091
ID7070	7070	53	176.0	256.0741811175337	140.5770712909441	0.0	18.0	18	7.420755373261929	1		1303.751445086706	1319.0	0.0	1319.0	225549.0	141.40689089115872	0.7592770980964156	7.958299446446937	0.136418195525399	0.024377991387723008	12.048355974448247	4.7798781526565275	0.18861082272927174	2.520640817538852	173.0	55.58937762382783	0.7035133509729123	0.9774011299435028
ID6405	6405	54	160.0	86.03418803418803	189.05876068376068	0.0	10.0	10	7.046725639945928	1		714.7179487179479	724.0	0.0	724.0	111496.0	81.71198789705024	0.9828326180257511	8.671064463914375	-0.03693952023752818	-0.09598666525321421	9.444082991420299	5.5223885627793505	2.655019300552385	1.710144602115286	156.0	48.922787287243	0.819053136874809	0.9780564263322884
ID5990	5990	54	164.0	85.78629856850715	188.33128834355827	0.0	5.0	5	7.203090409536581	1		349.3251533742323	365.0	0.0	365.0	56940.0	74.22545597043867	0.9746835443037973	4.645934757264547	-0.02127585610931017	0.04678686724422021	9.421787831837669	5.763186546762748	2.639032215317635	1.6348226376829675	162.99999999999997	48.779280645881514	0.8608484177517763	0.9848942598187311
ID5830	5830	54	156.0	85.86904761904762	188.64177489177487	0.0	6.0	6	7.001408606295148	1		438.2337662337663	444.0	0.0	444.0	67488.0	50.43287031237679	0.9869281045751634	8.632279833650664	0.061055937036706504	0.1131534726944844	9.355870900699937	5.521518367697165	-0.5268762808647833	1.694438065339978	154.0	47.507885594124694	0.8574309995669981	0.9903536977491961
ID6886	6886	54	173.0	85.52745098039216	189.87058823529412	0.0	17.0	17	7.356132180109627	1		1181.770588235295	1203.0	0.0	1203.0	200901.0	158.86077513153393	0.9724409448818898	7.33509466112449	0.15587365819286747	0.04353393161579754	9.990935457350167	5.72090087797385	-0.4528327409996336	1.7463919879850494	170.0	50.503676976557855	0.837553944448196	0.9912536443148688
ID5739	5739	54	157.0	85.90384615384616	188.20726495726495	0.0	4.0	4	7.046725639945928	1		290.30769230769164	296.0	0.0	296.0	45288.0	40.78213008163057	0.9699570815450644	7.009941396099609	-0.024141837661025047	0.031923942198591446	9.153876132032021	5.633946924659832	2.668522050033576	1.6247714532001412	156.0	47.69079330304456	0.8619168460408301	0.9780564263322886
ID6443	6443	54	160.0	85.99270833333334	188.96145833333333	0.0	9.0	9	7.136496464611085	1		638.7169811320751	651.0	0.0	651.0	101556.0	88.85396439268874	0.9789890981169475	7.112071312195423	-0.10932523603860524	-0.08106637604069021	9.704703991882253	5.669996901696642	2.6671101233851076	1.7115889409001792	160.0	49.54703784035142	0.8190199034177662	0.975609756097561
ID6349	6349	54	169.0	85.92089552238807	189.48905472636815	0.0	15.0	15	7.301842639757785	1		1041.0654761904805	1073.0	0.0	1073.0	174899.0	182.8797628586744	0.9796972718209008	5.63424210075841	0.08900443362920997	-0.056128031073284686	9.897836142125259	5.6485290483168376	2.655748909696719	1.7522856052364004	167.5	52.225341905371735	0.771724151006275	0.9571428571428572
ID6989	6989	54	170.0	85.26347305389221	189.7325349301397	0.0	16.0	16	7.290936221960321	1		1129.197604790419	1136.0	0.0	1136.0	188576.0	87.90631921587782	0.9801192842942346	12.716495121311	-0.06457228319317365	-4.733964187059105E-4	9.941813082880673	5.5183201738181324	-0.4748893622140887	1.8016013514492981	166.99999999999997	51.63627742817185	0.7870756635800822	0.9542857142857138
ID6350	6350	54	161.0	85.97844374342797	189.57676130389066	0.0	13.0	13	7.102965363855494	1		920.4124999999975	938.0	0.0	938.0	147266.0	127.63057871310296	0.9787948869171078	7.134255813876723	0.013905076551072081	0.11997960711411945	9.486847573929335	5.635062845870822	2.6247201672018403	1.6835389122378586	158.49999999999997	50.429510232915945	0.7831945016495172	0.9491017964071856
ID6864	6864	54	170.0	85.63391984359727	189.45894428152494	0.0	19.0	19	7.366942078931822	1		1323.117647058827	1355.0	0.0	1355.0	224930.0	205.9944511095424	0.992023366843013	6.397354381359272	0.1891859191831391	0.0934213388038108	9.924782138340351	5.8150016579629025	2.5948346267493396	1.7067548252113787	170.5	51.50519000931335	0.8076668537083622	0.9798850574712644
ID6739	6739	54	165.0	85.74545454545455	189.88585858585859	0.0	14.0	14	7.24714641913115	1		987.614457831328	1012.0	0.0	1012.0	163944.0	155.65819830254756	0.9835753333168427	6.292226755380095	0.07806799480685353	0.041362170411247866	9.746346309849974	5.748163076433716	2.6455167492354645	1.6955584210559345	164.99999999999997	50.162554303087035	0.8240138710613981	0.9880239520958082
ID5844	5844	54	161.0	85.94135802469135	187.90740740740742	0.0	3.0	3	7.1809610472257885	1		221.81481481481507	226.0	0.0	226.0	35934.0	30.563084585926322	0.9916492693110647	7.227175419468773	0.07036055401613367	0.10447902268934779	9.549132113273654	5.694800386416989	2.683930821336447	1.676815948817076	162.0	49.77922869304305	0.8215396947676867	0.972972972972973
ID5909	5909	54	156.0	85.69303797468355	187.88291139240508	0.0	0.0	0	7.091753098990329	1		13.471698113207593	14.0	0.0	14.0	2142.0	2.676222826512825	0.9697698105520474	4.956592899119607	-0.02804065762170268	0.054893440087623674	9.414728468639648	5.540247583473406	-0.4803136465041298	1.6993335273903358	158.0	48.79056352670909	0.8340561376011029	0.9723076923076921
ID6357	6357	54	157.0	86.01757188498402	189.09211927582535	0.0	11.0	11	7.0580094352277	1		781.6730769230777	797.0	0.0	797.0	121941.0	109.80864079411997	0.9785163915800781	7.041206579034832	-0.019773801220232725	0.06667588828997022	9.410171394785463	5.503297637656414	-0.5384821824051034	1.7099150390115545	156.5	48.61646588135616	0.8320653476577934	0.9750778816199375
ID6677	6677	54	157.0	86.01757188498402	189.09211927582535	0.0	12.0	12	7.0580094352277	1		847.6923076923093	870.0	0.0	870.0	132240.0	137.9567307286956	0.9783765801729875	6.077464488646823	-0.019773801220232725	0.06667588828997022	9.410171394785463	5.503297637656414	-0.5384821824051034	1.7099150390115545	156.5	48.61646588135616	0.8320653476577934	0.9750778816199375
ID6774	6774	54	162.0	86.04115226337449	188.85699588477365	0.0	8.0	8	7.180961047225788	1		571.6196319018417	586.0	0.0	586.0	93174.0	90.94417013390739	0.9832661756024945	6.23235756398451	0.08455601141210298	0.06127574594013972	9.529289747748907	5.764741384934432	2.6474249675482966	1.6530298779148604	161.99999999999997	49.02439415026146	0.8470331509330243	0.9878048780487804
ID7098	7098	54	170.0	85.69509803921568	189.51568627450982	0.0	18.0	18	7.356132180109628	1		1264.5614035087701	1272.0	0.0	1272.0	216240.0	97.27227116111801	0.996063128086473	12.974584337311011	0.0874675893751356	0.05590983718916646	9.845080533981877	5.8032723877579215	2.6174431731243817	1.6964705214854643	170.00000000000006	53.61086871863354	0.7432811107765666	0.9340659340659342
ID6043	6043	54	153.0	85.66936353829557	187.8225458468177	0.0	1.0	1	7.012765318716695	1		86.70322580645195	89.0	0.0	89.0	13439.0	14.157359700256434	0.9780960523433692	6.056435756520812	-0.04334015080361582	0.015612262965144398	9.172147587216536	5.621474256477701	2.5699941695094495	1.6316267172525687	154.5	47.61018058788835	0.856522330953889	0.987220447284345
ID5820	5820	54	153.0	85.85409836065574	187.96666666666667	0.0	2.0	2	6.967227399979714	1		156.960526315789	158.0	0.0	158.0	23858.0	12.815492269330303	0.9739408096350428	12.086027747753619	-0.048066975795314146	-0.049086726128150994	9.416850129240288	5.388460123434543	2.649336627411947	1.7475957719880268	152.5	48.374112610388565	0.818943019013085	0.9775641025641025
ID6270	6270	54	156.0	85.94552319309601	188.71251348435814	0.0	7.0	7	7.012765318716695	1		501.7419354838703	505.0	0.0	505.0	77770.0	40.56257610957611	0.9742770609467701	12.208413916257213	-0.04774164514107001	0.028102299241180174	9.374317443450883	5.5554738049704415	-0.5391057738222146	1.6874019701188672	154.5	49.82740423266791	0.7819911202785632	0.9537037037037035
ID6273	6273	55	178.0	127.24598677998112	279.47544853635503	0.0	7.0	7	7.495444944193712	1		502.1942857142865	508.0	0.0	508.0	87884.0	54.15120350206899	0.9489584777824048	9.031050537564052	-0.01681602503237049	0.059909592938189704	10.29777584412653	5.679982405983292	-0.549006074802721	1.8129943207709334	176.50000000000003	53.376349964335986	0.7784967960502096	0.9592391304347829
ID6369	6369	55	174.0	127.72602089268757	280.34805318138655	0.0	13.0	13	7.474181227750319	1		920.5909090909115	942.0	0.0	942.0	162024.0	140.78933696341332	0.9580745406483879	6.3987772616642635	-0.06264439339261053	0.06626415774644043	10.589740445633028	5.496142776724632	2.5559334846988415	1.9267586152381346	175.5	54.11274873884349	0.753160949974264	0.9590163934426229
ID7010	7010	55	175.0	126.2181729834791	280.6681243926142	0.0	17.0	17	7.388514429878317	1		1148.1279069767468	1219.0	0.0	1219.0	197478.0	286.0875340020653	0.8716961611260462	3.738101749113691	-0.1612067450075351	-0.022000958243302036	10.859926890435808	5.294286928684533	2.5271770744765742	2.0512539340466316	171.50000000000003	53.86348863312612	0.7428224685667233	0.9501385041551247
ID6723	6723	55	174.0	127.32013685239491	280.65640273704787	0.0	14.0	14	7.366942078931822	1		988.350877192982	1006.0	0.0	1006.0	169008.0	132.46182463079785	0.9340820956485163	7.207100161591219	0.03404472571517689	0.05389659105809298	10.330070767467303	5.527144653206081	-0.5802246718355459	1.8689705834775343	170.5	51.94139172336932	0.7941583076358542	0.952513966480447
ID6054	6054	55	157.0	126.89510117145899	278.95473908413203	0.0	1.0	1	7.0580094352277	1		92.98113207547202	96.0	0.0	96.0	14784.0	16.80697252013506	0.9628602478754804	5.427617231023104	0.027561426537906563	0.010666423414356665	9.782077719192852	5.351141792760749	-0.592662935820826	1.8280356039951065	156.5	49.805042156116684	0.7928254483969632	0.9660493827160493
ID7015	7015	55	175.0	126.2181729834791	280.6681243926142	0.0	16.0	16	7.388514429878317	1		1081.2558139534865	1148.0	0.0	1148.0	185976.0	269.42451930629267	0.8715875603375732	3.737852915633587	-0.1612067450075351	-0.022000958243302036	10.859926890435808	5.294286928684533	2.5271770744765742	2.0512539340466316	171.50000000000003	53.86348863312612	0.7428224685667233	0.9501385041551247
[truncated: 319 more rows]
