# Supplementary material for: DeepBacs for multi-task bacterial image analysis using open-source deep learning approaches
Source: Commun Biol. 2022 Jul 9;5:688. doi: 10.1038/s42003-022-03634-z (PMC9271087; doi:10.1038/s42003-022-03634-z)
Supplement: Supplementary file 15 — Supplementary Data 1 [file 42003_2022_3634_MOESM15_ESM.zip › Figure_2/Tracking_csvs/live_cell_TL_2min_pos7_tracking.csv]

LABEL	ID	TRACK_ID	QUALITY	POSITION_X	POSITION_Y	POSITION_Z	POSITION_T	FRAME	RADIUS	VISIBILITY	MANUAL_SPOT_COLOR	MEAN_INTENSITY_CH1	MEDIAN_INTENSITY_CH1	MIN_INTENSITY_CH1	MAX_INTENSITY_CH1	TOTAL_INTENSITY_CH1	STD_INTENSITY_CH1	CONTRAST_CH1	SNR_CH1	ELLIPSE_X0	ELLIPSE_Y0	ELLIPSE_MAJOR	ELLIPSE_MINOR	ELLIPSE_THETA	ELLIPSE_ASPECTRATIO	AREA	PERIMETER	CIRCULARITY	SOLIDITY
Label	Spot ID	Track ID	Quality	X	Y	Z	T	Frame	Radius	Visibility	Manual spot color	Mean intensity ch1	Median intensity ch1	Min intensity ch1	Max intensity ch1	Sum intensity ch1	Std intensity ch1	Contrast ch1	Signal/Noise ratio ch1	Ellipse center x0	Ellipse center y0	Ellipse long axis	Ellipse short axis	Ellipse angle	Ellipse aspect ratio	Area	Perimeter	Circularity	Solidity
Label	Spot ID	Track ID	Quality	X	Y	Z	T	Frame	R	Visibility	Spot color	Mean ch1	Median ch1	Min ch1	Max ch1	Sum ch1	Std ch1	Ctrst ch1	SNR ch1	El. x0	El. y0	El. long axis	El. sh. axis	El. angle	El. a.r.	Area	Perim.	Circ.	Solidity
			(quality)	(pixel)	(pixel)	(pixel)	(sec)		(pixel)			(counts)	(counts)	(counts)	(counts)	(counts)	(counts)			(pixel)	(pixel)	(pixel)	(pixel)	(radians)		(pixel^2)	(pixel)
ID7586	7586	0	137.0	140.72466422466422	168.0909645909646	0.0	8.0	8	6.591608260818253	1		324.5955882352935	327.0	0.0	327.0	44145.0	28.040018670800308	0.8072576068353038	10.34156806462606	0.17594972739774042	-0.020733004241368883	9.331731936987635	5.119491332072675	0.5016745094143775	1.8227849861813505	136.5	47.72113548570434	0.7532184991132016	0.9479166666666666
ID7458	7458	0	134.0	140.5619578686493	167.88661710037175	0.0	9.0	9	6.543139895472192	1		367.0000000000004	367.0	367.0	367.0	49178.0	3.993970101871714E-13	0.7824701411019133	8.06745888657958E14	-0.021715116059350975	0.03818875779268902	9.047225213437937	5.047406903016161	0.5689529992282083	1.7924501406913753	134.5	45.207193068147646	0.8270220020190212	0.9889705882352942
ID7298	7298	0	117.0	139.72503516174405	167.3987341772152	0.0	1.0	1	6.141638341092643	1		55.058823529411626	56.0	0.0	56.0	6552.0	7.22905404136678	0.7734831364857371	6.643535163811097	-0.013276046925486453	0.04800828141856474	8.800807374413699	4.730885054697367	0.525458682775664	1.8602877205133623	118.5	43.27611328636607	0.7951182401585137	0.9753086419753086
ID7299	7299	0	136.0	140.62077294685992	168.08695652173913	0.0	7.0	7	6.627726932618989	1		277.57142857142907	290.0	0.0	290.0	38860.0	58.946035905933805	0.7487000000000005	4.032205661154796	0.22895501631282406	-0.027178243678367377	9.410321324922878	5.124953630497427	0.49318411647890215	1.8361768717133764	138.0	46.63552518318839	0.7973613978403739	0.9787234042553191
ID7716	7716	0	149.0	139.9736251402918	168.3181818181818	0.0	16.0	16	6.8752467663563115	1		630.9459459459463	644.0	0.0	644.0	93380.0	91.06279389757576	0.7062405094737413	5.73579412946913	0.10614179907868328	-0.14870997397648772	9.842189536714233	5.155952973170704	0.4661454743815132	1.9088982362579001	148.5	48.96413383609535	0.7783593827382199	0.9705882352941176
ID7748	7748	0	149.0	139.97587719298244	168.5339912280702	0.0	18.0	18	6.955796338302048	1		713.549019607845	723.0	0.0	723.0	109173.0	82.38995381212482	0.7402780452015374	7.368104525485638	-0.04171179244432103	0.09619891337606187	10.059294300652603	5.257169873310155	0.504622830760652	1.91344288715533	152.0	48.683338326033095	0.8059215146151494	1.0
ID7142	7142	0	123.0	139.8293492695883	167.0816733067729	0.0	2.0	2	6.320434377166314	1		89.55555555555573	91.0	0.0	91.0	11284.0	11.418970570453771	0.7703899467936156	6.8255436194260275	-0.10928104546030143	-0.0460737714013773	8.678411870377627	4.800343021946207	0.541568420748564	1.8078732771182529	125.5	44.1691556242241	0.8083796941694616	0.9728682170542635
ID7111	7111	0	120.0	140.20292887029288	167.47350069735006	0.0	3.0	3	6.167497985322977	1		129.0000000000004	129.0	129.0	129.0	15351.0	3.9958640858716925E-13	0.7465514799603462	2.7598620062668212E14	-0.0026141291965549045	-0.022737936285712527	9.026827051786782	4.561628789885665	0.5320016397408511	1.9788605052216524	119.5	44.107844811304865	0.7718734334702525	0.9755102040816327
ID7847	7847	0	160.0	140.20871794871795	168.6076923076923	0.0	15.0	15	7.19203423968949	1		588.1111111111109	603.0	0.0	603.0	95274.0	93.86537207369975	0.7227013832384052	5.256938033090725	0.05234655700718753	0.08517208131121788	10.207671798798357	5.442717104096	0.5033705666853443	1.8754735187534213	162.5	50.85984414004567	0.789429187415456	0.9643916913946587
ID7209	7209	0	136.0	140.87254901960785	167.87132352941177	0.0	6.0	6	6.579524642479541	1		242.48888888888956	248.0	0.0	248.0	32736.0	36.6927270573539	0.8253192394831166	5.976198122128947	-0.038483387493718525	-0.03641432787100751	9.245422595057606	4.990788658991078	0.5424251359959857	1.8524973159105143	136.0	45.81934566474868	0.8140498614347407	0.974910394265233
ID7659	7659	0	141.0	140.36857825567503	168.40322580645162	0.0	11.0	11	6.663649834935716	1		441.775362318841	445.0	0.0	445.0	60965.0	37.88091561876413	0.7229511722951175	9.786942032049526	0.19262798925147237	-0.16407992120286716	9.350526251578005	5.221705779339199	0.5115889797110822	1.7907033920937045	139.49999999999997	46.92562993786643	0.7960930800446986	0.9721254355400697
ID7757	7757	0	150.0	140.25737704918032	168.45300546448087	0.0	17.0	17	6.967227399979714	1		671.5686274509786	685.0	0.0	685.0	102750.0	95.28604889778455	0.7466513285167523	6.025633322264391	-0.08854597707600219	-0.0453554389256941	9.86238590456296	5.1994884933204455	0.5162632895925235	1.8967992557792432	152.5	50.51810742452463	0.7509059810499097	0.9561128526645768
ID7567	7567	0	144.0	140.36254295532646	168.40148911798397	0.0	12.0	12	6.805445498991343	1		471.17241379310497	488.0	0.0	488.0	68320.0	89.35185946174803	0.7446111036603039	4.501291435337735	0.06068371633893375	0.20375549973997806	9.467198670326328	5.197087034227831	0.6005523215566546	1.821635583159507	145.49999999999997	47.65988561691968	0.8049462211716147	0.9667774086378738
ID7538	7538	0	148.0	140.29690949227373	168.64348785871965	0.0	14.0	14	6.93287767191607	1		554.7549668874175	566.0	0.0	566.0	83768.0	79.24535459675543	0.787431985490238	6.167950909436084	-0.03213533880355583	0.029140593039970148	9.458133525186952	5.246337407768302	0.5597727378166504	1.8028069470297894	151.0	48.22049398739888	0.8160626495811429	0.9741935483870968
ID7253	7253	0	121.0	139.615760111576	166.94909344490935	0.0	0.0	0	6.167497985322977	1		14.872881355932167	15.0	0.0	15.0	1755.0	1.3808619268474862	0.7476207505963308	9.215290025556483	-0.013130984547147753	0.02534433803927971	8.329831763588036	4.834347980041444	0.5058024303031077	1.723051753406594	119.5	44.09181473720005	0.7724347819934452	0.952191235059761
ID7352	7352	0	126.0	140.489417989418	167.43650793650792	0.0	4.0	4	6.333012368467128	1		164.99999999999966	165.0	165.0	165.0	20790.0	3.4242203759307265E-13	0.7912376685477961	4.257022775008156E14	0.0016584424224251309	0.06761835703471923	8.565297497249958	4.980335292394536	0.5347515761778012	1.71982346456272	126.0	44.86199122334128	0.7867256628476779	0.9692307692307692
ID7673	7673	0	140.0	140.61862396204035	168.25919335705814	0.0	10.0	10	6.687491234298748	1		407.07142857142895	410.0	0.0	410.0	56990.0	34.651324443869264	0.7757591897737416	10.2641652684014	0.028014950442823667	0.005496454809040206	9.310248965471477	5.056418877768671	0.5454047960914807	1.8412732786845307	140.5	47.610180587888365	0.7789086569515943	0.9557823129251699
ID7483	7483	0	144.0	140.56455399061034	168.32042253521126	0.0	13.0	13	6.723094811029982	1		517.657342657344	525.0	0.0	525.0	74025.0	61.8687963053197	0.7877674023882201	7.373737946392298	-0.013005034403928509	0.1941748252345422	9.466276529856563	5.136305978822364	0.5884651723362446	1.8430125792519396	142.0	47.5734220967866	0.7884414049404982	0.9659863945578231
ID7867	7867	0	157.0	139.46729957805906	168.418776371308	0.0	19.0	19	7.091753098990329	1		739.7848101265836	759.0	0.0	759.0	116886.0	119.60621917729584	0.7098303861597842	5.135505501716179	0.03987024475603568	0.035152115616400234	10.150201234536043	5.192083959244682	0.5564562260380255	1.9549378080574495	158.0	50.48252645325172	0.7790849015649701	0.9604863221884499
ID7389	7389	0	132.0	140.84444444444443	167.79382716049383	0.0	5.0	5	6.555290583552474	1		200.01470588235352	203.0	0.0	203.0	27202.0	24.52602104013213	0.7929415440850386	7.2133975650092514	-0.07139189387526401	0.16593243517261808	8.892619247333862	5.320888175243126	0.5571972491572259	1.6712659530619687	135.0	46.17017166470616	0.7958306366390226	0.9642857142857143
ID7776	7776	1	230.0	19.463369963369964	315.5021978021978	0.0	18.0	18	8.509729672957443	1		719.0217391304333	735.0	0.0	735.0	165375.0	107.4192067938909	0.9880892657744406	6.6535032994061165	-0.06593084786356694	0.016056778706813237	13.586401606796935	5.506399823988266	2.545811615370386	2.467383779072612	227.49999999999997	64.06428148920733	0.6965613058463579	0.9538784067085954
ID7361	7361	1	177.0	20.129839471199244	313.0042492917847	0.0	4.0	4	7.49544494419371	1		166.2234636871513	174.0	0.0	174.0	29754.0	36.05419309346507	0.9882083628398742	4.583034976396411	-0.01054657179793876	0.03241722450646479	10.945571028108228	5.290920624341892	2.5244634628925993	2.0687460283851236	176.5	53.114104345136255	0.7862032755338115	0.972451790633609
ID7302	7302	1	174.0	20.63450292397661	313.0974658869396	0.0	7.0	7	7.377736139048903	1		285.89473684210515	291.0	0.0	291.0	48888.0	38.31649201546915	0.9687499999999999	7.342966705631852	0.014712556970460417	0.08105924886170164	11.054287063721006	5.330807704404537	2.513163198429748	2.0736608177757923	171.0	54.088718437795194	0.7345013382048038	0.9743589743589742
ID7590	7590	1	183.0	20.851206434316353	313.40795352993746	0.0	8.0	8	7.704855207807408	1		311.59259259259295	329.0	0.0	329.0	58891.0	73.84355334333762	1.0	4.219631619619315	-0.07416069493799957	0.04249330622539963	11.325254726326698	5.315128620956004	2.556261530682896	2.130758356754438	186.49999999999991	55.87891811529113	0.7505726273529146	0.9638242894056844
ID7750	7750	1	200.0	20.35240464344942	314.6940298507463	0.0	16.0	16	7.998767850296815	1		641.6318407960222	658.0	0.0	658.0	128968.0	102.7367693724818	0.9864864864864866	6.202910625222759	-0.09766720056256487	0.11473335789139011	12.082715137768119	5.429997907823684	2.544478191617981	2.225178599122299	201.0	58.65856703610805	0.7340793757396248	0.9663461538461537
ID7881	7881	1	211.0	20.22289156626506	314.83574297188756	0.0	15.0	15	8.127072128579673	1		601.9417475728155	620.0	0.0	620.0	124000.0	104.51335078611275	0.9835895801800367	5.711823641706665	-0.007758723214361597	0.1789416710959279	12.452439177656371	5.489867751174993	2.5380313183876297	2.26825849766439	207.49999999999994	59.691744943160074	0.7318118133084283	0.9696261682242988
ID7274	7274	1	165.0	19.752525252525253	312.410101010101	0.0	0.0	0	7.247146419131151	1		21.599999999999962	22.0	0.0	22.0	3564.0	2.9483356197742006	0.9918032786885246	7.296018461004962	0.007767800525808657	0.08551437272354204	10.568602792229637	5.156864463035796	-0.6184394041581555	2.0494241933223125	165.0	52.76155016061689	0.7448326649121799	0.9593023255813955
ID7469	7469	1	171.0	21.07751937984496	313.47093023255815	0.0	9.0	9	7.399277020331919	1		365.7471264367807	370.0	0.0	370.0	63640.0	39.55334976009021	0.9767472938660965	9.138159044625025	-0.2224106876329637	0.034467157872394925	10.968111700947304	5.400067741967142	2.5229991276441828	2.0311063166314707	172.00000000000003	55.08610548095365	0.7122856126271017	0.9555555555555557
ID7309	7309	1	167.0	19.95050505050505	312.63535353535354	0.0	1.0	1	7.247146419131152	1		58.54545454545476	60.0	0.0	60.0	9660.0	9.256147953904305	0.9754601226993866	6.246462578830531	-0.06147575217525803	-0.05742665846140189	11.37269558441323	4.958173111549431	-0.6428014092811483	2.2937270096362683	165.00000000000003	53.871747822584936	0.7144497293788231	0.9649122807017547
ID7220	7220	1	171.0	20.681286549707604	312.9337231968811	0.0	6.0	6	7.377736139048903	1		248.04705882352854	251.0	0.0	251.0	42168.0	27.144106286470247	0.9766065776799229	9.030003925053977	0.043655188104964604	0.03908022225821173	10.551626260412316	5.3131294726359375	2.504272440045312	1.9859531590103465	171.0	53.228636575418236	0.7584296278352985	0.95
ID7444	7444	1	216.0	19.60141509433962	315.20047169811323	0.0	14.0	14	8.214724333230155	1		569.0566037735873	580.0	0.0	580.0	120640.0	79.10073129106159	0.9809523809523809	7.124901331020501	-0.06419549803371451	0.09362737492204315	12.662023980416617	5.414947669102595	-0.606924424844078	2.3383465093606453	212.0	62.749026649964165	0.6765996018902795	0.9443207126948774
ID7828	7828	1	209.0	19.54390243902439	314.99349593495936	0.0	19.0	19	8.077965503001177	1		773.1724137931017	777.0	0.0	777.0	156954.0	54.53470897289796	0.967844131157928	13.94594895206284	0.04933259557081735	0.025800526532962702	12.866844564306971	5.2256528843706125	2.5439821887772327	2.462246316204885	204.99999999999997	62.47380203263663	0.6600363454126206	0.9255079006772007
ID7670	7670	1	179.0	20.928977272727273	313.54924242424244	0.0	10.0	10	7.48482063701911	1		402.375	407.0	0.0	407.0	70818.0	43.26220719552542	0.9847908745247149	9.229572242166256	-0.045124201482263655	0.11167210300192572	10.898163136372867	5.371895586192496	-0.583125031613421	2.0287369628673835	176.0	55.67438827398264	0.7135289920897849	0.9361702127659575
ID7416	7416	1	171.0	20.355750487329434	313.10428849902536	0.0	5.0	5	7.377736139048903	1		210.50877192982537	213.0	0.0	213.0	35997.0	22.967590572767303	0.988235294117647	9.111236863602976	0.041410721285298865	-0.0093774156315504	10.787421490390788	5.214918848701718	2.536727412849518	2.068569387820172	171.0	53.61494271193489	0.7475397343157411	0.9661016949152544
ID7161	7161	1	168.0	20.386587771203157	312.2731755424063	0.0	2.0	2	7.334464586120832	1		93.05232558139531	97.0	0.0	97.0	16005.0	19.22208298005731	0.9958963102580314	4.830954282047566	-0.12215628363164671	0.10101826691378214	11.16656980237426	5.174608880658047	2.509164345976325	2.1579543613650323	169.0	52.988047181045005	0.7563812245900619	0.9797101449275363
ID7546	7546	1	175.0	21.00140056022409	313.9154995331466	0.0	11.0	11	7.537792427747439	1		438.7821229050286	454.0	0.0	454.0	78542.0	81.94416099583023	0.99614309338993	5.344301678045502	-0.04345519995972993	-0.08103652924169727	10.735142483430927	5.493802567336403	2.5462202231049704	1.9540459184421906	178.49999999999997	54.050493722391366	0.7678011420409779	0.9648648648648646
ID7514	7514	1	176.0	20.86416184971098	314.22543352601156	0.0	13.0	13	7.420755373261929	1		528.7241379310334	538.0	0.0	538.0	91998.0	70.2333335966367	0.9767465169890747	7.439551250018753	0.06261633867864817	0.08154902690742749	11.06440455848422	5.346952207523472	2.5936456532443937	2.069291837491265	173.0	56.28194023516279	0.6863060791793932	0.9276139410187667
ID7579	7579	1	179.0	21.05680751173709	314.1281690140845	0.0	12.0	12	7.51664850831957	1		492.21910112359467	495.0	0.0	495.0	87615.0	37.10181860529502	0.9924742491425189	13.216601358835682	-0.0583348706590451	-0.19320883591486349	10.791706699743182	5.591324887403194	2.574087756586672	1.9300804222727301	177.49999999999994	54.2098266292804	0.7590181913231062	0.9699453551912566
ID7803	7803	1	224.0	19.201793721973093	315.94020926756355	0.0	17.0	17	8.42514715711158	1		685.6919642857125	695.0	0.0	695.0	153595.0	80.06913340032203	0.993958070628536	8.537799864970134	-0.12255151408423405	0.17830821315320178	13.475329462543169	5.775272545593864	2.5399688150066906	2.333280266196947	223.00000000000003	63.181858195067115	0.701988403931067	0.975929978118162
ID7132	7132	1	175.0	20.695402298850574	312.36111111111114	0.0	3.0	3	7.442171739215616	1		131.4157303370786	136.0	0.0	136.0	23392.0	24.613995829741494	0.9881751145950973	5.307310606749553	-0.203201044575211	0.10150115884714957	11.345307673844404	5.108517590034395	2.5342285298204006	2.220861037256019	174.00000000000003	56.60537655641592	0.682407426782157	0.9280000000000003
ID7264	7264	2	199.0	173.38006617038877	412.39412737799836	0.0	0.0	0	8.008710387199292	1		18.620000000000015	19.0	0.0	19.0	3724.0	2.6666750418628795	0.9799468591768187	6.911758689271639	0.04583109174191775	0.013217005887269224	12.820149417337086	5.564163187994236	0.5172759512020231	2.3040570494048507	201.5	60.462656436975806	0.6926446217772166	0.9664268585131894
ID7713	7713	2	178.0	175.82095238095238	416.027619047619	0.0	18.0	18	7.463526651802308	1		699.9545454545433	708.0	0.0	708.0	123192.0	75.25710735732689	0.9733857553304096	9.175406412791338	-0.09734212577297117	0.09705928529882007	11.704941854316823	5.082428675630631	0.36830310668169997	2.303021370558529	175.0	56.15547154918626	0.6973707951150308	0.9433962264150944
ID7362	7362	2	192.0	174.70424403183023	413.8236074270557	0.0	4.0	4	7.746057935856441	1		171.29629629629602	175.0	0.0	175.0	32375.0	25.25480862232069	0.9856510412959616	6.73370589428431	0.45348833372859154	0.2133812857545971	12.622439179778397	4.9358220485766156	0.45545043269925206	2.557312450804104	188.5	60.978521917844446	0.6370410702038469	0.9172749391727494
ID7810	7810	2	160.0	176.71003134796237	416.2586206896552	0.0	15.0	15	7.125336963703163	1		581.6374999999983	589.0	0.0	589.0	93062.0	65.64479291214177	0.9832115735215037	8.785369782697963	0.10184549155877456	-0.030098323175755247	10.617089440465842	4.9443046350361675	0.40693062776341127	2.147337234285965	159.5	53.34765887236913	0.7042710240846058	0.9354838709677421
ID7653	7653	2	163.0	176.59780439121755	415.55788423153695	0.0	11.0	11	7.2909362219603215	1		431.1137724550891	439.0	0.0	439.0	71996.0	58.48369344986873	0.9798792756539235	7.296607135387698	0.2265479251163116	0.20015572615973207	10.86602531175039	5.3310986609752655	0.3752816056693995	2.0382337680770983	167.0	54.490210529802596	0.7067883191418599	0.9355742296918768
ID7846	7846	2	182.0	175.8676880222841	415.9252553389043	0.0	19.0	19	7.558877202997178	1		740.6777777777788	749.0	0.0	749.0	133322.0	78.7306883694258	0.98139592570773	9.31940631695206	-0.11542041341303172	0.1491230990604382	11.626092624912657	5.209589110048624	0.3643214071841949	2.231671707560857	179.50000000000006	56.20020181359516	0.714165007167414	0.9472295514511876
ID7784	7784	2	168.0	176.63333333333335	415.9852941176471	0.0	16.0	16	7.356132180109627	1		622.8117647058839	634.0	0.0	634.0	105878.0	83.72213751736642	0.9841584158415841	7.379639770402638	0.26069008256413667	0.08002517967900484	10.714063409784268	5.258409786903619	0.3616259039079901	2.037510168277162	170.0	53.63627742817185	0.7425770596590301	0.9444444444444444
ID7305	7305	2	178.0	175.54413145539905	414.4107981220657	0.0	7.0	7	7.516648508319571	1		283.7977528089887	292.0	0.0	292.0	50516.0	48.383164596691394	0.9733100563894677	5.786294829824984	0.13912850060614085	0.04826401638810749	12.14206996527987	5.161562986714329	0.4397168684334547	2.3524017815016705	177.5	56.545355018168905	0.6976126564283572	0.9568733153638814
ID7114	7114	2	220.0	173.42660550458714	412.8784403669725	0.0	3.0	3	8.33015937350939	1		125.80645161290282	130.0	0.0	130.0	27300.0	23.022118085592346	0.9719583898688375	5.386883184515811	0.3673284450799426	-0.048579008758209245	14.361854940312996	5.164228935428561	0.4893678732334019	2.78102600018083	218.0	65.81737533887684	0.6323903563895676	0.9316239316239316
ID7599	7599	2	182.0	175.5974499089253	414.58652094717667	0.0	8.0	8	7.632215220473915	1		325.84699453552054	335.0	0.0	335.0	59630.0	54.76190802544996	0.9741219963031424	5.8722495906457635	0.09134033668818664	0.07707285569665814	12.053411594906361	5.027747342741836	0.422118146007459	2.3973781443705446	183.0	57.11565193200374	0.7049376024993532	0.9606299212598425
ID7441	7441	2	162.0	176.99792960662526	415.268115942029	0.0	9.0	9	7.158763278359629	1		353.98136645962825	363.0	0.0	363.0	56991.0	56.67786958435488	0.9748427672955976	6.165934821691123	0.11558723158436808	0.11457134588566222	10.774138165115588	4.876970133246678	0.4500949287244411	2.209186825169887	161.00000000000003	53.58781017853569	0.7045368598806204	0.9279538904899138
ID7633	7633	2	161.0	176.71599169262723	415.9299065420561	0.0	10.0	10	7.147638542378763	1		379.52201257861685	397.0	0.0	397.0	60344.0	81.70228731734474	0.9658340048348107	4.564449427617488	0.03550623097132945	-0.10235695468570902	10.101357462218356	5.602862733204194	0.35289403392095275	1.8028921898005414	160.5	53.09968521510109	0.7153210539146825	0.9385964912280703
ID7699	7699	2	178.0	175.82095238095238	416.027619047619	0.0	17.0	17	7.463526651802308	1		657.5965909090922	669.0	0.0	669.0	115737.0	86.84292414483724	0.977013746041075	7.484212248995501	-0.09734212577297117	0.09705928529882007	11.704941854316823	5.082428675630631	0.36830310668169997	2.303021370558529	175.0	56.15547154918626	0.6973707951150308	0.9433962264150944
ID7447	7447	2	202.0	174.3134328358209	413.5812603648424	0.0	5.0	5	7.998767850296815	1		216.53201970443396	222.0	0.0	222.0	43956.0	34.494262822718376	0.9864898590752542	6.2346420908833755	0.18056890807407758	-0.00509328291933061	13.449035002508626	5.142927032059789	0.48063151760381784	2.615054601916482	201.0	62.34765028438335	0.6497791025962985	0.9414519906323185
ID7480	7480	2	183.0	175.98773841961852	415.78882833787463	0.0	14.0	14	7.6426346317697	1		537.9781420765023	550.0	0.0	550.0	98450.0	80.64138197376674	0.9707210247641331	6.572127054700255	-0.03376148323805219	0.07362399970827968	11.77503741920222	5.323041328186903	0.44624718811032604	2.2120882956234627	183.49999999999994	56.63771948581403	0.7188436094940022	0.9557291666666664
ID7290	7290	2	204.0	173.20771756978652	412.6970443349754	0.0	1.0	1	8.03846421247924	1		51.950495049504916	53.0	0.0	53.0	10494.0	7.402267015424191	0.9735511219496228	6.924131705299581	0.287281049153368	0.10355598634763812	13.202296496968355	5.650836079031715	0.5397855139936943	2.3363439166033286	203.0	60.98645490652099	0.6858657627023774	0.9759615384615384
ID7228	7228	2	187.0	174.90594925634298	414.15354330708664	0.0	6.0	6	7.787042655463763	1		241.26288659793744	253.0	0.0	253.0	46805.0	53.35168258965916	0.9890508374134013	4.497230283322709	0.24743376519467872	0.05994502844756263	12.898158299321874	5.0430049764845295	0.44839159704831344	2.5576334664482445	190.5	60.99237088469991	0.6435077965043153	0.9477611940298507
ID7548	7548	2	174.0	176.25024015369837	415.45292987512005	0.0	13.0	13	7.43147127108002	1		508.0632183908053	511.0	0.0	511.0	88403.0	38.73881002688201	0.9695533063206417	12.912354083470875	0.4643383989250503	0.3677312395662026	12.43441220511163	4.932776121551005	0.40863761883461547	2.5207736776835308	173.5	56.1598587182757	0.6912853130442405	0.9302949061662198
ID7421	7421	2	172.0	176.29414542020774	415.41312559017945	0.0	12.0	12	7.495444944193712	1		477.27272727272873	480.0	0.0	480.0	84000.0	36.181361349331446	0.973757781339695	13.015737955815602	0.231117193214367	0.006275897846926394	11.15295799084142	5.498600660105952	0.40191629635706105	2.0283266016678714	176.50000000000006	54.385791666133535	0.749866003107445	0.9438502673796795
ID7133	7133	2	215.0	173.54118104118106	412.58469308469313	0.0	2.0	2	8.263018249188557	1		85.96296296296264	88.0	0.0	88.0	18568.0	13.263642157154328	0.9842172755071844	6.429546369599762	0.18812822688211223	0.1716663559065111	14.034684948770261	5.062028867072527	0.5203655098726616	2.772541468513355	214.5	64.57164585664688	0.6464775503488303	0.9366812227074236
ID7106	7106	3	166.0	202.59174311926606	452.22884811416924	0.0	2.0	2	7.214129635032196	1		77.03105590062135	78.0	0.0	78.0	12402.0	8.666330221212789	0.8469048565655244	8.151747394391068	0.10321085020978002	0.0705709573091061	9.912679217323882	5.488925543312562	0.7379284203283265	1.8059416436065534	163.5	50.4169254340271	0.8083043308329764	0.9589442815249267
ID7812	7812	3	159.0	203.35669781931463	454.904984423676	0.0	15.0	15	7.147638542378762	1		583.6583850931689	591.0	0.0	591.0	93969.0	65.66411744534254	0.8444713964464511	8.139048427278423	-0.04182312343352508	0.02012537469953252	10.292336302071757	5.069397828312141	0.8637669236305026	2.0302877482982224	160.49999999999997	52.00828549623516	0.7456582488756609	0.9553571428571427
ID7622	7622	3	161.0	203.47649572649573	453.40384615384613	0.0	8.0	8	7.046725639945928	1		308.9612903225807	313.0	0.0	313.0	47889.0	35.43878641742471	0.8878965072563642	8.200482179421805	-0.08247980832491049	0.13913387991348686	9.86225318844527	5.3401905871314606	0.7254377474104422	1.8467979798718914	156.0	50.20289739840649	0.7778160440137838	0.9483282674772037
ID7175	7175	3	154.0	202.46166134185304	451.9749733759318	0.0	0.0	0	7.058009435227701	1		1.0000000000000016	1.0	1.0	1.0	155.0	1.5593505369412886E-15	-0.1490711372904386	-2.246914524052244E14	-0.08563163011181027	-0.002786487663426934	9.684286123983888	5.291580200798849	0.7142060213302941	1.8301312191246557	156.50000000000003	49.77103106324366	0.7939093750352402	0.9630769230769234
ID7243	7243	3	157.0	203.29520697167757	453.22549019607845	0.0	7.0	7	6.978639737521917	1		274.0000000000005	274.0	274.0	274.0	41374.0	5.132932395767652E-13	0.886650365281049	5.017368367719176E14	0.007750393830796115	0.17790538800986994	9.65324864348857	5.499009059587516	0.7663028731738669	1.7554523985840944	153.0	50.35048549842415	0.7583923957315961	0.9300911854103343
ID7339	7339	3	157.0	203.00571131879545	452.68483904465216	0.0	4.0	4	7.147638542378763	1		152.12422360248493	156.0	0.0	156.0	24492.0	24.35743155691285	0.8525034460820702	5.748228163656197	-0.13403156115251455	-0.005856329289086235	9.814436742563771	5.435895525137922	0.7575730081678316	1.8054866391706001	160.5	50.63030308899717	0.7867990852471631	0.955357142857143
ID7408	7408	3	161.0	203.50617283950618	453.43930041152265	0.0	9.0	9	7.1809610472257885	1		349.7861635220122	352.0	0.0	352.0	55616.0	27.915415817278745	0.887701383469828	11.784797464599365	-6.479834702904423E-4	-0.01440156513612473	10.079723148452894	5.344000428496019	0.7350536244799096	1.886175587618668	162.0	50.1962045043257	0.8079474574290376	0.9759036144578314
ID7728	7728	3	166.0	203.64461538461538	455.3276923076923	0.0	18.0	18	7.192034239689491	1		700.9390243902457	714.0	0.0	714.0	114954.0	95.97454258073952	0.8396816133867981	6.666934066696736	-0.016788090510707242	0.058147910346557106	10.697574334345813	4.996663614615392	0.8419292671231916	2.1409434693692577	162.50000000000003	52.6872911896334	0.7356165437232033	0.964391691394659
ID7569	7569	3	168.0	203.39250493096648	453.86883629191317	0.0	10.0	10	7.334464586120832	1		387.3333333333327	392.0	0.0	392.0	65072.0	42.64245820208999	0.9069435475648301	8.640026119429102	0.03172565627677285	0.04644909652004149	10.343373873932343	5.371339844271782	0.7559395923879075	1.9256599235594714	169.0	52.87234540567164	0.7596952597454197	0.9548022598870056
ID7380	7380	3	165.0	203.31281281281284	454.25075075075074	0.0	12.0	12	7.280013464932681	1		458.6060606060621	470.0	0.0	470.0	75670.0	72.50649230558369	0.8719935812548874	5.892530277785906	0.0031990510072567096	-0.08483729659731241	10.284412917155443	5.374031667265149	0.7381024406563388	1.9137239141706048	166.5	52.273320130848546	0.7657093171833154	0.9680232558139537
ID7254	7254	3	164.0	202.27291666666667	452.10625	0.0	1.0	1	7.136496464611085	1		39.748427672956026	40.0	0.0	40.0	6320.0	3.1722063428725815	0.8363751929537822	11.413747118827851	-0.02168683714919209	0.12286098399508454	9.943667684154113	5.382573609308765	0.769805844578236	1.8473816441557382	160.0	52.51922042779073	0.72894255502767	0.9384164222873901
ID7383	7383	3	164.0	203.01506024096386	452.6807228915663	0.0	5.0	5	7.269074295019226	1		191.06626506024094	197.0	0.0	197.0	31717.0	33.77288414603389	0.9014038067642502	5.364026174217842	-0.06140674479649163	-0.007657438004770775	10.188230331151106	5.272458327805968	0.7463598723316106	1.9323491429833153	166.0	53.39206686265268	0.7317529563675036	0.9540229885057471
ID7704	7704	3	160.0	203.50210970464136	455.1350210970464	0.0	17.0	17	7.091753098990329	1		665.574999999998	674.0	0.0	674.0	106492.0	75.11815012357181	0.8328233242137337	8.05219694901272	-0.027551758065856094	0.02802109432176511	10.484215914965432	4.942350345808175	0.8291559794320332	2.121301644238466	158.0	51.87862890272429	0.7377173061855774	0.9634146341463414
ID7193	7193	3	162.0	202.589898989899	452.18080808080805	0.0	3.0	3	7.247146419131152	1		114.87272727272699	117.0	0.0	117.0	18954.0	15.679784886980896	0.8726473348811932	6.827938446368574	0.021775236071968886	0.07213985894329092	9.879278051529054	5.46962892536411	0.7455216346371261	1.80620626853062	165.00000000000003	51.63627742817185	0.777649607728824	0.9649122807017545
ID7545	7545	3	158.0	203.5	454.42926045016077	0.0	13.0	13	7.0354237471228025	1		503.5443037974675	510.0	0.0	510.0	79560.0	57.196453827173016	0.8656349396085992	8.169710940329207	0.04981257725984842	-0.06741820724147501	10.116841006187261	5.149743121046611	0.810846710505421	1.9645331365831622	155.5	49.77895878748905	0.7885852338000133	0.9628482972136223
ID7865	7865	3	158.0	203.46447230929988	455.11755485893417	0.0	19.0	19	7.125336963703163	1		743.7874999999987	758.0	0.0	758.0	119006.0	103.13857000483104	0.8307717436767145	6.544934148991993	0.018436223738858077	0.01096670248214587	10.413625735108901	5.061694970066587	0.8206636550633751	2.057339645453173	159.5	51.411831700489785	0.7583058336811767	0.9465875370919882
ID7770	7770	3	162.0	203.62121212121212	454.9080808080808	0.0	16.0	16	7.247146419131151	1		612.7757575757569	628.0	0.0	628.0	101108.0	96.88101525086557	0.8465191029293593	5.799303638463924	-0.016254407552531828	0.08134090424393489	10.503062665838243	5.1733619117158245	0.805368846220598	2.0302199701228214	165.0	50.91550579168066	0.7998226220305834	0.9734513274336283
ID7484	7484	3	157.0	203.4318423855165	454.74494142705004	0.0	14.0	14	7.0580094352277	1		550.9999999999987	551.0	551.0	551.0	86507.0	1.2545570018538127E-12	0.8652008630432547	4.074577025855881E14	0.10678960263822788	0.017379483907463047	10.331125102654783	5.103389106756333	0.777538767620984	2.0243655513112837	156.5	50.501200729959265	0.7711179232199993	0.963076923076923
ID7165	7165	3	160.0	203.12641898864808	452.828173374613	0.0	6.0	6	7.1698707532759745	1		232.02531645569564	235.0	0.0	235.0	36660.0	26.3552287242856	0.904533001645927	8.362468480381038	0.2393059869678207	0.12305593088688926	10.166858361998544	5.479659239999154	0.7271030583497455	1.8553814966786355	161.5	50.28935020495335	0.8024728401102602	0.9969135802469136
ID7645	7645	3	168.0	203.55174129353233	454.17661691542287	0.0	11.0	11	7.301842639757785	1		423.21084337349254	431.0	0.0	431.0	70253.0	57.58848898457803	0.8954430462697615	6.943498202370514	0.164727863269478	0.07907701795933274	10.190285326915651	5.551176232489558	0.7292974628986548	1.8356983997868095	167.5	52.930641536005695	0.751294759945967	0.9436619718309859
ID7841	7841	4	195.0	213.56887755102042	133.9515306122449	0.0	15.0	15	7.898654169668588	1		596.9230769230785	600.0	0.0	600.0	116400.0	42.96689244236589	0.9696961848273721	13.678890188348191	-0.13084869658023873	0.04376821856194396	11.853759503576248	5.4820065632379515	-0.5879053043920833	2.1623030484981425	196.0	59.002311157060475	0.7075023524982914	0.9468599033816425
ID7301	7301	4	176.0	212.84567901234567	131.99952516619183	0.0	1.0	1	7.474181227750318	1		55.70454545454524	57.0	0.0	57.0	9804.0	8.519100007340258	0.9656182848212539	6.424409436798422	0.07196148286623756	-0.03617975674628972	11.044028608638827	5.2554269646211775	2.5279146190978254	2.101452209874808	175.49999999999997	54.11819899363523	0.7530092556293204	0.9512195121951218
ID7657	7657	4	197.0	213.88095238095238	133.0637755102041	0.0	11.0	11	7.898654169668588	1		433.91282051282207	443.0	0.0	443.0	84613.0	62.95529087551086	0.9793792629408344	6.820592937909643	0.008348074415092981	0.18783040160626663	11.58446481408761	5.790733665214046	2.5456716389648815	2.000517634523156	196.0	57.91326843773323	0.7343613030436595	0.9727047146401984
ID7466	7466	4	197.0	214.0809523809524	133.2974025974026	0.0	13.0	13	7.827812790964006	1		518.2722513088988	521.0	0.0	521.0	98990.0	37.698236935734876	0.969150425325724	13.532536592071626	-0.06507090239963824	0.08509550814916021	11.36241584213962	5.608381117796842	2.568647527978963	2.025970704109915	192.5	58.786712572413954	0.6999745479161001	0.9254807692307693
ID7723	7723	4	214.0	213.66233254531127	133.68912529550826	0.0	18.0	18	8.205031439785696	1		708.6255924170592	712.0	0.0	712.0	149520.0	49.016101426491666	0.9688227254257321	14.22806257373983	-0.0250876197194634	0.0040836956682048535	12.327075338864883	5.739542189135744	2.552700864851709	2.1477454007043524	211.5	60.041821066558924	0.7372461680457036	0.9527027027027026
ID7308	7308	4	182.0	213.8921568627451	132.50653594771242	0.0	7.0	7	7.53779242774744	1		288.0617977528084	293.0	0.0	293.0	51275.0	37.82253537324769	0.9737569569864728	7.514877825836382	-0.04272040412450375	0.16715692800312348	11.30805244944141	5.4266495290569665	2.5509719894141933	2.083800029630162	178.50000000000003	55.262986897860344	0.7344789877648799	0.9727520435967304
ID7212	7212	4	180.0	214.32291666666669	132.24242424242425	0.0	6.0	6	7.48482063701911	1		246.17045454545416	249.0	0.0	249.0	43326.0	26.467541994313976	0.9661016949152541	9.140483707010231	-0.081327192507637	0.11158866934877301	11.414628380080625	5.50925129698833	2.5233565035790004	2.0719019272764903	176.0	54.512914479125286	0.7442583714145403	0.9832402234636871
ID7150	7150	4	185.0	213.22116257947323	131.9595821980018	0.0	2.0	2	7.6426346317697	1		90.40437158469925	94.0	0.0	94.0	16544.0	18.07889858898586	0.9812889175178674	4.953321788010915	-0.008479039853736974	-0.013026258593572544	11.176523497532184	5.378865867537864	2.562100351783021	2.077858748065074	183.49999999999997	54.53493732610744	0.775347330365278	0.9734748010610079
ID7407	7407	4	183.0	214.06073059360733	132.32283105022833	0.0	5.0	5	7.621781565260304	1		206.51933701657478	210.0	0.0	210.0	37380.0	26.885268820638874	0.9815982106547377	7.610172327543599	0.04380096566052055	0.07932005776813476	11.555147171945366	5.536224068387848	2.537203245778039	2.0871892158277894	182.5	54.93848626220848	0.7598351056761111	0.9811827956989247
ID7792	7792	4	201.0	213.71113881961764	133.53823773898588	0.0	16.0	16	7.988812939345246	1		638.0000000000001	638.0	638.0	638.0	126962.0	1.1397356412333125E-13	0.980246913580247	5.54195102244011E15	-0.004965630513433433	0.02862006173402432	11.803090362688971	5.59049669375727	2.572718529786833	2.111277585741014	200.5	60.23365072647006	0.6944578131039495	0.9260969976905311
ID7665	7665	4	197.0	213.77272727272728	133.20875420875421	0.0	10.0	10	7.938851142601841	1		391.7969543147191	402.0	0.0	402.0	77184.0	63.38704714512707	0.9896893727265591	6.148995241757048	-0.11741517546118349	0.09069204725684696	11.466968369233928	5.707963648038072	2.555998072932809	2.00894208097757	198.0	56.558787853559565	0.7778124095309291	0.975369458128079
ID7857	7857	4	209.0	213.29499217527388	133.75352112676057	0.0	19.0	19	8.234075889688375	1		732.6603773584928	754.0	0.0	754.0	155324.0	125.33472807811876	0.9871982608958197	5.807971291886471	-0.08334944820118065	0.017106430687520026	12.53926604183452	5.636785459114438	2.549143411430352	2.2245420076364746	213.0	59.9437006336888	0.7449075328981138	0.9659863945578231
ID7446	7446	4	191.0	214.05297157622738	132.87812230835488	0.0	9.0	9	7.848118435431737	1		350.86597938144314	364.0	0.0	364.0	68068.0	68.05995967683194	0.9964321018873997	5.146034987299079	-0.04410147981040271	-0.06893007792485602	11.388839460315213	5.578193580948718	-0.5626849716743983	2.0416716083880044	193.5	56.03489069366769	0.7744150334290449	0.9872448979591837
ID7705	7705	4	211.0	213.56967537608867	133.75019794140934	0.0	17.0	17	8.185611219798307	1		665.4481132075474	675.0	0.0	675.0	141075.0	79.91501496762761	0.99679262909857	8.313571984766897	-0.008195654321740214	0.2752584395972494	12.231796482628424	5.923565398955827	2.561584068025467	2.0649382017094937	210.5	60.23168219301332	0.7291417713033632	0.9589977220956721
ID7354	7354	4	180.0	213.6903435468895	132.02553389043638	0.0	4.0	4	7.558877202997177	1		164.20111731843642	167.0	0.0	167.0	29392.0	21.497943431367823	0.981290046095473	7.565863884114251	-0.08600577946197743	0.11351928040549066	11.004689890545189	5.424884305111844	2.550617315526737	2.028557527056479	179.5	54.70146339300946	0.7538352249650255	0.9598930481283421
ID7227	7227	4	175.0	213.31005586592178	132.0512104283054	0.0	3.0	3	7.54834217738561	1		123.8644067796616	126.0	0.0	126.0	21924.0	16.3103330610034	0.9738268005957098	7.493528686506414	-0.10686148893925702	-0.043157819964701874	11.041585339830329	5.4877128092883884	2.5380201271689513	2.0120559736911834	179.0	54.86415610867367	0.747283663208299	0.9701897018970189
ID7260	7260	4	174.0	212.82347140039445	131.90138067061145	0.0	0.0	0	7.334464586120832	1		17.786982248520673	18.0	0.0	18.0	3006.0	1.9523053542188489	0.9647058823529412	8.94709200256779	-0.08709383664146897	0.053236358506142493	11.158320603753406	4.9446531430475735	-0.6095216288139801	2.2566437484988318	169.0	55.153785069346924	0.698145469209637	0.9548022598870055
ID7582	7582	4	189.0	213.8720720720721	132.76666666666665	0.0	8.0	8	7.673807981960539	1		323.24324324324294	325.0	0.0	325.0	59800.0	23.894475218048647	0.9820466786355474	13.40541327617714	-0.03232835665132047	0.016457143777550556	11.360418973404556	5.35831373586346	-0.5919895098198124	2.120148153582107	185.0	58.325357944600725	0.6833870848403116	0.9250000000000002
ID7518	7518	4	204.0	213.70537897310513	133.42257538712306	0.0	14.0	14	8.06810831140641	1		549.7536945812813	558.0	0.0	558.0	111600.0	67.49725644329223	0.9803418389580206	8.063979345955122	-0.012631876909672305	0.05445133386008992	11.76530642254819	5.705286504717546	2.568025357994934	2.0621762663136685	204.5	59.86572871891997	0.7170453597419505	0.948955916473318
ID7551	7551	4	201.0	213.6818181818182	133.5050505050505	0.0	12.0	12	7.938851142601841	1		469.828282828282	482.0	0.0	482.0	93026.0	75.8132276745783	0.9794871794871793	6.132961360719185	-0.04433366293905585	-0.06024466427573019	11.962734136566805	5.39879157234766	2.560405464035086	2.2158169983518774	198.0	58.09617614665308	0.737190886443412	0.9705882352941175
ID7745	7745	5	121.0	91.86856368563686	403.2235772357724	0.0	16.0	16	6.257165172872317	1		655.9999999999986	656.0	656.0	656.0	79376.0	1.369914601254283E-12	0.9785522788203753	4.736710509507454E14	-0.028769890205041903	-0.02902416972333581	8.151016439432018	5.068801668066202	2.2282615748733665	1.6080756307322064	123.0	42.71193891514396	0.8472594119462249	0.9919354838709676
ID7432	7432	5	118.0	91.55339105339105	401.8953823953824	0.0	5.0	5	6.063397715326599	1		216.1043478260874	218.0	0.0	218.0	24852.0	20.328604819638855	0.9656639546167052	10.444861215761867	0.13626899552481067	0.03022784769507558	7.628002114375731	5.100131338731006	-0.8492585655847762	1.4956481721260337	115.5	41.1534741150538	0.8569960911618041	0.9746835443037974
ID7368	7368	5	110.0	91.40965732087228	401.76791277258565	0.0	4.0	4	5.836022431559495	1		179.2924528301891	181.0	0.0	181.0	19005.0	17.580274108666437	0.9509159841403062	9.941912641580306	-0.03271953171825141	0.19075768752662803	7.903118642286425	4.661704910024182	-0.830458092811082	1.6953279529324452	107.0	41.456587724535105	0.7823598170602337	0.9385964912280702
ID7113	7113	5	126.0	91.61328125	402.0911458333333	0.0	6.0	6	6.383076486422923	1		244.858267716535	257.0	0.0	257.0	31097.0	54.741198380652634	1.0	4.473016210092253	-0.09052903265486831	0.18929261392404395	8.071468113386162	5.36938108898916	2.2676967669832	1.5032399413664448	128.0	42.79056352670909	0.8784637032225069	0.9884169884169884
ID7497	7497	5	121.0	91.75068870523417	403.24517906336087	0.0	13.0	13	6.20608541902532	1		503.4032258064512	529.0	0.0	529.0	62422.0	113.97481674167423	0.9827801694209137	4.378434984555119	-0.05463093322650364	0.06802928423948541	8.08843353662732	5.02101036306569	2.310707338766706	1.6109175149538522	121.00000000000003	42.45877326506515	0.8434519563957318	0.9641434262948211
ID7594	7594	5	115.0	91.70144927536231	402.5130434782609	0.0	8.0	8	6.050259243299904	1		325.2434782608702	331.0	0.0	331.0	37403.0	43.45911393812357	0.9709302325581395	7.373513810425162	0.0036251630528081444	0.04056629249738955	7.728001472542701	4.950421267778461	-0.907604807056333	1.5610795636409949	115.0	42.469129668890496	0.8012369746161527	0.9543568464730291
ID7180	7180	5	108.0	90.92654028436019	401.9202211690364	0.0	2.0	2	5.794971353888639	1		100.11214953271039	103.0	0.0	103.0	10712.0	17.083218678874836	0.9493071183228711	5.707863128852984	0.06736277405507585	-0.026572740607123307	7.475073638904001	4.862121793390092	2.2435314440487626	1.5374097886782963	105.5	40.204777089082185	0.8201759050566426	0.9504504504504504
ID7565	7565	5	119.0	91.72033898305085	403.0607344632768	0.0	14.0	14	6.128667601500942	1		560.5042016806723	575.0	0.0	575.0	66700.0	90.51967423093276	0.9714347439928946	6.102349985759847	0.03927618734453067	0.044450459790025966	7.8897549471605	4.940345749780862	-0.8572977685172797	1.5970046119768975	118.0	41.803755654926675	0.8485184112460145	0.979253112033195
ID7821	7821	5	121.0	91.14344262295081	403.5	0.0	19.0	19	6.231677632421503	1		757.3770491803268	770.0	0.0	770.0	92400.0	98.1801622645583	0.9726027397260274	7.607014556410773	1.8560557111054206E-4	0.01483998651470631	8.296891581113298	4.847211129285231	2.329372014254774	1.7116835557226402	122.0	45.68169582332594	0.73465807979044	0.9348659003831415
ID7214	7214	5	108.0	90.94976076555024	401.86044657097284	0.0	1.0	1	5.767441643068972	1		63.39622641509433	64.0	0.0	64.0	6720.0	6.216229519086496	0.9376057685232875	9.870092299855347	0.036857171843814596	0.07618472684782421	7.508220191523127	4.876977071429277	2.2316657530422876	1.5395233730969176	104.5	40.09181473720006	0.8169862075845697	0.95
ID7311	7311	5	122.0	91.62044817927172	402.09803921568624	0.0	7.0	7	6.154581744998688	1		294.0000000000003	294.0	294.0	294.0	34398.0	2.854395390607974E-13	0.9669421487603306	1.012679688597184E15	-6.284607791520619E-5	0.06417620835299086	7.906395112099495	4.979705287304436	-0.8557761319042414	1.5877235008779615	119.00000000000001	44.260862842354754	0.7633383351705795	0.9333333333333333
ID7568	7568	5	121.0	91.88420348058902	403.15060240963857	0.0	12.0	12	6.295203001483109	1		481.04878048780586	489.0	0.0	489.0	59169.0	62.09892341646666	0.9945715136870675	7.725408383051017	-0.07778220744417291	0.18493953983262448	8.156330369235109	5.175672907368749	-0.8655008953082934	1.5758975722021993	124.5	42.32909492982799	0.8731749143370457	0.9841897233201582
ID7154	7154	5	117.0	91.08333333333333	401.64080459770116	0.0	3.0	3	6.076507779746499	1		135.60344827586192	143.0	0.0	143.0	15730.0	31.80754061822304	0.9701492537313433	4.198653777658002	4.70470791535807E-4	-3.669677295605375E-4	8.12811394763764	4.761551060629997	-0.8740999696372331	1.7070307225818588	116.0	41.85322198960116	0.8321661755583318	0.9789029535864979
ID7283	7283	5	110.0	90.81710914454278	401.2890855457227	0.0	0.0	0	5.997417539138687	1		24.115044247787647	25.0	0.0	25.0	2725.0	4.640182055367344	0.9878419452887539	5.165217945424235	0.10636084684733729	0.15090316503024437	7.558430492992202	5.125586487210322	-0.8394449023221581	1.4746469524711878	112.99999999999999	40.673828069333155	0.8583377443026737	0.9783549783549781
ID7860	7860	5	118.0	91.61764705882354	403.39635854341736	0.0	15.0	15	6.154581744998688	1		594.4915254237283	610.0	0.0	610.0	70150.0	96.42850819402439	0.9660943897708499	6.058783191043882	-0.03980230900937213	0.015533222104367436	7.994726654489683	4.99112263132287	2.3566561360682474	1.6017892656688189	119.0	42.09112660645485	0.8440646751646169	0.9754098360655737
ID7765	7765	5	125.0	91.48929049531459	403.3955823293173	0.0	18.0	18	6.295203001483109	1		724.1129032258054	730.0	0.0	730.0	89790.0	65.55593523977254	0.9733679835912415	10.896656078319248	-0.02578515539288674	0.09762905003522762	8.578625340976712	4.8508790075253545	2.3565737837439578	1.7684682152798208	124.5	44.22206386579875	0.8000206563890319	0.9467680608365019
ID7543	7543	5	120.0	91.94399460188934	403.1437246963563	0.0	11.0	11	6.269870089858174	1		441.86065573770423	453.0	0.0	453.0	53907.0	70.4465468273431	1.0	6.272282682934866	-0.10679034857103226	-0.011719630011543603	8.036024748808815	5.204532990004024	2.2842117927958787	1.5440433876090391	123.50000000000001	42.06165737527108	0.8772109794838783	0.995967741935484
ID7801	7801	5	121.0	91.5495867768595	403.24931129476585	0.0	17.0	17	6.206085419025319	1		681.545454545456	693.0	0.0	693.0	82467.0	88.7234467319659	0.972375690607735	7.574097093298436	-0.06632298487665826	0.08040373299924118	8.33096745600806	4.966399639808412	2.285013044194635	1.677466184805346	121.00000000000001	42.54951022858736	0.8398584641868821	0.9877551020408165
ID7677	7677	5	119.0	91.89548022598869	402.771186440678	0.0	10.0	10	6.1286676015009425	1		413.99999999999955	414.0	414.0	414.0	49266.0	4.566701812424792E-13	0.9776536312849163	8.963187234705085E14	-0.027003332938242787	0.08786243816016685	8.01436384514059	4.921465907888006	-0.9656815163857905	1.6284505460650174	118.00000000000003	43.03072615270786	0.8008192818965363	0.9440000000000003
ID7486	7486	5	119.0	91.7807745504841	402.76970954356847	0.0	9.0	9	6.193249654676192	1		373.99999999999915	374.0	374.0	374.0	45254.0	8.56196625783927E-13	0.9944827586206896	4.356072082296558E14	-0.046994272135733726	0.024855002064693883	7.885886824518034	5.120524177421219	2.1890976054882616	1.5400546020836283	120.5	43.561114967807384	0.7979927331899687	0.9305019305019305
ID7714	7714	6	154.0	198.00161812297733	365.0533980582524	0.0	16.0	16	7.012765318716695	1		626.5128205128209	643.0	0.0	643.0	97736.0	101.96112397534608	0.9868020304568528	6.103806862364219	0.016079844652341767	-0.05894876972804333	9.436677315418779	5.471333411777281	-0.5625634336757797	1.724749088605334	154.5	47.95509501654304	0.8442456588185254	0.9809523809523809
ID7363	7363	6	132.0	197.63059701492537	363.3942786069652	0.0	4.0	4	6.530966601401967	1		172.03007518797028	176.0	0.0	176.0	22880.0	26.232047208555468	0.9748700991969768	6.474562168606086	0.018120891839610898	0.0335686980486506	8.705465043094364	5.07295735335073	-0.5476528741357755	1.7160532676948945	134.0	45.58087980564447	0.8104929750746	0.9640287769784173
ID7557	7557	6	147.0	198.319209039548	364.790395480226	0.0	12.0	12	6.852058684228348	1		474.18918918918814	484.0	0.0	484.0	70180.0	68.43849727706065	0.9908157962099645	6.896726803584065	0.012106204993449684	0.0011684384568603399	9.4421127873118	5.178207351480499	2.5940693324274995	1.8234327338421874	147.5	47.570212447526	0.8190901482072517	0.9800664451827242
ID7845	7845	6	150.0	198.09911406423035	365.0913621262458	0.0	15.0	15	6.921389879977901	1		590.1184210526324	602.0	0.0	602.0	89698.0	84.01174107557827	0.995491320049536	7.008366689956095	0.004181361305474792	0.012559873459897862	9.298944727328564	5.351276628546994	2.5962470484685447	1.7377058546594817	150.5	47.84213266466091	0.8262763110738884	0.9709677419354839
ID7592	7592	6	143.0	198.13752913752916	363.8554778554779	0.0	8.0	8	6.746726148605861	1		323.0769230769241	330.0	0.0	330.0	46200.0	47.45985359376858	0.990521327014218	6.774956878094546	-0.11299897550538615	0.15410311992781645	9.10803387265811	5.264210199128313	-0.5681822038302783	1.7301805072613334	143.0	46.82202308297892	0.81968229031686	0.9761092150170648
ID7465	7465	6	145.0	198.1234357224118	364.1279863481229	0.0	9.0	9	6.828791864299668	1		363.875	369.0	0.0	369.0	52398.0	43.33474760109201	0.9817099309359372	8.319343210301083	-0.049673820108243893	-0.10940201582982907	9.328728596152626	5.352666482983866	2.608839835356126	1.7428189530972398	146.5	47.7896785274707	0.806082087473751	0.9734219269102992
ID7658	7658	6	152.0	198.11297539149888	364.32997762863533	0.0	11.0	11	6.886811529393324	1		434.9387755102035	444.0	0.0	444.0	63936.0	62.99263106390633	0.9597205096588574	6.762682729708322	0.039966715166946526	-0.045016371566870834	9.156240662275545	5.4561997637716955	2.5480500796327474	1.6781351597629428	149.0	48.92397884717351	0.7822626465969559	0.952076677316294
ID7307	7307	6	134.0	197.47139303482587	362.8781094527363	0.0	1.0	1	6.530966601401967	1		58.11940298507454	59.0	0.0	59.0	7788.0	7.180848355141632	0.9849624060150376	8.032352394172543	-0.03554255301965856	0.14587074449119455	9.089241197710196	4.941684566960565	2.5954894314910155	1.8393001565659681	134.0	46.38477996850704	0.7826429198382577	0.9675090252707581
ID7470	7470	6	148.0	198.34406779661018	364.85706214689264	0.0	13.0	13	6.852058684228348	1		518.4729729729735	522.0	0.0	522.0	76734.0	42.90813568669843	0.9864409885252283	12.000847430939679	0.016796438627927523	-0.005514250424886411	9.478250425978748	5.1627121574629555	2.5620839513992344	1.8359052639178168	147.5	47.72859319456222	0.8136630924956134	0.9800664451827245
ID7535	7535	6	147.0	198.13936291240046	364.825369738339	0.0	14.0	14	6.828791864299667	1		557.2602739726033	565.0	0.0	565.0	81360.0	65.89982520980637	0.9637582226635224	8.300110935412157	-0.09019409463058602	-0.0051867155567804695	9.065864283528823	5.431227501996173	2.637625933127927	1.6692109251908134	146.49999999999997	47.497218236006226	0.8160394200337584	0.9701986754966886
ID7314	7314	6	137.0	197.6934306569343	363.74817518248176	0.0	7.0	7	6.6036697681803656	1		286.3868613138684	295.0	0.0	295.0	39235.0	49.848040874710165	0.9850746268656716	5.702000954395346	-0.10116065099940477	0.12563203801722814	9.1923700976142	4.999654014534861	2.5748815902921254	1.838601245384258	137.0	45.943958953123364	0.8155932083461223	0.9785714285714285
ID7671	7671	6	150.0	198.08415841584159	364.22167216721675	0.0	10.0	10	6.944346460023743	1		394.4900662251648	408.0	0.0	408.0	59568.0	73.24660333873678	0.9864391558149977	5.349012501048368	-0.022674288290093866	0.11506091732955159	9.436752356625389	5.3169738955691335	-0.6002557598979076	1.7748351867007373	151.5	49.17680951700691	0.7872302943759806	0.9649681528662423
ID7255	7255	6	124.0	197.31084656084656	362.8624338624338	0.0	0.0	0	6.333012368467128	1		15.492063492063451	16.0	0.0	16.0	1952.0	2.816369384142723	0.967741935483871	5.410545691872565	0.01008657086306511	0.04387169828899271	8.298111349787705	5.360102752733852	-0.5861928054224937	1.5481254245649227	126.0	43.6054184638418	0.8327209518343901	0.980544747081712
ID7736	7736	6	161.0	197.9044585987261	364.90233545647556	0.0	18.0	18	7.0692752196286115	1		695.1337579617817	718.0	0.0	718.0	109136.0	126.4792014695575	0.9783080260303688	5.435768642545191	-0.023043382054278097	0.10766447825661296	9.45584267626568	5.557532029129891	2.6122477013669974	1.7014463662472359	157.00000000000003	48.79521685972197	0.828619236905691	0.9781931464174457
ID7739	7739	6	154.0	198.00161812297733	365.0533980582524	0.0	17.0	17	7.012765318716695	1		664.5128205128212	682.0	0.0	682.0	103664.0	108.145391214909	0.9911819569272511	6.117412741858477	0.016079844652341767	-0.05894876972804333	9.436677315418779	5.471333411777281	-0.5625634336757797	1.724749088605334	154.5	47.95509501654304	0.8442456588185254	0.9809523809523809
ID7164	7164	6	133.0	197.55513784461152	363.13157894736844	0.0	2.0	2	6.506551687525748	1		96.52631578947395	98.0	0.0	98.0	12838.0	11.97192356089894	0.9748743718592964	7.960144844666854	0.031094776155341414	-0.10550340747845947	9.268139271589723	4.851585283305215	2.5572575479704414	1.9103321348348359	133.0	45.56545032347947	0.8049894181472333	0.981549815498155
ID7869	7869	6	158.0	197.63121693121693	364.9804232804233	0.0	19.0	19	7.080523079119723	1		745.5696202531651	760.0	0.0	760.0	117800.0	104.0546994251885	0.99140761486537	7.134254321401007	-0.003242383791201207	-0.004153801266285091	9.574586098000754	5.48834625307753	-0.5271030723481593	1.744530256747542	157.5	49.62153607675202	0.8038037240296729	0.9692307692307692
ID7230	7230	6	129.0	197.73643410852713	363.71963824289406	0.0	6.0	6	6.407961869245868	1		250.06201550387664	254.0	0.0	254.0	32258.0	31.502914532325637	0.9740932642487048	7.833572398638907	-0.10844896484234254	0.20221726384166727	8.723297697822783	5.007381509249379	2.592742855619905	1.7420876922817952	129.0	45.148711991007254	0.795259459899833	0.9735849056603774
ID7422	7422	6	132.0	197.5174781523096	363.6947565543071	0.0	5.0	5	6.5187705746970455	1		208.5820895522386	215.0	0.0	215.0	27950.0	36.72500909932216	0.9745899307860055	5.606477705054201	-0.13522614337626868	0.18037945445999232	8.790888288855381	5.175683304900934	-0.5080802847656668	1.6984981056571127	133.5	45.03506150837992	0.8271601613420514	0.9816176470588235
ID7135	7135	6	129.0	197.60206718346254	363.19250645994833	0.0	3.0	3	6.407961869245868	1		134.87596899224798	137.0	0.0	137.0	17399.0	16.991729491844943	0.9689922480620154	7.8127384294935585	-0.023523306457443216	0.010735858327848213	8.992452486442144	4.752710818845168	2.576641223427013	1.8920680910746352	129.0	45.61494271193489	0.7790858323442603	0.9626865671641791
ID7233	7233	7	137.0	470.3526570048309	155.21135265700485	0.0	0.0	0	6.627726932618989	1		6.699999999999984	7.0	0.0	7.0	938.0	1.4228353494535824	0.7839089330503565	4.138501197178425	-0.0209948876424149	0.03284131595032491	8.122592685923808	5.531866928654912	-0.28987124237868145	1.4683275629514894	138.0	46.373825194236886	0.806386241365526	0.9419795221843004
ID7650	7650	7	141.0	472.0202380952381	156.9547619047619	0.0	11.0	11	6.6755811781245455	1		429.7714285714283	436.0	0.0	436.0	60168.0	51.924175882819334	0.7072164948453605	6.857435108266816	0.24703288678654436	-0.08912642923970883	8.85937423094899	5.356537243793344	2.8628604051886333	1.6539368304055773	140.0	45.322522220208484	0.8564652734111341	0.9859154929577465
ID7266	7266	7	129.0	470.3359375	155.75260416666666	0.0	1.0	1	6.383076486422923	1		44.6484375	45.0	0.0	45.0	5715.0	3.97747564417433	0.8186157517899761	10.105734414457741	0.017614683947166546	0.09663695268177598	8.057311881432003	5.357498321566924	2.823842064521657	1.5039317602764002	128.0	43.26712459768112	0.8592187884875122	0.9846153846153847
ID7811	7811	7	139.0	471.5738095238095	157.46904761904761	0.0	15.0	15	6.6755811781245455	1		581.5107913669074	590.0	0.0	590.0	80830.0	70.51481157046737	0.7071904345117125	6.832219861317555	0.061772170675803054	0.0392460676361412	8.514868215593811	5.4919188557099	2.799657064224826	1.5504359112554944	140.0	45.1087438506449	0.8646023923380968	0.975609756097561
ID7717	7717	7	145.0	471.60532407407413	157.54050925925924	0.0	18.0	18	6.770275002573076	1		700.1388888888874	710.0	0.0	710.0	100820.0	83.381221671478	0.6972111553784855	6.898813305325413	0.16593741550160854	-0.012663053969777792	8.686015442742509	5.602102019310708	-0.306979449554055	1.5504921925379807	144.0	47.89764129971692	0.7887585892324415	0.935064935064935
ID7495	7495	7	142.0	471.6928571428571	157.43333333333334	0.0	14.0	14	6.6755811781245455	1		546.1418439716292	554.0	0.0	554.0	77006.0	65.74437309548547	0.6967477548173328	6.822368197361444	0.024136190595471688	0.0619033034781302	8.488691055772799	5.476261588090423	2.764595326386832	1.5500886725779681	140.0	44.9239788471735	0.8717289549185703	0.9824561403508771
ID7112	7112	7	141.0	470.74154589371983	155.13888888888889	0.0	2.0	2	6.627726932618989	1		78.65217391304344	81.0	0.0	81.0	10854.0	13.638530741507736	0.7748344370860926	5.035286743496121	-0.007323214405393268	0.06864407448193369	8.209541480651378	5.576087964304066	-0.34136654689097984	1.4722761787844185	138.0	44.17428474690781	0.8886891907402465	0.9857142857142859
ID7401	7401	7	140.0	471.9270072992701	157.1873479318735	0.0	12.0	12	6.6036697681803656	1		466.1942446043174	473.0	0.0	473.0	64801.0	56.531365886154035	0.6805551410237283	6.679100476513345	0.0070192983420713315	0.07428541190114671	8.397035467357885	5.40364516902899	2.767735861654466	1.5539575980091218	137.0	44.21544444720066	0.8806076247900727	0.982078853046595
ID7562	7562	7	139.0	471.62439613526567	156.2342995169082	0.0	8.0	8	6.627726932618989	1		315.39568345323624	320.0	0.0	320.0	43840.0	38.245321529744885	0.6894687458111781	6.730879978621003	0.004073280428963746	0.228662402072285	8.584236413746412	5.448769071962404	2.7681439104790235	1.5754450776631561	138.0	44.92832552267777	0.8591094276866783	0.9857142857142858
ID7341	7341	7	136.0	471.1267166042447	155.86079900124844	0.0	4.0	4	6.5187705746970455	1		154.6390977443609	157.0	0.0	157.0	20567.0	19.17951019450129	0.7245765845721471	6.77506710093837	0.014019735275290005	0.07130784809859829	8.189591361267789	5.635296890492334	-0.29610496907030415	1.4532670630157865	133.5	44.26115025850643	0.8563390274900741	0.978021978021978
ID7853	7853	7	148.0	471.4731543624161	157.45637583892616	0.0	19.0	19	6.886811529393323	1		731.9466666666652	752.0	0.0	752.0	109792.0	121.55854703780305	0.6959538473532386	4.941858921444501	0.025240424351852368	0.010297345963223613	9.130353238945675	5.4465338015793066	-0.2862961187817086	1.676360336972147	148.99999999999997	48.69200551817269	0.7897339480708953	0.946031746031746
ID7663	7663	7	141.0	471.55476190476196	156.72023809523807	0.0	10.0	10	6.6755811781245455	1		391.4285714285705	400.0	0.0	400.0	54800.0	58.131226252079266	0.6913580246913573	5.50478668061046	0.002917648971701829	-0.0774252967628325	8.91287842465776	5.228101983952267	2.8371852632364893	1.7048019438059867	140.0	45.97349189082658	0.8323824529896933	0.9824561403508771
ID7251	7251	7	137.0	471.4796893667862	156.2299880525687	0.0	7.0	7	6.6636498349357165	1		269.06474820143876	275.0	0.0	275.0	37400.0	40.106598653489414	0.6903817882122333	5.479936007000514	0.1235456748474516	-0.016056232035594767	8.64158090016247	5.45926009015074	2.7721492489022035	1.5829216336025238	139.5	44.91070813903443	0.8691290491977867	0.9858657243816255
ID7379	7379	7	139.0	471.2170263788969	156.16666666666669	0.0	5.0	5	6.651697090182843	1		190.79136690647456	195.0	0.0	195.0	26520.0	28.43922449974709	0.7251585623678644	5.639945753607436	-0.022738850775773062	-0.06948540858296037	8.601750813988657	5.446817716654853	2.749595486247469	1.5792250193515558	139.0	44.95543840344333	0.8642913963197035	0.9823321554770318
ID7700	7700	7	139.0	471.6811594202899	157.34541062801932	0.0	17.0	17	6.627726932618989	1		665.1449275362327	670.0	0.0	670.0	91790.0	57.03418756083605	0.6639676113360328	9.307071402962348	-0.005330962590778687	0.05340187304854707	8.561362703038604	5.3706784475233995	-0.30254572812458735	1.5940933322840314	138.0	46.06686063046045	0.8171686870060378	0.9583333333333334
ID7445	7445	7	141.0	471.8629893238434	157.15243179122183	0.0	13.0	13	6.687491234298748	1		494.19718309859337	516.0	0.0	516.0	70176.0	104.16961342350817	0.6866448936358028	3.8627601970976486	0.08389009927004676	0.04977082190425594	8.823403028967675	5.331459331621778	2.7836308888695287	1.6549695833999136	140.5	46.80123088482757	0.8060679205704473	0.9656357388316151
ID7162	7162	7	140.0	471.43764988009593	156.07434052757793	0.0	6.0	6	6.651697090182843	1		232.31654676259043	234.0	0.0	234.0	32292.0	19.847620954511335	0.6967213114754104	9.612807869706355	0.08400680085942956	-0.011265242183693472	8.638591547349938	5.493249916740185	-0.2723070653643439	1.572583020667712	139.0	44.92500620748777	0.8654627347763756	0.9928571428571429
ID7419	7419	7	143.0	471.6891252955083	156.48817966903073	0.0	9.0	9	6.699380116989518	1		350.98591549295816	356.0	0.0	356.0	49840.0	42.09933978281412	0.6814787472671006	6.757799987475412	-0.05778628112771969	0.04751368077005519	8.717604637784815	5.492517893964604	-0.43971242083731893	1.587178195152366	141.0	45.13492230292403	0.8697683064080047	0.9894736842105263
ID7197	7197	7	137.0	470.6044025157233	155.81446540880503	0.0	3.0	3	6.494309810853826	1		116.19847328244234	118.0	0.0	118.0	15222.0	14.523943015866196	0.7418960348532064	6.815013189697929	-0.01011951243134582	-0.1345803798790907	8.172013140354613	5.4905335960249015	-0.3791520496138006	1.488382321578194	132.5	44.753530322600994	0.8313255776998488	0.9601449275362319
ID7775	7775	7	141.0	471.66193853427893	157.419621749409	0.0	16.0	16	6.699380116989518	1		616.6901408450724	630.0	0.0	630.0	87570.0	90.91904146376164	0.7002443503029084	5.587022568778596	0.09611347999509186	-0.010700972444944066	8.799749963116211	5.438895697396613	-0.29012376607495616	1.617929530681809	141.0	47.26712459768112	0.7930683337240693	0.9431438127090301
ID7873	7873	8	237.0	277.433615819209	365.9618644067797	0.0	15.0	15	8.667244841319219	1		610.7124463519318	616.0	0.0	616.0	142296.0	56.94816661339938	0.9719070642279265	10.57122497844439	0.0366941085957372	0.019339410607165604	13.552916423513354	5.649454842117314	0.07029270320673775	2.398977742502667	236.0	65.45151242470044	0.6922811301867777	0.959349593495935
ID7428	7428	8	230.0	278.24926900584796	364.29897660818716	0.0	5.0	5	8.51907589177983	1		214.15720524017507	217.0	0.0	217.0	49042.0	24.728024145086316	0.9794733236440933	8.570698724765304	0.09499520735731432	0.11244545934401382	13.335207348088257	5.673526533369833	0.1012151614344353	2.3504265415266707	228.0	63.80375565492666	0.7038048003916783	0.9480249480249481
ID7556	7556	8	226.0	277.8363095238095	365.9226190476191	0.0	14.0	14	8.444016491289505	1		566.8235294117635	572.0	0.0	572.0	125268.0	54.29072068909336	0.9704106361043793	10.283739422932724	-0.026068079764693268	0.013399103313128661	13.264002982804026	5.533947956951935	0.07486906360678461	2.396842739755319	224.0	63.69772367593577	0.6937612797798293	0.9531914893617022
ID7174	7174	8	213.0	277.39351851851853	363.8279320987654	0.0	2.0	2	8.291859587312052	1		100.06481481481518	101.0	0.0	101.0	21614.0	9.696101492434728	0.9845440494590418	10.239733351040853	0.0929746528637531	0.0628518859087714	13.422044220138817	5.361026842337982	0.11814390062162282	2.5036330939699916	216.0	61.73926055268069	0.7120996426916685	0.9642857142857143
ID7494	7494	8	230.0	278.2806826434277	365.72948438634717	0.0	13.0	13	8.547053227819513	1		514.105263157896	528.0	0.0	528.0	117216.0	84.70434389841367	0.9822585351619494	6.015086505827896	-0.031085174481801463	-0.0837015560802036	13.355637521476144	5.656465104884258	0.048092826445942816	2.3611278906226767	229.5	64.23116134551735	0.6990383544243874	0.9602510460251046
ID7783	7783	8	247.0	277.6831275720165	365.99794238683126	0.0	18.0	18	8.79484521425256	1		738.0000000000015	738.0	738.0	738.0	178596.0	1.4809919587246805E-12	0.9756097560975611	4.921626242431154E14	0.0591505669021874	0.026623513652479704	14.465221648208308	5.479721403465973	0.07379173299307547	2.6397731897572245	243.0	67.26674742122904	0.6748624752626377	0.9662027833001988
ID7496	7496	8	222.0	278.0537998495109	365.2238525206922	0.0	9.0	9	8.396763649746825	1		368.3926940639274	377.0	0.0	377.0	80678.0	56.439471040509865	0.9816885804469156	6.466903819784852	0.21938273024550362	0.09668828290610856	13.05414439241693	5.5909482593697195	0.05137807439977604	2.3348712574007173	221.5	61.837365362580165	0.7279166259828764	0.9672489082969432
ID7369	7369	8	237.0	277.56298655343244	364.11429582448693	0.0	4.0	4	8.65805856969579	1		178.12765957446743	182.0	0.0	182.0	41860.0	26.319549314586276	0.9942318902831896	6.7483087038743195	-0.04660577131507376	0.06913074446398502	13.510381873019664	5.749566476866053	0.07659028915561872	2.3498087946943507	235.5	64.05893289690984	0.7211761832913761	0.9573170731707317
ID7116	7116	8	218.0	278.1896551724138	364.5597701149425	0.0	6.0	6	8.320600954556976	1		256.8165137614682	258.0	0.0	258.0	55986.0	17.473964906147796	0.987758353835517	14.606582188812087	-0.022679978195349997	-0.005436378804042798	13.059277580791727	5.632928898756256	0.0921187760296494	2.318381399004557	217.5	62.49035811023505	0.6999114501596374	0.9497816593886463
ID7601	7601	8	220.0	278.0	365.00984848484853	0.0	8.0	8	8.368283871884005	1		327.7247706422014	337.0	0.0	337.0	71444.0	55.26056777965291	0.9845401035387561	5.884335854741257	0.08155503350037896	0.01643449551326521	13.107297578983815	5.43442554940521	0.06951957691310051	2.4119012138124494	220.0	62.70803337078253	0.7030499525664164	0.9586056644880174
ID7826	7826	8	253.0	277.0729372937294	366.13036303630366	0.0	19.0	19	8.965112729988794	1		762.6984126984149	775.0	0.0	775.0	192200.0	97.05555724784456	0.9813947601569422	7.784579450689589	0.4220632938060165	0.13245629285240884	14.75723550584109	5.843198589027313	0.09020037383152084	2.525540640284425	252.5	66.94260393849746	0.708053450170556	0.9824902723735408
ID7573	7573	8	219.0	278.19278033794166	365.6182795698925	0.0	12.0	12	8.311031542587394	1		484.243119266057	491.0	0.0	491.0	105565.0	57.332811022296966	0.9845450356244019	8.380401891116641	-0.12136770103178623	0.06788705291863988	12.691608879833321	5.851791717329994	0.08611022667025035	2.168841526305065	217.0	61.85915327745404	0.7126259871713689	0.9559471365638766
ID7318	7318	8	220.0	277.79081245254366	364.6063022019742	0.0	7.0	7	8.358769049168787	1		291.92660550458703	296.0	0.0	296.0	63640.0	34.56316102362503	0.9666887769099602	8.303118870225461	-0.07303745248433459	0.09161887252041147	13.388667154787528	5.572478555291645	0.09571245671817108	2.4026413061874603	219.5	62.91114438222763	0.6969300939214279	0.9543478260869566
ID7158	7158	8	231.0	277.39443239334776	364.08640636297906	0.0	3.0	3	8.565654018541943	1		142.73684210526312	144.0	0.0	144.0	32544.0	13.457096211364465	0.9855163607950754	10.529435557951901	0.1233646471859978	0.05989247953201098	13.569427376246182	5.625022731036258	0.08403869329894875	2.4123328962523827	230.5	63.45220055544564	0.7194281338084946	0.9746300211416491
ID7289	7289	8	220.0	276.5233785822021	363.58898944193066	0.0	0.0	0	8.387281135541944	1		26.755656108597204	27.0	0.0	27.0	5913.0	2.562673878680979	0.9789156626506024	10.329284758198957	0.06139525165808819	0.0956111589176808	13.317211926097693	5.662826291459367	0.0865101465532159	2.351689993772653	221.0	62.344811828144685	0.7144987951261508	0.9650655021834061
ID7740	7740	8	235.0	277.3774928774929	365.9145299145299	0.0	16.0	16	8.63044108762739	1		651.1688311688323	654.0	0.0	654.0	150420.0	43.03004085036888	0.966242875931609	14.873082417347014	0.02952445288852843	0.013946959769669495	13.570626482166027	5.583508832695996	0.06532755293467907	2.4304835702415204	234.0	65.73745602332112	0.6804558229215862	0.9590163934426229
ID7805	7805	8	248.0	277.4423868312757	366.0459533607682	0.0	17.0	17	8.79484521425256	1		694.1434426229491	697.0	0.0	697.0	169371.0	44.62085265661416	0.970149751711329	15.320780647279026	0.19275537868221698	0.12894845895038384	14.115990602573229	5.754343341880944	0.1022850530480629	2.453101903015589	243.0	66.10248209531854	0.6988445831199394	0.9739478957915831
ID7550	7550	8	234.0	277.8629790310918	365.3286334056399	0.0	11.0	11	8.565654018541943	1		443.18181818182074	455.0	0.0	455.0	102375.0	72.52844610269196	0.9881925609300275	6.0741665146077635	0.03413462294703948	0.05286861809191805	13.098743575879181	5.737622951067405	0.053432161680987474	2.2829564939331437	230.5	63.139951519362725	0.7265613735155129	0.9505154639175257
ID7679	7679	8	227.0	277.71232368225685	365.20675575352635	0.0	10.0	10	8.453435363700429	1		415.99999999999824	416.0	416.0	416.0	93184.0	1.7660925651821316E-12	0.9794268919911828	2.3310007972355412E14	0.106271834625493	0.18771149743842597	13.08410190853966	5.7939750997292325	0.06342322476285085	2.258225429576167	224.5	62.61646588135616	0.7195303299181403	0.9635193133047211
ID7231	7231	8	218.0	277.5154320987654	363.9776234567901	0.0	1.0	1	8.291859587312052	1		65.76497695852512	67.0	0.0	67.0	14271.0	9.033121621362087	0.9844007217361924	7.223195301121666	-0.08746418926609716	-0.016260909599374575	12.837389109795662	5.7324844264777175	0.09572962545758067	2.2394110746295564	216.0	61.295105081434045	0.7224570398714201	0.972972972972973
ID7648	7648	9	137.0	311.3491484184915	46.886861313868614	0.0	11.0	11	6.603669768180365	1		427.6642335766418	434.0	0.0	434.0	58590.0	52.24465598512297	0.9852941176470589	8.125163088179608	-0.008343913679122319	0.01917543358219757	8.362883441247716	5.3088937846734465	0.2036090120698672	1.5752591369205784	136.99999999999997	45.25360200199006	0.8406672429096168	0.9647887323943662
ID7521	7521	9	138.0	311.3242424242424	47.56424242424242	0.0	14.0	14	6.615709285501534	1		546.7591240875925	559.0	0.0	559.0	74906.0	82.10981935506386	0.980366515593931	6.592859688146435	-0.18193772879523046	0.010632302106418067	8.67218287276526	5.5694731589731505	0.24847815226904224	1.5570921387408498	137.5	44.93600017525	0.8557043447197898	0.9927797833935018
ID7874	7874	9	141.0	310.99642857142857	47.62380952380952	0.0	19.0	19	6.675581178124545	1		757.5500000000013	763.0	0.0	763.0	106057.0	64.48526963578604	0.976303317535545	11.606785098271606	5.850672062916655E-4	0.05151908534760132	8.810402314374679	5.2648002076917555	0.242669486205456	1.6734542559664236	139.99999999999997	46.017534024490274	0.8307899141049817	0.9621993127147764
ID7171	7171	9	136.0	311.1592039800995	46.080845771144276	0.0	6.0	6	6.530966601401966	1		233.46268656716478	237.0	0.0	237.0	31284.0	28.845102714721392	0.975062344139651	7.991475282751872	-0.08109228961078084	0.0025625531260402654	8.659430448848033	5.086127671824022	0.296775905684799	1.7025586079600965	133.99999999999997	44.78146604699049	0.8396881953166374	0.9745454545454544
ID7427	7427	9	134.0	311.50374531835206	46.591136079900124	0.0	9.0	9	6.5187705746970455	1		353.6417910447753	359.0	0.0	359.0	47388.0	43.693636601624505	0.9799258454739523	8.011607642871008	0.08351010677626121	0.0617742395917593	8.640443098394273	5.280353648512322	0.2998120975748853	1.6363379564224108	133.5	44.45001501491561	0.8490774475921086	0.978021978021978
ID7203	7203	9	136.0	311.0805243445693	45.64357053682897	0.0	3.0	3	6.5187705746970455	1		118.22222222222193	120.0	0.0	120.0	15960.0	14.551333050010909	0.9602550302227373	7.959766852894398	-0.0960232782998043	0.15147201708536068	8.294684088184473	5.509512736124378	0.20355962081298862	1.5055204489860752	133.5	44.26829902749563	0.8560624740319865	0.9852398523985237
ID7269	7269	9	144.0	310.3298850574713	45.56091954022988	0.0	1.0	1	6.793742230659745	1		44.40277777777765	46.0	0.0	46.0	6394.0	8.450861208602083	0.9952482304608227	5.241717921748753	-0.02709198082841612	-0.06249732331251723	8.43114627649346	5.688075144661337	0.19751807301002366	1.482249453825639	145.0	47.528390376124385	0.8066249539179495	0.9477124183006536
ID7398	7398	9	138.0	311.47610513739545	47.12007168458781	0.0	12.0	12	6.663649834935717	1		465.20863309352694	472.0	0.0	472.0	64664.0	56.41184925637377	0.985558816654113	8.186668698802569	0.08953015822360708	-0.056128052822184166	8.952299430656119	5.26708810168071	0.23631066535356182	1.6996676831358621	139.50000000000003	45.219671849954565	0.8572929627727561	0.9789473684210528
ID7110	7110	9	142.0	310.51654846335697	45.339243498817964	0.0	2.0	2	6.699380116989518	1		78.30985915492978	80.0	0.0	80.0	11120.0	11.545275106509406	0.9761372611625525	6.700943196560925	0.015239731414155156	0.031893925941554664	8.64860395408508	5.490017851961601	0.21104466512273667	1.575332574008827	141.0	46.06686063046044	0.8349332236800825	0.9624573378839588
ID7719	7719	9	137.0	311.22939729397297	47.6709717097171	0.0	17.0	17	6.567418791116007	1		669.087591240875	679.0	0.0	679.0	91665.0	81.73760694446682	0.9560510064961104	8.001878270710096	-0.07211951774602984	0.17870270483685144	8.441834155729355	5.462920376851833	0.21205285593452486	1.5452969425474599	135.5	44.80935520071364	0.8480310817613257	0.9854545454545455
ID7628	7628	9	133.0	311.27777777777777	46.38264669163545	0.0	8.0	8	6.518770574697047	1		316.60150375939844	319.0	0.0	319.0	42108.0	27.660808027819428	0.9751545833255496	11.301874536611379	0.08506830366544459	0.08666032525545905	8.537644481518843	5.227341130819707	0.3177629097427097	1.6332671367441525	133.50000000000003	44.60332046211718	0.8432507738457586	0.9709090909090912
ID7629	7629	9	135.0	311.12254901960785	46.77205882352941	0.0	10.0	10	6.579524642479541	1		381.4411764705871	393.0	0.0	393.0	51876.0	66.64585949806106	0.9799999999999999	5.6655918032702655	-0.1466596100525397	0.03566581732264452	8.582129751000506	5.3217405088269585	0.15352909706391313	1.6126546825734307	136.0	45.0562544211248	0.8418575312179389	0.9679715302491103
ID7347	7347	9	138.0	310.8626373626374	45.850427350427346	0.0	4.0	4	6.591608260818253	1		157.62962962962996	160.0	0.0	160.0	21280.0	19.401777400014467	0.9611115612087825	7.963387236045273	0.014781913527272338	0.019765090180808575	8.321533587479893	5.42543059199141	0.22563973002276688	1.533801501352442	136.5	45.18639569196206	0.8400925111040942	0.97153024911032
ID7384	7384	9	139.0	311.36883273164864	45.94404332129964	0.0	5.0	5	6.639722828285456	1		195.13043478260894	198.0	0.0	198.0	26928.0	23.749245423881376	0.9854537788552757	8.156083632861186	0.020195269890176268	0.029256623677254807	8.384347778022299	5.3727897635599176	0.22336063610547854	1.5605203529249905	138.5	44.60332046211718	0.8748331998324911	0.9753521126760564
ID7257	7257	9	137.0	311.359068627451	46.268382352941174	0.0	7.0	7	6.579524642479542	1		269.9117647058824	276.0	0.0	276.0	36708.0	40.687330012295114	0.9655172413793103	6.517421283434004	-0.11276054795090572	0.018654123364195842	8.542473459297401	5.29917924989656	0.27121585501938217	1.6120370828112958	136.00000000000003	44.668503695108356	0.8565366744400802	0.9714285714285719
ID7195	7195	9	148.0	310.0855855855856	45.13288288288288	0.0	0.0	0	6.863662517577698	1		2.87919463087248	3.0	0.0	3.0	429.0	0.5917535973451944	1.0	4.865529578171582	0.09264388164616925	0.03361790957913059	9.087929085629645	5.365518194058631	0.20339433837129706	1.6937654028818558	148.0	46.44562784582615	0.8621481555815729	0.9801324503311258
ID7836	7836	9	142.0	311.26241134751774	47.663120567375884	0.0	15.0	15	6.699380116989518	1		576.7943262411364	598.0	0.0	598.0	81328.0	110.98954376301073	0.9805825242718449	5.145885463994326	-0.05729493548289557	-0.1287103073244069	8.76256049888751	5.455299458875959	0.2596005393042286	1.606247386590396	141.00000000000003	45.81511114379035	0.844134183922752	0.9825783972125436
ID7708	7708	9	134.0	311.18757687576874	47.40528905289053	0.0	16.0	16	6.567418791116007	1		630.5185185185198	640.0	0.0	640.0	85120.0	77.60710960005787	0.9851292925398618	8.06363327420689	-0.06545279041295723	0.028760228900422475	8.709298305443014	5.194938820031613	0.2445192037169187	1.6764967995118785	135.5	45.367252484617396	0.8273022439245923	0.9644128113879004
ID7453	7453	9	131.0	311.55263157894734	47.31829573934837	0.0	13.0	13	6.506551687525748	1		518.000000000001	518.0	518.0	518.0	68376.0	1.0270793880457334E-12	0.9801488833746897	4.992866408502266E14	0.08603634134485469	0.0180553939990183	8.39406084931281	5.2625200319726915	0.23854431377747765	1.595064873542389	133.0	44.558590197708284	0.8417800362625387	0.9672727272727273
ID7743	7743	9	137.0	311.22939729397297	47.6709717097171	0.0	18.0	18	6.567418791116007	1		710.4744525547429	721.0	0.0	721.0	97335.0	86.79354139463994	0.9608386111284802	8.02231386658828	-0.07211951774602984	0.17870270483685144	8.441834155729355	5.462920376851833	0.21205285593452486	1.5452969425474599	135.5	44.80935520071364	0.8480310817613257	0.9854545454545455
ID7232	7232	10	118.0	443.14005602240894	29.42016806722689	0.0	6.0	6	6.154581744998687	1		250.7142857142854	255.0	0.0	255.0	29835.0	32.91801393836638	0.60925223394883	5.766980212398146	-0.07799106952196169	0.050481783735444395	7.875383034496782	4.980441617981626	-0.6714632551988549	1.5812619921219677	118.99999999999999	43.78467894783479	0.7800321198313888	0.9596774193548386
ID7138	7138	10	122.0	442.41101694915255	28.908192090395477	0.0	3.0	3	6.128667601500942	1		137.9999999999997	138.0	138.0	138.0	16284.0	3.139720242976023E-13	0.5810476236710512	3.2306127788533925E14	-0.009161708890358278	0.0559061185319984	8.341024873344233	4.679958320019642	2.4078571174191143	1.7822861450845626	118.0	42.03067944372927	0.8393808370318657	0.9792531120331951
ID7554	7554	10	129.0	443.12579821200507	30.770753512132824	0.0	12.0	12	6.445109785487341	1		471.85384615384555	483.0	0.0	483.0	61341.0	72.80196261287365	0.6585947186762982	5.1472157607186935	-0.08274668655389424	-0.15418353789996622	8.442996485723874	5.393615183346069	2.433657470709929	1.5653687181453764	130.5	44.12443053784942	0.8422909776407733	0.9886363636363634
ID7843	7843	10	124.0	443.1746347941567	31.141434262948206	0.0	15.0	15	6.320434377166313	1		601.0000000000006	601.0	601.0	601.0	75726.0	5.707033959884545E-13	0.6021475112978002	7.915792604126952E14	0.038113233078139463	0.13084474178541108	8.461083944839201	5.0878500325308345	2.4420137587577164	1.6629979049579864	125.49999999999997	44.12210453799666	0.8101046990448408	0.9653846153846154
ID7367	7367	10	123.0	442.6302521008403	29.352941176470587	0.0	4.0	4	6.154581744998687	1		176.94915254237318	180.0	0.0	180.0	20880.0	23.33364375530771	0.5853978084802292	5.6002673268176135	0.02555670402447009	0.02320239177389729	8.456889710670827	4.675010211837638	-0.7003785781040002	1.8089564145244124	118.99999999999999	42.979376469700874	0.8095368157894177	0.967479674796748
ID7527	7527	10	133.0	442.9769038701623	30.87203495630462	0.0	14.0	14	6.5187705746970455	1		557.7424242424235	562.0	0.0	562.0	73622.0	48.915821323551114	0.6324118356014581	8.834552989408435	0.030476856497456097	-0.008562010660960349	8.39969619725607	5.205780417096249	-0.6910705787119956	1.613532558859132	133.5	46.32909492982799	0.781598104759641	0.9434628975265018
ID7661	7661	10	123.0	443.0733882030178	30.61385459533608	0.0	11.0	11	6.2188946904840385	1		439.55000000000086	447.0	0.0	447.0	52746.0	57.46447203462765	0.6374971430338132	5.955751256231564	-0.0497107312395164	0.1268306306765536	8.193136080203406	4.942750251508379	-0.7204525813332553	1.6576067297155277	121.5	44.037298862327354	0.7873082399752055	0.9455252918287937
ID7277	7277	10	118.0	442.2527777777778	28.516666666666666	0.0	0.0	0	6.180387232371033	1		21.868852459016367	23.0	0.0	23.0	2668.0	4.994130140710131	0.489677506409391	2.8788168083872487	0.027839660968726518	-0.0062357751527848245	8.079472841460548	4.966685478203041	-0.7344201358339142	1.6267333369343375	120.00000000000001	42.16004682467329	0.8483771073324025	0.9876543209876545
ID7598	7598	10	122.0	442.96122448979594	30.029251700680273	0.0	8.0	8	6.244434406534699	1		328.524590163934	334.0	0.0	334.0	40080.0	42.5872392160555	0.6384456179638793	6.011879539074986	0.06690131195741715	-0.05259825233080273	8.211801121456155	5.133959968871865	-0.6870624465524343	1.5995062624651928	122.5	42.41347863867553	0.8557327741321858	0.9919028340080971
ID7726	7726	10	139.0	442.7554744525547	31.340632603406327	0.0	17.0	17	6.6036697681803656	1		670.0729927007302	680.0	0.0	680.0	91800.0	81.85798633613742	0.6135127297014652	6.225041268095998	-0.011680975644340265	0.03984087453922448	8.695031362833424	5.17872790541536	2.39362930962164	1.678989806307663	137.0	47.198204379462695	0.7728220025177035	0.9448275862068966
ID7313	7313	10	119.0	442.1779184247539	28.750351617440224	0.0	1.0	1	6.141638341092643	1		59.96610169491534	61.0	0.0	61.0	7076.0	7.907512605965366	0.5733413891838952	5.526959044797168	-0.04524241529688612	0.09689427381924758	8.306770702178051	4.77163687931086	2.456271067484652	1.740863966031244	118.5	42.93059826577159	0.8079683205888119	0.9713114754098359
ID7794	7794	10	136.0	442.9172839506173	30.961728395061726	0.0	16.0	16	6.555290583552474	1		629.3909774436092	639.0	0.0	639.0	83709.0	78.06182811647348	0.6238035982935337	6.194783984654657	-0.027905171301387328	0.08955864245914509	8.698537903896147	5.199487956001424	2.4136179095805916	1.6729604871679724	135.0	46.80191901557278	0.7744908850828364	0.9473684210526315
ID7475	7475	10	130.0	443.2096354166667	30.928385416666668	0.0	13.0	13	6.383076486422923	1		518.881889763778	523.0	0.0	523.0	65898.0	46.40874544246267	0.6586897830323651	8.880030099959885	0.008960407109062013	-0.020100880144840405	8.50609425841835	5.036703400333358	-0.7563769579864648	1.688821751516154	128.00000000000003	45.30481347667015	0.7836662441017592	0.951672862453532
ID7861	7861	10	143.0	442.64084507042253	31.07511737089202	0.0	19.0	19	6.723094811029982	1		740.0281690140853	756.0	0.0	756.0	105084.0	109.10284975651442	0.5966734703180161	5.069472501845362	0.005070229988051127	0.07455384848385867	9.109197257625937	5.298893083236108	2.4627079009026662	1.7190754964361012	142.0	46.44741777620147	0.8271324497267786	0.9759450171821306
ID7672	7672	10	120.0	443.0359195402299	30.17816091954023	0.0	10.0	10	6.076507779746499	1		405.41228070175345	409.0	0.0	409.0	46217.0	38.30635969369142	0.5840553589051126	7.804402718081363	0.018617985058926173	0.10567400107199885	8.059401730840055	4.856240036745516	-0.7499229362264153	1.6595970688963693	116.0	42.102482095318535	0.822341965435295	0.962655601659751
ID7321	7321	10	117.0	442.95142002989536	30.224962630792227	0.0	7.0	7	5.957478687288161	1		294.32432432432444	297.0	0.0	297.0	32670.0	28.189992473849216	0.559979829536026	7.495741353329629	0.018649875249776824	-0.08241666573438962	8.297851033495508	4.56609266107691	2.428660328460085	1.8172760934594054	111.50000000000001	42.50401450627993	0.7755768351918265	0.957081545064378
ID7482	7482	10	120.0	442.9632768361582	30.159604519774014	0.0	9.0	9	6.128667601500942	1		363.35344827586164	373.0	0.0	373.0	42149.0	59.46080247931642	0.5951958780146701	4.560100474273203	0.003946974780073584	-0.06859817247457452	8.171754173401466	4.881892810984847	-0.6916354903949025	1.6738905358622447	118.0	42.08705261315352	0.837133738935543	0.9833333333333333
ID7420	7420	10	122.0	442.81317204301075	29.172043010752688	0.0	5.0	5	6.282549314314219	1		203.7279999999997	214.0	0.0	214.0	25466.0	45.930061840206285	0.5918119416241923	3.2981898662178755	0.056049467032982796	6.843485635923507E-4	8.113961285653255	5.050109187981931	-0.6895355567928516	1.6066902681951054	124.00000000000003	44.571735616947265	0.7843546175681655	0.9393939393939394
ID7741	7741	10	138.0	442.6726618705036	31.39328537170264	0.0	18.0	18	6.651697090182843	1		704.3478260869573	720.0	0.0	720.0	97200.0	105.38048214511758	0.6127930967470544	5.079163595435881	0.08565419792460548	-0.059061015398166224	8.833473658917454	5.252769276256433	-0.7255529831812394	1.6816793569910866	139.0	46.34481182814469	0.8132469028009771	0.9652777777777776
ID7167	7167	10	119.0	442.3450292397661	28.915204678362574	0.0	2.0	2	6.023896332520351	1		98.1160714285713	99.0	0.0	99.0	10989.0	9.354620706978372	0.5750263081466613	7.658502622623824	-0.02051311979673165	0.02618839043800361	8.340289536117442	4.588260107418438	2.3910455625898726	1.8177455813005479	114.0	41.91036475213415	0.8155898910257713	0.9702127659574469
ID7424	7424	11	139.0	118.33638583638583	329.06898656898653	0.0	5.0	5	6.591608260818253	1		212.82352941176515	216.0	0.0	216.0	28944.0	26.096652929401504	0.975518873868198	8.054142703396213	0.03090483471353901	0.05324181134765424	9.077405360075225	4.944374291076589	2.92728395229575	1.8359057841672235	136.5	46.129745666300636	0.8060841748017461	0.9612676056338029
ID7360	7360	11	133.0	118.09431524547803	329.09043927648577	0.0	4.0	4	6.4079618692458675	1		169.00769230769214	173.0	0.0	173.0	21971.0	26.07606528369995	0.9534966911107137	6.3270449241001785	-0.05605290120713741	-0.043933881125748996	8.784817302367616	4.8829552055850645	2.8615338669284345	1.7990780034843754	128.99999999999997	44.56768767742689	0.8161300526217959	0.9735849056603771
ID7109	7109	11	141.0	118.20119047619049	329.3988095238095	0.0	6.0	6	6.6755811781245455	1		254.18439716312088	256.0	0.0	256.0	35840.0	21.55908917930295	0.9952155545375885	11.761854651866868	0.017818093815623402	0.008443817190045532	9.257537738687878	5.017804458924132	-0.2446138043310697	1.8449379234424745	140.0	46.190623094715974	0.8245751798705849	0.9929078014184399
ID7749	7749	11	158.0	117.99211356466877	330.5988433228181	0.0	18.0	18	7.102965363855495	1		696.5063291139237	724.0	0.0	724.0	110048.0	138.82178222755118	0.9783757151068896	4.962429376380594	0.0020560079847397996	0.009711382694903854	9.813427161669662	5.2730928127696455	2.914629219301924	1.8610382009406061	158.5	50.389542092553576	0.784437427896184	0.9548192771084336
ID7718	7718	11	154.0	118.42399565689468	330.38273615635177	0.0	16.0	16	6.9900334426390165	1		628.3548387096778	645.0	0.0	645.0	97395.0	102.60108996253314	0.9736041041360665	6.042342533995273	-0.06661539473264681	-0.08213448614028189	9.474120954426184	5.5619442376925665	2.9127131272144284	1.7033829448021627	153.49999999999997	48.11544516473957	0.8331999348961656	0.9839743589743588
ID7878	7878	11	161.0	117.86033229491173	330.34527518172376	0.0	19.0	19	7.147638542378763	1		750.4746835443015	765.0	0.0	765.0	118575.0	104.73926981614375	0.9790513440949317	7.089325327683431	-0.004968229937740749	-0.24422592653596875	10.047488509349986	5.498045532842891	-0.29023785264714563	1.8274654964806558	160.5	50.62803531088884	0.7868695729005715	0.969788519637462
ID7303	7303	11	137.0	117.50619578686494	328.770136307311	0.0	1.0	1	6.543139895472192	1		57.1278195488721	58.0	0.0	58.0	7598.0	7.085424148287139	0.9702552346873166	7.941001814390381	0.04707340412748854	0.17359129007847807	8.732251576257601	5.259070684640782	2.9166751801149102	1.6604172295611679	134.5	45.35290075488436	0.8217165028409625	0.9853479853479854
ID7751	7751	11	153.0	117.991341991342	330.74675324675326	0.0	17.0	17	7.001408606295148	1		666.2337662337637	684.0	0.0	684.0	102600.0	109.15048029725496	0.9823788546255505	6.049553666767438	-0.0422378577329396	-0.02368895951738194	9.950016451746723	5.1257674975621645	2.927306695540225	1.9411759227235708	154.0	50.35561194051808	0.7631937914875943	0.9565217391304348
ID7499	7499	11	143.0	118.43981481481481	330.4155092592593	0.0	13.0	13	6.770275002573076	1		518.9583333333321	530.0	0.0	530.0	74730.0	75.96206957413655	0.9812646370023419	6.767205380367204	-0.06192042589189238	-0.034543340046922985	9.530123378131258	4.996893577014584	-0.1886659104976368	1.9072095955713895	144.0	47.3225222202085	0.8080469372050333	0.9863013698630139
ID7852	7852	11	153.0	118.11694915254238	330.55875706214687	0.0	15.0	15	6.852058684228348	1		597.7551020408141	606.0	0.0	606.0	87870.0	70.44278663954432	0.9640028467136527	8.330152707332195	-0.02805863085628358	0.051523258114056045	9.551052076957658	5.197853006510987	2.9639624120044723	1.8374994569861294	147.49999999999997	48.185278415168526	0.7983128849960969	0.9640522875816991
ID7536	7536	11	136.0	118.62592592592593	329.96543209876546	0.0	11.0	11	6.555290583552474	1		440.90298507462626	451.0	0.0	451.0	59081.0	66.97220491833784	0.970144265582354	6.483607701472726	-0.0654117519889445	0.05475614208375324	8.984434888326074	4.988561255620228	-0.24081449823116352	1.8010072299310755	135.0	45.36650177454563	0.8242767471650714	0.967741935483871
ID7120	7120	11	140.0	117.96739130434783	328.8369565217391	0.0	3.0	3	6.627726932618989	1		129.15107913669044	132.0	0.0	132.0	17952.0	19.25116735367496	0.9804431938093562	6.642491567839339	-0.10732402182840349	4.5350602577967224E-4	9.129220861918634	4.977907108173918	-0.279736396166375	1.8339476136322628	138.0	46.80191901557277	0.7917017936402331	0.9517241379310345
ID7280	7280	11	133.0	117.69540229885058	328.40293742017883	0.0	0.0	0	6.445109785487341	1		23.45038167938934	24.0	0.0	24.0	3072.0	3.603873429985299	0.9793032625009875	6.438952810702526	-0.0036922563334188807	0.016993789888283706	8.664584066064787	4.9446848497849825	-0.23990020338027523	1.7523025894039663	130.5	45.2777919557996	0.7999261538792923	0.9595588235294118
ID7602	7602	11	143.0	118.45119047619049	329.4666666666667	0.0	8.0	8	6.6755811781245455	1		328.34285714285676	338.0	0.0	338.0	45968.0	56.51252760185693	0.9757869249394673	5.738887665827754	0.013049341976343047	0.07956231226553664	9.003011191095812	5.16918648780548	3.005084714637277	1.7416688703985874	140.0	45.84917405008078	0.8369025029969593	0.9893992932862191
ID7157	7157	11	134.0	117.88220551378447	328.5075187969925	0.0	2.0	2	6.506551687525748	1		95.28358208955208	96.0	0.0	96.0	12768.0	8.293136885581047	0.9750637363455347	11.344389447415164	0.01200677902834623	0.047303765478907155	8.899490896777234	5.144301703755102	2.99427182016483	1.7299706372744463	133.0	44.62117841348031	0.8394202348158001	0.9888475836431226
ID7478	7478	11	139.0	118.65030303030302	329.73393939393935	0.0	9.0	9	6.615709285501534	1		369.3043478260873	372.0	0.0	372.0	50964.0	31.6667429442253	0.9806534710722077	11.54830087018793	-0.043514803926137643	0.14839014620847316	9.058061811903725	5.226606568153642	2.8965514989731345	1.7330674681150888	137.5	46.14016801776833	0.8116227629994988	0.9856630824372757
ID7575	7575	11	137.0	118.22781774580336	330.32254196642685	0.0	12.0	12	6.651697090182843	1		482.43571428571255	493.0	0.0	493.0	67541.0	71.6467363556874	0.9757906932507909	6.651027911959762	0.008433692725636158	-0.013934288344882511	9.22047372370563	5.001890619180093	-0.204207176233721	1.8433977121269087	139.0	46.190623094715974	0.8186853571572237	0.9893238434163699
ID7544	7544	11	146.0	118.20319634703198	330.4554794520548	0.0	14.0	14	6.817128675830716	1		556.328767123288	568.0	0.0	568.0	81224.0	80.85680058738537	0.9678899082568807	6.768152308488564	-0.0792929937038919	-0.1041053629080482	9.12192909004518	5.350075192565051	2.8991213324667435	1.7050095114030992	146.00000000000003	48.12963303916331	0.7920226816284082	0.9419354838709679
ID7323	7323	11	131.0	118.36513994910942	329.4770992366412	0.0	7.0	7	6.457444935117649	1		293.45038167938935	298.0	0.0	298.0	38442.0	36.679110328204324	0.9496221662468514	7.793746410979717	0.04070798704134711	0.0024437764006588546	8.841991049133414	4.90622648418038	-0.21252428374543852	1.8021978964166248	131.0	44.31323830280698	0.8383284076591976	0.9961977186311787
ID7676	7676	11	142.0	118.59265944645006	329.93561973525874	0.0	10.0	10	6.639722828285456	1		398.14388489208585	413.0	0.0	413.0	55342.0	77.1863509326972	0.990063443838799	5.132460775764086	-0.0274078611215539	0.026662128294930167	9.155313223440649	4.941628853827824	2.9176074717651024	1.8526913886600107	138.5	46.331977363198824	0.8107705522927544	0.9651567944250871
ID7552	7552	12	110.0	200.9614197530864	468.9166666666667	0.0	11.0	11	5.863230142835039	1		447.47663551401934	456.0	0.0	456.0	47880.0	62.04826876310074	0.5533102559788045	5.137847406601133	-0.06856957388408268	0.06696994549759099	7.317385915890446	4.973690326668552	-1.1118584443051294	1.4712186395391718	108.0	38.969397242327595	0.8936886506825391	0.9908256880733946
ID7682	7682	12	107.0	200.77987421383648	468.99528301886795	0.0	10.0	10	5.808687281605183	1		415.0841121495334	419.0	0.0	419.0	44414.0	40.506258891013374	0.5648533520446724	7.397858801374727	-0.018657163478840527	0.1505479922213362	7.529178316477289	4.794758754721715	-1.1663275687151857	1.5702934603462186	106.0	40.39023022329878	0.8165129404191455	0.9592760180995475
ID7685	7685	12	41.0	192.96825396825398	477.1865079365079	0.0	10.0	10	3.656366395715726	1		421.9999999999997	422.0	422.0	422.0	17724.0	2.8766227577959507E-13	0.5470243377314846	1.037454449415424E15	0.38053721807700985	0.1827141982989092	5.566477080828514	3.54167207453743	0.05366935682038356	1.5717087758768684	42.0	27.37010772218997	0.7045407883873798	1.0
ID7239	7239	12	169.0	197.2311507936508	471.0327380952381	0.0	1.0	1	7.312732791431452	1		71.0000000000003	71.0	71.0	71.0	11928.0	2.993201122922293E-13	0.6652628149940678	1.8952343084714134E14	-0.1554322908344924	0.144884028491925	11.931921742117886	4.811889475177688	2.281580550105854	2.479674939266405	168.0	57.807803594447066	0.6317513932546178	0.9130434782608695
ID7176	7176	12	156.0	198.58306364617044	469.93797195253507	0.0	3.0	3	7.012765318716695	1		150.0000000000004	150.0	150.0	150.0	23100.0	3.9920215385016627E-13	0.6297659372472728	2.903904362146833E14	0.014679694159051538	0.0030630469501066308	10.574277442018351	4.7830083778287795	-0.8437102988421021	2.2108005269308113	154.5	53.345169491416414	0.6822572338573	0.9142011834319527
ID7880	7880	12	114.0	200.54577968526465	468.4427753934192	0.0	19.0	19	6.089589620032832	1		759.3965517241396	766.0	0.0	766.0	88090.0	71.12131452181077	0.505162255750554	7.167148717097664	-0.049306273712160405	0.07476169535970607	7.719866269900053	5.0316657917744	-1.4682922193740089	1.5342565642019057	116.5	40.94444313558799	0.8732645926683835	0.9872881355932204
ID7884	7884	12	38.0	192.74675324675326	477.495670995671	0.0	15.0	15	3.500704303147574	1		621.9999999999997	622.0	622.0	622.0	23636.0	3.4563871148034085E-13	0.5889983743074215	1.3341008046869485E15	0.13664900632074978	0.3253889673847248	5.467583574669871	2.993892589730441	3.1276961757694357	1.8262457355432888	38.5	28.556395895082645	0.5932855967871495	0.9390243902439024
ID7756	7756	12	52.0	192.76333333333332	477.0466666666666	0.0	16.0	16	3.989422804014327	1		634.5600000000007	661.0	0.0	661.0	31728.0	130.8440667203462	0.5768208135576377	3.5481929875526292	0.16716460740416025	0.7755998109474846	5.675070088750652	3.9480925830759506	0.018338179545313915	1.437420721357354	50.0	30.1318726378628	0.6920343029207383	0.9615384615384616
ID7373	7373	12	118.0	200.45156695156695	468.68091168091166	0.0	4.0	4	6.102643417692329	1		184.41025641025655	186.0	0.0	186.0	21576.0	17.195706082982024	0.5641772289549681	7.736145837020541	-0.057714016778516807	0.06313988201259436	8.090536348691307	4.9527459596100085	2.1859143601305235	1.6335455956494034	117.0	43.471822998123784	0.7780007581445039	0.9435483870967742
ID7310	7310	12	163.0	197.14576802507838	470.8145245559039	0.0	0.0	0	7.125336963703163	1		32.795031055900516	33.0	0.0	33.0	5280.0	2.6007643405890315	0.7598890491404052	10.889349507703574	-0.17406993927323397	0.11840585663964329	11.849792796077454	4.5501547622035465	2.263524786743946	2.604261484578349	159.5	54.48446939075512	0.6751885982580951	0.9193083573487032
ID7439	7439	12	49.0	192.47278911564624	476.5	0.0	5.0	5	3.949327084834294	1		220.14285714285722	220.0	220.0	227.0	10787.0	1.0	0.40663305224723995	127.27891156462593	-0.09446798419447312	0.2879626179945872	4.573530860407028	4.139514818340655	2.9467798708288804	1.1048470801803654	49.0	27.54982318546315	0.8112754093872974	0.9607843137254902
ID7760	7760	12	103.0	200.7775119617225	468.71531100478467	0.0	18.0	18	5.767441643068972	1		721.0666666666652	728.0	0.0	728.0	75712.0	71.04552531065326	0.538704069505459	7.106632200341106	-0.048972332113344785	-0.026665859695742165	7.152217702268259	4.862280103128797	-1.456006160159118	1.470959621940728	104.5	39.2777919557996	0.8512008008367286	0.9587155963302753
ID7762	7762	12	102.0	200.93910256410257	468.5352564102564	0.0	17.0	17	5.753627391751592	1		685.9999999999998	686.0	686.0	686.0	71344.0	2.284747650571273E-13	0.5466080874064224	2.1223238188961178E15	0.004326929299324171	0.019438615729775403	7.202596500627403	4.8458410944703925	1.6726078887072535	1.4863459944747905	104.0	38.62751041592671	0.8758904006597072	0.9904761904761905
ID7508	7508	12	104.0	201.14583333333334	468.6730769230769	0.0	13.0	13	5.753627391751592	1		522.75	533.0	0.0	533.0	54366.0	73.55412114806401	0.58298392732355	5.2347639469905625	0.03245620362922131	0.07365317563778243	6.956215759792493	5.051529709610382	1.7152491855065888	1.377051340816328	104.0	38.72606842446311	0.8714377842668081	0.9811320754716981
ID7829	7829	12	51.0	192.96180555555554	477.0763888888889	0.0	19.0	19	3.9088200952233594	1		778.0000000000003	778.0	778.0	778.0	37344.0	3.446697196340515E-13	0.5343066093292066	1.572116957899363E15	-0.2907608881017343	0.4273011450356572	5.913726871267495	3.9992796569922153	0.20178976814571237	1.4786980102599527	48.0	29.93975529467841	0.6729063220125074	0.9696969696969697
ID7190	7190	12	12.0	190.5	478.3055555555556	0.0	3.0	3	1.9544100476116797	1		155.0	155.0	155.0	155.0	1860.0	0.0	0.3906542056074766	Infinity	0.3724681713542137	0.007254916043326612	4.16192092835718	1.4211666577918567	0.27561033085889497	2.9285241850690342	12.0	18.94427190999916	0.42017989954856055	0.8275862068965517
ID7639	7639	12	46.0	192.95744680851064	477.13829787234044	0.0	11.0	11	3.8678889139475245	1		435.0000000000002	464.0	0.0	464.0	20880.0	113.50508471129899	0.5210733195283149	2.625745461103909	-0.12499775595855708	1.107579521517613	5.430704891496969	4.2670910897251515	2.9540585361421186	1.2726948586998097	47.0	29.36505818199175	0.6849296875219097	0.9494949494949495
ID7448	7448	12	44.0	193.32539682539684	477.2539682539683	0.0	14.0	14	3.656366395715726	1		580.9999999999999	581.0	581.0	581.0	24402.0	1.1506491031183803E-13	0.5774265490158053	3.6966712241323625E15	-0.16285674560064164	0.3235501765037642	5.10058112650927	3.6536438044334734	-0.059455519917841336	1.396025830520213	42.0	28.189437367217554	0.6641808332098752	0.9545454545454546
ID7129	7129	12	44.0	192.43560606060603	476.92803030303025	0.0	6.0	6	3.742410318509555	1		262.0000000000002	262.0	262.0	262.0	11528.0	2.300023601760009E-13	0.45610711127952536	7.136290406357765E14	0.09047661906432174	0.801083123767228	4.686942906274198	4.0701181458217235	0.3037909608479147	1.1515495959461743	44.0	27.00876701224514	0.7579717569263273	0.9565217391304348
ID7769	7769	12	51.0	192.96180555555554	477.0763888888889	0.0	18.0	18	3.9088200952233594	1		716.75	732.0	0.0	732.0	34404.0	105.65509926170151	0.5502418216227583	4.815721712543887	-0.2907608881017343	0.4273011450356572	5.913726871267495	3.9992796569922153	0.20178976814571237	1.4786980102599527	48.0	29.93975529467841	0.6729063220125074	0.9696969696969697
ID7577	7577	12	104.0	200.61682242990653	468.93457943925233	0.0	12.0	12	5.836022431559495	1		484.6792452830187	494.0	0.0	494.0	51376.0	67.53222118716809	0.5462180713958634	5.070709190502385	0.029168433933101947	0.008314482227672393	7.087429326554697	4.976182559007611	-1.3219075504197009	1.4242703603639748	107.0	39.1377572167371	0.8778125224658163	0.9727272727272728
ID7515	7515	12	114.0	200.90088105726872	468.91997063142435	0.0	9.0	9	6.010671516715935	1		367.145454545454	381.0	0.0	381.0	40386.0	71.64704983313297	0.5697854749244907	3.719982584356625	0.0716386217258372	-0.028731904579965113	7.289285479242887	5.233218730065067	-1.1198767647687407	1.392887600391252	113.5	39.513813224320785	0.9134985034511697	1.0
ID7324	7324	12	43.0	192.1934865900383	476.0057471264368	0.0	7.0	7	3.721085869607808	1		256.2857142857143	299.0	0.0	299.0	10764.0	105.89647169651147	0.5017319016279875	1.617157104326216	-0.24998374651695768	1.5296275016848433	5.074925753932529	4.8405487785443055	2.621835440790609	1.0484195049179337	43.5	28.779271744364845	0.659993291266243	0.9560439560439561
ID7516	7516	12	43.0	192.80036630036628	477.03113553113553	0.0	9.0	9	3.805666803775979	1		357.61702127659606	382.0	0.0	382.0	16808.0	94.38923879145311	0.5703443914218366	2.7521237670365055	0.21546886949122346	0.38811338378117705	5.4041856675578845	3.7644677554898904	0.06726863975798816	1.4355776217439293	45.5	27.959942099337262	0.7313895067851075	1.0
ID7328	7328	12	112.0	200.6409090909091	468.7181818181818	0.0	7.0	7	5.917270272703197	1		301.0	301.0	301.0	301.0	33712.0	0.0	0.5268618860963801	Infinity	0.02927517492155649	0.14610630614705944	7.954959031724751	4.7796515175811995	2.0729907480581153	1.6643387080551124	110.0	40.96394698753586	0.8237566969078673	0.9865470852017937
ID7140	7140	12	116.0	200.42364170337737	468.95814977973566	0.0	6.0	6	6.010671516715935	1		263.666666666667	266.0	0.0	266.0	30058.0	24.913182588072964	0.5322197333333338	7.3523459755122476	-0.017198654030260597	0.20568197403811447	8.285455763153086	4.665713010476225	-0.9088832158835738	1.7758177034355134	113.5	42.06453980864191	0.8060712684557612	0.9700854700854701
ID7208	7208	12	166.0	197.7173913043478	470.5517598343685	0.0	2.0	2	7.158763278359629	1		111.00000000000018	111.0	111.0	111.0	17871.0	1.853175280221858E-13	0.6592544450118384	4.759666820806063E14	-0.008084600268449229	-0.06403600487627394	11.569201158995433	4.698059701473712	2.2823755426484102	2.4625487742027516	161.0	55.6544981472455	0.6531834889117587	0.9173789173789174
ID7528	7528	12	42.0	193.15116279069767	477.23643410852713	0.0	13.0	13	3.6996385101659595	1		531.3488372093026	544.0	0.0	544.0	22848.0	82.95922226093708	0.5875302537259854	4.740817993765129	0.09351324862662846	0.369198106414212	5.391645777122571	3.2030159924124506	0.025648889003283507	1.683302796456438	43.0	27.54982318546315	0.7119355633398732	0.9772727272727273
ID7468	7468	12	118.0	200.11111111111111	469.0075075075075	0.0	5.0	5	5.944106103225343	1		222.8727272727272	227.0	0.0	227.0	24516.0	30.46794347588479	0.5559427917868731	5.227334125527009	-0.15091599203790051	0.021095783410676545	8.059508823239554	4.878499702266532	2.302797187388634	1.652046595287305	111.0	42.72220615033577	0.7642324955616795	0.9327731092436975
ID7724	7724	12	112.0	201.03129548762735	468.48107714701604	0.0	16.0	16	6.037092178196722	1		630.947368421053	648.0	0.0	648.0	71928.0	104.18506696669256	0.5163320762526269	4.1243207900915175	0.032992598041668916	0.1516846477140656	7.415968214052092	5.228878510518071	1.828853983697949	1.418271279230262	114.5	40.97601666092568	0.856950773816656	0.9744680851063829
ID7858	7858	12	107.0	200.90031897926633	468.56060606060606	0.0	15.0	15	5.767441643068972	1		609.0000000000006	609.0	609.0	609.0	63336.0	5.711869126428183E-13	0.5356553248220907	7.4380778013931E14	-0.004018021225300713	0.07139441300930163	7.257549884205462	4.837182909416716	1.7181097191845311	1.5003670566347473	104.5	38.867102248563945	0.8692842855777441	0.9766355140186916
ID7605	7605	12	41.0	193.1056338028169	477.0868544600939	0.0	12.0	12	3.361547405514991	1		504.0	504.0	504.0	504.0	18144.0	0.0	0.5511053315994798	Infinity	-0.12132476337467991	1.3581938977063728	5.091164331731849	4.033903604920707	0.015424274546914862	1.2620937013768638	35.5	26.777844391457343	0.6221383743728901	0.9726027397260274
ID7606	7606	12	109.0	200.9755351681957	468.47553516819573	0.0	8.0	8	5.890312181373172	1		341.00000000000057	341.0	341.0	341.0	37169.0	5.710597646518739E-13	0.5611214168212528	4.292625251305555E14	-0.01390664071928756	0.0865627016249262	7.589396968375932	4.787587309450587	1.992114623239466	1.5852237208070623	109.0	40.963182195979826	0.8162984797513593	0.9478260869565217
ID7607	7607	12	44.0	192.43560606060603	476.92803030303025	0.0	8.0	8	3.742410318509555	1		334.2272727272726	342.0	0.0	342.0	14706.0	51.558439922797554	0.5269706671281472	4.474328437493898	0.09047661906432174	0.801083123767228	4.686942906274198	4.0701181458217235	0.3037909608479147	1.1515495959461743	44.0	27.00876701224514	0.7579717569263273	0.9565217391304348
ID7356	7356	12	54.0	192.05963302752295	476.53058103975536	0.0	4.0	4	4.165079686754695	1		169.30909090909088	169.0	169.0	186.0	9312.0	2.2922795323750234	0.4494337257007564	45.80469476809361	-0.23860193833708446	0.7277990206945408	5.347476598549329	4.167823672543925	2.5705379319110166	1.2830381078202802	54.5	30.358485472372255	0.7430981208098373	0.956140350877193
ID7549	7549	12	102.0	200.93910256410257	468.5352564102564	0.0	14.0	14	5.753627391751592	1		564.519230769231	570.0	0.0	570.0	58710.0	55.89309851438231	0.5739032138437	7.365651815817076	0.004326929299324171	0.019438615729775403	7.202596500627403	4.8458410944703925	1.6726078887072535	1.4863459944747905	104.0	38.62751041592671	0.8758904006597072	0.9904761904761905
ID7807	7807	12	52.0	192.76333333333332	477.0466666666666	0.0	17.0	17	3.989422804014327	1		671.0400000000004	699.0	0.0	699.0	33552.0	138.366115941788	0.5937804308413364	3.6136496516027443	0.16716460740416025	0.7755998109474846	5.675070088750652	3.9480925830759506	0.018338179545313915	1.437420721357354	50.0	30.1318726378628	0.6920343029207383	0.9615384615384616
ID7168	7168	13	119.0	212.62534435261708	7.5578512396694215	0.0	6.0	6	6.206085419025319	1		234.04958677685914	236.0	0.0	236.0	28320.0	21.45454545454546	0.582005064799642	8.026707755521295	-0.0012298833881450744	0.0476794633388123	7.451068770011628	5.355845141294727	1.0001010970523943	1.391203175865238	121.0	42.40020945067205	0.8457835428456346	0.956521739130435
ID7200	7200	13	122.0	211.89727891156463	7.093197278911564	0.0	3.0	3	6.244434406534699	1		118.03252032520336	119.0	0.0	119.0	14518.0	10.729868652542462	0.5597622891943498	7.895551879923852	0.027501846159487957	0.1374737253831795	7.153447235722028	5.712269892411836	1.018046854154866	1.2522950369037442	122.49999999999999	44.38551991266963	0.7813818693920792	0.9280303030303029
ID7651	7651	13	128.0	213.21875	8.622395833333334	0.0	11.0	11	6.383076486422923	1		423.34375	437.0	0.0	437.0	54188.0	76.33354465351441	0.6450599325032003	4.3493670531567705	0.021352105185506204	0.012456648551816283	7.617175566054023	5.541423077020637	1.1024683854750053	1.374588343135392	128.0	42.46912966889049	0.8918115891379789	0.9770992366412213
ID7107	7107	13	119.0	211.73333333333332	7.055555555555555	0.0	2.0	2	6.180387232371033	1		77.68333333333324	79.0	0.0	79.0	9322.0	10.155913402092978	0.5767040649489763	5.5955358743081005	-0.019894520723135634	0.07826071365592849	7.27762345487763	5.587380194311939	0.9979454469279493	1.302510873036059	119.99999999999999	42.06944654934238	0.8520351523826931	0.9561752988047807
ID7523	7523	13	120.0	212.88515406162463	8.977591036414566	0.0	14.0	14	6.154581744998688	1		555.2941176470586	560.0	0.0	560.0	66080.0	51.335115833580076	0.7037660931295872	8.936282515196632	-0.02373850352078743	0.07923596862521834	7.740987599807219	5.063551924813228	1.1983731895494907	1.528766311622794	119.0	42.558590197708284	0.8256240958788484	0.952
ID7623	7623	13	129.0	212.5265604249668	8.00199203187251	0.0	8.0	8	6.320434377166315	1		304.0317460317462	314.0	0.0	314.0	38308.0	55.271249163801166	0.5801983738693687	4.03937846684185	-0.003371644345794429	0.060613684268486095	7.495332558525349	5.576005625072018	1.0208108395571538	1.3442118000784016	125.50000000000001	41.74687905631712	0.9049103642817071	0.9843137254901962
ID7785	7785	13	118.0	212.9727011494253	9.010057471264368	0.0	16.0	16	6.076507779746499	1		629.4782608695658	635.0	0.0	635.0	72390.0	59.21405532325984	0.7150422731779135	8.864266727626308	0.07245606504845614	0.061884201836090336	7.525848288211905	5.18317931116621	1.1847865397550699	1.4519752909182293	116.00000000000001	40.25262881600924	0.8996619567856946	0.9914529914529916
ID7849	7849	13	127.0	212.24289405684755	9.098191214470285	0.0	19.0	19	6.407961869245868	1		750.0000000000008	750.0	750.0	750.0	96750.0	7.989104405898435E-13	0.6583724238805632	7.453885664213802E14	0.021464648523694518	0.08276599175308082	7.994946502399472	5.330091077805434	1.3430895046836577	1.4999643318836577	129.0	42.558590197708284	0.8950042720031214	0.9885057471264366
ID7343	7343	13	127.0	212.3472775564409	7.529216467463479	0.0	4.0	4	6.320434377166314	1		155.4920634920634	158.0	0.0	158.0	19592.0	19.826344506941737	0.5902576832181878	5.821966748924822	0.03495697095808978	0.03219036547002924	7.512506441817724	5.502206347785652	1.0624154155869692	1.3653625413087447	125.5	43.14437663533519	0.8472375443208875	0.9580152671755725
ID7632	7632	13	124.0	213.22824631860777	8.43574297188755	0.0	10.0	10	6.295203001483109	1		386.4960000000006	396.0	0.0	396.0	48312.0	60.85130263402816	0.6605436767442675	5.053082117776288	0.021101201327234535	0.03234945952460558	7.496349075484144	5.4700419304579695	1.0534799455128443	1.3704372234778328	124.5	42.98599588829896	0.8466915583939677	0.9576923076923077
ID7185	7185	13	119.0	211.39349930843707	6.95643153526971	0.0	0.0	0	6.193249654676192	1		1.9666666666666646	2.0	0.0	2.0	236.0	0.25711173169855717	-0.44907882756349454	-12.470158577396557	0.004481622976282721	0.1402358307463537	7.286281727119898	5.512801883804318	1.0294957521422912	1.3217020819350982	120.49999999999999	41.75500321063384	0.8685200888164104	0.967871485943775
ID7729	7729	13	129.0	212.8164721141375	9.083657587548638	0.0	18.0	18	6.395531281654176	1		703.9147286821697	715.0	0.0	715.0	90805.0	88.67946413627047	0.7192902450223528	6.641741358568241	0.00985344887873314	-0.013021593483870537	7.8393106764409115	5.35084614734617	1.2399026386342191	1.4650600037022055	128.5	44.131184507117595	0.8291284607531259	0.9589552238805972
ID7411	7411	13	130.0	213.1078431372549	8.354901960784314	0.0	9.0	9	6.370597341571144	1		339.2109375	353.0	0.0	353.0	43419.0	68.66025593872241	0.6197144379477838	3.78048557911435	0.031276182161650526	0.012526565672798872	7.588474011377741	5.508199621221875	1.0003986261727065	1.3776686636666233	127.50000000000003	42.44493971508095	0.8893407792350131	0.9732824427480918
ID7382	7382	13	121.0	212.5338753387534	7.491869918699187	0.0	5.0	5	6.257165172872317	1		194.40650406504065	196.0	0.0	196.0	23912.0	17.67272483948159	0.5517867958812841	7.823057496971759	0.011480734854053667	0.05664080918981499	7.557794223810563	5.357728105364584	0.9730023794721977	1.410634148500947	123.0	42.40020945067205	0.8597634361158104	0.9647058823529412
ID7479	7479	13	121.0	213.33960948396094	8.776150627615063	0.0	13.0	13	6.167497985322977	1		519.6333333333339	524.0	0.0	524.0	62356.0	47.83443668878468	0.6914828874379704	8.881783084844432	0.1408372031458642	0.06805075802472725	7.582567186721746	5.315966404732439	1.0754520025937624	1.4263760545912232	119.5	42.18151429516517	0.8439824891583539	0.956
ID7256	7256	13	122.0	211.51632653061225	7.036054421768707	0.0	1.0	1	6.244434406534699	1		40.32786885245891	41.0	0.0	41.0	4920.0	5.227774873827156	0.43017033747147426	4.640567397619092	0.02137761905501938	0.12557360555298522	7.398078172471779	5.50285776306072	0.9043856666250765	1.3444065776392022	122.50000000000001	42.22713916563341	0.863301774636681	0.9645669291338582
ID7418	7418	13	118.0	213.03758865248227	8.711347517730497	0.0	12.0	12	6.115669352294596	1		478.9999999999985	479.0	479.0	479.0	55564.0	1.4843407594901876E-12	0.7103547126617243	2.6805318587370828E14	-0.018590667055956644	0.046848645416540775	7.494557456839497	5.208271279121177	1.2225721373406517	1.4389721762158478	117.49999999999999	40.21613257794586	0.9129502728714025	0.9915611814345988
ID7834	7834	13	123.0	213.00597609561754	9.093625498007968	0.0	15.0	15	6.320434377166314	1		587.4480000000001	597.0	0.0	597.0	73431.0	75.21007739615405	0.6718814141468843	6.277844401882745	0.04897110989778107	0.22960167495453207	7.995016759348422	5.332464271788355	1.3254604696480343	1.4993099534949388	125.5	42.36055448609782	0.8788814887637257	0.9766536964980544
ID7707	7707	13	126.0	212.28486055776892	9.060424966799468	0.0	17.0	17	6.320434377166314	1		666.3385826771657	677.0	0.0	677.0	84625.0	84.61971143329811	0.6963866177380984	6.465155804330267	-0.01023903849281093	0.12564489245248164	8.008338637732857	5.3146016244165475	1.3425722410822427	1.5068558668519272	125.49999999999999	42.17578948262642	0.886598818412368	0.9881889763779524
ID7261	7261	13	119.0	212.5	7.8625	0.0	7.0	7	6.180387232371033	1		274.67226890756325	277.0	0.0	277.0	32686.0	25.39254836768141	0.6048625851345878	8.153749995148306	0.003493131345921847	0.12129410516788955	7.296633745294272	5.434502032340762	1.0488689588587647	1.3426499248453585	120.00000000000001	41.79973347504272	0.8630661523651891	0.9638554216867469
ID7460	7460	14	228.0	306.82026143790847	438.4680464778504	0.0	5.0	5	8.547053227819513	1		220.10869565217416	225.0	0.0	225.0	50625.0	32.88343065119101	0.982340803301502	6.633976656889585	-0.09740883178989068	0.12001831274479376	13.699960178468821	5.580937984796674	2.2456673367414393	2.4547773538766426	229.5	65.39720528228068	0.6743326301563651	0.9522821576763485
ID7236	7236	14	213.0	305.8380171740827	438.40320062451207	0.0	1.0	1	8.243734633055537	1		67.71028037383164	69.0	0.0	69.0	14490.0	9.366817213427128	0.9810883061219979	7.15973300453411	-0.013109535789463053	0.0850232523849459	13.276217319484434	5.294425825353099	2.3076326839999304	2.507583968012057	213.5	61.56983527107393	0.707736770674332	0.963882618510158
ID7304	7304	14	218.0	305.5967741935484	438.1443932411674	0.0	0.0	0	8.311031542587394	1		29.835680751173822	31.0	0.0	31.0	6355.0	5.907801376582239	0.9654928644015376	4.96155326811642	-0.04625314098028633	-0.009612164060123564	13.739470215568927	5.246610362945997	2.221513037751346	2.618732717909349	217.0	62.64331686397657	0.6948964742145022	0.970917225950783
ID7146	7146	14	226.0	306.22700515084625	438.4381898454746	0.0	3.0	3	8.491006372664467	1		139.3805309734511	140.0	0.0	140.0	31500.0	9.312661473328257	0.9853263427857222	14.856157085447691	-0.06881872313807198	0.1815210670349753	13.813961299011607	5.36330499042328	2.2313453746734995	2.5756434369624372	226.5	65.00707328110703	0.6735298418667599	0.9516806722689075
ID7435	7435	14	246.0	306.45969945355193	440.4289617486339	0.0	14.0	14	8.812923024107548	1		573.2622950819673	578.0	0.0	578.0	139876.0	52.22187600810182	0.9782016348773842	10.856472392973775	0.0046966836627302016	0.022730422251434353	14.62711625353262	5.469490953510544	2.239782487964555	2.6743103476831487	244.0	67.1571305177769	0.6798536407226304	0.9549902152641878
ID7500	7500	14	225.0	306.5753880266075	439.69586104951964	0.0	9.0	9	8.472241694760886	1		369.6740088105748	378.0	0.0	378.0	83916.0	55.601453021536145	0.9849984800222049	6.59839261923949	-0.03852348391448477	-0.05621940161208366	13.405707132662576	5.544457602304767	2.225115600434915	2.417857271934044	225.5	66.3964724654448	0.642785981924987	0.9318181818181818
ID7372	7372	14	238.0	306.6768421052632	438.35052631578947	0.0	4.0	4	8.69474542287756	1		182.66806722689017	185.0	0.0	185.0	43475.0	20.68252868662584	0.9915076582724507	8.79433664105521	0.08344765277696466	-0.0597846805497071	14.41376164693294	5.484740829827438	2.224968866456811	2.627974975325576	237.5	66.96673018578757	0.6655110795021615	0.9368836291913215
ID7825	7825	14	269.0	305.92953431372547	440.85171568627453	0.0	19.0	19	9.304852983362556	1		765.4632352941223	774.0	0.0	774.0	208206.0	80.98575411951242	0.9901356350184959	9.404976540973516	-0.09364269460547965	0.026439855392135926	15.35544589213561	5.9025305250992695	2.2365692755332933	2.6015021568867462	272.0	71.98663894483444	0.6595913846194309	0.9411764705882353
ID7730	7730	14	258.0	306.2529644268775	440.6403162055336	0.0	16.0	16	8.97398468933946	1		644.8818897637769	650.0	0.0	650.0	163800.0	57.5640717676398	0.9763786850181345	11.068959514440529	-0.07227962662796	0.1799594383334016	14.895946580308339	5.593535563844746	2.2322886513875972	2.663064605612256	252.99999999999997	70.5048844124544	0.6395757301926157	0.9166666666666665
ID7603	7603	14	227.0	306.53010279001467	439.5367107195301	0.0	8.0	8	8.500373177909337	1		334.5198237885455	339.0	0.0	339.0	75936.0	38.79870110001694	0.9911111111111112	8.583442802880727	-0.031548502092838146	0.013135760751103549	13.532071086415195	5.535254156625595	2.2137982397901173	2.4447063682193453	227.0	66.62813484015247	0.6425699462836488	0.9227642276422764
ID7539	7539	14	232.0	306.4161243673174	440.19775849602314	0.0	11.0	11	8.565654018541943	1		450.0432900432907	452.0	0.0	452.0	103960.0	29.739416612181596	0.9798707846285992	14.979033902259802	0.038263366433506855	0.09753559066369889	14.438353685777109	5.2311639044241405	2.2177880091909055	2.7600652454353787	230.5	66.57897945977112	0.6534412185705644	0.946611909650924
ID7507	7507	14	237.0	306.33542538354254	440.6032078103208	0.0	13.0	13	8.722159296752494	1		527.5105485232034	532.0	0.0	532.0	125020.0	48.76748811177083	0.9805000176310871	10.7103462865816	-0.04043594998919653	0.006963733264990895	14.248163598019733	5.442741425080263	2.2353499774947068	2.6178284958318807	239.0	66.4048818144182	0.681095088927799	0.956
ID7572	7572	14	234.0	306.2709219858156	440.4241134751773	0.0	12.0	12	8.6488625410045	1		485.8297872340423	490.0	0.0	490.0	114170.0	45.10733597211818	0.9690140845070423	10.60103388634382	-0.19791723108013262	-0.040869699860097655	14.22277646764379	5.627443188539849	2.232324542115598	2.527395833441398	235.0	65.83050971432972	0.6814332028366344	0.9690721649484536
ID7796	7796	14	262.0	306.1056518946693	440.8892100192678	0.0	17.0	17	9.088532085254124	1		684.6718146718147	690.0	0.0	690.0	177330.0	60.51609768051136	0.9820395021980064	11.211357006737513	-0.08966047263937689	0.09306264982977008	15.190368933878311	5.596217578656781	2.238245715841526	2.714399274219131	259.5	70.31573223989355	0.6595416384825783	0.9234875444839857
ID7189	7189	14	217.0	305.8887623386484	438.0292331055429	0.0	2.0	2	8.358769049168787	1		102.13636363636408	105.0	0.0	105.0	22470.0	17.141089127828753	0.972288119580963	5.874847459151409	0.10656477790160636	-0.07939643918472422	13.436249570129672	5.610907510583486	2.2263019606463827	2.394666022347679	219.5	62.0245416126092	0.7169968735254313	0.9648351648351647
ID7862	7862	14	258.0	306.32265372168285	440.3563106796116	0.0	15.0	15	9.053441096750236	1		594.4224806201534	611.0	0.0	611.0	153361.0	99.46050874617694	0.9867819404418827	5.936705889675187	-0.1558657798571511	0.3590828494914435	14.921762814942749	5.862430958554534	-0.910195347994838	2.545320008104952	257.5	69.57264008686691	0.668513419471793	0.9312839059674503
ID7127	7127	14	239.0	306.7353361945636	438.81115879828326	0.0	6.0	6	8.611980229936853	1		257.63948497854204	261.0	0.0	261.0	60030.0	29.48784939263231	0.9742489270386268	8.623177857813385	0.10171082775357994	-0.04260581166299096	14.434238332200515	5.363871204918412	2.2297978599428294	2.691011357425028	232.99999999999997	66.37686753336435	0.6645570636228487	0.9282868525896414
ID7773	7773	14	262.0	306.1056518946693	440.8892100192678	0.0	18.0	18	9.088532085254124	1		728.332046332051	734.0	0.0	734.0	188638.0	64.37509521376114	0.9820395021980063	11.211357006737623	-0.08966047263937689	0.09306264982977008	15.190368933878311	5.596217578656781	2.238245715841526	2.714399274219131	259.5	70.31573223989355	0.6595416384825783	0.9234875444839857
ID7678	7678	14	225.0	306.3063063063063	439.89264264264267	0.0	10.0	10	8.406235467365967	1		411.261261261263	415.0	0.0	415.0	91300.0	39.30083800741738	0.9790104947526237	10.353453514721634	-0.11109182992513496	0.2728974066701796	13.52133841251045	5.37921210196014	2.22335601634274	2.513628047420437	222.0	67.03787046626806	0.6207581333304777	0.9288702928870293
ID7327	7327	14	227.0	306.48595713229855	439.2028824833703	0.0	7.0	7	8.472241694760886	1		296.01769911504397	300.0	0.0	300.0	66900.0	34.410329792958635	0.9851305517815377	8.538145550553324	8.059707986648053E-4	0.1008812861674726	14.091142376105521	5.3452511884863485	2.2037549960718934	2.636198352372624	225.5	64.87393279466917	0.6733113835782881	0.9575371549893843
ID7136	7136	15	153.0	186.9967741935484	9.097849462365591	0.0	2.0	2	7.024103669400641	1		86.12903225806485	89.0	0.0	89.0	13350.0	15.775910321119047	0.7054527647071358	4.516618184972431	0.013943707419949774	-0.11752845149301418	9.878471534086426	5.354788054262476	3.057828991691339	1.844792255824774	155.0	48.99708083402502	0.8113367530707767	0.9810126582278479
ID7265	7265	15	161.0	187.95067497403946	10.113707165109034	0.0	7.0	7	7.147638542378763	1		272.8198757763981	278.0	0.0	278.0	43924.0	37.71039117384589	0.7127523500695269	6.021283158454302	-0.012267313773347317	0.026541845407200348	9.481475165526295	5.609839924759933	-0.13337430469570563	1.6901507516601812	160.5	50.92787578245394	0.7776313787097897	0.9525222551928784
ID7364	7364	15	146.0	188.1689497716895	9.57876712328767	0.0	4.0	4	6.817128675830716	1		175.79591836734724	177.0	0.0	177.0	25842.0	14.598713949509117	0.7686678568942378	10.466864972551488	0.0678283335163707	0.039141772333129134	9.423097645855814	5.154876081951888	3.072639493896828	1.8279969287424207	146.00000000000003	47.55449554920929	0.811296423773619	0.9798657718120807
ID7558	7558	15	160.0	187.66931216931218	12.146560846560845	0.0	14.0	14	7.080523079119721	1		562.1202531645566	573.0	0.0	573.0	88815.0	78.45176680346435	0.8156163949104741	6.437516444263694	0.029160197802757915	-0.0687952804573465	10.014879252993344	5.2233647399342065	-0.03488587794333683	1.9173233636982225	157.49999999999994	50.98848526925167	0.761283121792077	0.9633027522935776
ID7561	7561	15	162.0	187.29589743589742	11.806666666666667	0.0	12.0	12	7.192034239689492	1		474.0	486.0	0.0	486.0	76788.0	75.65268793999711	0.7714837685859179	5.457246739769976	-0.11641718091351999	0.014057295166788712	10.21238506644945	5.2563716605805535	-0.14493679751567404	1.9428582539236803	162.50000000000006	50.883430351397685	0.78869750214533	0.9643916913946591
ID7787	7787	15	167.0	186.3748717948718	12.302051282051282	0.0	17.0	17	7.19203423968949	1		650.9570552147235	689.0	0.0	689.0	106106.0	157.85179600620927	0.7830353258790104	3.6220481063261185	0.11364151973218627	-0.07568626542114493	10.177700486004209	5.351758980955044	3.0171894463284716	1.9017486628644769	162.5	50.812030997200964	0.7909155617431214	0.9848484848484846
ID7596	7596	15	156.0	188.20504385964912	10.528508771929824	0.0	8.0	8	6.955796338302048	1		331.99999999999926	332.0	332.0	332.0	50464.0	7.414073095235972E-13	0.7449515905947436	3.8234541333653156E14	-0.12500426195653858	0.18852753480683782	9.572806373484084	5.447387062730857	2.95677345973501	1.757320760071911	152.0	48.3224755112299	0.8180033884519912	0.990228013029316
ID7404	7404	15	153.0	187.95364238410596	9.785871964679913	0.0	5.0	5	6.93287767191607	1		206.21333333333385	209.0	0.0	209.0	30932.0	24.052120883939956	0.7412245040990654	7.29942008289028	-0.03593210248256309	0.04591459931921581	9.300300925921453	5.289715563277646	3.0379879439927864	1.7581854477178624	150.99999999999997	48.87483478662435	0.7943578773302474	0.9556962025316456
ID7533	7533	15	156.0	187.80990415335464	11.275292864749733	0.0	11.0	11	7.0580094352277	1		441.40127388535115	450.0	0.0	450.0	69300.0	61.80468199348256	0.7727345612995007	6.226282573559888	-0.051651053350449706	-0.07871148348654657	10.12099608202429	5.150545381497216	-0.11053019298590144	1.9650338619251635	156.5	49.972803760081376	0.7875112612783945	0.9842767295597484
ID7117	7117	15	150.0	187.4031903190319	9.279977997799781	0.0	3.0	3	6.944346460023743	1		127.55263157894784	131.0	0.0	131.0	19388.0	21.038844387498624	0.7233851929053657	5.089613398055482	0.05930505337006871	-0.09312222730582362	9.547438550715839	5.352289507780274	3.037671043193688	1.7838045824758453	151.5	47.7524172917519	0.8348948358155287	0.9967105263157895
ID7501	7501	15	153.0	187.8672131147541	12.037704918032787	0.0	13.0	13	6.967227399979714	1		524.0588235294138	531.0	0.0	531.0	80181.0	60.51046400309576	0.7918655846102061	7.654654447174224	6.72958928441348E-4	-0.13529630695712036	9.874835485373204	5.270734851256773	-0.1273704419352667	1.8735215798265044	152.5	49.36725248461738	0.7863244736464641	0.9682539682539683
ID7823	7823	15	178.0	187.17806267806267	12.026115859449193	0.0	19.0	19	7.474181227750319	1		754.3542857142871	772.0	0.0	772.0	132012.0	115.70488704760716	0.7672487317218403	5.6609869736475025	0.16717422599408374	0.08730800541364006	11.182992331082373	5.23731372786535	2.9922661887401256	2.135253473852977	175.5	54.050498478048056	0.7548967883264757	0.9722991689750691
ID7281	7281	15	147.0	186.57796610169493	9.156497175141242	0.0	1.0	1	6.852058684228348	1		48.98648648648658	50.0	0.0	50.0	7250.0	7.07009269391117	0.6928486001695425	5.6715452864994695	0.09479041220809076	-0.03640336515283501	9.462715067339357	5.275016436981586	3.0878863734201167	1.7938740438795697	147.49999999999997	48.33197736319883	0.7934741038803556	0.9703947368421049
ID7249	7249	15	142.0	187.45305164319248	9.078638497652582	0.0	0.0	0	6.7230948110299815	1		13.608391608391617	14.0	0.0	14.0	1946.0	2.316611674057567	0.4596618991190925	3.6997279340881986	-0.0291927679966765	-0.06776675415807956	9.393940199290405	5.093634689691112	-0.12508716885939178	1.8442508683048238	141.99999999999994	47.707687027343	0.7840097892068423	0.9692832764505116
ID7667	7667	15	159.0	188.0478443743428	11.04994742376446	0.0	10.0	10	7.102965363855494	1		396.5874999999992	404.0	0.0	430.0	63454.0	55.03188184014739	0.7494124898385373	6.174237871949377	0.0791135986166535	-0.026589940883142107	10.049085586462732	5.1683450191162414	3.026287269686284	1.9443526988415085	158.49999999999997	51.09590938569903	0.7628986820782431	0.9491017964071853
ID7191	7191	15	158.0	188.39989350372736	10.08359957401491	0.0	6.0	6	7.058009435227701	1		239.90445859872548	243.0	0.0	243.0	37665.0	27.338519701707494	0.7096478674825774	7.28499994838147	-0.021384213448340808	-0.02610092621914254	9.755890236774572	5.224297062452387	-0.17435221502401183	1.8674072550145084	156.50000000000003	49.839388439616954	0.7917330904998234	0.9630769230769233
ID7735	7735	15	161.0	187.57570977917982	12.205573080967403	0.0	16.0	16	7.102965363855494	1		639.6981132075467	652.0	0.0	652.0	101712.0	88.99045281725441	0.7997730600587042	6.388673197854454	0.09979107856836562	-0.08200955134512261	10.020540128766518	5.289332661671926	-0.04176408486223061	1.894480980819816	158.49999999999997	50.87552291736954	0.7695225633187461	0.9753846153846151
ID7767	7767	15	173.0	187.1217008797654	12.2683284457478	0.0	18.0	18	7.366942078931822	1		718.3236994219648	731.0	0.0	731.0	124270.0	95.70071665160165	0.8061838935627397	6.700499096956232	-0.05041269720186192	-0.12804101710939897	10.830066602560288	5.265437373337023	-0.12668537917927536	2.0568218430250984	170.5	53.78803875660998	0.7405643966479463	0.96875
ID7868	7868	15	158.0	187.58045977011494	12.051724137931034	0.0	15.0	15	7.1253369637031625	1		602.4150943396216	614.0	0.0	614.0	95784.0	83.80389268373429	0.7868027880000675	6.330688103749707	0.037826286481779325	-0.09452472712999083	10.219989731593397	5.255773399019112	3.081392405198474	1.9445263248032651	159.49999999999994	51.20887173758116	0.7643286462015573	0.9785276073619629
ID7454	7454	15	161.0	188.24294670846396	10.912748171368861	0.0	9.0	9	7.125336963703163	1		356.8500000000006	366.0	0.0	366.0	57096.0	57.32114101749158	0.7374485021995675	5.284703509605308	-0.019795048949694884	0.027256449080556695	9.991987666130653	5.173605519094305	-0.1453250557177455	1.9313393008518087	159.5	51.20887173758116	0.7643286462015575	0.9522388059701494
ID7329	7329	16	139.0	129.0539393939394	172.82	0.0	7.0	7	6.615709285501534	1		302.0000000000004	302.0	302.0	302.0	41072.0	3.993749312457693E-13	0.8402529009003689	6.905396930247718E14	0.04013714184573446	0.05374993130353848	10.332934714524773	4.636997376780391	0.5088440863531747	2.2283675997460337	137.5	49.44434213199426	0.706772033493597	0.9482758620689655
ID7681	7681	16	145.0	129.55251141552512	173.45890410958904	0.0	10.0	10	6.817128675830715	1		409.41095890411	418.0	0.0	418.0	59774.0	59.5037722632515	0.820814442881875	6.203321075732424	0.07323146222244752	0.04450010430381359	10.632138033288633	4.642574207860113	0.48340695455538074	2.290138521703732	146.0	50.58633951199785	0.7169621201752477	0.9765886287625418
ID7170	7170	16	133.0	128.593984962406	171.88847117794487	0.0	2.0	2	6.506551687525748	1		99.24812030075199	100.0	0.0	100.0	13200.0	8.671099695241175	0.8582388963187163	10.57267185840764	0.011904471038716906	-0.02284777866598988	9.777764370867795	4.466739677164111	0.4655316817124848	2.1890159439682413	133.0	48.697377332496245	0.7047747893029687	0.9236111111111109
ID7876	7876	16	161.0	128.76582278481013	174.07383966244726	0.0	19.0	19	7.091753098990328	1		754.3899371069153	764.0	0.0	764.0	119948.0	85.41439655352931	0.7872257638810393	7.780628648514817	0.00440359968684683	-0.19559623208267252	11.56012028843201	4.976444318085518	0.5074229764787441	2.3229678761640984	157.99999999999997	52.850506398111364	0.7108347408847356	0.9968454258675076
ID7141	7141	16	130.0	128.8037323037323	171.7985842985843	0.0	3.0	3	6.420368389804505	1		138.9999999999998	139.0	139.0	139.0	17931.0	1.9972761014746088E-13	0.8450539407036632	6.375027380185014E14	-0.03379456256431901	-0.07467081992702122	9.671953375976024	4.42130346630407	0.46466472998769226	2.187579624354798	129.5	46.98294703381691	0.7372234195111924	0.9487179487179487
ID7429	7429	16	142.0	129.18060394889665	174.04006968641116	0.0	14.0	14	6.758510832082313	1		572.9650349650334	577.0	0.0	577.0	81934.0	48.251163977409114	0.8235999384457368	10.725981854852552	-0.08597480852186196	-0.06707807330407752	10.770489826413712	4.5805342263378614	0.49362345880526703	2.3513610627520016	143.49999999999997	49.44941743182891	0.7374615911493493	0.9965277777777773
ID7366	7366	16	133.0	129.16666666666666	172.53703703703704	0.0	4.0	4	6.555290583552474	1		169.8540145985399	179.0	0.0	179.0	23270.0	39.558880193286946	0.8232196507302084	3.877381716737771	-0.14255077135458927	-0.10961417045431451	9.791728773269543	4.857074946801029	0.47133060942288885	2.0159723456024867	135.0	48.344437034756965	0.725856245413676	0.9473684210526315
ID7722	7722	16	163.0	129.44040404040405	174.0090909090909	0.0	16.0	16	7.247146419131152	1		627.2743902439031	647.0	0.0	647.0	102873.0	111.57634192028802	0.8122184775508304	5.039387389556317	0.046558625854432635	-0.09043630727359801	11.221891214188254	4.902618332939358	0.4841247493035583	2.288958766949371	165.00000000000003	53.4491042560408	0.7257932845604995	0.9821428571428573
ID7755	7755	16	156.0	127.90042598509054	174.00585729499468	0.0	18.0	18	7.0580094352277	1		674.8076923076926	726.0	0.0	726.0	105270.0	186.4613465222698	0.7767796627260758	3.1643570129802785	0.047136426726041354	-0.03545207854970058	11.296835024225919	4.718600495724226	0.4966400743859898	2.3941071159685126	156.5	53.07709618797749	0.698087555557725	0.9781250000000001
ID7436	7436	16	139.0	129.38929440389293	172.4817518248175	0.0	5.0	5	6.6036697681803656	1		214.20437956204336	219.0	0.0	219.0	29346.0	32.16824765430931	0.8183846082349657	5.993805477068707	-0.04751536846331887	-0.06332470384836697	10.064380820108102	4.572589409306419	0.48425409802015174	2.20102439104295	137.0	48.81694778314427	0.7224190450737086	0.9383561643835616
ID7119	7119	16	143.0	129.00754936120788	172.57781649245064	0.0	6.0	6	6.7585108320823135	1		255.37762237762163	259.0	0.0	259.0	36519.0	30.521939510624087	0.8420039414948614	7.649345494299025	-0.032922413308146645	-0.02857684196958974	10.54208186353981	4.557087863917003	0.4684133696340684	2.313337415987073	143.5	50.635753343788906	0.7033106822500552	0.9318181818181817
ID7503	7503	16	145.0	129.5494699646643	173.1077738515901	0.0	9.0	9	6.711247938722454	1		370.9361702127664	379.0	0.0	379.0	52302.0	54.886533967288145	0.7902772175316097	5.966539911808851	0.06085139136420314	-0.17271329285089204	10.700906141501868	4.583406121589285	0.4320548422211494	2.334706080505769	141.5	49.94727455088327	0.7127590057400024	0.959322033898305
ID7856	7856	16	155.0	128.92967884828352	174.12236987818383	0.0	15.0	15	6.921389879977901	1		607.9999999999982	608.0	608.0	608.0	90592.0	1.825124292475396E-12	0.8016795250862235	2.964588216547455E14	-0.10937516198462419	-0.19926944295219828	10.96806073503655	4.606595572763429	0.5198209622610643	2.3809471792760335	150.5	52.03893863318808	0.6983763170747671	0.9741100323624594
ID7604	7604	16	144.0	129.52625570776254	173.19406392694063	0.0	8.0	8	6.817128675830715	1		330.6849315068486	340.0	0.0	340.0	48280.0	55.69197966458738	0.8148101741636384	5.3318384632360285	-0.05388254124738041	-0.02153433430772947	10.573268677334928	4.524762280165638	0.4641089357859253	2.3367567228190103	146.0	50.917763800825725	0.7076590671003357	0.9480519480519479
ID7636	7636	16	143.0	129.88829151732378	173.5657108721625	0.0	11.0	11	6.6636498349357165	1		454.4142857142859	461.0	0.0	461.0	63618.0	54.901479545825126	0.8165339860014186	7.440954715414603	-0.06118737601493287	-0.008660843959539054	10.75905820170149	4.412841592761858	0.4822981064006	2.4381247265591823	139.5	50.215731863352346	0.6951915398782795	0.9587628865979382
ID7316	7316	16	133.0	128.29182156133828	171.8271375464684	0.0	1.0	1	6.543139895472192	1		60.16296296296313	62.0	0.0	62.0	8122.0	10.552079378730777	0.8493167961578412	5.236963674364998	0.07536852359882495	0.06044819161100052	9.569570760374297	4.7728624533824755	0.5190910021889314	2.004996132581287	134.5	47.10398172659836	0.7617577979143612	0.9781818181818182
ID7258	7258	16	132.0	127.94069912609237	171.59238451935082	0.0	0.0	0	6.5187705746970455	1		16.74436090225563	17.0	0.0	17.0	2227.0	2.076762250360003	0.837766361596024	7.3509659519265025	-0.1182534656847855	-0.18374589341289013	9.639087348930227	4.806782145003251	0.5013311719316851	2.005309801475038	133.5	47.28480354098387	0.7503224687396944	0.9744525547445255
ID7581	7581	16	146.0	129.8716216216216	173.85022522522522	0.0	12.0	12	6.863662517577698	1		476.02684563758453	496.0	0.0	496.0	70928.0	97.83659476107219	0.7816403203826418	4.269205242836528	2.6575042319443797E-4	0.036717285274648744	10.609409834093192	4.6141396283460026	0.4900830012823748	2.299325700704092	148.0	50.113436869588696	0.7405650333918267	0.9736842105263156
ID7517	7517	16	146.0	129.83902161547215	173.9721274175199	0.0	13.0	13	6.828791864299668	1		527.8482758620686	539.0	0.0	539.0	76538.0	76.98893598672377	0.8222372806287418	6.18732632843495	0.06509529484486541	-0.07926863686455804	10.426741532996415	4.733038657330591	0.49023819016875336	2.2029698652148855	146.5	50.223703636659494	0.7298439585673806	0.9543973941368077
ID7774	7774	16	157.0	128.86548767416934	173.9801714898178	0.0	17.0	17	7.0354237471228025	1		669.60759493671	687.0	0.0	687.0	105798.0	108.26017467035817	0.809729585595636	5.534876877043178	0.030281437479557173	-0.22124990009986997	10.780642819569158	5.03649442522438	0.5362087891029046	2.1405052620680447	155.5	51.93435423058904	0.7244873148228319	0.9569230769230769
ID7520	7520	17	175.0	367.7961904761905	127.30285714285715	0.0	13.0	13	7.463526651802306	1		533.863636363636	540.0	0.0	540.0	93960.0	57.39948866236806	0.8251545659388839	8.409844590432	-0.0030983173070722207	-0.07408388432414895	11.878736525457605	4.8613379579258496	-0.2115293218833242	2.4435117715053525	174.99999999999994	57.05625442112479	0.6755249539969335	0.9433962264150939
ID7330	7330	17	152.0	366.9550438596491	126.46710526315789	0.0	7.0	7	6.955796338302048	1		297.0588235294116	303.0	0.0	303.0	45450.0	42.14842746865505	0.7592417872637556	6.0833898239303315	-0.10642193196663999	-0.017578292530503647	10.244225712381075	4.88587569474624	2.9799450881190532	2.0967020760263395	152.0	50.7169709447445	0.7425861362370393	0.9559748427672956
ID7587	7587	17	168.0	367.6111111111111	127.10760760760762	0.0	12.0	12	7.280013464932683	1		487.047904191618	499.0	0.0	499.0	81337.0	76.52653751723196	0.787699978671201	5.608617327748961	-0.04054410099013007	0.03818879213048406	11.333984736738559	4.742297252144125	2.914234414460614	2.3899777120917816	166.50000000000003	54.44493971508096	0.7058445395460003	0.9514285714285716
ID7684	7684	17	166.0	367.3739837398374	126.88617886178861	0.0	10.0	10	7.225151993843567	1		415.83435582822136	421.0	0.0	421.0	67781.0	46.489911796118726	0.814899994312834	8.032361695160413	-0.0314148068394471	-0.11723188133596864	10.952315419935506	5.121123855000275	2.9545981649179445	2.1386546644915927	164.0	53.9039610862434	0.7092712427640172	0.956268221574344
ID7560	7560	17	180.0	367.67359187442287	127.31163434903047	0.0	14.0	14	7.579903327627221	1		561.3846153846146	574.0	0.0	574.0	102172.0	84.38726426268836	0.7980337893404217	5.9052328333363935	-0.0046746665753127975	0.09589406018584357	11.844751723595188	4.944816223864869	-0.21257550801683725	2.395387651906976	180.5	56.8434905534708	0.7019813808851519	0.9626666666666667
ID7753	7753	17	190.0	367.290450928382	127.605216622458	0.0	18.0	18	7.746057935856442	1		713.4920634920635	725.0	0.0	725.0	134850.0	90.85425662738724	0.7802838616794928	6.883942476862019	-0.11389949537915761	0.09464591459047669	11.969484361293258	5.270308191401083	2.9263615364918554	2.271116588745683	188.50000000000003	56.826736861712135	0.7335264552671489	0.9741602067183464
ID7370	7370	17	159.0	368.09766454352444	125.57006369426752	0.0	4.0	4	7.0692752196286115	1		178.4250000000003	183.0	0.0	183.0	28548.0	28.66057050874579	0.7841709244839735	5.472366149628605	-0.03684267898303272	0.05315001117555821	10.54962418383468	5.214659901341776	2.8748893803766373	2.023070417520455	157.00000000000003	51.154979012341755	0.7539346349404712	0.9721362229102168
ID7882	7882	17	179.0	367.13695450324974	127.33565459610028	0.0	19.0	19	7.558877202997176	1		758.4777777777757	767.0	0.0	767.0	136526.0	80.6227476359795	0.8057586184803711	8.39576985271474	-0.0691204292431815	0.16695690669206462	11.761926653705835	5.018103491413668	2.8935737657842227	2.3438987804518834	179.49999999999997	56.688246241413054	0.7019210617472589	0.9547872340425531
ID7149	7149	17	154.0	367.8995584988963	125.26158940397352	0.0	3.0	3	6.93287767191607	1		138.1986754966889	141.0	0.0	141.0	20868.0	19.7413339189798	0.7295594877957816	5.905852383228177	0.12194549369489509	-0.030036740976036935	10.18156783471235	5.125676315254355	-0.24288317657267025	1.9863852511348257	151.0	49.98724270355807	0.7593962493938359	0.9587301587301588
ID7183	7183	17	153.0	367.64657980456025	125.12540716612378	0.0	2.0	2	6.990033442639017	1		103.3246753246752	104.0	0.0	104.0	15912.0	8.380558825863982	0.7716754410525198	10.7401804918831	-0.03978056930120496	-0.06349962566275806	10.554367274881354	4.8386329899583735	2.900638265919908	2.181270473868313	153.5	50.966105761561806	0.7426006783562622	0.956386292834891
ID7634	7634	17	169.0	367.47254901960787	127.03627450980393	0.0	11.0	11	7.356132180109627	1		451.8823529411757	460.0	0.0	460.0	76820.0	60.74476854572332	0.8065092653560341	6.642256816526838	-0.1252987031207408	0.0355044141182039	11.372204771474793	4.884978051844302	2.932099399186469	2.3279950597078463	170.00000000000003	54.400209450672065	0.7218677532705544	0.9523809523809524
ID7799	7799	17	178.0	367.5512104283054	127.26070763500931	0.0	17.0	17	7.54834217738561	1		683.3222222222217	691.0	0.0	691.0	122998.0	72.63405295497031	0.7811000026615407	8.251513165150154	0.05059396151004101	0.036894329820132125	11.666082814414427	5.13474715576027	2.916139383428542	2.2719877845060323	179.0	55.856185973224285	0.7209752230941019	0.9470899470899471
ID7611	7611	17	145.0	367.03767123287673	126.66438356164383	0.0	8.0	8	6.817128675830715	1		341.6438356164375	344.0	0.0	344.0	49880.0	28.46964256792143	0.7887111812378967	10.58276971739561	-0.07274546653449822	-0.07094566873364043	10.12480497212479	4.8025769001943	-0.18137416577350987	2.1082025717724933	146.0	49.16921677300692	0.7588852976518176	0.9573770491803278
ID7131	7131	17	152.0	367.89	125.80333333333333	0.0	6.0	6	6.90988298942671	1		259.493333333333	263.0	0.0	263.0	38924.0	30.26654446160876	0.7664624461084635	7.4401181460375065	-0.09116304366061681	0.13509736755973212	10.463036935364265	4.957447223366624	-0.22361561902732952	2.110569505621236	150.0	50.24264958863597	0.7467170273531283	0.9771986970684039
ID7229	7229	17	150.0	367.48996655518397	125.46321070234114	0.0	1.0	1	6.898356904689457	1		64.25165562913926	66.0	0.0	66.0	9702.0	10.634045039743043	0.8090327601721922	5.404250848920211	0.15549177948519563	-0.08323455464530144	10.464709613287958	4.808822442961166	-0.25520523756809615	2.1761480564967632	149.5	50.623773430699444	0.7330642309772888	0.943217665615142
ID7294	7294	17	154.0	367.3030303030303	124.9448051948052	0.0	0.0	0	7.001408606295148	1		27.450980392156797	28.0	0.0	28.0	4200.0	3.894904188522578	0.8093927288596459	6.305471023588323	-0.09518389736148992	0.08267986742378972	10.625611093381725	4.790130026353639	-0.2529358982073218	2.2182302014607718	154.0	51.14674072738783	0.7397664937528435	0.9506172839506173
ID7870	7870	17	174.0	367.47286821705427	127.38662790697674	0.0	15.0	15	7.399277020331919	1		604.3352601156071	615.0	0.0	615.0	104550.0	80.51428281906215	0.7973728467190735	6.65975521833025	0.18951759235877538	-0.006831355102054399	11.770911594094256	4.953278138431043	2.9229310788477907	2.376388174685201	172.0	55.46968835340438	0.7024685076562218	0.958217270194986
ID7742	7742	17	176.0	367.34245917387125	127.20701248799232	0.0	16.0	16	7.431471271080019	1		651.2138728323716	655.0	0.0	655.0	112660.0	49.7987278431656	0.7865558099495203	11.51458650280604	-0.08078392903827526	0.08377967829143915	11.624738939768207	4.913402652218932	-0.2341771122062149	2.365924342577212	173.49999999999997	55.565162907327775	0.7061617002183688	0.948087431693989
ID7519	7519	17	148.0	366.82207207207205	126.70270270270271	0.0	9.0	9	6.863662517577698	1		375.23648648648526	383.0	0.0	383.0	55535.0	54.15691003535983	0.7716491474327272	6.035640168691331	-0.12464335995173122	-0.00714419504888665	10.303098206387867	4.720969976582409	2.942222324041846	2.1824112963002693	148.0	50.48966997948983	0.7295692406864129	0.9456869009584664
ID7455	7455	17	157.0	368.0981012658228	125.52004219409284	0.0	5.0	5	7.091753098990329	1		216.91139240506348	224.0	0.0	224.0	34272.0	39.33692123909994	0.7597042513863218	4.7612048259217525	-0.2575119919005457	-0.10356343085227805	10.462413083506526	5.501783510838173	2.9115732586005123	1.901640270449795	158.0	50.790907875952996	0.7696530581567255	0.9905956112852663
ID7425	7425	18	136.0	272.0608856088561	423.56765067650673	0.0	9.0	9	6.567418791116007	1		347.39259259259336	358.0	0.0	358.0	46898.0	60.92974867073581	0.9651268993385181	5.60034758699516	0.11477533658100737	-0.20110930814291061	8.660649131883856	5.50640612427234	0.5184308184660924	1.5728315232157604	135.5	45.60817313382222	0.8185850447337452	0.9713261648745519
ID7457	7457	18	138.0	271.94086021505376	423.8596176821983	0.0	13.0	13	6.6636498349357165	1		507.7985611510803	519.0	0.0	519.0	70584.0	75.6920898224039	0.9902787005629962	6.675972028231162	0.04633721678429239	0.002145048592331237	8.721929940200265	5.2134501336842565	0.5667718155056699	1.67296698281386	139.5	45.636965558917055	0.8416868681570348	0.96875
ID7267	7267	18	135.0	271.7276119402985	422.8781094527363	0.0	7.0	7	6.530966601401967	1		272.7067669172931	279.0	0.0	279.0	36270.0	41.5837566544714	0.9699197105054844	6.4578722418995245	0.19567984765540905	-0.04100357217983404	8.604178082845275	5.2871930750393075	0.5701046122199322	1.6273621864624845	134.0	44.15885526474279	0.8635332194354475	0.988929889298893
ID7173	7173	18	135.0	271.7276119402985	422.8781094527363	0.0	6.0	6	6.530966601401967	1		230.84210526315738	238.0	0.0	238.0	30702.0	40.80271123368067	0.9746777602193324	5.584969708338321	0.19567984765540905	-0.04100357217983404	8.604178082845275	5.2871930750393075	0.5701046122199322	1.6273621864624845	134.0	44.15885526474279	0.8635332194354475	0.988929889298893
ID7525	7525	18	135.0	271.9509803921569	424.0992647058824	0.0	14.0	14	6.579524642479541	1		544.3777777777788	561.0	0.0	561.0	73491.0	95.47929889464442	0.9799955545676817	5.643922651468121	0.05344985136929084	-0.013443785861045965	8.620198566145081	5.322333632424375	0.5468844314323	1.6196276222951655	136.0	44.783302464461435	0.8521509627744702	0.9819494584837545
ID7654	7654	18	137.0	272.07343550447	423.2586206896552	0.0	11.0	11	6.445109785487341	1		436.61538461538333	440.0	0.0	440.0	56760.0	38.590552849509216	0.9547156666376381	11.051939155934425	0.09271866748890165	0.04139544733792907	8.747907036451098	5.039571899525059	0.5417616768852302	1.735843284084412	130.5	44.8708012869082	0.814503069925	0.9560439560439561
ID7238	7238	18	128.0	270.88954248366014	422.01503267973857	0.0	0.0	0	6.370597341571143	1		8.578125	9.0	0.0	9.0	1098.0	1.9098145806029088	0.9623220706040665	4.40535913962445	-0.039943924137907226	0.042554273824695815	8.462402657544407	5.0236590630336	0.6726824603292542	1.6845097470516397	127.5	43.80651119980283	0.8349158679450436	0.9732824427480916
ID7625	7625	18	133.0	272.03259532595325	423.0731857318573	0.0	8.0	8	6.567418791116007	1		309.0294117647052	316.0	0.0	316.0	42028.0	46.58404450683062	0.9800763617385571	6.56705410422526	0.007448106449619413	0.06956870450359977	8.475103206254913	5.2512112726778	0.6034941238671252	1.6139330082472807	135.5	44.38954209255358	0.8641474031876988	0.9854545454545455
ID7662	7662	18	138.0	272.085518102372	423.37640449438203	0.0	10.0	10	6.5187705746970455	1		396.0	399.0	0.0	399.0	52668.0	34.597687784012386	0.9751545833255497	11.301874536611383	0.06277700725500551	0.01738015521093497	8.686738069928055	5.160909024150591	0.5548830244859053	1.6831798486038538	133.5	44.9687091115824	0.8296029510814552	0.9638989169675091
ID7278	7278	18	126.0	270.9921875	422.3177083333333	0.0	1.0	1	6.383076486422923	1		48.234375	49.0	0.0	49.0	6174.0	6.100838170116689	0.9790575916230367	7.8225248732373	-0.03163278130334448	-0.016446120100501716	8.32161870077596	5.052817574272083	0.5976239935842611	1.6469264085740887	128.0	43.55737798258015	0.8478057861878542	0.973384030418251
ID7409	7409	18	147.0	271.97086247086247	423.53379953379954	0.0	12.0	12	6.746726148605861	1		462.6853146853135	476.0	0.0	476.0	66164.0	78.76479691795738	0.9809976247030877	5.817917447618155	-0.02883733769164257	0.08961048306712603	8.892783907485502	5.430084033702837	0.6123646820073828	1.637688082226862	143.0	46.38477996850705	0.8352084890811257	0.9761092150170648
ID7221	7221	18	127.0	271.4642401021712	422.4259259259259	0.0	3.0	3	6.445109785487341	1		122.11538461538487	125.0	0.0	125.0	15875.0	18.841087632731313	0.9792995690727601	6.413549353556813	-0.016535622704145058	-0.0015429212752369338	8.54109558051563	5.062396877650725	0.595063554800445	1.687164358492423	130.5	45.51264771817125	0.7916918472904385	0.9560439560439561
ID7126	7126	18	128.0	271.33203125	422.125	0.0	2.0	2	6.383076486422923	1		84.00000000000004	86.0	0.0	86.0	10836.0	13.01201367967311	0.968509703405346	6.352302728448756	0.03517072161975427	-0.04011788822653043	8.285037214142507	5.137323657781729	0.6018413649680538	1.6127146674110748	128.0	45.04489893226112	0.7927360347717801	0.9377289377289377
ID7734	7734	18	147.0	271.81874298540964	424.11728395061726	0.0	18.0	18	6.8752467663563115	1		707.3758389261727	717.0	0.0	717.0	105399.0	82.7882741166712	0.986441294901836	8.486075638052428	0.09200016270088379	-0.05466897994270912	9.354840442527477	5.29177323719266	0.5062274027606224	1.7678082607126824	148.5	48.203585529151674	0.8031148022948251	0.9705882352941176
ID7351	7351	18	128.0	271.54247104247105	422.75096525096524	0.0	4.0	4	6.420368389804505	1		161.47692307692333	164.0	0.0	164.0	20992.0	20.26269929469453	0.9691138037538608	7.844172300662913	0.14769365489331251	-0.029222270694978552	8.49077760305704	5.1430818524086686	0.5615942627593138	1.6509123997473498	129.5	44.0554747910313	0.8384551958146463	0.9736842105263158
ID7863	7863	18	149.0	271.7173423423423	424.11373873873873	0.0	19.0	19	6.863662517577698	1		741.7583892617429	757.0	0.0	757.0	110522.0	106.68637106191615	0.986303258721331	6.904757534299878	0.024081854047319256	0.045583916383831254	9.233634399291878	5.3685900955688775	0.4985993344251154	1.7199365634029553	148.0	47.40591173246908	0.8275734938922227	0.9736842105263158
ID7385	7385	18	128.0	271.7226512226512	422.74581724581725	0.0	5.0	5	6.420368389804505	1		197.46923076923136	199.0	0.0	199.0	25671.0	17.45345458420984	0.9845564432300793	11.226004014690147	0.0727113113076504	0.01547682848298914	8.625142463635257	5.006439072800682	0.515516960571945	1.722809833139588	129.5	43.80444378567188	0.8480926356942805	0.9885496183206107
ID7706	7706	18	143.0	271.467365967366	424.0524475524476	0.0	17.0	17	6.746726148605861	1		666.5454545454562	676.0	0.0	676.0	95316.0	79.66344057599233	0.9812646370023421	8.28789742783717	-0.03291793443081134	0.05515005747840612	8.913909069282138	5.312938192198558	0.5242601745581947	1.6777739071708369	143.0	47.08524202758056	0.8105434250659016	0.959731543624161
ID7709	7709	18	137.0	271.6151079136691	423.63429256594725	0.0	16.0	16	6.651697090182843	1		631.776978417266	641.0	0.0	641.0	87817.0	76.61015968926986	0.9807228915662651	8.166388112224972	0.02201812157927652	0.04695691913706125	9.004496556633393	5.073683087453156	0.5486657663240516	1.7747455647950992	139.0	45.6149427119349	0.8394800829135822	0.9893238434163701
ID7838	7838	18	140.0	272.2297619047619	424.2083333333333	0.0	15.0	15	6.6755811781245455	1		586.3450704225365	599.0	0.0	599.0	83261.0	86.44524735998951	0.9855116824813793	6.733354542558344	0.07518247242102982	-0.06802437093768703	9.000897571979833	5.229648878141354	0.5482982485156922	1.721128469944009	140.0	45.97409026127139	0.8323607855759604	0.975609756097561
ID7456	7456	19	132.0	66.41603053435115	156.0648854961832	0.0	14.0	14	6.457444935117649	1		569.6488549618317	583.0	0.0	583.0	74624.0	87.54409207005953	0.7418556701030927	5.5426522981814665	-0.03735800983981939	0.08582317820305425	9.066991864237972	4.8715733440179365	-0.6751921839977268	1.8612040143810649	131.0	46.5163379944199	0.7607993356077949	0.9424460431654677
ID7808	7808	19	130.0	66.27278401997502	156.38514357053683	0.0	17.0	17	6.518770574697047	1		678.947368421053	700.0	0.0	700.0	90300.0	120.0079742167086	0.7437742538934912	4.826217388444544	-0.022393524292557514	0.043334838515456914	9.3688874320378	4.917328143454499	2.481376778585462	1.905280094945222	133.50000000000003	46.93017149739712	0.7617050715426061	0.9709090909090912
ID7297	7297	19	135.0	65.8206106870229	153.24173027989823	0.0	0.0	0	6.457444935117649	1		28.3203125	29.0	0.0	29.0	3625.0	4.4046031643535235	0.6953514317590183	5.274312601833834	0.07429836171530176	-0.039515830829388095	9.127028875050447	4.913703606030624	2.3960910595790614	1.8574642686727745	131.0	45.817900159204	0.7841710348720892	0.9562043795620438
ID7522	7522	19	135.0	66.64731585518102	155.7896379525593	0.0	13.0	13	6.5187705746970455	1		532.7404580152659	541.0	0.0	541.0	69789.0	66.5885861998606	0.7459571149609177	6.836379603492547	-0.07127506894909932	0.08769685506385387	9.32824386488696	4.65905376722788	2.4693770375772104	2.002175619972987	133.49999999999997	48.03729886232736	0.7269992647764317	0.9501779359430604
ID7331	7331	19	133.0	66.03865652724969	154.44550063371355	0.0	7.0	7	6.469756566762653	1		301.6793893129776	304.0	0.0	304.0	39520.0	26.560603322495613	0.7399425072490912	9.660526113498687	0.11053143986395321	0.1529179904421859	8.92121943262245	4.995574493875641	2.456045845247372	1.7858245219963151	131.5	46.40687213950426	0.767310288752401	0.9528985507246377
ID7237	7237	19	130.0	65.87224383916991	153.48184176394295	0.0	1.0	1	6.395531281654176	1		67.8125	70.0	0.0	70.0	8680.0	12.227341248846702	0.741868583440135	4.724102499774591	-0.0463793279959346	0.07812659861323092	9.387447877597143	4.582567027210992	2.426002122453679	2.0485129452237305	128.5	44.9960924530559	0.7975600479342194	0.9771863117870723
ID7686	7686	19	122.0	65.98915989159892	155.1558265582656	0.0	10.0	10	6.257165172872317	1		412.5123966942142	423.0	0.0	423.0	49914.0	66.04785079804877	0.6648566651245853	4.988379520404373	-0.0360802553267617	0.023086878935123987	8.585297604964632	4.741366483297812	2.493544522544988	1.8107222116678083	123.0	43.58492774516486	0.8136587792296066	0.9723320158102767
ID7591	7591	19	124.0	66.37190082644628	155.78787878787878	0.0	12.0	12	6.206085419025319	1		496.8595041322324	501.0	0.0	501.0	60120.0	45.545454545454525	0.7589147702615069	9.413838988689314	-0.15022210939528693	0.16963282351202968	9.044938270493967	4.55279819112285	2.5228608839065396	1.9866767404999401	121.00000000000001	44.816947783144265	0.7570258026945733	0.9379844961240311
ID7879	7879	19	135.0	66.31716417910448	156.16417910447763	0.0	15.0	15	6.530966601401967	1		604.9318181818192	619.0	0.0	619.0	79851.0	92.60267197947184	0.7266794526604903	5.498497920116393	-0.02673648623336087	0.14748361042320673	9.18510686125249	4.826888402257831	2.5001286336873934	1.9029043341785268	134.0	47.38701732245447	0.7498871554682778	0.9403508771929825
ID7754	7754	19	130.0	66.70384615384616	155.97179487179486	0.0	16.0	16	6.432750982580686	1		654.8837209302307	660.0	0.0	660.0	84480.0	58.10975981749112	0.7435272993694979	9.61198926567879	0.033818761702494475	0.019527297842327793	9.124816628030413	4.780037051850225	-0.6810182721684179	1.9089426565215515	129.99999999999997	47.17323895289087	0.734111155732216	0.9285714285714284
ID7786	7786	19	134.0	66.57777777777778	156.24444444444444	0.0	18.0	18	6.555290583552474	1		728.0518518518525	739.0	0.0	739.0	98287.0	89.61195936631717	0.8173531179216939	7.307969674052626	-0.07773712145629133	0.0964936715477855	9.827651263949903	4.658765280168832	2.4688370301643343	2.1094969746133576	135.0	47.53138741718903	0.7509009432739683	0.9574468085106383
ID7371	7371	19	132.0	66.30842911877394	153.80012771392083	0.0	4.0	4	6.445109785487341	1		182.58461538461555	184.0	0.0	184.0	23736.0	16.137867555249255	0.7701886000287267	9.845223424778435	-0.07312782079638229	0.06832916932641793	9.113899409535597	4.796749737697729	2.4618311634537244	1.900015616389015	130.5	45.2629656456321	0.800450286380066	0.9560439560439561
ID7122	7122	19	136.0	66.13930348258707	154.41169154228857	0.0	6.0	6	6.530966601401966	1		258.0597014925381	260.0	0.0	260.0	34580.0	22.460579065115326	0.7721821722641709	10.012456557212523	0.004895579330995947	-0.10257588467090548	9.043486904930282	4.931437621422328	2.489590494563193	1.833843921221892	133.99999999999997	48.88402720467755	0.7046617664029102	0.9178082191780822
ID7443	7443	19	136.0	66.02292441140025	154.41573729863694	0.0	5.0	5	6.543139895472192	1		217.6766917293239	221.0	0.0	221.0	28951.0	26.997909254680064	0.7328665274224682	6.819798834494412	0.12235757081505065	-0.041423487344301145	8.880020368915847	5.06892193488228	2.4716452569345577	1.7518558152981452	134.5	45.42095493984482	0.8192559929921095	0.9676258992805755
ID7381	7381	19	130.0	66.07385620915032	155.2032679738562	0.0	9.0	9	6.370597341571143	1		380.9763779527554	384.0	0.0	384.0	48384.0	34.07448996157894	0.7707938541276256	9.733497406008807	-0.009914461370378158	-0.07208665525511534	9.285281796294326	4.634190400649542	2.514738320010715	2.0036470221406684	127.49999999999999	46.075364917768454	0.7547141311701593	0.9444444444444443
ID7638	7638	19	125.0	66.33794466403162	155.46574440052703	0.0	11.0	11	6.345565428096185	1		444.7716535433081	463.0	0.0	463.0	56486.0	90.39799030077326	0.7199875472744224	4.119153757255159	-0.056823351248436335	0.19687492432965212	9.245393441865781	4.679325559101027	2.4751515695727955	1.9757961537606648	126.5	45.04415898809854	0.7834718990467248	0.9730769230769231
ID7830	7830	19	136.0	66.24114774114774	156.37789987789986	0.0	19.0	19	6.591608260818253	1		773.2720588235311	779.0	0.0	779.0	105165.0	66.79869891300737	0.7500020089536452	9.922433327934833	0.02053247337092882	0.013955457237146019	9.668442053324057	4.887376990556419	-0.6509938966257561	1.9782476514510339	136.5	46.6283962025232	0.788935610363899	0.9927272727272727
ID7160	7160	19	132.0	66.27443609022556	153.58521303258144	0.0	3.0	3	6.506551687525748	1		143.9097744360899	145.0	0.0	145.0	19140.0	12.57309455809973	0.7828145618256613	10.051498899598545	-0.014662319128280508	0.03067283651976707	9.425115677813842	4.744975503559753	-0.6634019317823739	1.9863360033667141	133.0	46.28941420561733	0.780006344797583	0.9672727272727275
ID7192	7192	19	131.0	65.96666666666667	153.43071895424836	0.0	2.0	2	6.370597341571143	1		105.15873015872988	106.0	0.0	106.0	13250.0	9.443230547572318	0.7555057805044939	9.584959095170262	-0.07885794180657507	0.0980346607182182	9.359551153232303	4.556801972463173	2.3897711834825675	2.0539736441899867	127.49999999999999	45.19116299404283	0.7845362454369761	0.9695817490494295
ID7613	7613	19	125.0	66.01333333333334	154.98266666666666	0.0	8.0	8	6.307831305050399	1		336.6532258064523	345.0	0.0	345.0	41745.0	53.22418368887352	0.7718347167042358	5.510675889760368	0.08908682864079563	0.013371081014194108	8.92889267101112	4.67531820874498	-0.6468039228004699	1.9097935739026304	124.99999999999997	45.4565877245351	0.7601971094134385	0.950570342205323
ID7840	7840	20	81.0	475.8395445134576	8.698757763975156	0.0	19.0	19	5.062010059037334	1		727.5802469135814	746.0	0.0	746.0	58934.0	116.48764571806853	0.5566720817732507	4.467178763679119	1.3767296752299027	0.48869537421093306	7.034843528164114	5.115258599488054	0.7692994215940242	1.3752664486734212	80.5	36.717659075489706	0.7503359835393931	0.9640718562874252
ID7137	7137	20	55.0	476.9761904761905	5.8690476190476195	0.0	6.0	6	4.222008245644752	1		265.0000000000001	265.0	265.0	265.0	14840.0	1.1471569885304984E-13	0.39373258616911394	1.3051935521744848E15	0.6314747144424406	0.35598442081793696	6.280958398549877	3.858710415378193	1.352235717035247	1.6277351038103953	56.0	32.313755207963354	0.673942787213492	0.9491525423728814
ID7201	7201	20	67.0	476.4185185185185	5.423456790123456	0.0	2.0	2	4.635290424278275	1		109.00000000000013	109.0	109.0	109.0	7412.0	1.2884861774115826E-13	0.33089133089133144	4.206486724512758E14	0.9474588730343343	0.46299470327161435	6.634194867487614	4.337915692493124	1.097907257798007	1.5293508075706177	67.5	34.20010472533603	0.7252016190346061	0.9782608695652174
ID7333	7333	20	59.0	476.94262295081967	6.5	0.0	7.0	7	4.406461512053774	1		300.0	305.0	0.0	305.0	18300.0	39.05124837953327	0.3894688888045253	4.306656889283868	0.4935164135477573	0.28824953166066436	6.864265925635339	3.548326591428473	1.352094214518567	1.9345079289536158	61.0	32.91930648342735	0.7073564931455895	0.9838709677419355
ID7559	7559	20	61.0	476.7123655913979	7.809139784946237	0.0	12.0	12	4.442433223290478	1		477.1774193548383	485.0	0.0	485.0	29585.0	61.59506159509245	0.5959254497559044	5.785532246016227	0.9769830300632256	0.4196689928160355	6.383740438454314	4.308552983586356	1.16925244486331	1.4816437125813438	62.00000000000001	32.91930648342735	0.7189525012299435	0.9763779527559058
ID7848	7848	20	66.0	476.4398496240602	8.783208020050125	0.0	15.0	15	4.600826820390231	1		594.9850746268654	604.0	0.0	604.0	39864.0	73.7903443912082	0.6181349693051812	6.1603459207069875	1.002857141192298	0.4182871134009815	6.26936387603462	4.615837646080909	1.1324590429644261	1.3582288539454248	66.5	34.35848547237225	0.7078862647377054	0.95
ID7530	7530	20	69.0	476.4148936170213	8.06501182033097	0.0	14.0	14	4.737177110469614	1		547.1408450704226	563.0	0.0	563.0	38847.0	93.81445148721522	0.5873699023989964	4.316114290461884	0.8518317107094199	0.2632891487347522	6.352468195553033	4.612331020009714	1.2592013096369923	1.3772793340274294	70.5	33.72796877033645	0.778786844846216	0.9929577464788732
ID7660	7660	20	62.0	476.77272727272725	7.3347107438016526	0.0	11.0	11	4.38836508441576	1		431.37704918032836	446.0	0.0	446.0	26314.0	80.08207538403468	0.5211918573402189	3.6911809969673985	2.3003507654660518	0.13681518001035772	6.160616791794299	5.965589014262939	0.5096290052278112	1.0326921242923497	60.5	32.0871423734539	0.7384194986230344	0.9918032786885246
ID7437	7437	20	63.0	476.74793388429754	6.7837465564738295	0.0	9.0	9	4.38836508441576	1		356.0655737704916	362.0	0.0	362.0	21720.0	46.34935053570833	0.5145884864258033	5.220135093473433	0.8049473110921199	0.4413102636482742	6.44613273560709	4.071807942528735	1.2800436066399357	1.5831131592134517	60.5	32.35848547237225	0.7260873422510736	1.0
ID7374	7374	20	66.0	476.68461538461537	5.92051282051282	0.0	4.0	4	4.54864184146723	1		175.66666666666674	187.0	0.0	187.0	11594.0	44.961293895059825	0.3401799687010955	1.9834724371507895	0.5779439640687917	0.29062056719352736	6.588652568959763	4.110294356055422	1.3503430717158547	1.6029636805094363	64.99999999999999	34.018910285980674	0.7058012526810472	0.9558823529411763
ID7247	7247	20	70.0	476.38028169014086	5.666666666666666	0.0	0.0	0	4.753945931439391	1		12.458333333333323	13.0	0.0	13.0	897.0	2.6159720677321676	0.28547639952768744	2.1152560352153866	0.6539888823320995	0.4069630781858989	6.672457746266412	4.336840793441043	1.273800688096125	1.5385526156177354	71.0	34.953369389717764	0.7302811981569912	0.9659863945578231
ID7474	7474	20	61.0	476.8103448275862	5.614942528735632	0.0	5.0	5	4.296739856991561	1		225.1833333333332	229.0	0.0	229.0	13511.0	29.563772876049907	0.35082284841558337	3.956360476016601	1.0412070154391067	0.52502463450189	6.415922367164883	4.176793246518209	1.131672617335891	1.5360880916270443	57.99999999999999	32.128990204491956	0.7060634091310225	0.9999999999999999
ID7668	7668	20	62.0	476.6627296587926	7.1141732283464565	0.0	10.0	10	4.495851173323102	1		398.671875	405.0	0.0	405.0	25515.0	50.625	0.48905463358631585	5.172819254074723	0.5471172385131386	0.40673124282211287	6.348860540338149	4.2505452745223815	1.477387982814324	1.493657902762028	63.5	32.908639125308866	0.73682396518962	0.9844961240310077
ID7701	7701	20	66.0	476.4398496240602	8.783208020050125	0.0	17.0	17	4.600826820390231	1		660.9850746268655	671.0	0.0	671.0	44286.0	81.9756971630807	0.645600631042328	6.326682362970617	1.002857141192298	0.4182871134009815	6.26936387603462	4.615837646080909	1.1324590429644261	1.3582288539454248	66.5	34.35848547237225	0.7078862647377054	0.95
ID7511	7511	20	64.0	476.66	7.817333333333333	0.0	13.0	13	4.460310290381928	1		527.4920634920635	536.0	0.0	536.0	33232.0	67.52965251098172	0.6000024650976834	5.85846437500515	0.8321455390973429	0.3845290496283406	6.239216993560121	4.276474795608238	1.2537330979614847	1.4589626483868297	62.5	34.35848547237225	0.6653066397910765	0.9259259259259259
ID7223	7223	20	71.0	476.2291666666667	5.418981481481482	0.0	1.0	1	4.787307364817192	1		63.19444444444449	65.0	0.0	65.0	4550.0	10.756771714375104	0.3379073756432249	2.9675535694075803	0.6785310072780716	0.5825797884154398	6.7904121671587845	4.604108164030052	1.179980736888507	1.4748593919251074	71.99999999999999	35.124004883870015	0.7333888496484529	0.9729729729729728
ID7163	7163	20	67.0	476.4185185185185	5.423456790123456	0.0	3.0	3	4.635290424278275	1		145.99999999999991	146.0	146.0	146.0	9928.0	8.589907849410551E-14	0.3396316182967441	8.61820998867986E14	0.9474588730343343	0.46299470327161435	6.634194867487614	4.337915692493124	1.097907257798007	1.5293508075706177	67.5	34.20010472533603	0.7252016190346061	0.9782608695652174
ID7580	7580	20	63.0	476.74793388429754	6.7837465564738295	0.0	8.0	8	4.38836508441576	1		313.37704918032824	324.0	0.0	324.0	19116.0	58.176216198267205	0.5018280722554409	3.599866915432454	0.8049473110921199	0.4413102636482742	6.44613273560709	4.071807942528735	1.2800436066399357	1.5831131592134517	60.5	32.35848547237225	0.7260873422510736	1.0
ID7710	7710	20	73.0	476.07657657657654	8.657657657657657	0.0	18.0	18	4.853342309955122	1		707.0000000000005	707.0	707.0	707.0	52318.0	4.578514644021785E-13	0.621082312113654	1.183229246521257E15	1.1367977099220656	0.41085749837275465	6.627456996411751	4.850945829261422	0.9474818582892137	1.3662195435030886	74.00000000000001	36.313755207963354	0.7051788210078416	0.9610389610389612
ID7711	7711	20	61.0	476.39344262295083	8.579234972677597	0.0	16.0	16	4.406461512053774	1		642.0000000000006	642.0	642.0	642.0	39804.0	5.730745446928311E-13	0.5881422604322969	8.297492902536531E14	0.4359881835352712	0.4660895503673676	5.814404520998571	4.193295344941303	1.2554884742879278	1.3865955156278076	61.0	30.953369389717764	0.8000623583385233	0.991869918699187
ID7842	7842	21	157.0	270.7172995780591	11.352320675105485	0.0	19.0	19	7.091753098990329	1		718.8113207547182	747.0	0.0	747.0	114291.0	142.79560367179195	0.9869313278264085	5.000738498187486	-0.04972779136550576	0.10687957747636705	9.050695288847933	5.8732275236681835	0.17004374113948706	1.5410087983779028	158.0	48.70078001792096	0.8371342613638755	0.9663608562691132
ID7493	7493	21	150.0	270.8265536723164	11.37005649717514	0.0	14.0	14	6.852058684228348	1		534.3175675675691	553.0	0.0	553.0	79079.0	100.25098009001748	0.9814622002677336	5.279935388519748	0.046244394802489194	0.024840518830507707	8.81741602625106	5.500410061607469	0.2578385676196393	1.6030470324014736	147.5	46.44493971508095	0.8592609540417188	0.9672131147540983
ID7270	7270	21	144.0	271.1296296296296	10.275462962962964	0.0	7.0	7	6.770275002573076	1		270.34482758620754	280.0	0.0	280.0	39200.0	51.26746034690496	0.9952164948453608	5.260582006854589	0.12024004110643026	-0.05024240019119954	9.099875843849885	5.305938686782961	0.184762789820609	1.7150359966498636	144.0	46.44562784582615	0.8388468540793681	0.9664429530201343
ID7431	7431	21	136.0	271.3241082410824	10.552890528905289	0.0	9.0	9	6.567418791116007	1		354.7058823529407	360.0	0.0	360.0	48240.0	43.49442154900264	0.9753404290040072	8.05339686327039	-0.016839989354114675	0.054876563923047135	8.623473348490494	5.1835002168617335	0.2070384730781944	1.66363904460516	135.5	45.85984140819926	0.8096252835841404	0.9575971731448764
ID7720	7720	21	153.0	270.80960086299893	11.28640776699029	0.0	18.0	18	7.012765318716695	1		697.2387096774197	711.0	0.0	711.0	108072.0	98.27109891235119	0.9868860780912898	7.0482245095032	-0.020890017500407393	0.06424219174929485	9.07539292985478	5.694440569584315	0.2103755247206951	1.5937286233750736	154.5	48.30243438025279	0.8321474935552422	0.9596273291925466
ID7177	7177	21	145.0	270.9032073310424	9.873424971363114	0.0	6.0	6	6.805445498991345	1		237.3402777777784	239.0	0.0	239.0	34177.0	19.916666666666682	0.9862533113768168	11.834192439862564	0.016727267110437906	0.010797359961528566	8.908105078768376	5.292430513596899	0.178285035903335	1.6831784670355838	145.50000000000003	47.20887173758116	0.8203999306126396	0.9635761589403977
ID7433	7433	21	143.0	271.1482122260669	11.23356401384083	0.0	13.0	13	6.782018766824356	1		495.310344827587	513.0	0.0	513.0	71820.0	93.92931127843588	0.9857668711656443	5.235428271793406	0.09816611597990924	0.111625890181652	9.079247088165017	5.54088387429345	0.16496232617718487	1.6385918373578554	144.5	46.417128105738286	0.8427935011274039	0.9763513513513515
ID7210	7210	21	136.0	270.5753086419753	9.51604938271605	0.0	3.0	3	6.555290583552473	1		121.09629629629602	122.0	0.0	122.0	16348.0	10.500088183051234	0.9705882352941175	11.360751148875046	0.027397267405983222	0.051712977085807736	8.605703167153607	5.179437383218235	0.13151961789139813	1.661513120138633	134.99999999999994	46.55859019770827	0.7826074716757312	0.9407665505226477
ID7818	7818	21	143.0	271.07375145180026	11.47096399535424	0.0	15.0	15	6.758510832082314	1		585.8068965517256	594.0	0.0	594.0	84942.0	69.51911173592269	0.9767204771499444	8.32732075241337	-0.0016391986270409358	0.1362720300442397	8.712739030952621	5.589914406163906	0.21752618207866714	1.5586533885644522	143.50000000000003	46.80935520071364	0.8229935803602013	0.9663299663299665
ID7403	7403	21	141.0	271.1170212765957	11.101654846335697	0.0	12.0	12	6.699380116989518	1		463.9859154929573	474.0	0.0	474.0	65886.0	68.4057550060683	0.9856136973810852	6.733705567966256	0.2581596649333611	0.09253359649914814	9.271314972841239	5.165768814082708	0.19777733381295892	1.7947599489094748	141.00000000000003	46.94699110758692	0.8039211429486567	0.9624573378839594
ID7115	7115	21	138.0	270.3547008547008	9.41941391941392	0.0	2.0	2	6.591608260818253	1		80.80291970802918	82.0	0.0	82.0	11070.0	9.871110117004836	0.9755215080180463	8.084369210848415	-0.02417654488186438	-0.042595241491079135	8.61862822220167	5.353167119871428	0.18442163838811018	1.610005447094779	136.5	45.254290132735264	0.837573641637019	0.978494623655914
ID7697	7697	21	145.0	271.0452462772051	11.395761741122564	0.0	17.0	17	6.805445498991345	1		657.9251700680263	667.0	0.0	667.0	96715.0	77.53356219236952	0.9590500731248692	8.308306422838845	0.0031015466384857206	0.18078542867965863	8.72262585250201	5.604311054528016	0.2307338228895739	1.5564135836918873	145.50000000000003	46.80935520071364	0.8344638741631311	0.97
ID7571	7571	21	134.0	271.07921419518374	10.541825095057034	0.0	8.0	8	6.469756566762653	1		313.70454545454595	321.0	0.0	321.0	41409.0	48.021741042666456	0.9593427853657128	6.396999214963627	0.02038355239269552	0.028668999314557894	8.564223056939708	5.094613956354961	0.20834925122760936	1.6810347418486533	131.5	44.60332046211718	0.8306178034510654	0.9704797047970479
ID7635	7635	21	139.0	271.213768115942	10.797101449275363	0.0	10.0	10	6.627726932618988	1		392.23188405797174	398.0	0.0	398.0	54128.0	47.73838221568049	0.9710144927536232	8.095451713673743	0.01911482651073334	0.04071778064709428	8.624266549992214	5.230232708733798	0.22499362610197338	1.6489259714182178	137.99999999999997	46.48966997948985	0.8023724786254653	0.9484536082474225
ID7349	7349	21	146.0	270.7087658592849	9.654555940023068	0.0	4.0	4	6.782018766824355	1		158.625	162.0	0.0	162.0	22842.0	23.2185948509626	0.9813288600393845	6.767428921518236	-0.03169418957952641	0.02320262871239956	8.653408475889492	5.58723664852863	0.1562563058361294	1.5487814496220278	144.49999999999997	46.22455324675147	0.8498304071341289	0.9763513513513513
ID7225	7225	21	134.0	269.96153846153845	9.217948717948717	0.0	0.0	0	6.591608260818253	1		5.955882352941163	6.0	0.0	6.0	810.0	0.5144957554275261	0.995091891696816	11.547676099586507	0.11329406369936121	-0.014995700208765207	8.763053193787325	5.172776576042639	0.1714818458751668	1.6940714652886433	136.5	45.74992791079917	0.8195240202186349	0.9715302491103203
ID7386	7386	21	141.0	271.2663107947805	9.717081850533807	0.0	5.0	5	6.687491234298747	1		195.74468085106398	200.0	0.0	200.0	27600.0	28.963870167434205	0.961952947128763	6.627177685722147	0.01838234059075563	0.028818585414157185	8.565709221124134	5.369984086600824	0.21414151348491073	1.5951088649400802	140.49999999999997	46.44493971508095	0.8184824680871965	0.9590443686006824
ID7772	7772	21	153.0	271.0158469945355	11.065027322404372	0.0	16.0	16	6.967227399979714	1		612.5555555555536	629.0	0.0	629.0	93721.0	100.69461968123507	0.9866232432077988	6.042338382305875	0.04138238501000098	0.055141671075612665	9.337404655331728	5.439085483507498	0.2311089531391156	1.7167232770370662	152.5	48.12974566630065	0.8272800935936707	0.9651898734177213
ID7262	7262	21	137.0	270.0092250922509	9.363468634686347	0.0	1.0	1	6.567418791116007	1		42.36296296296294	43.0	0.0	43.0	5719.0	5.214227676253883	0.9608301825204689	7.962198254124883	-0.09964529591213915	0.1310265155579441	8.377945654938822	5.513041740483104	0.22021977101027046	1.5196593911884058	135.5	45.730073312661716	0.8142267457190563	0.9475524475524476
ID7647	7647	21	142.0	271.19304556354916	10.78896882494005	0.0	11.0	11	6.651697090182843	1		420.539568345325	433.0	0.0	433.0	58455.0	72.65037041579	0.9708029197080291	5.7027837593507975	0.06995028867654195	-0.19624081668854812	8.779710644977378	5.483893131690829	0.2535659980008302	1.6009995880919659	139.0	46.19051527122882	0.8186891793104342	0.9686411149825784
ID7553	7553	22	132.0	146.94074074074075	279.5234567901234	0.0	14.0	14	6.555290583552474	1		549.8518518518525	571.0	0.0	571.0	74230.0	108.23644091555973	0.9847328244274811	5.04102146751008	-0.06895711124278453	0.02594083094326918	8.808866255959314	5.18808154452828	-0.6882184298571945	1.6979043564282006	135.0	44.68855594909713	0.849475758731402	0.989010989010989
ID7234	7234	22	111.0	145.70524691358025	277.75154320987656	0.0	1.0	1	5.863230142835039	1		67.36448598130835	68.0	0.0	68.0	7208.0	6.573808125510533	0.9632996055565085	10.055849738832354	-0.04314948664332147	0.06355252281394937	8.061757379467384	4.490665974237279	2.493359163848591	1.7952253464669323	108.0	42.06874549917037	0.76685719492724	0.9515418502202643
ID7683	7683	22	126.0	146.832	278.9053333333333	0.0	10.0	10	6.3078313050504	1		416.58536585365937	420.0	0.0	420.0	51240.0	37.870124656032246	0.9787206435707798	10.882070486874303	-0.004764945474428385	0.04750353415202827	8.57730452804595	4.805909994585055	2.4636382396918703	1.7847409830209522	125.0	44.623085299954255	0.7888613666837656	0.9398496240601504
ID7300	7300	22	109.0	145.75652841781874	277.6689708141321	0.0	0.0	0	5.876786762418838	1		29.449541284403626	30.0	0.0	30.0	3210.0	4.044855531303085	0.9875593853879846	7.235168045109528	-0.005026561882211914	0.012657613987110945	8.090538715048014	4.524053077231459	-0.623715709099133	1.788338593056274	108.5	41.962402565886336	0.7743172073039637	0.9559471365638766
ID7335	7335	22	118.0	146.71745350500714	278.5071530758226	0.0	7.0	7	6.089589620032832	1		303.3391304347826	306.0	0.0	306.0	34884.0	28.534647132153594	0.9659536673821333	10.4464551522269	0.006598180749073406	-0.004615390148416979	8.29893760369366	4.686520000046295	-0.627586767737461	1.7708102394978962	116.5	42.204777089082185	0.8218878640836437	0.9748953974895398
ID7819	7819	22	127.0	146.41733333333335	279.5213333333333	0.0	19.0	19	6.307831305050399	1		762.7983870967752	769.0	0.0	769.0	94587.0	69.05823862929532	0.9527529053152982	10.778473385230772	-0.11532745073188046	0.05199133577927398	8.938464767335562	4.716855852239651	-0.6795575985249825	1.8950048607254792	124.99999999999999	44.826045262862884	0.7817340454128815	0.9652509652509651
ID7564	7564	22	123.0	147.13967611336034	279.0991902834008	0.0	11.0	11	6.269870089858174	1		447.00799999999896	458.0	0.0	458.0	55876.0	70.37852678380023	0.9944844018885409	6.3339182138319	0.013168651635352885	-0.013052414710991334	8.512457512417118	4.826273293685422	2.4899063957497822	1.7637744475752355	123.50000000000001	43.95509501654304	0.8032641325582347	0.9573643410852715
ID7375	7375	22	111.0	146.64114114114113	278.10360360360363	0.0	4.0	4	5.944106103225343	1		184.6126126126123	188.0	0.0	188.0	20492.0	25.12049911605022	0.9758308157099698	7.259185158380971	0.09008289093347684	0.12024485999330434	8.118807489778089	4.650914329374356	2.580899529411203	1.7456368607998498	111.0	41.91264401350746	0.7940406302901097	0.9652173913043478
ID7763	7763	22	128.0	146.66993464052288	279.84640522875816	0.0	18.0	18	6.370597341571143	1		717.4285714285727	729.0	0.0	729.0	90396.0	91.47724775671206	0.9583797844667411	7.676023599578851	-0.08568822191375314	0.07677015213638139	8.707310659098917	4.956585582422719	2.5182139126609213	1.7567154877698872	127.5	44.676913044081765	0.802700868877386	0.9550561797752809
ID7732	7732	22	132.0	146.7860696517413	279.32462686567163	0.0	16.0	16	6.530966601401967	1		617.2444444444424	651.0	0.0	651.0	83328.0	144.88242617010346	0.9843813270087349	4.226780650195825	0.00807549506608287	0.026714670126302218	9.080190075824017	4.947239243979485	2.4878755010871	1.8354054914312266	134.0	45.56764096844829	0.8109639910419438	0.9745454545454545
ID7509	7509	22	128.0	147.03986928104575	279.5653594771242	0.0	13.0	13	6.370597341571143	1		517.3125	534.0	0.0	534.0	66216.0	93.27714609834484	0.9786408577030579	5.4861046642119575	-0.0525288811645915	0.08457857824961182	8.663625274921236	4.892969869914488	2.45082347650498	1.7706271457323823	127.5	46.63287091041807	0.7367764610832411	0.9340659340659341
ID7800	7800	22	130.0	146.4732262382865	279.60843373493975	0.0	17.0	17	6.295203001483109	1		680.8387096774201	692.0	0.0	692.0	84424.0	87.52610640481247	0.9573874009321508	7.609349742035312	-0.06423453916674966	0.10371431248033192	8.975007533078557	4.709599675787149	2.492478649210969	1.9056837419156014	124.50000000000001	44.6357533437889	0.7852600031411509	0.9613899613899615
ID7609	7609	22	118.0	146.71745350500714	278.5071530758226	0.0	8.0	8	6.089589620032832	1		337.0347826086957	343.0	0.0	343.0	38759.0	45.034670938901364	0.9712991502052736	7.374935037162547	0.006598180749073406	-0.004615390148416979	8.29893760369366	4.686520000046295	-0.627586767737461	1.7708102394978962	116.5	42.204777089082185	0.8218878640836437	0.9748953974895398
ID7513	7513	22	128.0	147.12273901808786	278.86046511627904	0.0	9.0	9	6.407961869245868	1		368.125	380.0	0.0	380.0	47120.0	66.3769953508821	0.9736777165419099	5.472007844833231	0.08952748582407237	-0.07222515535673774	8.85830112328127	4.925264976152542	-0.6327348333255438	1.7985430562968592	129.0	44.997597188774506	0.8006098463799318	0.9662921348314607
ID7866	7866	22	134.0	147.16413181242078	279.5659062103929	0.0	15.0	15	6.469756566762653	1		608.2846153846159	613.0	0.0	613.0	79077.0	53.76365658352068	0.9797706694157808	11.198441308366268	-0.04112503691108834	0.09017713696183592	8.803010931250444	4.911099865873657	-0.7054390491620548	1.7924723934898925	131.5	46.68826853294543	0.7580888003402646	0.9392857142857141
ID7451	7451	22	116.0	146.9340425531915	278.29290780141844	0.0	5.0	5	6.115669352294596	1		223.00000000000057	223.0	223.0	223.0	25422.0	5.709438440277675E-13	0.96105702364395	3.8282509478295425E14	0.06283415902463961	0.026273825451571396	8.354184100793516	4.746965812875307	2.5479572081715838	1.7598997823271163	117.5	42.41404300065625	0.820783062657387	0.9710743801652892
ID7196	7196	22	115.0	146.29093567251462	277.69883040935673	0.0	2.0	2	6.023896332520351	1		104.18421052631564	107.0	0.0	107.0	11877.0	17.203398403450738	0.9821428571428571	6.001466199514282	-0.05327910936228062	0.009900737168559656	8.347579229789673	4.568359444593643	2.512127485259485	1.827259726611156	114.0	42.43427235696248	0.7955751261875723	0.9620253164556962
ID7134	7134	22	113.0	146.8125925925926	278.3325925925926	0.0	6.0	6	5.984134206021491	1		259.2432432432435	264.0	0.0	264.0	28776.0	35.275594503389634	0.9586311544144073	7.193859983374721	0.09179522973589922	-0.1836356749982674	8.2561141029959	4.831505850524049	-0.673251202173819	1.7088076385337296	112.5	42.02350915102306	0.8005302661997492	0.9868421052631579
ID7166	7166	22	116.0	146.40538573508007	277.8056768558952	0.0	3.0	3	6.037092178196722	1		143.16521739130437	147.0	0.0	147.0	16464.0	23.533451530982482	0.9881143093380189	6.047107964908735	-0.01626427727475556	0.02503605069126047	8.070038383884059	4.751169086742742	-0.6506409726892337	1.6985373992270676	114.5	42.996796000672376	0.7782930672224886	0.9662447257383966
ID7583	7583	22	122.0	147.23417721518987	279.16385372714484	0.0	12.0	12	6.141638341092643	1		492.7881355932212	497.0	0.0	497.0	58149.0	45.75255850954654	0.9448256513963085	10.46515958380705	-0.11661956616385917	0.03576697085807028	8.729933323212931	4.646121632876015	2.4322649320670595	1.8789721864877178	118.5	43.04358235938001	0.8037322531396742	0.9793388429752066
ID7392	7392	23	158.0	121.23628691983122	153.38396624472574	0.0	5.0	5	7.091753098990328	1		197.26415094339654	205.0	0.0	205.0	31365.0	39.18754853108064	0.9869313278264086	5.000738498187506	-0.050784273680770924	0.02286806808010928	9.531320352828118	5.406044395868763	-0.14581345633766016	1.7630858451905875	157.99999999999997	49.746190925571916	0.8023193866040135	0.9461077844311374
ID7746	7746	23	164.0	120.77051671732522	155.43009118541033	0.0	18.0	18	7.236157563046397	1		708.8727272727273	722.0	0.0	722.0	116964.0	96.75901443077107	0.983624250995571	7.265686348786756	-0.060486238324875576	0.037747273135481305	10.095931952542308	5.388759825960992	-0.2377793061173645	1.8735167791119496	164.5	50.87552291736954	0.7986527549901183	0.9619883040935673
ID7204	7204	23	146.0	119.91379310344827	152.83678160919538	0.0	0.0	0	6.793742230659745	1		3.944827586206903	4.0	0.0	4.0	572.0	0.46814216657187185	0.9724137931034483	8.308705026289568	-0.022624892525906163	0.016504703554935926	9.056603306804723	5.370863649172279	-0.2641210836430975	1.6862471100342427	145.0	47.07831165468933	0.822121691490392	0.9797297297297297
ID7462	7462	23	165.0	121.37878787878788	155.04141414141412	0.0	13.0	13	7.247146419131151	1		510.6024096385547	520.0	0.0	520.0	84760.0	69.48031153591754	0.9877314216030451	7.3035207135580436	-0.015549348033632922	0.12359401909148043	10.11571262317204	5.511420975961563	2.920516737394542	1.835409174383958	165.0	50.726068424463115	0.8058076792826245	0.9821428571428571
ID7655	7655	23	170.0	121.41566265060241	154.4558232931727	0.0	11.0	11	7.269074295019227	1		427.875	441.0	0.0	441.0	71883.0	75.16307122150546	0.9795156924427536	5.633714565876745	-0.09219009331578529	-0.008459152031441994	9.912199446034451	5.539222562163981	2.884462511390762	1.789456793763871	166.00000000000003	51.29820697749888	0.7927086204567688	0.9567723342939481
ID7207	7207	23	160.0	120.85208333333333	153.04375	0.0	3.0	3	7.136496464611085	1		117.99378881987595	121.0	0.0	121.0	18997.0	18.89262319478496	0.9830535234987632	6.192123469589696	0.029755012650528427	0.020558688008814482	9.726859742750944	5.415971299720844	2.898133779881999	1.79595850946483	160.0	48.943755004842785	0.8393348875289685	0.9876543209876543
ID7273	7273	23	166.0	121.22406847935548	153.45065458207452	0.0	7.0	7	7.2581186380092575	1		270.843373493976	281.0	0.0	281.0	44960.0	52.60728879738192	0.9793197956895476	5.094608959332831	-0.047860060883086836	0.018040881201367813	9.461233891789002	5.67884304603184	2.9406831224124605	1.6660495483142737	165.5	50.33197736319882	0.820955991767013	0.9594202898550724
ID7434	7434	23	165.0	121.4050505050505	154.0787878787879	0.0	9.0	9	7.247146419131152	1		354.4759036144584	361.0	0.0	361.0	58843.0	48.23537012397326	0.987731421603045	7.303520713558086	-0.07249311297677048	0.10236962101380685	9.853863977752244	5.522438417946993	-0.19146619367537412	1.7843320707260129	165.00000000000003	50.43427235696248	0.8151589278542481	0.9792284866468844
ID7850	7850	23	162.0	120.815625	155.32395833333334	0.0	15.0	15	7.136496464611085	1		593.65625	605.0	0.0	605.0	94985.0	82.3203626028008	0.9789915966386553	7.134980314660118	0.021463787119254108	0.0013867838325111518	9.772366268755457	5.308599334848192	-0.24487325340323035	1.8408558740918641	160.00000000000003	50.40020945067205	0.7915259617779055	0.9495548961424334
ID7532	7532	23	154.0	120.92015005359056	155.08628081457664	0.0	14.0	14	7.0354237471228025	1		553.1538461538481	564.0	0.0	564.0	86292.0	77.70649110148524	0.9869715001565927	7.071826673911448	0.08109363897096178	-0.10844833290980394	9.564598211874435	5.437556959038724	-0.228726918539019	1.7589881419035853	155.50000000000003	47.96128248873244	0.8494908044302887	0.9936102236421727
ID7788	7788	23	165.0	120.96546546546547	155.21671671671672	0.0	16.0	16	7.28001346493268	1		616.8433734939758	636.0	0.0	636.0	102396.0	109.03327064404907	0.9795691050406463	5.598997475922536	-0.14789950557854442	0.0754254193269557	10.054942788842984	5.430294965496559	2.8618126679963654	1.8516384197784617	166.49999999999994	51.62561007005337	0.7850434748897106	0.9541547277936958
ID7181	7181	23	169.0	121.06011730205279	153.52737047898339	0.0	6.0	6	7.366942078931822	1		234.3859649122814	240.0	0.0	240.0	40080.0	36.38119474769019	0.9880605351812739	6.403812241312991	-0.016912385383608366	-0.03944818447308796	9.875563865019274	5.6701352129754925	2.929645071536946	1.7416804880455252	170.5	50.942603938497456	0.8256043393202128	0.96875
ID7345	7345	23	156.0	121.09485530546624	153.16559485530547	0.0	4.0	4	7.0354237471228025	1		153.90384615384647	159.0	0.0	159.0	24009.0	28.095867873466307	0.9566675694256369	5.356498923720979	-0.10442190220957358	0.041895532944119025	9.46320226149402	5.421082194074186	2.910591344234492	1.7456297327198427	155.5	50.28655896804474	0.7727453854870172	0.9395770392749244
ID7121	7121	23	153.0	120.5	152.87609649122808	0.0	2.0	2	6.955796338302049	1		82.34210526315806	84.0	0.0	84.0	12516.0	11.72256852217369	0.9778761061946903	6.945666598371172	0.002084656201837848	-0.02814065857528003	9.389227591255654	5.237755813246706	2.842894536359583	1.7926050633192065	152.00000000000003	47.90457167260814	0.8323376293722913	0.9838187702265374
ID7666	7666	23	159.0	121.390625	154.275	0.0	10.0	10	7.136496464611085	1		397.9625000000011	403.0	0.0	403.0	63674.0	44.91485830830767	0.9791231732776617	8.766911400018863	-0.09718754480486617	0.016192975647551	9.342672603353945	5.6465619275432415	-0.19409574438412652	1.654577196396541	160.00000000000003	50.18489828217722	0.798332390657977	0.9467455621301776
ID7412	7412	23	165.0	120.95341614906832	154.80124223602485	0.0	12.0	12	7.158763278359628	1		468.111801242237	477.0	0.0	477.0	75366.0	64.70452010764211	0.9708939708939709	7.127767225484838	0.14198942984791865	-0.003575926591550884	9.670067726911004	5.537581230505853	2.918092773201009	1.7462620094202486	160.99999999999997	49.86939623564302	0.8135186609577391	0.964071856287425
ID7733	7733	23	161.0	120.63230769230769	155.43641025641026	0.0	17.0	17	7.19203423968949	1		668.3888888888879	681.0	0.0	681.0	108279.0	92.09495842042423	0.9752307780517173	7.166595889151053	3.8517379900711307E-4	0.06526629452262361	10.056151633416782	5.335120140429421	2.886345849141964	1.8848969411600482	162.49999999999997	50.86675334738781	0.7892147463847495	0.9643916913946586
ID7576	7576	23	161.0	121.27777777777777	153.84060228452753	0.0	8.0	8	7.147638542378763	1		314.0	322.0	0.0	322.0	50554.0	50.27623693157633	0.9747653846907386	6.165686969824112	-0.26360760674993555	-0.026731403283966365	9.667310540871183	5.562622903346538	2.9182885271216574	1.7379050690377047	160.5	50.27112948587971	0.7980821817854189	0.9727272727272728
ID7259	7259	23	154.0	120.05991285403051	153.00980392156862	0.0	1.0	1	6.978639737521917	1		41.450980392156794	42.0	0.0	42.0	6342.0	4.786138395725083	0.986842105263158	8.603276208020544	0.01722945772723528	-0.004999811902132314	9.35196592393735	5.552610996615504	-0.2386382478324836	1.6842465516921092	153.0	47.683862930153325	0.8455872638178683	0.9902912621359223
ID7871	7871	23	164.0	120.68439716312056	155.46048632218844	0.0	19.0	19	7.2361575630463975	1		747.0792682926811	761.0	0.0	761.0	122521.0	102.2921945433376	0.9715141777758478	7.197860455908084	0.09055926208300133	-0.22267598174428965	10.126535171650232	5.630587324296165	-0.2861221826865872	1.798486479013283	164.50000000000003	51.47737992268644	0.7800867437193041	0.9676470588235294
ID7616	7616	24	138.0	58.384803921568626	148.53186274509804	0.0	8.0	8	6.579524642479541	1		340.64705882352945	346.0	0.0	346.0	46328.0	41.82707423946313	0.5984174995112188	6.098053237717206	-0.014093232964209404	0.0035696552289148863	9.564318595662847	4.9957120716762615	2.6652496649725297	1.9145055716659096	135.99999999999997	47.38156029931275	0.7612548210740443	0.9611307420494696
ID7809	7809	24	156.0	58.810679611650485	149.69525350593312	0.0	17.0	17	7.012765318716695	1		673.6883116883129	701.0	0.0	701.0	103748.0	136.08755925527942	0.6275440911951644	3.8175265413264543	-0.11315274845925678	0.07038182411347652	10.63766566452671	4.981314672089457	2.6296858113777017	2.135513687607421	154.5	51.56383945497819	0.7302101286272501	0.9566563467492262
ID7172	7172	24	135.0	58.52264150943396	147.59559748427674	0.0	3.0	3	6.494309810853826	1		146.75939849624058	149.0	0.0	149.0	19519.0	18.202210311978966	0.6475415645088982	6.337866121963505	-0.515005320985351	0.29993927393565517	10.832816159627608	4.34588473527042	2.6211018833291204	2.4926607168640293	132.5	49.717346118613904	0.6736120784880713	0.9298245614035088
ID7143	7143	24	139.0	58.141304347826086	148.3828502415459	0.0	6.0	6	6.62772693261899	1		261.15328467153336	267.0	0.0	267.0	35778.0	39.21882248265149	0.5896767385814204	4.940104262356432	-0.09596523461321667	-0.08168337447322911	9.725262320385811	4.789045860064586	-0.5353279196814815	2.0307306725717287	138.00000000000003	49.62084794600683	0.7043047015928978	0.9419795221843006
ID7464	7464	24	137.0	58.247549019607845	147.9938725490196	0.0	5.0	5	6.579524642479541	1		222.62686567164224	226.0	0.0	226.0	29832.0	27.506300479017092	0.5994215963892358	6.06659237427296	-0.23018317489837678	-0.025315589764992878	9.927814970113221	4.8343020804808585	-0.546329963023991	2.053619075687906	136.0	48.753102864760486	0.7190254286855243	0.9645390070921985
ID7752	7752	24	148.0	58.6204954954955	149.7972972972973	0.0	16.0	16	6.863662517577698	1		645.6418918918927	659.0	0.0	659.0	95555.0	93.18382170574951	0.6471828699646911	5.444604973395248	0.035101948381000087	0.0594976854658058	10.475345936851243	4.7289842470257355	-0.5629603500317262	2.2151365683739894	148.0	51.49653010526103	0.7013190661985053	0.9337539432176656
ID7337	7337	24	133.0	57.96540880503145	148.57295597484278	0.0	7.0	7	6.494309810853826	1		302.383458646617	307.0	0.0	307.0	40217.0	37.50388299179549	0.5926472310080616	6.000514085240282	-0.11704422229615727	-0.15430360648164063	9.213899115034607	4.962718932899074	2.6758582420637755	1.8566232018407134	132.49999999999997	47.14601640619591	0.7490929957608022	0.9601449275362317
ID7689	7689	24	143.0	59.06678700361011	148.87184115523465	0.0	10.0	10	6.639722828285456	1		416.80575539568457	426.0	0.0	426.0	57936.0	62.12876736867799	0.6564923687346501	5.317545420446421	-0.07383697462617797	-0.10554447376697768	9.87697388350626	4.952295638816073	2.642683759202133	1.9944233147331871	138.5	49.397765892866005	0.7132553243058359	0.9264214046822743
ID7241	7241	24	121.0	57.90816326530612	147.74897959183673	0.0	1.0	1	6.244434406534699	1		70.24390243902437	72.0	0.0	72.0	8640.0	11.15196186769849	0.6525260978587732	4.974356536538446	8.45385082627298E-4	0.024765880099465273	9.210519508892723	4.354274580297424	2.624276465405666	2.1152821989153447	122.5	46.38954209255358	0.7153289166131515	0.9386973180076629
ID7531	7531	24	143.0	59.49650349650349	149.3006993006993	0.0	13.0	13	6.746726148605861	1		537.3776223776212	545.0	0.0	545.0	76845.0	64.22570283123603	0.6115412173852249	6.350165196564694	-0.10246565266853937	0.07528429305691665	10.002929940125828	4.949032770344257	2.647616961463492	2.021188867462282	143.00000000000003	49.89305040125921	0.7218812929121065	0.9255663430420714
ID7883	7883	24	145.0	58.74499411071849	150.0170789163722	0.0	15.0	15	6.711247938722455	1		616.6267605633809	621.0	0.0	621.0	87561.0	52.113162350224165	0.6078106910030487	8.946194969414277	-0.1447750418675983	-0.0725164536080672	9.653167623239339	4.962538977377274	2.651731448988996	1.945207416454608	141.50000000000003	49.92798563122565	0.7133098393759503	0.9218241042345279
ID7791	7791	24	149.0	58.119369369369366	150.115990990991	0.0	18.0	18	6.863662517577698	1		720.972972972974	741.0	0.0	741.0	106704.0	120.570184260446	0.612277224730731	4.541689520515939	-0.18532690425318332	-0.01408532902227631	10.172331557351894	4.9529138810424325	2.674921578532901	2.053807476097472	148.0	50.856915923506605	0.7190706112640444	0.9367088607594939
ID7377	7377	24	127.0	58.937417654808954	147.70816864295125	0.0	4.0	4	6.345565428096185	1		186.9841269841268	190.0	0.0	190.0	23560.0	23.841806685562695	0.643774116048244	6.143090990767142	-0.1673395775427058	0.009733922820320304	10.087496406313255	4.337783063865621	2.603797953006855	2.3254958253545692	126.5	47.50519000931336	0.7043982535448134	0.9583333333333334
ID7315	7315	24	123.0	57.867911479944674	147.5027662517289	0.0	0.0	0	6.193249654676192	1		33.71666666666674	34.0	0.0	34.0	4046.0	3.1037611591959577	0.7753917807520812	9.488844337597506	-0.018850217230976934	0.0010529339757166765	9.307611126784309	4.341365766616596	-0.5059617787694889	2.143936177494234	120.5	48.02731963495408	0.6564780529282199	0.9060150375939847
ID7831	7831	24	157.0	57.97071352502662	149.87912673056442	0.0	19.0	19	7.0580094352277	1		755.0	780.0	0.0	780.0	117780.0	137.82878579436294	0.6240966836305157	4.209950721265557	-0.2478892645034122	0.08042743732484281	10.917327087141175	5.103164796737495	-0.5265524575718011	2.1393248154793536	156.5	51.996048259716815	0.7274171392024019	0.9811912225705329
ID7608	7608	24	135.0	59.11604938271605	149.4320987654321	0.0	12.0	12	6.555290583552474	1		497.5185185185197	505.0	0.0	505.0	67165.0	61.23685991879581	0.6022567332235986	6.107674614779151	-0.05956594628473068	0.10490465106637686	9.455797615166228	4.708410425274709	2.6495256199252686	2.008278115350264	135.0	48.941265623890075	0.7082608567543932	0.9342560553633218
ID7641	7641	24	143.0	59.543274853801165	148.93391812865497	0.0	11.0	11	6.734920844463591	1		456.2916666666653	466.0	0.0	466.0	65706.0	66.78929136141083	0.6390910157970145	5.327523080049529	-0.1709062542360632	-0.13137402512129673	10.199657508916	4.795877300514393	2.634747454633171	2.126755308736112	142.5	50.3341444700262	0.7068045649416264	0.9595959595959596
ID7452	7452	24	144.0	58.523391812865505	149.9046783625731	0.0	14.0	14	6.734920844463591	1		569.79020979021	582.0	0.0	582.0	81480.0	83.70192361082819	0.6083052113360707	5.149470890907646	-0.11735328567949355	-0.07527473423082605	9.770451619706764	5.009209130144333	2.6288785543897233	1.9504978462389018	142.5	48.85422033869527	0.7502751369182231	0.9661016949152542
ID7390	7390	24	138.0	59.04480286738351	148.7556750298686	0.0	9.0	9	6.6636498349357165	1		371.3475177304956	385.0	0.0	385.0	52360.0	71.45647884407877	0.634885946973677	4.036241678214432	-0.2006447824285886	0.0028279285160307715	10.00625476181503	4.723208626254822	2.639589815590014	2.1185290664895526	139.5	49.95016539039014	0.7026033408464335	0.9269102990033222
ID7199	7199	24	128.0	57.9765625	147.49479166666666	0.0	2.0	2	6.383076486422923	1		102.85714285714295	108.0	0.0	108.0	12960.0	23.09137130123344	0.6123539154167349	3.383427305865677	-0.30832195589625333	0.0986976858054948	9.743817417505284	4.510269590898069	2.5904996825677618	2.160362528476957	128.0	46.981016240561594	0.7287440472473153	0.9588014981273408
ID7617	7617	25	108.0	456.02073732718895	12.676651305683565	0.0	8.0	8	5.8767867624188375	1		343.816513761468	347.0	0.0	347.0	37476.0	33.23657209717402	0.7108270369407841	8.596038172985914	0.005087363578803556	0.10667148366033426	8.178605463586143	4.478254434727602	0.6628534199693566	1.8262931646231086	108.49999999999997	42.29184077389657	0.7623008873606938	0.9644444444444441
ID7393	7393	25	110.0	456.11990950226243	12.806184012066364	0.0	9.0	9	5.930703366659715	1		379.0450450450441	386.0	0.0	386.0	42074.0	51.57719499359251	0.6865164893425024	5.983061696246681	0.07256975915453084	0.0384322704515345	8.346431698250127	4.380593143342769	0.682593678174913	1.90531999323751	110.50000000000001	43.03141428345306	0.7498957669890676	0.9404255319148939
ID7169	7169	25	103.0	455.36111111111114	11.640522875816993	0.0	3.0	3	5.698035485213008	1		147.99999999999983	148.0	148.0	148.0	14948.0	1.7138078682911936E-13	0.6688961362003202	6.92243611999819E14	0.08620784342822485	0.05415813207704179	7.751134730872719	4.364144264005983	0.6867467221409287	1.7760949826525012	101.99999999999999	40.558590197708284	0.7791917299485732	0.9532710280373831
ID7459	7459	25	106.0	456.1095238095238	13.915873015873016	0.0	14.0	14	5.781222885281108	1		572.9811320754714	584.0	0.0	584.0	60736.0	79.83566229414176	0.6044608611679398	5.407698156631722	0.035832521271167005	-0.09667929317212033	8.007626685752792	4.443222871347115	0.6112485010787915	1.8022113491968512	104.99999999999999	41.07979177278882	0.7818846659401139	0.9677419354838709
ID7524	7524	25	105.0	456.57441860465116	13.65968992248062	0.0	13.0	13	5.849642105698219	1		542.0000000000001	542.0	542.0	542.0	58536.0	1.1421684916225622E-13	0.7116376081432413	3.94590093667158E15	-0.015465495494845738	-0.03401592079550285	8.37258681573757	4.538014275842081	0.5444100371127529	1.844989087034976	107.49999999999999	41.8547243527274	0.7711331194819259	0.9772727272727272
ID7205	7205	25	103.0	454.9322169059011	11.332535885167465	0.0	2.0	2	5.767441643068972	1		108.94230769230761	110.0	0.0	110.0	11330.0	10.786387432600108	0.7175718970343218	8.439195482548937	-0.11183697439049259	-0.008108870855082377	7.780922492408631	4.615376162568919	0.7008777474893473	1.6858696275966742	104.49999999999999	40.39461739238824	0.8047836720231166	0.9499999999999997
ID7687	7687	25	108.0	456.3914027149321	13.255656108597286	0.0	10.0	10	5.930703366659714	1		397.49999999999955	424.0	0.0	424.0	44520.0	103.09533766688301	0.6133485357473538	2.9316170362818053	0.09533466108550097	-0.26628939938145396	8.235486310753044	4.734324612305751	0.715897823718716	1.7395271733896016	110.5	41.32042500584197	0.8132846628556862	0.9866071428571426
ID7145	7145	25	109.0	456.21385083713847	12.528919330289193	0.0	6.0	6	5.90380661413677	1		265.5412844036699	268.0	0.0	268.0	28944.0	25.66974444392689	0.7271565697171077	8.710372449270194	-0.04477671525537635	0.047464196371654714	8.353085782136866	4.528390285974358	0.6807914230576957	1.844603767481928	109.49999999999999	42.39461739238824	0.7656010896762757	0.9439655172413792
ID7593	7593	25	100.0	456.08666666666664	13.515	0.0	12.0	12	5.641895835477563	1		501.9999999999988	502.0	502.0	502.0	49698.0	1.1997867045014024E-12	0.7176486689933614	3.4962881187646006E14	-0.06434688048995786	-0.010622597395247102	8.352154480335587	4.244767298790956	0.6033441305509402	1.9676354184867908	100.0	40.36935048634203	0.7710922533106341	0.9803921568627451
ID7338	7338	25	110.0	456.11990950226243	12.806184012066364	0.0	7.0	7	5.930703366659715	1		302.45045045045043	308.0	0.0	308.0	33572.0	41.15486025395439	0.7043252863814996	6.074127349056831	0.07256975915453084	0.0384322704515345	8.346431698250127	4.380593143342769	0.682593678174913	1.90531999323751	110.50000000000001	43.03141428345306	0.7498957669890676	0.9404255319148939
ID7306	7306	25	102.0	454.9179104477612	11.385572139303482	0.0	0.0	0	5.6559829880818215	1		31.04950495049507	32.0	0.0	32.0	3136.0	5.459626796080055	0.7510387199229586	4.878522332596583	-0.02118087425035752	0.024274897331368735	8.024711165837532	4.206938069165684	0.6404919507385205	1.9074944850398012	100.50000000000001	39.040511763171665	0.828599986339462	0.9901477832512318
ID7244	7244	25	98.0	454.6719298245614	11.56140350877193	0.0	1.0	1	5.499039842323397	1		72.22340425531922	73.0	0.0	73.0	6789.0	7.529375097689171	0.7377760034560358	8.144787295841503	0.06211627182628191	0.017997449519711092	7.5523918289119205	4.428095087371449	0.735627880448284	1.7055622519152087	95.00000000000003	37.98724270355807	0.827290288622155	0.9743589743589747
ID7789	7789	25	108.0	456.36976744186046	13.811627906976744	0.0	18.0	18	5.849642105698219	1		739.9999999999997	740.0	740.0	740.0	79920.0	3.426505474867687E-13	0.6855122926216018	1.7566838476853318E15	-0.12523482208711337	0.11972936853486713	8.457236930891742	4.579207000174596	0.4348708738418886	1.8468780578316912	107.5	41.89451894653111	0.7696688537191292	0.9684684684684685
ID7886	7886	25	105.0	456.4806763285024	14.060386473429952	0.0	15.0	15	5.739779892994359	1		624.0000000000003	624.0	624.0	624.0	64272.0	3.4272830068105426E-13	0.6447189151333802	1.4273922769040892E15	0.060966774959824374	0.04129114677739758	8.103598740542747	4.23340786965877	0.5920364206329416	1.9142022195928716	103.49999999999999	40.5479228395898	0.7910664956252109	0.967289719626168
ID7471	7471	25	112.0	455.90723981900453	12.296380090497738	0.0	5.0	5	5.930703366659714	1		223.8918918918922	228.0	0.0	228.0	24852.0	30.46528616201822	0.706521286571585	6.08522500550003	-0.09178750300201881	-0.05051159928911867	8.247498068587532	4.524215275271196	0.6839369917939899	1.822967645608586	110.5	41.68100769258075	0.799274066493484	0.9735682819383262
ID7759	7759	25	105.0	456.70574162679424	13.95933014354067	0.0	16.0	16	5.767441643068972	1		662.0000000000016	662.0	662.0	662.0	68848.0	1.599323355399891E-12	0.6689344044775766	3.31814966651714E14	0.10863547509548642	-0.016417094740869425	8.253923642657107	4.3141989595785475	0.5373696030491266	1.9131995811948899	104.5	40.49843045113437	0.800663019836373	0.9812206572769955
ID7376	7376	25	110.0	455.72072072072075	12.006006006006007	0.0	4.0	4	5.944106103225343	1		182.12727272727275	189.0	0.0	189.0	20034.0	35.54144991722364	0.711481405373705	4.260506264579505	-0.018084524607930114	0.059748688744135074	8.08743492339878	4.612956217281634	0.6752291323552827	1.7532000180492975	111.0	42.271817616624915	0.78060440641775	0.961038961038961
ID7827	7827	25	111.0	456.3139880952381	13.962797619047619	0.0	19.0	19	5.970821321441846	1		776.000000000001	776.0	776.0	776.0	86912.0	1.0277801313817016E-12	0.6614478790311793	6.01174298990736E14	0.05216404355511907	0.0038704255721538506	8.521707875341493	4.501190237611461	0.46451742161504805	1.8932121117954577	111.99999999999999	42.487763093015886	0.7796508433628299	0.9491525423728812
ID7637	7637	25	109.0	456.1899224806201	13.334108527131784	0.0	11.0	11	5.849642105698219	1		453.4444444444439	462.0	0.0	462.0	48972.0	62.57576093582743	0.6390675744213433	5.650642938507172	0.04756092659141097	-2.151592872876315E-4	8.176224196216767	4.427137405400224	0.6224834859298326	1.846842202422587	107.5	41.72642608773484	0.7758824906014747	0.9513274336283187
ID7806	7806	25	111.0	456.4449404761905	14.06547619047619	0.0	17.0	17	5.970821321441846	1		691.7678571428572	698.0	0.0	698.0	77478.0	65.95480054011014	0.6264931248031909	8.079938229236655	0.10310262827452536	-0.013335385575859617	8.199913948875528	4.603887969526835	0.5209037506338599	1.7810845970081837	112.0	41.912644013507474	0.801194149481912	0.9696969696969697
ID7777	7777	26	169.0	143.66909620991254	119.82750242954326	0.0	16.0	16	7.388514429878316	1		619.8647058823527	631.0	0.0	631.0	105377.0	83.3259759833722	1.0	7.439033249440096	-0.10453414336553818	-0.020731994875305703	9.726318001877722	5.849394898580434	2.79910678149031	1.6627904544858414	171.5	51.98697653963464	0.7974158568595999	0.9554317548746518
ID7652	7652	26	157.0	144.2271762208068	119.58067940552017	0.0	11.0	11	7.069275219628611	1		432.4203821656043	438.0	0.0	438.0	67890.0	49.27683798085539	0.9871794871794872	8.718712296745242	0.010007944685150783	0.0738243581000077	9.75196758073552	5.439424879402298	-0.3478004411839958	1.7928306387066235	157.0	48.5865820874415	0.8357508339929991	0.9874213836477987
ID7814	7814	26	174.0	143.98440545808967	119.88791423001949	0.0	15.0	15	7.377736139048903	1		578.1520467836248	592.0	0.0	592.0	98864.0	89.74028037763527	0.9802371541501974	6.3782067970833864	-0.09959848999310282	0.05754275652982347	9.909125819402615	5.671278926639142	-0.3392361899290388	1.7472471284840971	171.00000000000003	51.00576072613606	0.825976166455454	0.9633802816901409
ID7624	7624	26	169.0	144.30613254203757	118.8946587537092	0.0	8.0	8	7.323606749544157	1		307.5	315.0	0.0	315.0	51660.0	48.1669999090614	0.9879145385224086	6.345227321096305	-0.056873667439270574	0.03775060663261054	9.879530753304275	5.7023811060355625	2.8075556287715253	1.7325272670477072	168.50000000000003	50.87769002419694	0.818003193538998	0.9739884393063586
ID7400	7400	26	149.0	144.10575858250277	118.21982281284606	0.0	5.0	5	6.921389879977901	1		205.22666666666632	208.0	0.0	208.0	30784.0	23.93703896583499	0.9734207495348631	8.458128315465812	0.09970693561822797	0.00638010246249285	9.3116111037199	5.452768037797708	2.817385162872606	1.7076851681885814	150.5	47.320838372740745	0.8445813814646587	0.9901315789473685
ID7144	7144	26	140.0	143.50238948626045	117.9336917562724	0.0	2.0	2	6.6636498349357165	1		90.01438848920886	92.0	0.0	92.0	12512.0	13.417480276803744	0.9758726632066794	6.6268198629751245	0.021492892930146154	-0.04041875927990485	9.193511325864613	5.091002264313979	2.7374764096266446	1.8058352459019096	139.5	46.38954209255358	0.8145990519798745	0.9823943661971831
ID7563	7563	26	160.0	144.05900621118013	119.46480331262939	0.0	10.0	10	7.158763278359629	1		386.1125000000008	391.0	0.0	391.0	61778.0	43.57744317257618	0.9670077583318298	8.711761909030956	0.021658281333518496	-0.03252226086017715	9.485228082370826	5.649473382154109	2.822509266449486	1.678957920632625	161.0	49.96213640196291	0.8105013426558378	0.9669669669669669
ID7851	7851	26	180.0	143.1074074074074	119.89722222222223	0.0	19.0	19	7.569397566060481	1		746.827777777777	751.0	0.0	751.0	134429.0	55.9762350367443	0.9852125693160814	13.242491466748843	0.042070664780921474	0.06679115660048862	10.269500034814826	5.872467771246445	2.8098718656977404	1.7487537496753431	180.00000000000003	52.069585919726734	0.834284396567855	0.9809264305177113
ID7276	7276	26	153.0	144.0562913907285	118.77152317880795	0.0	7.0	7	6.93287767191607	1		278.264900662252	282.0	0.0	282.0	42018.0	32.346190293295244	0.9778761061946901	8.506483001116484	0.028181580690361117	0.07536575805358965	9.25014084362332	5.456770596497522	-0.33580953041773703	1.6951676234219206	151.0	48.430198363661134	0.8090107930432547	0.967948717948718
ID7245	7245	26	144.0	143.1724336793541	117.84140715109572	0.0	0.0	0	6.782018766824356	1		11.668965517241357	12.0	0.0	12.0	1692.0	1.972220873131045	0.9905558224168951	5.8885910567433575	0.10812929243092069	-0.014661737053006186	9.03824531721083	5.393882125980219	-0.3853937190709767	1.6756475403266862	144.5	46.49252521706242	0.8400621945272446	0.9897260273972602
ID7406	7406	26	160.0	143.89731682146544	119.65067079463364	0.0	12.0	12	7.1698707532759745	1		460.2484472049675	475.0	0.0	475.0	74100.0	82.65478139949715	0.9789231151897575	5.509015675933104	0.022717888010659448	0.12578323537668415	9.514805909638367	5.661964618423431	2.769536060311215	1.6804778113021406	161.5	48.86167804755316	0.850052277170064	0.9787878787878788
ID7438	7438	26	171.0	144.37826086956522	119.78695652173913	0.0	13.0	13	7.410023978821114	1		502.04651162790736	514.0	0.0	514.0	86352.0	77.69364142312234	0.9960510607034622	6.449089857742379	0.11163621473195026	-0.08692631626737454	9.86575979374949	5.880063250759681	-0.35891310279600286	1.6778322567320805	172.5	51.61018058788835	0.8138197140326343	0.9663865546218486
ID7502	7502	26	167.0	143.6353233830846	119.93582089552238	0.0	14.0	14	7.301842639757785	1		539.5502958579899	556.0	0.0	556.0	91184.0	94.48953779592826	0.9959069497087637	5.698449169676232	-0.03597579438712892	0.0375790823088155	9.598050462215037	5.72793398931254	-0.35321737582593177	1.6756566119867216	167.5	51.434630020234195	0.7956341856187154	0.9544159544159544
ID7184	7184	26	157.0	144.34081196581198	118.47435897435898	0.0	6.0	6	7.046725639945927	1		237.9102564102565	241.0	0.0	241.0	37114.0	27.199708678437986	0.9870967741935484	8.689996919075774	0.06618183587192195	0.05241154488199221	9.664882731124207	5.427139639674595	-0.3347078751958213	1.7808428330220194	155.99999999999997	48.69954443932363	0.8265795666105389	0.9811320754716978
ID7123	7123	26	147.0	143.81519274376416	118.18367346938776	0.0	3.0	3	6.840435166640878	1		129.38095238095192	133.0	0.0	133.0	19019.0	21.7127364091776	0.9769585253456221	5.889309088603207	-0.024579742939383042	-0.03305758792861072	9.260802020537698	5.195404845676289	-0.38634135946242576	1.7824986301586694	146.99999999999994	47.19820437946268	0.8292323676649813	0.9767441860465113
ID7731	7731	26	172.0	143.41787439613526	119.84589371980677	0.0	18.0	18	7.410023978821115	1		695.3063583815015	716.0	0.0	716.0	120288.0	120.29993434546061	0.9842066824904145	5.733769204593262	0.018349145238658066	0.0849233749896166	10.012186094196021	5.779338493605187	2.793539622175834	1.7324103970159321	172.50000000000003	51.61018058788835	0.8138197140326345	0.9745762711864406
ID7414	7414	26	160.0	144.2795358649789	119.04219409282702	0.0	9.0	9	7.091753098990329	1		347.2356687898089	354.0	0.0	354.0	54516.0	48.61968316820667	0.970335380255078	7.034349020854758	-0.006388453786058098	-0.0028420654452676547	9.253891523530887	5.585423163246372	-0.3566229715022579	1.6567932729652521	158.0	48.21832688057151	0.8539701243024702	0.9783281733746129
ID7702	7702	26	169.0	143.35054080629303	120.07325467059981	0.0	17.0	17	7.345306372654072	1		660.0710059171618	672.0	0.0	672.0	111552.0	88.99916893435491	0.9801773482218261	7.3423532390806034	-0.030140954519035548	0.0875572698953821	9.345027574463472	5.9411654710899535	-0.34351416174499694	1.5729283454461762	169.5	51.02005879458939	0.8182719369205618	0.9603399433427762
ID7292	7292	26	147.0	143.3125	118.0775462962963	0.0	1.0	1	6.770275002573076	1		51.75	54.0	0.0	54.0	7452.0	10.82828464031807	0.9714285714285714	4.709887271535736	-0.010393820836830263	0.02543872043081828	9.093893469809757	5.2583091901838035	-0.4465082540390978	1.7294330061051204	144.0	47.338550072818315	0.8074998539218448	0.96
ID7357	7357	26	149.0	143.84113712374582	118.26254180602007	0.0	4.0	4	6.898356904689457	1		165.46666666666675	170.0	0.0	170.0	24820.0	27.47999068673747	0.9908788251926848	5.993764191810527	-0.023498001913299142	-0.025754426260507186	9.17934820779775	5.3468998081885655	-0.38628043786577837	1.7167608403172137	149.50000000000003	47.1534741150538	0.8449357100491971	0.9771241830065361
ID7618	7618	27	76.0	200.62925170068027	3.422902494331066	0.0	8.0	8	4.8369180925986965	1		347.77777777777766	348.0	332.0	348.0	25040.0	1.885618083164123	0.3520518358531315	96.04867111117281	0.22499805346707868	-0.3662335380512291	6.061112264039775	4.6990494147164075	-0.787455442977081	1.289859230902676	73.49999999999999	33.25140769936442	0.8353666465270362	0.9671052631578944
ID7394	7394	27	84.0	200.9690618762475	3.7095808383233533	0.0	9.0	9	5.15547044374677	1		377.6746987951809	387.0	0.0	387.0	31347.0	59.70662185642157	0.36736299540128864	3.398888926074167	0.3841567153578505	0.20833974489657156	6.557756243983858	4.703372462413162	2.9942291529632294	1.3942668364859343	83.5	34.4048031257787	0.8864580443042409	1.0000000000000002
ID7332	7332	27	66.0	200.1374695863747	3.1399026763990268	0.0	4.0	4	4.669499673796933	1		191.99999999999977	192.0	192.0	192.0	12864.0	2.290897275273878E-13	0.35968433930079036	4.4341363365439744E14	0.16608098490139314	-0.11032466133289028	5.468457933908854	4.496719491421268	2.9287952936911297	1.2160994129923925	68.5	31.251407699364425	0.8813760929809241	0.9927536231884058
ID7340	7340	27	73.0	200.7074592074592	3.2995337995337994	0.0	7.0	7	4.770655810487802	1		308.99999999999983	309.0	309.0	309.0	21630.0	1.717615379625391E-13	0.329498783943033	8.917198342540142E14	0.19048077003132377	-0.2934100820847261	5.90569269432301	4.739887822515302	-0.7559594508584822	1.2459562157293955	71.49999999999999	32.62089099732862	0.8443534217652294	0.9662162162162158
ID7693	7693	27	84.0	200.11176470588236	3.5823529411764707	0.0	10.0	10	5.201570947860099	1		424.6352941176473	430.0	0.0	430.0	36094.0	46.691705967575	0.39394953656024717	5.1404351436888716	0.3693309639392095	-0.017502480742052417	6.324718049102824	5.0017905227311354	2.8271948493344037	1.2644907899200322	84.99999999999999	35.124004883870015	0.8658062808349791	0.9999999999999998
ID7695	7695	27	70.0	200.2605633802817	4.115023474178404	0.0	17.0	17	4.753945931439391	1		695.0704225352114	705.0	0.0	705.0	49350.0	83.66810690266651	0.5051238257899232	5.576022077448692	-0.07160829289519269	-0.012736193931308948	5.27610408471775	4.778731999938735	-0.6504699035890548	1.1040803470011273	71.0	32.71697094474451	0.8335315368861159	0.9466666666666667
ID7153	7153	27	76.0	200.52908277404921	3.3926174496644297	0.0	6.0	6	4.869711133187717	1		266.6400000000003	271.0	0.0	271.0	19998.0	31.533611411454952	0.29495902000911833	3.852008541211546	-0.05470964728167392	0.0786916015733837	6.376291108072637	4.402639472802482	2.574102858078674	1.448288270584608	74.5	33.67219397135702	0.8257019451735008	0.9675324675324676
ID7537	7537	27	89.0	201.03564547206165	3.7061657032755297	0.0	13.0	13	5.24726644596002	1		540.5647058823528	547.0	0.0	547.0	45948.0	59.33048021340258	0.39312124313998964	5.142063277329777	0.167400661798803	-0.3448435784221221	6.584246406131172	5.054819590183415	-0.7986480270999239	1.3025680320852482	86.5	36.37451332498208	0.8215454387267976	0.9611111111111111
ID7889	7889	27	88.0	200.80588235294118	4.213725490196079	0.0	15.0	15	5.201570947860099	1		605.1279069767444	627.0	0.0	627.0	52041.0	115.72002689164476	0.4009204481292681	2.993045951168407	0.33202797374668785	0.0785486008988901	6.087379927549873	5.1273253504654726	2.4575357650240512	1.1872427652747342	85.0	34.8349567830439	0.88023419849378	0.9941520467836257
ID7188	7188	27	65.0	199.62239583333334	2.7630208333333335	0.0	3.0	3	4.51351666838205	1		151.5555555555556	154.0	0.0	154.0	9548.0	19.402176281140378	0.375184114556668	4.262211586848601	0.0546185442544849	-0.45976410471286194	5.3421562620058305	4.802011161642429	-0.3804088088855127	1.1124830997224622	64.0	31.7242317851092	0.7991119210138867	0.9552238805970149
ID7252	7252	27	68.0	199.43333333333334	2.9049382716049386	0.0	1.0	1	4.635290424278275	1		74.33823529411761	77.0	0.0	77.0	5055.0	13.441537640938433	0.4486008586424108	3.4253476222536436	0.3994659082645015	0.09118503323841178	5.902374855685705	4.4733117635466355	-0.1451302523421537	1.3194642286693756	67.5	31.81970481889699	0.8377633242347435	1.0
ID7476	7476	27	86.0	200.6734892787524	3.9522417153996106	0.0	14.0	14	5.216847253726536	1		581.1627906976742	588.0	0.0	588.0	49980.0	63.40567064362191	0.43496808674727483	5.556673093961429	0.2597370435002695	-0.7133469039693314	6.838002733897017	4.713895168927658	2.1855901353695586	1.450605600856534	85.5	36.717659075489706	0.7969407030138894	0.9553072625698322
ID7477	7477	27	80.0	200.34516129032258	3.3236559139784942	0.0	5.0	5	4.9667913363905045	1		226.9736842105259	230.0	0.0	230.0	17250.0	26.38280939511456	0.29238070180159037	3.8926262118369697	0.20456500367763944	-0.2561270696460643	6.070494431808379	4.934030069689447	2.548505618411629	1.2303318678782318	77.5	34.37451332498208	0.8242110833147781	0.9567901234567902
ID7222	7222	27	67.0	199.06153846153848	2.7615384615384615	0.0	2.0	2	4.548641841467231	1		109.609375	115.0	0.0	115.0	7015.0	24.499832968332466	0.37700982230264174	2.449797575674719	0.15617215060662998	-0.18273031375125665	5.8219712368634315	4.094925532661867	2.837980766716097	1.4217526522585906	65.00000000000001	31.90168923923731	0.8025939105528886	0.9848484848484851
ID7798	7798	27	69.0	200.5695443645084	4.344124700239808	0.0	18.0	18	4.703460118867115	1		734.2028985507252	745.0	0.0	745.0	50660.0	89.6874605488978	0.44057333744395405	5.00722609166394	1.1832858374364728	0.22961381275497422	6.676936981397515	4.572258818791658	-0.4251614194095012	1.460314747265789	69.5	33.19143480135001	0.7927616183519377	0.9788732394366197
ID7768	7768	27	79.0	200.70382165605096	4.349256900212314	0.0	16.0	16	4.998732445873411	1		657.5696202531653	666.0	0.0	666.0	51948.0	74.93085420167303	0.4629455315675954	5.554088460438557	-0.05350536955943161	0.026697163713820183	6.146736710524551	4.284334728105616	-0.6917027568074594	1.4347003912185976	78.5	36.066689404871624	0.7583452329173987	0.9181286549707602
ID7643	7643	27	83.0	200.67843137254903	3.4392156862745096	0.0	11.0	11	5.201570947860099	1		462.4941176470585	468.0	0.0	468.0	39312.0	50.761727129565564	0.4085274095306338	5.285130512923747	0.12488540752198088	-0.4210257299708793	6.478700862521927	4.942231092227169	2.5527974228518593	1.310885861389853	85.0	36.627510415926714	0.7961849952268653	0.9714285714285714
ID7612	7612	27	82.0	200.54320987654322	3.5843621399176953	0.0	12.0	12	5.077706251929807	1		494.4814814814809	507.0	0.0	507.0	40053.0	79.16787718372778	0.3893382204159026	3.5006612221305864	-0.03716411531139318	0.009752175026330311	6.081478698484491	4.465488196508348	-0.32956902159178875	1.361884396702631	81.0	35.36794061536259	0.8137206503211187	0.9473684210526315
ID7325	7325	27	68.0	199.24875621890547	2.8084577114427858	0.0	0.0	0	4.61809077155419	1		36.298507462686565	38.0	0.0	38.0	2432.0	7.918170368273477	0.5724137931034483	3.3376221358419564	0.19364752254505643	-0.4695777624929101	6.256845047063177	4.1180236692361065	2.6070612845563312	1.519380545042817	67.0	33.48090296724472	0.7510871678963316	0.9571428571428572
ID7839	7839	27	79.0	200.5759493670886	4.065400843881857	0.0	19.0	19	5.014626706796775	1		744.7999999999994	784.0	0.0	784.0	59584.0	171.94688611768956	0.3499997705611612	2.245998248546124	0.056334782929425294	-0.3268607430840437	6.332514284070882	4.353804061682509	2.196081600054659	1.4544784731593339	79.0	35.36794061536259	0.7936287824119552	0.9575757575757575
ID7621	7621	28	95.0	451.93280977312395	21.095113438045374	0.0	8.0	8	5.513492008750172	1		351.0000000000004	351.0	351.0	351.0	33345.0	4.0001484302966417E-13	0.6882294923719392	7.15422841573607E14	0.0034845186486262766	-0.013363626498176656	7.794543498700729	4.124191714412882	0.780718379672763	1.8899566359781497	95.5	39.51264771817125	0.7686718391748927	0.9597989949748744
ID7334	7334	28	100.0	451.464824120603	20.657453936348407	0.0	4.0	4	5.627773420748846	1		189.14000000000044	193.0	0.0	193.0	18914.0	27.156121768303784	0.7368764717635972	5.9097810444958245	0.0820413384578484	0.06679188735329532	7.923611678421731	4.188335092092988	0.727142821595193	1.891828496096323	99.49999999999999	41.908308657835406	0.7119224314827157	0.9342723004694834
ID7816	7816	28	109.0	452.64018691588785	22.53115264797508	0.0	17.0	17	5.836022431559495	1		703.0000000000013	703.0	703.0	703.0	76627.0	1.2563314822341224E-12	0.7484310352842736	4.790538769429354E14	0.07691085474727685	-0.06063204091073687	8.610723867874954	4.307939953972411	0.6420620337897915	1.9988031309338208	107.0	42.89945188528988	0.730617642362474	0.9385964912280702
ID7691	7691	28	105.0	451.57232704402514	21.18867924528302	0.0	10.0	10	5.8086872816051835	1		419.9245283018877	428.0	0.0	428.0	44512.0	58.50969770872051	0.7153647539404221	5.986106521392383	-0.06850068573224923	-0.009955775139693979	8.535888404836268	4.0985324124663265	0.7409701181089473	2.0826694889304838	106.00000000000001	41.67034033446228	0.7671170478737284	0.9769585253456222
ID7211	7211	28	98.0	450.60189982728843	19.926597582037996	0.0	2.0	2	5.542283285500282	1		109.64210526315767	112.0	0.0	112.0	10416.0	16.163997155139356	0.7650584302830095	5.880227306670495	0.011840472210749377	0.011479507532438439	8.253014695329146	4.009742423874505	0.7595013119299597	2.0582406107159574	96.5	40.653650250164745	0.7337330543314451	0.9368932038834952
ID7467	7467	28	105.0	452.31320450885664	22.18438003220612	0.0	14.0	14	5.739779892994359	1		580.3106796116516	586.0	0.0	586.0	59772.0	57.74029570042753	0.7042578424697007	8.306306374013856	-0.09797066362938692	-0.046102795102189446	8.445472537905257	4.1323258359475075	0.7183221094036267	2.0437576496115732	103.5	41.55388002650021	0.7532290317336936	0.9452054794520548
ID7148	7148	28	104.0	451.86138613861385	21.094059405940595	0.0	6.0	6	5.670035141386944	1		263.6732673267323	269.0	0.0	269.0	26631.0	37.66380461687081	0.7068600850300165	5.798390289176215	0.08075896214357786	0.08215387148844257	8.101585974665444	4.139090614713612	0.7356903835676015	1.9573347695906873	101.00000000000001	40.86641411781875	0.7599730201235853	0.9439252336448603
ID7405	7405	28	107.0	451.76234567901236	21.20216049382716	0.0	9.0	9	5.863230142835039	1		382.8440366972479	390.0	0.0	390.0	41730.0	52.58312190694009	0.6800904082518593	5.894398759693879	-0.02264380630765413	-0.08486230582807663	8.306846099559714	4.402569082594099	0.7550911786428474	1.8868178883101412	108.0	41.09331436847988	0.8036950220449505	0.9908256880733946
ID7342	7342	28	108.0	451.3266068759342	20.976831091180866	0.0	7.0	7	5.957478687288161	1		288.2456140350874	310.0	0.0	310.0	32860.0	79.5367740854539	0.6262380797031489	2.7911300784837345	0.0308496520368304	0.03660175829179655	8.169442657045462	4.619169467086429	0.7727439205218628	1.768595570103296	111.5	41.34866205444653	0.819524249349203	0.9867256637168141
ID7246	7246	28	88.0	450.612380952381	20.122857142857143	0.0	1.0	1	5.27751030705594	1		74.00000000000011	74.0	74.0	74.0	6512.0	1.1433834355801625E-13	0.7660696426947907	5.614747707580764E14	0.09541166535695167	0.06365394526341665	7.604817815290667	3.8640281608775293	0.7336407243752441	1.9681062090302146	87.5	37.795346305953274	0.7697350436070242	0.9562841530054644
ID7888	7888	28	105.0	452.2191358024691	22.026234567901238	0.0	15.0	15	5.863230142835039	1		620.0380952380941	626.0	0.0	626.0	65104.0	61.09134456657838	0.7060823553690377	8.400865910623562	-0.06750156880098025	-0.06031674279699723	8.604059001783188	4.223301107104955	0.7271739304153941	2.0372828703377044	107.99999999999997	42.06786381253784	0.7668893398835995	0.9642857142857141
ID7186	7186	28	106.0	451.1477093206951	20.063981042654028	0.0	3.0	3	5.794971353888639	1		147.22641509433956	153.0	0.0	153.0	15606.0	29.293679805546116	0.7272550040241309	4.232257286925273	-0.06888298142973182	-0.026590599937294387	8.367911042715473	4.232574870772955	0.7368007895624685	1.9770261125203255	105.50000000000001	41.636965558917055	0.7647230507639787	0.9461883408071751
ID7795	7795	28	118.0	452.28969957081546	22.275393419170243	0.0	18.0	18	6.089589620032833	1		743.0000000000006	743.0	743.0	743.0	86188.0	5.709002921116106E-13	0.7019365473126087	1.0735271562552201E15	0.06137495046579457	0.010046926224464191	9.00827683132216	4.252671149264496	0.6368687272869188	2.1182632080263604	116.50000000000001	44.33197736319883	0.7449061910298096	0.9471544715447155
ID7540	7540	28	102.0	452.5672926447574	22.060250391236305	0.0	13.0	13	5.822370898403304	1		522.6296296296297	548.0	0.0	548.0	56444.0	115.68589382361267	0.7333626298338145	3.8227241785132997	0.05132742085868393	-0.2512645003888127	8.625375030817349	4.3414491661874015	0.7266265656747223	1.9867502072797572	106.49999999999997	41.4333873577241	0.7795762350341103	0.9906976744186043
ID7766	7766	28	110.0	451.93555555555554	21.91925925925926	0.0	16.0	16	5.984134206021491	1		629.6902654867241	665.0	0.0	665.0	71155.0	149.77555110218955	0.6926452263851368	3.4408120748250055	-0.038113733031315766	0.021469046802324008	8.805154980603378	4.249869473872257	0.7085023659711494	2.071864803080784	112.5	43.375927997514225	0.751388991220793	0.9615384615384613
ID7320	7320	28	91.0	450.3663003663004	19.63919413919414	0.0	0.0	0	5.382025607773058	1		35.608695652173886	36.0	0.0	36.0	3276.0	3.7532594530273364	0.8102451583651791	8.492910047522097	-0.02343930304776819	0.0631100946475535	7.868347326885789	3.8850094456422943	0.8115671209757945	2.02530970309776	91.00000000000001	38.373825194236886	0.7765708252043818	0.9578947368421056
ID7835	7835	28	111.0	452.35714285714283	22.311011904761905	0.0	19.0	19	5.970821321441847	1		775.0178571428576	782.0	0.0	782.0	86802.0	73.89205447330372	0.6946234040060913	8.598450095695878	0.0600294237015311	-0.029723462879546175	8.933468923874097	4.221552263959359	0.5881333266090916	2.116157367076031	112.00000000000004	43.58595510547913	0.7408576203398894	0.9531914893617023
ID7644	7644	28	102.0	451.77614379084963	21.205882352941178	0.0	11.0	11	5.698035485213008	1		464.3564356435649	469.0	0.0	469.0	46900.0	46.66724422084849	0.7611051544114603	8.600598691144143	-0.09962662038343204	0.0870662141140809	8.475600895341797	4.067458791976332	0.7739566011081959	2.0837582699205663	102.0	41.527220620651164	0.743266066106216	0.9488372093023256
ID7485	7485	28	106.0	451.6085271317829	20.689147286821708	0.0	5.0	5	5.849642105698219	1		221.3577981651381	232.0	0.0	232.0	24128.0	48.76009352978079	0.6752236852303167	3.6596129450404233	0.03894798145631034	0.014699210249522535	8.110202127213885	4.491263882833151	0.7158084490034456	1.8057727933139966	107.5	40.719027039043254	0.8147484517761352	0.9862385321100917
ID7614	7614	28	101.0	452.0293132328308	21.695979899497488	0.0	12.0	12	5.627773420748846	1		507.9999999999989	508.0	508.0	508.0	50292.0	1.0855213040726974E-12	0.743867517681559	3.9924314064345794E14	0.029296775016835225	0.04467773717069871	8.203762732198475	3.991290726222731	0.7287164696532227	2.055415978169632	99.5	41.90830865783539	0.7119224314827164	0.943127962085308
ID7649	7649	29	130.0	294.6102661596958	173.2832699619772	0.0	11.0	11	6.469756566762653	1		435.00000000000057	435.0	435.0	435.0	56985.0	5.706162856474162E-13	0.9749687108886109	7.526716338422026E14	0.07672452253340882	0.040473325677342735	8.365425678183325	5.2343086895013515	0.24511863063679942	1.5981911221556673	131.5	44.490358110235064	0.8348410851382005	0.9633699633699634
ID7108	7108	29	118.0	294.5536723163842	172.1553672316384	0.0	3.0	3	6.128667601500942	1		125.83050847457604	128.0	0.0	128.0	14848.0	16.592813337107653	0.949579831932773	7.387310921669604	0.025359914188619045	-0.012827671039623826	8.362661924980939	4.773464513864725	0.30274880142087235	1.7519061680863537	118.0	42.785102506008194	0.8100404713136802	0.9672131147540983
ID7268	7268	29	122.0	294.0179063360881	171.62809917355372	0.0	0.0	0	6.206085419025319	1		19.833333333333336	20.0	0.0	20.0	2380.0	1.8257418583505522	0.9780204684387663	10.742453851675023	-0.08849729737365768	-0.0448776045396571	8.531006425836527	4.861919205860818	0.34016029160797023	1.754658204840754	121.0	44.20001496503565	0.7783060413940649	0.968
ID7626	7626	29	131.0	294.59487179487184	172.60897435897436	0.0	8.0	8	6.432750982580687	1		309.68461538461435	317.0	0.0	317.0	40259.0	47.780998236606244	0.9740932642487047	6.396277267107578	0.12137374315632958	0.05121009690244693	8.55826257351489	5.076671251328352	0.26313695462411646	1.6858020048620543	130.0	43.90457167260814	0.847488331003507	0.966542750929368
ID7498	7498	29	147.0	294.4195011337868	173.76643990929705	0.0	14.0	14	6.840435166640879	1		543.5958904109585	555.0	0.0	555.0	79365.0	79.00620479929376	0.990782100860232	6.848561894382683	0.05449465566755778	-0.012075405202596808	9.061298539315608	5.409949733369965	0.2893356635527502	1.6749321132178332	147.0	46.558590197708284	0.8521725802691295	0.9735099337748344
ID7147	7147	29	125.0	294.29100529100526	171.99603174603175	0.0	2.0	2	6.333012368467128	1		91.5	93.0	0.0	93.0	11346.0	11.762901583305736	0.9787179267141508	7.695029357750971	0.08710652373207493	0.01885333092160592	8.498734336749381	4.951456892861315	0.35905773954485065	1.7164108505119569	126.00000000000001	43.493772093343686	0.8370015461578459	0.9729729729729731
ID7725	7725	29	148.0	294.1768018018018	173.89977477477478	0.0	18.0	18	6.863662517577698	1		703.3648648648658	713.0	0.0	713.0	104098.0	82.60216503632991	0.9729729729729731	8.39844487640991	0.12475652480014038	0.011705174441588704	9.378464760744407	5.195513374196462	0.25717897420977975	1.805108385885905	148.0	46.781466046990474	0.8498140832899309	0.9866666666666665
ID7630	7630	29	132.0	294.5961298377029	173.20661672908864	0.0	10.0	10	6.5187705746970455	1		391.03759398496186	394.0	0.0	394.0	52008.0	34.16413279925033	0.9702593917710196	11.273079124389964	0.09358475782965366	0.04185781930784968	8.349397780570337	5.338598331548714	0.25079888006675555	1.5639681545676798	133.5	44.33705266303349	0.8534095339467743	0.967391304347826
ID7790	7790	29	144.0	294.3449074074074	173.6875	0.0	16.0	16	6.770275002573076	1		628.1527777777758	637.0	0.0	637.0	90454.0	74.80822282356549	0.986013986013986	8.337708651864705	0.09800573680973332	-0.022040037372023157	9.173163699404876	5.218732443357467	0.282957827820711	1.7577378796417715	144.0	47.25360200199006	0.8104057577762271	0.96
ID7854	7854	29	153.0	293.9166666666667	173.8859649122807	0.0	19.0	19	6.955796338302048	1		733.1842105263144	753.0	0.0	753.0	111444.0	120.93320476172835	0.977728285077951	5.994446545985882	-0.056304546818195446	-0.018682168939073894	9.192954357568668	5.430323712577277	0.18650172048114036	1.6928925132541712	152.0	46.781466046990474	0.8727820314869561	0.987012987012987
ID7279	7279	29	128.0	294.64624505928856	172.63175230566537	0.0	7.0	7	6.345565428096185	1		280.7539682539683	283.0	0.0	283.0	35375.0	25.21164382040532	0.9841892273425982	11.047150121895266	-0.03622482956192153	0.06753623009847501	8.280203639702968	5.034672880614655	0.2594171420753745	1.6446358752690373	126.5	43.972803760081376	0.8221140572480187	0.9583333333333334
ID7442	7442	29	141.0	294.68979833926454	173.51067615658363	0.0	13.0	13	6.687491234298747	1		507.64285714285785	515.0	0.0	515.0	71070.0	61.332455457917604	0.9622176868453457	8.117533187829725	-0.056586647998065585	0.0060683741605024955	8.850627504407953	5.3896647160054325	0.2673565072339568	1.642148068714676	140.49999999999997	46.98848526925168	0.7996561796732666	0.9493243243243243
ID7187	7187	29	121.0	294.73809523809524	172.52857142857144	0.0	6.0	6	6.244434406534699	1		240.01639344262253	242.0	0.0	242.0	29282.0	21.909650542289516	0.97293549997227	10.804548250502705	0.03410763002357665	0.04863311446805251	8.146463499158743	5.047645359198444	0.24224320529606125	1.6139136011830248	122.5	42.49035811023505	0.8526389538052285	0.9760956175298805
ID7415	7415	29	138.0	294.7274368231047	173.30385078219012	0.0	12.0	12	6.639722828285456	1		460.8057553956849	478.0	0.0	478.0	64052.0	89.3343238397805	0.9704836226575358	5.080949950815545	0.08526103044802971	0.058355689164204055	8.817364151977301	5.322025402114714	0.3012460594371963	1.6567685205849845	138.5	45.554761713132734	0.8386718744879641	0.9719298245614035
ID7287	7287	29	116.0	293.84757834757835	171.997150997151	0.0	1.0	1	6.102643417692329	1		52.00000000000008	52.0	52.0	52.0	6032.0	7.849879016534645E-14	0.9663865546218489	6.511069916294629E14	-9.045021538014567E-4	0.2092410962055885	8.143173483841151	4.896901974979266	0.38468866576054306	1.662923522963849	117.0	42.9365154020374	0.7975210132571958	0.9629629629629629
ID7703	7703	29	147.0	294.08082497212934	173.92809364548495	0.0	17.0	17	6.898356904689457	1		659.5400000000013	673.0	0.0	673.0	98931.0	94.53564577527193	0.990940592938192	6.944881793408482	0.03705281079071003	0.037744124191586105	9.400643673450428	5.283463702504462	0.23477238043843546	1.7792577374941263	149.5	47.213947037415814	0.8427726623741182	0.9771241830065359
ID7832	7832	29	144.0	294.18070175438595	173.66140350877194	0.0	15.0	15	6.734920844463591	1		570.993006993007	596.0	0.0	596.0	81652.0	119.91402415977089	0.9711235075851274	4.691929060463116	0.05969269739014328	-0.06534378891921368	8.765375027348728	5.477049906155601	0.25855371334279503	1.6003825375951772	142.5	46.33197736319882	0.83418630831565	0.969387755102041
ID7417	7417	29	135.0	294.7132352941176	172.93995098039215	0.0	9.0	9	6.579524642479541	1		349.779411764707	355.0	0.0	355.0	47570.0	42.89033236082207	0.9950372208436724	8.13491746322303	0.13846295005289946	0.05379634543895362	8.833698821798025	5.105819190742357	0.2832962738999738	1.7301237062634125	136.0	45.07614454786196	0.8411147454798159	0.9714285714285714
ID7355	7355	29	119.0	294.85593220338984	172.1723163841808	0.0	4.0	4	6.128667601500942	1		165.15254237288173	168.0	0.0	168.0	19488.0	21.778067504953793	0.9716713881019831	7.474476832249809	-0.003658231374001615	-0.018172164469217524	8.308621219796533	4.718666694267744	0.33328911001638684	1.7607984962976682	118.0	42.62321390442944	0.8162054384114908	0.9711934156378601
ID7388	7388	29	119.0	294.902489626556	172.54840940525588	0.0	5.0	5	6.193249654676192	1		200.3166666666669	202.0	0.0	202.0	24038.0	18.439992769340662	0.9779302734577056	10.74195297945295	0.03490910070169133	0.013321383934175628	7.8539719245313995	5.125351696148985	0.28903361168060426	1.5323771694404127	120.5	41.367252484617396	0.8848783242292849	0.9877049180327869
ID7620	7620	30	141.0	419.97924080664296	390.3576512455516	0.0	8.0	8	6.687491234298748	1		340.0	350.0	0.0	350.0	47600.0	58.51888952855032	0.5791735537190084	4.261786575288975	0.016714039858599598	0.05773404384596559	9.892425809476828	4.680159866977637	2.3115703511547725	2.113693995642328	140.5	48.61199597501401	0.7471353441368512	0.9689655172413794
ID7402	7402	30	141.0	419.97924080664296	390.3576512455516	0.0	9.0	9	6.687491234298748	1		372.328571428571	389.0	0.0	389.0	52126.0	79.06899299106315	0.5640667084560587	3.3964509575428794	0.016714039858599598	0.05773404384596559	9.892425809476828	4.680159866977637	2.3115703511547725	2.113693995642328	140.5	48.61199597501401	0.7471353441368512	0.9689655172413794
ID7179	7179	30	130.0	419.30152671755724	389.86386768447835	0.0	3.0	3	6.457444935117649	1		144.23880597014926	151.0	0.0	151.0	19328.0	31.345798510770983	0.6506551527885798	3.6276660291114875	-0.013022143943843855	0.24180275696468975	10.090286472679017	4.500103616069269	2.390402728126478	2.2422342535953956	131.0	47.9051262632402	0.7173270057201252	0.9703703703703703
ID7692	7692	30	129.0	419.9822134387352	390.41172595520425	0.0	10.0	10	6.345565428096185	1		415.4140625	429.0	0.0	429.0	53173.0	74.93130999796955	0.6105380134940094	4.203292315734671	-0.033445521055211674	0.03562337659632168	9.638170951493196	4.400658951170268	2.2959990948069824	2.1901653953279236	126.5	48.273320130848546	0.6821596862671088	0.9166666666666666
ID7534	7534	30	142.0	419.72027972027973	391.5757575757576	0.0	13.0	13	6.746726148605861	1		542.1276595744663	546.0	0.0	546.0	76440.0	45.98149489023192	0.6039071587591371	8.878496483594605	0.0376278501778069	-0.057771198889422205	10.114100507213127	4.7410204975199886	2.222565968952777	2.1333171861424725	143.0	50.02663150420888	0.7180313052904345	0.934640522875817
ID7694	7694	30	153.0	419.1152125279642	391.5436241610738	0.0	17.0	17	6.886811529393324	1		684.9932885906057	704.0	0.0	704.0	102064.0	114.15864356499075	0.6372152710940013	4.670763746309936	0.04499940203181549	-0.018878142502206173	10.987663060483419	4.549658905778886	2.2461398565164545	2.415052048523266	149.0	52.27689069496459	0.685135758411165	0.9490445859872612
ID7887	7887	30	155.0	419.31505376344086	392.43548387096774	0.0	15.0	15	7.024103669400641	1		604.7077922077946	625.0	0.0	625.0	93125.0	111.1353132329292	0.6260139018661792	4.189702693905658	-0.06132129540237958	0.01649135952818026	11.071222645046317	4.587149418284943	2.2651949135914347	2.4135299802781787	155.0	52.23147229981049	0.7139651711267777	0.9627329192546584
ID7344	7344	30	135.0	419.71268656716416	389.9601990049751	0.0	7.0	7	6.530966601401967	1		303.984962406015	311.0	0.0	311.0	40430.0	46.3532197832998	0.6201036933110213	5.020230934690985	0.0372376359200331	-0.010665830245958345	10.150066265600728	4.337977877864947	2.302879721742162	2.339815128470954	134.0	48.09112660645485	0.7280894865937803	0.9571428571428572
ID7152	7152	30	133.0	419.5805031446541	390.0433962264151	0.0	6.0	6	6.494309810853826	1		267.93893129770953	270.0	0.0	270.0	35100.0	23.59000952984793	0.6020388426602021	8.536683314047393	0.03880883102567595	0.03660787429527593	9.94444313385006	4.451670508453999	-0.8029179322587934	2.233867739080182	132.5	47.99690395359052	0.7227686289476862	0.9566787003610109
ID7472	7472	30	147.0	419.6655092592593	391.44560185185185	0.0	14.0	14	6.770275002573076	1		574.5985915492936	587.0	0.0	587.0	81593.0	84.71345609401281	0.5972595860586132	5.0725901989875215	-0.19826824147777153	0.2636731195282575	10.817476375777431	4.5265159479819035	2.2395386154069925	2.389801891806055	144.0	50.56326256145443	0.7077863431895388	0.9411764705882353
ID7378	7378	30	133.0	419.359375	389.6875	0.0	4.0	4	6.383076486422923	1		183.5390625	191.0	0.0	191.0	23493.0	37.150450097155755	0.6582123614803662	3.922114885614503	0.038169448520615955	0.14526282731896617	9.819456644151849	4.38436549349212	2.362900713020359	2.2396528434336145	128.0	47.10836667419282	0.7248092715986888	0.9446494464944649
ID7250	7250	30	112.0	419.02442528735634	389.62212643678157	0.0	1.0	1	6.076507779746499	1		70.8907563025209	76.0	0.0	76.0	8436.0	19.11197597566374	0.6748699730347191	2.9891865771698836	-0.05525228003461324	-0.018517985445501085	8.91351849620412	4.351666990360171	2.335762601257526	2.0482997701683927	116.0	44.57173561694728	0.7337510938540897	0.9547325102880658
ID7219	7219	30	116.0	419.11356932153393	389.4970501474926	0.0	2.0	2	5.997417539138688	1		112.98214285714275	114.0	0.0	114.0	12654.0	10.771987480762975	0.7322927557336155	8.867626892119867	0.006385101708553027	0.1739886809977714	9.464526899784657	4.092315646283091	2.353605923469229	2.31275583748799	113.0	45.66398707978759	0.6809898680261082	0.9262295081967213
ID7764	7764	30	148.0	419.7891156462585	391.2800453514739	0.0	16.0	16	6.840435166640879	1		650.3561643835607	664.0	0.0	664.0	94952.0	94.52273871483048	0.6046000405117722	5.18497102015628	-0.008208060961949731	0.0596533058117167	10.73704878696923	4.453769582190775	2.215495643332872	2.410777789202054	147.0	51.73888337622863	0.6900699177724148	0.9483870967741935
ID7317	7317	30	123.0	418.3677685950413	388.99449035812677	0.0	0.0	0	6.206085419025319	1		35.00000000000001	35.0	35.0	35.0	4130.0	7.135727824945507E-15	0.7366047020229635	4.1609574781284725E15	-0.13282152238151243	0.2253924554798825	9.408412364451767	4.342420006689787	2.2428079561167618	2.166628826773431	121.0	45.58187889068281	0.7318309772970724	0.937984496124031
ID7797	7797	30	147.0	418.7966666666667	392.69111111111107	0.0	18.0	18	6.90988298942671	1		704.8421052631597	744.0	0.0	744.0	107136.0	166.68207852525336	0.613965850256622	3.2172351301417628	0.0812078858711108	0.21707996979722233	10.547312680114139	4.968999590972929	-0.898257024208941	2.1226229720918486	150.0	50.06638944364725	0.751983959228921	0.9836065573770492
ID7481	7481	30	137.0	419.7719614921781	389.8983152827918	0.0	5.0	5	6.639722828285456	1		224.40000000000052	231.0	0.0	231.0	31416.0	38.622467088843266	0.6086479436030691	4.396610445615979	0.0372841825888665	0.17973514335906723	9.802737942902818	4.821483611481583	2.320220229891377	2.033137252516877	138.5	48.307868626506405	0.745802584955174	0.9584775086505191
ID7642	7642	30	134.0	419.8594527363184	391.19029850746267	0.0	11.0	11	6.530966601401967	1		463.4621212121222	467.0	0.0	467.0	61177.0	40.64713266565537	0.6213799292050877	8.739503373458694	0.03157554009592374	0.06555120620571747	9.809074392039163	4.545952474997311	2.3024077877397424	2.157759995510064	134.0	47.36205189588266	0.750677923018637	0.9571428571428572
ID7610	7610	30	144.0	420.0275779376499	391.27817745803355	0.0	12.0	12	6.651697090182843	1		491.4388489208621	506.0	0.0	506.0	68310.0	84.8985852895833	0.5734072447522371	4.219112031891529	-0.027762200303033453	0.031192242254371186	9.784306038008602	4.643563860001215	-0.8537374437624754	2.1070682632985354	139.0	48.852455278934485	0.7319002113967064	0.9619377162629758
ID7837	7837	30	160.0	418.712215320911	392.2008281573499	0.0	19.0	19	7.158763278359629	1		768.3187499999984	783.0	0.0	783.0	122931.0	106.54023788097982	0.6508321705466708	5.686222554711789	0.09367960912084974	0.14814610301547756	11.182559547251499	4.832717964789776	2.3501210002934583	2.313927613555231	161.0	53.422933781665876	0.7088923208129425	0.9498525073746312
ID7712	7712	31	193.0	53.623393316195376	223.36203941730932	0.0	17.0	17	7.868371677974248	1		653.6615384615377	678.0	0.0	678.0	127464.0	126.4560080292478	0.9893909306058049	5.141516701433753	0.03316934626475953	-0.053099378945850116	10.99974038236866	5.7452144253947965	2.875396710549312	1.914591792039648	194.5	54.90291035588213	0.8108466680052993	0.9676616915422885
ID7490	7490	31	187.0	53.803111111111114	223.13111111111112	0.0	14.0	14	7.725484040463791	1		528.5106382978709	552.0	0.0	552.0	99360.0	111.7173423963518	0.9852551910746847	4.695647906691237	-0.032097861564771256	0.010983622727399426	10.187564819418476	5.955534155267543	-0.21217609469819249	1.7106047171953154	187.49999999999997	53.05049099054493	0.8372059778581911	0.9640102827763495
ID7396	7396	31	179.0	53.9056338028169	222.91971830985915	0.0	12.0	12	7.516648508319573	1		463.10614525139783	471.0	0.0	471.0	82896.0	60.631924288469136	0.9662019699782862	7.506698611537797	-0.06053903999367989	-0.0803379765163347	9.956853343233387	5.928785274258437	-0.2950254604544911	1.6794086617479624	177.50000000000003	52.84751273335475	0.7986548204463653	0.9441489361702129
ID7781	7781	31	193.0	53.77476313522825	223.24849267872526	0.0	16.0	16	7.848118435431738	1		616.6855670103087	633.0	0.0	633.0	119637.0	100.56343394379518	0.9824727039468037	6.078087697059923	0.066620397467018	-0.08442426794864333	10.860986840756263	5.8246412380634345	-0.27275438118282386	1.8646619417142511	193.50000000000006	55.44396652910014	0.7910104992725785	0.9626865671641794
ID7430	7430	31	184.0	54.063963963963964	223.19009009009008	0.0	13.0	13	7.673807981960539	1		495.39459459459215	512.0	0.0	512.0	91648.0	90.94468560717617	0.9815498154981549	5.396488851496491	-0.05736979975200239	-0.039650707751578466	10.489755179257907	5.798401775530496	2.8995247345039052	1.8090769810959157	185.0	53.401725645643964	0.8152128373083602	0.9660574412532638
ID7627	7627	31	174.0	53.70534861509074	222.2984718242598	0.0	8.0	8	7.452856844128397	1		314.34482758620686	318.0	0.0	318.0	54696.0	33.99450060461838	0.9770766089190436	9.139717393100783	-0.041840119592370655	-0.03261101094632392	10.096370773245033	5.712973808867145	-0.2599653812267782	1.7672706214011324	174.50000000000003	51.914706249604194	0.8136253912015382	0.9667590027700831
ID7820	7820	31	183.0	53.87271062271063	223.39377289377288	0.0	15.0	15	7.611333607551957	1		591.7307692307685	595.0	0.0	595.0	107695.0	44.104334341335516	0.9709618874773139	13.218946147122955	0.07729205027492995	0.08034844986460293	10.268485814554023	5.9621669150568195	2.9241892598843684	1.7222741263117025	181.99999999999997	52.92832552267777	0.8164036597196254	0.9784946236559137
ID7631	7631	31	179.0	54.12617702448211	222.4613935969868	0.0	10.0	10	7.506054213402069	1		386.0734463276842	395.0	0.0	395.0	68335.0	58.87178118964743	0.9733840304182511	6.469420192875159	-0.09155965099337776	0.030678686658043578	9.984837997577007	5.9143543394695275	-0.21470613805892116	1.6882380433216604	177.0	52.22556928723354	0.8154864794218637	0.9672131147540983
ID7216	7216	31	165.0	53.162601626016254	221.01829268292684	0.0	0.0	0	7.225151993843567	1		4.848484848484845	5.0	0.0	5.0	800.0	0.85970826451414	0.9751599548362817	5.568760283390303	-0.08353591692984834	-0.010526924174695638	9.763681818821805	5.577605224870773	2.8741133475329796	1.7505150374008442	164.0	49.80375565492667	0.8308632012638079	0.9732937685459943
ID7282	7282	31	173.0	53.76993275696446	221.9841498559078	0.0	7.0	7	7.43147127108002	1		277.43352601156045	284.0	0.0	284.0	47996.0	42.80597692109596	0.9843891874820232	6.430200383188785	-0.03018252893768615	0.014455017159506934	9.996481662780146	5.819592979560691	2.876797689897598	1.7177286621056373	173.5	51.84241490277838	0.8112204611863923	0.9585635359116025
ID7218	7218	31	168.0	53.748015873015866	221.35714285714286	0.0	3.0	3	7.3127327914314515	1		121.04761904761935	124.0	0.0	124.0	20336.0	18.960977741979743	0.9878787878787879	6.345111810513756	0.02630958694529179	-0.13298648923148887	9.767140254330611	5.725900350218911	2.852102300323959	1.7057824371598078	167.99999999999997	51.321745051163184	0.8015236031567627	0.9655172413793102
ID7859	7859	31	196.0	53.594639865996655	223.0854271356784	0.0	19.0	19	7.958873497585847	1		732.3499999999974	755.0	0.0	755.0	146470.0	129.11654779528732	0.9862799910819942	5.632828525491924	0.019850591872683208	-0.1305237683411663	11.100349042267597	5.9885595796025965	2.886384407965381	1.853592486593282	199.00000000000006	55.92179346821281	0.7996515032202398	0.9660194174757284
ID7348	7348	31	174.0	53.81256181998021	221.52472799208704	0.0	4.0	4	7.3236067495441555	1		157.1437125748501	161.0	0.0	161.0	26243.0	24.690926934417586	0.9641714193767542	6.248337461849901	0.024732011771913073	0.019275086339088577	9.599606625520892	5.851894343823075	-0.23597002820776897	1.64042719528142	168.49999999999994	50.106869264407976	0.8433643375136639	0.9739884393063579
ID7124	7124	31	169.0	53.55703048180924	221.27679449360863	0.0	2.0	2	7.345306372654073	1		83.0	85.0	0.0	85.0	14110.0	12.922161139713051	0.98401711109283	6.371331070309136	-0.04078123240222744	-0.058002678159550056	9.896205497806049	5.65091948055054	2.889978302374401	1.7512557968428022	169.50000000000003	51.06129110291835	0.8169509511895403	0.9630681818181819
ID7738	7738	31	193.0	53.623393316195376	223.36203941730932	0.0	18.0	18	7.868371677974248	1		693.1897435897444	719.0	0.0	719.0	135172.0	134.10305276257978	0.9893909306058051	5.14151670143377	0.03316934626475953	-0.053099378945850116	10.99974038236866	5.7452144253947965	2.875396710549312	1.914591792039648	194.5	54.90291035588213	0.8108466680052993	0.9676616915422885
ID7387	7387	31	180.0	54.023004694835684	221.5169014084507	0.0	5.0	5	7.516648508319571	1		198.71590909090978	201.0	0.0	201.0	34974.0	21.36536522432584	0.9924306772608513	9.265508800572887	0.08054853211674938	-0.0344374032513419	10.273808499227671	5.639160508292748	2.88464352992924	1.8218684295507064	177.5	52.27657974067145	0.8161949253372072	0.977961432506887
ID7198	7198	31	176.0	54.032180595581174	221.75456292026897	0.0	6.0	6	7.431471271080019	1		240.77586206896476	245.0	0.0	245.0	41895.0	31.983581284713942	0.9844818648517584	7.469240387659248	-0.016571290217453908	0.05335712006325567	10.106856880099548	5.761038872821854	2.864338802443512	1.7543462391443714	173.49999999999997	52.400342204926986	0.7940376525498857	0.9665738161559886
ID7646	7646	31	178.0	53.86	222.7361904761905	0.0	11.0	11	7.463526651802306	1		424.59428571428464	432.0	0.0	432.0	74304.0	56.23606822545536	0.9694656488549617	7.433155299826132	0.00450313457415648	-0.010382957041464712	9.894078329091098	5.867085622932241	2.88059722585529	1.6863701955224328	174.99999999999994	52.02144223530634	0.8126118216176069	0.9615384615384612
ID7423	7423	31	181.0	54.064245810055866	222.3202979515829	0.0	9.0	9	7.54834217738561	1		351.0167597765376	357.0	0.0	357.0	62832.0	45.95668146705609	0.9849624060150376	7.58012830297944	-0.14616712292901807	-0.00984240555200991	10.114303462399757	5.853378161896298	2.9328609430172072	1.7279429387017533	179.0	52.29232239862459	0.8225968362282418	0.9728260869565217
ID7263	7263	31	172.0	53.13081395348837	221.29748062015503	0.0	1.0	1	7.399277020331917	1		42.72832369942206	44.0	0.0	44.0	7392.0	7.392733395531096	1.0	5.779773381960632	0.027204205440816052	0.011653230739649714	10.067455122381014	5.624151611701614	-0.23848747018060584	1.7900397815440572	171.99999999999994	50.68321201829782	0.8414146134614151	0.9800569800569797
ID7488	7488	32	98.0	463.9072164948454	3.080756013745704	0.0	5.0	5	5.556622981616416	1		228.24489795918365	233.0	0.0	233.0	22368.0	33.11369393888494	0.40170476349216805	3.950698396508093	0.06103393170565207	-0.44297449803539096	8.469015319849968	4.658196732175499	3.1273558138779776	1.8180888027661117	97.00000000000001	42.37420304447047	0.6788573301133966	0.9509803921568629
ID7619	7619	32	109.0	463.215821812596	3.890168970814132	0.0	8.0	8	5.876786762418838	1		345.76851851851865	349.0	0.0	349.0	37343.0	33.58254065786331	0.4750998888773501	6.63231880904786	0.06418410537479391	-0.025934442456314682	8.344231072273322	4.3330170418431795	0.05574585170168245	1.9257323457753703	108.5	42.60332046211718	0.751195027314437	0.9393939393939394
ID7397	7397	32	112.0	463.2102102102102	3.9744744744744747	0.0	9.0	9	5.944106103225343	1		384.50450450450506	388.0	0.0	388.0	42680.0	36.827330235196776	0.4766462922384967	6.740326454373037	0.09331732810946225	-0.0013546407081757009	8.443854731606683	4.428822375020434	0.06790670708036828	1.9065688385318738	111.0	42.445627845826166	0.7742245154219068	0.9568965517241378
ID7813	7813	32	134.0	461.21975308641976	4.901234567901234	0.0	17.0	17	6.555290583552474	1		691.6764705882351	702.0	0.0	702.0	94068.0	84.81412202055517	0.5010542336363294	5.4444395399767584	0.4371412283797111	0.20019013837922364	10.174799140141717	4.649992339069946	0.2645619329472866	2.1881324523164265	135.0	48.637258079507525	0.7171425072222399	0.9375
ID7526	7526	32	143.0	462.025	4.711904761904762	0.0	13.0	13	6.675581178124547	1		531.2805755395698	543.0	0.0	543.0	73848.0	79.19230206852612	0.4517192341930363	4.175004210650323	0.16259703209894547	0.03173129269165435	9.72399462784568	4.771474201777771	0.2529161112986178	2.037943456599364	140.00000000000006	47.359194225202344	0.7843850189097723	0.9722222222222227
ID7463	7463	32	137.0	461.8271375464684	5.010532837670384	0.0	14.0	14	6.543139895472192	1		580.6985294117649	585.0	0.0	585.0	78975.0	50.163336154183845	0.47979804728487035	7.506722059779299	0.05732136933417796	-0.020550190719113393	9.574523075543866	4.625989713720101	0.3308524906467827	2.0697242467156896	134.5	46.70891268532945	0.7746983536394665	0.9781818181818182
ID7688	7688	32	121.0	462.15112994350284	4.293785310734464	0.0	10.0	10	6.128667601500942	1		417.7966101694921	425.0	0.0	425.0	49300.0	55.093325533365345	0.4649220986321457	4.813506678497316	-0.15485432311386899	0.18615071619370582	8.686140036178044	4.751319839393909	0.1556875057771725	1.8281530879398915	118.00000000000001	43.586281715122894	0.7805347235730699	0.9672131147540984
ID7336	7336	32	95.0	463.41052631578947	3.168421052631579	0.0	4.0	4	5.499039842323396	1		191.9578947368424	194.0	0.0	194.0	18236.0	19.90398003045205	0.42535563545411975	5.756055868090109	-0.24761356424556688	0.0705891660154873	8.2989335178551	3.9217585144590656	0.07920984599476101	2.1161255817404108	95.0	40.66157332221713	0.7220464077285887	0.9547738693467337
ID7595	7595	32	137.0	462.1497584541063	4.689613526570048	0.0	12.0	12	6.627726932618989	1		492.06521739130363	503.0	0.0	503.0	67905.0	73.61997572082485	0.4468497645579864	4.1285266126423155	0.1229244060389521	-0.036904129477714334	9.371752684217338	4.923264789107572	0.18415155288123336	1.9035646234083892	138.0	47.77922869304305	0.7596449957844499	0.9484536082474226
ID7885	7885	32	134.0	461.6598513011152	5.169144981412639	0.0	15.0	15	6.543139895472192	1		622.9999999999987	623.0	623.0	623.0	83482.0	1.2552477463025387E-12	0.4865284001283213	3.248804496910453E14	-0.002254734336608541	-0.022811142874861575	9.683016738643586	4.599169000222251	0.26556511403457295	2.1053839809269155	134.5	47.254290132735264	0.7569194435894141	0.96415770609319
ID7182	7182	32	100.0	462.69191919191917	2.9309764309764312	0.0	3.0	3	5.613615477764332	1		147.44000000000003	152.0	0.0	152.0	14744.0	26.05988441566039	0.34300113108571967	2.889961162943454	-0.1946742628524988	-0.04791047501370793	8.26657940767519	4.3268458721399785	3.122163570451244	1.9105324414032552	99.0	41.04673812935164	0.7383933169558092	0.9705882352941176
ID7215	7215	32	101.0	462.97643097643095	2.757575757575758	0.0	2.0	2	5.613615477764332	1		110.71717171717181	113.0	0.0	113.0	10961.0	15.978966023635547	0.35639153570102744	3.64115037830093	-0.10720338715453048	-0.2575387809792294	8.732324164672221	4.027682537342573	0.031793944992795774	2.1680765759740654	99.0	42.1318726378628	0.700847507711671	0.9753694581280788
ID7248	7248	32	87.0	462.49623352165725	2.7203389830508473	0.0	1.0	1	5.307581834250461	1		73.31460674157302	75.0	0.0	75.0	6525.0	11.178912275938803	0.46199546013546167	4.144886481682934	0.1339436747401376	-0.01953190528235397	8.216258105087238	3.790225520201197	0.06636189970100603	2.1677491382230714	88.50000000000001	38.726756555208304	0.741533684437897	0.9833333333333335
ID7761	7761	32	145.0	461.8839811542992	4.860424028268551	0.0	16.0	16	6.711247938722455	1		653.52857142857	663.0	0.0	663.0	91494.0	78.95809314291138	0.459383507158781	5.210793809062306	0.09881250649080854	0.04886487150167252	9.7826879961356	4.778474447583137	0.2600909365072812	2.047240830404252	141.50000000000003	48.14721235972743	0.7670505917351284	0.9560810810810813
ID7793	7793	32	134.0	461.5429292929293	4.837121212121212	0.0	18.0	18	6.4820448144285745	1		730.8421052631567	742.0	0.0	742.0	97202.0	90.64456410394892	0.507104874114117	5.42582898494548	0.30059513352801037	0.315054826037949	9.551849653760158	5.0305276526687575	0.2592253520967905	1.8987768904704823	132.0	46.0830924110456	0.7810890790644931	0.974169741697417
ID7346	7346	32	111.0	462.74813153961134	3.531390134529148	0.0	7.0	7	5.957478687288161	1		300.8571428571425	312.0	0.0	312.0	33696.0	58.160210097712515	0.39633857479539214	2.936567332967384	-0.2118208019409214	0.08092928750752226	8.774532707853668	4.498896836177561	3.138663767820887	1.9503742867126632	111.5	43.26236247363458	0.7486248997721182	0.9612068965517243
ID7156	7156	32	104.0	462.98730158730154	3.3746031746031746	0.0	6.0	6	5.781222885281108	1		264.22857142857106	272.0	0.0	272.0	27744.0	45.532164696816395	0.42202783164333063	3.444486368685347	-0.04207983854487719	0.010651752857244914	8.643356096599222	4.052150393227	0.07083249662756996	2.1330294430942716	104.99999999999999	41.99699371389091	0.7481053431504673	0.9677419354838709
ID7640	7640	32	129.0	462.0869281045752	4.565359477124184	0.0	11.0	11	6.370597341571143	1		457.67716535433163	465.0	0.0	465.0	58125.0	58.121367528040615	0.4517715077301225	4.900879055674118	0.23520455188680253	0.003003428465957947	9.022558622205812	4.74679810178432	0.12794873532387663	1.900767302239848	127.49999999999999	44.49035811023505	0.8094466795066207	0.9695817490494295
ID7833	7833	32	132.0	461.15031446540877	4.706289308176101	0.0	19.0	19	6.494309810853826	1		769.3432835820919	781.0	0.0	781.0	103092.0	95.05495873500995	0.41469535200925606	4.745059098358377	0.0040003827678517226	0.237934002811448	9.310947228092843	5.016497181095982	0.2218022404359703	1.8560654759619797	132.5	47.15030304029081	0.7489567955074833	0.9601449275362319
ID7322	7322	32	85.0	462.223865877712	2.6400394477317555	0.0	0.0	0	5.186249645218625	1		36.559523809523775	37.0	0.0	37.0	3071.0	4.037030969365851	0.5053943401124549	6.080629471577517	0.02581687485660587	-0.19983170215502427	7.610224072337037	3.90677495224998	-0.04510607550330266	1.9479555811000007	84.5	38.672240680335605	0.7100156167138053	0.9602272727272727
ID7778	7778	33	178.0	213.60516431924881	39.343192488262915	0.0	16.0	16	7.516648508319571	1		621.2881355932213	632.0	0.0	632.0	109968.0	81.81055948058855	0.9773360222798426	7.50718504716232	0.2222027328119801	0.05045518693564399	11.278853411291125	5.2948727242997675	0.2818060874939429	2.13014627519356	177.5	53.43349149470869	0.781233962647879	0.9833795013850416
ID7235	7235	33	147.0	212.30318543799774	36.95278725824801	0.0	0.0	0	6.828791864299668	1		7.94482758620691	8.0	0.0	8.0	1152.0	0.6643638388299209	0.9818375399260976	11.848955519154325	0.09022496880214875	0.04666094045477108	9.44131516168493	5.190448895389199	0.29825231532468705	1.818978541542308	146.5	47.5179975757529	0.8153258776424596	0.973421926910299
ID7715	7715	33	188.0	213.29343971631204	39.36347517730496	0.0	18.0	18	7.735777827895049	1		697.6861702127648	709.0	0.0	709.0	131165.0	89.08262354920443	0.992818671454219	7.803676610754803	0.11230364028655031	-0.06690308696122942	11.439327306482411	5.446727637889674	0.27988591943223073	2.1002201811792007	188.0	55.19550449151288	0.7754616035988015	0.9690721649484536
ID7844	7844	33	185.0	212.87265415549598	39.22654155495979	0.0	19.0	19	7.70485520780741	1		724.0	748.0	0.0	748.0	135388.0	132.1719310399856	0.978084118310602	5.417024224774453	-0.11733086358042397	-0.04827746455623616	11.407179246764965	5.320862661988526	0.31005395150619375	2.143858988929785	186.5	55.139951519362725	0.7708252639704087	0.9539641943734015
ID7399	7399	33	153.0	213.8422222222222	37.53333333333333	0.0	5.0	5	6.90988298942671	1		204.20270270270234	207.0	0.0	207.0	30222.0	23.98127372022484	0.9777242624924742	8.41918177733928	0.011065254209154348	0.040501194502665684	9.69480439439253	5.141173634766859	0.27387008318771544	1.8857181420273446	150.0	49.29820697749889	0.7756019197319869	0.9493670886075951
ID7656	7656	33	166.0	213.89339339339338	38.78228228228228	0.0	11.0	11	7.280013464932683	1		434.0120481927718	442.0	0.0	442.0	72046.0	59.05826480552977	0.9838211555447264	7.28894609536388	-0.07106955400018926	0.009607846956050986	10.487520422661088	5.2917925837703805	0.29664605252575216	1.981846464433565	166.50000000000003	51.53277754521383	0.7878744191220323	0.9708454810495628
ID7272	7272	33	154.0	212.6617806731813	37.376221498371336	0.0	1.0	1	6.990033442639017	1		46.692810457516416	47.0	0.0	47.0	7144.0	3.7997247922359065	0.9956378565624598	12.261611045539288	0.03934878149698884	-0.11546278999297108	9.688804079218286	5.426248784899791	0.3430097287075754	1.7855436533209406	153.50000000000003	49.35658844207402	0.7918227531529635	0.9808306709265179
ID7817	7817	33	172.0	213.51915708812263	39.565134099616856	0.0	15.0	15	7.442171739215616	1		579.3678160919552	593.0	0.0	593.0	100810.0	89.12744851949894	0.9805825242718448	6.436712247384639	0.05724604009686873	-0.012199741815315603	10.69285849823923	5.325697656567325	0.31808038643722314	2.0077854936157427	174.0	52.33636453228827	0.7982740449030735	0.9666666666666668
ID7118	7118	33	152.0	212.85209713024284	37.43598233995585	0.0	2.0	2	6.932877671916072	1		80.80132450331111	83.0	0.0	83.0	12201.0	13.373117246949652	0.9731543624161074	5.959865997073076	0.23278846036669598	0.05661006438025812	9.52080025799389	5.265406393989419	0.2826725670279773	1.808179567841544	151.00000000000003	49.140639650107914	0.7857876534816195	0.9496855345911952
ID7664	7664	33	165.0	213.46007984031937	38.50299401197605	0.0	10.0	10	7.2909362219603215	1		396.19760479041844	401.0	0.0	401.0	66165.0	43.7511086979601	0.9839679358717435	8.982538264278425	0.0992460424799426	-0.02878228895353007	10.55370322299466	5.228116945336734	0.3148004730686496	2.018643296112213	167.00000000000003	51.96180571260646	0.7772448725629828	0.9737609329446065
ID7312	7312	33	155.0	213.41883116883116	37.561688311688314	0.0	3.0	3	7.001408606295148	1		122.08387096774155	127.0	0.0	127.0	18923.0	24.577984774339477	0.9910337247642736	4.944835328600457	8.685186180882571E-4	0.16297678041127373	9.436678779679717	5.538445577186142	0.25320650732418426	1.7038496899836124	154.0	48.21557305167585	0.8324457094892018	0.9746835443037974
ID7504	7504	33	168.0	213.72727272727272	38.99393939393939	0.0	12.0	12	7.247146419131151	1		469.3393939393952	481.0	0.0	481.0	77441.0	74.2034527637999	0.9674134419551935	6.220271960051329	0.06292572744846699	-0.10685736712104837	10.348923924064305	5.389014433386692	0.31603737156806755	1.9203741337097493	165.0	51.766361356646954	0.7737461997648849	0.967741935483871
ID7505	7505	33	174.0	213.51528175740208	39.413085004775546	0.0	14.0	14	7.452856844128394	1		547.4514285714278	557.0	0.0	557.0	95804.0	72.50807870735824	0.9922559518541464	7.520864620535654	0.09477324086321164	0.024140826249409317	10.817985109258823	5.232479191554426	0.27802680274398206	2.067468347837824	174.49999999999994	54.60332046211717	0.7354737704047277	0.9407008086253368
ID7698	7698	33	182.0	212.98690153568202	39.306684733514	0.0	17.0	17	7.663430954925437	1		650.0430107526876	668.0	0.0	668.0	120908.0	108.33241275624269	0.9889221423147361	5.967026839891694	-0.08907529815649105	-0.022347828263402328	11.338911257268983	5.31194732042126	0.30206422517165965	2.134605366600239	184.50000000000006	54.99237088469991	0.7666574263458968	0.963446475195823
ID7285	7285	33	157.0	213.78418803418805	37.90384615384615	0.0	7.0	7	7.046725639945929	1		281.36942675159275	285.0	0.0	285.0	44175.0	32.063695946446835	0.9913800203146017	8.737342023875112	0.07791877044425764	-0.16435859794377777	10.198840857529838	5.216872489992608	0.2986939236829289	1.9549722323277043	156.00000000000003	49.90026188632979	0.7872792636390554	0.9904761904761906
ID7350	7350	33	156.0	213.5754716981132	37.498951781970646	0.0	4.0	4	7.114159957663499	1		156.92546583850972	163.0	0.0	163.0	25265.0	30.97106568941243	0.9913274169438573	5.044774023929869	0.07431327303223426	0.15273266287861342	9.92868998599665	5.401116325909516	0.3015176528429866	1.8382662743936953	158.99999999999997	49.33579624392266	0.8208857274568649	0.9845201238390091
ID7449	7449	33	163.0	213.9721377912867	38.33282674772037	0.0	9.0	9	7.236157563046397	1		358.3231707317078	365.0	0.0	365.0	58765.0	49.0626163052801	0.9917775424127145	7.273235053782407	0.10619105067909379	0.01034457135721576	10.012048438005788	5.417604465143512	0.28282455794416017	1.8480582151064382	164.5	50.17867191599726	0.8209891943403512	0.9676470588235294
ID7578	7578	33	160.0	213.90918803418805	38.13782051282051	0.0	8.0	8	7.046725639945927	1		316.748387096774	323.0	0.0	323.0	49096.0	44.643551263979546	0.9573507965770574	6.9404576679602785	0.0970483241161754	0.04127792186347993	9.871279226316771	5.2535709544071905	0.26775696502381074	1.87896562395066	155.99999999999997	49.70584783025248	0.7934498648511007	0.9689440993788818
ID7194	7194	33	149.0	213.98454746136866	37.758278145695364	0.0	6.0	6	6.93287767191607	1		242.3841059602655	244.0	0.0	244.0	36600.0	19.85643839401638	0.9911504424778761	12.15257431764929	0.2859363725112429	0.16280418315193504	10.20368039161955	5.035146515479005	0.2758802611289475	2.026491257057065	151.0	48.95543840344333	0.7917442593180778	0.9648562300319491
ID7450	7450	33	177.0	213.7079772079772	39.161918328584996	0.0	13.0	13	7.47418122775032	1		487.9550561797738	517.0	0.0	517.0	86856.0	119.38466624157675	0.9919827042608774	4.0708003703405575	0.06476004704558996	0.09057448152828779	10.693336728500421	5.5167334795419025	0.2758616265513255	1.938345720009003	175.50000000000003	51.98607778379555	0.8160426928326189	0.9887323943661973
ID7202	7202	34	165.0	51.64735772357723	140.729674796748	0.0	6.0	6	7.225151993843567	1		240.03636363636403	246.0	0.0	246.0	39606.0	37.95020661100787	0.7080375178041541	5.243868047183757	0.12979344097121723	0.10972093426402632	10.596098215590832	5.255568177696253	-0.22689506053889133	2.016166065651834	164.0	51.5658287465406	0.7750499777829468	0.9820359281437124
ID7491	7491	34	167.0	51.361277445109785	142.06786427145707	0.0	13.0	13	7.2909362219603215	1		517.5329341317372	527.0	0.0	527.0	86428.0	70.20707619152854	0.7344629555921991	6.242980351579954	-0.04813797315361657	-0.08898942806947623	10.741669555481499	5.044656135345106	-0.16000120980173915	2.1293165019158753	167.0	53.25360200199006	0.7399942732410272	0.9515669515669516
ID7588	7588	34	164.0	51.67075664621677	140.95910020449898	0.0	8.0	8	7.203090409536583	1		319.95092024539997	328.0	0.0	328.0	52152.0	50.90390410225552	0.7530869730856294	5.400126579882373	0.046501959431453986	0.2436245230596432	10.449461983379413	5.359190080193249	2.9411488475938845	1.9498211160673389	163.00000000000006	52.75633419930744	0.7359498937360055	0.9287749287749293
ID7461	7461	34	157.0	51.64731182795699	141.20107526881722	0.0	9.0	9	7.024103669400641	1		363.28205128205195	368.0	0.0	368.0	56672.0	41.53316511894296	0.7361180285774371	7.417321701795142	0.10715673509515235	-0.3584172116838471	10.568206065938083	5.153691964780505	2.863870670287322	2.0506087942701057	154.99999999999997	51.83719413699133	0.7248674369861053	0.971786833855799
ID7782	7782	34	172.0	51.12378167641325	142.16666666666666	0.0	17.0	17	7.377736139048902	1		679.953216374269	688.0	0.0	688.0	116272.0	74.18639584067574	0.75684346779352	7.896920290332848	-0.1802005209091767	0.1390997369859044	11.056258750113662	5.18676405588068	2.896014008275953	2.1316293995633426	170.99999999999997	54.62816059978891	0.7200668529862604	0.9473684210526315
ID7815	7815	34	173.0	50.616570327552985	142.02408477842005	0.0	19.0	19	7.420755373261929	1		763.5087719298265	768.0	0.0	768.0	130560.0	58.73042787086334	0.7611248054425109	11.236902270477307	0.03846971722316424	-0.10472640823443517	11.052834705454007	5.29467557202983	2.880338168714093	2.0875376697002532	173.0	54.79318411332197	0.7241072400266441	0.947945205479452
ID7240	7240	34	155.0	51.22727272727273	139.73268398268397	0.0	0.0	0	7.001408606295148	1		9.935064935064936	10.0	0.0	10.0	1530.0	0.8058229640253767	0.3315926892950392	6.140370985873427	-0.05082690068820635	-0.0013028328101781948	9.833991578961978	5.12324512241377	-0.24613460872429302	1.9194848858468798	154.0	49.42096625967701	0.7923336858749312	0.9808917197452229
ID7529	7529	34	164.0	51.25757575757576	141.8730407523511	0.0	11.0	11	7.125336963703163	1		437.7749999999989	449.0	0.0	449.0	70044.0	70.3201975870319	0.7147386708402337	5.189795056269923	0.11842896513987082	0.11572177281547237	10.159086788559115	5.370693491863586	2.986197206554502	1.891578211258896	159.5	50.867079957031564	0.7746346802754819	0.9696048632218843
ID7721	7721	34	171.0	51.08600583090379	141.95869776482022	0.0	16.0	16	7.388514429878316	1		638.3550295858007	646.0	0.0	646.0	107882.0	70.06606993474318	0.7360235506217992	7.725393684794214	0.004988028231710773	-0.058813629264616266	10.788906343730922	5.489824789000376	-0.23927249940484574	1.9652551326133376	171.5	53.15674488552887	0.7627061201200132	0.9689265536723164
ID7275	7275	34	163.0	51.21849593495935	139.869918699187	0.0	1.0	1	7.225151993843567	1		47.12195121951205	48.0	0.0	48.0	7728.0	6.45207008946149	0.6276326874473452	5.632527686578056	-0.05919192611571126	0.03743921647929633	10.270492819325817	5.2002853667731115	-0.18530815016760877	1.9749863891986523	164.0	51.451512424700454	0.7784978566259376	0.9618768328445746
ID7213	7213	34	169.0	51.5	139.83532934131736	0.0	3.0	3	7.290936221960321	1		120.79041916167697	123.0	0.0	123.0	20172.0	16.38609178663771	0.67268304817712	5.929033834290874	-0.06887940500579015	-0.016573954356441916	10.308518397773435	5.210758113295347	-0.20832509148355954	1.9783145127138138	166.99999999999997	52.48966997948985	0.7616906959717803	0.9597701149425284
ID7566	7566	34	165.0	51.26086956521739	141.92546583850933	0.0	12.0	12	7.158763278359628	1		480.9503105590071	487.0	0.0	487.0	77433.0	54.10901048372603	0.7111697954763934	7.388236871484474	-0.016268152389962643	-0.0662358051023812	10.335180234037182	5.091544348376092	2.9043538056290554	2.029871395961327	160.99999999999997	51.71245432942375	0.7565635944105165	0.952662721893491
ID7758	7758	34	180.0	50.84086629001884	142.0725047080979	0.0	18.0	18	7.506054213402068	1		722.8926553672317	727.0	0.0	727.0	127952.0	54.64466623580548	0.7742115893932601	11.545434628937025	-0.16827856885253448	0.1401775433306334	11.20764922189383	5.306818769179104	2.917259511622711	2.1119336667356188	176.99999999999997	54.06786381253784	0.7608599212129246	0.9698630136986301
ID7855	7855	34	179.0	51.43055555555556	142.13981481481483	0.0	15.0	15	7.569397566060479	1		603.6089385474856	607.0	0.0	607.0	108046.0	45.3693101300427	0.7619625680452133	11.506955709813392	-0.05026200558825784	0.0678149301701628	11.068394956436023	5.3696196438722765	2.91813207303545	2.061299624651645	179.99999999999994	55.46130935499645	0.7353636060735268	0.9424083769633504
ID7541	7541	34	177.0	51.13112391930836	141.98511047070124	0.0	14.0	14	7.43147127108002	1		557.1676300578018	567.0	0.0	567.0	96390.0	74.2302412331843	0.7634366276519756	6.499023931394583	-0.14176648854498547	0.1424785380872601	10.847929171679242	5.3205670787952535	2.9216764681637373	2.038867100259463	173.5	53.66111756584359	0.7571639300099778	0.9612188365650971
ID7288	7288	34	160.0	51.43788819875776	140.81262939958592	0.0	7.0	7	7.158763278359629	1		282.4249999999998	286.0	0.0	286.0	45188.0	31.875060734928148	0.7262849612227009	7.455498318072713	-0.060897600230294384	-0.22237794301515246	10.388176160811085	5.281158765301734	-0.2436162713108676	1.9670259165589707	161.0	50.96966807446479	0.7787752291999975	0.9877300613496932
ID7353	7353	34	171.0	51.8167641325536	140.14230019493178	0.0	4.0	4	7.377736139048903	1		163.0877192982455	166.0	0.0	166.0	27888.0	21.857517782020334	0.700280453603219	6.146131625113214	-0.05117558306195614	0.08950160464579897	10.52596803876573	5.387998261532768	2.9478387550279064	1.9535952923212936	171.0	52.82895345587013	0.7699490007070071	0.957983193277311
ID7674	7674	34	157.0	51.25186368477104	141.41586794462194	0.0	10.0	10	7.0580094352277	1		403.09615384615256	411.0	0.0	411.0	62883.0	56.62653872821007	0.7386195465851974	6.048321556653668	0.17557044030767713	-0.23841412029977807	9.993280497371371	5.544734930225082	2.864459463536684	1.8023008535352485	156.49999999999997	51.05556629037959	0.7544631121060537	0.9513677811550151
ID7130	7130	34	166.0	51.20756646216769	139.65848670756645	0.0	2.0	2	7.203090409536581	1		84.86503067484648	87.0	0.0	87.0	13833.0	13.501950173464122	0.6924206276380982	5.143087990939802	0.028964077558458694	-0.12225173376607537	10.157804321523022	5.306563266799657	-0.2593689962851807	1.9141964037393089	162.99999999999997	51.253602001990046	0.7797379718574935	0.9702380952380951
ID7391	7391	34	179.0	52.08518518518519	140.17870370370372	0.0	5.0	5	7.569397566060481	1		199.44134078212332	204.0	0.0	204.0	35700.0	30.237276465975743	0.7192900093892968	5.518961934516124	-0.15084191363001526	-0.07511927485464434	10.613292538237776	5.569152129955314	-0.23198265286654	1.9057286083371787	180.00000000000003	53.79465817520807	0.7816351200185911	0.9574468085106383
ID7744	7744	35	134.0	426.55535055350555	398.47047970479707	0.0	17.0	17	6.567418791116007	1		653.3043478260867	683.0	0.0	683.0	90156.0	139.79236995017575	0.6615084683475059	3.7213020786784594	-0.023052578720881376	0.0546549251295738	8.65896959488069	5.265442890114825	-0.8057462179234873	1.6444902690211993	135.5	45.29889510824408	0.8298009750838853	0.9818840579710145
ID7872	7872	35	145.0	426.8201911589008	398.21445639187573	0.0	19.0	19	6.6636498349357165	1		751.1142857142866	762.0	0.0	762.0	105156.0	90.74821564841344	0.7215016991149489	6.937896645270585	-0.12453626006863891	0.027999751829304396	8.870344188487554	5.316837170297598	2.2949494846891922	1.6683497922489616	139.5	47.005929285270234	0.7933755014673814	0.9489795918367347
ID7395	7395	35	122.0	426.74279835390945	396.6152263374486	0.0	5.0	5	6.2188946904840385	1		200.93442622950778	206.0	0.0	206.0	24514.0	32.035295025237694	0.6543584605983388	4.9618282114729215	0.01588308299015427	0.09127781943180129	7.985657282849427	5.062279854996676	-0.8000442956021069	1.5774823817705887	121.5	42.06617249971525	0.8628198842694432	0.9798387096774194
ID7139	7139	35	123.0	426.05785123966945	395.969696969697	0.0	2.0	2	6.206085419025319	1		89.99999999999991	90.0	90.0	90.0	10890.0	8.561966257839269E-14	0.7020944045014065	8.671832105892336E14	0.05207738078859992	0.08158685751071136	8.142902062686147	5.104524237411806	-0.8537007377618778	1.5952323241029251	121.0	42.70789097562357	0.8336408419779977	0.979757085020243
ID7780	7780	35	139.0	427.0006195786865	398.30421313506815	0.0	18.0	18	6.543139895472192	1		720.5	737.0	0.0	737.0	96547.0	109.44238364703989	0.7455432161494197	5.623680703543613	-0.060405406744474775	0.11174482532579258	9.082066856304605	4.8898766409178425	2.26502521006124	1.857320240005048	134.5	46.917075670080536	0.7678391975628812	0.9405594405594405
ID7589	7589	35	123.0	426.99387755102043	397.5040816326531	0.0	12.0	12	6.244434406534699	1		483.73983739837377	500.0	0.0	500.0	59500.0	89.05145292933628	0.6680496994707096	4.3511156526460395	-0.050520130221365006	0.0877845775547995	8.238283605926195	4.942917719738225	2.2916622165555225	1.6666843498180852	122.5	42.61646588135616	0.847600276554912	0.9839357429718876
ID7242	7242	35	120.0	425.9837398373984	395.3414634146341	0.0	0.0	0	6.257165172872317	1		10.733870967741922	11.0	0.0	11.0	1331.0	1.6970029581959687	0.3651338967433671	3.383612869565577	-0.14889594021435518	0.2797466774736726	8.340504395463078	5.022378862345234	2.2565499196820276	1.660668106501313	123.0	42.793684989227245	0.8440255712967378	0.9800796812749004
ID7597	7597	35	128.0	426.88676844783714	397.0648854961832	0.0	8.0	8	6.457444935117649	1		332.9999999999999	333.0	333.0	333.0	42957.0	1.1413006294140622E-13	0.7278146351123872	2.4580901604939365E15	-0.10952633737806525	-0.0964515101259111	8.411651192669844	5.333706122789809	2.382919058405011	1.5770743642452703	131.0	44.71193891514396	0.8234441586880012	0.966789667896679
ID7727	7727	35	130.0	426.84487179487184	398.1282051282051	0.0	16.0	16	6.432750982580687	1		644.0076923076922	649.0	0.0	649.0	83721.0	56.92106545302642	0.6917947318965779	9.252894533733858	0.05983331539964428	-0.05114631980004449	8.646153536918456	4.984958667197897	2.3559738149758163	1.7344483904775403	130.0	45.76969274863626	0.7798251227977275	0.9420289855072463
ID7217	7217	35	120.0	426.96938775510205	396.5408163265306	0.0	6.0	6	6.244434406534699	1		250.00000000000082	250.0	250.0	250.0	31000.0	8.275733177326376E-13	0.7140058765915778	2.5168249123397372E14	-0.005719348865775736	0.03431310856923946	8.170614066627333	4.965947213586529	2.294632570282727	1.6453284167566324	122.5	42.9687091115824	0.8337605447325241	0.98
ID7473	7473	35	128.0	426.7885375494071	396.95981554677206	0.0	9.0	9	6.345565428096185	1		368.0320000000003	371.0	0.0	371.0	46004.0	33.18324878609672	0.7267587692743187	9.33588051750985	-0.04861478298406515	-0.11908081123940394	8.363060057364443	5.1983436800035205	2.416172575811964	1.6087932180272426	126.5	44.06165737527107	0.8188016919281531	0.9547169811320755
ID7570	7570	35	123.0	427.4808743169399	397.4726775956284	0.0	11.0	11	6.231677632421502	1		451.59677419354733	459.0	0.0	459.0	55998.0	58.05561104018634	0.7614516062217486	6.725246660101968	0.020210807010912005	-0.04370747625219409	8.45586760935197	4.805622468434655	2.2948652486964685	1.759578007821808	121.99999999999999	43.396114802173074	0.814081706793176	0.9682539682539681
ID7284	7284	35	123.0	425.8465608465608	395.8412698412698	0.0	1.0	1	6.333012368467128	1		50.588709677419445	51.0	0.0	51.0	6273.0	4.579935201682762	0.6011811712178319	8.29447992253967	0.003886524999203079	0.09294716683069601	7.855200485466261	5.303985315272869	-0.9503756166728521	1.480999666957438	126.0	43.38701732245447	0.841125537273424	0.9581749049429658
ID7128	7128	35	122.0	426.3613445378151	396.1386554621849	0.0	3.0	3	6.154581744998688	1		132.73109243697476	135.0	0.0	135.0	15795.0	17.42718384972346	0.7046803611900565	6.296869053780739	0.029445794317476025	0.004368107921734305	8.070081143822634	5.0328721745971166	-0.7935049947320081	1.6034742913908095	119.0	42.12919266189596	0.8425400460426495	0.9794238683127572
ID7864	7864	35	127.0	427.1225680933852	398.34824902723733	0.0	15.0	15	6.395531281654176	1		602.5116279069757	612.0	0.0	612.0	77724.0	75.90466021174511	0.6949850252083081	6.509334196766029	-0.15197660501749735	0.018870130612893936	8.51095116664271	5.07926707790125	-0.8257236803662635	1.6756258405217452	128.5	45.035061508379925	0.7961803800183789	0.9661654135338346
ID7291	7291	35	131.0	426.492277992278	396.69047619047615	0.0	7.0	7	6.420368389804505	1		282.5503875968997	287.0	0.0	287.0	36449.0	35.59581287707632	0.6784680610619954	6.417166599329965	0.0786606992461397	0.014236337336112561	8.38186716137598	5.169373977982891	2.3088472191803224	1.6214472385003602	129.5	44.27657974067145	0.8301020795471881	0.9592592592592593
ID7675	7675	35	124.0	427.19866666666667	397.0093333333333	0.0	10.0	10	6.3078313050504	1		412.0000000000008	412.0	412.0	412.0	50676.0	7.990627155251043E-13	0.6950082281952831	4.228287218289722E14	-0.005531177115773637	-0.02773366057610674	8.492191147616092	4.981615621893119	-0.8661429919575936	1.704706222273504	125.0	43.19185112478803	0.8420080468967521	0.9920634920634921
ID7547	7547	35	130.0	427.15	398.23205128205126	0.0	14.0	14	6.432750982580687	1		555.8692307692289	569.0	0.0	569.0	72263.0	85.76463090419286	0.7049661230893848	5.359779227558159	0.013106666815582221	0.04508028951470484	8.36493641816139	5.164724486906585	-0.7500559625672655	1.6196287796895772	130.0	44.12442535981519	0.8390640060736047	0.9811320754716981
ID7359	7359	35	127.0	426.09358974358975	396.36025641025645	0.0	4.0	4	6.432750982580687	1		161.57575757575756	172.0	0.0	172.0	21328.0	41.19662796771418	0.6343950125911324	3.044719289415364	-0.03332392413742467	0.031751257433251016	8.115164410897272	5.3534788457144655	2.3338761845423095	1.5158674657682778	130.0	43.845869649888165	0.8497591301684765	0.966542750929368
ID7487	7487	35	131.0	427.44169835234476	397.7750316856781	0.0	13.0	13	6.469756566762653	1		521.9847328244291	526.0	0.0	526.0	68380.0	45.95683338037054	0.7143035262812462	9.465264963187993	0.005104268108945198	0.07118481182785394	8.357096107606338	5.240052294044833	2.3654714852947256	1.5948497531415735	131.5	44.93059826577159	0.8185613110199367	0.9598540145985401
ID7296	7296	36	144.0	413.01027397260276	382.76027397260276	0.0	1.0	1	6.817128675830715	1		53.854166666666515	55.0	0.0	55.0	7755.0	7.882856276561329	0.6398222052286948	5.33124010751484	0.0017822822167702659	0.08086909828822311	9.363261660312302	5.270028722032735	2.4147101585920296	1.7767003092728386	146.0	46.61675329750785	0.8442647826980966	0.9931972789115646
ID7489	7489	36	150.0	413.27152317880797	383.73289183222954	0.0	9.0	9	6.93287767191607	1		362.7450980392146	375.0	0.0	375.0	55500.0	66.8928374550397	0.7230691417345412	4.5512328206033645	-0.09371866340656594	0.27578365375588093	9.820561627517009	5.159399064452003	2.37744983480692	1.903431292062709	151.0	49.61216869147942	0.7709219084999158	0.9617834394904459
ID7426	7426	36	156.0	413.3692390139335	384.17202572347264	0.0	14.0	14	7.0354237471228025	1		561.2307692307685	576.0	0.0	576.0	87552.0	91.33686999968849	0.7702456281967395	5.34713384775779	0.006656592440291443	0.23394445945413012	10.535568186415714	5.202596539956508	-0.7442616802666197	2.025059622729036	155.5	51.12558532150706	0.7475903229275637	0.9779874213836478
ID7747	7747	36	152.0	413.09357696567	384.28073089700996	0.0	16.0	16	6.921389879977901	1		648.2399999999994	657.0	0.0	657.0	97236.0	75.608820194969	0.7641955542182051	7.427645085314302	-0.06624618251014726	0.05342916465707009	10.632355539735222	4.642566257932951	2.353781024469134	2.2901892938129342	150.5	51.20211776831299	0.7213906607915918	0.9772727272727273
ID7779	7779	36	162.0	413.0585858585859	384.5212121212121	0.0	18.0	18	7.247146419131151	1		731.4846625766857	736.0	0.0	736.0	119232.0	57.64796911911332	0.7904214679335916	11.20352425283108	0.0030354479552193504	-0.017921267137249234	11.005286357367236	4.980664820435939	-0.77413754523448	2.2096018813014573	165.0	54.089379946313656	0.7087120261320144	0.9482758620689655
ID7877	7877	36	152.0	413.247572815534	384.52265372168284	0.0	15.0	15	7.012765318716695	1		601.9480519480521	618.0	0.0	618.0	92700.0	98.61841640892366	0.780775436149885	5.3523927000488625	-0.037719967721602694	0.12483178555434078	10.34800602939388	4.908026050238565	-0.8008301539339554	2.1083844958180067	154.5	50.30477968711837	0.7672198755984297	0.965625
ID7206	7206	36	144.0	413.1406619385343	383.403073286052	0.0	6.0	6	6.699380116989518	1		246.99999999999963	247.0	247.0	247.0	34333.0	3.708185098597534E-13	0.7146303438089764	5.5523456213917725E14	0.14244359011443164	-0.0840988633917749	9.382510570719331	5.133469504261632	2.4118400359082157	1.8277133160974832	141.0	48.582690391217426	0.7506990288956779	0.94
ID7271	7271	36	147.0	412.6191294387171	382.16781214203894	0.0	0.0	0	6.805445498991344	1		20.416666666666657	21.0	0.0	21.0	2940.0	3.463092114427081	0.554368561617703	4.205284477894322	-0.04464772093279705	-0.013369964206387253	9.701868021699825	4.997329379399617	2.3908220276130114	1.941410558546256	145.5	47.83435641001641	0.7990850160976818	0.9732441471571907
ID7600	7600	36	150.0	413.41412429378533	383.6988700564972	0.0	8.0	8	6.852058684228348	1		329.18918918918837	336.0	0.0	336.0	48720.0	47.51102290308329	0.7412710294746216	5.899182499409354	0.010813993790581298	-0.014254466683906251	10.17873124611759	4.835131405174672	2.3739854336867285	2.1051612444749837	147.5	48.402687511792564	0.7911574684896522	0.9735973597359736
ID7824	7824	36	167.0	412.81024096385545	384.4407630522088	0.0	19.0	19	7.269074295019226	1		768.3433734939747	773.0	0.0	773.0	127545.0	59.99643563709999	0.7494884837400694	10.972706731357924	0.0031268200138862634	0.045498325612209276	10.674860706043685	5.17169472362195	2.367010963653007	2.064093353632374	166.0	54.186865804166075	0.7104440611871593	0.924791086350975
ID7410	7410	36	143.0	413.0842044134727	383.19802555168405	0.0	5.0	5	6.7585108320823135	1		209.52447552447595	211.0	0.0	211.0	29962.0	17.644706411149706	0.7269445184721202	9.997080798827248	0.34015870139120413	0.11182478772755577	9.526216591509144	5.2397991689834456	2.405931536790246	1.8180499451007186	143.5	48.29588471152756	0.7731103952399758	0.9728813559322034
ID7506	7506	36	150.0	413.4912854030501	384.1132897603486	0.0	11.0	11	6.978639737521917	1		439.27272727272873	448.0	0.0	448.0	67648.0	62.118511310359786	0.7149736825622915	5.896248696222899	-0.04699027951480727	-0.0758235759347734	9.780417491709558	5.156025572300477	-0.7575702427995996	1.896890803694328	153.0	49.62994542572544	0.7805733138070557	0.9807692307692307
ID7155	7155	36	145.0	413.3271186440678	382.53389830508473	0.0	2.0	2	6.852058684228348	1		92.39726027397253	95.0	0.0	95.0	13490.0	15.56099431804648	0.6604785751093374	4.723644479549468	0.014567581885158637	0.04788041997806266	9.347380416835591	5.177297979237904	2.4527142460188847	1.8054553657758599	147.5	48.046396342045966	0.8029347338052711	0.9703947368421053
ID7669	7669	36	155.0	413.4084132055378	383.85463258785944	0.0	10.0	10	7.0580094352277	1		393.232704402515	406.0	0.0	406.0	62524.0	71.07948794973757	0.7410773178422324	4.709565035307967	0.0632681095791619	0.04197389563850302	9.832025855495205	5.241860059893813	-0.7508820756369219	1.8756749976447056	156.5	51.411857460126214	0.7440422824346219	0.9427710843373494
ID7125	7125	36	147.0	413.3271186440678	382.53389830508473	0.0	3.0	3	6.852058684228348	1		130.3287671232879	134.0	0.0	134.0	19028.0	21.949191985454856	0.6811472842028596	4.811572249469424	0.015905011609659608	0.04817932549878686	9.347033326470005	5.178675918798028	-0.6886879216598227	1.8049079480994927	147.5	48.046396342045966	0.8029347338052711	0.9703947368421053
ID7574	7574	36	153.0	413.4078947368421	384.12609649122805	0.0	12.0	12	6.955796338302048	1		485.56862745097874	492.0	0.0	492.0	74292.0	56.066192635636895	0.7593255337973912	7.475863245760529	0.014191974918967907	-0.002802118905489928	10.294319583129957	4.9008059107811786	-0.7544660506024211	2.1005360690746193	152.0	49.97772801137952	0.7647164518651598	0.9681528662420382
ID7510	7510	36	160.0	413.65602836879435	384.2031408308004	0.0	13.0	13	7.236157563046397	1		506.33928571428413	535.0	0.0	535.0	85065.0	120.82609021288967	0.7282552664482955	3.5317230742819943	0.05992157856293748	0.14013777889296966	10.171043924028558	5.698946302239208	2.2809630248995325	1.7847235935583723	164.5	51.185924505148876	0.7889957479548637	0.9850299401197605
ID7804	7804	36	161.0	413.0498938428875	384.4564755838641	0.0	17.0	17	7.069275219628611	1		696.000000000001	696.0	696.0	696.0	107880.0	1.0264981820322082E-12	0.7586695278969959	5.84991361419949E14	-0.04516416386562358	0.08411113232612742	10.88342913698713	4.826978572307051	-0.7604861671421357	2.25470840070156	157.0	52.58486100850709	0.7134902713518415	0.9486404833836858
ID7293	7293	36	148.0	413.2793103448276	383.4574712643678	0.0	7.0	7	6.793742230659745	1		280.16326530612304	288.0	0.0	288.0	41184.0	47.0170532770161	0.7016574239281761	4.914040948397372	-0.03045336675939465	-0.043356798175525034	9.455801907333882	5.0058747869127895	-0.7133199370329842	1.8889409563449029	145.0	50.16004682467327	0.7242058018642826	0.9385113268608414
ID7358	7358	36	143.0	413.14302600472814	382.9621749408983	0.0	4.0	4	6.699380116989518	1		169.80419580419564	171.0	0.0	171.0	24282.0	14.299738371121267	0.7216861460757467	9.955078864579338	-0.036208262052535356	0.11180693061778728	9.572077032534791	5.040323820151319	2.413606240861255	1.899099616232082	141.0	47.669733420834184	0.7797287184155306	0.9527027027027027
ID7584	7584	37	136.0	364.9710144927536	117.41666666666667	0.0	8.0	8	6.627726932618989	1		323.65467625899294	326.0	0.0	326.0	44988.0	27.65095910756714	0.6918415588787558	9.57301279886876	0.02056488571512454	-0.023166001977999284	8.908480570447662	5.157237599722081	-0.2154752955316966	1.7273744709624648	138.0	45.04673812935164	0.85459874900359	0.9963898916967509
ID7680	7680	37	138.0	365.0527272727273	117.62484848484848	0.0	10.0	10	6.615709285501534	1		410.91240875912337	417.0	0.0	417.0	56295.0	50.198206326719614	0.6651216829930126	6.539524671908243	0.025287173276175152	0.001499341252516135	9.125336421632406	5.0293953384291	2.959096072168881	1.814400302141022	137.5	46.77068471980414	0.7898872545346537	0.975177304964539
ID7585	7585	37	132.0	365.1691266912669	117.82841328413284	0.0	12.0	12	6.5674187911160065	1		490.6222222222211	498.0	0.0	498.0	66234.0	60.388032157545084	0.6391579585269445	6.33597897634449	-0.027879244989319818	-0.12628947091956919	8.966172198354435	5.0683671590539845	2.8954861595472727	1.7690455164317613	135.49999999999997	46.74834074071393	0.7791422541377706	0.9678571428571424
ID7555	7555	37	137.0	365.1024691358025	117.88888888888889	0.0	11.0	11	6.555290583552474	1		446.9927007299261	457.0	0.0	457.0	61238.0	67.12734784483757	0.662193683837047	5.305598043952424	0.03287264733963463	0.031890551856083714	9.11725641717143	4.943748197381975	-0.3124155073326181	1.8441991891900136	135.0	45.03415613641142	0.8364877284201506	0.989010989010989
ID7875	7875	37	136.0	364.979704797048	118.3880688806888	0.0	15.0	15	6.567418791116007	1		603.3897058823534	617.0	0.0	617.0	82061.0	90.95682107821078	0.7049947519774755	5.485995618112569	-0.08621508270378533	0.009879206066209484	9.532556419150804	4.827389907634067	-0.2659050954523401	1.9746812670084835	135.5	46.396456589478746	0.7910055521144458	0.9818840579710145
ID7492	7492	37	136.0	364.92164179104475	117.40422885572139	0.0	9.0	9	6.530966601401967	1		367.5820895522385	376.0	0.0	376.0	49256.0	55.83492028668502	0.7043500325834335	5.4413690643819255	0.07378057596933217	0.05037008597697629	9.000308651154509	4.925662668967464	2.9239646561801225	1.8272279804823068	134.0	45.102135751879004	0.8277905167592796	0.9745454545454545
ID7365	7365	37	133.0	364.91984732824426	116.64249363867684	0.0	4.0	4	6.457444935117649	1		173.89230769230755	178.0	0.0	178.0	22606.0	26.829708789009153	0.6226790385523707	4.974231894874751	-0.015339382712931367	0.052918070102950264	8.662982784560656	4.971431318545384	-0.19515194370199263	1.742553045486989	131.0	44.558590197708284	0.8291216898525758	0.9776119402985075
ID7178	7178	37	126.0	364.46078431372547	116.45163398692812	0.0	2.0	2	6.370597341571143	1		101.203125	102.0	0.0	102.0	12954.0	9.015611460128481	0.657391396552125	8.904871723581065	0.0037025456905160317	0.03133733729221677	8.514271665665163	4.924212199456489	-0.23516624317492027	1.729062705016028	127.5	43.057405487470106	0.8642200441956303	0.9922178988326849
ID7822	7822	37	141.0	364.17261904761904	118.3095238095238	0.0	19.0	19	6.6755811781245455	1		759.9064748201456	771.0	0.0	771.0	105627.0	92.14732156072876	0.6639736028737624	6.581301786002847	0.0731130389505352	-0.10504024658910475	9.291407416704127	4.997047097410102	2.9053810795210246	1.859379596706169	140.0	46.558590197708284	0.8115929335896471	0.975609756097561
ID7151	7151	37	132.0	364.74242424242425	116.45959595959596	0.0	3.0	3	6.4820448144285745	1		140.92424242424244	142.0	0.0	142.0	18602.0	12.359513572854496	0.6777452085682075	9.212017927317584	-0.007778348647265878	-0.01273223127801398	8.786638081777214	4.9039158412302575	-0.17285810664406193	1.791759558331427	132.0	45.3225222202085	0.807524400644783	0.9635036496350365
ID7440	7440	37	141.0	364.5	118.36052009456264	0.0	14.0	14	6.699380116989517	1		566.6808510638298	579.0	0.0	579.0	79902.0	83.85040413472248	0.6920025411166797	5.528025673155731	-0.06953976187738801	-0.0411757830096875	9.540561471162635	4.866693175577451	2.950807809762435	1.960378665135513	140.99999999999997	47.209559868326366	0.7950035602903531	0.9757785467128026
ID7413	7413	37	139.0	364.7846715328467	116.74817518248175	0.0	5.0	5	6.603669768180365	1		208.90510948905148	212.0	0.0	212.0	28620.0	25.520431034207583	0.6481111793611798	6.438045773709207	-0.054390847050844814	0.005418133491199931	8.879985866142269	5.055234861687199	2.9407218736105345	1.7565921483573856	136.99999999999997	45.594724675460874	0.8281351833766781	0.9716312056737585
ID7286	7286	37	123.0	364.2139001349527	116.43792172739542	0.0	0.0	0	6.269870089858174	1		25.577235772357685	26.0	0.0	26.0	3146.0	3.301783249137296	0.6383240249376448	6.036378077173413	-0.027003724718941812	-0.007494274087246869	8.304535013831076	4.891296741108847	-0.19771206406863234	1.6978186876366972	123.49999999999999	42.513859933299386	0.8586491550048062	0.9840637450199202
ID7319	7319	37	131.0	364.09448818897636	116.75328083989501	0.0	1.0	1	6.358093703724522	1		61.534883720930345	63.0	0.0	63.0	7938.0	9.532056532783782	0.6111713093925307	4.897630417904058	0.010799397151859385	0.044101980945493044	8.546552599344137	4.9424941137450675	-0.28392613059911587	1.7291983364383154	127.0	43.74330849220108	0.834046626356137	0.9806949806949807
ID7224	7224	37	138.0	365.1925925925926	116.87407407407407	0.0	6.0	6	6.555290583552474	1		248.26666666666694	252.0	0.0	252.0	33516.0	30.557799405022706	0.6404617204388795	6.343857370691139	0.021504576085598404	-0.018422095633018484	8.756404699766353	5.010020183615018	-0.2061772814857445	1.747778328000288	135.0	45.904571672608135	0.8050664968226942	0.9540636042402827
ID7512	7512	37	133.0	364.86828963795256	118.2840199750312	0.0	13.0	13	6.5187705746970455	1		532.9624060150387	537.0	0.0	537.0	70884.0	46.56380536344498	0.7176256941031695	9.564175973396011	0.027133610297763795	-0.06271195226531445	9.191958778976506	4.761203319306002	2.9221858362212543	1.9305957260225415	133.5	45.79534630595327	0.7999234614929858	0.9744525547445255
ID7737	7737	37	148.0	364.5498866213152	118.08843537414965	0.0	16.0	16	6.84043516664088	1		639.5821917808204	653.0	0.0	653.0	93379.0	92.95684997106092	0.6966639591412721	5.650312517784597	0.12331874206638564	0.06454169304411286	9.815255724081933	5.142602460207363	2.915321611746512	1.9086164641406398	147.00000000000003	47.892805861757054	0.805353658289982	0.9832775919732442
ID7802	7802	37	141.0	364.43896713615027	118.35093896713614	0.0	17.0	17	6.723094811029982	1		679.3380281690128	694.0	0.0	694.0	96466.0	100.15526154896946	0.6825660763497245	5.503192746900253	-0.03098630557272743	-0.03195103358114703	9.562009718043495	4.867830008028619	2.9531253492012257	1.964326959296578	142.0	47.322522220208484	0.796824063077186	0.9793103448275862
ID7771	7771	37	142.0	364.4201877934272	118.33215962441315	0.0	18.0	18	6.723094811029982	1		717.5140845070405	733.0	0.0	733.0	101887.0	105.7835831633924	0.6775296500172872	5.478986787249089	-0.0015448330965837406	-0.029470042157187536	9.576197087367937	4.856529337862115	2.9631334337280784	1.9718190545480077	142.0	47.322522220208484	0.796824063077186	0.9793103448275862
ID7295	7295	37	141.0	364.97163120567376	116.86052009456264	0.0	7.0	7	6.699380116989517	1		284.90070921985875	289.0	0.0	289.0	40171.0	34.29625239096616	0.6797992821549296	6.723573700880435	-0.09216288623691991	0.02491616888177485	9.014252262065693	5.084163114038582	-0.15692627530425773	1.7730061093388605	140.99999999999997	47.16414147317227	0.7965354516961138	0.9559322033898303
