# Supplementary material for: DeepBacs for multi-task bacterial image analysis using open-source deep learning approaches
Source: Commun Biol. 2022 Jul 9;5:688. doi: 10.1038/s42003-022-03634-z (PMC9271087; doi:10.1038/s42003-022-03634-z)
Supplement: Supplementary file 15 — Supplementary Data 1 [file 42003_2022_3634_MOESM15_ESM.zip › Figure_3/Antibiotic_phenotyping/Quality_control_test_dataset_individual_antibiotics.xls]

## Sheet: QC_results
class	false positive	true positive	false negative	recall	precision	accuracy	f1 score	average_precision	total number of objects
Rifampicin	5	49	6	0.890909	0.907407	0.890909	0.899083	0.859662	55
Oblique	17	120	41	0.745342	0.875912	0.745342	0.805369	0.71257	161
Nalidixate	11	43	21	0.671875	0.796296	0.671875	0.728814	0.602221	64
Mecillinam	15	50	16	0.757576	0.769231	0.757576	0.763359	0.693688	66
CAM	35	61	4	0.938462	0.635417	0.938462	0.757764	0.759011	65
Vesicle	28	42	77	0.352941	0.6	0.352941	0.444444	0.257426	119
Control	13	60	1	0.983607	0.821918	0.983607	0.895522	0.943731	61
MP265	15	60	16	0.789474	0.8	0.789474	0.794702	0.691583	76
