# Supplementary material for: DeepBacs for multi-task bacterial image analysis using open-source deep learning approaches
Source: Commun Biol. 2022 Jul 9;5:688. doi: 10.1038/s42003-022-03634-z (PMC9271087; doi:10.1038/s42003-022-03634-z)
Supplement: Supplementary file 15 — Supplementary Data 1 [file 42003_2022_3634_MOESM15_ESM.zip › Figure_3/Antibiotic_phenotyping/Quality_control_test_dataset_synthetic_images.xls]

## Sheet: QC_results
class	false positive	true positive	false negative	recall	precision	accuracy	f1 score	average_precision	total number of objects
Rifampicin	8	103	9	0.919643	0.927928	0.919643	0.923767	0.879341	112
Oblique	27	81	12	0.870968	0.75	0.870968	0.80597	0.769255	93
Nalidixate	7	41	17	0.706897	0.854167	0.706897	0.773585	0.641041	58
Mecillinam	22	64	27	0.703297	0.744186	0.703297	0.723164	0.604788	91
CAM	27	44	1	0.977778	0.619718	0.977778	0.758621	0.754488	45
Vesicle	13	19	48	0.283582	0.59375	0.283582	0.383838	0.20696	67
Control	6	62	4	0.939394	0.911765	0.939394	0.925373	0.91404	66
MP265	25	51	27	0.653846	0.671053	0.653846	0.662338	0.526	78
