# Supplementary material for: DeepBacs for multi-task bacterial image analysis using open-source deep learning approaches
Source: Commun Biol. 2022 Jul 9;5:688. doi: 10.1038/s42003-022-03634-z (PMC9271087; doi:10.1038/s42003-022-03634-z)
Supplement: Supplementary file 15 — Supplementary Data 1 [file 42003_2022_3634_MOESM15_ESM.zip › Figure_3/Antibiotic_phenotyping/YOLOv2_Model_reports/All_antibiotic/QC_results.csv]

class	false positive	true positive	false negative	recall	precision	accuracy	f1 score	average_precision
Rifampicin	8	103	9	0.9196428571428571	0.9279279279279279	0.9196428571428571	0.9237668161434976	0.8793409623612826
Oblique	27	81	12	0.8709677419354839	0.75	0.8709677419354839	0.8059701492537312	0.7692549008451938
Nalidixate	7	41	17	0.7068965517241379	0.8541666666666666	0.7068965517241379	0.7735849056603773	0.6410408781837051
Mecillinam	22	64	27	0.7032967032967034	0.7441860465116279	0.7032967032967034	0.7231638418079095	0.6047879443685265
CAM	27	44	1	0.9777777777777777	0.6197183098591549	0.9777777777777777	0.7586206896551724	0.7544882981308081
Vesicle	13	19	48	0.2835820895522388	0.59375	0.2835820895522388	0.38383838383838387	0.20696047017415706
Control	6	62	4	0.9393939393939394	0.9117647058823529	0.9393939393939394	0.9253731343283583	0.9140400606787931
MP265	25	51	27	0.6538461538461539	0.6710526315789473	0.6538461538461539	0.6623376623376623	0.5260002501887071
