# Supplementary material for: DeepBacs for multi-task bacterial image analysis using open-source deep learning approaches
Source: Commun Biol. 2022 Jul 9;5:688. doi: 10.1038/s42003-022-03634-z (PMC9271087; doi:10.1038/s42003-022-03634-z)
Supplement: Supplementary file 15 — Supplementary Data 1 [file 42003_2022_3634_MOESM15_ESM.zip › Figure_3/Antibiotic_phenotyping/YOLOv2_Model_reports/All_antibiotic/training_evaluation.csv]

loss	val_loss	mAP	learning rate
11.603443768716627	14.35367202758789	0.0002	0.001
10.969706500730206	10.482156753540039	0.0004	0.001
10.71477069393281	10.35804557800293	0.0239	0.001
0.6394754133878215	0.3665570914745331	0.3402	0.001
0.5366356238242118	0.28628647327423096	0.5721	0.001
0.5082498036565319	0.35304009914398193	0.5811	0.001
0.41323620844031533	1.0935653448104858	0.6324	0.001
0.42643047226292474	0.2632743716239929	0.6855	0.001
0.4207920638483859	0.31751254200935364	0.6754	0.001
0.3453115946463039	0.08599350601434708	0.743	0.001
0.3001876961019251	0.16191527247428894	0.7343	0.001
0.28156762693317666	0.2685709297657013	0.7678	0.001
0.26904031372959575	0.15051192045211792	0.8027	0.001
0.24911120942523401	0.43743258714675903	0.7551	0.001
0.28564977249310863	0.18313217163085938	0.7975	0.001
0.16231783027310046	0.09582749754190445	0.8283	0.000100000005
0.13227120837977818	0.10018082708120346	0.8259	0.000100000005
0.12650889535284332	0.08463003486394882	0.8337	0.000100000005
0.1285019722436705	0.09251121431589127	0.8388	0.000100000005
0.11756248944889634	0.10401597619056702	0.8372	0.000100000005
0.10973519492413729	0.0675785019993782	0.8422	0.000100000005
0.10591078079455803	0.09685181081295013	0.845	0.000100000005
0.10667079633041736	0.05204601585865021	0.8473	0.000100000005
0.09323871741071343	0.17981815338134766	0.8488	0.000100000005
0.0937515047694286	0.07349065691232681	0.847	0.000100000005
0.10005453511351539	0.10282193869352341	0.8457	0.000100000005
0.08400805540112478	0.07109691202640533	0.8498	0.000100000005
0.0910895116431939	0.10399220138788223	0.8526	0.000100000005
0.08557038130088439	0.15166358649730682	0.8558	1.0000001e-05
0.07882815246440229	0.06683308631181717	0.8515	1.0000001e-05
0.08142649125488054	0.025930175557732582	0.859	1.0000001e-05
0.07215619342581879	0.10226769000291824	0.8604	1.0000001e-05
0.07744863022479319	0.04536622017621994	0.8602	1.0000001e-05
0.073971095247074	0.06301067769527435	0.8589	1.0000001e-05
0.07873300795683698	0.02603829652070999	0.8598	1.0000001e-05
0.06958043209517435	0.11585815250873566	0.8603	1.0000001e-05
0.07646604999148797	0.08808387815952301	0.8596	1.0000001e-06
0.07244251146461934	0.03479041904211044	0.8612	1.0000001e-06
0.07748958967896478	0.20428311824798584	0.8599	1.0000001e-06
0.07325475014776232	0.0900217592716217	0.8602	1.0000001e-06
0.079800576542414	0.26173141598701477	0.8606	1.0000001e-06
0.06941587191766067	0.02691543847322464	0.8613	1.0000001e-07
0.07694528794156448	0.1861739605665207	0.8596	1.0000001e-07
0.08312101829646816	0.046838462352752686	0.8593	1.0000001e-07
0.078317336077171	0.05153082311153412	0.86	1.0000001e-07
0.07035759726028529	0.05042479187250137	0.8608	1.0000001e-07
0.07747571434705489	0.15233556926250458	0.8606	1.0000001e-08
0.07110621487241119	0.13255876302719116	0.8595	1.0000001e-08
0.07770108713227655	0.03791896998882294	0.86	1.0000001e-08
0.08011102525427216	0.2192649245262146	0.8603	1.0000001e-08
0.0840312292453863	0.05335018038749695	0.8603	1.0000001e-08
0.07822730525156422	0.21507415175437927	0.8594	1.0000001e-09
0.07248004431265496	0.09635766595602036	0.8608	1.0000001e-09
0.08238025413705938	0.23478864133358002	0.8597	1.0000001e-09
0.07469774984694537	0.0381494015455246	0.86	1.0000001e-09
0.07625870060385956	0.08023364841938019	0.8604	1.0000001e-09
0.0727160777596216	0.07698120176792145	0.8594	1.0000001e-10
0.07597649491001521	0.09044338017702103	0.8595	1.0000001e-10
0.07862145741349988	0.0352928452193737	0.86	1.0000001e-10
0.07830857005601208	0.06545094400644302	0.8617	1.0000001e-10
0.07071472577480299	0.033227115869522095	0.86	1.0000001e-10
0.08109973465663291	0.08783413469791412	0.86	1.0000001e-11
0.07417085265079813	0.20396779477596283	0.8599	1.0000001e-11
0.07535801018257776	0.03000652603805065	0.8597	1.0000001e-11
0.07707511789105352	0.24059107899665833	0.8602	1.0000001e-11
0.07357297046110034	0.07364851236343384	0.8603	1.0000001e-11
0.07354800781655696	0.08857277035713196	0.8599	1.0000001e-12
0.07815636309134143	0.12110941112041473	0.8618	1.0000001e-12
0.06957441359578122	0.22398307919502258	0.8611	1.0000001e-12
0.07369751473438114	0.21293342113494873	0.8599	1.0000001e-12
0.07525897715541144	0.09052878618240356	0.8595	1.0000001e-12
0.07576238442092173	0.09702937304973602	0.8597	1.0000001e-13
0.08009236580842445	0.03625345230102539	0.8603	1.0000001e-13
0.0714560472631767	0.04381663352251053	0.8603	1.0000001e-13
0.07455253265347452	0.0768050104379654	0.8599	1.0000001e-13
0.07473501050093721	0.09393076598644257	0.8601	1.0000001e-13
0.08438440530200399	0.03848891705274582	0.8594	1.00000015e-14
0.07591637239731368	0.054445356130599976	0.8603	1.00000015e-14
0.0789151321495733	0.09217408299446106	0.86	1.00000015e-14
0.07424088358698834	0.08804537355899811	0.8528	1.00000015e-14
0.07266216381873575	0.0328608863055706	0.8618	1.00000015e-14
0.07524046826837284	0.043806031346321106	0.8602	1.0000001e-15
0.07276275030697786	0.04296902194619179	0.8602	1.0000001e-15
0.07687732913050681	0.06854735314846039	0.86	1.0000001e-15
0.07445286264673116	0.053961001336574554	0.8602	1.0000001e-15
0.07428357704362322	0.025012709200382233	0.8608	1.0000001e-15
0.07458697451699164	0.0481257326900959	0.8608	1.0000001e-15
0.0761770692789146	0.05945593863725662	0.8604	1.0000001e-15
0.07235107460479823	0.288432240486145	0.8603	1.0000001e-15
0.07289043454182965	0.10982402414083481	0.8601	1.0000001e-15
0.07322145121983223	0.06937973946332932	0.8606	1.0000001e-15
0.07503014939626859	0.14159411191940308	0.8601	1.0000001e-16
0.08288703185145653	0.2787582576274872	0.8602	1.0000001e-16
0.07461974118655969	0.11618813872337341	0.8604	1.0000001e-16
0.07035319824072142	0.19928108155727386	0.8593	1.0000001e-16
0.07937915686277612	0.05041835829615593	0.8607	1.0000001e-16
0.07457909229842405	0.20949554443359375	0.8607	1.0000001e-17
0.07809965573101034	0.08949916809797287	0.8604	1.0000001e-17
0.07450876040985027	0.13556170463562012	0.8605	1.0000001e-17
0.06917525326923257	0.09073438495397568	0.8599	1.0000001e-17
