# Supplementary material for: DeepBacs for multi-task bacterial image analysis using open-source deep learning approaches
Source: Commun Biol. 2022 Jul 9;5:688. doi: 10.1038/s42003-022-03634-z (PMC9271087; doi:10.1038/s42003-022-03634-z)
Supplement: Supplementary file 15 — Supplementary Data 1 [file 42003_2022_3634_MOESM15_ESM.zip › Figure_3/Antibiotic_phenotyping/YOLOv2_Model_reports/Without_MP265/QC_results.csv]

class	false positive	true positive	false negative	recall	precision	accuracy	f1 score	average_precision
Oblique	15	100	39	0.7194244604316546	0.8695652173913043	0.7194244604316546	0.7874015748031497	0.6895634670382437
Vesicle	78	85	34	0.7142857142857143	0.5214723926380368	0.7142857142857143	0.6028368794326241	0.546564668687248
Nalidixate	7	38	26	0.59375	0.8444444444444444	0.59375	0.6972477064220183	0.5637888273125341
CAM	51	64	1	0.9846153846153847	0.5565217391304348	0.9846153846153847	0.7111111111111111	0.7309157139460076
Control	12	59	2	0.9672131147540983	0.8309859154929577	0.9672131147540983	0.8939393939393939	0.9439829482039657
Rifampicin	9	53	2	0.9636363636363636	0.8548387096774194	0.9636363636363636	0.905982905982906	0.9342835044153502
Mecillinam	17	73	3	0.9605263157894737	0.8111111111111111	0.9605263157894737	0.8795180722891566	0.8660801219815003
