# Supplementary material for: DeepBacs for multi-task bacterial image analysis using open-source deep learning approaches
Source: Commun Biol. 2022 Jul 9;5:688. doi: 10.1038/s42003-022-03634-z (PMC9271087; doi:10.1038/s42003-022-03634-z)
Supplement: Supplementary file 15 — Supplementary Data 1 [file 42003_2022_3634_MOESM15_ESM.zip › Figure_3/Antibiotic_phenotyping/YOLOv2_Model_reports/Without_MP265/training_evaluation.csv]

loss	val_loss	mAP	learning rate
10.556020123343314	10.29409408569336	0.0	1e-04
10.205522418022156	10.095051765441895	0.0	1e-04
10.136818649307374	10.070531845092773	0.0	1e-04
0.15983707840073733	0.08384492993354797	0.0	1e-04
0.11599421799333105	0.1690065562725067	0.0	1e-04
0.10993656079705444	0.08799116313457489	0.0	1e-04
0.09590156082694809	0.056867193430662155	0.0	1e-04
0.09928858302713882	0.09395451843738556	0.0548	1e-04
0.09439396817657736	0.09681372344493866	0.0663	1e-04
0.08100734370940875	0.10089656710624695	0.2043	1e-04
0.07201282448706127	0.10543198883533478	0.8023	1e-04
0.06267113065076692	0.1084873378276825	0.7259	1e-04
0.046612212629688364	0.028568368405103683	0.7586	1e-05
0.04027401668304998	0.22490404546260834	0.7889	1e-05
0.040215849585365504	0.10190281271934509	0.8223	1e-05
0.03586986126948989	0.019737232476472855	0.823	1e-05
0.03257999196648598	0.08991269767284393	0.8847	1e-05
0.030393332896393635	0.0170535109937191	0.8928	1e-05
0.02834131414889388	0.0363510400056839	0.9017	1e-05
0.02631950271578746	0.10521945357322693	0.91	1e-05
0.025304407521616668	0.014830535277724266	0.9181	1e-05
0.02376234465684261	0.01708545908331871	0.9194	1e-05
0.022747872171983603	0.014437654986977577	0.9206	1e-05
0.02480444337256373	0.009585540741682053	0.9252	1e-05
0.023472727469784477	0.09148063510656357	0.9233	1e-05
0.024491025074835745	0.025897543877363205	0.9267	1e-05
0.021764919867799166	0.011150483973324299	0.9308	1e-05
0.02204064657581189	0.11069364845752716	0.9281	1e-05
0.020602669563114403	0.07815556973218918	0.9278	1e-05
0.020822403884883368	0.016839925199747086	0.9297	1e-06
0.021323189802182417	0.054243214428424835	0.9299	1e-06
0.020888950942354576	0.012230648659169674	0.929	1e-06
0.021822464166043866	0.15118791162967682	0.9309	1e-06
0.02107432779232641	0.031046658754348755	0.9302	1e-06
0.020495709970653538	0.015538292936980724	0.9308	1e-07
0.01925278885192388	0.010625053197145462	0.9304	1e-07
0.020393607884480226	0.01461644284427166	0.9309	1e-07
0.019849589235344602	0.017011594027280807	0.9309	1e-07
0.021206771853500075	0.03050386533141136	0.9302	1e-07
0.019651987456581404	0.01427446585148573	0.9309	1e-08
0.01937605409447344	0.14497819542884827	0.9304	1e-08
0.02074285742503801	0.011746304109692574	0.9301	1e-08
0.019738053745259682	0.09472426027059555	0.9309	1e-08
0.020676138525408123	0.01652914471924305	0.9303	1e-08
0.019923994839642075	0.10448447614908218	0.9303	1e-09
0.01900181111000899	0.027842171490192413	0.9303	1e-09
0.018985433417612746	0.15428948402404785	0.9303	1e-09
0.02020976588227636	0.027291961014270782	0.9307	1e-09
0.020211104264167407	0.12827707827091217	0.9303	1e-09
0.020075422176535452	0.06395784020423889	0.9308	9.9999994e-11
0.018871183323133135	0.030093833804130554	0.9314	9.9999994e-11
0.020640406787635818	0.028945202007889748	0.9311	9.9999994e-11
0.02100832961995395	0.012853330001235008	0.9308	9.9999994e-11
0.019432181790996823	0.02899094857275486	0.931	9.9999994e-11
0.02008741585943367	0.013874517753720284	0.9295	9.999999e-12
0.022503292794534637	0.029553351923823357	0.9304	9.999999e-12
0.02120081286111306	0.018372219055891037	0.9311	9.999999e-12
0.02151640010209033	0.014004339464008808	0.9302	9.999999e-12
0.01974510319621092	0.058476150035858154	0.9304	9.999999e-12
0.01875148129634439	0.012783284299075603	0.9295	9.999999e-13
0.01901047606576955	0.10792583227157593	0.9303	9.999999e-13
0.02078494009554326	0.06669764220714569	0.9304	9.999999e-13
0.02011073766193623	0.010193941183388233	0.9311	9.999999e-13
0.02027079229798889	0.014099731110036373	0.9302	9.999999e-13
0.019518581940041434	0.0389338880777359	0.9309	9.999999e-14
0.02006751937498789	0.0852656364440918	0.9309	9.999999e-14
0.019221279020946953	0.07276474684476852	0.9301	9.999999e-14
0.021215389048936027	0.012683289125561714	0.9308	9.999999e-14
0.018928364856213693	0.029842615127563477	0.9302	9.999999e-14
0.01933098923520095	0.015259063802659512	0.9305	9.999999e-15
0.019774733702727264	0.013544455170631409	0.9309	9.999999e-15
0.019076486482405133	0.14612042903900146	0.9303	9.999999e-15
0.0199914101545038	0.012116077356040478	0.9303	9.999999e-15
0.019747455129324788	0.0223098024725914	0.9307	9.999999e-15
0.02037871111514828	0.19151431322097778	0.931	9.999999e-16
0.019927891341203284	0.032053422182798386	0.9308	9.999999e-16
0.01999634489672439	0.026215190067887306	0.9296	9.999999e-16
0.019537345272481382	0.1518985480070114	0.9307	9.999999e-16
0.019343637328054154	0.0293838232755661	0.9308	9.999999e-16
0.019470821651104357	0.012438959442079067	0.9301	9.999999e-17
0.018629491368624112	0.1135127991437912	0.9298	9.999999e-17
0.020856406785652884	0.0171995609998703	0.9307	9.999999e-17
0.019693386701551536	0.07495609670877457	0.9309	9.999999e-17
0.019552510517138626	0.01436292752623558	0.9304	9.999999e-17
0.01924135940029256	0.01056766603142023	0.9307	9.999999e-18
0.021171965959271597	0.09554801881313324	0.9309	9.999999e-18
0.019221785162845926	0.01469788234680891	0.9303	9.999999e-18
0.019026137174918287	0.013860863633453846	0.9306	9.999999e-18
0.019486755707241114	0.02679818868637085	0.9302	9.999999e-18
0.019801522344125494	0.013911528512835503	0.9301	9.999999e-19
0.01962906209331366	0.012320606969296932	0.9301	9.999999e-19
0.020161573690617638	0.017501238733530045	0.9297	9.999999e-19
0.019901689791661358	0.012247555889189243	0.9306	9.999999e-19
0.019955852538377287	0.014129310846328735	0.9307	9.999999e-19
0.02017726429790679	0.03192219138145447	0.931	1e-19
0.020254156094104532	0.02644054964184761	0.9308	1e-19
0.018574284889074342	0.012918646447360516	0.9302	1e-19
0.02004193578050622	0.042410146445035934	0.9301	1e-19
0.019118639229301123	0.013783319853246212	0.9301	1e-19
0.020935883041426177	0.01230675633996725	0.931	1e-20
