# Supplementary material for: DeepBacs for multi-task bacterial image analysis using open-source deep learning approaches
Source: Commun Biol. 2022 Jul 9;5:688. doi: 10.1038/s42003-022-03634-z (PMC9271087; doi:10.1038/s42003-022-03634-z)
Supplement: Supplementary file 15 — Supplementary Data 1 [file 42003_2022_3634_MOESM15_ESM.zip › Figure_3/Growth_stage_analysis/Quality_control_test_dataset_Large_FoV.xls]

## Sheet: QC_results
class	false positive	true positive	false negative	recall	precision	accuracy	f1 score	average_precision
Rod	107	175	221	0.441919	0.620567	0.441919	0.516224	0.321214
Dividing	35	111	157	0.414179	0.760274	0.414179	0.536232	0.357952
Microcolony	26	34	26	0.566667	0.566667	0.566667	0.566667	0.478538

## Sheet: Summary
FOV	Class	Recall	Precision	AP	mAP
Large	Rod	0.441919	0.620567	0.321214	0.386
	Dividing	0.414179	0.760274	0.357952
	Microcolony	0.566667	0.566667	0.478538
