# Supplementary material for: DeepBacs for multi-task bacterial image analysis using open-source deep learning approaches
Source: Commun Biol. 2022 Jul 9;5:688. doi: 10.1038/s42003-022-03634-z (PMC9271087; doi:10.1038/s42003-022-03634-z)
Supplement: Supplementary file 15 — Supplementary Data 1 [file 42003_2022_3634_MOESM15_ESM.zip › Figure_3/Growth_stage_analysis/Quality_control_test_dataset_Small_FoV.xls]

## Sheet: QC_results
class	false positive	true positive	false negative	recall	precision	accuracy	f1 score	average_precision
Rod	124	306	104	0.746341	0.711628	0.746341	0.728571	0.643308
Dividing	67	174	91	0.656604	0.721992	0.656604	0.687747	0.587698
Microcolony	12	37	9	0.804348	0.755102	0.804348	0.778947	0.771429

## Sheet: Summary
FOV	Class	Recall	Precision	AP	mAP
Small	Rod	0.746341	0.711628	0.643308	0.667
	Dividing	0.656604	0.721992	0.587698
	Microcolony	0.804348	0.755102	0.771429
