# Supplementary material for: DeepBacs for multi-task bacterial image analysis using open-source deep learning approaches
Source: Commun Biol. 2022 Jul 9;5:688. doi: 10.1038/s42003-022-03634-z (PMC9271087; doi:10.1038/s42003-022-03634-z)
Supplement: Supplementary file 15 — Supplementary Data 1 [file 42003_2022_3634_MOESM15_ESM.zip › Figure_3/Growth_stage_analysis/YOLOv2_Model_reports/Large_FoV/QC_results.csv]

class	false positive	true positive	false negative	recall	precision	accuracy	f1 score	average_precision
Rod	107	175	221	0.44191919191919193	0.6205673758865248	0.44191919191919193	0.5162241887905605	0.3212136080043298
Dividing	35	111	157	0.4141791044776119	0.7602739726027398	0.4141791044776119	0.5362318840579711	0.3579524447796139
Microcolony	26	34	26	0.5666666666666667	0.5666666666666667	0.5666666666666667	0.5666666666666667	0.47853817295140777
