# Supplementary material for: DeepBacs for multi-task bacterial image analysis using open-source deep learning approaches
Source: Commun Biol. 2022 Jul 9;5:688. doi: 10.1038/s42003-022-03634-z (PMC9271087; doi:10.1038/s42003-022-03634-z)
Supplement: Supplementary file 15 — Supplementary Data 1 [file 42003_2022_3634_MOESM15_ESM.zip › Figure_3/Growth_stage_analysis/YOLOv2_Model_reports/Large_FoV/training_evaluation.csv]

loss	val_loss	mAP	learning rate
12.079552519321442	11.631821632385254	0.0	1e-04
11.42530996799469	11.272794723510742	0.0	1e-04
11.119746565818787	12.085562705993652	0.0	1e-04
1.2001282170414924	0.7662507891654968	0.0	1e-04
1.0246114708483218	1.1506943702697754	0.0	1e-04
0.9387503989040852	1.381614089012146	0.0426	1e-04
0.7369812343269586	0.5982238054275513	0.1837	1e-04
0.6651418417692184	0.6837208867073059	0.3101	1e-04
0.632246496155858	0.9775583148002625	0.3191	1e-04
0.5995849158614874	1.1768221855163574	0.3826	1e-04
0.5281397100538016	1.0641679763793945	0.4559	1e-04
0.5245482470840216	1.0595645904541016	0.4712	1e-04
0.4981137476861477	1.2439345121383667	0.401	1e-05
0.45055868159979584	0.9208866357803345	0.488	1e-05
0.43325522597879174	0.6091298460960388	0.495	1e-05
0.4440543560311198	1.2401787042617798	0.4542	1e-05
0.39308543391525747	1.2603143453598022	0.5066	1e-05
0.41059001740068196	1.7698111534118652	0.5024	1e-06
0.37927358243614434	0.47955358028411865	0.4954	1e-06
0.4175887044519186	0.9977738857269287	0.4871	1e-06
0.39274631068110466	1.4104739427566528	0.4934	1e-06
0.4067988762632012	0.6298667192459106	0.497	1e-06
0.3964562613517046	1.103149175643921	0.4943	1e-06
0.39421876035630704	0.8795924782752991	0.4902	1e-06
0.38640318643301724	0.7550052404403687	0.4948	1e-07
0.36479718796908855	1.2210932970046997	0.4874	1e-07
0.36640047281980515	1.3584954738616943	0.497	1e-07
0.3962403228506446	1.1698482036590576	0.4905	1e-07
0.4083175117149949	1.5062931776046753	0.487	1e-07
0.42796591222286223	0.713563859462738	0.489	1e-08
0.37558772806078194	1.1326571702957153	0.4883	1e-08
0.38964995350688697	1.208230972290039	0.4928	1e-08
0.37693871911615134	0.6490318775177002	0.4938	1e-08
0.43072894047945737	0.379336953163147	0.4965	1e-08
0.3712762925773859	0.9149951934814453	0.4463	1e-08
0.37718217484652994	0.9943732619285583	0.4925	1e-08
0.4032311083748937	1.0901412963867188	0.479	1e-08
0.397088086605072	1.1284123659133911	0.4946	1e-08
0.37003761902451515	1.142398715019226	0.4932	1e-08
0.3944643234834075	1.6347318887710571	0.4965	1e-09
0.39390533566474917	0.6389650106430054	0.4963	1e-09
0.37027057353407145	0.6938307285308838	0.4954	1e-09
0.4156492730602622	0.8646912574768066	0.4955	1e-09
0.39147051256150006	0.8923614621162415	0.4903	1e-09
0.4008279984816909	0.9048328995704651	0.4946	9.9999994e-11
0.4029320729896426	1.0993380546569824	0.4966	9.9999994e-11
0.40870478451251985	0.6747406721115112	0.4939	9.9999994e-11
0.3807077374309301	0.1644146591424942	0.494	9.9999994e-11
0.37879246324300764	0.5983594059944153	0.489	9.9999994e-11
0.3896947208791971	0.8078572750091553	0.494	9.9999994e-11
0.3854586310684681	1.1478075981140137	0.4957	9.9999994e-11
0.39973486475646497	1.0305912494659424	0.4896	9.9999994e-11
0.396694703400135	1.0266823768615723	0.4948	9.9999994e-11
0.3768814358860254	0.18864929676055908	0.497	9.999999e-12
0.3836558325216174	1.1085885763168335	0.4644	9.999999e-12
0.3946603389456868	1.159834384918213	0.4984	9.999999e-12
0.3996386410668492	1.2403295040130615	0.4943	9.999999e-12
0.4098062427714467	1.0476319789886475	0.4968	9.999999e-12
0.38244844432920216	0.6183677911758423	0.4871	9.999999e-13
0.38582779224961994	0.6612823009490967	0.4886	9.999999e-13
0.40900058951228857	1.2060108184814453	0.491	9.999999e-13
0.42770099397748707	0.8408828973770142	0.4971	9.999999e-13
0.40464278403669596	1.049936294555664	0.4911	9.999999e-13
0.3978046851232648	0.2154443860054016	0.4868	9.999999e-14
0.39057840816676614	0.38753601908683777	0.4918	9.999999e-14
0.40921776574105023	0.5404497981071472	0.494	9.999999e-14
0.40309905502945187	0.9115489721298218	0.449	9.999999e-14
0.38960072211921215	1.1934340000152588	0.4886	9.999999e-14
0.37604266926646235	1.8379515409469604	0.4884	9.999999e-15
0.3987441612407565	1.7244842052459717	0.483	9.999999e-15
0.4005641408264637	0.8343085646629333	0.4773	9.999999e-15
0.3980247566476464	0.22414003312587738	0.4887	9.999999e-15
0.4375768668949604	0.6953409314155579	0.4916	9.999999e-15
0.40467355996370313	0.6612213850021362	0.494	9.999999e-16
0.38376166578382254	1.1244313716888428	0.4193	9.999999e-16
0.3889153439551592	0.3838503658771515	0.4895	9.999999e-16
0.37002057768404484	1.2005910873413086	0.4924	9.999999e-16
0.3848869018256664	1.155461311340332	0.4919	9.999999e-16
0.4475157357752323	0.8630712032318115	0.4923	9.999999e-17
0.3836850417777896	1.0161898136138916	0.4879	9.999999e-17
0.3857589218765497	0.4849427044391632	0.4936	9.999999e-17
0.4022869475185871	0.7384700775146484	0.49	9.999999e-17
0.4067553734406829	1.235061764717102	0.4969	9.999999e-17
0.39031330551952126	0.9955810308456421	0.4945	9.999999e-18
0.4082673419266939	1.0035806894302368	0.493	9.999999e-18
0.38378670420497657	1.0619378089904785	0.4947	9.999999e-18
0.38535873480141164	1.5860389471054077	0.4661	9.999999e-18
0.37404277063906194	1.118668794631958	0.4955	9.999999e-18
0.39344128370285036	0.20756123960018158	0.4969	9.999999e-19
0.37314010225236416	1.256702184677124	0.4958	9.999999e-19
0.41918224561959505	0.9738718271255493	0.4373	9.999999e-19
0.38074094876646997	1.4448518753051758	0.4867	9.999999e-19
0.4016417285427451	1.182521104812622	0.4941	9.999999e-19
0.38515260703861715	0.4424739480018616	0.4477	1e-19
0.405044805444777	1.0240854024887085	0.4972	1e-19
0.4010479494929314	1.1259818077087402	0.4946	1e-19
0.3970877444371581	1.0516228675842285	0.4959	1e-19
0.37153035439550874	1.5786349773406982	0.4941	1e-19
0.40500513054430487	0.5307764410972595	0.4793	1e-20
0.3715746710076928	0.2504556179046631	0.396	1e-20
