# Supplementary material for: DeepBacs for multi-task bacterial image analysis using open-source deep learning approaches
Source: Commun Biol. 2022 Jul 9;5:688. doi: 10.1038/s42003-022-03634-z (PMC9271087; doi:10.1038/s42003-022-03634-z)
Supplement: Supplementary file 15 — Supplementary Data 1 [file 42003_2022_3634_MOESM15_ESM.zip › Figure_3/Growth_stage_analysis/YOLOv2_Model_reports/Small_FoV/QC_results.csv]

class	false positive	true positive	false negative	recall	precision	accuracy	f1 score	average_precision
Rod	124	306	104	0.7463414634146341	0.7116279069767442	0.7463414634146341	0.7285714285714286	0.6433080550606913
Dividing	67	174	91	0.6566037735849056	0.7219917012448133	0.6566037735849056	0.6877470355731224	0.5876978883113395
Microcolony	12	37	9	0.8043478260869565	0.7551020408163265	0.8043478260869565	0.7789473684210526	0.7714288016227291
