# Supplementary material for: DeepBacs for multi-task bacterial image analysis using open-source deep learning approaches
Source: Commun Biol. 2022 Jul 9;5:688. doi: 10.1038/s42003-022-03634-z (PMC9271087; doi:10.1038/s42003-022-03634-z)
Supplement: Supplementary file 15 — Supplementary Data 1 [file 42003_2022_3634_MOESM15_ESM.zip › Figure_3/Growth_stage_analysis/YOLOv2_Model_reports/Small_FoV/training_evaluation.csv]

loss	val_loss	mAP	learning rate
11.5929154753685	11.16234016418457	0.0	1e-04
11.004386907815933	11.88355541229248	0.0	1e-04
10.778807479143143	10.991107940673828	0.0	1e-04
1.0242942847311496	0.6486008763313293	0.3201	1e-04
0.7582624711096286	1.309781789779663	0.4462	1e-04
0.6419823652133345	0.5180339813232422	0.6384	1e-04
0.6019515831023454	0.43169909715652466	0.6515	1e-04
0.5485002184286714	0.8320038318634033	0.6747	1e-04
0.5022845147177577	2.2082324028015137	0.6722	1e-04
0.4629458078183234	0.876076340675354	0.698	1e-04
0.43568754717707636	1.5291085243225098	0.6987	1e-04
0.4358423974364996	1.2778295278549194	0.6925	1e-04
0.3577746788971126	0.6083343625068665	0.7181	1e-05
0.3259512626565993	1.8809107542037964	0.7228	1e-05
0.3011470197699964	0.6702127456665039	0.7259	1e-05
0.27623478369787335	0.856269359588623	0.7265	1e-05
0.28066327827982607	0.8118931651115417	0.7283	1e-05
0.282616360206157	0.6690782904624939	0.7264	1e-06
0.25996180227957666	0.2063351571559906	0.7259	1e-06
0.28115295129828155	2.6932125091552734	0.7291	1e-06
0.256289504095912	1.171921968460083	0.7271	1e-06
0.25144456499256196	0.3178711235523224	0.729	1e-06
0.24651185795664787	0.5571816563606262	0.7266	1e-06
0.24121638839133083	0.5581377744674683	0.7266	1e-06
0.25945977452211083	0.232578843832016	0.7269	1e-07
0.2495459952391684	0.4427553117275238	0.7273	1e-07
0.2585739443544298	0.7654460668563843	0.7288	1e-07
0.2776058190036565	0.2572447657585144	0.7287	1e-07
0.2652985511813313	0.9136126637458801	0.7287	1e-07
0.26479469891637564	0.30922648310661316	0.7269	1e-08
0.2727368662599474	1.3054450750350952	0.7276	1e-08
0.2651253798510879	0.5683804750442505	0.7283	1e-08
0.25481410254724324	0.6677214503288269	0.7274	1e-08
0.26716680331155657	0.6676987409591675	0.7273	1e-08
0.26058556186035275	0.7162714600563049	0.7273	1e-09
0.2674259416759014	1.9430971145629883	0.7286	1e-09
0.25627316273748874	0.6144717335700989	0.7277	1e-09
0.28107835380360485	0.8312034606933594	0.7288	1e-09
0.2613248746842146	0.5149027109146118	0.7286	1e-09
0.2594453214202076	1.0224781036376953	0.7288	9.9999994e-11
0.26608514580875636	0.47250646352767944	0.7293	9.9999994e-11
0.26540273120626806	1.1453649997711182	0.7283	9.9999994e-11
0.26537148947827516	1.4863481521606445	0.7282	9.9999994e-11
0.26137813325040044	0.6245120763778687	0.7278	9.9999994e-11
0.2530691097956151	1.4577128887176514	0.7269	9.999999e-12
0.25257678222842517	0.4609221816062927	0.7278	9.999999e-12
0.2662162003107369	1.0810474157333374	0.7283	9.999999e-12
0.2566486148629338	0.866165041923523	0.7286	9.999999e-12
0.2531693664379418	0.49619239568710327	0.7283	9.999999e-12
0.2513537963386625	0.4081551432609558	0.7277	9.999999e-13
0.25866394201293585	0.36717844009399414	0.7279	9.999999e-13
0.26033351947553457	1.7214893102645874	0.7283	9.999999e-13
0.24008687501773238	0.843665599822998	0.7285	9.999999e-13
0.2638037946540862	1.754035472869873	0.7274	9.999999e-13
0.25268720160238445	0.8698834180831909	0.728	9.999999e-14
0.2696152688469738	0.30711525678634644	0.7287	9.999999e-14
0.24052102956920862	0.6869909167289734	0.7288	9.999999e-14
0.25698776738718154	0.8967096209526062	0.728	9.999999e-14
0.23992976150475442	1.7360072135925293	0.7277	9.999999e-14
0.247227454604581	0.8551175594329834	0.7271	9.999999e-15
0.26656294614076614	0.9060109853744507	0.7287	9.999999e-15
0.2575749903684482	2.0064470767974854	0.729	9.999999e-15
0.2496830356772989	0.5946551561355591	0.7289	9.999999e-15
0.2639231680426747	0.6796660423278809	0.7276	9.999999e-15
0.27291631828993557	0.8128194808959961	0.7288	9.999999e-16
0.2515119920484722	1.6261667013168335	0.7282	9.999999e-16
0.2405811273958534	0.8777070045471191	0.7278	9.999999e-16
0.26595946024172007	0.5260920524597168	0.729	9.999999e-16
0.2553023708518595	1.1586567163467407	0.7286	9.999999e-16
0.24795959703624249	0.637981653213501	0.727	9.999999e-17
0.25525985681451857	1.080899715423584	0.7282	9.999999e-17
0.24638149682432414	0.48934873938560486	0.728	9.999999e-17
0.25177654828876256	1.245476484298706	0.7291	9.999999e-17
0.26031996044330297	1.968548059463501	0.7282	9.999999e-17
0.2538830247707665	1.130049705505371	0.7282	9.999999e-18
0.2440289155114442	1.0387239456176758	0.7277	9.999999e-18
0.24941932815127074	1.1556634902954102	0.7282	9.999999e-18
0.25600902098231015	0.5741611123085022	0.7279	9.999999e-18
0.23919913023710251	1.0294852256774902	0.7277	9.999999e-18
0.2593970472924411	0.5327361226081848	0.7277	9.999999e-19
0.25430915369652213	1.400858759880066	0.7276	9.999999e-19
0.25839416719973085	0.8967078328132629	0.7281	9.999999e-19
0.25401898636482656	0.8816996812820435	0.7271	9.999999e-19
0.25566135765984654	0.498958557844162	0.7281	9.999999e-19
0.2622626093681902	0.5347188711166382	0.7282	1e-19
0.2312896830495447	0.9096054434776306	0.7282	1e-19
0.2537338484544307	1.4072747230529785	0.7282	1e-19
0.261452877568081	0.679017961025238	0.7264	1e-19
0.271043146122247	1.2792985439300537	0.7279	1e-19
0.2594234521035105	0.8970692753791809	0.728	1e-20
0.2463932623155415	0.5180555582046509	0.7287	1e-20
0.24695671340450645	1.1328206062316895	0.7277	1e-20
0.25239515146240593	1.4842050075531006	0.7282	1e-20
0.2558128989767283	0.7057441473007202	0.728	1e-20
0.252746894210577	1.1493347883224487	0.7277	1e-21
0.2694444042630494	0.8235812187194824	0.7286	1e-21
0.24048823257908225	0.9948533177375793	0.7286	1e-21
0.2583652283996344	1.1273984909057617	0.728	1e-21
0.24932066476903855	0.672526478767395	0.7281	1e-21
0.2641462598461658	1.4712934494018555	0.7277	9.9999997e-23
