# Supplementary material for: DeepBacs for multi-task bacterial image analysis using open-source deep learning approaches
Source: Commun Biol. 2022 Jul 9;5:688. doi: 10.1038/s42003-022-03634-z (PMC9271087; doi:10.1038/s42003-022-03634-z)
Supplement: Supplementary file 15 — Supplementary Data 1 [file 42003_2022_3634_MOESM15_ESM.zip › Figure_4/Figure_4a_SSIM_maps_and_ROIs/Noise2Void/QC_metrics.csv]

image #	Prediction v. GT mSSIM	Input v. GT mSSIM	Prediction v. GT NRMSE	Input v. GT NRMSE	Prediction v. GT PSNR	Input v. GT PSNR
m29.tif	0.9701611034609434	0.9047415163117558	0.08327189	0.13160844	34.28972177604771	26.764424945315444
m30.tif	0.9787516852304122	0.9305729304443991	0.07194305	0.11308944	35.41115060652494	28.01492806656459
