# Supplementary material for: DeepBacs for multi-task bacterial image analysis using open-source deep learning approaches
Source: Commun Biol. 2022 Jul 9;5:688. doi: 10.1038/s42003-022-03634-z (PMC9271087; doi:10.1038/s42003-022-03634-z)
Supplement: Supplementary file 15 — Supplementary Data 1 [file 42003_2022_3634_MOESM15_ESM.zip › Figure_4/Figure_4a_SSIM_maps_and_ROIs/QC_metric_Summary.xlsx]

## Sheet: Tabelle1
		GT_vs_Source		GT_vs_Pred
		raw		PureDenoise		N2V		CARE
		PSNR	SSIM	PSNR	SSIM	PSNR	SSIM	PSNR	SSIM
	m29	26.8	0.56	33	0.843	34.3	0.884	35.5	0.9
	m30	28	0.549	33.9	0.825	35.4	0.878	36.7	0.894
	mean	27.4	0.5545	33.45	0.834	34.85	0.881	36.1	0.897
	s.d.	0.848528	0.00777817	0.636396	0.0127279	0.777817	0.00424264	0.848528	0.00424264
