# Supplementary material for: DeepBacs for multi-task bacterial image analysis using open-source deep learning approaches
Source: Commun Biol. 2022 Jul 9;5:688. doi: 10.1038/s42003-022-03634-z (PMC9271087; doi:10.1038/s42003-022-03634-z)
Supplement: Supplementary file 15 — Supplementary Data 1 [file 42003_2022_3634_MOESM15_ESM.zip › Figure_4/Figure_4c/Data_low_high_SNR.xls]

## Sheet: COMPARISON
	low SNR		high SNR
frame	relative intensity	s.d.	relative intensity	s.d.
1	1	0	1	0
2	0.9912	0.0173582	0.930881	0.0103305
3	0.991985	0.00511625	0.872138	0.0220518
4	0.985956	0.0144633	0.821293	0.0267362
5	0.987388	0.00619783	0.776464	0.0380707
6	0.974648	0.00453346	0.728954	0.0450377
7	0.980161	0.0145697	0.680379	0.0478754
8	0.987668	0.0173239	0.638591	0.0542751
9	0.975027	0.00889544	0.602148	0.058611
10	0.969972	0.01633	0.567946	0.062379
11	0.964298	0.0208053	0.531533	0.0642896
12	0.961231	0.0182113	0.505211	0.0657709
13	0.956759	0.0210369	0.476844	0.0662459
14	0.941822	0.0241195	0.451124	0.0642176
15	0.938968	0.0151961	0.429098	0.063159
16	0.932531	0.0307395	0.408694	0.0641725
17	0.934412	0.0154853	0.3913	0.0660261
18	0.919456	0.0313156	0.373809	0.0649495
19	0.925541	0.0213104	0.358003	0.0604429
20	0.926379	0.0223561	0.342034	0.0597271
21	0.923188	0.0262429	0.327246	0.0591212
22	0.915202	0.0177517	0.31525	0.0587527
23	0.911227	0.0228082	0.301253	0.0555018
24	0.912365	0.0250725	0.293155	0.0563698
25	0.897345	0.00665319	0.282489	0.0556704
26	0.898269	0.0251865	0.271722	0.054117
27	0.893159	0.0193996	0.262762	0.0545581
28	0.887206	0.0117678	0.255941	0.0551168
29	0.884675	0.00779605	0.248037	0.0550877
30	0.884761	0.00800172	0.239689	0.0524029
31	0.878889	0.0205455	0.232092	0.0519452
32	0.874295	0.00493197	0.224487	0.0520133
33	0.864715	0.0128916	0.21741	0.0512146
34	0.8572	0.0166353	0.211317	0.0480919
35	0.841478	0.00148794	0.208268	0.045228
36	0.84131	0.00863846	0.20338	0.0429207
37	0.833184	0.0110204	0.197472	0.0419552
38	0.827235	0.0232773	0.192159	0.0410439
39	0.832485	0.0109852	0.185704	0.0404416
40	0.83733	0.0114787	0.182709	0.0401314
41	0.842154	0.0273311	0.176871	0.0389548
42	0.840251	0.0300094	0.172739	0.0379358
43	0.832051	0.0370573	0.168946	0.037235
44	0.824531	0.0307222	0.164394	0.0352461
45	0.82104	0.0342067	0.162346	0.0357333
46	0.820304	0.0297945	0.158465	0.0352417
47	0.811789	0.0356122	0.154713	0.0359519
48	0.813104	0.0300825	0.150043	0.0334144
49	0.806745	0.0239715	0.147783	0.0343426
50	0.799316	0.0180733	0.142364	0.0346124
51	0.800366	0.0125459	0.1408	0.0332537
52	0.790978	0.0134364	0.138182	0.0323336
53	0.790328	0.0198057	0.136705	0.0332351
54	0.787858	0.0131083	0.132855	0.0319516
55	0.781431	0.0262073	0.130062	0.0314762
56	0.780807	0.0292815	0.126106	0.0304572
57	0.776023	0.0301295	0.122889	0.0302927
58	0.779369	0.0293076	0.120704	0.0303309
59	0.771175	0.0379608	0.118687	0.0280526
60	0.770634	0.0363966	0.116568	0.0277681
61	0.767088	0.0260964	0.114354	0.0257869
62	0.754006	0.0191872	0.114217	0.0266537
63	0.748792	0.016623	0.112364	0.0268766
64	0.752494	0.0220115	0.109595	0.0248535
65	0.753903	0.0311276	0.107055	0.0240519
66	0.749834	0.0372846	0.104985	0.0240376
67	0.752793	0.0363351	0.10231	0.0227917
68	0.749412	0.0412002	0.100512	0.0222793
69	0.742876	0.0304652	0.0996917	0.0223956
70	0.736336	0.0285196	0.0963343	0.0212881
71	0.720001	0.0339771	0.0945268	0.0208077
72	0.724842	0.0264198	0.0925841	0.0205132
73	0.723443	0.0293692	0.0924379	0.0213384
74	0.72214	0.0393928	0.0919401	0.0233884
75	0.716278	0.0270111	0.0900902	0.0238164
76	0.715017	0.0349536	0.0883241	0.0223305
77	0.708285	0.0299678	0.0859549	0.0220893
78	0.705846	0.0326396	0.0847387	0.022121
79	0.711896	0.030913	0.0842889	0.0216397
80	0.70006	0.0283384	0.0822999	0.0224607
81	0.701954	0.0268477	0.0802632	0.0197132
82	0.700932	0.0181394	0.0791603	0.0191139
83	0.693598	0.0178048	0.0774993	0.0187077
84	0.686733	0.0186904	0.0763551	0.0202609
85	0.684063	0.0228642	0.0748459	0.01983
86	0.687537	0.0178922	0.0735324	0.0193348
87	0.674906	0.0210596	0.0716852	0.0184955
88	0.674509	0.0117082	0.0716295	0.0186478
89	0.674886	0.0175332	0.0700423	0.0189849
90	0.673461	0.0181132	0.0693442	0.0184539
91	0.673683	0.0167126	0.0675183	0.0180866
92	0.66173	0.0198823	0.0664056	0.016456
93	0.658824	0.019287	0.0653874	0.0169095
94	0.661002	0.0150221	0.064551	0.0174209
95	0.648668	0.0180993	0.0627855	0.0162865
96	0.656138	0.0167257	0.0620893	0.0167827
97	0.655889	0.0274906	0.0604951	0.0162635
98	0.658375	0.0304963	0.058099	0.0144064
99	0.656249	0.0231266	0.0588855	0.0168789
100	0.6456	0.0293134	0.0557899	0.0158745
101	0.644266	0.0313228	0.0563093	0.0151848
102	0.642588	0.0307955	0.0561025	0.0136229
103	0.64379	0.031834	0.0546386	0.0135043
104	0.639675	0.0370169	0.0545071	0.0138024
105	0.633438	0.0375558	0.0533108	0.0141466
106	0.626926	0.042882	0.0523697	0.0138655
107	0.632537	0.0445314	0.0518521	0.0136318
108	0.630639	0.0363151	0.0508597	0.0131913
109	0.626757	0.0379766	0.0503301	0.0136194
110	0.631601	0.0340715	0.0498407	0.0135864
111	0.623283	0.0331794	0.0486544	0.0140232
112	0.6165	0.0351848	0.0479191	0.0138587
113	0.616991	0.035386	0.0478497	0.0132207
114	0.611141	0.038311	0.0466026	0.0120473
115	0.607032	0.0381065	0.0455791	0.011651
116	0.605752	0.0309421	0.044469	0.0121393
117	0.60298	0.0265112	0.0441421	0.0122127
118	0.597483	0.0361439	0.0441591	0.0129791
119	0.591721	0.0321353	0.0433173	0.0122302
120	0.594173	0.0296084	0.0424855	0.0121644
121	0.596125	0.0408929	0.0422278	0.0121585
122	0.592897	0.0257045	0.0418394	0.0118097
123	0.580662	0.0282926	0.0412743	0.011496
124	0.582357	0.0196333	0.040578	0.0114181
125	0.578335	0.0235743	0.0401799	0.0110633
126	0.57384	0.0258432	0.0405377	0.0113008
127	0.563731	0.0200598	0.0397028	0.0110004
128	0.565913	0.0158677	0.0388026	0.0109243
129	0.561877	0.0150573	0.0383499	0.0115586
130	0.569988	0.0193047	0.0384871	0.011425
131	0.56557	0.0286699	0.0385081	0.0117585
132	0.56013	0.0323567	0.0369501	0.0107151
133	0.561514	0.0337498	0.0369288	0.0113408
134	0.559958	0.0327728	0.0365654	0.0112899
135	0.554693	0.0343418	0.035839	0.0110763
136	0.550537	0.0277048	0.0350479	0.0108966
137	0.548666	0.0329934	0.0352674	0.0111132
138	0.539367	0.0334474	0.0343278	0.0106773
139	0.539717	0.023765	0.0344703	0.010958
140	0.534198	0.0286176	0.0336477	0.0100068
141	0.533718	0.0230161	0.0334132	0.00969186
142	0.544799	0.0205037	0.0331753	0.00988642
143	0.533156	0.0209858	0.0325438	0.00967357
144	0.535604	0.0201697	0.0315802	0.00911407
145	0.525516	0.0315747	0.0307411	0.00881386
146	0.527684	0.0252411	0.0309235	0.00935201
147	0.522716	0.0392947	0.0309847	0.00965382
148	0.521678	0.0189613	0.0303085	0.00940291
149	0.51447	0.0238891	0.0299259	0.0092389
150	0.515031	0.0157099	0.0294587	0.00912521
151	0.512634	0.0124881	0.0293126	0.00942931
152	0.514522	0.0176616	0.0286447	0.00951155
153	0.508727	0.0247432	0.0279865	0.00875477
154	0.509139	0.020529	0.0286559	0.00933806
155	0.513558	0.0250914	0.0277364	0.00921269
156	0.512273	0.0232939	0.027832	0.00906182
157	0.508623	0.0245313	0.0272555	0.00913937
158	0.507017	0.0135795	0.0275273	0.00887902
159	0.504076	0.0202077	0.0279219	0.00949127
160	0.498041	0.0217521	0.0280128	0.00953305
161	0.50086	0.0207448	0.0269789	0.00912263
162	0.487909	0.0123316	0.0272174	0.00959674
163	0.496215	0.0217922	0.0266518	0.00965784
164	0.492157	0.023008	0.0266191	0.00988216
165	0.489859	0.0212957	0.0260623	0.00975494
166	0.488106	0.0197943	0.025542	0.00893267
167	0.486996	0.0245328	0.0248656	0.00906419
168	0.484095	0.024289	0.0247823	0.00958391
169	0.486808	0.0259837	0.0243473	0.00826902
170	0.482686	0.0285652	0.0237322	0.00793499
171	0.477773	0.0250927	0.0243317	0.00865997
172	0.476006	0.0243095	0.0233178	0.00794948
173	0.472481	0.0304898	0.0233395	0.00848542
174	0.474113	0.0257096	0.0226022	0.00789928
175	0.466771	0.0240795	0.0226784	0.00799428
176	0.462065	0.0169357	0.0224252	0.00815726
177	0.451027	0.0230059	0.0221246	0.00766817
178	0.45622	0.0211335	0.0225283	0.0088573
179	0.450721	0.0155282	0.0216859	0.00829488
180	0.448341	0.0134066	0.0216944	0.0079213
181	0.441017	0.0109367	0.0213247	0.00761118
182	0.4397	0.00774015	0.0213146	0.00798766
183	0.436105	0.0239622	0.0210748	0.0077522
184	0.442938	0.0129832	0.0212728	0.00739051
185	0.445169	0.0131471	0.0209735	0.00732557
186	0.452451	0.014876	0.0206625	0.0071242
187	0.450504	0.0161451	0.0198567	0.00667929
188	0.443342	0.0163828	0.0204377	0.00717869
189	0.444211	0.0150822	0.0198736	0.00658568
190	0.448472	0.0186632	0.0197385	0.00680577
191	0.444933	0.0267554	0.0195473	0.00676032
192	0.447969	0.0223569	0.0194214	0.00637989
193	0.444655	0.0236762	0.0192941	0.00666575
194	0.443363	0.0305015	0.0194626	0.00673299
195	0.44562	0.0242391	0.0188425	0.00692795
196	0.443887	0.0288971	0.0185507	0.00715185
197	0.440283	0.0266897	0.0186594	0.00721224
198	0.430305	0.0179796	0.0184636	0.00716044
199	0.433207	0.0203139	0.0173408	0.00703891
200	0.436698	0.0172973	0.0178053	0.00735556

## Sheet: Low_SNR
frame	intensity			normalized intensity			mean normalized intensity	s.d.
	m1	m2	m3	m1	m2	m3
1	19.509	12.041	19.176	1	1	1	1	0
2	18.947	12.043	19.219	0.97119	1.00017	1.00224	0.9912	0.01736
3	19.382	11.995	18.913	0.99349	0.99618	0.98628	0.99198	0.00512
4	19.231	11.699	19.186	0.98575	0.9716	1.00052	0.98596	0.01446
5	19.239	11.823	19.063	0.98616	0.9819	0.99411	0.98739	0.0062
6	19.116	11.71	18.631	0.97986	0.97251	0.97158	0.97465	0.00453
7	19.198	11.608	19.03	0.98406	0.96404	0.99239	0.98016	0.01457
8	19.445	11.652	19.149	0.99672	0.96769	0.99859	0.98767	0.01732
9	18.904	11.69	18.893	0.96899	0.97085	0.98524	0.97503	0.0089
10	19.274	11.512	18.522	0.98795	0.95607	0.96589	0.96997	0.01633
11	19.263	11.403	18.38	0.98739	0.94701	0.95849	0.9643	0.02081
12	18.963	11.321	18.629	0.97201	0.9402	0.97147	0.96123	0.01821
13	19.123	11.445	18.017	0.98021	0.9505	0.93956	0.95676	0.02104
14	18.911	11.219	17.726	0.96935	0.93173	0.92438	0.94182	0.02412
15	18.645	11.26	17.758	0.95571	0.93514	0.92605	0.93897	0.0152
16	18.881	11.057	17.479	0.96781	0.91828	0.9115	0.93253	0.03074
17	18.577	11.16	17.722	0.95223	0.92683	0.92418	0.93441	0.01549
18	18.478	10.662	17.752	0.94715	0.88547	0.92574	0.91946	0.03132
19	18.512	10.923	17.653	0.9489	0.90715	0.92058	0.92554	0.02131
20	18.523	10.895	17.735	0.94946	0.90483	0.92485	0.92638	0.02236
21	18.546	10.817	17.653	0.95064	0.89835	0.92058	0.92319	0.02624
22	18.248	10.86	17.418	0.93536	0.90192	0.90832	0.9152	0.01775
23	18.207	10.689	17.502	0.93326	0.88772	0.9127	0.91123	0.02281
24	18.166	10.643	17.681	0.93116	0.8839	0.92204	0.91236	0.02507
25	17.458	10.744	17.352	0.89487	0.89228	0.90488	0.89734	0.00665
26	17.959	10.487	17.322	0.92055	0.87094	0.90332	0.89827	0.02519
27	17.742	10.496	17.227	0.90943	0.87169	0.89836	0.89316	0.0194
28	17.406	10.521	17.175	0.8922	0.87376	0.89565	0.88721	0.01177
29	17.316	10.546	17.078	0.88759	0.87584	0.89059	0.88467	0.0078
30	17.331	10.543	17.073	0.88836	0.87559	0.89033	0.88476	0.008
31	17.448	10.302	17.004	0.89436	0.85558	0.88673	0.87889	0.02055
32	17.164	10.479	16.737	0.8798	0.87028	0.87281	0.8743	0.00493
33	17.135	10.267	16.552	0.87831	0.85267	0.86316	0.86471	0.01289
34	16.78	10.106	16.725	0.86012	0.8393	0.87218	0.8572	0.01664
35	16.409	10.152	16.112	0.8411	0.84312	0.84022	0.84148	0.00149
36	16.424	10.023	16.293	0.84187	0.83241	0.84966	0.84131	0.00864
37	16.06	10.01	16.204	0.82321	0.83133	0.84501	0.83318	0.01102
38	15.685	9.96	16.31	0.80399	0.82717	0.85054	0.82723	0.02328
39	16.091	9.965	16.205	0.8248	0.82759	0.84507	0.83248	0.01099
40	16.339	9.943	16.275	0.83751	0.82576	0.84872	0.83733	0.01148
41	16.894	9.781	16.265	0.86596	0.81231	0.8482	0.84215	0.02733
42	16.971	9.752	16.126	0.86991	0.8099	0.84095	0.84025	0.03001
43	16.843	9.526	16.14	0.86335	0.79113	0.84168	0.83205	0.03706
44	16.678	9.554	15.825	0.85489	0.79346	0.82525	0.82453	0.03072
45	16.776	9.579	15.488	0.85991	0.79553	0.80768	0.82104	0.03421
46	16.652	9.585	15.558	0.85355	0.79603	0.81133	0.8203	0.02979
47	16.633	9.475	15.262	0.85258	0.78689	0.79589	0.81179	0.03561
48	16.485	9.455	15.515	0.84499	0.78523	0.80908	0.8131	0.03008
49	16.267	9.611	15.115	0.83382	0.79819	0.78822	0.80674	0.02397
50	15.934	9.4	15.351	0.81675	0.78067	0.80053	0.79932	0.01807
51	15.862	9.488	15.342	0.81306	0.78797	0.80006	0.80037	0.01255
52	15.616	9.339	15.281	0.80045	0.7756	0.79688	0.79098	0.01344
53	15.635	9.241	15.381	0.80142	0.76746	0.8021	0.79033	0.01981
54	15.551	9.306	15.218	0.79712	0.77286	0.7936	0.78786	0.01311
55	15.739	9.084	15.017	0.80676	0.75442	0.78311	0.78143	0.02621
56	15.788	9.04	15.003	0.80927	0.75077	0.78238	0.78081	0.02928
57	15.703	8.968	14.926	0.80491	0.74479	0.77837	0.77602	0.03013
58	15.785	9.037	14.928	0.80911	0.75052	0.77847	0.77937	0.02931
59	15.733	8.802	14.882	0.80645	0.731	0.77607	0.77117	0.03796
60	15.797	8.883	14.659	0.80973	0.73773	0.76445	0.77063	0.0364
61	15.533	8.98	14.56	0.7962	0.74579	0.75928	0.76709	0.0261
62	15.046	8.83	14.525	0.77123	0.73333	0.75746	0.75401	0.01919
63	14.982	8.889	14.194	0.76795	0.73823	0.7402	0.74879	0.01662
64	15.126	8.807	14.396	0.77533	0.73142	0.75073	0.75249	0.02201
65	15.37	8.75	14.328	0.78784	0.72668	0.74718	0.7539	0.03113
66	15.408	8.621	14.262	0.78979	0.71597	0.74374	0.74983	0.03728
67	15.344	8.601	14.527	0.78651	0.71431	0.75756	0.75279	0.03634
68	15.503	8.598	14.181	0.79466	0.71406	0.73952	0.74941	0.0412
69	15.168	8.671	14.018	0.77749	0.72012	0.73102	0.74288	0.03047
70	14.978	8.574	13.983	0.76775	0.71207	0.72919	0.73634	0.02852
71	14.798	8.36	13.561	0.75852	0.69429	0.70719	0.72	0.03398
72	14.736	8.538	13.617	0.75534	0.70908	0.71011	0.72484	0.02642
73	14.767	8.565	13.463	0.75693	0.71132	0.70208	0.72344	0.02937
74	14.951	8.54	13.247	0.76636	0.70924	0.69081	0.72214	0.03939
75	14.582	8.448	13.419	0.74745	0.7016	0.69978	0.71628	0.02701
76	14.736	8.384	13.297	0.75534	0.69629	0.69342	0.71502	0.03495
77	14.49	8.287	13.306	0.74273	0.68823	0.69389	0.70828	0.02997
78	14.469	8.161	13.387	0.74166	0.67777	0.69811	0.70585	0.03264
79	14.566	8.277	13.455	0.74663	0.6874	0.70166	0.7119	0.03091
80	14.21	8.088	13.425	0.72838	0.67171	0.70009	0.70006	0.02834
81	14.269	8.174	13.339	0.73141	0.67885	0.69561	0.70195	0.02685
82	14.083	8.309	13.248	0.72187	0.69006	0.69086	0.70093	0.01814
83	13.88	8.138	13.298	0.71147	0.67586	0.69347	0.6936	0.0178
84	13.811	8.099	13.033	0.70793	0.67262	0.67965	0.68673	0.01869
85	13.808	7.973	13.083	0.70778	0.66215	0.68226	0.68406	0.02286
86	13.755	8.059	13.198	0.70506	0.6693	0.68826	0.68754	0.01789
87	13.489	7.841	13.08	0.69142	0.65119	0.6821	0.67491	0.02106
88	13.41	8.001	12.88	0.68738	0.66448	0.67167	0.67451	0.01171
89	13.503	7.912	12.952	0.69214	0.65709	0.67543	0.67489	0.01753
90	13.498	7.895	12.902	0.69189	0.65568	0.67282	0.67346	0.01811
91	13.503	7.942	12.835	0.69214	0.65958	0.66933	0.67368	0.01671
92	13.2	7.696	12.837	0.67661	0.63915	0.66943	0.66173	0.01988
93	13.183	7.68	12.712	0.67574	0.63782	0.66291	0.65882	0.01929
94	13.183	7.775	12.686	0.67574	0.64571	0.66156	0.661	0.01502
95	12.865	7.559	12.633	0.65944	0.62777	0.65879	0.64867	0.0181
96	13.142	7.71	12.55	0.67364	0.64031	0.65446	0.65614	0.01673
97	13.382	7.61	12.459	0.68594	0.63201	0.64972	0.65589	0.02749
98	13.463	7.577	12.575	0.69009	0.62927	0.65577	0.65838	0.0305
99	13.261	7.628	12.57	0.67974	0.6335	0.65551	0.65625	0.02313
100	13.216	7.462	12.266	0.67743	0.61972	0.63965	0.6456	0.02931
101	13.205	7.398	12.302	0.67687	0.6144	0.64153	0.64427	0.03132
102	13.17	7.391	12.251	0.67507	0.61382	0.63887	0.64259	0.0308
103	13.164	7.359	12.377	0.67477	0.61116	0.64544	0.64379	0.03183
104	13.239	7.284	12.186	0.67861	0.60493	0.63548	0.63967	0.03702
105	13.107	7.186	12.113	0.67184	0.59679	0.63168	0.63344	0.03756
106	13.145	7.1	11.838	0.67379	0.58965	0.61733	0.62693	0.04288
107	13.202	7.076	12.143	0.67671	0.58766	0.63324	0.63254	0.04453
108	12.986	7.142	12.141	0.66564	0.59314	0.63314	0.63064	0.03632
109	12.995	7.108	11.963	0.6661	0.59032	0.62385	0.62676	0.03798
110	13.062	7.268	11.921	0.66954	0.6036	0.62166	0.6316	0.03407
111	12.811	7.108	11.944	0.65667	0.59032	0.62286	0.62328	0.03318
112	12.67	6.977	11.901	0.64944	0.57944	0.62062	0.6165	0.03518
113	12.745	7.015	11.795	0.65329	0.58259	0.61509	0.61699	0.03539
114	12.702	6.92	11.652	0.65108	0.5747	0.60763	0.61114	0.03831
115	12.677	6.944	11.402	0.6498	0.5767	0.5946	0.60703	0.03811
116	12.393	6.906	11.668	0.63525	0.57354	0.60847	0.60575	0.03094
117	12.277	6.939	11.57	0.6293	0.57628	0.60336	0.60298	0.02651
118	12.358	6.757	11.464	0.63345	0.56117	0.59783	0.59748	0.03614
119	12.092	6.703	11.48	0.61982	0.55668	0.59866	0.59172	0.03214
120	12.118	6.773	11.484	0.62115	0.56249	0.59887	0.59417	0.02961
121	12.42	6.681	11.446	0.63663	0.55485	0.59689	0.59613	0.04089
122	12.069	6.83	11.368	0.61864	0.56723	0.59282	0.5929	0.0257
123	11.822	6.624	11.235	0.60598	0.55012	0.58589	0.58066	0.02829
124	11.667	6.747	11.289	0.59803	0.56034	0.5887	0.58236	0.01963
125	11.714	6.665	11.142	0.60044	0.55353	0.58104	0.57834	0.02357
126	11.617	6.565	11.138	0.59547	0.54522	0.58083	0.57384	0.02584
127	11.229	6.509	11.027	0.57558	0.54057	0.57504	0.56373	0.02006
128	11.171	6.596	11.071	0.57261	0.5478	0.57734	0.56591	0.01587
129	10.976	6.58	11.056	0.56261	0.54647	0.57655	0.56188	0.01506
130	11.503	6.635	10.917	0.58963	0.55103	0.56931	0.56999	0.0193
131	11.616	6.481	10.797	0.59542	0.53824	0.56305	0.56557	0.02867
132	11.627	6.419	10.572	0.59598	0.5331	0.55131	0.56013	0.03236
133	11.662	6.394	10.657	0.59778	0.53102	0.55575	0.56151	0.03375
134	11.621	6.397	10.603	0.59567	0.53127	0.55293	0.55996	0.03277
135	11.538	6.302	10.533	0.59142	0.52338	0.54928	0.55469	0.03434
136	11.285	6.298	10.549	0.57845	0.52305	0.55011	0.55054	0.0277
137	11.272	6.175	10.65	0.57778	0.51283	0.55538	0.54867	0.03299
138	11.177	6.093	10.339	0.57292	0.50602	0.53916	0.53937	0.03345
139	10.918	6.182	10.472	0.55964	0.51341	0.5461	0.53972	0.02377
140	10.908	6.056	10.365	0.55913	0.50295	0.54052	0.5342	0.02862
141	10.743	6.111	10.412	0.55067	0.50752	0.54297	0.53372	0.02302
142	10.957	6.285	10.562	0.56164	0.52197	0.55079	0.5448	0.0205
143	10.781	6.152	10.277	0.55262	0.51092	0.53593	0.53316	0.02099
144	10.712	6.17	10.457	0.54908	0.51242	0.54532	0.5356	0.02017
145	10.765	5.906	10.245	0.5518	0.49049	0.53426	0.52552	0.03157
146	10.688	6.013	10.275	0.54785	0.49938	0.53583	0.52768	0.02524
147	10.722	5.751	10.373	0.54959	0.47762	0.54094	0.52272	0.03929
148	10.436	6.02	10.166	0.53493	0.49996	0.53014	0.52168	0.01896
149	10.43	5.877	9.985	0.53463	0.48808	0.5207	0.51447	0.02389
150	10.364	6.019	9.856	0.53124	0.49988	0.51398	0.51503	0.01571
151	10.167	6	9.942	0.52114	0.4983	0.51846	0.51263	0.01249
152	10.281	5.952	10.015	0.52699	0.49431	0.52227	0.51452	0.01766
153	10.313	5.792	9.905	0.52863	0.48102	0.51653	0.50873	0.02474
154	10.071	5.852	10.071	0.51622	0.48601	0.52519	0.50914	0.02053
155	10.289	5.835	10.138	0.5274	0.48459	0.52868	0.51356	0.02509
156	10.348	5.852	9.979	0.53042	0.48601	0.52039	0.51227	0.02329
157	10.246	5.785	9.976	0.52519	0.48044	0.52023	0.50862	0.02453
158	9.938	5.929	9.957	0.50941	0.4924	0.51924	0.50702	0.01358
159	9.947	5.799	9.986	0.50987	0.4816	0.52076	0.50408	0.02021
160	10.023	5.698	9.725	0.51376	0.47322	0.50714	0.49804	0.02175
161	10.073	5.747	9.76	0.51633	0.47729	0.50897	0.50086	0.02074
162	9.638	5.704	9.511	0.49403	0.47371	0.49598	0.48791	0.01233
163	10.022	5.681	9.648	0.51371	0.4718	0.50313	0.49622	0.02179
164	9.98	5.62	9.553	0.51156	0.46674	0.49817	0.49216	0.02301
165	9.859	5.606	9.562	0.50536	0.46558	0.49864	0.48986	0.0213
166	9.868	5.62	9.43	0.50582	0.46674	0.49176	0.48811	0.01979
167	9.894	5.535	9.476	0.50715	0.45968	0.49416	0.487	0.02453
168	9.8	5.497	9.462	0.50233	0.45652	0.49343	0.4841	0.02429
169	9.819	5.501	9.593	0.50331	0.45686	0.50026	0.48681	0.02598
170	9.87	5.428	9.422	0.50592	0.45079	0.49134	0.48269	0.02857
171	9.599	5.404	9.444	0.49203	0.4488	0.49249	0.47777	0.02509
172	9.583	5.394	9.374	0.49121	0.44797	0.48884	0.47601	0.02431
173	9.614	5.267	9.343	0.4928	0.43742	0.48722	0.47248	0.03049
174	9.779	5.42	9.031	0.50126	0.45013	0.47095	0.47411	0.02571
175	9.561	5.322	8.979	0.49008	0.44199	0.46824	0.46677	0.02408
176	9.39	5.412	8.733	0.48132	0.44946	0.45541	0.46206	0.01694
177	9.307	5.219	8.487	0.47706	0.43344	0.44258	0.45103	0.02301
178	9.34	5.26	8.688	0.47875	0.43684	0.45307	0.45622	0.02113
179	9.142	5.333	8.45	0.4686	0.4429	0.44065	0.45072	0.01553
180	9.038	5.266	8.522	0.46327	0.43734	0.44441	0.44834	0.01341
181	8.631	5.171	8.652	0.44241	0.42945	0.45119	0.44102	0.01094
182	8.521	5.224	8.6	0.43677	0.43385	0.44848	0.4397	0.00774
183	8.602	4.938	8.769	0.44092	0.4101	0.45729	0.4361	0.02396
184	8.796	5.153	8.629	0.45087	0.42795	0.44999	0.44294	0.01298
185	8.734	5.189	8.761	0.44769	0.43094	0.45687	0.44517	0.01315
186	9.075	5.251	8.746	0.46517	0.43609	0.45609	0.45245	0.01488
187	9.038	5.206	8.742	0.46327	0.43236	0.45588	0.4505	0.01615
188	8.775	5.114	8.735	0.44979	0.42472	0.45552	0.44334	0.01638
189	8.933	5.154	8.566	0.45789	0.42804	0.4467	0.44421	0.01508
190	9.087	5.162	8.647	0.46579	0.4287	0.45093	0.44847	0.01866
191	9.151	5.011	8.621	0.46907	0.41616	0.44957	0.44493	0.02676
192	9.142	5.108	8.65	0.4686	0.42422	0.45108	0.44797	0.02236
193	9.025	5.031	8.697	0.46261	0.41782	0.45354	0.44466	0.02368
194	9.092	4.921	8.732	0.46604	0.40869	0.45536	0.44336	0.0305
195	9.03	5.032	8.746	0.46286	0.41791	0.45609	0.44562	0.02424
196	9.039	4.945	8.776	0.46332	0.41068	0.45766	0.44389	0.0289
197	8.989	4.938	8.629	0.46076	0.4101	0.44999	0.44028	0.02669
198	8.445	4.951	8.569	0.43288	0.41118	0.44686	0.43031	0.01798
199	8.83	4.962	8.34	0.45261	0.41209	0.43492	0.43321	0.02031
200	8.878	5.066	8.328	0.45507	0.42073	0.43429	0.4367	0.0173

## Sheet: High_SNR
frame	intensity				normalized intensity				mean normalized intensity	s.d.
	m1	m2	m3	m4	m1	m2	m3	m4
1	28.231	23.852	16.392	35.454	1	1	1	1	1	0
2	26.694	22.158	15.103	32.888	0.94556	0.92898	0.92136	0.92762	0.93088	0.01033
3	25.381	21.017	14.036	30.21	0.89905	0.88114	0.85627	0.85209	0.87214	0.02205
4	23.917	19.856	13.457	27.816	0.84719	0.83247	0.82095	0.78457	0.82129	0.02674
5	22.704	18.773	13.019	25.539	0.80422	0.78706	0.79423	0.72034	0.77646	0.03807
6	21.797	17.667	12.088	23.598	0.77209	0.74069	0.73743	0.66559	0.72895	0.04504
7	20.602	16.407	11.296	21.796	0.72977	0.68787	0.68912	0.61477	0.68038	0.04788
8	19.605	15.049	10.85	20.105	0.69445	0.63093	0.66191	0.56707	0.63859	0.05428
9	18.719	14.328	10.188	18.553	0.66307	0.6007	0.62152	0.5233	0.60215	0.05861
10	18.014	13.552	9.491	17.249	0.63809	0.56817	0.579	0.48652	0.56795	0.06238
11	17.05	12.41	9.044	15.96	0.60395	0.52029	0.55173	0.45016	0.53153	0.06429
12	16.216	11.988	8.631	14.795	0.5744	0.5026	0.52654	0.4173	0.50521	0.06577
13	15.433	11.243	8.201	13.793	0.54667	0.47137	0.50031	0.38904	0.47684	0.06625
14	14.676	10.489	7.813	13.056	0.51985	0.43975	0.47663	0.36825	0.45112	0.06422
15	13.976	9.999	7.468	12.286	0.49506	0.41921	0.45559	0.34653	0.4291	0.06316
16	13.362	9.535	7.181	11.474	0.47331	0.39976	0.43808	0.32363	0.40869	0.06417
17	12.918	8.982	6.971	10.841	0.45758	0.37657	0.42527	0.30578	0.3913	0.06603
18	12.294	8.587	6.74	10.231	0.43548	0.36001	0.41118	0.28857	0.37381	0.06495
19	11.803	8.344	6.336	9.841	0.41809	0.34982	0.38653	0.27757	0.358	0.06044
20	11.295	7.979	6.09	9.289	0.40009	0.33452	0.37152	0.262	0.34203	0.05973
21	10.829	7.643	5.859	8.776	0.38359	0.32043	0.35743	0.24753	0.32725	0.05912
22	10.464	7.369	5.666	8.358	0.37066	0.30895	0.34566	0.23574	0.31525	0.05875
23	9.953	7.018	5.441	8.023	0.35256	0.29423	0.33193	0.22629	0.30125	0.0555
24	9.66	6.872	5.353	7.65	0.34218	0.28811	0.32656	0.21577	0.29316	0.05637
25	9.238	6.593	5.249	7.307	0.32723	0.27641	0.32022	0.2061	0.28249	0.05567
26	8.983	6.385	4.982	6.987	0.3182	0.26769	0.30393	0.19707	0.27172	0.05412
27	8.701	6.153	4.873	6.651	0.30821	0.25797	0.29728	0.1876	0.26276	0.05456
28	8.528	5.952	4.779	6.403	0.30208	0.24954	0.29154	0.1806	0.25594	0.05512
29	8.333	5.744	4.639	6.139	0.29517	0.24082	0.283	0.17315	0.24804	0.05509
30	8.034	5.6	4.453	5.947	0.28458	0.23478	0.27166	0.16774	0.23969	0.0524
31	7.708	5.404	4.394	5.698	0.27303	0.22656	0.26806	0.16072	0.23209	0.05195
32	7.533	5.171	4.268	5.458	0.26683	0.2168	0.26037	0.15395	0.22449	0.05201
33	7.369	5.005	4.109	5.251	0.26103	0.20984	0.25067	0.14811	0.21741	0.05121
34	7.115	4.907	3.965	5.163	0.25203	0.20573	0.24189	0.14563	0.21132	0.04809
35	6.89	4.796	3.948	5.215	0.24406	0.20107	0.24085	0.14709	0.20827	0.04523
36	6.749	4.607	3.842	5.209	0.23906	0.19315	0.23438	0.14692	0.20338	0.04292
37	6.624	4.456	3.699	5.062	0.23464	0.18682	0.22566	0.14278	0.19747	0.04196
38	6.432	4.324	3.618	4.921	0.22783	0.18128	0.22072	0.1388	0.19216	0.04104
39	6.181	4.164	3.542	4.723	0.21894	0.17458	0.21608	0.13321	0.1857	0.04044
40	6.107	4.072	3.486	4.649	0.21632	0.17072	0.21266	0.13113	0.18271	0.04013
41	5.964	3.984	3.33	4.469	0.21126	0.16703	0.20315	0.12605	0.17687	0.03895
42	5.888	3.813	3.235	4.438	0.20857	0.15986	0.19735	0.12518	0.17274	0.03794
43	5.693	3.794	3.188	4.275	0.20166	0.15906	0.19449	0.12058	0.16895	0.03724
44	5.442	3.665	3.147	4.225	0.19277	0.15366	0.19198	0.11917	0.16439	0.03525
45	5.424	3.68	3.079	4.082	0.19213	0.15428	0.18784	0.11514	0.16235	0.03573
46	5.371	3.539	2.985	4.011	0.19025	0.14837	0.1821	0.11313	0.15846	0.03524
47	5.302	3.464	2.912	3.835	0.18781	0.14523	0.17765	0.10817	0.15471	0.03595
48	5.093	3.383	2.811	3.774	0.1804	0.14183	0.17149	0.10645	0.15004	0.03341
49	4.993	3.31	2.827	3.653	0.17686	0.13877	0.17246	0.10303	0.14778	0.03434
50	4.866	3.095	2.757	3.515	0.17236	0.12976	0.16819	0.09914	0.14236	0.03461
51	4.716	3.108	2.746	3.486	0.16705	0.1303	0.16752	0.09832	0.1408	0.03325
52	4.679	3.061	2.654	3.43	0.16574	0.12833	0.16191	0.09675	0.13818	0.03233
53	4.748	3.014	2.585	3.353	0.16818	0.12636	0.1577	0.09457	0.1367	0.03324
54	4.538	2.981	2.535	3.228	0.16075	0.12498	0.15465	0.09105	0.13286	0.03195
55	4.446	2.9	2.491	3.163	0.15749	0.12158	0.15196	0.08921	0.13006	0.03148
56	4.291	2.812	2.426	3.068	0.152	0.11789	0.148	0.08653	0.12611	0.03046
57	4.265	2.763	2.317	2.953	0.15108	0.11584	0.14135	0.08329	0.12289	0.03029
58	4.129	2.681	2.341	2.884	0.14626	0.1124	0.14281	0.08134	0.1207	0.03033
59	4.021	2.608	2.292	2.948	0.14243	0.10934	0.13982	0.08315	0.11869	0.02805
60	3.876	2.601	2.286	2.853	0.1373	0.10905	0.13946	0.08047	0.11657	0.02777
61	3.788	2.542	2.22	2.88	0.13418	0.10657	0.13543	0.08123	0.11435	0.02579
62	3.794	2.561	2.225	2.814	0.13439	0.10737	0.13574	0.07937	0.11422	0.02665
63	3.777	2.46	2.198	2.781	0.13379	0.10314	0.13409	0.07844	0.11236	0.02688
64	3.575	2.433	2.162	2.76	0.12663	0.102	0.13189	0.07785	0.10959	0.02485
65	3.547	2.343	2.087	2.731	0.12564	0.09823	0.12732	0.07703	0.10706	0.02405
66	3.433	2.317	2.076	2.643	0.1216	0.09714	0.12665	0.07455	0.10498	0.02404
67	3.381	2.228	1.998	2.63	0.11976	0.09341	0.12189	0.07418	0.10231	0.02279
68	3.357	2.163	1.947	2.612	0.11891	0.09068	0.11878	0.07367	0.10051	0.02228
69	3.283	2.187	1.953	2.54	0.11629	0.09169	0.11914	0.07164	0.09969	0.0224
70	3.238	2.17	1.822	2.429	0.1147	0.09098	0.11115	0.06851	0.09633	0.02129
71	3.174	2.1	1.798	2.409	0.11243	0.08804	0.10969	0.06795	0.09453	0.02081
72	3.043	2.062	1.801	2.348	0.10779	0.08645	0.10987	0.06623	0.09258	0.02051
73	3.143	2.007	1.773	2.344	0.11133	0.08414	0.10816	0.06611	0.09244	0.02134
74	3.219	1.936	1.776	2.277	0.11402	0.08117	0.10835	0.06422	0.09194	0.02339
75	3.135	1.835	1.79	2.24	0.11105	0.07693	0.1092	0.06318	0.09009	0.02382
76	3.079	1.841	1.716	2.211	0.10906	0.07718	0.10469	0.06236	0.08832	0.02233
77	3.011	1.787	1.671	2.138	0.10666	0.07492	0.10194	0.0603	0.08595	0.02209
78	3.006	1.79	1.624	2.069	0.10648	0.07505	0.09907	0.05836	0.08474	0.02212
79	2.989	1.845	1.586	2.027	0.10588	0.07735	0.09675	0.05717	0.08429	0.02164
80	2.919	1.702	1.613	1.987	0.1034	0.07136	0.0984	0.05604	0.0823	0.02246
81	2.799	1.737	1.526	1.985	0.09915	0.07282	0.09309	0.05599	0.08026	0.01971
82	2.751	1.716	1.502	1.972	0.09745	0.07194	0.09163	0.05562	0.07916	0.01911
83	2.675	1.654	1.49	1.95	0.09475	0.06934	0.0909	0.055	0.0775	0.01871
84	2.682	1.622	1.487	1.833	0.095	0.068	0.09071	0.0517	0.07636	0.02026
85	2.579	1.585	1.489	1.799	0.09135	0.06645	0.09084	0.05074	0.07485	0.01983
86	2.548	1.574	1.446	1.761	0.09026	0.06599	0.08821	0.04967	0.07353	0.01933
87	2.515	1.572	1.369	1.71	0.08909	0.06591	0.08352	0.04823	0.07169	0.0185
88	2.514	1.542	1.381	1.722	0.08905	0.06465	0.08425	0.04857	0.07163	0.01865
89	2.454	1.527	1.366	1.627	0.08693	0.06402	0.08333	0.04589	0.07004	0.01898
90	2.402	1.506	1.363	1.631	0.08508	0.06314	0.08315	0.046	0.06934	0.01845
91	2.323	1.495	1.33	1.559	0.08229	0.06268	0.08114	0.04397	0.06752	0.01809
92	2.25	1.464	1.299	1.606	0.0797	0.06138	0.07925	0.0453	0.06641	0.01646
93	2.293	1.46	1.241	1.539	0.08122	0.06121	0.07571	0.04341	0.06539	0.01691
94	2.252	1.428	1.256	1.487	0.07977	0.05987	0.07662	0.04194	0.06455	0.01742
95	2.167	1.427	1.206	1.453	0.07676	0.05983	0.07357	0.04098	0.06279	0.01629
96	2.186	1.362	1.2	1.44	0.07743	0.0571	0.07321	0.04062	0.06209	0.01678
97	2.108	1.355	1.171	1.385	0.07467	0.05681	0.07144	0.03906	0.0605	0.01626
98	1.849	1.263	1.203	1.438	0.0655	0.05295	0.07339	0.04056	0.0581	0.01441
99	2.07	1.206	1.189	1.387	0.07332	0.05056	0.07254	0.03912	0.05889	0.01688
100	1.942	1.128	1.138	1.335	0.06879	0.04729	0.06942	0.03765	0.05579	0.01587
101	1.908	1.199	1.143	1.335	0.06759	0.05027	0.06973	0.03765	0.05631	0.01518
102	1.826	1.267	1.122	1.353	0.06468	0.05312	0.06845	0.03816	0.0561	0.01362
103	1.817	1.241	1.075	1.297	0.06436	0.05203	0.06558	0.03658	0.05464	0.0135
104	1.788	1.241	1.092	1.278	0.06333	0.05203	0.06662	0.03605	0.05451	0.0138
105	1.808	1.184	1.061	1.235	0.06404	0.04964	0.06473	0.03483	0.05331	0.01415
106	1.826	1.18	1.005	1.206	0.06468	0.04947	0.06131	0.03402	0.05237	0.01387
107	1.79	1.184	0.998	1.187	0.06341	0.04964	0.06088	0.03348	0.05185	0.01363
108	1.715	1.162	0.999	1.171	0.06075	0.04872	0.06094	0.03303	0.05086	0.01319
109	1.726	1.134	0.991	1.141	0.06114	0.04754	0.06046	0.03218	0.05033	0.01362
110	1.649	1.131	1.014	1.123	0.05841	0.04742	0.06186	0.03167	0.04984	0.01359
111	1.618	1.094	1.006	1.066	0.05731	0.04587	0.06137	0.03007	0.04865	0.01402
112	1.626	1.077	0.975	1.044	0.0576	0.04515	0.05948	0.02945	0.04792	0.01386
113	1.605	1.104	0.959	1.055	0.05685	0.04629	0.0585	0.02976	0.04785	0.01322
114	1.531	1.069	0.935	1.075	0.05423	0.04482	0.05704	0.03032	0.0466	0.01205
115	1.532	1.008	0.906	1.082	0.05427	0.04226	0.05527	0.03052	0.04558	0.01165
116	1.523	1	0.88	1.004	0.05395	0.04193	0.05368	0.02832	0.04447	0.01214
117	1.493	0.987	0.89	0.993	0.05289	0.04138	0.05429	0.02801	0.04414	0.01221
118	1.502	0.973	0.908	0.966	0.0532	0.04079	0.05539	0.02725	0.04416	0.01298
119	1.468	0.958	0.881	0.97	0.052	0.04016	0.05375	0.02736	0.04332	0.01223
120	1.485	0.956	0.836	0.931	0.0526	0.04008	0.051	0.02626	0.04249	0.01216
121	1.493	0.942	0.825	0.929	0.05289	0.03949	0.05033	0.0262	0.04223	0.01216
122	1.455	0.93	0.828	0.933	0.05154	0.03899	0.05051	0.02632	0.04184	0.01181
123	1.442	0.909	0.812	0.935	0.05108	0.03811	0.04954	0.02637	0.04127	0.0115
124	1.429	0.91	0.788	0.903	0.05062	0.03815	0.04807	0.02547	0.04058	0.01142
125	1.431	0.902	0.763	0.91	0.05069	0.03782	0.04655	0.02567	0.04018	0.01106
126	1.424	0.919	0.783	0.901	0.05044	0.03853	0.04777	0.02541	0.04054	0.0113
127	1.362	0.896	0.787	0.886	0.04824	0.03756	0.04801	0.02499	0.0397	0.011
128	1.356	0.891	0.752	0.849	0.04803	0.03736	0.04588	0.02395	0.0388	0.01092
129	1.321	0.851	0.784	0.819	0.04679	0.03568	0.04783	0.0231	0.03835	0.01156
130	1.332	0.84	0.784	0.841	0.04718	0.03522	0.04783	0.02372	0.03849	0.01143
131	1.354	0.84	0.78	0.825	0.04796	0.03522	0.04758	0.02327	0.03851	0.01176
132	1.272	0.823	0.745	0.808	0.04506	0.0345	0.04545	0.02279	0.03695	0.01072
133	1.29	0.832	0.745	0.769	0.04569	0.03488	0.04545	0.02169	0.03693	0.01134
134	1.266	0.797	0.755	0.778	0.04484	0.03341	0.04606	0.02194	0.03657	0.01129
135	1.253	0.794	0.729	0.752	0.04438	0.03329	0.04447	0.02121	0.03584	0.01108
136	1.263	0.746	0.702	0.757	0.04474	0.03128	0.04283	0.02135	0.03505	0.0109
137	1.227	0.789	0.723	0.724	0.04346	0.03308	0.04411	0.02042	0.03527	0.01111
138	1.237	0.736	0.686	0.737	0.04382	0.03086	0.04185	0.02079	0.03433	0.01068
139	1.21	0.786	0.697	0.693	0.04286	0.03295	0.04252	0.01955	0.03447	0.01096
140	1.138	0.782	0.683	0.703	0.04031	0.03279	0.04167	0.01983	0.03365	0.01001
141	1.141	0.763	0.672	0.718	0.04042	0.03199	0.041	0.02025	0.03341	0.00969
142	1.151	0.736	0.671	0.714	0.04077	0.03086	0.04093	0.02014	0.03318	0.00989
143	1.167	0.706	0.64	0.716	0.04134	0.0296	0.03904	0.0202	0.03254	0.00967
144	1.124	0.687	0.619	0.707	0.03981	0.0288	0.03776	0.01994	0.03158	0.00911
145	1.085	0.68	0.603	0.682	0.03843	0.02851	0.03679	0.01924	0.03074	0.00881
146	1.139	0.667	0.593	0.681	0.04035	0.02796	0.03618	0.01921	0.03092	0.00935
147	1.095	0.687	0.625	0.646	0.03879	0.0288	0.03813	0.01822	0.03098	0.00965
148	1.116	0.656	0.587	0.652	0.03953	0.0275	0.03581	0.01839	0.03031	0.0094
149	1.109	0.659	0.569	0.641	0.03928	0.02763	0.03471	0.01808	0.02993	0.00924
150	1.053	0.635	0.592	0.631	0.0373	0.02662	0.03612	0.0178	0.02946	0.00913
151	1.047	0.649	0.592	0.597	0.03709	0.02721	0.03612	0.01684	0.02931	0.00943
152	1.047	0.62	0.576	0.58	0.03709	0.02599	0.03514	0.01636	0.02864	0.00951
153	0.984	0.613	0.571	0.587	0.03486	0.0257	0.03483	0.01656	0.02799	0.00875
154	1.04	0.616	0.578	0.592	0.03684	0.02583	0.03526	0.0167	0.02866	0.00934
155	0.978	0.607	0.577	0.555	0.03464	0.02545	0.0352	0.01565	0.02774	0.00921
156	1.011	0.603	0.559	0.572	0.03581	0.02528	0.0341	0.01613	0.02783	0.00906
157	0.993	0.579	0.556	0.555	0.03517	0.02427	0.03392	0.01565	0.02726	0.00914
158	0.99	0.605	0.554	0.563	0.03507	0.02536	0.0338	0.01588	0.02753	0.00888
159	1.033	0.58	0.567	0.574	0.03659	0.02432	0.03459	0.01619	0.02792	0.00949
160	1.05	0.579	0.561	0.58	0.03719	0.02427	0.03422	0.01636	0.02801	0.00953
161	1.024	0.575	0.524	0.552	0.03627	0.02411	0.03197	0.01557	0.02698	0.00912
162	1.009	0.578	0.556	0.531	0.03574	0.02423	0.03392	0.01498	0.02722	0.0096
163	1.008	0.554	0.542	0.518	0.03571	0.02323	0.03306	0.01461	0.02665	0.00966
164	1.019	0.538	0.544	0.519	0.0361	0.02256	0.03319	0.01464	0.02662	0.00988
165	1.008	0.529	0.527	0.504	0.03571	0.02218	0.03215	0.01422	0.02606	0.00975
166	0.958	0.519	0.52	0.523	0.03393	0.02176	0.03172	0.01475	0.02554	0.00893
167	0.928	0.5	0.52	0.493	0.03287	0.02096	0.03172	0.01391	0.02487	0.00906
168	0.945	0.5	0.519	0.462	0.03347	0.02096	0.03166	0.01303	0.02478	0.00958
169	0.905	0.504	0.492	0.503	0.03206	0.02113	0.03001	0.01419	0.02435	0.00827
170	0.872	0.491	0.483	0.496	0.03089	0.02059	0.02947	0.01399	0.02373	0.00793
171	0.9	0.495	0.507	0.488	0.03188	0.02075	0.03093	0.01376	0.02433	0.00866
172	0.849	0.483	0.483	0.478	0.03007	0.02025	0.02947	0.01348	0.02332	0.00795
173	0.873	0.474	0.485	0.46	0.03092	0.01987	0.02959	0.01297	0.02334	0.00849
174	0.858	0.463	0.452	0.462	0.03039	0.01941	0.02757	0.01303	0.0226	0.0079
175	0.873	0.467	0.446	0.461	0.03092	0.01958	0.02721	0.013	0.02268	0.00799
176	0.845	0.456	0.462	0.442	0.02993	0.01912	0.02818	0.01247	0.02243	0.00816
177	0.823	0.46	0.45	0.447	0.02915	0.01929	0.02745	0.01261	0.02212	0.00767
178	0.861	0.437	0.479	0.428	0.0305	0.01832	0.02922	0.01207	0.02253	0.00886
179	0.823	0.424	0.458	0.421	0.02915	0.01778	0.02794	0.01187	0.02169	0.00829
180	0.815	0.458	0.444	0.412	0.02887	0.0192	0.02709	0.01162	0.02169	0.00792
181	0.772	0.465	0.445	0.401	0.02735	0.0195	0.02715	0.01131	0.02132	0.00761
182	0.778	0.447	0.456	0.395	0.02756	0.01874	0.02782	0.01114	0.02131	0.00799
183	0.787	0.438	0.438	0.402	0.02788	0.01836	0.02672	0.01134	0.02107	0.00775
184	0.784	0.451	0.435	0.421	0.02777	0.01891	0.02654	0.01187	0.02127	0.00739
185	0.79	0.428	0.424	0.429	0.02798	0.01794	0.02587	0.0121	0.02097	0.00733
186	0.76	0.422	0.427	0.425	0.02692	0.01769	0.02605	0.01199	0.02066	0.00712
187	0.743	0.412	0.396	0.414	0.02632	0.01727	0.02416	0.01168	0.01986	0.00668
188	0.766	0.405	0.42	0.426	0.02713	0.01698	0.02562	0.01202	0.02044	0.00718
189	0.733	0.401	0.404	0.428	0.02596	0.01681	0.02465	0.01207	0.01987	0.00659
190	0.72	0.412	0.409	0.398	0.0255	0.01727	0.02495	0.01123	0.01974	0.00681
191	0.713	0.413	0.404	0.389	0.02526	0.01732	0.02465	0.01097	0.01955	0.00676
192	0.699	0.41	0.399	0.404	0.02476	0.01719	0.02434	0.0114	0.01942	0.00638
193	0.728	0.413	0.381	0.384	0.02579	0.01732	0.02324	0.01083	0.01929	0.00667
194	0.721	0.421	0.392	0.381	0.02554	0.01765	0.02391	0.01075	0.01946	0.00673
195	0.709	0.401	0.385	0.353	0.02511	0.01681	0.02349	0.00996	0.01884	0.00693
196	0.702	0.382	0.389	0.34	0.02487	0.01602	0.02373	0.00959	0.01855	0.00715
197	0.711	0.373	0.392	0.351	0.02519	0.01564	0.02391	0.0099	0.01866	0.00721
198	0.716	0.38	0.377	0.339	0.02536	0.01593	0.023	0.00956	0.01846	0.00716
199	0.667	0.335	0.372	0.319	0.02363	0.01404	0.02269	0.009	0.01734	0.00704
200	0.68	0.352	0.386	0.313	0.02409	0.01476	0.02355	0.00883	0.01781	0.00736
