# Supplementary material for: DeepBacs for multi-task bacterial image analysis using open-source deep learning approaches
Source: Commun Biol. 2022 Jul 9;5:688. doi: 10.1038/s42003-022-03634-z (PMC9271087; doi:10.1038/s42003-022-03634-z)
Supplement: Supplementary file 15 — Supplementary Data 1 [file 42003_2022_3634_MOESM15_ESM.zip › Figure_4/Figure_4d/Data_subs_fr_SSIM.xls]

## Sheet: raw
frame	SSIM	SSIM	SSIM	SSIM	mean SSIM	s.d.
	m1	m2	m3	m4	A.U.	A.U.
1	0.355	0.332	0.333	0.334	0.3385	0.0110303
2	0.357	0.335	0.358	0.332	0.3455	0.0139164
3	0.351	0.336	0.354	0.329	0.3425	0.0119583
4	0.359	0.338	0.363	0.333	0.34825	0.0149527
5	0.34	0.332	0.343	0.34	0.33875	0.00471699
6	0.352	0.335	0.344	0.328	0.33975	0.0104682
7	0.344	0.337	0.339	0.335	0.33875	0.00386221
8	0.348	0.331	0.332	0.328	0.33475	0.00899537
9	0.345	0.338	0.318	0.326	0.33175	0.0120658
10	0.351	0.332	0.316	0.316	0.32875	0.0166408
11	0.345	0.34	0.319	0.321	0.33125	0.0131751
12	0.341	0.326	0.326	0.316	0.32725	0.0103078
13	0.341	0.317	0.319	0.319	0.324	0.0113725
14	0.334	0.328	0.319	0.322	0.32575	0.00665207
15	0.342	0.319	0.341	0.326	0.332	0.0113431
16	0.324	0.317	0.347	0.329	0.32925	0.012816
17	0.323	0.32	0.352	0.315	0.3275	0.0166633
18	0.326	0.317	0.344	0.322	0.32725	0.011758
19	0.326	0.33	0.343	0.328	0.33175	0.00767572
20	0.34	0.325	0.347	0.306	0.3295	0.0181567
21	0.329	0.325	0.367	0.314	0.33375	0.0230561
22	0.328	0.326	0.34	0.3	0.3235	0.0168424
23	0.324	0.328	0.356	0.313	0.33025	0.0183007
24	0.329	0.33	0.345	0.303	0.32675	0.0174428
25	0.339	0.343	0.342	0.311	0.33375	0.0152616
26	0.329	0.329	0.34	0.306	0.326	0.0143062
27	0.335	0.318	0.338	0.297	0.322	0.0188503
28	0.337	0.312	0.337	0.307	0.32325	0.0160078
29	0.333	0.337	0.342	0.302	0.3285	0.0180462
30	0.338	0.317	0.344	0.317	0.329	0.0140712
31	0.341	0.31	0.338	0.302	0.32275	0.0196532
32	0.34	0.315	0.339	0.297	0.32275	0.0206942
33	0.341	0.321	0.339	0.298	0.32475	0.0199729
34	0.334	0.317	0.332	0.295	0.3195	0.0180093
35	0.335	0.318	0.342	0.3	0.32375	0.0187683
36	0.337	0.322	0.33	0.299	0.322	0.0165126
37	0.343	0.305	0.343	0.293	0.321	0.0258715
38	0.328	0.315	0.341	0.298	0.3205	0.0183757
39	0.337	0.324	0.334	0.309	0.326	0.0126227
40	0.33	0.328	0.329	0.302	0.32225	0.0135247
41	0.329	0.313	0.321	0.3	0.31575	0.0123659
42	0.322	0.317	0.337	0.297	0.31825	0.0165202
43	0.323	0.314	0.328	0.301	0.3165	0.0118462
44	0.325	0.31	0.336	0.301	0.318	0.0155563
45	0.32	0.313	0.335	0.309	0.31925	0.0114419
46	0.312	0.321	0.329	0.301	0.31575	0.0120381
47	0.308	0.3	0.323	0.289	0.305	0.0143062
48	0.319	0.306	0.327	0.285	0.30925	0.0183371
49	0.316	0.303	0.326	0.286	0.30775	0.0172892
50	0.318	0.311	0.32	0.293	0.3105	0.0122882
51	0.322	0.304	0.327	0.285	0.3095	0.0190875
52	0.324	0.303	0.319	0.283	0.30725	0.018482
53	0.323	0.286	0.302	0.286	0.29925	0.0175381
54	0.318	0.29	0.305	0.284	0.29925	0.0153052
55	0.312	0.279	0.322	0.282	0.29875	0.0215
56	0.318	0.299	0.312	0.28	0.30225	0.0168201
57	0.321	0.292	0.317	0.272	0.3005	0.0229274
58	0.31	0.289	0.314	0.261	0.2935	0.0242831
59	0.306	0.284	0.327	0.279	0.299	0.0220454
60	0.309	0.284	0.323	0.282	0.2995	0.0199081
61	0.297	0.299	0.319	0.268	0.29575	0.020998
62	0.307	0.291	0.287	0.263	0.287	0.0181842
63	0.313	0.297	0.318	0.264	0.298	0.0243721
64	0.294	0.281	0.315	0.264	0.2885	0.0215174
65	0.305	0.283	0.312	0.272	0.293	0.0186726
66	0.313	0.296	0.313	0.257	0.29475	0.0264118
67	0.304	0.283	0.312	0.262	0.29025	0.0224555
68	0.3	0.293	0.315	0.262	0.2925	0.0223084
69	0.29	0.29	0.305	0.262	0.28675	0.0179513
70	0.293	0.301	0.306	0.249	0.28725	0.026056
71	0.296	0.283	0.306	0.27	0.28875	0.0156498
72	0.293	0.295	0.299	0.261	0.287	0.0175119
73	0.294	0.293	0.309	0.261	0.28925	0.0202052
74	0.295	0.283	0.311	0.26	0.28725	0.0214845
75	0.283	0.278	0.306	0.271	0.2845	0.0151548
76	0.286	0.282	0.31	0.251	0.28225	0.0242264
77	0.29	0.283	0.297	0.262	0.283	0.0151217
78	0.286	0.279	0.294	0.249	0.277	0.0196469
79	0.276	0.285	0.279	0.254	0.2735	0.0135277
80	0.285	0.289	0.284	0.262	0.28	0.0121929
81	0.289	0.289	0.291	0.262	0.28275	0.0138654
82	0.283	0.286	0.287	0.257	0.27825	0.0142683
83	0.283	0.288	0.276	0.242	0.27225	0.0207585
84	0.275	0.271	0.288	0.252	0.2715	0.0148885
85	0.286	0.258	0.285	0.268	0.27425	0.0136229
86	0.286	0.281	0.282	0.265	0.2785	0.00925563
87	0.281	0.273	0.284	0.261	0.27475	0.0102754
88	0.279	0.263	0.284	0.257	0.27075	0.012816
89	0.267	0.278	0.284	0.251	0.27	0.0144914
90	0.274	0.28	0.283	0.249	0.2715	0.0154596
91	0.274	0.271	0.27	0.258	0.26825	0.00704154
92	0.266	0.28	0.28	0.25	0.269	0.0142829
93	0.275	0.274	0.275	0.247	0.26775	0.0138414
94	0.265	0.287	0.282	0.255	0.27225	0.0148633
95	0.265	0.279	0.284	0.25	0.2695	0.0152862
96	0.268	0.268	0.28	0.247	0.26575	0.0137204
97	0.269	0.261	0.288	0.262	0.27	0.0125167
98	0.267	0.275	0.271	0.257	0.2675	0.00772442
99	0.275	0.271	0.28	0.259	0.27125	0.00895824
100	0.266	0.271	0.28	0.244	0.26525	0.0153052
101	0.267	0.27	0.269	0.248	0.2635	0.0104083
102	0.261	0.272	0.271	0.237	0.26025	0.0162763
103	0.267	0.274	0.277	0.241	0.26475	0.0163783
104	0.27	0.269	0.279	0.242	0.265	0.0159792
105	0.268	0.269	0.26	0.253	0.2625	0.00750555
106	0.255	0.251	0.262	0.233	0.25025	0.0123659
107	0.249	0.258	0.273	0.235	0.25375	0.0159452
108	0.253	0.252	0.274	0.239	0.2545	0.0144799
109	0.264	0.257	0.279	0.231	0.25775	0.0200562
110	0.248	0.263	0.266	0.237	0.2535	0.0135277
111	0.256	0.253	0.267	0.247	0.25575	0.00838153
112	0.251	0.255	0.256	0.24	0.2505	0.00732575
113	0.245	0.263	0.268	0.263	0.25975	0.0101119
114	0.262	0.26	0.275	0.249	0.2615	0.0106615
115	0.253	0.252	0.266	0.236	0.25175	0.0122848
116	0.254	0.251	0.272	0.236	0.25325	0.0147733
117	0.246	0.252	0.257	0.237	0.248	0.00860233
118	0.259	0.253	0.262	0.242	0.254	0.00883176
119	0.243	0.238	0.268	0.246	0.24875	0.0132508
120	0.254	0.257	0.271	0.241	0.25575	0.0123119
121	0.254	0.263	0.256	0.236	0.25225	0.0115
122	0.234	0.256	0.261	0.24	0.24775	0.012816
123	0.237	0.251	0.27	0.234	0.248	0.0164317
124	0.244	0.243	0.263	0.239	0.24725	0.0107199
125	0.246	0.248	0.266	0.235	0.24875	0.012842
126	0.243	0.263	0.252	0.214	0.243	0.0209921
127	0.249	0.249	0.264	0.221	0.24575	0.0179513
128	0.249	0.247	0.269	0.218	0.24575	0.020998
129	0.237	0.243	0.242	0.226	0.237	0.00778888
130	0.231	0.246	0.239	0.222	0.2345	0.0103441
131	0.234	0.255	0.252	0.226	0.24175	0.0140089
132	0.231	0.245	0.256	0.219	0.23775	0.0161529
133	0.23	0.259	0.242	0.226	0.23925	0.0148183
134	0.23	0.26	0.258	0.224	0.243	0.0186548
135	0.228	0.243	0.241	0.213	0.23125	0.0138654
136	0.223	0.235	0.246	0.218	0.2305	0.0125565
137	0.236	0.228	0.234	0.215	0.22825	0.00946485
138	0.24	0.228	0.242	0.223	0.23325	0.00921502
139	0.218	0.229	0.24	0.237	0.231	0.00983192
140	0.235	0.228	0.258	0.213	0.2335	0.018735
141	0.226	0.241	0.241	0.217	0.23125	0.0118427
142	0.222	0.237	0.265	0.201	0.23125	0.0269119
143	0.224	0.235	0.261	0.204	0.231	0.0237627
144	0.224	0.234	0.263	0.194	0.22875	0.0284649
145	0.227	0.229	0.261	0.209	0.2315	0.0216256
146	0.22	0.233	0.255	0.21	0.2295	0.0194336
147	0.197	0.223	0.248	0.214	0.2205	0.0212681
148	0.189	0.235	0.245	0.212	0.22025	0.0249983
149	0.229	0.235	0.25	0.195	0.22725	0.0232433
150	0.225	0.221	0.245	0.213	0.226	0.0136137
151	0.215	0.229	0.258	0.211	0.22825	0.0212818
152	0.223	0.236	0.249	0.205	0.22825	0.0187861
153	0.223	0.239	0.254	0.2	0.229	0.0231084
154	0.227	0.227	0.252	0.195	0.22525	0.0233577
155	0.224	0.243	0.254	0.189	0.2275	0.0285015
156	0.216	0.243	0.243	0.189	0.22275	0.0258505
157	0.223	0.226	0.25	0.182	0.22025	0.0282179
158	0.219	0.239	0.272	0.203	0.23325	0.0297363
159	0.226	0.236	0.242	0.184	0.222	0.0261789
160	0.226	0.225	0.239	0.203	0.22325	0.0149304
161	0.222	0.23	0.238	0.203	0.22325	0.0149972
162	0.218	0.237	0.242	0.219	0.229	0.0123018
163	0.215	0.235	0.25	0.2	0.225	0.0219848
164	0.223	0.233	0.26	0.211	0.23175	0.0208706
165	0.219	0.227	0.247	0.195	0.222	0.0215097
166	0.223	0.224	0.245	0.209	0.22525	0.0148408
167	0.211	0.224	0.236	0.205	0.219	0.0138323
168	0.218	0.231	0.252	0.209	0.2275	0.0186637
169	0.208	0.226	0.242	0.209	0.22125	0.0161116
170	0.206	0.217	0.235	0.216	0.2185	0.0120692
171	0.213	0.229	0.235	0.204	0.22025	0.0142683
172	0.211	0.231	0.24	0.197	0.21975	0.0194143
173	0.218	0.232	0.243	0.204	0.22425	0.0169386
174	0.206	0.236	0.256	0.2	0.2245	0.0262488
175	0.201	0.23	0.23	0.206	0.21675	0.0154353
176	0.205	0.229	0.239	0.204	0.21925	0.017519
177	0.206	0.214	0.224	0.197	0.21025	0.0115
178	0.21	0.218	0.238	0.202	0.217	0.0154488
179	0.217	0.225	0.243	0.205	0.2225	0.0159478
180	0.209	0.219	0.238	0.199	0.21625	0.0166408
181	0.21	0.228	0.238	0.199	0.21875	0.0175381
182	0.207	0.22	0.24	0.211	0.2195	0.0147083
183	0.211	0.225	0.242	0.195	0.21825	0.0200229
184	0.199	0.226	0.23	0.194	0.21225	0.0183734
185	0.206	0.224	0.234	0.198	0.2155	0.0164418
186	0.197	0.219	0.218	0.197	0.20775	0.0124197
187	0.196	0.21	0.231	0.176	0.20325	0.0231715
188	0.2	0.227	0.222	0.193	0.2105	0.0165429
189	0.2	0.225	0.24	0.191	0.214	0.0225241
190	0.207	0.228	0.233	0.199	0.21675	0.0163376
191	0.216	0.222	0.226	0.171	0.20875	0.0255
192	0.203	0.224	0.209	0.191	0.20675	0.0137204
193	0.195	0.22	0.227	0.196	0.2095	0.0164215
194	0.203	0.214	0.219	0.192	0.207	0.0120277
195	0.197	0.211	0.226	0.189	0.20575	0.0162763
196	0.187	0.215	0.224	0.195	0.20525	0.0171731
197	0.192	0.209	0.235	0.183	0.20475	0.0228674
198	0.198	0.202	0.225	0.184	0.20225	0.0170171
199	0.2	0.216	0.224	0.184	0.206	0.0177388

## Sheet: PureDenoise
frame	SSIM	SSIM	SSIM	SSIM	mean SSIM	s.d.
	m1	m2	m3	m4	A.U.	A.U.
1	0.747	0.728	0.686	0.733	0.7235	0.02626
2	0.755	0.739	0.721	0.731	0.7365	0.01436
3	0.754	0.745	0.716	0.734	0.73725	0.01636
4	0.751	0.73	0.717	0.738	0.734	0.01426
5	0.735	0.727	0.699	0.737	0.7245	0.01754
6	0.741	0.73	0.706	0.728	0.72625	0.01466
7	0.738	0.745	0.705	0.738	0.7315	0.01797
8	0.742	0.741	0.7	0.743	0.7315	0.02102
9	0.74	0.746	0.68	0.731	0.72425	0.03014
10	0.735	0.739	0.688	0.726	0.722	0.02331
11	0.734	0.733	0.707	0.715	0.72225	0.0134
12	0.734	0.713	0.705	0.713	0.71625	0.01242
13	0.729	0.7	0.694	0.729	0.713	0.01864
14	0.728	0.707	0.697	0.738	0.7175	0.01881
15	0.729	0.717	0.714	0.732	0.723	0.00883
16	0.731	0.721	0.714	0.734	0.725	0.0092
17	0.725	0.731	0.713	0.731	0.725	0.00849
18	0.717	0.712	0.711	0.726	0.7165	0.00686
19	0.729	0.722	0.694	0.729	0.7185	0.01666
20	0.74	0.732	0.694	0.73	0.724	0.02046
21	0.735	0.708	0.716	0.725	0.721	0.01163
22	0.729	0.711	0.699	0.717	0.714	0.01249
23	0.728	0.731	0.704	0.747	0.7275	0.01775
24	0.723	0.721	0.702	0.729	0.71875	0.01167
25	0.73	0.726	0.699	0.725	0.72	0.01417
26	0.73	0.719	0.695	0.726	0.7175	0.01567
27	0.711	0.713	0.698	0.712	0.7085	0.00705
28	0.716	0.71	0.702	0.727	0.71375	0.01053
29	0.734	0.707	0.709	0.733	0.72075	0.01475
30	0.73	0.718	0.712	0.74	0.725	0.01249
31	0.723	0.711	0.705	0.734	0.71825	0.01289
32	0.73	0.717	0.694	0.731	0.718	0.01722
33	0.723	0.714	0.698	0.734	0.71725	0.01522
34	0.729	0.708	0.702	0.719	0.7145	0.01196
35	0.747	0.723	0.706	0.734	0.7275	0.01737
36	0.723	0.717	0.69	0.746	0.719	0.02302
37	0.727	0.708	0.695	0.731	0.71525	0.01682
38	0.729	0.71	0.705	0.727	0.71775	0.01204
39	0.732	0.712	0.697	0.719	0.715	0.01458
40	0.727	0.724	0.692	0.708	0.71275	0.01615
41	0.735	0.723	0.686	0.713	0.71425	0.02087
42	0.723	0.716	0.698	0.716	0.71325	0.01069
43	0.719	0.718	0.688	0.728	0.71325	0.01742
44	0.718	0.694	0.693	0.736	0.71025	0.02069
45	0.727	0.696	0.696	0.742	0.71525	0.02306
46	0.715	0.72	0.697	0.737	0.71725	0.01646
47	0.698	0.707	0.698	0.728	0.70775	0.01415
48	0.713	0.692	0.698	0.715	0.7045	0.01127
49	0.717	0.717	0.695	0.704	0.70825	0.01075
50	0.731	0.723	0.694	0.696	0.711	0.01878
51	0.734	0.705	0.697	0.689	0.70625	0.01962
52	0.727	0.708	0.696	0.703	0.7085	0.01328
53	0.738	0.697	0.68	0.703	0.7045	0.02437
54	0.727	0.678	0.673	0.699	0.69425	0.02457
55	0.708	0.677	0.689	0.707	0.69525	0.01497
56	0.711	0.716	0.69	0.709	0.7065	0.01139
57	0.726	0.701	0.687	0.693	0.70175	0.01715
58	0.723	0.711	0.689	0.684	0.70175	0.01839
59	0.717	0.717	0.706	0.695	0.70875	0.01053
60	0.728	0.695	0.696	0.699	0.7045	0.01576
61	0.729	0.696	0.681	0.696	0.7005	0.02027
62	0.722	0.691	0.663	0.699	0.69375	0.02435
63	0.722	0.702	0.691	0.692	0.70175	0.01438
64	0.709	0.706	0.69	0.679	0.696	0.01407
65	0.703	0.703	0.681	0.689	0.694	0.01089
66	0.72	0.704	0.68	0.681	0.69625	0.01933
67	0.734	0.693	0.68	0.683	0.6975	0.02496
68	0.722	0.706	0.681	0.678	0.69675	0.021
69	0.71	0.706	0.672	0.685	0.69325	0.01791
70	0.713	0.693	0.675	0.682	0.69075	0.01658
71	0.718	0.687	0.673	0.697	0.69375	0.01893
72	0.715	0.693	0.672	0.69	0.6925	0.01764
73	0.701	0.69	0.681	0.682	0.6885	0.00926
74	0.71	0.682	0.695	0.675	0.6905	0.01542
75	0.706	0.664	0.693	0.682	0.68625	0.01778
76	0.696	0.679	0.678	0.691	0.686	0.00891
77	0.712	0.692	0.671	0.687	0.6905	0.0169
78	0.721	0.695	0.669	0.682	0.69175	0.0222
79	0.699	0.698	0.652	0.682	0.68275	0.02193
80	0.706	0.691	0.654	0.717	0.692	0.02748
81	0.712	0.679	0.663	0.688	0.6855	0.02047
82	0.706	0.674	0.663	0.659	0.6755	0.0213
83	0.693	0.687	0.652	0.664	0.674	0.01927
84	0.693	0.678	0.672	0.68	0.68075	0.00885
85	0.708	0.653	0.665	0.692	0.6795	0.02504
86	0.711	0.684	0.658	0.716	0.69225	0.02681
87	0.708	0.706	0.652	0.679	0.68625	0.02639
88	0.687	0.694	0.66	0.666	0.67675	0.01632
89	0.671	0.685	0.665	0.679	0.675	0.00879
90	0.694	0.703	0.648	0.679	0.681	0.02412
91	0.696	0.683	0.648	0.686	0.67825	0.02092
92	0.685	0.678	0.657	0.693	0.67825	0.01544
93	0.688	0.666	0.649	0.677	0.67	0.01663
94	0.691	0.692	0.664	0.675	0.6805	0.01348
95	0.693	0.696	0.661	0.672	0.6805	0.01682
96	0.688	0.672	0.654	0.686	0.675	0.01571
97	0.688	0.68	0.66	0.679	0.67675	0.01187
98	0.683	0.683	0.654	0.67	0.6725	0.01377
99	0.675	0.683	0.649	0.667	0.6685	0.01455
100	0.685	0.682	0.648	0.675	0.6725	0.01686
101	0.673	0.662	0.647	0.674	0.664	0.01257
102	0.663	0.658	0.651	0.665	0.65925	0.00624
103	0.678	0.658	0.644	0.683	0.66575	0.01808
104	0.68	0.659	0.648	0.684	0.66775	0.01713
105	0.681	0.662	0.633	0.671	0.66175	0.02068
106	0.677	0.659	0.628	0.669	0.65825	0.02147
107	0.671	0.666	0.645	0.662	0.661	0.01128
108	0.675	0.659	0.649	0.672	0.66375	0.01204
109	0.684	0.669	0.651	0.672	0.669	0.01364
110	0.662	0.678	0.635	0.671	0.6615	0.01884
111	0.654	0.677	0.641	0.672	0.661	0.01659
112	0.663	0.676	0.638	0.649	0.6565	0.01654
113	0.673	0.68	0.666	0.668	0.67175	0.00624
114	0.679	0.684	0.671	0.677	0.67775	0.00538
115	0.676	0.684	0.653	0.677	0.6725	0.01348
116	0.645	0.679	0.652	0.669	0.66125	0.01554
117	0.647	0.68	0.638	0.648	0.65325	0.01839
118	0.667	0.672	0.639	0.652	0.6575	0.01498
119	0.663	0.668	0.644	0.684	0.66475	0.01648
120	0.659	0.659	0.648	0.67	0.659	0.00898
121	0.652	0.669	0.637	0.656	0.6535	0.01318
122	0.646	0.664	0.635	0.671	0.654	0.01647
123	0.659	0.669	0.651	0.682	0.66525	0.01338
124	0.673	0.683	0.655	0.69	0.67525	0.0152
125	0.659	0.672	0.64	0.686	0.66425	0.01957
126	0.667	0.665	0.633	0.645	0.6525	0.01636
127	0.67	0.651	0.646	0.639	0.6515	0.01328
128	0.665	0.655	0.638	0.66	0.6545	0.01173
129	0.646	0.663	0.625	0.669	0.65075	0.01974
130	0.651	0.658	0.619	0.663	0.64775	0.01979
131	0.656	0.652	0.628	0.657	0.64825	0.01367
132	0.665	0.661	0.637	0.654	0.65425	0.01237
133	0.651	0.663	0.638	0.661	0.65325	0.01144
134	0.64	0.661	0.639	0.658	0.6495	0.01162
135	0.648	0.664	0.613	0.651	0.644	0.0218
136	0.635	0.654	0.616	0.66	0.64125	0.01992
137	0.655	0.652	0.629	0.659	0.64875	0.01348
138	0.671	0.665	0.621	0.643	0.65	0.02277
139	0.661	0.656	0.613	0.648	0.6445	0.02167
140	0.676	0.643	0.631	0.654	0.651	0.01913
141	0.661	0.674	0.62	0.65	0.65125	0.02303
142	0.643	0.663	0.635	0.64	0.64525	0.01228
143	0.648	0.644	0.644	0.642	0.6445	0.00252
144	0.652	0.668	0.638	0.632	0.6475	0.01603
145	0.643	0.673	0.642	0.64	0.6495	0.01572
146	0.638	0.658	0.647	0.634	0.64425	0.01066
147	0.582	0.643	0.623	0.641	0.62225	0.0283
148	0.576	0.657	0.615	0.673	0.63025	0.04366
149	0.652	0.661	0.619	0.651	0.64575	0.01839
150	0.638	0.648	0.612	0.656	0.6385	0.01914
151	0.629	0.645	0.633	0.667	0.6435	0.01708
152	0.64	0.661	0.625	0.645	0.64275	0.01484
153	0.659	0.666	0.623	0.646	0.6485	0.01891
154	0.663	0.65	0.615	0.675	0.65075	0.02593
155	0.644	0.645	0.637	0.655	0.64525	0.00741
156	0.631	0.64	0.616	0.65	0.63425	0.01443
157	0.642	0.634	0.617	0.641	0.6335	0.01156
158	0.644	0.649	0.64	0.669	0.6505	0.01287
159	0.646	0.651	0.611	0.668	0.644	0.02393
160	0.652	0.642	0.603	0.657	0.6385	0.02447
161	0.662	0.637	0.62	0.652	0.64275	0.01832
162	0.637	0.636	0.616	0.662	0.63775	0.01884
163	0.63	0.632	0.635	0.648	0.63625	0.0081
164	0.648	0.645	0.637	0.631	0.64025	0.00772
165	0.639	0.676	0.618	0.617	0.6375	0.0276
166	0.646	0.658	0.613	0.639	0.639	0.01903
167	0.646	0.643	0.618	0.657	0.641	0.01647
168	0.627	0.646	0.628	0.662	0.64075	0.01664
169	0.622	0.644	0.612	0.634	0.628	0.01395
170	0.61	0.646	0.61	0.638	0.626	0.01876
171	0.613	0.651	0.617	0.634	0.62875	0.0174
172	0.632	0.653	0.615	0.619	0.62975	0.01711
173	0.647	0.656	0.622	0.62	0.63625	0.01801
174	0.651	0.641	0.634	0.632	0.6395	0.00858
175	0.639	0.642	0.61	0.644	0.63375	0.01597
176	0.626	0.647	0.627	0.636	0.634	0.00976
177	0.614	0.626	0.611	0.612	0.61575	0.00695
178	0.619	0.632	0.602	0.634	0.62175	0.01475
179	0.612	0.649	0.605	0.633	0.62475	0.02007
180	0.6	0.627	0.605	0.635	0.61675	0.0169
181	0.617	0.634	0.614	0.644	0.62725	0.01422
182	0.628	0.636	0.62	0.644	0.632	0.01033
183	0.615	0.644	0.607	0.639	0.62625	0.01803
184	0.619	0.631	0.605	0.612	0.61675	0.01109
185	0.622	0.628	0.601	0.627	0.6195	0.01261
186	0.605	0.629	0.59	0.652	0.619	0.02724
187	0.609	0.628	0.609	0.621	0.61675	0.00939
188	0.623	0.634	0.607	0.636	0.625	0.01329
189	0.617	0.621	0.615	0.633	0.6215	0.00806
190	0.61	0.616	0.611	0.627	0.616	0.00779
191	0.614	0.647	0.591	0.608	0.615	0.02345
192	0.612	0.633	0.583	0.627	0.61375	0.02232
193	0.601	0.625	0.594	0.63	0.6125	0.01767
194	0.62	0.628	0.601	0.605	0.6135	0.01266
195	0.627	0.632	0.591	0.613	0.61575	0.01836
196	0.606	0.615	0.59	0.639	0.6125	0.02047
197	0.615	0.603	0.608	0.611	0.60925	0.00506
198	0.622	0.623	0.6	0.612	0.61425	0.01072
199	0.615	0.636	0.594	0.631	0.619	0.01892

## Sheet: CARE
frame	SSIM	SSIM	SSIM	SSIM	mean SSIM	s.d.
	m1	m2	m3	m4	A.U.	A.U.
1	0.821	0.815	0.809	0.82	0.81625	0.0055
2	0.822	0.816	0.843	0.821	0.8255	0.01196
3	0.823	0.813	0.837	0.828	0.82525	0.01001
4	0.823	0.811	0.83	0.834	0.8245	0.01008
5	0.818	0.815	0.832	0.823	0.822	0.00744
6	0.818	0.808	0.838	0.821	0.82125	0.01247
7	0.817	0.817	0.828	0.824	0.8215	0.00545
8	0.822	0.812	0.825	0.824	0.82075	0.00597
9	0.815	0.823	0.816	0.827	0.82025	0.00574
10	0.822	0.823	0.812	0.82	0.81925	0.00499
11	0.821	0.82	0.822	0.812	0.81875	0.00457
12	0.812	0.806	0.819	0.812	0.81225	0.00532
13	0.811	0.8	0.807	0.818	0.809	0.00753
14	0.806	0.799	0.807	0.818	0.8075	0.00785
15	0.803	0.8	0.822	0.819	0.811	0.01111
16	0.808	0.804	0.825	0.819	0.814	0.0097
17	0.803	0.808	0.824	0.819	0.8135	0.00968
18	0.807	0.808	0.83	0.82	0.81625	0.0109
19	0.814	0.814	0.832	0.816	0.819	0.00872
20	0.822	0.808	0.821	0.817	0.817	0.00638
21	0.814	0.796	0.828	0.818	0.814	0.01337
22	0.813	0.802	0.81	0.808	0.80825	0.00465
23	0.815	0.814	0.809	0.817	0.81375	0.0034
24	0.805	0.805	0.814	0.808	0.808	0.00424
25	0.809	0.811	0.82	0.811	0.81275	0.00492
26	0.814	0.805	0.815	0.822	0.814	0.00698
27	0.808	0.802	0.816	0.803	0.80725	0.0064
28	0.817	0.808	0.821	0.81	0.814	0.00606
29	0.812	0.8	0.827	0.81	0.81225	0.01115
30	0.809	0.81	0.826	0.811	0.814	0.00804
31	0.808	0.798	0.823	0.812	0.81025	0.01034
32	0.814	0.799	0.817	0.803	0.80825	0.00862
33	0.815	0.806	0.818	0.807	0.8115	0.00592
34	0.812	0.794	0.824	0.796	0.8065	0.01418
35	0.82	0.809	0.82	0.805	0.8135	0.00768
36	0.817	0.805	0.811	0.808	0.81025	0.00512
37	0.815	0.8	0.818	0.802	0.80875	0.00907
38	0.814	0.802	0.822	0.803	0.81025	0.00954
39	0.819	0.805	0.819	0.814	0.81425	0.0066
40	0.81	0.805	0.816	0.805	0.809	0.00523
41	0.812	0.804	0.809	0.803	0.807	0.00424
42	0.8	0.799	0.814	0.806	0.80475	0.0069
43	0.807	0.811	0.816	0.806	0.81	0.00455
44	0.809	0.8	0.816	0.806	0.80775	0.00665
45	0.8	0.795	0.815	0.805	0.80375	0.00854
46	0.79	0.798	0.818	0.795	0.80025	0.01228
47	0.788	0.801	0.813	0.798	0.8	0.0103
48	0.805	0.787	0.815	0.794	0.80025	0.01231
49	0.807	0.798	0.81	0.801	0.804	0.00548
50	0.805	0.802	0.811	0.796	0.8035	0.00624
51	0.806	0.797	0.811	0.793	0.80175	0.00822
52	0.804	0.785	0.8	0.792	0.79525	0.00846
53	0.806	0.781	0.804	0.788	0.79475	0.0122
54	0.802	0.778	0.796	0.794	0.7925	0.01025
55	0.796	0.777	0.803	0.796	0.793	0.01117
56	0.8	0.787	0.81	0.796	0.79825	0.00954
57	0.805	0.787	0.81	0.782	0.796	0.01359
58	0.797	0.787	0.812	0.772	0.792	0.01683
59	0.794	0.777	0.821	0.768	0.79	0.02331
60	0.804	0.777	0.809	0.777	0.79175	0.01715
61	0.802	0.785	0.803	0.771	0.79025	0.01526
62	0.798	0.782	0.795	0.774	0.78725	0.01124
63	0.802	0.786	0.801	0.785	0.7935	0.00926
64	0.789	0.787	0.806	0.777	0.78975	0.01204
65	0.8	0.784	0.804	0.774	0.7905	0.01399
66	0.798	0.794	0.8	0.767	0.78975	0.01537
67	0.791	0.783	0.804	0.774	0.788	0.01273
68	0.791	0.787	0.802	0.769	0.78725	0.01372
69	0.785	0.792	0.796	0.772	0.78625	0.01053
70	0.79	0.78	0.806	0.764	0.785	0.01763
71	0.791	0.764	0.799	0.777	0.78275	0.01546
72	0.793	0.77	0.791	0.764	0.7795	0.01466
73	0.795	0.777	0.8	0.774	0.7865	0.01292
74	0.79	0.776	0.801	0.766	0.78325	0.01539
75	0.783	0.773	0.789	0.761	0.7765	0.01226
76	0.777	0.78	0.785	0.768	0.7775	0.00714
77	0.786	0.773	0.788	0.77	0.77925	0.00907
78	0.788	0.776	0.783	0.771	0.7795	0.00751
79	0.777	0.783	0.777	0.756	0.77325	0.01184
80	0.783	0.787	0.776	0.77	0.779	0.00753
81	0.779	0.775	0.772	0.769	0.77375	0.00427
82	0.782	0.769	0.774	0.758	0.77075	0.01005
83	0.775	0.783	0.766	0.735	0.76475	0.02101
84	0.778	0.768	0.785	0.76	0.77275	0.011
85	0.784	0.742	0.777	0.769	0.768	0.01838
86	0.782	0.774	0.771	0.774	0.77525	0.00472
87	0.783	0.776	0.762	0.765	0.7715	0.00975
88	0.769	0.773	0.775	0.755	0.768	0.00902
89	0.766	0.77	0.775	0.76	0.76775	0.00634
90	0.773	0.776	0.758	0.763	0.7675	0.00843
91	0.763	0.765	0.77	0.746	0.761	0.01042
92	0.767	0.772	0.773	0.748	0.765	0.01163
93	0.774	0.77	0.768	0.739	0.76275	0.01603
94	0.769	0.783	0.777	0.756	0.77125	0.01167
95	0.77	0.774	0.772	0.743	0.76475	0.01459
96	0.764	0.759	0.768	0.753	0.761	0.00648
97	0.76	0.759	0.774	0.752	0.76125	0.00922
98	0.767	0.772	0.77	0.76	0.76725	0.00525
99	0.759	0.77	0.776	0.752	0.76425	0.01078
100	0.763	0.766	0.759	0.746	0.7585	0.00881
101	0.761	0.77	0.767	0.747	0.76125	0.01021
102	0.754	0.758	0.775	0.742	0.75725	0.01365
103	0.755	0.744	0.754	0.748	0.75025	0.00519
104	0.761	0.757	0.773	0.746	0.75925	0.01115
105	0.76	0.761	0.761	0.738	0.755	0.01134
106	0.755	0.749	0.749	0.743	0.749	0.0049
107	0.746	0.755	0.757	0.734	0.748	0.01049
108	0.746	0.748	0.757	0.744	0.74875	0.00574
109	0.752	0.754	0.764	0.736	0.7515	0.01159
110	0.75	0.755	0.753	0.746	0.751	0.00392
111	0.746	0.755	0.754	0.753	0.752	0.00408
112	0.744	0.752	0.741	0.74	0.74425	0.00544
113	0.746	0.756	0.759	0.752	0.75325	0.00562
114	0.745	0.756	0.768	0.755	0.756	0.00942
115	0.756	0.756	0.761	0.748	0.75525	0.00538
116	0.734	0.752	0.753	0.744	0.74575	0.00881
117	0.739	0.757	0.751	0.723	0.7425	0.015
118	0.745	0.753	0.752	0.73	0.745	0.01061
119	0.747	0.746	0.751	0.738	0.7455	0.00545
120	0.754	0.755	0.757	0.735	0.75025	0.01024
121	0.751	0.768	0.751	0.727	0.74925	0.01686
122	0.733	0.75	0.751	0.726	0.74	0.01246
123	0.732	0.748	0.75	0.729	0.73975	0.01078
124	0.742	0.757	0.761	0.731	0.74775	0.01384
125	0.733	0.743	0.744	0.732	0.738	0.00638
126	0.742	0.751	0.738	0.717	0.737	0.0144
127	0.736	0.738	0.752	0.714	0.735	0.01571
128	0.737	0.733	0.734	0.721	0.73125	0.00704
129	0.724	0.74	0.732	0.734	0.7325	0.00661
130	0.732	0.738	0.733	0.725	0.732	0.00535
131	0.737	0.734	0.738	0.724	0.73325	0.0064
132	0.734	0.749	0.738	0.714	0.73375	0.01461
133	0.728	0.747	0.732	0.723	0.7325	0.01034
134	0.718	0.739	0.735	0.713	0.72625	0.01269
135	0.723	0.742	0.724	0.699	0.722	0.01764
136	0.72	0.738	0.735	0.705	0.7245	0.0152
137	0.727	0.724	0.742	0.718	0.72775	0.01021
138	0.723	0.729	0.73	0.72	0.7255	0.0048
139	0.718	0.736	0.719	0.703	0.719	0.01349
140	0.729	0.725	0.739	0.712	0.72625	0.01118
141	0.721	0.738	0.732	0.702	0.72325	0.01582
142	0.717	0.738	0.737	0.706	0.7245	0.01567
143	0.722	0.722	0.751	0.689	0.721	0.02534
144	0.715	0.727	0.738	0.692	0.718	0.01971
145	0.711	0.727	0.743	0.705	0.7215	0.01708
146	0.705	0.739	0.743	0.71	0.72425	0.01952
147	0.639	0.735	0.724	0.698	0.699	0.0429
148	0.631	0.737	0.717	0.696	0.69525	0.04599
149	0.713	0.728	0.731	0.697	0.71725	0.01563
150	0.716	0.723	0.715	0.695	0.71225	0.01204
151	0.714	0.717	0.731	0.704	0.7165	0.01115
152	0.71	0.72	0.725	0.695	0.7125	0.01323
153	0.715	0.727	0.724	0.689	0.71375	0.01727
154	0.717	0.727	0.713	0.694	0.71275	0.01382
155	0.705	0.722	0.742	0.679	0.712	0.0267
156	0.713	0.718	0.709	0.687	0.70675	0.01367
157	0.714	0.722	0.705	0.669	0.7025	0.02339
158	0.712	0.721	0.726	0.68	0.70975	0.02066
159	0.713	0.717	0.714	0.673	0.70425	0.0209
160	0.712	0.716	0.699	0.676	0.70075	0.01803
161	0.715	0.717	0.717	0.688	0.70925	0.0142
162	0.715	0.714	0.726	0.7	0.71375	0.01066
163	0.709	0.713	0.737	0.686	0.71125	0.02089
164	0.718	0.722	0.719	0.698	0.71425	0.01097
165	0.712	0.721	0.713	0.686	0.708	0.01521
166	0.702	0.714	0.709	0.695	0.705	0.00829
167	0.708	0.715	0.714	0.7	0.70925	0.0069
168	0.704	0.718	0.714	0.696	0.708	0.00993
169	0.702	0.709	0.7	0.686	0.69925	0.00964
170	0.699	0.71	0.702	0.681	0.698	0.01225
171	0.696	0.713	0.703	0.686	0.6995	0.01139
172	0.709	0.709	0.701	0.686	0.70125	0.01084
173	0.707	0.727	0.719	0.676	0.70725	0.0224
174	0.699	0.724	0.727	0.683	0.70825	0.021
175	0.699	0.72	0.699	0.686	0.701	0.01407
176	0.702	0.722	0.706	0.697	0.70675	0.01081
177	0.696	0.708	0.7	0.675	0.69475	0.01408
178	0.693	0.706	0.697	0.69	0.6965	0.00695
179	0.692	0.718	0.699	0.684	0.69825	0.01452
180	0.695	0.707	0.693	0.683	0.6945	0.00985
181	0.698	0.712	0.688	0.68	0.6945	0.0138
182	0.697	0.695	0.7	0.694	0.6965	0.00265
183	0.697	0.708	0.696	0.685	0.6965	0.0094
184	0.695	0.705	0.7	0.665	0.69125	0.01797
185	0.699	0.702	0.692	0.681	0.6935	0.00933
186	0.686	0.697	0.677	0.684	0.686	0.00829
187	0.682	0.693	0.697	0.657	0.68225	0.01799
188	0.681	0.704	0.694	0.669	0.687	0.01525
189	0.676	0.695	0.691	0.659	0.68025	0.01636
190	0.69	0.688	0.69	0.67	0.6845	0.00971
191	0.697	0.703	0.679	0.654	0.68325	0.02201
192	0.68	0.71	0.686	0.657	0.68325	0.02178
193	0.678	0.707	0.69	0.668	0.68575	0.01678
194	0.678	0.69	0.688	0.661	0.67925	0.01325
195	0.673	0.692	0.686	0.661	0.678	0.01383
196	0.672	0.689	0.683	0.672	0.679	0.00845
197	0.684	0.681	0.697	0.66	0.6805	0.01533
198	0.683	0.675	0.684	0.65	0.673	0.01585
199	0.685	0.692	0.676	0.659	0.678	0.01426

## Sheet: Noise2Void
frame	SSIM	SSIM	SSIM	SSIM	mean SSIM	s.d.
	m1	m2	m3	m4	A.U.	A.U.
1	0.85	0.847	0.83	0.85	0.84425	0.0096
2	0.849	0.847	0.87	0.854	0.855	0.01042
3	0.85	0.845	0.861	0.864	0.855	0.00898
4	0.85	0.841	0.855	0.872	0.8545	0.01303
5	0.843	0.844	0.856	0.861	0.851	0.00891
6	0.846	0.838	0.863	0.852	0.84975	0.01053
7	0.845	0.847	0.853	0.859	0.851	0.00632
8	0.848	0.843	0.856	0.863	0.8525	0.00881
9	0.843	0.855	0.848	0.867	0.85325	0.0104
10	0.851	0.857	0.846	0.858	0.853	0.0056
11	0.85	0.85	0.854	0.846	0.85	0.00327
12	0.842	0.835	0.849	0.847	0.84325	0.00624
13	0.84	0.831	0.834	0.855	0.84	0.01068
14	0.834	0.834	0.841	0.86	0.84225	0.01228
15	0.834	0.832	0.853	0.86	0.84475	0.01389
16	0.839	0.837	0.851	0.86	0.84675	0.01078
17	0.836	0.842	0.853	0.865	0.849	0.01278
18	0.838	0.842	0.859	0.863	0.8505	0.01234
19	0.847	0.845	0.858	0.858	0.852	0.00698
20	0.851	0.837	0.849	0.86	0.84925	0.00946
21	0.844	0.831	0.86	0.857	0.848	0.01329
22	0.842	0.835	0.84	0.849	0.8415	0.0058
23	0.844	0.847	0.836	0.865	0.848	0.01225
24	0.832	0.84	0.847	0.854	0.84325	0.00943
25	0.838	0.843	0.851	0.856	0.847	0.00804
26	0.844	0.838	0.84	0.868	0.8475	0.01389
27	0.839	0.837	0.845	0.845	0.8415	0.00412
28	0.849	0.84	0.852	0.855	0.849	0.00648
29	0.842	0.832	0.856	0.853	0.84575	0.01097
30	0.838	0.842	0.856	0.855	0.84775	0.00911
31	0.836	0.832	0.854	0.854	0.844	0.01166
32	0.842	0.835	0.849	0.849	0.84375	0.0067
33	0.845	0.839	0.848	0.851	0.84575	0.00512
34	0.84	0.829	0.854	0.841	0.841	0.01023
35	0.851	0.843	0.847	0.85	0.84775	0.00359
36	0.846	0.841	0.842	0.851	0.845	0.00455
37	0.843	0.836	0.848	0.845	0.843	0.0051
38	0.843	0.838	0.853	0.845	0.84475	0.00624
39	0.848	0.84	0.849	0.859	0.849	0.00779
40	0.839	0.838	0.844	0.852	0.84325	0.0064
41	0.841	0.841	0.839	0.852	0.84325	0.00591
42	0.831	0.835	0.846	0.855	0.84175	0.01087
43	0.838	0.847	0.846	0.853	0.846	0.00616
44	0.84	0.838	0.847	0.859	0.846	0.00949
45	0.833	0.829	0.844	0.856	0.8405	0.01212
46	0.821	0.835	0.851	0.843	0.8375	0.01279
47	0.816	0.836	0.848	0.847	0.83675	0.01486
48	0.835	0.823	0.846	0.841	0.83625	0.00991
49	0.839	0.838	0.846	0.843	0.8415	0.0037
50	0.837	0.84	0.848	0.835	0.84	0.00572
51	0.839	0.833	0.842	0.835	0.83725	0.00403
52	0.837	0.826	0.834	0.839	0.834	0.00572
53	0.84	0.82	0.838	0.83	0.832	0.00909
54	0.833	0.818	0.835	0.843	0.83225	0.01044
55	0.828	0.817	0.84	0.852	0.83425	0.01511
56	0.833	0.828	0.841	0.847	0.83725	0.00842
57	0.839	0.825	0.843	0.839	0.8365	0.0079
58	0.831	0.83	0.845	0.823	0.83225	0.00922
59	0.824	0.815	0.856	0.818	0.82825	0.01887
60	0.835	0.818	0.843	0.831	0.83175	0.01044
61	0.833	0.826	0.84	0.832	0.83275	0.00574
62	0.831	0.822	0.831	0.835	0.82975	0.0055
63	0.835	0.826	0.835	0.844	0.835	0.00735
64	0.824	0.829	0.838	0.834	0.83125	0.00608
65	0.835	0.822	0.839	0.832	0.832	0.00726
66	0.833	0.836	0.836	0.826	0.83275	0.00472
67	0.825	0.823	0.84	0.832	0.83	0.0077
68	0.826	0.825	0.843	0.83	0.831	0.00829
69	0.82	0.833	0.836	0.83	0.82975	0.00695
70	0.826	0.821	0.846	0.822	0.82875	0.0117
71	0.83	0.805	0.841	0.839	0.82875	0.01654
72	0.832	0.811	0.833	0.82	0.824	0.01049
73	0.828	0.819	0.838	0.834	0.82975	0.00826
74	0.826	0.82	0.843	0.828	0.82925	0.00978
75	0.819	0.819	0.831	0.816	0.82125	0.00665
76	0.811	0.827	0.824	0.823	0.82125	0.00704
77	0.822	0.821	0.83	0.817	0.8225	0.00545
78	0.826	0.82	0.826	0.817	0.82225	0.0045
79	0.814	0.828	0.822	0.811	0.81875	0.00772
80	0.819	0.831	0.822	0.824	0.824	0.0051
81	0.819	0.817	0.815	0.821	0.818	0.00258
82	0.821	0.808	0.819	0.812	0.815	0.00606
83	0.814	0.827	0.808	0.789	0.8095	0.0158
84	0.816	0.814	0.828	0.81	0.817	0.00775
85	0.821	0.786	0.823	0.818	0.812	0.01745
86	0.819	0.82	0.816	0.825	0.82	0.00374
87	0.823	0.822	0.805	0.817	0.81675	0.00826
88	0.811	0.818	0.819	0.811	0.81475	0.00435
89	0.807	0.812	0.823	0.819	0.81525	0.00714
90	0.813	0.824	0.806	0.83	0.81825	0.01078
91	0.801	0.81	0.817	0.806	0.8085	0.00676
92	0.808	0.819	0.819	0.807	0.81325	0.00665
93	0.818	0.816	0.81	0.798	0.8105	0.009
94	0.81	0.832	0.822	0.819	0.82075	0.00907
95	0.813	0.825	0.814	0.798	0.8125	0.01109
96	0.807	0.808	0.816	0.81	0.81025	0.00403
97	0.805	0.809	0.821	0.805	0.81	0.00757
98	0.814	0.822	0.821	0.815	0.818	0.00408
99	0.8	0.82	0.826	0.812	0.8145	0.01124
100	0.804	0.815	0.813	0.813	0.81125	0.00492
101	0.802	0.818	0.821	0.811	0.813	0.00845
102	0.796	0.806	0.826	0.798	0.8065	0.0137
103	0.799	0.793	0.805	0.809	0.8015	0.007
104	0.802	0.807	0.825	0.813	0.81175	0.00991
105	0.802	0.808	0.81	0.814	0.8085	0.005
106	0.801	0.801	0.804	0.817	0.80575	0.00763
107	0.795	0.804	0.81	0.802	0.80275	0.00618
108	0.792	0.8	0.811	0.809	0.803	0.00876
109	0.798	0.806	0.823	0.804	0.80775	0.01072
110	0.797	0.809	0.809	0.815	0.8075	0.00755
111	0.794	0.808	0.813	0.825	0.81	0.01283
112	0.792	0.805	0.799	0.805	0.80025	0.00618
113	0.794	0.813	0.817	0.819	0.81075	0.01144
114	0.794	0.809	0.818	0.818	0.80975	0.01132
115	0.803	0.806	0.815	0.814	0.8095	0.00592
116	0.779	0.808	0.811	0.81	0.802	0.01538
117	0.787	0.81	0.812	0.787	0.799	0.01388
118	0.79	0.805	0.817	0.808	0.805	0.01122
119	0.79	0.8	0.815	0.804	0.80225	0.01034
120	0.801	0.807	0.819	0.805	0.808	0.00775
121	0.799	0.825	0.81	0.801	0.80875	0.01184
122	0.78	0.806	0.806	0.796	0.797	0.01227
123	0.781	0.804	0.805	0.801	0.79775	0.0113
124	0.793	0.816	0.817	0.809	0.80875	0.01109
125	0.781	0.804	0.806	0.813	0.801	0.01388
126	0.79	0.808	0.795	0.79	0.79575	0.0085
127	0.786	0.796	0.81	0.782	0.7935	0.01248
128	0.789	0.795	0.796	0.799	0.79475	0.00419
129	0.775	0.798	0.797	0.803	0.79325	0.01245
130	0.783	0.799	0.799	0.8	0.79525	0.00818
131	0.788	0.796	0.803	0.799	0.7965	0.00635
132	0.784	0.809	0.801	0.782	0.794	0.01314
133	0.777	0.806	0.798	0.793	0.7935	0.01223
134	0.769	0.798	0.8	0.789	0.789	0.01417
135	0.778	0.801	0.791	0.779	0.78725	0.0109
136	0.773	0.795	0.797	0.786	0.78775	0.01094
137	0.78	0.787	0.805	0.79	0.7905	0.01054
138	0.778	0.79	0.797	0.8	0.79125	0.00978
139	0.773	0.796	0.785	0.786	0.785	0.00942
140	0.787	0.786	0.804	0.794	0.79275	0.0083
141	0.776	0.803	0.798	0.783	0.79	0.01262
142	0.774	0.8	0.803	0.793	0.7925	0.01303
143	0.777	0.782	0.814	0.787	0.79	0.01651
144	0.77	0.79	0.798	0.788	0.7865	0.01182
145	0.769	0.788	0.808	0.794	0.78975	0.01617
146	0.764	0.801	0.811	0.801	0.79425	0.02071
147	0.696	0.8	0.79	0.79	0.769	0.04889
148	0.686	0.799	0.791	0.79	0.7665	0.05382
149	0.767	0.791	0.797	0.786	0.78525	0.01297
150	0.774	0.791	0.786	0.781	0.783	0.00726
151	0.773	0.78	0.805	0.791	0.78725	0.01396
152	0.765	0.786	0.802	0.785	0.7845	0.01515
153	0.769	0.792	0.791	0.793	0.78625	0.01153
154	0.772	0.791	0.785	0.798	0.7865	0.01103
155	0.761	0.789	0.812	0.788	0.7875	0.02086
156	0.772	0.783	0.783	0.785	0.78075	0.00591
157	0.772	0.787	0.775	0.765	0.77475	0.00918
158	0.77	0.789	0.793	0.787	0.78475	0.01014
159	0.775	0.785	0.782	0.78	0.7805	0.0042
160	0.769	0.782	0.774	0.775	0.775	0.00535
161	0.773	0.785	0.787	0.783	0.782	0.00622
162	0.779	0.786	0.796	0.792	0.78825	0.00741
163	0.772	0.781	0.813	0.776	0.7855	0.0187
164	0.775	0.792	0.794	0.796	0.78925	0.00964
165	0.773	0.79	0.789	0.789	0.78525	0.00818
166	0.764	0.784	0.787	0.79	0.78125	0.01176
167	0.77	0.782	0.786	0.786	0.781	0.00757
168	0.763	0.784	0.787	0.793	0.78175	0.01305
169	0.765	0.779	0.777	0.779	0.775	0.00673
170	0.759	0.785	0.773	0.778	0.77375	0.011
171	0.752	0.783	0.785	0.786	0.7765	0.01638
172	0.77	0.78	0.783	0.777	0.7775	0.00557
173	0.771	0.799	0.793	0.771	0.7835	0.01464
174	0.766	0.797	0.805	0.782	0.7875	0.01721
175	0.761	0.79	0.772	0.777	0.775	0.01203
176	0.764	0.794	0.779	0.787	0.781	0.01288
177	0.76	0.778	0.787	0.773	0.7745	0.01127
178	0.756	0.781	0.777	0.789	0.77575	0.01408
179	0.759	0.791	0.778	0.78	0.777	0.01329
180	0.761	0.783	0.771	0.775	0.7725	0.00915
181	0.76	0.786	0.771	0.79	0.77675	0.01384
182	0.763	0.772	0.779	0.785	0.77475	0.00946
183	0.763	0.79	0.779	0.769	0.77525	0.01184
184	0.762	0.782	0.781	0.757	0.7705	0.01287
185	0.77	0.776	0.776	0.789	0.77775	0.00802
186	0.754	0.778	0.76	0.779	0.76775	0.01266
187	0.75	0.773	0.78	0.763	0.7665	0.01303
188	0.751	0.78	0.779	0.771	0.77025	0.01345
189	0.745	0.775	0.767	0.759	0.7615	0.01279
190	0.757	0.768	0.776	0.769	0.7675	0.00785
191	0.76	0.779	0.766	0.759	0.766	0.0092
192	0.744	0.787	0.773	0.755	0.76475	0.01905
193	0.746	0.785	0.774	0.774	0.76975	0.01666
194	0.75	0.768	0.781	0.777	0.769	0.01378
195	0.743	0.777	0.774	0.77	0.766	0.0156
196	0.739	0.772	0.774	0.787	0.768	0.02045
197	0.751	0.761	0.784	0.773	0.76725	0.01434
198	0.754	0.759	0.775	0.772	0.765	0.0101
199	0.756	0.776	0.762	0.769	0.76575	0.00866

## Sheet: COMPARISON
frame	mean SSIM	s.d.	mean SSIM	s.d.	mean SSIM	s.d.	mean SSIM	s.d.
	raw		PureDenoise		Noise2Void		CARE
1	0.3385	0.01103	0.7235	0.02626	0.84425	0.0096	0.81625	0.0055
2	0.3455	0.01392	0.7365	0.01436	0.855	0.01042	0.8255	0.01196
3	0.3425	0.01196	0.73725	0.01636	0.855	0.00898	0.82525	0.01001
4	0.34825	0.01495	0.734	0.01426	0.8545	0.01303	0.8245	0.01008
5	0.33875	0.00472	0.7245	0.01754	0.851	0.00891	0.822	0.00744
6	0.33975	0.01047	0.72625	0.01466	0.84975	0.01053	0.82125	0.01247
7	0.33875	0.00386	0.7315	0.01797	0.851	0.00632	0.8215	0.00545
8	0.33475	0.009	0.7315	0.02102	0.8525	0.00881	0.82075	0.00597
9	0.33175	0.01207	0.72425	0.03014	0.85325	0.0104	0.82025	0.00574
10	0.32875	0.01664	0.722	0.02331	0.853	0.0056	0.81925	0.00499
11	0.33125	0.01318	0.72225	0.0134	0.85	0.00327	0.81875	0.00457
12	0.32725	0.01031	0.71625	0.01242	0.84325	0.00624	0.81225	0.00532
13	0.324	0.01137	0.713	0.01864	0.84	0.01068	0.809	0.00753
14	0.32575	0.00665	0.7175	0.01881	0.84225	0.01228	0.8075	0.00785
15	0.332	0.01134	0.723	0.00883	0.84475	0.01389	0.811	0.01111
16	0.32925	0.01282	0.725	0.0092	0.84675	0.01078	0.814	0.0097
17	0.3275	0.01666	0.725	0.00849	0.849	0.01278	0.8135	0.00968
18	0.32725	0.01176	0.7165	0.00686	0.8505	0.01234	0.81625	0.0109
19	0.33175	0.00768	0.7185	0.01666	0.852	0.00698	0.819	0.00872
20	0.3295	0.01816	0.724	0.02046	0.84925	0.00946	0.817	0.00638
21	0.33375	0.02306	0.721	0.01163	0.848	0.01329	0.814	0.01337
22	0.3235	0.01684	0.714	0.01249	0.8415	0.0058	0.80825	0.00465
23	0.33025	0.0183	0.7275	0.01775	0.848	0.01225	0.81375	0.0034
24	0.32675	0.01744	0.71875	0.01167	0.84325	0.00943	0.808	0.00424
25	0.33375	0.01526	0.72	0.01417	0.847	0.00804	0.81275	0.00492
26	0.326	0.01431	0.7175	0.01567	0.8475	0.01389	0.814	0.00698
27	0.322	0.01885	0.7085	0.00705	0.8415	0.00412	0.80725	0.0064
28	0.32325	0.01601	0.71375	0.01053	0.849	0.00648	0.814	0.00606
29	0.3285	0.01805	0.72075	0.01475	0.84575	0.01097	0.81225	0.01115
30	0.329	0.01407	0.725	0.01249	0.84775	0.00911	0.814	0.00804
31	0.32275	0.01965	0.71825	0.01289	0.844	0.01166	0.81025	0.01034
32	0.32275	0.02069	0.718	0.01722	0.84375	0.0067	0.80825	0.00862
33	0.32475	0.01997	0.71725	0.01522	0.84575	0.00512	0.8115	0.00592
34	0.3195	0.01801	0.7145	0.01196	0.841	0.01023	0.8065	0.01418
35	0.32375	0.01877	0.7275	0.01737	0.84775	0.00359	0.8135	0.00768
36	0.322	0.01651	0.719	0.02302	0.845	0.00455	0.81025	0.00512
37	0.321	0.02587	0.71525	0.01682	0.843	0.0051	0.80875	0.00907
38	0.3205	0.01838	0.71775	0.01204	0.84475	0.00624	0.81025	0.00954
39	0.326	0.01262	0.715	0.01458	0.849	0.00779	0.81425	0.0066
40	0.32225	0.01352	0.71275	0.01615	0.84325	0.0064	0.809	0.00523
41	0.31575	0.01237	0.71425	0.02087	0.84325	0.00591	0.807	0.00424
42	0.31825	0.01652	0.71325	0.01069	0.84175	0.01087	0.80475	0.0069
43	0.3165	0.01185	0.71325	0.01742	0.846	0.00616	0.81	0.00455
44	0.318	0.01556	0.71025	0.02069	0.846	0.00949	0.80775	0.00665
45	0.31925	0.01144	0.71525	0.02306	0.8405	0.01212	0.80375	0.00854
46	0.31575	0.01204	0.71725	0.01646	0.8375	0.01279	0.80025	0.01228
47	0.305	0.01431	0.70775	0.01415	0.83675	0.01486	0.8	0.0103
48	0.30925	0.01834	0.7045	0.01127	0.83625	0.00991	0.80025	0.01231
49	0.30775	0.01729	0.70825	0.01075	0.8415	0.0037	0.804	0.00548
50	0.3105	0.01229	0.711	0.01878	0.84	0.00572	0.8035	0.00624
51	0.3095	0.01909	0.70625	0.01962	0.83725	0.00403	0.80175	0.00822
52	0.30725	0.01848	0.7085	0.01328	0.834	0.00572	0.79525	0.00846
53	0.29925	0.01754	0.7045	0.02437	0.832	0.00909	0.79475	0.0122
54	0.29925	0.01531	0.69425	0.02457	0.83225	0.01044	0.7925	0.01025
55	0.29875	0.0215	0.69525	0.01497	0.83425	0.01511	0.793	0.01117
56	0.30225	0.01682	0.7065	0.01139	0.83725	0.00842	0.79825	0.00954
57	0.3005	0.02293	0.70175	0.01715	0.8365	0.0079	0.796	0.01359
58	0.2935	0.02428	0.70175	0.01839	0.83225	0.00922	0.792	0.01683
59	0.299	0.02205	0.70875	0.01053	0.82825	0.01887	0.79	0.02331
60	0.2995	0.01991	0.7045	0.01576	0.83175	0.01044	0.79175	0.01715
61	0.29575	0.021	0.7005	0.02027	0.83275	0.00574	0.79025	0.01526
62	0.287	0.01818	0.69375	0.02435	0.82975	0.0055	0.78725	0.01124
63	0.298	0.02437	0.70175	0.01438	0.835	0.00735	0.7935	0.00926
64	0.2885	0.02152	0.696	0.01407	0.83125	0.00608	0.78975	0.01204
65	0.293	0.01867	0.694	0.01089	0.832	0.00726	0.7905	0.01399
66	0.29475	0.02641	0.69625	0.01933	0.83275	0.00472	0.78975	0.01537
67	0.29025	0.02246	0.6975	0.02496	0.83	0.0077	0.788	0.01273
68	0.2925	0.02231	0.69675	0.021	0.831	0.00829	0.78725	0.01372
69	0.28675	0.01795	0.69325	0.01791	0.82975	0.00695	0.78625	0.01053
70	0.28725	0.02606	0.69075	0.01658	0.82875	0.0117	0.785	0.01763
71	0.28875	0.01565	0.69375	0.01893	0.82875	0.01654	0.78275	0.01546
72	0.287	0.01751	0.6925	0.01764	0.824	0.01049	0.7795	0.01466
73	0.28925	0.02021	0.6885	0.00926	0.82975	0.00826	0.7865	0.01292
74	0.28725	0.02148	0.6905	0.01542	0.82925	0.00978	0.78325	0.01539
75	0.2845	0.01515	0.68625	0.01778	0.82125	0.00665	0.7765	0.01226
76	0.28225	0.02423	0.686	0.00891	0.82125	0.00704	0.7775	0.00714
77	0.283	0.01512	0.6905	0.0169	0.8225	0.00545	0.77925	0.00907
78	0.277	0.01965	0.69175	0.0222	0.82225	0.0045	0.7795	0.00751
79	0.2735	0.01353	0.68275	0.02193	0.81875	0.00772	0.77325	0.01184
80	0.28	0.01219	0.692	0.02748	0.824	0.0051	0.779	0.00753
81	0.28275	0.01387	0.6855	0.02047	0.818	0.00258	0.77375	0.00427
82	0.27825	0.01427	0.6755	0.0213	0.815	0.00606	0.77075	0.01005
83	0.27225	0.02076	0.674	0.01927	0.8095	0.0158	0.76475	0.02101
84	0.2715	0.01489	0.68075	0.00885	0.817	0.00775	0.77275	0.011
85	0.27425	0.01362	0.6795	0.02504	0.812	0.01745	0.768	0.01838
86	0.2785	0.00926	0.69225	0.02681	0.82	0.00374	0.77525	0.00472
87	0.27475	0.01028	0.68625	0.02639	0.81675	0.00826	0.7715	0.00975
88	0.27075	0.01282	0.67675	0.01632	0.81475	0.00435	0.768	0.00902
89	0.27	0.01449	0.675	0.00879	0.81525	0.00714	0.76775	0.00634
90	0.2715	0.01546	0.681	0.02412	0.81825	0.01078	0.7675	0.00843
91	0.26825	0.00704	0.67825	0.02092	0.8085	0.00676	0.761	0.01042
92	0.269	0.01428	0.67825	0.01544	0.81325	0.00665	0.765	0.01163
93	0.26775	0.01384	0.67	0.01663	0.8105	0.009	0.76275	0.01603
94	0.27225	0.01486	0.6805	0.01348	0.82075	0.00907	0.77125	0.01167
95	0.2695	0.01529	0.6805	0.01682	0.8125	0.01109	0.76475	0.01459
96	0.26575	0.01372	0.675	0.01571	0.81025	0.00403	0.761	0.00648
97	0.27	0.01252	0.67675	0.01187	0.81	0.00757	0.76125	0.00922
98	0.2675	0.00772	0.6725	0.01377	0.818	0.00408	0.76725	0.00525
99	0.27125	0.00896	0.6685	0.01455	0.8145	0.01124	0.76425	0.01078
100	0.26525	0.01531	0.6725	0.01686	0.81125	0.00492	0.7585	0.00881
101	0.2635	0.01041	0.664	0.01257	0.813	0.00845	0.76125	0.01021
102	0.26025	0.01628	0.65925	0.00624	0.8065	0.0137	0.75725	0.01365
103	0.26475	0.01638	0.66575	0.01808	0.8015	0.007	0.75025	0.00519
104	0.265	0.01598	0.66775	0.01713	0.81175	0.00991	0.75925	0.01115
105	0.2625	0.00751	0.66175	0.02068	0.8085	0.005	0.755	0.01134
106	0.25025	0.01237	0.65825	0.02147	0.80575	0.00763	0.749	0.0049
107	0.25375	0.01595	0.661	0.01128	0.80275	0.00618	0.748	0.01049
108	0.2545	0.01448	0.66375	0.01204	0.803	0.00876	0.74875	0.00574
109	0.25775	0.02006	0.669	0.01364	0.80775	0.01072	0.7515	0.01159
110	0.2535	0.01353	0.6615	0.01884	0.8075	0.00755	0.751	0.00392
111	0.25575	0.00838	0.661	0.01659	0.81	0.01283	0.752	0.00408
112	0.2505	0.00733	0.6565	0.01654	0.80025	0.00618	0.74425	0.00544
113	0.25975	0.01011	0.67175	0.00624	0.81075	0.01144	0.75325	0.00562
114	0.2615	0.01066	0.67775	0.00538	0.80975	0.01132	0.756	0.00942
115	0.25175	0.01228	0.6725	0.01348	0.8095	0.00592	0.75525	0.00538
116	0.25325	0.01477	0.66125	0.01554	0.802	0.01538	0.74575	0.00881
117	0.248	0.0086	0.65325	0.01839	0.799	0.01388	0.7425	0.015
118	0.254	0.00883	0.6575	0.01498	0.805	0.01122	0.745	0.01061
119	0.24875	0.01325	0.66475	0.01648	0.80225	0.01034	0.7455	0.00545
120	0.25575	0.01231	0.659	0.00898	0.808	0.00775	0.75025	0.01024
121	0.25225	0.0115	0.6535	0.01318	0.80875	0.01184	0.74925	0.01686
122	0.24775	0.01282	0.654	0.01647	0.797	0.01227	0.74	0.01246
123	0.248	0.01643	0.66525	0.01338	0.79775	0.0113	0.73975	0.01078
124	0.24725	0.01072	0.67525	0.0152	0.80875	0.01109	0.74775	0.01384
125	0.24875	0.01284	0.66425	0.01957	0.801	0.01388	0.738	0.00638
126	0.243	0.02099	0.6525	0.01636	0.79575	0.0085	0.737	0.0144
127	0.24575	0.01795	0.6515	0.01328	0.7935	0.01248	0.735	0.01571
128	0.24575	0.021	0.6545	0.01173	0.79475	0.00419	0.73125	0.00704
129	0.237	0.00779	0.65075	0.01974	0.79325	0.01245	0.7325	0.00661
130	0.2345	0.01034	0.64775	0.01979	0.79525	0.00818	0.732	0.00535
131	0.24175	0.01401	0.64825	0.01367	0.7965	0.00635	0.73325	0.0064
132	0.23775	0.01615	0.65425	0.01237	0.794	0.01314	0.73375	0.01461
133	0.23925	0.01482	0.65325	0.01144	0.7935	0.01223	0.7325	0.01034
134	0.243	0.01865	0.6495	0.01162	0.789	0.01417	0.72625	0.01269
135	0.23125	0.01387	0.644	0.0218	0.78725	0.0109	0.722	0.01764
136	0.2305	0.01256	0.64125	0.01992	0.78775	0.01094	0.7245	0.0152
137	0.22825	0.00946	0.64875	0.01348	0.7905	0.01054	0.72775	0.01021
138	0.23325	0.00922	0.65	0.02277	0.79125	0.00978	0.7255	0.0048
139	0.231	0.00983	0.6445	0.02167	0.785	0.00942	0.719	0.01349
140	0.2335	0.01873	0.651	0.01913	0.79275	0.0083	0.72625	0.01118
141	0.23125	0.01184	0.65125	0.02303	0.79	0.01262	0.72325	0.01582
142	0.23125	0.02691	0.64525	0.01228	0.7925	0.01303	0.7245	0.01567
143	0.231	0.02376	0.6445	0.00252	0.79	0.01651	0.721	0.02534
144	0.22875	0.02846	0.6475	0.01603	0.7865	0.01182	0.718	0.01971
145	0.2315	0.02163	0.6495	0.01572	0.78975	0.01617	0.7215	0.01708
146	0.2295	0.01943	0.64425	0.01066	0.79425	0.02071	0.72425	0.01952
149	0.22725	0.02324	0.64575	0.01839	0.78525	0.01297	0.71725	0.01563
150	0.226	0.01361	0.6385	0.01914	0.783	0.00726	0.71225	0.01204
151	0.22825	0.02128	0.6435	0.01708	0.78725	0.01396	0.7165	0.01115
152	0.22825	0.01879	0.64275	0.01484	0.7845	0.01515	0.7125	0.01323
153	0.229	0.02311	0.6485	0.01891	0.78625	0.01153	0.71375	0.01727
154	0.22525	0.02336	0.65075	0.02593	0.7865	0.01103	0.71275	0.01382
155	0.2275	0.0285	0.64525	0.00741	0.7875	0.02086	0.712	0.0267
156	0.22275	0.02585	0.63425	0.01443	0.78075	0.00591	0.70675	0.01367
157	0.22025	0.02822	0.6335	0.01156	0.77475	0.00918	0.7025	0.02339
158	0.23325	0.02974	0.6505	0.01287	0.78475	0.01014	0.70975	0.02066
159	0.222	0.02618	0.644	0.02393	0.7805	0.0042	0.70425	0.0209
160	0.22325	0.01493	0.6385	0.02447	0.775	0.00535	0.70075	0.01803
161	0.22325	0.015	0.64275	0.01832	0.782	0.00622	0.70925	0.0142
162	0.229	0.0123	0.63775	0.01884	0.78825	0.00741	0.71375	0.01066
163	0.225	0.02198	0.63625	0.0081	0.7855	0.0187	0.71125	0.02089
164	0.23175	0.02087	0.64025	0.00772	0.78925	0.00964	0.71425	0.01097
165	0.222	0.02151	0.6375	0.0276	0.78525	0.00818	0.708	0.01521
166	0.22525	0.01484	0.639	0.01903	0.78125	0.01176	0.705	0.00829
167	0.219	0.01383	0.641	0.01647	0.781	0.00757	0.70925	0.0069
168	0.2275	0.01866	0.64075	0.01664	0.78175	0.01305	0.708	0.00993
169	0.22125	0.01611	0.628	0.01395	0.775	0.00673	0.69925	0.00964
170	0.2185	0.01207	0.626	0.01876	0.77375	0.011	0.698	0.01225
171	0.22025	0.01427	0.62875	0.0174	0.7765	0.01638	0.6995	0.01139
172	0.21975	0.01941	0.62975	0.01711	0.7775	0.00557	0.70125	0.01084
173	0.22425	0.01694	0.63625	0.01801	0.7835	0.01464	0.70725	0.0224
174	0.2245	0.02625	0.6395	0.00858	0.7875	0.01721	0.70825	0.021
175	0.21675	0.01544	0.63375	0.01597	0.775	0.01203	0.701	0.01407
176	0.21925	0.01752	0.634	0.00976	0.781	0.01288	0.70675	0.01081
177	0.21025	0.0115	0.61575	0.00695	0.7745	0.01127	0.69475	0.01408
178	0.217	0.01545	0.62175	0.01475	0.77575	0.01408	0.6965	0.00695
179	0.2225	0.01595	0.62475	0.02007	0.777	0.01329	0.69825	0.01452
180	0.21625	0.01664	0.61675	0.0169	0.7725	0.00915	0.6945	0.00985
181	0.21875	0.01754	0.62725	0.01422	0.77675	0.01384	0.6945	0.0138
182	0.2195	0.01471	0.632	0.01033	0.77475	0.00946	0.6965	0.00265
183	0.21825	0.02002	0.62625	0.01803	0.77525	0.01184	0.6965	0.0094
184	0.21225	0.01837	0.61675	0.01109	0.7705	0.01287	0.69125	0.01797
185	0.2155	0.01644	0.6195	0.01261	0.77775	0.00802	0.6935	0.00933
186	0.20775	0.01242	0.619	0.02724	0.76775	0.01266	0.686	0.00829
187	0.20325	0.02317	0.61675	0.00939	0.7665	0.01303	0.68225	0.01799
188	0.2105	0.01654	0.625	0.01329	0.77025	0.01345	0.687	0.01525
189	0.214	0.02252	0.6215	0.00806	0.7615	0.01279	0.68025	0.01636
190	0.21675	0.01634	0.616	0.00779	0.7675	0.00785	0.6845	0.00971
191	0.20875	0.0255	0.615	0.02345	0.766	0.0092	0.68325	0.02201
192	0.20675	0.01372	0.61375	0.02232	0.76475	0.01905	0.68325	0.02178
193	0.2095	0.01642	0.6125	0.01767	0.76975	0.01666	0.68575	0.01678
194	0.207	0.01203	0.6135	0.01266	0.769	0.01378	0.67925	0.01325
195	0.20575	0.01628	0.61575	0.01836	0.766	0.0156	0.678	0.01383
196	0.20525	0.01717	0.6125	0.02047	0.768	0.02045	0.679	0.00845
197	0.20475	0.02287	0.60925	0.00506	0.76725	0.01434	0.6805	0.01533
198	0.20225	0.01702	0.61425	0.01072	0.765	0.0101	0.673	0.01585
199	0.206	0.01774	0.619	0.01892	0.76575	0.00866	0.678	0.01426
