# Supplementary material for: DeepBacs for multi-task bacterial image analysis using open-source deep learning approaches
Source: Commun Biol. 2022 Jul 9;5:688. doi: 10.1038/s42003-022-03634-z (PMC9271087; doi:10.1038/s42003-022-03634-z)
Supplement: Supplementary file 15 — Supplementary Data 1 [file 42003_2022_3634_MOESM15_ESM.zip › Figure_4/Figure_4e/QC_Metrics.xlsx]

## Sheet: Tabelle1
		PSNR			SSIM (ROIs)
		raw vs GT	PD vs GT	CARE vs GT	raw vs GT	PD vs GT	CARE vs GT
	m31	22.476	27.0902	26.622	0.209	0.459	0.526
	m32	21.8078	26.2262	27.6724	0.209	0.465	0.51
	m33	22.4032	26.9921	27.1408	0.211	0.474	0.534
	m34	20.4812	25.139	27.9004	0.211	0.452	0.517
	m35	21.1892	25.764	25.9132	0.18	0.439	0.514
	mean	21.6715	26.2423	27.0498	0.204	0.4578	0.5202
	s.d.	0.844189	0.825747	0.805322	0.0134536	0.0132552	0.00970567
