# Supplementary material for: DeepBacs for multi-task bacterial image analysis using open-source deep learning approaches
Source: Commun Biol. 2022 Jul 9;5:688. doi: 10.1038/s42003-022-03634-z (PMC9271087; doi:10.1038/s42003-022-03634-z)
Supplement: Supplementary file 15 — Supplementary Data 1 [file 42003_2022_3634_MOESM15_ESM.zip › Figure_4/Figure_4e/Tracking/TrackMate_files/fast_1_CARE_trackmate.xml]

<?xml version="1.0" encoding="UTF-8"?>
<TrackMate version="7.0.7">
  <Log>TrackMate v7.0.7 started on:&#xD;
Wed, 30 Mar 2022 14:25:08&#xD;
Please note that TrackMate is available through Fiji, and is based on a publication. If you use it successfully for your research please be so kind to cite our work:&#xD;
Ershov D, Phan M-S, Pylvänäinen JW, Rigaud SU, et al. 'Bringing TrackMate in the era of machine-learning and deep-learning.'bioRxiv. 2021; doi:10.1101/2021.09.03.458852&#xD;
https://doi.org/10.1101/2021.09.03.458852&#xD;
and / or:&#xD;
Tinevez, JY.; Perry, N. &amp; Schindelin, J. et al. (2017), 'TrackMate: An open and extensible platform for single-particle tracking.', Methods 115: 80-90, PMID 27713081.&#xD;
https://www.sciencedirect.com/science/article/pii/S1046202316303346&#xD;
&#xD;
Numerical feature analyzers:&#xD;
Spot feature analyzers:&#xD;
 - Manual spot color provides: Spot color; is manual.&#xD;
 - Spot intensity provides: Mean ch1, Median ch1, Min ch1, Max ch1, Sum ch1, Std ch1.&#xD;
 - Spot contrast and SNR provides: Ctrst ch1, SNR ch1.&#xD;
Edge feature analyzers:&#xD;
 - Directional change provides: &#x1d6fe; rate.&#xD;
 - Edge speed provides: Speed, Disp.&#xD;
 - Edge target provides: Source ID, Target ID, Cost.&#xD;
 - Edge location provides: Edge T, Edge X, Edge Y, Edge Z.&#xD;
 - Manual edge color provides: Edge color; is manual.&#xD;
Track feature analyzers:&#xD;
 - Branching analyzer provides: N spots, N gaps, N splits, N merges, N complex, Lgst gap.&#xD;
 - Track duration provides: Duration, Track start, Track stop, Track disp.&#xD;
 - Track index provides: Index, ID.&#xD;
 - Track location provides: Track X, Track Y, Track Z.&#xD;
 - Track speed provides: Mean sp., Max speed, Min speed, Med. speed, Std speed.&#xD;
 - Track quality provides: Mean Q.&#xD;
 - Track motility analysis provides: Total dist., Max dist., Cfn. ratio, Mn. v. line, Fwd. progr., Mn. &#x1d6fe; rate.&#xD;
&#xD;
Image region of interest:&#xD;
Image data:&#xD;
For the image named: fast_1_CARE.tif.&#xD;
Matching file fast_1_CARE.tif in folder: D:\EMBO_STF_London\2020 DeepLeaning_Ecoli\Denoising_Confocal_2022-02-21\2022-02-21 DL_MreB_Denoising\TIME_SERIES_TrackMate\TIME_SERIES_TrackMate\&#xD;
Geometry:&#xD;
  X =    0 -  255, dx = 0.0451379&#xD;
  Y =    0 -  255, dy = 0.0451379&#xD;
  Z =    0 -    0, dz = 1.00000&#xD;
  T =    0 -   49, dt = 0.870000&#xD;
&#xD;
Configured detector LoG detector with settings:&#xD;
  - target channel: 1&#xD;
  - threshold: 50.0&#xD;
  - do median filtering: false&#xD;
  - radius: 0.25&#xD;
  - do subpixel localization: true&#xD;
&#xD;
Starting detection process using 16 threads.&#xD;
Detection processes 16 frames simultaneously and allocates 1 thread per frame.&#xD;
Found 2549 spots.&#xD;
Detection done in 0.1 s.&#xD;
&#xD;
Computing spot quality histogram...&#xD;
Initial thresholding with a quality threshold above 0.0 ...&#xD;
Starting initial filtering process.&#xD;
Retained 2549 spots out of 2549.&#xD;
&#xD;
Calculating spot features...&#xD;
Calculating features done in 0.1 s.&#xD;
&#xD;
Performing spot filtering on the following features:&#xD;
No feature threshold set, kept the 2549 spots.&#xD;
&#xD;
Configured tracker Simple LAP tracker with settings:&#xD;
  - max frame gap: 2&#xD;
  - alternative linking cost factor: 1.05&#xD;
  - linking feature penalties: &#xD;
  - linking max distance: 0.2&#xD;
  - gap closing max distance: 0.2&#xD;
  - merging feature penalties: &#xD;
  - splitting max distance: 15.0&#xD;
  - blocking value: Infinity&#xD;
  - allow gap closing: true&#xD;
  - allow track splitting: false&#xD;
  - allow track merging: false&#xD;
  - merging max distance: 15.0&#xD;
  - splitting feature penalties: &#xD;
  - cutoff percentile: 0.9&#xD;
  - gap closing feature penalties: &#xD;
&#xD;
Starting tracking process.&#xD;
Tracking done in 0.0 s.&#xD;
Found 186 tracks.&#xD;
  - avg size: 12.8 spots.&#xD;
  - min size: 2 spots.&#xD;
  - max size: 50 spots.&#xD;
&#xD;
Calculating features done in 0.1 s.&#xD;
&#xD;
Performing track filtering on the following features:&#xD;
No feature threshold set, kept the 186 tracks.&#xD;
&#xD;
Performing track filtering on the following features:&#xD;
No feature threshold set, kept the 186 tracks.&#xD;
&#xD;
Configured tracker Simple LAP tracker with settings:&#xD;
  - max frame gap: 0&#xD;
  - alternative linking cost factor: 1.05&#xD;
  - linking feature penalties: &#xD;
  - linking max distance: 0.2&#xD;
  - gap closing max distance: 0.2&#xD;
  - merging feature penalties: &#xD;
  - splitting max distance: 15.0&#xD;
  - blocking value: Infinity&#xD;
  - allow gap closing: true&#xD;
  - allow track splitting: false&#xD;
  - allow track merging: false&#xD;
  - merging max distance: 15.0&#xD;
  - splitting feature penalties: &#xD;
  - cutoff percentile: 0.9&#xD;
  - gap closing feature penalties: &#xD;
&#xD;
Starting tracking process.&#xD;
Tracking done in 0.0 s.&#xD;
Found 237 tracks.&#xD;
  - avg size: 10.1 spots.&#xD;
  - min size: 2 spots.&#xD;
  - max size: 50 spots.&#xD;
&#xD;
Calculating features done in 0.1 s.&#xD;
&#xD;
Performing track filtering on the following features:&#xD;
No feature threshold set, kept the 237 tracks.&#xD;
Capturing TrackMate overlay from frame 1 to 50.&#xD;
 done.&#xD;
Saving data...&#xD;
Computing edge features:&#xD;
  - Directional change in 6 ms.&#xD;
  - Edge speed in 7 ms.&#xD;
  - Edge target in 6 ms.&#xD;
  - Edge location in 9 ms.&#xD;
Computation done in 28 ms.&#xD;
Computing track features:&#xD;
  - Branching analyzer in 5 ms.&#xD;
  - Track duration in 6 ms.&#xD;
  - Track index in 0 ms.&#xD;
  - Track location in 5 ms.&#xD;
  - Track speed in 6 ms.&#xD;
  - Track quality in 6 ms.&#xD;
  - Track motility analysis in 6 ms.&#xD;
Computation done in 36 ms.</Log>
  <Model spatialunits="µm" timeunits="sec">
    <FeatureDeclarations>
      <SpotFeatures>
        <Feature feature="QUALITY" name="Quality" shortname="Quality" dimension="QUALITY" isint="false" />
        <Feature feature="POSITION_X" name="X" shortname="X" dimension="POSITION" isint="false" />
        <Feature feature="POSITION_Y" name="Y" shortname="Y" dimension="POSITION" isint="false" />
        <Feature feature="POSITION_Z" name="Z" shortname="Z" dimension="POSITION" isint="false" />
        <Feature feature="POSITION_T" name="T" shortname="T" dimension="TIME" isint="false" />
        <Feature feature="FRAME" name="Frame" shortname="Frame" dimension="NONE" isint="true" />
        <Feature feature="RADIUS" name="Radius" shortname="R" dimension="LENGTH" isint="false" />
        <Feature feature="VISIBILITY" name="Visibility" shortname="Visibility" dimension="NONE" isint="true" />
        <Feature feature="MANUAL_SPOT_COLOR" name="Manual spot color" shortname="Spot color" dimension="NONE" isint="true" />
        <Feature feature="MEAN_INTENSITY_CH1" name="Mean intensity ch1" shortname="Mean ch1" dimension="INTENSITY" isint="false" />
        <Feature feature="MEDIAN_INTENSITY_CH1" name="Median intensity ch1" shortname="Median ch1" dimension="INTENSITY" isint="false" />
        <Feature feature="MIN_INTENSITY_CH1" name="Min intensity ch1" shortname="Min ch1" dimension="INTENSITY" isint="false" />
        <Feature feature="MAX_INTENSITY_CH1" name="Max intensity ch1" shortname="Max ch1" dimension="INTENSITY" isint="false" />
        <Feature feature="TOTAL_INTENSITY_CH1" name="Sum intensity ch1" shortname="Sum ch1" dimension="INTENSITY" isint="false" />
        <Feature feature="STD_INTENSITY_CH1" name="Std intensity ch1" shortname="Std ch1" dimension="INTENSITY" isint="false" />
        <Feature feature="CONTRAST_CH1" name="Contrast ch1" shortname="Ctrst ch1" dimension="NONE" isint="false" />
        <Feature feature="SNR_CH1" name="Signal/Noise ratio ch1" shortname="SNR ch1" dimension="NONE" isint="false" />
      </SpotFeatures>
      <EdgeFeatures>
        <Feature feature="SPOT_SOURCE_ID" name="Source spot ID" shortname="Source ID" dimension="NONE" isint="true" />
        <Feature feature="SPOT_TARGET_ID" name="Target spot ID" shortname="Target ID" dimension="NONE" isint="true" />
        <Feature feature="LINK_COST" name="Edge cost" shortname="Cost" dimension="COST" isint="false" />
        <Feature feature="DIRECTIONAL_CHANGE_RATE" name="Directional change rate" shortname="&#x1d6fe; rate" dimension="ANGLE_RATE" isint="false" />
        <Feature feature="SPEED" name="Speed" shortname="Speed" dimension="VELOCITY" isint="false" />
        <Feature feature="DISPLACEMENT" name="Displacement" shortname="Disp." dimension="LENGTH" isint="false" />
        <Feature feature="EDGE_TIME" name="Edge time" shortname="Edge T" dimension="TIME" isint="false" />
        <Feature feature="EDGE_X_LOCATION" name="Edge X" shortname="Edge X" dimension="POSITION" isint="false" />
        <Feature feature="EDGE_Y_LOCATION" name="Edge Y" shortname="Edge Y" dimension="POSITION" isint="false" />
        <Feature feature="EDGE_Z_LOCATION" name="Edge Z" shortname="Edge Z" dimension="POSITION" isint="false" />
        <Feature feature="MANUAL_EGE_COLOR" name="Manual edge color" shortname="Edge color" dimension="NONE" isint="true" />
      </EdgeFeatures>
      <TrackFeatures>
        <Feature feature="TRACK_INDEX" name="Track index" shortname="Index" dimension="NONE" isint="true" />
        <Feature feature="TRACK_ID" name="Track ID" shortname="ID" dimension="NONE" isint="true" />
        <Feature feature="NUMBER_SPOTS" name="Number of spots in track" shortname="N spots" dimension="NONE" isint="true" />
        <Feature feature="NUMBER_GAPS" name="Number of gaps" shortname="N gaps" dimension="NONE" isint="true" />
        <Feature feature="NUMBER_SPLITS" name="Number of split events" shortname="N splits" dimension="NONE" isint="true" />
        <Feature feature="NUMBER_MERGES" name="Number of merge events" shortname="N merges" dimension="NONE" isint="true" />
        <Feature feature="NUMBER_COMPLEX" name="Number of complex points" shortname="N complex" dimension="NONE" isint="true" />
        <Feature feature="LONGEST_GAP" name="Longest gap" shortname="Lgst gap" dimension="NONE" isint="true" />
        <Feature feature="TRACK_DURATION" name="Track duration" shortname="Duration" dimension="TIME" isint="false" />
        <Feature feature="TRACK_START" name="Track start" shortname="Track start" dimension="TIME" isint="false" />
        <Feature feature="TRACK_STOP" name="Track stop" shortname="Track stop" dimension="TIME" isint="false" />
        <Feature feature="TRACK_DISPLACEMENT" name="Track displacement" shortname="Track disp." dimension="LENGTH" isint="false" />
        <Feature feature="TRACK_X_LOCATION" name="Track mean X" shortname="Track X" dimension="POSITION" isint="false" />
        <Feature feature="TRACK_Y_LOCATION" name="Track mean Y" shortname="Track Y" dimension="POSITION" isint="false" />
        <Feature feature="TRACK_Z_LOCATION" name="Track mean Z" shortname="Track Z" dimension="POSITION" isint="false" />
        <Feature feature="TRACK_MEAN_SPEED" name="Track mean speed" shortname="Mean sp." dimension="VELOCITY" isint="false" />
        <Feature feature="TRACK_MAX_SPEED" name="Track max speed" shortname="Max speed" dimension="VELOCITY" isint="false" />
        <Feature feature="TRACK_MIN_SPEED" name="Track min speed" shortname="Min speed" dimension="VELOCITY" isint="false" />
        <Feature feature="TRACK_MEDIAN_SPEED" name="Track median speed" shortname="Med. speed" dimension="VELOCITY" isint="false" />
        <Feature feature="TRACK_STD_SPEED" name="Track std speed" shortname="Std speed" dimension="VELOCITY" isint="false" />
        <Feature feature="TRACK_MEAN_QUALITY" name="Track mean quality" shortname="Mean Q" dimension="QUALITY" isint="false" />
        <Feature feature="TOTAL_DISTANCE_TRAVELED" name="Total distance traveled" shortname="Total dist." dimension="LENGTH" isint="false" />
        <Feature feature="MAX_DISTANCE_TRAVELED" name="Max distance traveled" shortname="Max dist." dimension="LENGTH" isint="false" />
        <Feature feature="CONFINMENT_RATIO" name="Confinment ratio" shortname="Cfn. ratio" dimension="NONE" isint="false" />
        <Feature feature="MEAN_STRAIGHT_LINE_SPEED" name="Mean straight line speed" shortname="Mn. v. line" dimension="VELOCITY" isint="false" />
        <Feature feature="LINEARITY_OF_FORWARD_PROGRESSION" name="Linearity of forward progression" shortname="Fwd. progr." dimension="NONE" isint="false" />
        <Feature feature="MEAN_DIRECTIONAL_CHANGE_RATE" name="Mean directional change rate" shortname="Mn. &#x1d6fe; rate" dimension="ANGLE_RATE" isint="false" />
      </TrackFeatures>
    </FeatureDeclarations>
    <AllSpots nspots="2549">
      <SpotsInFrame frame="0">
        <Spot ID="22400" name="ID22400" STD_INTENSITY_CH1="778.6000156968073" QUALITY="122.04193878173828" POSITION_T="0.0" MIN_INTENSITY_CH1="297.6400451660156" TOTAL_INTENSITY_CH1="149804.68395996094" CONTRAST_CH1="0.2852627659866679" SNR_CH1="0.6620707976806427" FRAME="0" MEDIAN_INTENSITY_CH1="918.5926513671875" VISIBILITY="1" RADIUS="0.25" POSITION_X="4.055164496561487" POSITION_Y="6.739417706300627" MEAN_INTENSITY_CH1="1161.2766198446582" POSITION_Z="0.0" MAX_INTENSITY_CH1="3412.279541015625" />
        <Spot ID="22401" name="ID22401" STD_INTENSITY_CH1="1126.7461915142446" QUALITY="206.94131469726562" POSITION_T="0.0" MIN_INTENSITY_CH1="387.1958923339844" TOTAL_INTENSITY_CH1="247715.42578125" CONTRAST_CH1="0.4096688852392411" SNR_CH1="0.9905652869480792" FRAME="0" MEDIAN_INTENSITY_CH1="1680.329833984375" VISIBILITY="1" RADIUS="0.25" POSITION_X="3.5318089395150083" POSITION_Y="6.861363980236913" MEAN_INTENSITY_CH1="1920.2746184593022" POSITION_Z="0.0" MAX_INTENSITY_CH1="4684.53955078125" />
        <Spot ID="22402" name="ID22402" STD_INTENSITY_CH1="331.15014113166336" QUALITY="54.847267150878906" POSITION_T="0.0" MIN_INTENSITY_CH1="333.6278381347656" TOTAL_INTENSITY_CH1="117609.55032348633" CONTRAST_CH1="0.17248620955167068" SNR_CH1="0.8100364570998191" FRAME="0" MEDIAN_INTENSITY_CH1="876.2949829101562" VISIBILITY="1" RADIUS="0.25" POSITION_X="5.812727817266828" POSITION_Y="7.181280863516007" MEAN_INTENSITY_CH1="911.7019404921418" POSITION_Z="0.0" MAX_INTENSITY_CH1="1573.1090087890625" />
        <Spot ID="22403" name="ID22403" STD_INTENSITY_CH1="1402.213446522178" QUALITY="231.2987518310547" POSITION_T="0.0" MIN_INTENSITY_CH1="313.7676696777344" TOTAL_INTENSITY_CH1="277688.99322509766" CONTRAST_CH1="0.3737378922029998" SNR_CH1="0.8353107644675155" FRAME="0" MEDIAN_INTENSITY_CH1="1869.2044677734375" VISIBILITY="1" RADIUS="0.25" POSITION_X="7.878393979945698" POSITION_Y="7.220445868377325" MEAN_INTENSITY_CH1="2152.627854458122" POSITION_Z="0.0" MAX_INTENSITY_CH1="5306.19384765625" />
        <Spot ID="22404" name="ID22404" STD_INTENSITY_CH1="821.5076827763793" QUALITY="170.54156494140625" POSITION_T="0.0" MIN_INTENSITY_CH1="451.6949462890625" TOTAL_INTENSITY_CH1="228711.02099609375" CONTRAST_CH1="0.3906941828246229" SNR_CH1="1.21260974916625" FRAME="0" MEDIAN_INTENSITY_CH1="1644.21826171875" VISIBILITY="1" RADIUS="0.25" POSITION_X="6.411730544911572" POSITION_Y="7.281374512895486" MEAN_INTENSITY_CH1="1772.9536511325102" POSITION_Z="0.0" MAX_INTENSITY_CH1="3392.4990234375" />
        <Spot ID="22405" name="ID22405" STD_INTENSITY_CH1="321.3350308239972" QUALITY="54.69797134399414" POSITION_T="0.0" MIN_INTENSITY_CH1="293.5377502441406" TOTAL_INTENSITY_CH1="85483.73712158203" CONTRAST_CH1="0.26397343906470866" SNR_CH1="0.8613665344906276" FRAME="0" MEDIAN_INTENSITY_CH1="566.2626342773438" VISIBILITY="1" RADIUS="0.25" POSITION_X="4.894648489090245" POSITION_Y="7.39438449302374" MEAN_INTENSITY_CH1="662.664628849473" POSITION_Z="0.0" MAX_INTENSITY_CH1="1655.6201171875" />
        <Spot ID="22406" name="ID22406" STD_INTENSITY_CH1="610.828106653989" QUALITY="105.29808044433594" POSITION_T="0.0" MIN_INTENSITY_CH1="366.8693542480469" TOTAL_INTENSITY_CH1="157235.46508789062" CONTRAST_CH1="0.32375203746431136" SNR_CH1="0.9760625528785413" FRAME="0" MEDIAN_INTENSITY_CH1="1088.228271484375" VISIBILITY="1" RADIUS="0.25" POSITION_X="4.031381922703761" POSITION_Y="7.529709193729169" MEAN_INTENSITY_CH1="1218.8795743247338" POSITION_Z="0.0" MAX_INTENSITY_CH1="2532.97119140625" />
        <Spot ID="22407" name="ID22407" STD_INTENSITY_CH1="711.5254052190963" QUALITY="88.32750701904297" POSITION_T="0.0" MIN_INTENSITY_CH1="360.706787109375" TOTAL_INTENSITY_CH1="186721.54077148438" CONTRAST_CH1="0.1415559809899674" SNR_CH1="0.5045164212569904" FRAME="0" MEDIAN_INTENSITY_CH1="1422.447998046875" VISIBILITY="1" RADIUS="0.25" POSITION_X="6.825308495013752" POSITION_Y="7.673766872585788" MEAN_INTENSITY_CH1="1447.4538044301114" POSITION_Z="0.0" MAX_INTENSITY_CH1="2926.585205078125" />
        <Spot ID="22408" name="ID22408" STD_INTENSITY_CH1="775.4377846402484" QUALITY="160.23916625976562" POSITION_T="0.0" MIN_INTENSITY_CH1="324.79034423828125" TOTAL_INTENSITY_CH1="173434.7469482422" CONTRAST_CH1="0.5010511491269868" SNR_CH1="1.1574866974824698" FRAME="0" MEDIAN_INTENSITY_CH1="1157.5025634765625" VISIBILITY="1" RADIUS="0.25" POSITION_X="3.3705481699684334" POSITION_Y="7.702223553722378" MEAN_INTENSITY_CH1="1344.4554026995515" POSITION_Z="0.0" MAX_INTENSITY_CH1="3209.201171875" />
        <Spot ID="22409" name="ID22409" STD_INTENSITY_CH1="870.92313440581" QUALITY="165.79376220703125" POSITION_T="0.0" MIN_INTENSITY_CH1="373.10980224609375" TOTAL_INTENSITY_CH1="176342.69479370117" CONTRAST_CH1="0.4686644724237467" SNR_CH1="1.0017454420573009" FRAME="0" MEDIAN_INTENSITY_CH1="1101.7413330078125" VISIBILITY="1" RADIUS="0.25" POSITION_X="5.516132008538018" POSITION_Y="7.84936936283813" MEAN_INTENSITY_CH1="1366.9976340596984" POSITION_Z="0.0" MAX_INTENSITY_CH1="3521.5478515625" />
        <Spot ID="22410" name="ID22410" STD_INTENSITY_CH1="566.5173121056866" QUALITY="76.0885009765625" POSITION_T="0.0" MIN_INTENSITY_CH1="485.7418518066406" TOTAL_INTENSITY_CH1="171380.71688842773" CONTRAST_CH1="0.13546500933386757" SNR_CH1="0.5595545484937299" FRAME="0" MEDIAN_INTENSITY_CH1="1210.7310791015625" VISIBILITY="1" RADIUS="0.25" POSITION_X="6.339174653410498" POSITION_Y="7.929538674417342" MEAN_INTENSITY_CH1="1328.532689057579" POSITION_Z="0.0" MAX_INTENSITY_CH1="2692.6923828125" />
        <Spot ID="22411" name="ID22411" STD_INTENSITY_CH1="493.3625289620304" QUALITY="99.58221435546875" POSITION_T="0.0" MIN_INTENSITY_CH1="490.7206726074219" TOTAL_INTENSITY_CH1="176184.49954223633" CONTRAST_CH1="0.3265220181026618" SNR_CH1="1.362824178527031" FRAME="0" MEDIAN_INTENSITY_CH1="1327.94189453125" VISIBILITY="1" RADIUS="0.25" POSITION_X="4.417792520371182" POSITION_Y="7.989769393562192" MEAN_INTENSITY_CH1="1365.7713142809025" POSITION_Z="0.0" MAX_INTENSITY_CH1="2371.940185546875" />
        <Spot ID="22412" name="ID22412" STD_INTENSITY_CH1="818.0885856821817" QUALITY="116.59770965576172" POSITION_T="0.0" MIN_INTENSITY_CH1="348.7706298828125" TOTAL_INTENSITY_CH1="169378.8126525879" CONTRAST_CH1="0.20513950740562495" SNR_CH1="0.5464004151718937" FRAME="0" MEDIAN_INTENSITY_CH1="1124.8438720703125" VISIBILITY="1" RADIUS="0.25" POSITION_X="6.8036764287677824" POSITION_Y="8.206564291039617" MEAN_INTENSITY_CH1="1313.0140515704488" POSITION_Z="0.0" MAX_INTENSITY_CH1="3601.35498046875" />
        <Spot ID="22413" name="ID22413" STD_INTENSITY_CH1="1083.1854990869674" QUALITY="266.01220703125" POSITION_T="0.0" MIN_INTENSITY_CH1="861.8607788085938" TOTAL_INTENSITY_CH1="347298.8278808594" CONTRAST_CH1="0.45290262326262" SNR_CH1="1.5495624861627084" FRAME="0" MEDIAN_INTENSITY_CH1="2549.584716796875" VISIBILITY="1" RADIUS="0.25" POSITION_X="4.92104563523508" POSITION_Y="8.839641211101512" MEAN_INTENSITY_CH1="2692.238975820614" POSITION_Z="0.0" MAX_INTENSITY_CH1="5215.4091796875" />
        <Spot ID="22414" name="ID22414" STD_INTENSITY_CH1="1005.5211107895119" QUALITY="208.647705078125" POSITION_T="0.0" MIN_INTENSITY_CH1="693.4835205078125" TOTAL_INTENSITY_CH1="314140.25567626953" CONTRAST_CH1="0.3766060073318441" SNR_CH1="1.3251049249208902" FRAME="0" MEDIAN_INTENSITY_CH1="2474.040283203125" VISIBILITY="1" RADIUS="0.25" POSITION_X="6.115112354336204" POSITION_Y="8.899783277645883" MEAN_INTENSITY_CH1="2435.1957804361973" POSITION_Z="0.0" MAX_INTENSITY_CH1="4221.50146484375" />
        <Spot ID="22415" name="ID22415" STD_INTENSITY_CH1="653.6428864645733" QUALITY="130.85818481445312" POSITION_T="0.0" MIN_INTENSITY_CH1="205.43197631835938" TOTAL_INTENSITY_CH1="129277.12608337402" CONTRAST_CH1="0.5392422319993432" SNR_CH1="1.0742326848511443" FRAME="0" MEDIAN_INTENSITY_CH1="807.6804809570312" VISIBILITY="1" RADIUS="0.25" POSITION_X="7.1120243714893" POSITION_Y="9.405698596045042" MEAN_INTENSITY_CH1="1002.1482642122012" POSITION_Z="0.0" MAX_INTENSITY_CH1="2810.4521484375" />
        <Spot ID="22416" name="ID22416" STD_INTENSITY_CH1="1087.9906269128592" QUALITY="180.61468505859375" POSITION_T="0.0" MIN_INTENSITY_CH1="470.9025573730469" TOTAL_INTENSITY_CH1="250126.04837036133" CONTRAST_CH1="0.2912455051911197" SNR_CH1="0.8039415266783935" FRAME="0" MEDIAN_INTENSITY_CH1="1645.5885009765625" VISIBILITY="1" RADIUS="0.25" POSITION_X="5.229303838428924" POSITION_Y="9.50501236425714" MEAN_INTENSITY_CH1="1938.9616152741185" POSITION_Z="0.0" MAX_INTENSITY_CH1="4579.294921875" />
        <Spot ID="22417" name="ID22417" STD_INTENSITY_CH1="500.1836656192785" QUALITY="67.57611846923828" POSITION_T="0.0" MIN_INTENSITY_CH1="288.1814270019531" TOTAL_INTENSITY_CH1="128284.52661132812" CONTRAST_CH1="0.15822225602947712" SNR_CH1="0.5432012029274116" FRAME="0" MEDIAN_INTENSITY_CH1="881.9964599609375" VISIBILITY="1" RADIUS="0.25" POSITION_X="6.2218433560921005" POSITION_Y="9.794735911281801" MEAN_INTENSITY_CH1="994.4536946614585" POSITION_Z="0.0" MAX_INTENSITY_CH1="2342.608154296875" />
        <Spot ID="22418" name="ID22418" STD_INTENSITY_CH1="769.8937742254641" QUALITY="96.5909423828125" POSITION_T="0.0" MIN_INTENSITY_CH1="298.88623046875" TOTAL_INTENSITY_CH1="187284.89764404297" CONTRAST_CH1="0.14347253056411258" SNR_CH1="0.4732114647702266" FRAME="0" MEDIAN_INTENSITY_CH1="1352.70068359375" VISIBILITY="1" RADIUS="0.25" POSITION_X="5.492732202947551" POSITION_Y="9.868601437485236" MEAN_INTENSITY_CH1="1451.8209119693254" POSITION_Z="0.0" MAX_INTENSITY_CH1="3304.660888671875" />
        <Spot ID="22419" name="ID22419" STD_INTENSITY_CH1="919.6734947133436" QUALITY="166.15603637695312" POSITION_T="0.0" MIN_INTENSITY_CH1="180.58688354492188" TOTAL_INTENSITY_CH1="158389.28686523438" CONTRAST_CH1="0.5345813494272504" SNR_CH1="0.9301571009782545" FRAME="0" MEDIAN_INTENSITY_CH1="874.2800903320312" VISIBILITY="1" RADIUS="0.25" POSITION_X="5.843707541019895" POSITION_Y="10.318028648486987" MEAN_INTENSITY_CH1="1227.823929187864" POSITION_Z="0.0" MAX_INTENSITY_CH1="3770.988525390625" />
        <Spot ID="22368" name="ID22368" STD_INTENSITY_CH1="472.4005889289376" QUALITY="92.83831024169922" POSITION_T="0.0" MIN_INTENSITY_CH1="328.8608093261719" TOTAL_INTENSITY_CH1="161295.6639404297" CONTRAST_CH1="0.3171240885269086" SNR_CH1="1.274544745931463" FRAME="0" MEDIAN_INTENSITY_CH1="1249.716064453125" VISIBILITY="1" RADIUS="0.25" POSITION_X="6.066175637637212" POSITION_Y="1.5941608355426746" MEAN_INTENSITY_CH1="1250.3539840343387" POSITION_Z="0.0" MAX_INTENSITY_CH1="2133.727783203125" />
        <Spot ID="22369" name="ID22369" STD_INTENSITY_CH1="792.1196168695122" QUALITY="163.44903564453125" POSITION_T="0.0" MIN_INTENSITY_CH1="478.0971984863281" TOTAL_INTENSITY_CH1="215923.13720703125" CONTRAST_CH1="0.3751198119763219" SNR_CH1="1.1528642208367033" FRAME="0" MEDIAN_INTENSITY_CH1="1555.3599853515625" VISIBILITY="1" RADIUS="0.25" POSITION_X="5.60263749159971" POSITION_Y="1.8555483136778697" MEAN_INTENSITY_CH1="1673.822769046754" POSITION_Z="0.0" MAX_INTENSITY_CH1="3320.139404296875" />
        <Spot ID="22370" name="ID22370" STD_INTENSITY_CH1="355.5702631305248" QUALITY="69.16744995117188" POSITION_T="0.0" MIN_INTENSITY_CH1="136.50527954101562" TOTAL_INTENSITY_CH1="74040.14469909668" CONTRAST_CH1="0.44838392379919806" SNR_CH1="0.9994209489269029" FRAME="0" MEDIAN_INTENSITY_CH1="426.0518798828125" VISIBILITY="1" RADIUS="0.25" POSITION_X="6.915447157823774" POSITION_Y="2.068683883568019" MEAN_INTENSITY_CH1="573.9546100705168" POSITION_Z="0.0" MAX_INTENSITY_CH1="1558.1585693359375" />
        <Spot ID="22371" name="ID22371" STD_INTENSITY_CH1="477.9328627432437" QUALITY="51.84617614746094" POSITION_T="0.0" MIN_INTENSITY_CH1="225.11073303222656" TOTAL_INTENSITY_CH1="104820.41691589355" CONTRAST_CH1="0.04560962647740512" SNR_CH1="0.14832221996978576" FRAME="0" MEDIAN_INTENSITY_CH1="610.2188110351562" VISIBILITY="1" RADIUS="0.25" POSITION_X="5.656295496046691" POSITION_Y="2.401680552483223" MEAN_INTENSITY_CH1="812.5613714410352" POSITION_Z="0.0" MAX_INTENSITY_CH1="2153.142578125" />
        <Spot ID="22372" name="ID22372" STD_INTENSITY_CH1="821.0740274930824" QUALITY="168.9202117919922" POSITION_T="0.0" MIN_INTENSITY_CH1="342.2855529785156" TOTAL_INTENSITY_CH1="198697.28491210938" CONTRAST_CH1="0.4901169781800334" SNR_CH1="1.2340401438277055" FRAME="0" MEDIAN_INTENSITY_CH1="1411.583984375" VISIBILITY="1" RADIUS="0.25" POSITION_X="7.058757493607523" POSITION_Y="2.9311842338075063" MEAN_INTENSITY_CH1="1540.2890303264292" POSITION_Z="0.0" MAX_INTENSITY_CH1="3223.095947265625" />
        <Spot ID="22373" name="ID22373" STD_INTENSITY_CH1="960.8202457142626" QUALITY="193.12484741210938" POSITION_T="0.0" MIN_INTENSITY_CH1="444.6954040527344" TOTAL_INTENSITY_CH1="269788.3540344238" CONTRAST_CH1="0.384106418399773" SNR_CH1="1.2081014900034912" FRAME="0" MEDIAN_INTENSITY_CH1="2110.609619140625" VISIBILITY="1" RADIUS="0.25" POSITION_X="6.214775489039812" POSITION_Y="2.9881283488297377" MEAN_INTENSITY_CH1="2091.3825894141387" POSITION_Z="0.0" MAX_INTENSITY_CH1="4248.2578125" />
        <Spot ID="22374" name="ID22374" STD_INTENSITY_CH1="455.73517995025236" QUALITY="84.287841796875" POSITION_T="0.0" MIN_INTENSITY_CH1="198.06008911132812" TOTAL_INTENSITY_CH1="111488.20877075195" CONTRAST_CH1="0.3442884166012582" SNR_CH1="0.9713743322915053" FRAME="0" MEDIAN_INTENSITY_CH1="799.9873046875" VISIBILITY="1" RADIUS="0.25" POSITION_X="6.301733711676735" POSITION_Y="3.932114726441089" MEAN_INTENSITY_CH1="864.2496803934263" POSITION_Z="0.0" MAX_INTENSITY_CH1="2066.231201171875" />
        <Spot ID="22375" name="ID22375" STD_INTENSITY_CH1="1052.2908841249532" QUALITY="246.54193115234375" POSITION_T="0.0" MIN_INTENSITY_CH1="444.5354309082031" TOTAL_INTENSITY_CH1="311004.4369812012" CONTRAST_CH1="0.4632829109575113" SNR_CH1="1.4507381847786889" FRAME="0" MEDIAN_INTENSITY_CH1="2206.063232421875" VISIBILITY="1" RADIUS="0.25" POSITION_X="8.41230528800167" POSITION_Y="4.038704211657014" MEAN_INTENSITY_CH1="2410.887108381403" POSITION_Z="0.0" MAX_INTENSITY_CH1="4587.79638671875" />
        <Spot ID="22376" name="ID22376" STD_INTENSITY_CH1="1508.5232346524517" QUALITY="356.62188720703125" POSITION_T="0.0" MIN_INTENSITY_CH1="705.3232421875" TOTAL_INTENSITY_CH1="354499.27044677734" CONTRAST_CH1="0.6525736004316566" SNR_CH1="1.4387068698124545" FRAME="0" MEDIAN_INTENSITY_CH1="2478.599609375" VISIBILITY="1" RADIUS="0.25" POSITION_X="7.267498268584698" POSITION_Y="4.158380758323244" MEAN_INTENSITY_CH1="2748.0563600525375" POSITION_Z="0.0" MAX_INTENSITY_CH1="6213.51611328125" />
        <Spot ID="22377" name="ID22377" STD_INTENSITY_CH1="743.6677919920262" QUALITY="104.66088104248047" POSITION_T="0.0" MIN_INTENSITY_CH1="355.3889465332031" TOTAL_INTENSITY_CH1="206276.5731201172" CONTRAST_CH1="0.13692728406567015" SNR_CH1="0.5179269689052538" FRAME="0" MEDIAN_INTENSITY_CH1="1556.983642578125" VISIBILITY="1" RADIUS="0.25" POSITION_X="8.619935006611978" POSITION_Y="4.4918362148775675" MEAN_INTENSITY_CH1="1599.0432024815289" POSITION_Z="0.0" MAX_INTENSITY_CH1="3492.319580078125" />
        <Spot ID="22378" name="ID22378" STD_INTENSITY_CH1="649.9340393366552" QUALITY="128.96717834472656" POSITION_T="0.0" MIN_INTENSITY_CH1="329.3608703613281" TOTAL_INTENSITY_CH1="161308.90771484375" CONTRAST_CH1="0.38849773678559635" SNR_CH1="1.076645351502887" FRAME="0" MEDIAN_INTENSITY_CH1="1104.04833984375" VISIBILITY="1" RADIUS="0.25" POSITION_X="6.066557783908379" POSITION_Y="4.608281981123996" MEAN_INTENSITY_CH1="1250.4566489522774" POSITION_Z="0.0" MAX_INTENSITY_CH1="2708.535888671875" />
        <Spot ID="22379" name="ID22379" STD_INTENSITY_CH1="725.3322053403151" QUALITY="124.29949188232422" POSITION_T="0.0" MIN_INTENSITY_CH1="233.8790283203125" TOTAL_INTENSITY_CH1="158722.31271362305" CONTRAST_CH1="0.32916062710704913" SNR_CH1="0.8401788029298332" FRAME="0" MEDIAN_INTENSITY_CH1="1054.045654296875" VISIBILITY="1" RADIUS="0.25" POSITION_X="7.208339730120572" POSITION_Y="4.974309650316252" MEAN_INTENSITY_CH1="1230.4055249118064" POSITION_Z="0.0" MAX_INTENSITY_CH1="3041.34619140625" />
        <Spot ID="22380" name="ID22380" STD_INTENSITY_CH1="1700.4817686957222" QUALITY="293.03955078125" POSITION_T="0.0" MIN_INTENSITY_CH1="409.3163757324219" TOTAL_INTENSITY_CH1="361881.3726501465" CONTRAST_CH1="0.42783236701628363" SNR_CH1="0.9886235441343374" FRAME="0" MEDIAN_INTENSITY_CH1="2440.078857421875" VISIBILITY="1" RADIUS="0.25" POSITION_X="8.306772350427526" POSITION_Y="5.047468706184647" MEAN_INTENSITY_CH1="2805.281958528266" POSITION_Z="0.0" MAX_INTENSITY_CH1="6672.9736328125" />
        <Spot ID="22381" name="ID22381" STD_INTENSITY_CH1="512.5220631902249" QUALITY="89.56655883789062" POSITION_T="0.0" MIN_INTENSITY_CH1="281.52508544921875" TOTAL_INTENSITY_CH1="120526.80014038086" CONTRAST_CH1="0.3241792802324121" SNR_CH1="0.8925854678846431" FRAME="0" MEDIAN_INTENSITY_CH1="753.4816284179688" VISIBILITY="1" RADIUS="0.25" POSITION_X="3.8119443383092046" POSITION_Y="5.080235896945561" MEAN_INTENSITY_CH1="934.3162801579915" POSITION_Z="0.0" MAX_INTENSITY_CH1="2262.5390625" />
        <Spot ID="22382" name="ID22382" STD_INTENSITY_CH1="879.1401287897943" QUALITY="161.4873809814453" POSITION_T="0.0" MIN_INTENSITY_CH1="417.0572814941406" TOTAL_INTENSITY_CH1="205694.14053344727" CONTRAST_CH1="0.3390061559176485" SNR_CH1="0.9183941582059233" FRAME="0" MEDIAN_INTENSITY_CH1="1434.0740966796875" VISIBILITY="1" RADIUS="0.25" POSITION_X="2.6743500543302288" POSITION_Y="5.16010039337634" MEAN_INTENSITY_CH1="1594.5282211895133" POSITION_Z="0.0" MAX_INTENSITY_CH1="3674.059814453125" />
        <Spot ID="22383" name="ID22383" STD_INTENSITY_CH1="809.8504244977488" QUALITY="145.0689239501953" POSITION_T="0.0" MIN_INTENSITY_CH1="345.4621887207031" TOTAL_INTENSITY_CH1="167013.8966064453" CONTRAST_CH1="0.38694999964484317" SNR_CH1="0.8920354743547468" FRAME="0" MEDIAN_INTENSITY_CH1="988.2615356445312" VISIBILITY="1" RADIUS="0.25" POSITION_X="6.059380178520966" POSITION_Y="5.129087668113407" MEAN_INTENSITY_CH1="1294.6813690422118" POSITION_Z="0.0" MAX_INTENSITY_CH1="3366.594970703125" />
        <Spot ID="22384" name="ID22384" STD_INTENSITY_CH1="826.4153786896966" QUALITY="148.92999267578125" POSITION_T="0.0" MIN_INTENSITY_CH1="364.4656066894531" TOTAL_INTENSITY_CH1="185062.46743774414" CONTRAST_CH1="0.3867554021235097" SNR_CH1="0.9682706449429095" FRAME="0" MEDIAN_INTENSITY_CH1="1234.5484619140625" VISIBILITY="1" RADIUS="0.25" POSITION_X="4.606977609261455" POSITION_Y="5.212680883873191" MEAN_INTENSITY_CH1="1434.592770835226" POSITION_Z="0.0" MAX_INTENSITY_CH1="3654.79541015625" />
        <Spot ID="22385" name="ID22385" STD_INTENSITY_CH1="820.818981652369" QUALITY="146.93508911132812" POSITION_T="0.0" MIN_INTENSITY_CH1="230.3270263671875" TOTAL_INTENSITY_CH1="148831.33184814453" CONTRAST_CH1="0.42780490088548595" SNR_CH1="0.8422948583584748" FRAME="0" MEDIAN_INTENSITY_CH1="861.0204467773438" VISIBILITY="1" RADIUS="0.25" POSITION_X="2.1447036342627226" POSITION_Y="5.378860544736463" MEAN_INTENSITY_CH1="1153.7312546367793" POSITION_Z="0.0" MAX_INTENSITY_CH1="3494.969970703125" />
        <Spot ID="22386" name="ID22386" STD_INTENSITY_CH1="521.7953737393707" QUALITY="79.19231414794922" POSITION_T="0.0" MIN_INTENSITY_CH1="289.634521484375" TOTAL_INTENSITY_CH1="128218.59912109375" CONTRAST_CH1="0.20207570202700625" SNR_CH1="0.6404325048332198" FRAME="0" MEDIAN_INTENSITY_CH1="871.0463256835938" VISIBILITY="1" RADIUS="0.25" POSITION_X="7.003419575063474" POSITION_Y="5.409199394558096" MEAN_INTENSITY_CH1="993.9426288456883" POSITION_Z="0.0" MAX_INTENSITY_CH1="2268.036865234375" />
        <Spot ID="22387" name="ID22387" STD_INTENSITY_CH1="833.7136450976208" QUALITY="118.9119873046875" POSITION_T="0.0" MIN_INTENSITY_CH1="345.1134338378906" TOTAL_INTENSITY_CH1="198606.1233215332" CONTRAST_CH1="0.2564701703125444" SNR_CH1="0.7538773371158778" FRAME="0" MEDIAN_INTENSITY_CH1="1493.1241455078125" VISIBILITY="1" RADIUS="0.25" POSITION_X="2.792930203436227" POSITION_Y="5.616631879689397" MEAN_INTENSITY_CH1="1539.5823513297148" POSITION_Z="0.0" MAX_INTENSITY_CH1="3186.776611328125" />
        <Spot ID="22388" name="ID22388" STD_INTENSITY_CH1="625.6499777749931" QUALITY="84.89942932128906" POSITION_T="0.0" MIN_INTENSITY_CH1="266.56317138671875" TOTAL_INTENSITY_CH1="150910.79571533203" CONTRAST_CH1="0.18662210056795103" SNR_CH1="0.5881387600861802" FRAME="0" MEDIAN_INTENSITY_CH1="1006.0155639648438" VISIBILITY="1" RADIUS="0.25" POSITION_X="5.058186529312399" POSITION_Y="5.629095844361747" MEAN_INTENSITY_CH1="1169.8511295762166" POSITION_Z="0.0" MAX_INTENSITY_CH1="2647.329345703125" />
        <Spot ID="22389" name="ID22389" STD_INTENSITY_CH1="885.5025099633585" QUALITY="183.09274291992188" POSITION_T="0.0" MIN_INTENSITY_CH1="331.9595642089844" TOTAL_INTENSITY_CH1="215427.1815185547" CONTRAST_CH1="0.4460315456602536" SNR_CH1="1.1634260837380408" FRAME="0" MEDIAN_INTENSITY_CH1="1410.093017578125" VISIBILITY="1" RADIUS="0.25" POSITION_X="6.325766571384551" POSITION_Y="5.73137481694862" MEAN_INTENSITY_CH1="1669.9781513066253" POSITION_Z="0.0" MAX_INTENSITY_CH1="3850.301025390625" />
        <Spot ID="22390" name="ID22390" STD_INTENSITY_CH1="1224.478038845156" QUALITY="267.9483642578125" POSITION_T="0.0" MIN_INTENSITY_CH1="491.1024169921875" TOTAL_INTENSITY_CH1="291250.0064086914" CONTRAST_CH1="0.5720096719866478" SNR_CH1="1.3418481971823475" FRAME="0" MEDIAN_INTENSITY_CH1="2016.3653564453125" VISIBILITY="1" RADIUS="0.25" POSITION_X="4.04251630963008" POSITION_Y="5.791706986860491" MEAN_INTENSITY_CH1="2257.7519876642746" POSITION_Z="0.0" MAX_INTENSITY_CH1="4827.02685546875" />
        <Spot ID="22391" name="ID22391" STD_INTENSITY_CH1="723.2710965761348" QUALITY="83.60794830322266" POSITION_T="0.0" MIN_INTENSITY_CH1="388.0413818359375" TOTAL_INTENSITY_CH1="163739.17358398438" CONTRAST_CH1="0.10077728816315723" SNR_CH1="0.3213327395190203" FRAME="0" MEDIAN_INTENSITY_CH1="1006.0155639648438" VISIBILITY="1" RADIUS="0.25" POSITION_X="5.370345603015086" POSITION_Y="5.875261025046539" MEAN_INTENSITY_CH1="1269.2959192556928" POSITION_Z="0.0" MAX_INTENSITY_CH1="3263.39208984375" />
        <Spot ID="22392" name="ID22392" STD_INTENSITY_CH1="451.22905482771455" QUALITY="61.24575424194336" POSITION_T="0.0" MIN_INTENSITY_CH1="248.1288604736328" TOTAL_INTENSITY_CH1="109221.57304382324" CONTRAST_CH1="0.14067649869438442" SNR_CH1="0.4628185025946572" FRAME="0" MEDIAN_INTENSITY_CH1="717.6188354492188" VISIBILITY="1" RADIUS="0.25" POSITION_X="8.113130630041097" POSITION_Y="5.921369532839694" MEAN_INTENSITY_CH1="846.678860804831" POSITION_Z="0.0" MAX_INTENSITY_CH1="2136.389404296875" />
        <Spot ID="22393" name="ID22393" STD_INTENSITY_CH1="327.89326835623035" QUALITY="52.45594787597656" POSITION_T="0.0" MIN_INTENSITY_CH1="351.9245910644531" TOTAL_INTENSITY_CH1="110062.74526977539" CONTRAST_CH1="0.20498611240104325" SNR_CH1="0.8853001201887003" FRAME="0" MEDIAN_INTENSITY_CH1="795.4432373046875" VISIBILITY="1" RADIUS="0.25" POSITION_X="3.2612918229044547" POSITION_Y="5.967089139548931" MEAN_INTENSITY_CH1="853.1995757346931" POSITION_Z="0.0" MAX_INTENSITY_CH1="1588.688720703125" />
        <Spot ID="22394" name="ID22394" STD_INTENSITY_CH1="505.9791093137269" QUALITY="116.73101043701172" POSITION_T="0.0" MIN_INTENSITY_CH1="363.92718505859375" TOTAL_INTENSITY_CH1="180580.7378540039" CONTRAST_CH1="0.38409565244281546" SNR_CH1="1.535509152109903" FRAME="0" MEDIAN_INTENSITY_CH1="1419.98681640625" VISIBILITY="1" RADIUS="0.25" POSITION_X="7.391897362462746" POSITION_Y="6.021574722172593" MEAN_INTENSITY_CH1="1399.8506810387898" POSITION_Z="0.0" MAX_INTENSITY_CH1="2626.326904296875" />
        <Spot ID="22395" name="ID22395" STD_INTENSITY_CH1="514.2091621144447" QUALITY="52.598907470703125" POSITION_T="0.0" MIN_INTENSITY_CH1="332.021484375" TOTAL_INTENSITY_CH1="146096.83224487305" CONTRAST_CH1="0.08292201663859441" SNR_CH1="0.33729813999853925" FRAME="0" MEDIAN_INTENSITY_CH1="1081.1571044921875" VISIBILITY="1" RADIUS="0.25" POSITION_X="6.123866339080631" POSITION_Y="6.115293855823045" MEAN_INTENSITY_CH1="1132.5335832935896" POSITION_Z="0.0" MAX_INTENSITY_CH1="2368.837646484375" />
        <Spot ID="22396" name="ID22396" STD_INTENSITY_CH1="1200.2780772868841" QUALITY="226.91758728027344" POSITION_T="0.0" MIN_INTENSITY_CH1="481.1222229003906" TOTAL_INTENSITY_CH1="298680.2528991699" CONTRAST_CH1="0.39618077939932483" SNR_CH1="1.094754323188635" FRAME="0" MEDIAN_INTENSITY_CH1="2020.9473876953125" VISIBILITY="1" RADIUS="0.25" POSITION_X="5.449316352107973" POSITION_Y="6.409930187342785" MEAN_INTENSITY_CH1="2315.3507976679834" POSITION_Z="0.0" MAX_INTENSITY_CH1="5074.2412109375" />
        <Spot ID="22397" name="ID22397" STD_INTENSITY_CH1="372.6046156614059" QUALITY="62.65822219848633" POSITION_T="0.0" MIN_INTENSITY_CH1="349.8997802734375" TOTAL_INTENSITY_CH1="144484.0010986328" CONTRAST_CH1="0.23842111705820299" SNR_CH1="1.15741254229884" FRAME="0" MEDIAN_INTENSITY_CH1="1130.178955078125" VISIBILITY="1" RADIUS="0.25" POSITION_X="8.314374304131272" POSITION_Y="6.522301794034122" MEAN_INTENSITY_CH1="1120.0310162684714" POSITION_Z="0.0" MAX_INTENSITY_CH1="1810.70068359375" />
        <Spot ID="22398" name="ID22398" STD_INTENSITY_CH1="658.9540861245355" QUALITY="137.88211059570312" POSITION_T="0.0" MIN_INTENSITY_CH1="299.9351806640625" TOTAL_INTENSITY_CH1="177045.9064025879" CONTRAST_CH1="0.46243346776595873" SNR_CH1="1.3171770650604868" FRAME="0" MEDIAN_INTENSITY_CH1="1321.8499755859375" VISIBILITY="1" RADIUS="0.25" POSITION_X="2.7947806671074873" POSITION_Y="6.551681588083223" MEAN_INTENSITY_CH1="1372.4488868417666" POSITION_Z="0.0" MAX_INTENSITY_CH1="3051.85888671875" />
        <Spot ID="22399" name="ID22399" STD_INTENSITY_CH1="247.49496393968676" QUALITY="50.33937454223633" POSITION_T="0.0" MIN_INTENSITY_CH1="366.03704833984375" TOTAL_INTENSITY_CH1="93275.73550415039" CONTRAST_CH1="0.29760930915785344" SNR_CH1="1.3401245417850223" FRAME="0" MEDIAN_INTENSITY_CH1="668.7865600585938" VISIBILITY="1" RADIUS="0.25" POSITION_X="6.800187316622443" POSITION_Y="6.694654394634872" MEAN_INTENSITY_CH1="723.0677170864374" POSITION_Z="0.0" MAX_INTENSITY_CH1="1334.317626953125" />
      </SpotsInFrame>
      <SpotsInFrame frame="1">
        <Spot ID="22272" name="ID22272" STD_INTENSITY_CH1="1082.3298213632768" QUALITY="264.1346435546875" POSITION_T="0.87" MIN_INTENSITY_CH1="855.7923583984375" TOTAL_INTENSITY_CH1="348150.78033447266" CONTRAST_CH1="0.4368564529551873" SNR_CH1="1.516259050086775" FRAME="1" MEDIAN_INTENSITY_CH1="2616.975341796875" VISIBILITY="1" RADIUS="0.25" POSITION_X="8.392626875705766" POSITION_Y="4.06297807806365" MEAN_INTENSITY_CH1="2698.843258406765" POSITION_Z="0.0" MAX_INTENSITY_CH1="5235.1884765625" />
        <Spot ID="22273" name="ID22273" STD_INTENSITY_CH1="1788.7337062272904" QUALITY="385.9317932128906" POSITION_T="0.87" MIN_INTENSITY_CH1="581.8224487304688" TOTAL_INTENSITY_CH1="353823.60723876953" CONTRAST_CH1="0.6436873440179813" SNR_CH1="1.2009838282375362" FRAME="1" MEDIAN_INTENSITY_CH1="2151.2021484375" VISIBILITY="1" RADIUS="0.25" POSITION_X="7.305595253991139" POSITION_Y="4.119793608061262" MEAN_INTENSITY_CH1="2742.8186607656557" POSITION_Z="0.0" MAX_INTENSITY_CH1="7447.2373046875" />
        <Spot ID="22274" name="ID22274" STD_INTENSITY_CH1="877.2550338157351" QUALITY="127.50894165039062" POSITION_T="0.87" MIN_INTENSITY_CH1="334.8591003417969" TOTAL_INTENSITY_CH1="237570.86404418945" CONTRAST_CH1="0.21514337401059427" SNR_CH1="0.7433751613363583" FRAME="1" MEDIAN_INTENSITY_CH1="1886.993408203125" VISIBILITY="1" RADIUS="0.25" POSITION_X="8.55789583825604" POSITION_Y="4.474309808634969" MEAN_INTENSITY_CH1="1841.6346049937165" POSITION_Z="0.0" MAX_INTENSITY_CH1="3486.536376953125" />
        <Spot ID="22275" name="ID22275" STD_INTENSITY_CH1="542.4874484275513" QUALITY="108.63446807861328" POSITION_T="0.87" MIN_INTENSITY_CH1="341.3887939453125" TOTAL_INTENSITY_CH1="148829.25839233398" CONTRAST_CH1="0.3639281844126199" SNR_CH1="1.1349143720181492" FRAME="1" MEDIAN_INTENSITY_CH1="1098.5426025390625" VISIBILITY="1" RADIUS="0.25" POSITION_X="6.033605740324875" POSITION_Y="4.576177175759704" MEAN_INTENSITY_CH1="1153.7151813359226" POSITION_Z="0.0" MAX_INTENSITY_CH1="2251.4970703125" />
        <Spot ID="22276" name="ID22276" STD_INTENSITY_CH1="588.0866474226204" QUALITY="110.83167266845703" POSITION_T="0.87" MIN_INTENSITY_CH1="349.7690124511719" TOTAL_INTENSITY_CH1="156540.5440979004" CONTRAST_CH1="0.3757636419619259" SNR_CH1="1.1271889795751884" FRAME="1" MEDIAN_INTENSITY_CH1="1099.2781982421875" VISIBILITY="1" RADIUS="0.25" POSITION_X="7.347833374287297" POSITION_Y="4.9857567383670105" MEAN_INTENSITY_CH1="1213.4925899062046" POSITION_Z="0.0" MAX_INTENSITY_CH1="2432.1064453125" />
        <Spot ID="22277" name="ID22277" STD_INTENSITY_CH1="589.5847619594356" QUALITY="111.2579116821289" POSITION_T="0.87" MIN_INTENSITY_CH1="237.77572631835938" TOTAL_INTENSITY_CH1="131336.84567260742" CONTRAST_CH1="0.37472430409435953" SNR_CH1="0.9414057952358573" FRAME="1" MEDIAN_INTENSITY_CH1="783.3878173828125" VISIBILITY="1" RADIUS="0.25" POSITION_X="3.8236955394503718" POSITION_Y="5.092786209380093" MEAN_INTENSITY_CH1="1018.1150827333908" POSITION_Z="0.0" MAX_INTENSITY_CH1="2727.990966796875" />
        <Spot ID="22278" name="ID22278" STD_INTENSITY_CH1="780.3454106178915" QUALITY="127.72401428222656" POSITION_T="0.87" MIN_INTENSITY_CH1="290.5317077636719" TOTAL_INTENSITY_CH1="147724.80963134766" CONTRAST_CH1="0.33025460680484153" SNR_CH1="0.7286533344025898" FRAME="1" MEDIAN_INTENSITY_CH1="899.6224975585938" VISIBILITY="1" RADIUS="0.25" POSITION_X="6.077356134299176" POSITION_Y="5.100364968379355" MEAN_INTENSITY_CH1="1145.1535630337028" POSITION_Z="0.0" MAX_INTENSITY_CH1="3392.9482421875" />
        <Spot ID="22279" name="ID22279" STD_INTENSITY_CH1="1320.6236662362248" QUALITY="227.83824157714844" POSITION_T="0.87" MIN_INTENSITY_CH1="432.6510925292969" TOTAL_INTENSITY_CH1="286685.13119506836" CONTRAST_CH1="0.40561842013925475" SNR_CH1="0.9712177432745348" FRAME="1" MEDIAN_INTENSITY_CH1="1940.5894775390625" VISIBILITY="1" RADIUS="0.25" POSITION_X="8.244120261561461" POSITION_Y="5.085540792686531" MEAN_INTENSITY_CH1="2222.3653581013054" POSITION_Z="0.0" MAX_INTENSITY_CH1="5109.9658203125" />
        <Spot ID="22280" name="ID22280" STD_INTENSITY_CH1="732.3299766328125" QUALITY="132.50425720214844" POSITION_T="0.87" MIN_INTENSITY_CH1="354.4477233886719" TOTAL_INTENSITY_CH1="206960.64453125" CONTRAST_CH1="0.2599722843712046" SNR_CH1="0.9040392790876346" FRAME="1" MEDIAN_INTENSITY_CH1="1619.936279296875" VISIBILITY="1" RADIUS="0.25" POSITION_X="2.6725640523145437" POSITION_Y="5.186505129010461" MEAN_INTENSITY_CH1="1604.346081637597" POSITION_Z="0.0" MAX_INTENSITY_CH1="3158.232177734375" />
        <Spot ID="22281" name="ID22281" STD_INTENSITY_CH1="911.249227474833" QUALITY="172.64002990722656" POSITION_T="0.87" MIN_INTENSITY_CH1="521.5195922851562" TOTAL_INTENSITY_CH1="222487.09503173828" CONTRAST_CH1="0.3998780632055769" SNR_CH1="1.0812977760579887" FRAME="1" MEDIAN_INTENSITY_CH1="1498.96875" VISIBILITY="1" RADIUS="0.25" POSITION_X="4.614692669664352" POSITION_Y="5.2086707801263215" MEAN_INTENSITY_CH1="1724.7061630367311" POSITION_Z="0.0" MAX_INTENSITY_CH1="4129.7265625" />
        <Spot ID="22282" name="ID22282" STD_INTENSITY_CH1="687.8742080216895" QUALITY="101.1833724975586" POSITION_T="0.87" MIN_INTENSITY_CH1="116.23297882080078" TOTAL_INTENSITY_CH1="131465.64586639404" CONTRAST_CH1="0.2790752911174035" SNR_CH1="0.646500426860681" FRAME="1" MEDIAN_INTENSITY_CH1="849.1201171875" VISIBILITY="1" RADIUS="0.25" POSITION_X="2.2020680086888835" POSITION_Y="5.401117101316388" MEAN_INTENSITY_CH1="1019.113533848016" POSITION_Z="0.0" MAX_INTENSITY_CH1="2615.2421875" />
        <Spot ID="22283" name="ID22283" STD_INTENSITY_CH1="425.7549939603045" QUALITY="61.55472946166992" POSITION_T="0.87" MIN_INTENSITY_CH1="353.8208923339844" TOTAL_INTENSITY_CH1="114224.06771850586" CONTRAST_CH1="0.15982673568873226" SNR_CH1="0.5731845432537127" FRAME="1" MEDIAN_INTENSITY_CH1="745.4025268554688" VISIBILITY="1" RADIUS="0.25" POSITION_X="7.0334014833855525" POSITION_Y="5.437692155985974" MEAN_INTENSITY_CH1="885.4578892907431" POSITION_Z="0.0" MAX_INTENSITY_CH1="1938.4244384765625" />
        <Spot ID="22284" name="ID22284" STD_INTENSITY_CH1="680.1826430930806" QUALITY="106.03958892822266" POSITION_T="0.87" MIN_INTENSITY_CH1="472.1692199707031" TOTAL_INTENSITY_CH1="156803.51669311523" CONTRAST_CH1="0.21747287139245391" SNR_CH1="0.6384344807406512" FRAME="1" MEDIAN_INTENSITY_CH1="963.3930053710938" VISIBILITY="1" RADIUS="0.25" POSITION_X="5.071807566238191" POSITION_Y="5.606958029434331" MEAN_INTENSITY_CH1="1215.5311371559324" POSITION_Z="0.0" MAX_INTENSITY_CH1="2957.174072265625" />
        <Spot ID="22285" name="ID22285" STD_INTENSITY_CH1="1038.8682020813724" QUALITY="160.86453247070312" POSITION_T="0.87" MIN_INTENSITY_CH1="370.3917236328125" TOTAL_INTENSITY_CH1="209503.53811645508" CONTRAST_CH1="0.25929787531280435" SNR_CH1="0.6437862269164263" FRAME="1" MEDIAN_INTENSITY_CH1="1362.5164794921875" VISIBILITY="1" RADIUS="0.25" POSITION_X="2.730167575736867" POSITION_Y="5.659637387170782" MEAN_INTENSITY_CH1="1624.05843501128" POSITION_Z="0.0" MAX_INTENSITY_CH1="4455.3408203125" />
        <Spot ID="22286" name="ID22286" STD_INTENSITY_CH1="755.2544809033487" QUALITY="143.90255737304688" POSITION_T="0.87" MIN_INTENSITY_CH1="367.0168762207031" TOTAL_INTENSITY_CH1="189314.9807434082" CONTRAST_CH1="0.32991841728112575" SNR_CH1="0.9640809828231967" FRAME="1" MEDIAN_INTENSITY_CH1="1287.2462158203125" VISIBILITY="1" RADIUS="0.25" POSITION_X="6.332906490079777" POSITION_Y="5.729596052146394" MEAN_INTENSITY_CH1="1467.5579902589782" POSITION_Z="0.0" MAX_INTENSITY_CH1="3452.70751953125" />
        <Spot ID="22287" name="ID22287" STD_INTENSITY_CH1="1106.1258086428268" QUALITY="230.74371337890625" POSITION_T="0.87" MIN_INTENSITY_CH1="405.50946044921875" TOTAL_INTENSITY_CH1="250306.72744750977" CONTRAST_CH1="0.5356674114165908" SNR_CH1="1.2237884207736096" FRAME="1" MEDIAN_INTENSITY_CH1="1797.412353515625" VISIBILITY="1" RADIUS="0.25" POSITION_X="4.057246619205454" POSITION_Y="5.800835268638616" MEAN_INTENSITY_CH1="1940.362228275269" POSITION_Z="0.0" MAX_INTENSITY_CH1="4410.57763671875" />
        <Spot ID="22288" name="ID22288" STD_INTENSITY_CH1="386.6231926829142" QUALITY="60.46710205078125" POSITION_T="0.87" MIN_INTENSITY_CH1="265.4559020996094" TOTAL_INTENSITY_CH1="108746.09973144531" CONTRAST_CH1="0.20504962288656495" SNR_CH1="0.7420276965568174" FRAME="1" MEDIAN_INTENSITY_CH1="778.9618530273438" VISIBILITY="1" RADIUS="0.25" POSITION_X="8.080212460950845" POSITION_Y="5.808253669901708" MEAN_INTENSITY_CH1="842.9930211739947" POSITION_Z="0.0" MAX_INTENSITY_CH1="1877.0673828125" />
        <Spot ID="22289" name="ID22289" STD_INTENSITY_CH1="734.2108017791141" QUALITY="84.19210815429688" POSITION_T="0.87" MIN_INTENSITY_CH1="363.7732238769531" TOTAL_INTENSITY_CH1="163322.6046142578" CONTRAST_CH1="0.08139760189494061" SNR_CH1="0.25959242830076557" FRAME="1" MEDIAN_INTENSITY_CH1="1006.395751953125" VISIBILITY="1" RADIUS="0.25" POSITION_X="5.360095963629765" POSITION_Y="5.872894675762277" MEAN_INTENSITY_CH1="1266.0667024361076" POSITION_Z="0.0" MAX_INTENSITY_CH1="3307.468505859375" />
        <Spot ID="22290" name="ID22290" STD_INTENSITY_CH1="454.8502272286162" QUALITY="61.26051330566406" POSITION_T="0.87" MIN_INTENSITY_CH1="389.7850036621094" TOTAL_INTENSITY_CH1="120412.04739379883" CONTRAST_CH1="0.17022604903626584" SNR_CH1="0.5970326309854425" FRAME="1" MEDIAN_INTENSITY_CH1="768.6581420898438" VISIBILITY="1" RADIUS="0.25" POSITION_X="3.1941028648250462" POSITION_Y="5.966014240694301" MEAN_INTENSITY_CH1="933.4267239829369" POSITION_Z="0.0" MAX_INTENSITY_CH1="2125.19677734375" />
        <Spot ID="22291" name="ID22291" STD_INTENSITY_CH1="565.1985495733627" QUALITY="125.52620697021484" POSITION_T="0.87" MIN_INTENSITY_CH1="390.5249938964844" TOTAL_INTENSITY_CH1="185083.1987915039" CONTRAST_CH1="0.4170392004865155" SNR_CH1="1.4941742862728868" FRAME="1" MEDIAN_INTENSITY_CH1="1458.574462890625" VISIBILITY="1" RADIUS="0.25" POSITION_X="7.357908343079763" POSITION_Y="6.005539008120142" MEAN_INTENSITY_CH1="1434.753479003906" POSITION_Z="0.0" MAX_INTENSITY_CH1="2686.74365234375" />
        <Spot ID="22292" name="ID22292" STD_INTENSITY_CH1="521.3339970992205" QUALITY="59.15224838256836" POSITION_T="0.87" MIN_INTENSITY_CH1="478.0109558105469" TOTAL_INTENSITY_CH1="173416.68991088867" CONTRAST_CH1="0.08164827920140152" SNR_CH1="0.389292559499322" FRAME="1" MEDIAN_INTENSITY_CH1="1278.9156494140625" VISIBILITY="1" RADIUS="0.25" POSITION_X="6.069340023798196" POSITION_Y="6.0677344771231185" MEAN_INTENSITY_CH1="1344.3154256658038" POSITION_Z="0.0" MAX_INTENSITY_CH1="2759.755859375" />
        <Spot ID="22293" name="ID22293" STD_INTENSITY_CH1="1262.4489519909298" QUALITY="286.89862060546875" POSITION_T="0.87" MIN_INTENSITY_CH1="671.8135986328125" TOTAL_INTENSITY_CH1="347070.3815307617" CONTRAST_CH1="0.4899131235807773" SNR_CH1="1.4015291668411232" FRAME="1" MEDIAN_INTENSITY_CH1="2461.49365234375" VISIBILITY="1" RADIUS="0.25" POSITION_X="5.540323144800622" POSITION_Y="6.403323166120539" MEAN_INTENSITY_CH1="2690.4680738818734" POSITION_Z="0.0" MAX_INTENSITY_CH1="5741.8544921875" />
        <Spot ID="22294" name="ID22294" STD_INTENSITY_CH1="608.320196954089" QUALITY="112.43849182128906" POSITION_T="0.87" MIN_INTENSITY_CH1="383.4359130859375" TOTAL_INTENSITY_CH1="156198.78842163086" CONTRAST_CH1="0.3391009343275769" SNR_CH1="1.0080948214454468" FRAME="1" MEDIAN_INTENSITY_CH1="1102.822998046875" VISIBILITY="1" RADIUS="0.25" POSITION_X="8.247987527548867" POSITION_Y="6.40144535936261" MEAN_INTENSITY_CH1="1210.8433210979138" POSITION_Z="0.0" MAX_INTENSITY_CH1="2649.30712890625" />
        <Spot ID="22295" name="ID22295" STD_INTENSITY_CH1="580.2658490648081" QUALITY="118.06058502197266" POSITION_T="0.87" MIN_INTENSITY_CH1="552.852783203125" TOTAL_INTENSITY_CH1="221215.70153808594" CONTRAST_CH1="0.3213327628171485" SNR_CH1="1.4373814234318434" FRAME="1" MEDIAN_INTENSITY_CH1="1619.1962890625" VISIBILITY="1" RADIUS="0.25" POSITION_X="2.855092748501269" POSITION_Y="6.489597952274899" MEAN_INTENSITY_CH1="1714.850399520046" POSITION_Z="0.0" MAX_INTENSITY_CH1="3023.65283203125" />
        <Spot ID="22296" name="ID22296" STD_INTENSITY_CH1="378.3068872074941" QUALITY="64.84800720214844" POSITION_T="0.87" MIN_INTENSITY_CH1="272.7926330566406" TOTAL_INTENSITY_CH1="117221.08853149414" CONTRAST_CH1="0.29245431034701275" SNR_CH1="1.0870377214270515" FRAME="1" MEDIAN_INTENSITY_CH1="912.057373046875" VISIBILITY="1" RADIUS="0.25" POSITION_X="6.774208803252995" POSITION_Y="6.54203470415581" MEAN_INTENSITY_CH1="908.6906087712723" POSITION_Z="0.0" MAX_INTENSITY_CH1="1568.3455810546875" />
        <Spot ID="22297" name="ID22297" STD_INTENSITY_CH1="470.7487253994365" QUALITY="81.21070861816406" POSITION_T="0.87" MIN_INTENSITY_CH1="409.8232727050781" TOTAL_INTENSITY_CH1="115512.69268798828" CONTRAST_CH1="0.26431876264523485" SNR_CH1="0.7953389468610059" FRAME="1" MEDIAN_INTENSITY_CH1="733.6541137695312" VISIBILITY="1" RADIUS="0.25" POSITION_X="4.107405136842844" POSITION_Y="6.720123131259751" MEAN_INTENSITY_CH1="895.4472301394442" POSITION_Z="0.0" MAX_INTENSITY_CH1="2331.749755859375" />
        <Spot ID="22298" name="ID22298" STD_INTENSITY_CH1="787.2709562673385" QUALITY="135.61285400390625" POSITION_T="0.87" MIN_INTENSITY_CH1="400.843994140625" TOTAL_INTENSITY_CH1="199770.36459350586" CONTRAST_CH1="0.2833072884678993" SNR_CH1="0.8685087623018304" FRAME="1" MEDIAN_INTENSITY_CH1="1365.0858154296875" VISIBILITY="1" RADIUS="0.25" POSITION_X="3.5111385570578597" POSITION_Y="6.8701268287125" MEAN_INTENSITY_CH1="1548.607477469037" POSITION_Z="0.0" MAX_INTENSITY_CH1="3486.671630859375" />
        <Spot ID="22299" name="ID22299" STD_INTENSITY_CH1="817.4322004214846" QUALITY="140.176513671875" POSITION_T="0.87" MIN_INTENSITY_CH1="430.4964599609375" TOTAL_INTENSITY_CH1="212933.6505432129" CONTRAST_CH1="0.2890079018605904" SNR_CH1="0.9054969274882998" FRAME="1" MEDIAN_INTENSITY_CH1="1523.6348876953125" VISIBILITY="1" RADIUS="0.25" POSITION_X="7.596081408446933" POSITION_Y="6.923981662702941" MEAN_INTENSITY_CH1="1650.6484538233558" POSITION_Z="0.0" MAX_INTENSITY_CH1="3544.191162109375" />
        <Spot ID="22300" name="ID22300" STD_INTENSITY_CH1="799.9882943600024" QUALITY="148.40382385253906" POSITION_T="0.87" MIN_INTENSITY_CH1="510.1885070800781" TOTAL_INTENSITY_CH1="213846.3044128418" CONTRAST_CH1="0.3132410506412608" SNR_CH1="0.988536306485938" FRAME="1" MEDIAN_INTENSITY_CH1="1499.2830810546875" VISIBILITY="1" RADIUS="0.25" POSITION_X="6.396741224558514" POSITION_Y="7.2666384434029725" MEAN_INTENSITY_CH1="1657.7232900220292" POSITION_Z="0.0" MAX_INTENSITY_CH1="3398.475830078125" />
        <Spot ID="22301" name="ID22301" STD_INTENSITY_CH1="1136.02671134377" QUALITY="198.60711669921875" POSITION_T="0.87" MIN_INTENSITY_CH1="350.485107421875" TOTAL_INTENSITY_CH1="239000.2809753418" CONTRAST_CH1="0.3560647320296942" SNR_CH1="0.8564434492854157" FRAME="1" MEDIAN_INTENSITY_CH1="1585.7091064453125" VISIBILITY="1" RADIUS="0.25" POSITION_X="7.943244040910182" POSITION_Y="7.2728248645875215" MEAN_INTENSITY_CH1="1852.7153563979987" POSITION_Z="0.0" MAX_INTENSITY_CH1="4646.900390625" />
        <Spot ID="22302" name="ID22302" STD_INTENSITY_CH1="543.3022794794687" QUALITY="101.9424057006836" POSITION_T="0.87" MIN_INTENSITY_CH1="327.4591064453125" TOTAL_INTENSITY_CH1="119058.05307006836" CONTRAST_CH1="0.43663965808169586" SNR_CH1="1.0326017623912678" FRAME="1" MEDIAN_INTENSITY_CH1="717.177490234375" VISIBILITY="1" RADIUS="0.25" POSITION_X="4.966087390771632" POSITION_Y="7.335237094250276" MEAN_INTENSITY_CH1="922.9306439540177" POSITION_Z="0.0" MAX_INTENSITY_CH1="2323.091552734375" />
        <Spot ID="22303" name="ID22303" STD_INTENSITY_CH1="652.2187139120168" QUALITY="123.56729888916016" POSITION_T="0.87" MIN_INTENSITY_CH1="406.29840087890625" TOTAL_INTENSITY_CH1="171859.81686401367" CONTRAST_CH1="0.36573756043086114" SNR_CH1="1.094016027422764" FRAME="1" MEDIAN_INTENSITY_CH1="1273.8682861328125" VISIBILITY="1" RADIUS="0.25" POSITION_X="4.010291965966038" POSITION_Y="7.541255920431091" MEAN_INTENSITY_CH1="1332.2466423566946" POSITION_Z="0.0" MAX_INTENSITY_CH1="2721.857666015625" />
        <Spot ID="22304" name="ID22304" STD_INTENSITY_CH1="562.9841358021408" QUALITY="94.6631851196289" POSITION_T="0.87" MIN_INTENSITY_CH1="183.4866180419922" TOTAL_INTENSITY_CH1="133073.40669250488" CONTRAST_CH1="0.3690819571046808" SNR_CH1="0.9879359086230891" FRAME="1" MEDIAN_INTENSITY_CH1="981.7325439453125" VISIBILITY="1" RADIUS="0.25" POSITION_X="3.3578598692568384" POSITION_Y="7.657638543241797" MEAN_INTENSITY_CH1="1031.576796065929" POSITION_Z="0.0" MAX_INTENSITY_CH1="2164.02880859375" />
        <Spot ID="22305" name="ID22305" STD_INTENSITY_CH1="882.1021887586604" QUALITY="135.92225646972656" POSITION_T="0.87" MIN_INTENSITY_CH1="567.1852416992188" TOTAL_INTENSITY_CH1="246785.45281982422" CONTRAST_CH1="0.18921461511207158" SNR_CH1="0.6901371122847262" FRAME="1" MEDIAN_INTENSITY_CH1="1826.9561767578125" VISIBILITY="1" RADIUS="0.25" POSITION_X="6.676173046741342" POSITION_Y="7.658967499955438" MEAN_INTENSITY_CH1="1913.0655257350716" POSITION_Z="0.0" MAX_INTENSITY_CH1="3896.2783203125" />
        <Spot ID="22306" name="ID22306" STD_INTENSITY_CH1="535.9717066439559" QUALITY="70.96121215820312" POSITION_T="0.87" MIN_INTENSITY_CH1="487.6278076171875" TOTAL_INTENSITY_CH1="145697.1838684082" CONTRAST_CH1="0.11569172198643421" SNR_CH1="0.4370263801454271" FRAME="1" MEDIAN_INTENSITY_CH1="969.8786010742188" VISIBILITY="1" RADIUS="0.25" POSITION_X="7.1525813210500315" POSITION_Y="7.76991441605184" MEAN_INTENSITY_CH1="1129.4355338636299" POSITION_Z="0.0" MAX_INTENSITY_CH1="2630.526123046875" />
        <Spot ID="22307" name="ID22307" STD_INTENSITY_CH1="712.6091200623805" QUALITY="146.96063232421875" POSITION_T="0.87" MIN_INTENSITY_CH1="290.2174377441406" TOTAL_INTENSITY_CH1="165919.66256713867" CONTRAST_CH1="0.5013730873435719" SNR_CH1="1.20547763246201" FRAME="1" MEDIAN_INTENSITY_CH1="1120.3109130859375" VISIBILITY="1" RADIUS="0.25" POSITION_X="5.525047279647656" POSITION_Y="7.870687493000027" MEAN_INTENSITY_CH1="1286.1989346289818" POSITION_Z="0.0" MAX_INTENSITY_CH1="2994.59130859375" />
        <Spot ID="22308" name="ID22308" STD_INTENSITY_CH1="531.6261512644616" QUALITY="90.62472534179688" POSITION_T="0.87" MIN_INTENSITY_CH1="450.8356018066406" TOTAL_INTENSITY_CH1="152066.29901123047" CONTRAST_CH1="0.2973221553264609" SNR_CH1="1.0163571876877817" FRAME="1" MEDIAN_INTENSITY_CH1="1120.196044921875" VISIBILITY="1" RADIUS="0.25" POSITION_X="4.651345254800231" POSITION_Y="8.145568038634126" MEAN_INTENSITY_CH1="1178.808519466903" POSITION_Z="0.0" MAX_INTENSITY_CH1="2552.958251953125" />
        <Spot ID="22309" name="ID22309" STD_INTENSITY_CH1="836.1157305003195" QUALITY="136.45668029785156" POSITION_T="0.87" MIN_INTENSITY_CH1="364.4306640625" TOTAL_INTENSITY_CH1="200255.45278930664" CONTRAST_CH1="0.2304834057283021" SNR_CH1="0.6955400512203618" FRAME="1" MEDIAN_INTENSITY_CH1="1340.192626953125" VISIBILITY="1" RADIUS="0.25" POSITION_X="6.711490415162078" POSITION_Y="8.228225649113096" MEAN_INTENSITY_CH1="1552.3678510798968" POSITION_Z="0.0" MAX_INTENSITY_CH1="3713.132080078125" />
        <Spot ID="22310" name="ID22310" STD_INTENSITY_CH1="1356.608328218191" QUALITY="331.6124267578125" POSITION_T="0.87" MIN_INTENSITY_CH1="798.0585327148438" TOTAL_INTENSITY_CH1="392192.61822509766" CONTRAST_CH1="0.533449030241681" SNR_CH1="1.5592250609684792" FRAME="1" MEDIAN_INTENSITY_CH1="2952.96044921875" VISIBILITY="1" RADIUS="0.25" POSITION_X="4.896404043981796" POSITION_Y="8.824456197950683" MEAN_INTENSITY_CH1="3040.2528544581196" POSITION_Z="0.0" MAX_INTENSITY_CH1="5856.57470703125" />
        <Spot ID="22311" name="ID22311" STD_INTENSITY_CH1="999.5276327662356" QUALITY="204.4052734375" POSITION_T="0.87" MIN_INTENSITY_CH1="622.0199584960938" TOTAL_INTENSITY_CH1="286771.4875488281" CONTRAST_CH1="0.3520219242899129" SNR_CH1="1.1581569772805376" FRAME="1" MEDIAN_INTENSITY_CH1="2090.514892578125" VISIBILITY="1" RADIUS="0.25" POSITION_X="6.095606827223342" POSITION_Y="8.870790773936008" MEAN_INTENSITY_CH1="2223.0347872002176" POSITION_Z="0.0" MAX_INTENSITY_CH1="4386.21142578125" />
        <Spot ID="22312" name="ID22312" STD_INTENSITY_CH1="763.6691300823484" QUALITY="103.22341918945312" POSITION_T="0.87" MIN_INTENSITY_CH1="431.2376708984375" TOTAL_INTENSITY_CH1="207043.89770507812" CONTRAST_CH1="0.14843380475171358" SNR_CH1="0.5432807748286025" FRAME="1" MEDIAN_INTENSITY_CH1="1554.544189453125" VISIBILITY="1" RADIUS="0.25" POSITION_X="6.391133627251255" POSITION_Y="9.271698372553642" MEAN_INTENSITY_CH1="1604.9914550781245" POSITION_Z="0.0" MAX_INTENSITY_CH1="3576.41552734375" />
        <Spot ID="22313" name="ID22313" STD_INTENSITY_CH1="532.4691806377933" QUALITY="104.30311584472656" POSITION_T="0.87" MIN_INTENSITY_CH1="141.2711944580078" TOTAL_INTENSITY_CH1="104842.87567138672" CONTRAST_CH1="0.4941514061167981" SNR_CH1="1.0096019055511092" FRAME="1" MEDIAN_INTENSITY_CH1="588.245361328125" VISIBILITY="1" RADIUS="0.25" POSITION_X="7.1694717766916645" POSITION_Y="9.419999801873352" MEAN_INTENSITY_CH1="812.7354703208272" POSITION_Z="0.0" MAX_INTENSITY_CH1="2293.87744140625" />
        <Spot ID="22314" name="ID22314" STD_INTENSITY_CH1="1254.727491813523" QUALITY="211.54043579101562" POSITION_T="0.87" MIN_INTENSITY_CH1="405.06158447265625" TOTAL_INTENSITY_CH1="273832.6433105469" CONTRAST_CH1="0.3532680187047916" SNR_CH1="0.8832763342974737" FRAME="1" MEDIAN_INTENSITY_CH1="1804.0299072265625" VISIBILITY="1" RADIUS="0.25" POSITION_X="5.238047115491756" POSITION_Y="9.500013978537917" MEAN_INTENSITY_CH1="2122.7336690740067" POSITION_Z="0.0" MAX_INTENSITY_CH1="5146.2509765625" />
        <Spot ID="22315" name="ID22315" STD_INTENSITY_CH1="593.0774984294451" QUALITY="67.52556610107422" POSITION_T="0.87" MIN_INTENSITY_CH1="654.4232788085938" TOTAL_INTENSITY_CH1="218470.81317138672" CONTRAST_CH1="0.05387939048102709" SNR_CH1="0.2919806196733083" FRAME="1" MEDIAN_INTENSITY_CH1="1669.85107421875" VISIBILITY="1" RADIUS="0.25" POSITION_X="5.815523969028642" POSITION_Y="9.508709678619786" MEAN_INTENSITY_CH1="1693.5721951270289" POSITION_Z="0.0" MAX_INTENSITY_CH1="2999.464599609375" />
        <Spot ID="22316" name="ID22316" STD_INTENSITY_CH1="748.9411843370611" QUALITY="108.65992736816406" POSITION_T="0.87" MIN_INTENSITY_CH1="516.7425537109375" TOTAL_INTENSITY_CH1="215781.580078125" CONTRAST_CH1="0.13544281245173498" SNR_CH1="0.5328410052079013" FRAME="1" MEDIAN_INTENSITY_CH1="1494.2486572265625" VISIBILITY="1" RADIUS="0.25" POSITION_X="5.551181526379893" POSITION_Y="9.855501784537294" MEAN_INTENSITY_CH1="1672.7254269622085" POSITION_Z="0.0" MAX_INTENSITY_CH1="3498.48828125" />
        <Spot ID="22317" name="ID22317" STD_INTENSITY_CH1="962.6362076744098" QUALITY="168.4977264404297" POSITION_T="0.87" MIN_INTENSITY_CH1="179.82229614257812" TOTAL_INTENSITY_CH1="153636.3256225586" CONTRAST_CH1="0.5137995811701851" SNR_CH1="0.8398415747411369" FRAME="1" MEDIAN_INTENSITY_CH1="812.985107421875" VISIBILITY="1" RADIUS="0.25" POSITION_X="5.8215885826728675" POSITION_Y="10.332665745387411" MEAN_INTENSITY_CH1="1190.9792683919272" POSITION_Z="0.0" MAX_INTENSITY_CH1="4068.69189453125" />
        <Spot ID="22265" name="ID22265" STD_INTENSITY_CH1="735.5399755878606" QUALITY="132.3241424560547" POSITION_T="0.87" MIN_INTENSITY_CH1="513.66064453125" TOTAL_INTENSITY_CH1="210412.76330566406" CONTRAST_CH1="0.30058743773115865" SNR_CH1="1.0250318398667562" FRAME="1" MEDIAN_INTENSITY_CH1="1597.6214599609375" VISIBILITY="1" RADIUS="0.25" POSITION_X="5.967508250400267" POSITION_Y="1.648707681629822" MEAN_INTENSITY_CH1="1631.10669229197" POSITION_Z="0.0" MAX_INTENSITY_CH1="3351.84423828125" />
        <Spot ID="22266" name="ID22266" STD_INTENSITY_CH1="1025.0619523494088" QUALITY="196.205810546875" POSITION_T="0.87" MIN_INTENSITY_CH1="368.8824157714844" TOTAL_INTENSITY_CH1="230441.74862670898" CONTRAST_CH1="0.4376609083181032" SNR_CH1="1.0610421262731415" FRAME="1" MEDIAN_INTENSITY_CH1="1548.766845703125" VISIBILITY="1" RADIUS="0.25" POSITION_X="5.535286688782963" POSITION_Y="1.8916630342645409" MEAN_INTENSITY_CH1="1786.3701443930934" POSITION_Z="0.0" MAX_INTENSITY_CH1="4159.24169921875" />
        <Spot ID="22267" name="ID22267" STD_INTENSITY_CH1="425.99894743362927" QUALITY="68.68030548095703" POSITION_T="0.87" MIN_INTENSITY_CH1="47.2021598815918" TOTAL_INTENSITY_CH1="68153.22932434082" CONTRAST_CH1="0.404429390622548" SNR_CH1="0.7142676780233901" FRAME="1" MEDIAN_INTENSITY_CH1="348.18511962890625" VISIBILITY="1" RADIUS="0.25" POSITION_X="7.3145808360541364" POSITION_Y="2.3490133689388246" MEAN_INTENSITY_CH1="528.3196071654327" POSITION_Z="0.0" MAX_INTENSITY_CH1="1840.955322265625" />
        <Spot ID="22268" name="ID22268" STD_INTENSITY_CH1="1199.5156762403678" QUALITY="267.5441589355469" POSITION_T="0.87" MIN_INTENSITY_CH1="515.818359375" TOTAL_INTENSITY_CH1="305192.72265625" CONTRAST_CH1="0.5131161186384466" SNR_CH1="1.3376790663074765" FRAME="1" MEDIAN_INTENSITY_CH1="2324.32275390625" VISIBILITY="1" RADIUS="0.25" POSITION_X="5.939916549911293" POSITION_Y="2.8639256525940158" MEAN_INTENSITY_CH1="2365.8350593507753" POSITION_Z="0.0" MAX_INTENSITY_CH1="5295.31005859375" />
        <Spot ID="22269" name="ID22269" STD_INTENSITY_CH1="845.887767553975" QUALITY="168.09521484375" POSITION_T="0.87" MIN_INTENSITY_CH1="249.8540496826172" TOTAL_INTENSITY_CH1="200027.45414733887" CONTRAST_CH1="0.48337499910372844" SNR_CH1="1.1946766552590156" FRAME="1" MEDIAN_INTENSITY_CH1="1429.60498046875" VISIBILITY="1" RADIUS="0.25" POSITION_X="6.991591646991261" POSITION_Y="2.9466836549657294" MEAN_INTENSITY_CH1="1550.6004197468135" POSITION_Z="0.0" MAX_INTENSITY_CH1="3338.93798828125" />
        <Spot ID="22270" name="ID22270" STD_INTENSITY_CH1="522.381243222499" QUALITY="64.86005401611328" POSITION_T="0.87" MIN_INTENSITY_CH1="284.5715026855469" TOTAL_INTENSITY_CH1="97923.1713256836" CONTRAST_CH1="0.14992935685532063" SNR_CH1="0.3789253822966152" FRAME="1" MEDIAN_INTENSITY_CH1="516.5430297851562" VISIBILITY="1" RADIUS="0.25" POSITION_X="6.9131676324237645" POSITION_Y="3.5213264252079823" MEAN_INTENSITY_CH1="759.0943513618881" POSITION_Z="0.0" MAX_INTENSITY_CH1="2370.56201171875" />
        <Spot ID="22271" name="ID22271" STD_INTENSITY_CH1="736.7409834215972" QUALITY="141.38148498535156" POSITION_T="0.87" MIN_INTENSITY_CH1="306.7077331542969" TOTAL_INTENSITY_CH1="144417.64614868164" CONTRAST_CH1="0.4863214992477881" SNR_CH1="0.9943892657672146" FRAME="1" MEDIAN_INTENSITY_CH1="842.2864379882812" VISIBILITY="1" RADIUS="0.25" POSITION_X="6.244377447612719" POSITION_Y="3.962436074649037" MEAN_INTENSITY_CH1="1119.516636811486" POSITION_Z="0.0" MAX_INTENSITY_CH1="3107.803466796875" />
      </SpotsInFrame>
      <SpotsInFrame frame="2">
        <Spot ID="22920" name="ID22920" STD_INTENSITY_CH1="413.8662941467648" QUALITY="75.74712371826172" POSITION_T="1.74" MIN_INTENSITY_CH1="408.2617492675781" TOTAL_INTENSITY_CH1="149515.916015625" CONTRAST_CH1="0.25413768994873465" SNR_CH1="1.1349886309695472" FRAME="2" MEDIAN_INTENSITY_CH1="1162.82080078125" VISIBILITY="1" RADIUS="0.25" POSITION_X="6.019810688715159" POSITION_Y="1.607551596828799" MEAN_INTENSITY_CH1="1159.0381086482557" POSITION_Z="0.0" MAX_INTENSITY_CH1="2140.275390625" />
        <Spot ID="22923" name="ID22923" STD_INTENSITY_CH1="767.6651007757001" QUALITY="143.70098876953125" POSITION_T="1.74" MIN_INTENSITY_CH1="252.47955322265625" TOTAL_INTENSITY_CH1="167667.7381286621" CONTRAST_CH1="0.4290231629076576" SNR_CH1="1.0166219109516843" FRAME="2" MEDIAN_INTENSITY_CH1="1163.0814208984375" VISIBILITY="1" RADIUS="0.25" POSITION_X="5.573425574121257" POSITION_Y="1.8778931731939532" MEAN_INTENSITY_CH1="1299.7499079741249" POSITION_Z="0.0" MAX_INTENSITY_CH1="2949.787841796875" />
        <Spot ID="22925" name="ID22925" STD_INTENSITY_CH1="396.62833352616866" QUALITY="75.22539520263672" POSITION_T="1.74" MIN_INTENSITY_CH1="83.1604232788086" TOTAL_INTENSITY_CH1="77046.02021026611" CONTRAST_CH1="0.4825367995269589" SNR_CH1="0.980238413439589" FRAME="2" MEDIAN_INTENSITY_CH1="471.8764343261719" VISIBILITY="1" RADIUS="0.25" POSITION_X="7.309777005601516" POSITION_Y="2.3482941880090706" MEAN_INTENSITY_CH1="597.2559706222179" POSITION_Z="0.0" MAX_INTENSITY_CH1="1741.7769775390625" />
        <Spot ID="22927" name="ID22927" STD_INTENSITY_CH1="1199.246924143703" QUALITY="235.97439575195312" POSITION_T="1.74" MIN_INTENSITY_CH1="421.3944091796875" TOTAL_INTENSITY_CH1="277044.57681274414" CONTRAST_CH1="0.47490115839175245" SNR_CH1="1.153245151793862" FRAME="2" MEDIAN_INTENSITY_CH1="1974.5592041015625" VISIBILITY="1" RADIUS="0.25" POSITION_X="5.936478864308833" POSITION_Y="2.851997747731706" MEAN_INTENSITY_CH1="2147.632378393366" POSITION_Z="0.0" MAX_INTENSITY_CH1="5592.16455078125" />
        <Spot ID="22929" name="ID22929" STD_INTENSITY_CH1="995.4544336466131" QUALITY="183.2453155517578" POSITION_T="1.74" MIN_INTENSITY_CH1="312.3641662597656" TOTAL_INTENSITY_CH1="177443.8184814453" CONTRAST_CH1="0.5048967463509862" SNR_CH1="0.9272047409439094" FRAME="2" MEDIAN_INTENSITY_CH1="962.9077758789062" VISIBILITY="1" RADIUS="0.25" POSITION_X="6.984512468827844" POSITION_Y="2.976581586485112" MEAN_INTENSITY_CH1="1375.5334766003514" POSITION_Z="0.0" MAX_INTENSITY_CH1="4051.630859375" />
        <Spot ID="22931" name="ID22931" STD_INTENSITY_CH1="421.82510509823715" QUALITY="85.39624786376953" POSITION_T="1.74" MIN_INTENSITY_CH1="301.2242431640625" TOTAL_INTENSITY_CH1="102984.46569824219" CONTRAST_CH1="0.3958862486842524" SNR_CH1="1.0734948611041513" FRAME="2" MEDIAN_INTENSITY_CH1="662.2144165039062" VISIBILITY="1" RADIUS="0.25" POSITION_X="6.207738746493792" POSITION_Y="3.920704431319504" MEAN_INTENSITY_CH1="798.3291914592417" POSITION_Z="0.0" MAX_INTENSITY_CH1="2047.038330078125" />
        <Spot ID="22933" name="ID22933" STD_INTENSITY_CH1="915.5952746514605" QUALITY="200.66363525390625" POSITION_T="1.74" MIN_INTENSITY_CH1="429.9461364746094" TOTAL_INTENSITY_CH1="276056.70739746094" CONTRAST_CH1="0.45078563205684025" SNR_CH1="1.4524522573414518" FRAME="2" MEDIAN_INTENSITY_CH1="2188.3427734375" VISIBILITY="1" RADIUS="0.25" POSITION_X="8.424614888821965" POSITION_Y="3.9531983704221556" MEAN_INTENSITY_CH1="2139.97447594931" POSITION_Z="0.0" MAX_INTENSITY_CH1="3687.609130859375" />
        <Spot ID="22935" name="ID22935" STD_INTENSITY_CH1="1115.5526687653366" QUALITY="283.20037841796875" POSITION_T="1.74" MIN_INTENSITY_CH1="658.840087890625" TOTAL_INTENSITY_CH1="327325.99279785156" CONTRAST_CH1="0.5974603491906612" SNR_CH1="1.701412819517606" FRAME="2" MEDIAN_INTENSITY_CH1="2454.828369140625" VISIBILITY="1" RADIUS="0.25" POSITION_X="7.251755057421037" POSITION_Y="4.135896538888594" MEAN_INTENSITY_CH1="2537.4107968825715" POSITION_Z="0.0" MAX_INTENSITY_CH1="4612.83544921875" />
        <Spot ID="22937" name="ID22937" STD_INTENSITY_CH1="820.8688683833858" QUALITY="137.09722900390625" POSITION_T="1.74" MIN_INTENSITY_CH1="539.0975341796875" TOTAL_INTENSITY_CH1="252641.45281982422" CONTRAST_CH1="0.2186614846992762" SNR_CH1="0.8561706130330923" FRAME="2" MEDIAN_INTENSITY_CH1="1886.162353515625" VISIBILITY="1" RADIUS="0.25" POSITION_X="8.536817688350174" POSITION_Y="4.433955228732248" MEAN_INTENSITY_CH1="1958.4608745722815" POSITION_Z="0.0" MAX_INTENSITY_CH1="4024.319091796875" />
        <Spot ID="22939" name="ID22939" STD_INTENSITY_CH1="763.0947313807177" QUALITY="140.35049438476562" POSITION_T="1.74" MIN_INTENSITY_CH1="280.29779052734375" TOTAL_INTENSITY_CH1="164083.34548950195" CONTRAST_CH1="0.4025385295909418" SNR_CH1="0.9567951994910365" FRAME="2" MEDIAN_INTENSITY_CH1="1095.831298828125" VISIBILITY="1" RADIUS="0.25" POSITION_X="6.046235475505545" POSITION_Y="4.624836716420518" MEAN_INTENSITY_CH1="1271.9639185232713" POSITION_Z="0.0" MAX_INTENSITY_CH1="3089.497314453125" />
        <Spot ID="22941" name="ID22941" STD_INTENSITY_CH1="714.6755918651379" QUALITY="105.11654663085938" POSITION_T="1.74" MIN_INTENSITY_CH1="277.18701171875" TOTAL_INTENSITY_CH1="152236.41973876953" CONTRAST_CH1="0.21821727663517906" SNR_CH1="0.5915810777395882" FRAME="2" MEDIAN_INTENSITY_CH1="985.9629516601562" VISIBILITY="1" RADIUS="0.25" POSITION_X="7.1786326431849155" POSITION_Y="4.9130855621966845" MEAN_INTENSITY_CH1="1180.1272847966625" POSITION_Z="0.0" MAX_INTENSITY_CH1="3089.386474609375" />
        <Spot ID="22943" name="ID22943" STD_INTENSITY_CH1="1154.4187910433855" QUALITY="234.6422576904297" POSITION_T="1.74" MIN_INTENSITY_CH1="763.3717651367188" TOTAL_INTENSITY_CH1="353457.9255371094" CONTRAST_CH1="0.36953232844341455" SNR_CH1="1.280839676780805" FRAME="2" MEDIAN_INTENSITY_CH1="2632.5029296875" VISIBILITY="1" RADIUS="0.25" POSITION_X="8.485579056565221" POSITION_Y="4.970182955440039" MEAN_INTENSITY_CH1="2739.983918892319" POSITION_Z="0.0" MAX_INTENSITY_CH1="4984.87353515625" />
        <Spot ID="22945" name="ID22945" STD_INTENSITY_CH1="736.8712856680088" QUALITY="126.40576171875" POSITION_T="1.74" MIN_INTENSITY_CH1="311.20172119140625" TOTAL_INTENSITY_CH1="161996.78381347656" CONTRAST_CH1="0.3166596252873477" SNR_CH1="0.8197363990338623" FRAME="2" MEDIAN_INTENSITY_CH1="1056.1949462890625" VISIBILITY="1" RADIUS="0.25" POSITION_X="6.137430569643006" POSITION_Y="5.104926910309614" MEAN_INTENSITY_CH1="1255.7890218098958" POSITION_Z="0.0" MAX_INTENSITY_CH1="3166.692626953125" />
        <Spot ID="22947" name="ID22947" STD_INTENSITY_CH1="401.8306054039733" QUALITY="74.94786071777344" POSITION_T="1.74" MIN_INTENSITY_CH1="297.8047180175781" TOTAL_INTENSITY_CH1="101759.15838623047" CONTRAST_CH1="0.32603263334560956" SNR_CH1="0.9653340823553184" FRAME="2" MEDIAN_INTENSITY_CH1="672.2186279296875" VISIBILITY="1" RADIUS="0.25" POSITION_X="3.7735911881248287" POSITION_Y="5.12559501992952" MEAN_INTENSITY_CH1="788.8306851645773" POSITION_Z="0.0" MAX_INTENSITY_CH1="1879.4373779296875" />
        <Spot ID="22949" name="ID22949" STD_INTENSITY_CH1="839.1512127507766" QUALITY="129.94398498535156" POSITION_T="1.74" MIN_INTENSITY_CH1="304.8157653808594" TOTAL_INTENSITY_CH1="218200.4416809082" CONTRAST_CH1="0.22958671251176135" SNR_CH1="0.7527370144614444" FRAME="2" MEDIAN_INTENSITY_CH1="1600.1590576171875" VISIBILITY="1" RADIUS="0.25" POSITION_X="2.6294074029571504" POSITION_Y="5.189441546692301" MEAN_INTENSITY_CH1="1691.4762921000638" POSITION_Z="0.0" MAX_INTENSITY_CH1="3369.79833984375" />
        <Spot ID="22951" name="ID22951" STD_INTENSITY_CH1="987.8190582565334" QUALITY="164.8233184814453" POSITION_T="1.74" MIN_INTENSITY_CH1="255.4081573486328" TOTAL_INTENSITY_CH1="172381.43766784668" CONTRAST_CH1="0.4665961213510593" SNR_CH1="0.8607637623398943" FRAME="2" MEDIAN_INTENSITY_CH1="960.458251953125" VISIBILITY="1" RADIUS="0.25" POSITION_X="4.609022100699608" POSITION_Y="5.212661598332534" MEAN_INTENSITY_CH1="1336.2902144794311" POSITION_Z="0.0" MAX_INTENSITY_CH1="4271.3359375" />
        <Spot ID="22953" name="ID22953" STD_INTENSITY_CH1="1032.3912277438278" QUALITY="146.31381225585938" POSITION_T="1.74" MIN_INTENSITY_CH1="194.76260375976562" TOTAL_INTENSITY_CH1="180037.5775756836" CONTRAST_CH1="0.30138901547214847" SNR_CH1="0.6261514975924212" FRAME="2" MEDIAN_INTENSITY_CH1="1124.005126953125" VISIBILITY="1" RADIUS="0.25" POSITION_X="2.3132460741781165" POSITION_Y="5.356296989396679" MEAN_INTENSITY_CH1="1395.6401362456093" POSITION_Z="0.0" MAX_INTENSITY_CH1="3949.54736328125" />
        <Spot ID="22955" name="ID22955" STD_INTENSITY_CH1="727.7247791482799" QUALITY="121.72272491455078" POSITION_T="1.74" MIN_INTENSITY_CH1="350.0853271484375" TOTAL_INTENSITY_CH1="168489.8790588379" CONTRAST_CH1="0.2796548655205482" SNR_CH1="0.7844702322639946" FRAME="2" MEDIAN_INTENSITY_CH1="1111.7115478515625" VISIBILITY="1" RADIUS="0.25" POSITION_X="7.048964070655923" POSITION_Y="5.391017507445701" MEAN_INTENSITY_CH1="1306.1230934793634" POSITION_Z="0.0" MAX_INTENSITY_CH1="3024.528564453125" />
        <Spot ID="22957" name="ID22957" STD_INTENSITY_CH1="945.4705854911982" QUALITY="166.7618408203125" POSITION_T="1.74" MIN_INTENSITY_CH1="363.198486328125" TOTAL_INTENSITY_CH1="189028.53771972656" CONTRAST_CH1="0.36024158720839977" SNR_CH1="0.820913574051657" FRAME="2" MEDIAN_INTENSITY_CH1="1140.3843994140625" VISIBILITY="1" RADIUS="0.25" POSITION_X="5.102653529666994" POSITION_Y="5.556867753259465" MEAN_INTENSITY_CH1="1465.3375017033065" POSITION_Z="0.0" MAX_INTENSITY_CH1="3920.41357421875" />
        <Spot ID="22959" name="ID22959" STD_INTENSITY_CH1="1223.4244421634303" QUALITY="187.03204345703125" POSITION_T="1.74" MIN_INTENSITY_CH1="251.42471313476562" TOTAL_INTENSITY_CH1="232711.80102539062" CONTRAST_CH1="0.3031214896062963" SNR_CH1="0.6859830102068248" FRAME="2" MEDIAN_INTENSITY_CH1="1469.0086669921875" VISIBILITY="1" RADIUS="0.25" POSITION_X="2.801303340095299" POSITION_Y="5.641208660079668" MEAN_INTENSITY_CH1="1803.9674498092295" POSITION_Z="0.0" MAX_INTENSITY_CH1="4974.1259765625" />
        <Spot ID="22961" name="ID22961" STD_INTENSITY_CH1="1145.6654494426018" QUALITY="211.37799072265625" POSITION_T="1.74" MIN_INTENSITY_CH1="313.5660095214844" TOTAL_INTENSITY_CH1="212837.1960144043" CONTRAST_CH1="0.4728204410685781" SNR_CH1="0.9246480090052628" FRAME="2" MEDIAN_INTENSITY_CH1="1195.68896484375" VISIBILITY="1" RADIUS="0.25" POSITION_X="6.322311039335964" POSITION_Y="5.725599564642724" MEAN_INTENSITY_CH1="1649.9007442977077" POSITION_Z="0.0" MAX_INTENSITY_CH1="4909.3994140625" />
        <Spot ID="22963" name="ID22963" STD_INTENSITY_CH1="1174.4596588722588" QUALITY="254.70545959472656" POSITION_T="1.74" MIN_INTENSITY_CH1="443.8444519042969" TOTAL_INTENSITY_CH1="253972.6749572754" CONTRAST_CH1="0.5996560796095397" SNR_CH1="1.2567960145303765" FRAME="2" MEDIAN_INTENSITY_CH1="1654.916748046875" VISIBILITY="1" RADIUS="0.25" POSITION_X="4.043596050327567" POSITION_Y="5.776691327250082" MEAN_INTENSITY_CH1="1968.7804260253902" POSITION_Z="0.0" MAX_INTENSITY_CH1="4900.1357421875" />
        <Spot ID="22965" name="ID22965" STD_INTENSITY_CH1="737.7205169297021" QUALITY="82.7145767211914" POSITION_T="1.74" MIN_INTENSITY_CH1="405.1700744628906" TOTAL_INTENSITY_CH1="180591.00802612305" CONTRAST_CH1="0.086486013459092" SNR_CH1="0.302110823440184" FRAME="2" MEDIAN_INTENSITY_CH1="1160.650146484375" VISIBILITY="1" RADIUS="0.25" POSITION_X="5.293622626805913" POSITION_Y="5.922753102065498" MEAN_INTENSITY_CH1="1399.930294776147" POSITION_Z="0.0" MAX_INTENSITY_CH1="3290.222412109375" />
        <Spot ID="22967" name="ID22967" STD_INTENSITY_CH1="405.80302075269924" QUALITY="70.78746032714844" POSITION_T="1.74" MIN_INTENSITY_CH1="350.50860595703125" TOTAL_INTENSITY_CH1="130477.51684570312" CONTRAST_CH1="0.28744777305749" SNR_CH1="1.1129868182587632" FRAME="2" MEDIAN_INTENSITY_CH1="909.361328125" VISIBILITY="1" RADIUS="0.25" POSITION_X="3.2469618732200622" POSITION_Y="5.939201301070588" MEAN_INTENSITY_CH1="1011.4536189589387" POSITION_Z="0.0" MAX_INTENSITY_CH1="2002.8363037109375" />
        <Spot ID="22969" name="ID22969" STD_INTENSITY_CH1="482.3805589539268" QUALITY="100.62843322753906" POSITION_T="1.74" MIN_INTENSITY_CH1="469.5281677246094" TOTAL_INTENSITY_CH1="163192.84896850586" CONTRAST_CH1="0.35819254881292173" SNR_CH1="1.3832695503081407" FRAME="2" MEDIAN_INTENSITY_CH1="1237.7242431640625" VISIBILITY="1" RADIUS="0.25" POSITION_X="7.39913652983919" POSITION_Y="6.025020438457658" MEAN_INTENSITY_CH1="1265.0608447170998" POSITION_Z="0.0" MAX_INTENSITY_CH1="2345.999755859375" />
        <Spot ID="22971" name="ID22971" STD_INTENSITY_CH1="633.110467315428" QUALITY="64.6148910522461" POSITION_T="1.74" MIN_INTENSITY_CH1="320.4964904785156" TOTAL_INTENSITY_CH1="164073.11462402344" CONTRAST_CH1="0.04480330275657924" SNR_CH1="0.17229540971889556" FRAME="2" MEDIAN_INTENSITY_CH1="1199.7340087890625" VISIBILITY="1" RADIUS="0.25" POSITION_X="5.985238483432923" POSITION_Y="6.1363337891570255" MEAN_INTENSITY_CH1="1271.8846094885537" POSITION_Z="0.0" MAX_INTENSITY_CH1="2892.742431640625" />
        <Spot ID="22973" name="ID22973" STD_INTENSITY_CH1="1557.8950943389257" QUALITY="315.6707763671875" POSITION_T="1.74" MIN_INTENSITY_CH1="453.7513427734375" TOTAL_INTENSITY_CH1="352006.62341308594" CONTRAST_CH1="0.47047225814098276" SNR_CH1="1.1208050918243957" FRAME="2" MEDIAN_INTENSITY_CH1="2315.078125" VISIBILITY="1" RADIUS="0.25" POSITION_X="5.544595912178634" POSITION_Y="6.406726164284887" MEAN_INTENSITY_CH1="2728.733514830123" POSITION_Z="0.0" MAX_INTENSITY_CH1="6727.3427734375" />
        <Spot ID="22975" name="ID22975" STD_INTENSITY_CH1="776.061055429009" QUALITY="134.12994384765625" POSITION_T="1.74" MIN_INTENSITY_CH1="370.37371826171875" TOTAL_INTENSITY_CH1="176353.00759887695" CONTRAST_CH1="0.35094803676813974" SNR_CH1="0.9152325109574833" FRAME="2" MEDIAN_INTENSITY_CH1="1223.5338134765625" VISIBILITY="1" RADIUS="0.25" POSITION_X="8.23726874403714" POSITION_Y="6.391909776253598" MEAN_INTENSITY_CH1="1367.0775782858677" POSITION_Z="0.0" MAX_INTENSITY_CH1="3234.328369140625" />
        <Spot ID="22977" name="ID22977" STD_INTENSITY_CH1="401.9791316437044" QUALITY="106.48470306396484" POSITION_T="1.74" MIN_INTENSITY_CH1="598.3917846679688" TOTAL_INTENSITY_CH1="189042.7755126953" CONTRAST_CH1="0.4334361962373151" SNR_CH1="2.2046704048068912" FRAME="2" MEDIAN_INTENSITY_CH1="1456.880615234375" VISIBILITY="1" RADIUS="0.25" POSITION_X="2.8471467741235434" POSITION_Y="6.59409393620145" MEAN_INTENSITY_CH1="1465.4478721914365" POSITION_Z="0.0" MAX_INTENSITY_CH1="2540.473388671875" />
        <Spot ID="22979" name="ID22979" STD_INTENSITY_CH1="241.4983083977826" QUALITY="51.17649841308594" POSITION_T="1.74" MIN_INTENSITY_CH1="430.1665954589844" TOTAL_INTENSITY_CH1="120462.03817749023" CONTRAST_CH1="0.22950230496987412" SNR_CH1="1.4435575542092018" FRAME="2" MEDIAN_INTENSITY_CH1="969.5585327148438" VISIBILITY="1" RADIUS="0.25" POSITION_X="6.989207279076107" POSITION_Y="6.675813540172554" MEAN_INTENSITY_CH1="933.8142494379088" POSITION_Z="0.0" MAX_INTENSITY_CH1="1404.0263671875" />
        <Spot ID="22981" name="ID22981" STD_INTENSITY_CH1="650.1024436990058" QUALITY="82.75064849853516" POSITION_T="1.74" MIN_INTENSITY_CH1="293.11822509765625" TOTAL_INTENSITY_CH1="147628.23294067383" CONTRAST_CH1="0.21288298936424652" SNR_CH1="0.617945200109612" FRAME="2" MEDIAN_INTENSITY_CH1="980.5136108398438" VISIBILITY="1" RADIUS="0.25" POSITION_X="3.993674800842446" POSITION_Y="6.749955666090962" MEAN_INTENSITY_CH1="1144.4049065168517" POSITION_Z="0.0" MAX_INTENSITY_CH1="2707.9228515625" />
        <Spot ID="22983" name="ID22983" STD_INTENSITY_CH1="1003.5996097699395" QUALITY="200.29153442382812" POSITION_T="1.74" MIN_INTENSITY_CH1="357.9116516113281" TOTAL_INTENSITY_CH1="238399.1357421875" CONTRAST_CH1="0.4278519948413703" SNR_CH1="1.1035571954663008" FRAME="2" MEDIAN_INTENSITY_CH1="1667.2408447265625" VISIBILITY="1" RADIUS="0.25" POSITION_X="3.5580216737360852" POSITION_Y="6.854560819543069" MEAN_INTENSITY_CH1="1848.0553158309103" POSITION_Z="0.0" MAX_INTENSITY_CH1="4320.19873046875" />
        <Spot ID="22985" name="ID22985" STD_INTENSITY_CH1="707.3077387529761" QUALITY="148.76409912109375" POSITION_T="1.74" MIN_INTENSITY_CH1="646.3968505859375" TOTAL_INTENSITY_CH1="228261.44305419922" CONTRAST_CH1="0.3267216382399243" SNR_CH1="1.2321469881697995" FRAME="2" MEDIAN_INTENSITY_CH1="1668.6888427734375" VISIBILITY="1" RADIUS="0.25" POSITION_X="7.620498329464989" POSITION_Y="6.921641886377305" MEAN_INTENSITY_CH1="1769.468550807746" POSITION_Z="0.0" MAX_INTENSITY_CH1="3264.8056640625" />
        <Spot ID="22987" name="ID22987" STD_INTENSITY_CH1="849.3889066033784" QUALITY="169.3556365966797" POSITION_T="1.74" MIN_INTENSITY_CH1="457.5807800292969" TOTAL_INTENSITY_CH1="227399.77401733398" CONTRAST_CH1="0.3529340453538569" SNR_CH1="1.0827810788356778" FRAME="2" MEDIAN_INTENSITY_CH1="1667.2010498046875" VISIBILITY="1" RADIUS="0.25" POSITION_X="6.415127024418646" POSITION_Y="7.214139862693096" MEAN_INTENSITY_CH1="1762.7889458708057" POSITION_Z="0.0" MAX_INTENSITY_CH1="3751.82080078125" />
        <Spot ID="22989" name="ID22989" STD_INTENSITY_CH1="992.1922663616268" QUALITY="174.73426818847656" POSITION_T="1.74" MIN_INTENSITY_CH1="349.2286682128906" TOTAL_INTENSITY_CH1="204563.49258422852" CONTRAST_CH1="0.3695450152793113" SNR_CH1="0.8625089586823373" FRAME="2" MEDIAN_INTENSITY_CH1="1337.501708984375" VISIBILITY="1" RADIUS="0.25" POSITION_X="7.954135755755746" POSITION_Y="7.261724170498035" MEAN_INTENSITY_CH1="1585.7635084048723" POSITION_Z="0.0" MAX_INTENSITY_CH1="4126.4384765625" />
        <Spot ID="22990" name="ID22990" STD_INTENSITY_CH1="489.75927214071277" QUALITY="94.71395111083984" POSITION_T="1.74" MIN_INTENSITY_CH1="404.045654296875" TOTAL_INTENSITY_CH1="151683.25018310547" CONTRAST_CH1="0.32124306548552256" SNR_CH1="1.1674714934643728" FRAME="2" MEDIAN_INTENSITY_CH1="1092.279296875" VISIBILITY="1" RADIUS="0.25" POSITION_X="3.9518192790812563" POSITION_Y="7.5994850448939" MEAN_INTENSITY_CH1="1175.839148706244" POSITION_Z="0.0" MAX_INTENSITY_CH1="2383.90966796875" />
        <Spot ID="22991" name="ID22991" STD_INTENSITY_CH1="908.464324928606" QUALITY="162.29916381835938" POSITION_T="1.74" MIN_INTENSITY_CH1="627.4320068359375" TOTAL_INTENSITY_CH1="261015.13549804688" CONTRAST_CH1="0.2568046063985218" SNR_CH1="0.9101922750760211" FRAME="2" MEDIAN_INTENSITY_CH1="1947.5509033203125" VISIBILITY="1" RADIUS="0.25" POSITION_X="6.69118401220619" POSITION_Y="7.643219533323031" MEAN_INTENSITY_CH1="2023.3731433957128" POSITION_Z="0.0" MAX_INTENSITY_CH1="4208.94189453125" />
        <Spot ID="22992" name="ID22992" STD_INTENSITY_CH1="485.1234889832807" QUALITY="97.23605346679688" POSITION_T="1.74" MIN_INTENSITY_CH1="257.77703857421875" TOTAL_INTENSITY_CH1="121320.59185791016" CONTRAST_CH1="0.4398418359743947" SNR_CH1="1.1844159568504722" FRAME="2" MEDIAN_INTENSITY_CH1="791.1883544921875" VISIBILITY="1" RADIUS="0.25" POSITION_X="3.3521255161646204" POSITION_Y="7.698302095693487" MEAN_INTENSITY_CH1="940.4697043248843" POSITION_Z="0.0" MAX_INTENSITY_CH1="2173.654052734375" />
        <Spot ID="22993" name="ID22993" STD_INTENSITY_CH1="595.3138605658677" QUALITY="50.091461181640625" POSITION_T="1.74" MIN_INTENSITY_CH1="370.4219665527344" TOTAL_INTENSITY_CH1="149176.63107299805" CONTRAST_CH1="0.06081802849102782" SNR_CH1="0.22273400794395312" FRAME="2" MEDIAN_INTENSITY_CH1="979.3300170898438" VISIBILITY="1" RADIUS="0.25" POSITION_X="7.067928841147538" POSITION_Y="7.746369469654775" MEAN_INTENSITY_CH1="1156.4079928139383" POSITION_Z="0.0" MAX_INTENSITY_CH1="3165.737060546875" />
        <Spot ID="22994" name="ID22994" STD_INTENSITY_CH1="638.3010823688965" QUALITY="124.10213470458984" POSITION_T="1.74" MIN_INTENSITY_CH1="255.41029357910156" TOTAL_INTENSITY_CH1="136973.36238098145" CONTRAST_CH1="0.4446297062394621" SNR_CH1="1.0239830204259286" FRAME="2" MEDIAN_INTENSITY_CH1="897.6595458984375" VISIBILITY="1" RADIUS="0.25" POSITION_X="5.476699478456806" POSITION_Y="7.84624467799699" MEAN_INTENSITY_CH1="1061.8090107052824" POSITION_Z="0.0" MAX_INTENSITY_CH1="2754.1728515625" />
        <Spot ID="22995" name="ID22995" STD_INTENSITY_CH1="454.1908708180763" QUALITY="56.484073638916016" POSITION_T="1.74" MIN_INTENSITY_CH1="354.0574645996094" TOTAL_INTENSITY_CH1="128308.86349487305" CONTRAST_CH1="0.09032203294509268" SNR_CH1="0.36282521274824703" FRAME="2" MEDIAN_INTENSITY_CH1="893.6195678710938" VISIBILITY="1" RADIUS="0.25" POSITION_X="4.32769087244052" POSITION_Y="7.9398416334306585" MEAN_INTENSITY_CH1="994.6423526734346" POSITION_Z="0.0" MAX_INTENSITY_CH1="2174.1005859375" />
        <Spot ID="22996" name="ID22996" STD_INTENSITY_CH1="754.6324823208673" QUALITY="126.6202392578125" POSITION_T="1.74" MIN_INTENSITY_CH1="442.1432189941406" TOTAL_INTENSITY_CH1="179292.56719970703" CONTRAST_CH1="0.26806826027093056" SNR_CH1="0.7786993991919279" FRAME="2" MEDIAN_INTENSITY_CH1="1115.693359375" VISIBILITY="1" RADIUS="0.25" POSITION_X="4.6726444039216215" POSITION_Y="8.17032726522599" MEAN_INTENSITY_CH1="1389.864862013233" POSITION_Z="0.0" MAX_INTENSITY_CH1="3351.03076171875" />
        <Spot ID="22997" name="ID22997" STD_INTENSITY_CH1="787.6092155894069" QUALITY="99.68355560302734" POSITION_T="1.74" MIN_INTENSITY_CH1="406.5212707519531" TOTAL_INTENSITY_CH1="174585.00729370117" CONTRAST_CH1="0.11892203687750601" SNR_CH1="0.3652573413042681" FRAME="2" MEDIAN_INTENSITY_CH1="1050.293212890625" VISIBILITY="1" RADIUS="0.25" POSITION_X="6.746310118893799" POSITION_Y="8.20836567964717" MEAN_INTENSITY_CH1="1353.3721495635752" POSITION_Z="0.0" MAX_INTENSITY_CH1="3499.26123046875" />
        <Spot ID="22998" name="ID22998" STD_INTENSITY_CH1="1639.001132433711" QUALITY="387.35406494140625" POSITION_T="1.74" MIN_INTENSITY_CH1="777.6281127929688" TOTAL_INTENSITY_CH1="427305.48040771484" CONTRAST_CH1="0.5613903183896475" SNR_CH1="1.453292161391977" FRAME="2" MEDIAN_INTENSITY_CH1="3071.970703125" VISIBILITY="1" RADIUS="0.25" POSITION_X="4.860914836889387" POSITION_Y="8.827565682480035" MEAN_INTENSITY_CH1="3312.4455845559287" POSITION_Z="0.0" MAX_INTENSITY_CH1="6507.85595703125" />
        <Spot ID="22999" name="ID22999" STD_INTENSITY_CH1="1194.7907717677767" QUALITY="207.6357421875" POSITION_T="1.74" MIN_INTENSITY_CH1="456.6537780761719" TOTAL_INTENSITY_CH1="283075.92080688477" CONTRAST_CH1="0.3406915233909555" SNR_CH1="0.9334344369160219" FRAME="2" MEDIAN_INTENSITY_CH1="2070.104736328125" VISIBILITY="1" RADIUS="0.25" POSITION_X="6.105666436162044" POSITION_Y="8.841946289714818" MEAN_INTENSITY_CH1="2194.386982999107" POSITION_Z="0.0" MAX_INTENSITY_CH1="5120.2080078125" />
        <Spot ID="23000" name="ID23000" STD_INTENSITY_CH1="835.6316644182716" QUALITY="143.80081176757812" POSITION_T="1.74" MIN_INTENSITY_CH1="642.053955078125" TOTAL_INTENSITY_CH1="264377.5895996094" CONTRAST_CH1="0.23853870279742406" SNR_CH1="0.9447117275676423" FRAME="2" MEDIAN_INTENSITY_CH1="1861.005615234375" VISIBILITY="1" RADIUS="0.25" POSITION_X="6.329488582353883" POSITION_Y="9.256678587120687" MEAN_INTENSITY_CH1="2049.438679066738" POSITION_Z="0.0" MAX_INTENSITY_CH1="3767.1591796875" />
        <Spot ID="23001" name="ID23001" STD_INTENSITY_CH1="394.03101524239315" QUALITY="81.82771301269531" POSITION_T="1.74" MIN_INTENSITY_CH1="221.42596435546875" TOTAL_INTENSITY_CH1="88053.04504394531" CONTRAST_CH1="0.49413366577904044" SNR_CH1="1.1458011384335605" FRAME="2" MEDIAN_INTENSITY_CH1="529.8325805664062" VISIBILITY="1" RADIUS="0.25" POSITION_X="7.183995455803247" POSITION_Y="9.381098355007794" MEAN_INTENSITY_CH1="682.5817445267078" POSITION_Z="0.0" MAX_INTENSITY_CH1="1846.57177734375" />
        <Spot ID="23002" name="ID23002" STD_INTENSITY_CH1="1598.6202983711307" QUALITY="285.2099914550781" POSITION_T="1.74" MIN_INTENSITY_CH1="430.74127197265625" TOTAL_INTENSITY_CH1="309622.47735595703" CONTRAST_CH1="0.4540341029687505" SNR_CH1="0.9376512248142809" FRAME="2" MEDIAN_INTENSITY_CH1="2017.5592041015625" VISIBILITY="1" RADIUS="0.25" POSITION_X="5.2466488137692515" POSITION_Y="9.492849590458293" MEAN_INTENSITY_CH1="2400.174243069434" POSITION_Z="0.0" MAX_INTENSITY_CH1="6375.98095703125" />
        <Spot ID="23003" name="ID23003" STD_INTENSITY_CH1="571.9440543596576" QUALITY="55.825233459472656" POSITION_T="1.74" MIN_INTENSITY_CH1="428.15032958984375" TOTAL_INTENSITY_CH1="201738.6485900879" CONTRAST_CH1="0.03381862989147399" SNR_CH1="0.17889059054159992" FRAME="2" MEDIAN_INTENSITY_CH1="1555.8544921875" VISIBILITY="1" RADIUS="0.25" POSITION_X="5.813651484142492" POSITION_Y="9.544009138766864" MEAN_INTENSITY_CH1="1563.8654929464183" POSITION_Z="0.0" MAX_INTENSITY_CH1="3015.001220703125" />
        <Spot ID="23004" name="ID23004" STD_INTENSITY_CH1="739.5355367780596" QUALITY="68.60252380371094" POSITION_T="1.74" MIN_INTENSITY_CH1="350.4521484375" TOTAL_INTENSITY_CH1="175237.08096313477" CONTRAST_CH1="0.02025931667381968" SNR_CH1="0.07294935752489921" FRAME="2" MEDIAN_INTENSITY_CH1="1187.20703125" VISIBILITY="1" RADIUS="0.25" POSITION_X="5.568170077679178" POSITION_Y="9.83478289659122" MEAN_INTENSITY_CH1="1358.426984210347" POSITION_Z="0.0" MAX_INTENSITY_CH1="3213.765380859375" />
        <Spot ID="23005" name="ID23005" STD_INTENSITY_CH1="763.0944071832297" QUALITY="142.38357543945312" POSITION_T="1.74" MIN_INTENSITY_CH1="256.5137939453125" TOTAL_INTENSITY_CH1="160892.7660522461" CONTRAST_CH1="0.45617655147187286" SNR_CH1="1.0240412646078356" FRAME="2" MEDIAN_INTENSITY_CH1="1076.837646484375" VISIBILITY="1" RADIUS="0.25" POSITION_X="5.841024166888369" POSITION_Y="10.304201913852605" MEAN_INTENSITY_CH1="1247.2307445910549" POSITION_Z="0.0" MAX_INTENSITY_CH1="3072.92578125" />
      </SpotsInFrame>
      <SpotsInFrame frame="3">
        <Spot ID="22853" name="ID22853" STD_INTENSITY_CH1="1135.474450444822" QUALITY="202.75857543945312" POSITION_T="2.61" MIN_INTENSITY_CH1="357.9280700683594" TOTAL_INTENSITY_CH1="250354.67538452148" CONTRAST_CH1="0.40760640823925576" SNR_CH1="0.9898705258873166" FRAME="3" MEDIAN_INTENSITY_CH1="1769.3404541015625" VISIBILITY="1" RADIUS="0.25" POSITION_X="5.686754074769166" POSITION_Y="1.8038471370217706" MEAN_INTENSITY_CH1="1940.7339177094693" POSITION_Z="0.0" MAX_INTENSITY_CH1="4264.31005859375" />
        <Spot ID="22854" name="ID22854" STD_INTENSITY_CH1="307.36171658117144" QUALITY="52.876251220703125" POSITION_T="2.61" MIN_INTENSITY_CH1="102.39514923095703" TOTAL_INTENSITY_CH1="65949.22898864746" CONTRAST_CH1="0.38937084010453094" SNR_CH1="0.9322780935480413" FRAME="3" MEDIAN_INTENSITY_CH1="420.6706848144531" VISIBILITY="1" RADIUS="0.25" POSITION_X="7.265249103256472" POSITION_Y="2.3178159740131745" MEAN_INTENSITY_CH1="511.23433324532925" POSITION_Z="0.0" MAX_INTENSITY_CH1="1338.7410888671875" />
        <Spot ID="22855" name="ID22855" STD_INTENSITY_CH1="837.2358734480323" QUALITY="236.40245056152344" POSITION_T="2.61" MIN_INTENSITY_CH1="697.7084350585938" TOTAL_INTENSITY_CH1="316634.2922363281" CONTRAST_CH1="0.5743316725300344" SNR_CH1="2.1390303132953727" FRAME="3" MEDIAN_INTENSITY_CH1="2559.056884765625" VISIBILITY="1" RADIUS="0.25" POSITION_X="6.015128902511958" POSITION_Y="2.878471637664279" MEAN_INTENSITY_CH1="2454.5293971808383" POSITION_Z="0.0" MAX_INTENSITY_CH1="4406.72607421875" />
        <Spot ID="22856" name="ID22856" STD_INTENSITY_CH1="956.0575806787939" QUALITY="168.96519470214844" POSITION_T="2.61" MIN_INTENSITY_CH1="255.26768493652344" TOTAL_INTENSITY_CH1="194726.64448547363" CONTRAST_CH1="0.4473682338130108" SNR_CH1="0.9760402386439472" FRAME="3" MEDIAN_INTENSITY_CH1="1346.2159423828125" VISIBILITY="1" RADIUS="0.25" POSITION_X="6.940849198998422" POSITION_Y="2.976357770134381" MEAN_INTENSITY_CH1="1509.5088719804162" POSITION_Z="0.0" MAX_INTENSITY_CH1="3935.426513671875" />
        <Spot ID="22857" name="ID22857" STD_INTENSITY_CH1="764.582156942297" QUALITY="154.04371643066406" POSITION_T="2.61" MIN_INTENSITY_CH1="277.45941162109375" TOTAL_INTENSITY_CH1="150466.82138061523" CONTRAST_CH1="0.5366345473711119" SNR_CH1="1.0655281026778147" FRAME="3" MEDIAN_INTENSITY_CH1="875.483154296875" VISIBILITY="1" RADIUS="0.25" POSITION_X="6.138206528196025" POSITION_Y="3.9640341415190745" MEAN_INTENSITY_CH1="1166.4094680667843" POSITION_Z="0.0" MAX_INTENSITY_CH1="3140.404052734375" />
        <Spot ID="22858" name="ID22858" STD_INTENSITY_CH1="645.6425383068594" QUALITY="154.65060424804688" POSITION_T="2.61" MIN_INTENSITY_CH1="822.4644165039062" TOTAL_INTENSITY_CH1="262959.9955444336" CONTRAST_CH1="0.3611076873928916" SNR_CH1="1.6752594635032583" FRAME="3" MEDIAN_INTENSITY_CH1="1968.9263916015625" VISIBILITY="1" RADIUS="0.25" POSITION_X="8.428798314536646" POSITION_Y="3.9906729664746026" MEAN_INTENSITY_CH1="2038.4495778638263" POSITION_Z="0.0" MAX_INTENSITY_CH1="3736.99560546875" />
        <Spot ID="22859" name="ID22859" STD_INTENSITY_CH1="1524.036161109774" QUALITY="368.91510009765625" POSITION_T="2.61" MIN_INTENSITY_CH1="860.1073608398438" TOTAL_INTENSITY_CH1="363958.31787109375" CONTRAST_CH1="0.6596347659801077" SNR_CH1="1.4715928734417907" FRAME="3" MEDIAN_INTENSITY_CH1="2435.376708984375" VISIBILITY="1" RADIUS="0.25" POSITION_X="7.262363709406721" POSITION_Y="4.127304302735385" MEAN_INTENSITY_CH1="2821.3823090782466" POSITION_Z="0.0" MAX_INTENSITY_CH1="6391.81201171875" />
        <Spot ID="22860" name="ID22860" STD_INTENSITY_CH1="899.9540425731292" QUALITY="167.95526123046875" POSITION_T="2.61" MIN_INTENSITY_CH1="700.1766357421875" TOTAL_INTENSITY_CH1="253648.88006591797" CONTRAST_CH1="0.27413328941176884" SNR_CH1="0.9401557725943303" FRAME="3" MEDIAN_INTENSITY_CH1="1740.8570556640625" VISIBILITY="1" RADIUS="0.25" POSITION_X="8.513055277172198" POSITION_Y="4.479839767807512" MEAN_INTENSITY_CH1="1966.2703881078912" POSITION_Z="0.0" MAX_INTENSITY_CH1="4281.35888671875" />
        <Spot ID="22861" name="ID22861" STD_INTENSITY_CH1="704.9222127651586" QUALITY="120.74410247802734" POSITION_T="2.61" MIN_INTENSITY_CH1="316.4805603027344" TOTAL_INTENSITY_CH1="149159.92190551758" CONTRAST_CH1="0.32863952244246886" SNR_CH1="0.8114539163190059" FRAME="3" MEDIAN_INTENSITY_CH1="912.271728515625" VISIBILITY="1" RADIUS="0.25" POSITION_X="6.054719410463658" POSITION_Y="4.624265286764398" MEAN_INTENSITY_CH1="1156.278464383857" POSITION_Z="0.0" MAX_INTENSITY_CH1="3057.037353515625" />
        <Spot ID="22862" name="ID22862" STD_INTENSITY_CH1="433.13290326647547" QUALITY="65.62120056152344" POSITION_T="2.61" MIN_INTENSITY_CH1="260.3118896484375" TOTAL_INTENSITY_CH1="124936.30563354492" CONTRAST_CH1="0.2157796979539662" SNR_CH1="0.7937129432727327" FRAME="3" MEDIAN_INTENSITY_CH1="928.2901000976562" VISIBILITY="1" RADIUS="0.25" POSITION_X="7.281752120881982" POSITION_Y="4.938171681717264" MEAN_INTENSITY_CH1="968.4984932832938" POSITION_Z="0.0" MAX_INTENSITY_CH1="2056.006103515625" />
        <Spot ID="22863" name="ID22863" STD_INTENSITY_CH1="1068.9384559172645" QUALITY="191.07049560546875" POSITION_T="2.61" MIN_INTENSITY_CH1="525.6902465820312" TOTAL_INTENSITY_CH1="306270.83770751953" CONTRAST_CH1="0.33302642220660994" SNR_CH1="1.109770469487936" FRAME="3" MEDIAN_INTENSITY_CH1="2298.46337890625" VISIBILITY="1" RADIUS="0.25" POSITION_X="8.339241327701693" POSITION_Y="5.039239920551671" MEAN_INTENSITY_CH1="2374.1925403683676" POSITION_Z="0.0" MAX_INTENSITY_CH1="4666.37841796875" />
        <Spot ID="22864" name="ID22864" STD_INTENSITY_CH1="605.2454162230317" QUALITY="108.33238220214844" POSITION_T="2.61" MIN_INTENSITY_CH1="262.7796630859375" TOTAL_INTENSITY_CH1="129689.70111083984" CONTRAST_CH1="0.38313702045922915" SNR_CH1="0.9202443879477131" FRAME="3" MEDIAN_INTENSITY_CH1="816.7072143554688" VISIBILITY="1" RADIUS="0.25" POSITION_X="3.8309758980974706" POSITION_Y="5.113081311480125" MEAN_INTENSITY_CH1="1005.3465202390682" POSITION_Z="0.0" MAX_INTENSITY_CH1="2671.50390625" />
        <Spot ID="22865" name="ID22865" STD_INTENSITY_CH1="922.9832190317634" QUALITY="148.8409423828125" POSITION_T="2.61" MIN_INTENSITY_CH1="218.57571411132812" TOTAL_INTENSITY_CH1="174082.13607788086" CONTRAST_CH1="0.3348531470493512" SNR_CH1="0.7335362530502737" FRAME="3" MEDIAN_INTENSITY_CH1="1090.4735107421875" VISIBILITY="1" RADIUS="0.25" POSITION_X="6.1762153716919075" POSITION_Y="5.104217155689503" MEAN_INTENSITY_CH1="1349.4739230843475" POSITION_Z="0.0" MAX_INTENSITY_CH1="3805.642822265625" />
        <Spot ID="22866" name="ID22866" STD_INTENSITY_CH1="636.1580123251578" QUALITY="110.73641967773438" POSITION_T="2.61" MIN_INTENSITY_CH1="360.6713562011719" TOTAL_INTENSITY_CH1="187422.23907470703" CONTRAST_CH1="0.22869127645569315" SNR_CH1="0.8501650153092883" FRAME="3" MEDIAN_INTENSITY_CH1="1420.6112060546875" VISIBILITY="1" RADIUS="0.25" POSITION_X="2.6664105862714775" POSITION_Y="5.149668630240133" MEAN_INTENSITY_CH1="1452.8855742225355" POSITION_Z="0.0" MAX_INTENSITY_CH1="2854.6435546875" />
        <Spot ID="22867" name="ID22867" STD_INTENSITY_CH1="858.57737343165" QUALITY="134.20912170410156" POSITION_T="2.61" MIN_INTENSITY_CH1="198.1195831298828" TOTAL_INTENSITY_CH1="154114.1447906494" CONTRAST_CH1="0.33459549871593747" SNR_CH1="0.697708132761478" FRAME="3" MEDIAN_INTENSITY_CH1="875.8421630859375" VISIBILITY="1" RADIUS="0.25" POSITION_X="4.598037342566534" POSITION_Y="5.230866389761231" MEAN_INTENSITY_CH1="1194.6832929507707" POSITION_Z="0.0" MAX_INTENSITY_CH1="3582.1630859375" />
        <Spot ID="22868" name="ID22868" STD_INTENSITY_CH1="726.7467820977037" QUALITY="105.82300567626953" POSITION_T="2.61" MIN_INTENSITY_CH1="239.9080352783203" TOTAL_INTENSITY_CH1="140081.63807678223" CONTRAST_CH1="0.30523198912125393" SNR_CH1="0.6988447667016674" FRAME="3" MEDIAN_INTENSITY_CH1="845.9683837890625" VISIBILITY="1" RADIUS="0.25" POSITION_X="2.2218657494836913" POSITION_Y="5.358988365894516" MEAN_INTENSITY_CH1="1085.9041711378468" POSITION_Z="0.0" MAX_INTENSITY_CH1="2931.814697265625" />
        <Spot ID="22869" name="ID22869" STD_INTENSITY_CH1="543.3381299850698" QUALITY="89.96450805664062" POSITION_T="2.61" MIN_INTENSITY_CH1="321.48956298828125" TOTAL_INTENSITY_CH1="146349.00552368164" CONTRAST_CH1="0.2776993107552143" SNR_CH1="0.9076240989795108" FRAME="3" MEDIAN_INTENSITY_CH1="1038.203857421875" VISIBILITY="1" RADIUS="0.25" POSITION_X="7.092464155966824" POSITION_Y="5.4523238410163755" MEAN_INTENSITY_CH1="1134.4884149122609" POSITION_Z="0.0" MAX_INTENSITY_CH1="2244.17529296875" />
        <Spot ID="22870" name="ID22870" STD_INTENSITY_CH1="726.1069745184143" QUALITY="100.27364349365234" POSITION_T="2.61" MIN_INTENSITY_CH1="263.7308349609375" TOTAL_INTENSITY_CH1="142921.15939331055" CONTRAST_CH1="0.17335718913486023" SNR_CH1="0.4508663523673294" FRAME="3" MEDIAN_INTENSITY_CH1="869.8441162109375" VISIBILITY="1" RADIUS="0.25" POSITION_X="5.0975966568304845" POSITION_Y="5.546781757012493" MEAN_INTENSITY_CH1="1107.9159642892291" POSITION_Z="0.0" MAX_INTENSITY_CH1="3089.007568359375" />
        <Spot ID="22871" name="ID22871" STD_INTENSITY_CH1="950.9372177564404" QUALITY="166.5117645263672" POSITION_T="2.61" MIN_INTENSITY_CH1="573.7666015625" TOTAL_INTENSITY_CH1="244965.67321777344" CONTRAST_CH1="0.2858517206952242" SNR_CH1="0.8878581632205924" FRAME="3" MEDIAN_INTENSITY_CH1="1704.3701171875" VISIBILITY="1" RADIUS="0.25" POSITION_X="2.752699428702823" POSITION_Y="5.646338840230132" MEAN_INTENSITY_CH1="1898.9587071145238" POSITION_Z="0.0" MAX_INTENSITY_CH1="4076.937255859375" />
        <Spot ID="22872" name="ID22872" STD_INTENSITY_CH1="1269.96476890729" QUALITY="269.4801025390625" POSITION_T="2.61" MIN_INTENSITY_CH1="551.3291015625" TOTAL_INTENSITY_CH1="280090.44201660156" CONTRAST_CH1="0.544972832576687" SNR_CH1="1.2061488499597484" FRAME="3" MEDIAN_INTENSITY_CH1="1844.29150390625" VISIBILITY="1" RADIUS="0.25" POSITION_X="4.11268433183214" POSITION_Y="5.755371798948378" MEAN_INTENSITY_CH1="2171.2437365628025" POSITION_Z="0.0" MAX_INTENSITY_CH1="5470.84765625" />
        <Spot ID="22873" name="ID22873" STD_INTENSITY_CH1="734.1302016829088" QUALITY="165.5665283203125" POSITION_T="2.61" MIN_INTENSITY_CH1="415.98193359375" TOTAL_INTENSITY_CH1="201505.02597045898" CONTRAST_CH1="0.46704660419817234" SNR_CH1="1.354781898966434" FRAME="3" MEDIAN_INTENSITY_CH1="1378.466064453125" VISIBILITY="1" RADIUS="0.25" POSITION_X="6.318121901739053" POSITION_Y="5.774978200179624" MEAN_INTENSITY_CH1="1562.054464887279" POSITION_Z="0.0" MAX_INTENSITY_CH1="3291.5458984375" />
        <Spot ID="22874" name="ID22874" STD_INTENSITY_CH1="897.4487168485978" QUALITY="111.74496459960938" POSITION_T="2.61" MIN_INTENSITY_CH1="444.94354248046875" TOTAL_INTENSITY_CH1="191902.68478393555" CONTRAST_CH1="0.14846335526314072" SNR_CH1="0.4285621617416903" FRAME="3" MEDIAN_INTENSITY_CH1="1201.14453125" VISIBILITY="1" RADIUS="0.25" POSITION_X="5.34389878175561" POSITION_Y="5.908572719762923" MEAN_INTENSITY_CH1="1487.6177115033768" POSITION_Z="0.0" MAX_INTENSITY_CH1="3628.948974609375" />
        <Spot ID="22875" name="ID22875" STD_INTENSITY_CH1="403.83300717019523" QUALITY="63.87777328491211" POSITION_T="2.61" MIN_INTENSITY_CH1="276.0762634277344" TOTAL_INTENSITY_CH1="102966.80813598633" CONTRAST_CH1="0.21148529620804726" SNR_CH1="0.6900773182104109" FRAME="3" MEDIAN_INTENSITY_CH1="655.0368041992188" VISIBILITY="1" RADIUS="0.25" POSITION_X="8.054101295603946" POSITION_Y="5.903940145261103" MEAN_INTENSITY_CH1="798.1923111316769" POSITION_Z="0.0" MAX_INTENSITY_CH1="1886.00341796875" />
        <Spot ID="22876" name="ID22876" STD_INTENSITY_CH1="697.0886157495312" QUALITY="102.70006561279297" POSITION_T="2.61" MIN_INTENSITY_CH1="320.51055908203125" TOTAL_INTENSITY_CH1="159069.46939086914" CONTRAST_CH1="0.19566495183120433" SNR_CH1="0.5789521468821598" FRAME="3" MEDIAN_INTENSITY_CH1="972.65625" VISIBILITY="1" RADIUS="0.25" POSITION_X="3.127908357229178" POSITION_Y="6.009320940079731" MEAN_INTENSITY_CH1="1233.096661944722" POSITION_Z="0.0" MAX_INTENSITY_CH1="3172.545654296875" />
        <Spot ID="22877" name="ID22877" STD_INTENSITY_CH1="732.0601583791488" QUALITY="134.35040283203125" POSITION_T="2.61" MIN_INTENSITY_CH1="512.303955078125" TOTAL_INTENSITY_CH1="167837.77410888672" CONTRAST_CH1="0.36137310128229266" SNR_CH1="0.9435434031823287" FRAME="3" MEDIAN_INTENSITY_CH1="1080.5758056640625" VISIBILITY="1" RADIUS="0.25" POSITION_X="7.3385931913869475" POSITION_Y="6.006483202903663" MEAN_INTENSITY_CH1="1301.0680163479587" POSITION_Z="0.0" MAX_INTENSITY_CH1="3328.5029296875" />
        <Spot ID="22878" name="ID22878" STD_INTENSITY_CH1="1465.8705782643262" QUALITY="282.90679931640625" POSITION_T="2.61" MIN_INTENSITY_CH1="611.8434448242188" TOTAL_INTENSITY_CH1="312169.1012573242" CONTRAST_CH1="0.44224731476311946" SNR_CH1="1.0124184170600254" FRAME="3" MEDIAN_INTENSITY_CH1="1924.637451171875" VISIBILITY="1" RADIUS="0.25" POSITION_X="5.475249537517065" POSITION_Y="6.413818792781787" MEAN_INTENSITY_CH1="2419.915513622669" POSITION_Z="0.0" MAX_INTENSITY_CH1="6324.572265625" />
        <Spot ID="22879" name="ID22879" STD_INTENSITY_CH1="634.3099212490116" QUALITY="127.38084411621094" POSITION_T="2.61" MIN_INTENSITY_CH1="355.6400146484375" TOTAL_INTENSITY_CH1="168285.57489013672" CONTRAST_CH1="0.4492969766357161" SNR_CH1="1.2751514872649161" FRAME="3" MEDIAN_INTENSITY_CH1="1206.7562255859375" VISIBILITY="1" RADIUS="0.25" POSITION_X="2.7700931563439832" POSITION_Y="6.527502346481991" MEAN_INTENSITY_CH1="1304.539340233618" POSITION_Z="0.0" MAX_INTENSITY_CH1="2839.052490234375" />
        <Spot ID="22880" name="ID22880" STD_INTENSITY_CH1="593.1030990347653" QUALITY="124.07742309570312" POSITION_T="2.61" MIN_INTENSITY_CH1="427.8738098144531" TOTAL_INTENSITY_CH1="175621.11029052734" CONTRAST_CH1="0.43569793708732907" SNR_CH1="1.3931864370730047" FRAME="3" MEDIAN_INTENSITY_CH1="1348.43115234375" VISIBILITY="1" RADIUS="0.25" POSITION_X="8.29702787940473" POSITION_Y="6.528941440648205" MEAN_INTENSITY_CH1="1361.4039557405224" POSITION_Z="0.0" MAX_INTENSITY_CH1="2404.578857421875" />
        <Spot ID="22881" name="ID22881" STD_INTENSITY_CH1="896.7952099568265" QUALITY="141.89772033691406" POSITION_T="2.61" MIN_INTENSITY_CH1="309.3633728027344" TOTAL_INTENSITY_CH1="151978.63107299805" CONTRAST_CH1="0.3267333964277412" SNR_CH1="0.6470523216735798" FRAME="3" MEDIAN_INTENSITY_CH1="855.3031005859375" VISIBILITY="1" RADIUS="0.25" POSITION_X="4.055926380184894" POSITION_Y="6.685183119523329" MEAN_INTENSITY_CH1="1178.1289230464963" POSITION_Z="0.0" MAX_INTENSITY_CH1="3981.3935546875" />
        <Spot ID="22882" name="ID22882" STD_INTENSITY_CH1="374.1383542231904" QUALITY="65.80439758300781" POSITION_T="2.61" MIN_INTENSITY_CH1="316.70953369140625" TOTAL_INTENSITY_CH1="98796.00665283203" CONTRAST_CH1="0.2744377647144413" SNR_CH1="0.8816022414964075" FRAME="3" MEDIAN_INTENSITY_CH1="659.4873657226562" VISIBILITY="1" RADIUS="0.25" POSITION_X="4.781508446799644" POSITION_Y="6.677154228983941" MEAN_INTENSITY_CH1="765.8605166886202" POSITION_Z="0.0" MAX_INTENSITY_CH1="1789.4078369140625" />
        <Spot ID="22883" name="ID22883" STD_INTENSITY_CH1="324.4926364393935" QUALITY="60.64568328857422" POSITION_T="2.61" MIN_INTENSITY_CH1="232.47027587890625" TOTAL_INTENSITY_CH1="96585.50704956055" CONTRAST_CH1="0.300634011854102" SNR_CH1="1.0666708064938426" FRAME="3" MEDIAN_INTENSITY_CH1="656.708984375" VISIBILITY="1" RADIUS="0.25" POSITION_X="6.88517583084115" POSITION_Y="6.682225100402584" MEAN_INTENSITY_CH1="748.7248608493065" POSITION_Z="0.0" MAX_INTENSITY_CH1="1472.53662109375" />
        <Spot ID="22884" name="ID22884" STD_INTENSITY_CH1="691.0017990823611" QUALITY="131.75648498535156" POSITION_T="2.61" MIN_INTENSITY_CH1="448.48846435546875" TOTAL_INTENSITY_CH1="206064.19680786133" CONTRAST_CH1="0.316801756516391" SNR_CH1="1.112322780218763" FRAME="3" MEDIAN_INTENSITY_CH1="1507.2659912109375" VISIBILITY="1" RADIUS="0.25" POSITION_X="3.4988425120740767" POSITION_Y="6.891827497464948" MEAN_INTENSITY_CH1="1597.396874479546" POSITION_Z="0.0" MAX_INTENSITY_CH1="3052.764892578125" />
        <Spot ID="22885" name="ID22885" STD_INTENSITY_CH1="1217.9994068992023" QUALITY="213.67982482910156" POSITION_T="2.61" MIN_INTENSITY_CH1="487.3017272949219" TOTAL_INTENSITY_CH1="296515.388671875" CONTRAST_CH1="0.3835542556798882" SNR_CH1="1.0463357336052788" FRAME="3" MEDIAN_INTENSITY_CH1="2087.886474609375" VISIBILITY="1" RADIUS="0.25" POSITION_X="7.827099759867885" POSITION_Y="7.1751114145131645" MEAN_INTENSITY_CH1="2298.568904433139" POSITION_Z="0.0" MAX_INTENSITY_CH1="4511.1669921875" />
        <Spot ID="22886" name="ID22886" STD_INTENSITY_CH1="909.9578455861817" QUALITY="180.71197509765625" POSITION_T="2.61" MIN_INTENSITY_CH1="553.739501953125" TOTAL_INTENSITY_CH1="227985.46392822266" CONTRAST_CH1="0.38141241157217154" SNR_CH1="1.0725008301793888" FRAME="3" MEDIAN_INTENSITY_CH1="1532.78515625" VISIBILITY="1" RADIUS="0.25" POSITION_X="6.356866116773158" POSITION_Y="7.229949261282351" MEAN_INTENSITY_CH1="1767.32917773816" POSITION_Z="0.0" MAX_INTENSITY_CH1="4075.2119140625" />
        <Spot ID="22887" name="ID22887" STD_INTENSITY_CH1="585.2695068900758" QUALITY="110.79319763183594" POSITION_T="2.61" MIN_INTENSITY_CH1="261.478515625" TOTAL_INTENSITY_CH1="116551.46951293945" CONTRAST_CH1="0.4718969751217237" SNR_CH1="0.9898557771962774" FRAME="3" MEDIAN_INTENSITY_CH1="694.0626220703125" VISIBILITY="1" RADIUS="0.25" POSITION_X="4.9656903291381385" POSITION_Y="7.339115958381655" MEAN_INTENSITY_CH1="903.4997636661975" POSITION_Z="0.0" MAX_INTENSITY_CH1="2537.936279296875" />
        <Spot ID="22888" name="ID22888" STD_INTENSITY_CH1="652.2536722082771" QUALITY="113.52737426757812" POSITION_T="2.61" MIN_INTENSITY_CH1="442.9987487792969" TOTAL_INTENSITY_CH1="169880.9644165039" CONTRAST_CH1="0.3551475818337688" SNR_CH1="1.058255995922843" FRAME="3" MEDIAN_INTENSITY_CH1="1220.9912109375" VISIBILITY="1" RADIUS="0.25" POSITION_X="4.0582490594853615" POSITION_Y="7.533851566088542" MEAN_INTENSITY_CH1="1316.9067009031303" POSITION_Z="0.0" MAX_INTENSITY_CH1="2526.55029296875" />
        <Spot ID="22889" name="ID22889" STD_INTENSITY_CH1="905.5616614274464" QUALITY="138.60330200195312" POSITION_T="2.61" MIN_INTENSITY_CH1="556.1048583984375" TOTAL_INTENSITY_CH1="219326.82775878906" CONTRAST_CH1="0.21511652448271762" SNR_CH1="0.664767625133747" FRAME="3" MEDIAN_INTENSITY_CH1="1419.88525390625" VISIBILITY="1" RADIUS="0.25" POSITION_X="6.728594603100768" POSITION_Y="7.646277644805245" MEAN_INTENSITY_CH1="1700.2079671223955" POSITION_Z="0.0" MAX_INTENSITY_CH1="3891.567626953125" />
        <Spot ID="22890" name="ID22890" STD_INTENSITY_CH1="592.7731047725842" QUALITY="109.17057037353516" POSITION_T="2.61" MIN_INTENSITY_CH1="267.6290588378906" TOTAL_INTENSITY_CH1="124605.8717956543" CONTRAST_CH1="0.3876804853877837" SNR_CH1="0.9104891238215781" FRAME="3" MEDIAN_INTENSITY_CH1="783.9901733398438" VISIBILITY="1" RADIUS="0.25" POSITION_X="3.372010638921625" POSITION_Y="7.677557120986061" MEAN_INTENSITY_CH1="965.9369906639864" POSITION_Z="0.0" MAX_INTENSITY_CH1="2533.835205078125" />
        <Spot ID="22891" name="ID22891" STD_INTENSITY_CH1="603.4007473732416" QUALITY="109.37857055664062" POSITION_T="2.61" MIN_INTENSITY_CH1="251.435546875" TOTAL_INTENSITY_CH1="127452.62097167969" CONTRAST_CH1="0.3875179436748139" SNR_CH1="0.914611001781013" FRAME="3" MEDIAN_INTENSITY_CH1="835.4266967773438" VISIBILITY="1" RADIUS="0.25" POSITION_X="5.524913568590337" POSITION_Y="7.8539356608196185" MEAN_INTENSITY_CH1="988.0048137339513" POSITION_Z="0.0" MAX_INTENSITY_CH1="2603.10107421875" />
        <Spot ID="22892" name="ID22892" STD_INTENSITY_CH1="559.8144107974887" QUALITY="57.40617370605469" POSITION_T="2.61" MIN_INTENSITY_CH1="426.2290954589844" TOTAL_INTENSITY_CH1="156064.18035888672" CONTRAST_CH1="0.07697474502061297" SNR_CH1="0.3089172691454031" FRAME="3" MEDIAN_INTENSITY_CH1="1033.43701171875" VISIBILITY="1" RADIUS="0.25" POSITION_X="6.299453287637295" POSITION_Y="7.888405766423488" MEAN_INTENSITY_CH1="1209.799847743307" POSITION_Z="0.0" MAX_INTENSITY_CH1="2540.16943359375" />
        <Spot ID="22893" name="ID22893" STD_INTENSITY_CH1="756.8539330404441" QUALITY="149.5260772705078" POSITION_T="2.61" MIN_INTENSITY_CH1="414.5085144042969" TOTAL_INTENSITY_CH1="218244.27868652344" CONTRAST_CH1="0.33661021250310963" SNR_CH1="1.1258838605807913" FRAME="3" MEDIAN_INTENSITY_CH1="1525.342041015625" VISIBILITY="1" RADIUS="0.25" POSITION_X="4.633512775780846" POSITION_Y="8.202176537904315" MEAN_INTENSITY_CH1="1691.8161138490186" POSITION_Z="0.0" MAX_INTENSITY_CH1="3497.221923828125" />
        <Spot ID="22894" name="ID22894" STD_INTENSITY_CH1="884.2506050123975" QUALITY="119.5078125" POSITION_T="2.61" MIN_INTENSITY_CH1="327.29864501953125" TOTAL_INTENSITY_CH1="167522.7992553711" CONTRAST_CH1="0.20402361979980188" SNR_CH1="0.49771907222281214" FRAME="3" MEDIAN_INTENSITY_CH1="978.5184936523438" VISIBILITY="1" RADIUS="0.25" POSITION_X="6.707774410635229" POSITION_Y="8.19292383572062" MEAN_INTENSITY_CH1="1298.6263508168304" POSITION_Z="0.0" MAX_INTENSITY_CH1="3966.572265625" />
        <Spot ID="22895" name="ID22895" STD_INTENSITY_CH1="1401.0983879488028" QUALITY="335.4371643066406" POSITION_T="2.61" MIN_INTENSITY_CH1="800.1985473632812" TOTAL_INTENSITY_CH1="392187.96911621094" CONTRAST_CH1="0.5313939275326527" SNR_CH1="1.505898100700331" FRAME="3" MEDIAN_INTENSITY_CH1="2870.300537109375" VISIBILITY="1" RADIUS="0.25" POSITION_X="4.910541965565069" POSITION_Y="8.809850128194237" MEAN_INTENSITY_CH1="3040.2168148543483" POSITION_Z="0.0" MAX_INTENSITY_CH1="6202.771484375" />
        <Spot ID="22896" name="ID22896" STD_INTENSITY_CH1="1142.6577134027834" QUALITY="198.638916015625" POSITION_T="2.61" MIN_INTENSITY_CH1="345.0711669921875" TOTAL_INTENSITY_CH1="289436.1260986328" CONTRAST_CH1="0.33601134472066496" SNR_CH1="0.9876900103518949" FRAME="3" MEDIAN_INTENSITY_CH1="2060.93310546875" VISIBILITY="1" RADIUS="0.25" POSITION_X="6.097460146345862" POSITION_Y="8.89525279313138" MEAN_INTENSITY_CH1="2243.690899989401" POSITION_Z="0.0" MAX_INTENSITY_CH1="4485.5732421875" />
        <Spot ID="22897" name="ID22897" STD_INTENSITY_CH1="986.8590400055072" QUALITY="166.40475463867188" POSITION_T="2.61" MIN_INTENSITY_CH1="432.31097412109375" TOTAL_INTENSITY_CH1="276393.3161315918" CONTRAST_CH1="0.28249985821937673" SNR_CH1="0.9564749635619456" FRAME="3" MEDIAN_INTENSITY_CH1="1981.0599365234375" VISIBILITY="1" RADIUS="0.25" POSITION_X="6.3695007054062165" POSITION_Y="9.254116786656457" MEAN_INTENSITY_CH1="2142.583845981331" POSITION_Z="0.0" MAX_INTENSITY_CH1="3829.6884765625" />
        <Spot ID="22898" name="ID22898" STD_INTENSITY_CH1="453.4609909685573" QUALITY="88.31732940673828" POSITION_T="2.61" MIN_INTENSITY_CH1="135.83103942871094" TOTAL_INTENSITY_CH1="79582.21034240723" CONTRAST_CH1="0.5968284686914532" SNR_CH1="1.0169687640122675" FRAME="3" MEDIAN_INTENSITY_CH1="425.5031433105469" VISIBILITY="1" RADIUS="0.25" POSITION_X="7.178624637003527" POSITION_Y="9.368087032861604" MEAN_INTENSITY_CH1="616.9163592434667" POSITION_Z="0.0" MAX_INTENSITY_CH1="1892.06396484375" />
        <Spot ID="22899" name="ID22899" STD_INTENSITY_CH1="837.8298621677561" QUALITY="115.56504821777344" POSITION_T="2.61" MIN_INTENSITY_CH1="447.82415771484375" TOTAL_INTENSITY_CH1="196527.37536621094" CONTRAST_CH1="0.1518545325488701" SNR_CH1="0.4794437125479662" FRAME="3" MEDIAN_INTENSITY_CH1="1223.4432373046875" VISIBILITY="1" RADIUS="0.25" POSITION_X="5.34466433261833" POSITION_Y="9.4750142844192" MEAN_INTENSITY_CH1="1523.4680260946589" POSITION_Z="0.0" MAX_INTENSITY_CH1="3699.082763671875" />
        <Spot ID="22900" name="ID22900" STD_INTENSITY_CH1="618.8410779724486" QUALITY="100.77513122558594" POSITION_T="2.61" MIN_INTENSITY_CH1="644.2982788085938" TOTAL_INTENSITY_CH1="232134.82934570312" CONTRAST_CH1="0.20213003203936214" SNR_CH1="0.9778693992412316" FRAME="3" MEDIAN_INTENSITY_CH1="1795.2713623046875" VISIBILITY="1" RADIUS="0.25" POSITION_X="5.753346176777826" POSITION_Y="9.56583718855262" MEAN_INTENSITY_CH1="1799.4948011294814" POSITION_Z="0.0" MAX_INTENSITY_CH1="3277.02685546875" />
        <Spot ID="22901" name="ID22901" STD_INTENSITY_CH1="811.1795935634652" QUALITY="147.20298767089844" POSITION_T="2.61" MIN_INTENSITY_CH1="162.77676391601562" TOTAL_INTENSITY_CH1="156071.74835205078" CONTRAST_CH1="0.5772517513892843" SNR_CH1="1.0917213534943506" FRAME="3" MEDIAN_INTENSITY_CH1="987.5320434570312" VISIBILITY="1" RADIUS="0.25" POSITION_X="5.890657786603214" POSITION_Y="10.326915462996572" MEAN_INTENSITY_CH1="1209.858514356983" POSITION_Z="0.0" MAX_INTENSITY_CH1="2913.55224609375" />
      </SpotsInFrame>
      <SpotsInFrame frame="4">
        <Spot ID="22318" name="ID22318" STD_INTENSITY_CH1="835.8429601063337" QUALITY="158.35446166992188" POSITION_T="3.48" MIN_INTENSITY_CH1="459.4444885253906" TOTAL_INTENSITY_CH1="263580.5508117676" CONTRAST_CH1="0.31195302312926704" SNR_CH1="1.1625184969512645" FRAME="4" MEDIAN_INTENSITY_CH1="2002.1778564453125" VISIBILITY="1" RADIUS="0.25" POSITION_X="5.793351630221528" POSITION_Y="1.7128020381490716" MEAN_INTENSITY_CH1="2043.2600838121512" POSITION_Z="0.0" MAX_INTENSITY_CH1="3744.642578125" />
        <Spot ID="22319" name="ID22319" STD_INTENSITY_CH1="835.8429601063337" QUALITY="154.93402099609375" POSITION_T="3.48" MIN_INTENSITY_CH1="459.4444885253906" TOTAL_INTENSITY_CH1="263580.5508117676" CONTRAST_CH1="0.31195302312926704" SNR_CH1="1.1625184969512645" FRAME="4" MEDIAN_INTENSITY_CH1="2002.1778564453125" VISIBILITY="1" RADIUS="0.25" POSITION_X="5.793351630221528" POSITION_Y="1.7128020381490716" MEAN_INTENSITY_CH1="2043.2600838121512" POSITION_Z="0.0" MAX_INTENSITY_CH1="3744.642578125" />
        <Spot ID="22320" name="ID22320" STD_INTENSITY_CH1="368.15872385047817" QUALITY="69.32220458984375" POSITION_T="3.48" MIN_INTENSITY_CH1="58.48957061767578" TOTAL_INTENSITY_CH1="67490.57292938232" CONTRAST_CH1="0.5259240123347765" SNR_CH1="0.9795765885192271" FRAME="4" MEDIAN_INTENSITY_CH1="375.244140625" VISIBILITY="1" RADIUS="0.25" POSITION_X="7.3429787900204015" POSITION_Y="2.340147156425938" MEAN_INTENSITY_CH1="523.1827358866847" POSITION_Z="0.0" MAX_INTENSITY_CH1="1591.6929931640625" />
        <Spot ID="22321" name="ID22321" STD_INTENSITY_CH1="832.9126986693558" QUALITY="216.8653106689453" POSITION_T="3.48" MIN_INTENSITY_CH1="615.3006591796875" TOTAL_INTENSITY_CH1="305633.1663208008" CONTRAST_CH1="0.5012396704943851" SNR_CH1="1.8994885773290968" FRAME="4" MEDIAN_INTENSITY_CH1="2446.895751953125" VISIBILITY="1" RADIUS="0.25" POSITION_X="5.965827500609434" POSITION_Y="2.889089185320187" MEAN_INTENSITY_CH1="2369.249351324037" POSITION_Z="0.0" MAX_INTENSITY_CH1="4023.259033203125" />
        <Spot ID="22322" name="ID22322" STD_INTENSITY_CH1="1085.7807286559007" QUALITY="191.03024291992188" POSITION_T="3.48" MIN_INTENSITY_CH1="244.96392822265625" TOTAL_INTENSITY_CH1="199633.57861328125" CONTRAST_CH1="0.48463549578687565" SNR_CH1="0.9305230339903671" FRAME="4" MEDIAN_INTENSITY_CH1="1282.0052490234375" VISIBILITY="1" RADIUS="0.25" POSITION_X="6.935111376675827" POSITION_Y="2.981911836407695" MEAN_INTENSITY_CH1="1547.5471210331878" POSITION_Z="0.0" MAX_INTENSITY_CH1="4220.8515625" />
        <Spot ID="22323" name="ID22323" STD_INTENSITY_CH1="559.7520580228868" QUALITY="101.01565551757812" POSITION_T="3.48" MIN_INTENSITY_CH1="204.19485473632812" TOTAL_INTENSITY_CH1="113489.83946228027" CONTRAST_CH1="0.4034599338649306" SNR_CH1="0.903653556480926" FRAME="4" MEDIAN_INTENSITY_CH1="722.06005859375" VISIBILITY="1" RADIUS="0.25" POSITION_X="6.190092365633152" POSITION_Y="3.976217002344161" MEAN_INTENSITY_CH1="879.7661973820175" POSITION_Z="0.0" MAX_INTENSITY_CH1="2525.688232421875" />
        <Spot ID="22324" name="ID22324" STD_INTENSITY_CH1="800.843300685902" QUALITY="202.73831176757812" POSITION_T="3.48" MIN_INTENSITY_CH1="611.9279174804688" TOTAL_INTENSITY_CH1="281450.57177734375" CONTRAST_CH1="0.45117020879561714" SNR_CH1="1.694013763793273" FRAME="4" MEDIAN_INTENSITY_CH1="2207.326904296875" VISIBILITY="1" RADIUS="0.25" POSITION_X="8.452673242585496" POSITION_Y="4.035818091112725" MEAN_INTENSITY_CH1="2181.7873781189446" POSITION_Z="0.0" MAX_INTENSITY_CH1="3731.043701171875" />
        <Spot ID="22325" name="ID22325" STD_INTENSITY_CH1="1412.646729161012" QUALITY="332.9912414550781" POSITION_T="3.48" MIN_INTENSITY_CH1="633.2523803710938" TOTAL_INTENSITY_CH1="330538.0425415039" CONTRAST_CH1="0.6385662270364545" SNR_CH1="1.41374184983438" FRAME="4" MEDIAN_INTENSITY_CH1="2106.711669921875" VISIBILITY="1" RADIUS="0.25" POSITION_X="7.2734973665825295" POSITION_Y="4.168943958392204" MEAN_INTENSITY_CH1="2562.310407298479" POSITION_Z="0.0" MAX_INTENSITY_CH1="5791.6376953125" />
        <Spot ID="22326" name="ID22326" STD_INTENSITY_CH1="877.2307479081148" QUALITY="138.85223388671875" POSITION_T="3.48" MIN_INTENSITY_CH1="520.737548828125" TOTAL_INTENSITY_CH1="242903.22259521484" CONTRAST_CH1="0.18980749001462235" SNR_CH1="0.6848514251404548" FRAME="4" MEDIAN_INTENSITY_CH1="1765.184814453125" VISIBILITY="1" RADIUS="0.25" POSITION_X="8.545215393372517" POSITION_Y="4.495320577888367" MEAN_INTENSITY_CH1="1882.9707177923633" POSITION_Z="0.0" MAX_INTENSITY_CH1="4083.166259765625" />
        <Spot ID="22327" name="ID22327" STD_INTENSITY_CH1="650.7124457372396" QUALITY="107.9814453125" POSITION_T="3.48" MIN_INTENSITY_CH1="272.7437438964844" TOTAL_INTENSITY_CH1="121970.91360473633" CONTRAST_CH1="0.31248571014025484" SNR_CH1="0.6918995167547162" FRAME="4" MEDIAN_INTENSITY_CH1="667.9968872070312" VISIBILITY="1" RADIUS="0.25" POSITION_X="6.053360683655792" POSITION_Y="4.606519449312132" MEAN_INTENSITY_CH1="945.5109581762507" POSITION_Z="0.0" MAX_INTENSITY_CH1="2810.579345703125" />
        <Spot ID="22328" name="ID22328" STD_INTENSITY_CH1="719.4907189570395" QUALITY="121.65733337402344" POSITION_T="3.48" MIN_INTENSITY_CH1="253.60076904296875" TOTAL_INTENSITY_CH1="152526.28805541992" CONTRAST_CH1="0.35305101815119055" SNR_CH1="0.8575966705648371" FRAME="4" MEDIAN_INTENSITY_CH1="1039.3115234375" VISIBILITY="1" RADIUS="0.25" POSITION_X="7.290340283407238" POSITION_Y="4.980261894378229" MEAN_INTENSITY_CH1="1182.3743260110073" POSITION_Z="0.0" MAX_INTENSITY_CH1="3039.58203125" />
        <Spot ID="22329" name="ID22329" STD_INTENSITY_CH1="1157.253484431061" QUALITY="205.32342529296875" POSITION_T="3.48" MIN_INTENSITY_CH1="502.7695617675781" TOTAL_INTENSITY_CH1="308746.0092468262" CONTRAST_CH1="0.3369594952206555" SNR_CH1="1.042491661598887" FRAME="4" MEDIAN_INTENSITY_CH1="2405.43798828125" VISIBILITY="1" RADIUS="0.25" POSITION_X="8.342212499575199" POSITION_Y="5.031506032651619" MEAN_INTENSITY_CH1="2393.379916642064" POSITION_Z="0.0" MAX_INTENSITY_CH1="4904.099609375" />
        <Spot ID="22330" name="ID22330" STD_INTENSITY_CH1="500.5180213327967" QUALITY="89.52375793457031" POSITION_T="3.48" MIN_INTENSITY_CH1="279.91986083984375" TOTAL_INTENSITY_CH1="106687.30535888672" CONTRAST_CH1="0.3900758653889611" SNR_CH1="0.92735045625863" FRAME="4" MEDIAN_INTENSITY_CH1="630.234375" VISIBILITY="1" RADIUS="0.25" POSITION_X="3.855964333086856" POSITION_Y="5.066961657029498" MEAN_INTENSITY_CH1="827.0333748750907" POSITION_Z="0.0" MAX_INTENSITY_CH1="2445.599365234375" />
        <Spot ID="22331" name="ID22331" STD_INTENSITY_CH1="876.1047245024793" QUALITY="173.07949829101562" POSITION_T="3.48" MIN_INTENSITY_CH1="298.646240234375" TOTAL_INTENSITY_CH1="206175.15631103516" CONTRAST_CH1="0.432078948509996" SNR_CH1="1.1008210922190202" FRAME="4" MEDIAN_INTENSITY_CH1="1466.7535400390625" VISIBILITY="1" RADIUS="0.25" POSITION_X="2.7118146708425606" POSITION_Y="5.11713528906999" MEAN_INTENSITY_CH1="1598.2570256669387" POSITION_Z="0.0" MAX_INTENSITY_CH1="3635.140380859375" />
        <Spot ID="22332" name="ID22332" STD_INTENSITY_CH1="749.759509176369" QUALITY="135.21383666992188" POSITION_T="3.48" MIN_INTENSITY_CH1="308.74151611328125" TOTAL_INTENSITY_CH1="160632.9013671875" CONTRAST_CH1="0.3906014881029024" SNR_CH1="0.933005083847052" FRAME="4" MEDIAN_INTENSITY_CH1="1034.3114013671875" VISIBILITY="1" RADIUS="0.25" POSITION_X="6.102808593165965" POSITION_Y="5.103992611486097" MEAN_INTENSITY_CH1="1245.2162896681198" POSITION_Z="0.0" MAX_INTENSITY_CH1="3171.56787109375" />
        <Spot ID="22333" name="ID22333" STD_INTENSITY_CH1="936.5511270206721" QUALITY="157.40293884277344" POSITION_T="3.48" MIN_INTENSITY_CH1="248.46739196777344" TOTAL_INTENSITY_CH1="160690.80491638184" CONTRAST_CH1="0.40828829421994006" SNR_CH1="0.7712144887463487" FRAME="4" MEDIAN_INTENSITY_CH1="875.110107421875" VISIBILITY="1" RADIUS="0.25" POSITION_X="4.575065465907617" POSITION_Y="5.243163774286202" MEAN_INTENSITY_CH1="1245.665154390557" POSITION_Z="0.0" MAX_INTENSITY_CH1="3968.26220703125" />
        <Spot ID="22334" name="ID22334" STD_INTENSITY_CH1="711.7108094016364" QUALITY="123.47185516357422" POSITION_T="3.48" MIN_INTENSITY_CH1="186.0211181640625" TOTAL_INTENSITY_CH1="123171.8507232666" CONTRAST_CH1="0.5157787679762184" SNR_CH1="0.9130106246531263" FRAME="4" MEDIAN_INTENSITY_CH1="690.4955444335938" VISIBILITY="1" RADIUS="0.25" POSITION_X="2.1382264679623386" POSITION_Y="5.379562676173767" MEAN_INTENSITY_CH1="954.8205482423767" POSITION_Z="0.0" MAX_INTENSITY_CH1="2922.134765625" />
        <Spot ID="22335" name="ID22335" STD_INTENSITY_CH1="828.4002022392528" QUALITY="134.21876525878906" POSITION_T="3.48" MIN_INTENSITY_CH1="208.51295471191406" TOTAL_INTENSITY_CH1="161241.57089233398" CONTRAST_CH1="0.2966265935302527" SNR_CH1="0.6903546737766001" FRAME="4" MEDIAN_INTENSITY_CH1="976.5699462890625" VISIBILITY="1" RADIUS="0.25" POSITION_X="5.171331102981788" POSITION_Y="5.548947823460471" MEAN_INTENSITY_CH1="1249.9346580801082" POSITION_Z="0.0" MAX_INTENSITY_CH1="3597.333251953125" />
        <Spot ID="22336" name="ID22336" STD_INTENSITY_CH1="1181.5563265889994" QUALITY="180.86412048339844" POSITION_T="3.48" MIN_INTENSITY_CH1="299.17523193359375" TOTAL_INTENSITY_CH1="205321.26538085938" CONTRAST_CH1="0.3276887790752444" SNR_CH1="0.6649440020838119" FRAME="4" MEDIAN_INTENSITY_CH1="1237.616943359375" VISIBILITY="1" RADIUS="0.25" POSITION_X="2.716213148081436" POSITION_Y="5.66438429043527" MEAN_INTENSITY_CH1="1591.6377161306932" POSITION_Z="0.0" MAX_INTENSITY_CH1="4721.89697265625" />
        <Spot ID="22337" name="ID22337" STD_INTENSITY_CH1="757.5109741521252" QUALITY="151.79415893554688" POSITION_T="3.48" MIN_INTENSITY_CH1="356.0636901855469" TOTAL_INTENSITY_CH1="188236.02304077148" CONTRAST_CH1="0.3994980472185897" SNR_CH1="1.0997563015550273" FRAME="4" MEDIAN_INTENSITY_CH1="1256.19384765625" VISIBILITY="1" RADIUS="0.25" POSITION_X="6.329807632242159" POSITION_Y="5.734211553821933" MEAN_INTENSITY_CH1="1459.193977060244" POSITION_Z="0.0" MAX_INTENSITY_CH1="3336.343017578125" />
        <Spot ID="22338" name="ID22338" STD_INTENSITY_CH1="1249.529506637882" QUALITY="267.420654296875" POSITION_T="3.48" MIN_INTENSITY_CH1="465.93218994140625" TOTAL_INTENSITY_CH1="286306.378326416" CONTRAST_CH1="0.5356128703725268" SNR_CH1="1.2390648968466749" FRAME="4" MEDIAN_INTENSITY_CH1="2009.5377197265625" VISIBILITY="1" RADIUS="0.25" POSITION_X="4.065112193603921" POSITION_Y="5.786816291431725" MEAN_INTENSITY_CH1="2219.4292893520615" POSITION_Z="0.0" MAX_INTENSITY_CH1="5252.25146484375" />
        <Spot ID="22339" name="ID22339" STD_INTENSITY_CH1="724.3232209584042" QUALITY="92.88080596923828" POSITION_T="3.48" MIN_INTENSITY_CH1="486.054931640625" TOTAL_INTENSITY_CH1="199226.14025878906" CONTRAST_CH1="0.1878926872695138" SNR_CH1="0.6745076305953661" FRAME="4" MEDIAN_INTENSITY_CH1="1389.8275146484375" VISIBILITY="1" RADIUS="0.25" POSITION_X="5.324055087410869" POSITION_Y="5.88556012971068" MEAN_INTENSITY_CH1="1544.3886841766598" POSITION_Z="0.0" MAX_INTENSITY_CH1="3094.464599609375" />
        <Spot ID="22340" name="ID22340" STD_INTENSITY_CH1="468.150565074031" QUALITY="69.39816284179688" POSITION_T="3.48" MIN_INTENSITY_CH1="280.7942810058594" TOTAL_INTENSITY_CH1="108192.21716308594" CONTRAST_CH1="0.20672735599938163" SNR_CH1="0.6138178960235802" FRAME="4" MEDIAN_INTENSITY_CH1="669.145751953125" VISIBILITY="1" RADIUS="0.25" POSITION_X="8.080147353583994" POSITION_Y="5.867296318438894" MEAN_INTENSITY_CH1="838.6993578533795" POSITION_Z="0.0" MAX_INTENSITY_CH1="2095.14501953125" />
        <Spot ID="22341" name="ID22341" STD_INTENSITY_CH1="561.3820156986193" QUALITY="111.71846771240234" POSITION_T="3.48" MIN_INTENSITY_CH1="453.8423156738281" TOTAL_INTENSITY_CH1="156544.77090454102" CONTRAST_CH1="0.3176431871334662" SNR_CH1="1.0422264226760543" FRAME="4" MEDIAN_INTENSITY_CH1="1088.1683349609375" VISIBILITY="1" RADIUS="0.25" POSITION_X="7.3544613990782075" POSITION_Y="5.954814323342312" MEAN_INTENSITY_CH1="1213.5253558491554" POSITION_Z="0.0" MAX_INTENSITY_CH1="2770.43896484375" />
        <Spot ID="22342" name="ID22342" STD_INTENSITY_CH1="644.9401919781737" QUALITY="93.01295471191406" POSITION_T="3.48" MIN_INTENSITY_CH1="389.60638427734375" TOTAL_INTENSITY_CH1="132145.81018066406" CONTRAST_CH1="0.2056584235079072" SNR_CH1="0.5418716855044022" FRAME="4" MEDIAN_INTENSITY_CH1="757.5560302734375" VISIBILITY="1" RADIUS="0.25" POSITION_X="3.134079022621545" POSITION_Y="6.027866773368878" MEAN_INTENSITY_CH1="1024.3861254315043" POSITION_Z="0.0" MAX_INTENSITY_CH1="2859.747802734375" />
        <Spot ID="22343" name="ID22343" STD_INTENSITY_CH1="1549.1654963081253" QUALITY="322.9485168457031" POSITION_T="3.48" MIN_INTENSITY_CH1="524.6358642578125" TOTAL_INTENSITY_CH1="368114.17657470703" CONTRAST_CH1="0.48662416435143896" SNR_CH1="1.2059172177710689" FRAME="4" MEDIAN_INTENSITY_CH1="2588.900390625" VISIBILITY="1" RADIUS="0.25" POSITION_X="5.547470777523152" POSITION_Y="6.416329085210987" MEAN_INTENSITY_CH1="2853.598268020986" POSITION_Z="0.0" MAX_INTENSITY_CH1="6379.62548828125" />
        <Spot ID="22344" name="ID22344" STD_INTENSITY_CH1="666.4026369355855" QUALITY="135.59320068359375" POSITION_T="3.48" MIN_INTENSITY_CH1="408.7006530761719" TOTAL_INTENSITY_CH1="176907.0689086914" CONTRAST_CH1="0.4098781313389122" SNR_CH1="1.196525445253156" FRAME="4" MEDIAN_INTENSITY_CH1="1175.1904296875" VISIBILITY="1" RADIUS="0.25" POSITION_X="8.28444208010204" POSITION_Y="6.447970746513464" MEAN_INTENSITY_CH1="1371.3726271991582" POSITION_Z="0.0" MAX_INTENSITY_CH1="2862.5068359375" />
        <Spot ID="22345" name="ID22345" STD_INTENSITY_CH1="679.1153695658188" QUALITY="132.7014923095703" POSITION_T="3.48" MIN_INTENSITY_CH1="459.6293029785156" TOTAL_INTENSITY_CH1="182784.6083984375" CONTRAST_CH1="0.36907181868390704" SNR_CH1="1.12491835364134" FRAME="4" MEDIAN_INTENSITY_CH1="1282.5721435546875" VISIBILITY="1" RADIUS="0.25" POSITION_X="2.755143809237028" POSITION_Y="6.490009331258051" MEAN_INTENSITY_CH1="1416.9349488250975" POSITION_Z="0.0" MAX_INTENSITY_CH1="3025.049072265625" />
        <Spot ID="22346" name="ID22346" STD_INTENSITY_CH1="723.08707145751" QUALITY="117.19452667236328" POSITION_T="3.48" MIN_INTENSITY_CH1="271.1584167480469" TOTAL_INTENSITY_CH1="142042.4946899414" CONTRAST_CH1="0.30709546829760465" SNR_CH1="0.715540267175652" FRAME="4" MEDIAN_INTENSITY_CH1="886.052734375" VISIBILITY="1" RADIUS="0.25" POSITION_X="4.08838401748546" POSITION_Y="6.749656696932556" MEAN_INTENSITY_CH1="1101.1046099995458" POSITION_Z="0.0" MAX_INTENSITY_CH1="3166.39208984375" />
        <Spot ID="22347" name="ID22347" STD_INTENSITY_CH1="381.3476707484241" QUALITY="83.32884216308594" POSITION_T="3.48" MIN_INTENSITY_CH1="317.40997314453125" TOTAL_INTENSITY_CH1="138227.56130981445" CONTRAST_CH1="0.3321856215799004" SNR_CH1="1.4012961271648237" FRAME="4" MEDIAN_INTENSITY_CH1="1010.3021240234375" VISIBILITY="1" RADIUS="0.25" POSITION_X="6.973007217514696" POSITION_Y="6.772070806650998" MEAN_INTENSITY_CH1="1071.5314830218178" POSITION_Z="0.0" MAX_INTENSITY_CH1="1767.5640869140625" />
        <Spot ID="22348" name="ID22348" STD_INTENSITY_CH1="751.9559266511621" QUALITY="137.88717651367188" POSITION_T="3.48" MIN_INTENSITY_CH1="400.606689453125" TOTAL_INTENSITY_CH1="194401.8897705078" CONTRAST_CH1="0.289922283554359" SNR_CH1="0.9008789359050515" FRAME="4" MEDIAN_INTENSITY_CH1="1316.15234375" VISIBILITY="1" RADIUS="0.25" POSITION_X="3.589403341909662" POSITION_Y="6.863873548224012" MEAN_INTENSITY_CH1="1506.9913935698282" POSITION_Z="0.0" MAX_INTENSITY_CH1="3434.0068359375" />
        <Spot ID="22349" name="ID22349" STD_INTENSITY_CH1="497.90607234225183" QUALITY="134.3192901611328" POSITION_T="3.48" MIN_INTENSITY_CH1="965.1978149414062" TOTAL_INTENSITY_CH1="259582.8012084961" CONTRAST_CH1="0.31643112595911466" SNR_CH1="1.942897240689837" FRAME="4" MEDIAN_INTENSITY_CH1="2042.0914306640625" VISIBILITY="1" RADIUS="0.25" POSITION_X="7.694243241920575" POSITION_Y="7.036851784601773" MEAN_INTENSITY_CH1="2012.269776810047" POSITION_Z="0.0" MAX_INTENSITY_CH1="2944.759521484375" />
        <Spot ID="22350" name="ID22350" STD_INTENSITY_CH1="464.7437380767593" QUALITY="67.15988159179688" POSITION_T="3.48" MIN_INTENSITY_CH1="268.8970642089844" TOTAL_INTENSITY_CH1="130610.81954956055" CONTRAST_CH1="0.2150574920013162" SNR_CH1="0.7711940003332085" FRAME="4" MEDIAN_INTENSITY_CH1="970.0484619140625" VISIBILITY="1" RADIUS="0.25" POSITION_X="5.87290282813225" POSITION_Y="7.09220681746383" MEAN_INTENSITY_CH1="1012.4869732524074" POSITION_Z="0.0" MAX_INTENSITY_CH1="1966.2764892578125" />
        <Spot ID="22351" name="ID22351" STD_INTENSITY_CH1="731.9962475804249" QUALITY="120.76890563964844" POSITION_T="3.48" MIN_INTENSITY_CH1="408.6412048339844" TOTAL_INTENSITY_CH1="180229.37719726562" CONTRAST_CH1="0.252101055993945" SNR_CH1="0.7685856923837241" FRAME="4" MEDIAN_INTENSITY_CH1="1197.276611328125" VISIBILITY="1" RADIUS="0.25" POSITION_X="6.359193778082755" POSITION_Y="7.2393149705830595" MEAN_INTENSITY_CH1="1397.126955017563" POSITION_Z="0.0" MAX_INTENSITY_CH1="3321.761962890625" />
        <Spot ID="22352" name="ID22352" STD_INTENSITY_CH1="366.3925704330803" QUALITY="77.55809020996094" POSITION_T="3.48" MIN_INTENSITY_CH1="302.3590087890625" TOTAL_INTENSITY_CH1="106705.11441040039" CONTRAST_CH1="0.3740455362772085" SNR_CH1="1.2291424371965833" FRAME="4" MEDIAN_INTENSITY_CH1="759.8336181640625" VISIBILITY="1" RADIUS="0.25" POSITION_X="4.974665610761749" POSITION_Y="7.294619881052105" MEAN_INTENSITY_CH1="827.1714295379877" POSITION_Z="0.0" MAX_INTENSITY_CH1="1739.16845703125" />
        <Spot ID="22353" name="ID22353" STD_INTENSITY_CH1="588.6208217158139" QUALITY="103.69883728027344" POSITION_T="3.48" MIN_INTENSITY_CH1="293.4371643066406" TOTAL_INTENSITY_CH1="141679.16702270508" CONTRAST_CH1="0.35349395787266547" SNR_CH1="0.9746222754105177" FRAME="4" MEDIAN_INTENSITY_CH1="974.5253295898438" VISIBILITY="1" RADIUS="0.25" POSITION_X="3.9901163608798873" POSITION_Y="7.546458581493482" MEAN_INTENSITY_CH1="1098.2881164550784" POSITION_Z="0.0" MAX_INTENSITY_CH1="2418.498046875" />
        <Spot ID="22354" name="ID22354" STD_INTENSITY_CH1="317.31388534231377" QUALITY="56.801910400390625" POSITION_T="3.48" MIN_INTENSITY_CH1="292.7479248046875" TOTAL_INTENSITY_CH1="92578.41976928711" CONTRAST_CH1="0.3004147796725983" SNR_CH1="1.044961693778516" FRAME="4" MEDIAN_INTENSITY_CH1="629.6594848632812" VISIBILITY="1" RADIUS="0.25" POSITION_X="3.3289698976955138" POSITION_Y="7.681009698793238" MEAN_INTENSITY_CH1="717.6621687541641" POSITION_Z="0.0" MAX_INTENSITY_CH1="1477.112548828125" />
        <Spot ID="22355" name="ID22355" STD_INTENSITY_CH1="905.3968280403483" QUALITY="169.53016662597656" POSITION_T="3.48" MIN_INTENSITY_CH1="620.8773803710938" TOTAL_INTENSITY_CH1="248672.0775756836" CONTRAST_CH1="0.3288375552853285" SNR_CH1="1.053750652964263" FRAME="4" MEDIAN_INTENSITY_CH1="1787.4615478515625" VISIBILITY="1" RADIUS="0.25" POSITION_X="6.6975630289653845" POSITION_Y="7.650827285497337" MEAN_INTENSITY_CH1="1927.6905238425086" POSITION_Z="0.0" MAX_INTENSITY_CH1="4092.93115234375" />
        <Spot ID="22356" name="ID22356" STD_INTENSITY_CH1="729.9388885696467" QUALITY="136.31658935546875" POSITION_T="3.48" MIN_INTENSITY_CH1="346.4402160644531" TOTAL_INTENSITY_CH1="154997.3885498047" CONTRAST_CH1="0.3763667815365041" SNR_CH1="0.9002337014795647" FRAME="4" MEDIAN_INTENSITY_CH1="983.1063232421875" VISIBILITY="1" RADIUS="0.25" POSITION_X="5.545008629809918" POSITION_Y="7.9278528287682395" MEAN_INTENSITY_CH1="1201.5301437969356" POSITION_Z="0.0" MAX_INTENSITY_CH1="3212.04541015625" />
        <Spot ID="22357" name="ID22357" STD_INTENSITY_CH1="579.8931517710472" QUALITY="81.86446380615234" POSITION_T="3.48" MIN_INTENSITY_CH1="474.6060791015625" TOTAL_INTENSITY_CH1="163069.33569335938" CONTRAST_CH1="0.22221310496423127" SNR_CH1="0.7926607230124221" FRAME="4" MEDIAN_INTENSITY_CH1="1124.0660400390625" VISIBILITY="1" RADIUS="0.25" POSITION_X="4.382561908660396" POSITION_Y="8.052517401768327" MEAN_INTENSITY_CH1="1264.1033774679024" POSITION_Z="0.0" MAX_INTENSITY_CH1="2660.37109375" />
        <Spot ID="22358" name="ID22358" STD_INTENSITY_CH1="780.4665167973519" QUALITY="117.29562377929688" POSITION_T="3.48" MIN_INTENSITY_CH1="459.5111389160156" TOTAL_INTENSITY_CH1="185147.30096435547" CONTRAST_CH1="0.25125038901618624" SNR_CH1="0.7385262088654775" FRAME="4" MEDIAN_INTENSITY_CH1="1289.4854736328125" VISIBILITY="1" RADIUS="0.25" POSITION_X="4.649431153530791" POSITION_Y="8.186936071639655" MEAN_INTENSITY_CH1="1435.2503950725234" POSITION_Z="0.0" MAX_INTENSITY_CH1="3557.679443359375" />
        <Spot ID="22359" name="ID22359" STD_INTENSITY_CH1="1094.6018244181175" QUALITY="175.20538330078125" POSITION_T="3.48" MIN_INTENSITY_CH1="353.2300720214844" TOTAL_INTENSITY_CH1="198601.12557983398" CONTRAST_CH1="0.31020730967746374" SNR_CH1="0.6660055257360565" FRAME="4" MEDIAN_INTENSITY_CH1="1190.7476806640625" VISIBILITY="1" RADIUS="0.25" POSITION_X="6.753971883471602" POSITION_Y="8.219966938045761" MEAN_INTENSITY_CH1="1539.5436091459997" POSITION_Z="0.0" MAX_INTENSITY_CH1="4613.1201171875" />
        <Spot ID="22360" name="ID22360" STD_INTENSITY_CH1="1086.9147475377201" QUALITY="248.78871154785156" POSITION_T="3.48" MIN_INTENSITY_CH1="724.464111328125" TOTAL_INTENSITY_CH1="328572.3200683594" CONTRAST_CH1="0.4791643968467086" SNR_CH1="1.5182520450320232" FRAME="4" MEDIAN_INTENSITY_CH1="2444.323974609375" VISIBILITY="1" RADIUS="0.25" POSITION_X="4.8569993352869005" POSITION_Y="8.832543648947693" MEAN_INTENSITY_CH1="2547.0722485919323" POSITION_Z="0.0" MAX_INTENSITY_CH1="4556.98779296875" />
        <Spot ID="22361" name="ID22361" STD_INTENSITY_CH1="924.5182683918168" QUALITY="167.10389709472656" POSITION_T="3.48" MIN_INTENSITY_CH1="541.2318115234375" TOTAL_INTENSITY_CH1="264786.23138427734" CONTRAST_CH1="0.27626986317788843" SNR_CH1="0.9611942961537632" FRAME="4" MEDIAN_INTENSITY_CH1="1981.99755859375" VISIBILITY="1" RADIUS="0.25" POSITION_X="6.103501084045578" POSITION_Y="8.8369560520092" MEAN_INTENSITY_CH1="2052.6064448393586" POSITION_Z="0.0" MAX_INTENSITY_CH1="4284.3896484375" />
        <Spot ID="22362" name="ID22362" STD_INTENSITY_CH1="815.5650249955521" QUALITY="151.12399291992188" POSITION_T="3.48" MIN_INTENSITY_CH1="404.6048889160156" TOTAL_INTENSITY_CH1="255866.9748840332" CONTRAST_CH1="0.2772534105187779" SNR_CH1="1.0558342671650331" FRAME="4" MEDIAN_INTENSITY_CH1="2011.27734375" VISIBILITY="1" RADIUS="0.25" POSITION_X="6.397299031503134" POSITION_Y="9.3113775489338" MEAN_INTENSITY_CH1="1983.4649215816523" POSITION_Z="0.0" MAX_INTENSITY_CH1="3587.0615234375" />
        <Spot ID="22363" name="ID22363" STD_INTENSITY_CH1="503.0220513399842" QUALITY="98.19357299804688" POSITION_T="3.48" MIN_INTENSITY_CH1="145.31214904785156" TOTAL_INTENSITY_CH1="87237.7204284668" CONTRAST_CH1="0.5926864963506364" SNR_CH1="1.0005811217856744" FRAME="4" MEDIAN_INTENSITY_CH1="478.88482666015625" VISIBILITY="1" RADIUS="0.25" POSITION_X="7.184002106985969" POSITION_Y="9.352656630887497" MEAN_INTENSITY_CH1="676.2613986702853" POSITION_Z="0.0" MAX_INTENSITY_CH1="2155.8662109375" />
        <Spot ID="22364" name="ID22364" STD_INTENSITY_CH1="1320.146320431706" QUALITY="223.82080078125" POSITION_T="3.48" MIN_INTENSITY_CH1="465.3299255371094" TOTAL_INTENSITY_CH1="261098.60119628906" CONTRAST_CH1="0.3744336870409244" SNR_CH1="0.835360400913531" FRAME="4" MEDIAN_INTENSITY_CH1="1575.8995361328125" VISIBILITY="1" RADIUS="0.25" POSITION_X="5.221986111347714" POSITION_Y="9.494823986124022" MEAN_INTENSITY_CH1="2024.0201643123182" POSITION_Z="0.0" MAX_INTENSITY_CH1="5273.05224609375" />
        <Spot ID="22365" name="ID22365" STD_INTENSITY_CH1="581.2822525444061" QUALITY="98.58735656738281" POSITION_T="3.48" MIN_INTENSITY_CH1="810.532958984375" TOTAL_INTENSITY_CH1="248430.2176513672" CONTRAST_CH1="0.150002306191572" SNR_CH1="0.8642847828043857" FRAME="4" MEDIAN_INTENSITY_CH1="1906.2215576171875" VISIBILITY="1" RADIUS="0.25" POSITION_X="5.832622190814271" POSITION_Y="9.48541709022893" MEAN_INTENSITY_CH1="1925.8156407082722" POSITION_Z="0.0" MAX_INTENSITY_CH1="3283.36962890625" />
        <Spot ID="22366" name="ID22366" STD_INTENSITY_CH1="621.472392281925" QUALITY="54.196929931640625" POSITION_T="3.48" MIN_INTENSITY_CH1="430.1202087402344" TOTAL_INTENSITY_CH1="176987.50579833984" CONTRAST_CH1="0.017930198240202658" SNR_CH1="0.07777287370536644" FRAME="4" MEDIAN_INTENSITY_CH1="1267.8665771484375" VISIBILITY="1" RADIUS="0.25" POSITION_X="5.563621624699822" POSITION_Y="9.799154406840346" MEAN_INTENSITY_CH1="1371.9961689793786" POSITION_Z="0.0" MAX_INTENSITY_CH1="2799.2822265625" />
        <Spot ID="22367" name="ID22367" STD_INTENSITY_CH1="866.7286090807232" QUALITY="154.31512451171875" POSITION_T="3.48" MIN_INTENSITY_CH1="93.99909973144531" TOTAL_INTENSITY_CH1="143259.20212554932" CONTRAST_CH1="0.5530074701044557" SNR_CH1="0.9125089536450189" FRAME="4" MEDIAN_INTENSITY_CH1="806.9762573242188" VISIBILITY="1" RADIUS="0.25" POSITION_X="5.866668932718233" POSITION_Y="10.28011172688304" MEAN_INTENSITY_CH1="1110.536450585654" POSITION_Z="0.0" MAX_INTENSITY_CH1="3598.12890625" />
      </SpotsInFrame>
      <SpotsInFrame frame="5">
        <Spot ID="22420" name="ID22420" STD_INTENSITY_CH1="573.3767376490482" QUALITY="114.146240234375" POSITION_T="4.35" MIN_INTENSITY_CH1="303.2075500488281" TOTAL_INTENSITY_CH1="190671.17916870117" CONTRAST_CH1="0.3486010814396953" SNR_CH1="1.3326941609490546" FRAME="5" MEDIAN_INTENSITY_CH1="1518.4853515625" VISIBILITY="1" RADIUS="0.25" POSITION_X="5.96243407336912" POSITION_Y="1.587137731388564" MEAN_INTENSITY_CH1="1478.0711563465204" POSITION_Z="0.0" MAX_INTENSITY_CH1="2589.079833984375" />
        <Spot ID="22421" name="ID22421" STD_INTENSITY_CH1="870.1824136407837" QUALITY="158.49566650390625" POSITION_T="4.35" MIN_INTENSITY_CH1="383.2044372558594" TOTAL_INTENSITY_CH1="202195.24670410156" CONTRAST_CH1="0.363027271460108" SNR_CH1="0.9594793480764024" FRAME="5" MEDIAN_INTENSITY_CH1="1432.9832763671875" VISIBILITY="1" RADIUS="0.25" POSITION_X="5.557338604510268" POSITION_Y="1.9150561199312182" MEAN_INTENSITY_CH1="1567.4050132100892" POSITION_Z="0.0" MAX_INTENSITY_CH1="3879.647216796875" />
        <Spot ID="22422" name="ID22422" STD_INTENSITY_CH1="563.031958443283" QUALITY="59.10666275024414" POSITION_T="4.35" MIN_INTENSITY_CH1="249.2061309814453" TOTAL_INTENSITY_CH1="115625.7253112793" CONTRAST_CH1="0.05517829817737934" SNR_CH1="0.1664961363811176" FRAME="5" MEDIAN_INTENSITY_CH1="679.517333984375" VISIBILITY="1" RADIUS="0.25" POSITION_X="5.753033296527211" POSITION_Y="2.356802945250731" MEAN_INTENSITY_CH1="896.3234520254207" POSITION_Z="0.0" MAX_INTENSITY_CH1="2564.10791015625" />
        <Spot ID="22423" name="ID22423" STD_INTENSITY_CH1="397.2961629011985" QUALITY="67.86756896972656" POSITION_T="4.35" MIN_INTENSITY_CH1="91.53644561767578" TOTAL_INTENSITY_CH1="75308.3666381836" CONTRAST_CH1="0.46961962914993655" SNR_CH1="0.939096972005029" FRAME="5" MEDIAN_INTENSITY_CH1="481.49578857421875" VISIBILITY="1" RADIUS="0.25" POSITION_X="7.2755562174285755" POSITION_Y="2.368454539998956" MEAN_INTENSITY_CH1="583.7857878928961" POSITION_Z="0.0" MAX_INTENSITY_CH1="1735.1304931640625" />
        <Spot ID="22424" name="ID22424" STD_INTENSITY_CH1="940.5180106265823" QUALITY="193.17141723632812" POSITION_T="4.35" MIN_INTENSITY_CH1="500.80712890625" TOTAL_INTENSITY_CH1="281822.4253540039" CONTRAST_CH1="0.5114942132980572" SNR_CH1="1.5721100818889302" FRAME="5" MEDIAN_INTENSITY_CH1="2196.587646484375" VISIBILITY="1" RADIUS="0.25" POSITION_X="6.056030919953002" POSITION_Y="2.8968347065750386" MEAN_INTENSITY_CH1="2184.6699639845265" POSITION_Z="0.0" MAX_INTENSITY_CH1="4265.21044921875" />
        <Spot ID="22425" name="ID22425" STD_INTENSITY_CH1="1102.2564834887073" QUALITY="217.85003662109375" POSITION_T="4.35" MIN_INTENSITY_CH1="336.08380126953125" TOTAL_INTENSITY_CH1="217020.0803527832" CONTRAST_CH1="0.5390739497239889" SNR_CH1="1.0691691063288316" FRAME="5" MEDIAN_INTENSITY_CH1="1256.4193115234375" VISIBILITY="1" RADIUS="0.25" POSITION_X="6.948650399529372" POSITION_Y="2.9768458942674947" MEAN_INTENSITY_CH1="1682.3262042851413" POSITION_Z="0.0" MAX_INTENSITY_CH1="4357.61328125" />
        <Spot ID="22426" name="ID22426" STD_INTENSITY_CH1="284.7275243004512" QUALITY="56.35395812988281" POSITION_T="4.35" MIN_INTENSITY_CH1="137.67442321777344" TOTAL_INTENSITY_CH1="74522.66139221191" CONTRAST_CH1="0.3659621178952593" SNR_CH1="1.0871680147962073" FRAME="5" MEDIAN_INTENSITY_CH1="510.1972351074219" VISIBILITY="1" RADIUS="0.25" POSITION_X="6.124126035003194" POSITION_Y="3.9139534812342287" MEAN_INTENSITY_CH1="577.6950495520304" POSITION_Z="0.0" MAX_INTENSITY_CH1="1370.998046875" />
        <Spot ID="22427" name="ID22427" STD_INTENSITY_CH1="711.517304374389" QUALITY="184.760009765625" POSITION_T="4.35" MIN_INTENSITY_CH1="522.6043701171875" TOTAL_INTENSITY_CH1="287359.9792480469" CONTRAST_CH1="0.3805358594500916" SNR_CH1="1.7259531333640332" FRAME="5" MEDIAN_INTENSITY_CH1="2208.642578125" VISIBILITY="1" RADIUS="0.25" POSITION_X="8.437103964357727" POSITION_Y="4.007217285185695" MEAN_INTENSITY_CH1="2227.5967383569528" POSITION_Z="0.0" MAX_INTENSITY_CH1="3474.595703125" />
        <Spot ID="22428" name="ID22428" STD_INTENSITY_CH1="1355.214447879976" QUALITY="326.88629150390625" POSITION_T="4.35" MIN_INTENSITY_CH1="575.5234375" TOTAL_INTENSITY_CH1="330394.7292480469" CONTRAST_CH1="0.6416489039172869" SNR_CH1="1.4773471153039552" FRAME="5" MEDIAN_INTENSITY_CH1="2368.760009765625" VISIBILITY="1" RADIUS="0.25" POSITION_X="7.294247616505701" POSITION_Y="4.117966397084757" MEAN_INTENSITY_CH1="2561.1994515352467" POSITION_Z="0.0" MAX_INTENSITY_CH1="5485.87060546875" />
        <Spot ID="22429" name="ID22429" STD_INTENSITY_CH1="747.7137263506055" QUALITY="140.49972534179688" POSITION_T="4.35" MIN_INTENSITY_CH1="589.5265502929688" TOTAL_INTENSITY_CH1="248097.6498413086" CONTRAST_CH1="0.24045490353229065" SNR_CH1="0.9971953393528833" FRAME="5" MEDIAN_INTENSITY_CH1="1862.6732177734375" VISIBILITY="1" RADIUS="0.25" POSITION_X="8.52541899852078" POSITION_Y="4.410751194772254" MEAN_INTENSITY_CH1="1923.2375956690585" POSITION_Z="0.0" MAX_INTENSITY_CH1="3818.598388671875" />
        <Spot ID="22430" name="ID22430" STD_INTENSITY_CH1="782.5887082748404" QUALITY="130.47039794921875" POSITION_T="4.35" MIN_INTENSITY_CH1="261.3041687011719" TOTAL_INTENSITY_CH1="134520.6986694336" CONTRAST_CH1="0.37930569532566083" SNR_CH1="0.7328661396405244" FRAME="5" MEDIAN_INTENSITY_CH1="727.6915283203125" VISIBILITY="1" RADIUS="0.25" POSITION_X="6.035630596804585" POSITION_Y="4.606466448358463" MEAN_INTENSITY_CH1="1042.7961137165396" POSITION_Z="0.0" MAX_INTENSITY_CH1="3351.3955078125" />
        <Spot ID="22431" name="ID22431" STD_INTENSITY_CH1="463.72147103334584" QUALITY="65.32962036132812" POSITION_T="4.35" MIN_INTENSITY_CH1="308.5997009277344" TOTAL_INTENSITY_CH1="102071.92010498047" CONTRAST_CH1="0.19948613213320868" SNR_CH1="0.5675535487669668" FRAME="5" MEDIAN_INTENSITY_CH1="634.4500122070312" VISIBILITY="1" RADIUS="0.25" POSITION_X="7.026000927328125" POSITION_Y="4.9023282368624335" MEAN_INTENSITY_CH1="791.2551946122518" POSITION_Z="0.0" MAX_INTENSITY_CH1="2244.28271484375" />
        <Spot ID="22432" name="ID22432" STD_INTENSITY_CH1="492.0745802804309" QUALITY="92.3922119140625" POSITION_T="4.35" MIN_INTENSITY_CH1="305.0702819824219" TOTAL_INTENSITY_CH1="132806.46807861328" CONTRAST_CH1="0.3538412205455378" SNR_CH1="1.0936271242620712" FRAME="5" MEDIAN_INTENSITY_CH1="943.1650390625" VISIBILITY="1" RADIUS="0.25" POSITION_X="3.877152413667365" POSITION_Y="5.071923097739611" MEAN_INTENSITY_CH1="1029.5075044853747" POSITION_Z="0.0" MAX_INTENSITY_CH1="2539.621337890625" />
        <Spot ID="22433" name="ID22433" STD_INTENSITY_CH1="875.586583603272" QUALITY="164.84190368652344" POSITION_T="4.35" MIN_INTENSITY_CH1="624.8800048828125" TOTAL_INTENSITY_CH1="279072.5068359375" CONTRAST_CH1="0.3635837960686077" SNR_CH1="1.31759193700499" FRAME="5" MEDIAN_INTENSITY_CH1="2191.447998046875" VISIBILITY="1" RADIUS="0.25" POSITION_X="8.606630269297701" POSITION_Y="5.057926860873443" MEAN_INTENSITY_CH1="2163.352766170058" POSITION_Z="0.0" MAX_INTENSITY_CH1="3933.170166015625" />
        <Spot ID="22434" name="ID22434" STD_INTENSITY_CH1="864.4967655467757" QUALITY="112.44638061523438" POSITION_T="4.35" MIN_INTENSITY_CH1="288.7900390625" TOTAL_INTENSITY_CH1="177811.98861694336" CONTRAST_CH1="0.1937910840213912" SNR_CH1="0.517658575345735" FRAME="5" MEDIAN_INTENSITY_CH1="1102.6197509765625" VISIBILITY="1" RADIUS="0.25" POSITION_X="8.145407141022224" POSITION_Y="5.10979126784423" MEAN_INTENSITY_CH1="1378.3875086584758" POSITION_Z="0.0" MAX_INTENSITY_CH1="3291.593505859375" />
        <Spot ID="22435" name="ID22435" STD_INTENSITY_CH1="882.4092193298854" QUALITY="151.391845703125" POSITION_T="4.35" MIN_INTENSITY_CH1="286.63140869140625" TOTAL_INTENSITY_CH1="186473.14193725586" CONTRAST_CH1="0.3264754813222657" SNR_CH1="0.8063765335639654" FRAME="5" MEDIAN_INTENSITY_CH1="1264.1494140625" VISIBILITY="1" RADIUS="0.25" POSITION_X="2.704854851737133" POSITION_Y="5.156648136704732" MEAN_INTENSITY_CH1="1445.5282320717506" POSITION_Z="0.0" MAX_INTENSITY_CH1="3712.969970703125" />
        <Spot ID="22436" name="ID22436" STD_INTENSITY_CH1="758.2418723151428" QUALITY="118.84720611572266" POSITION_T="4.35" MIN_INTENSITY_CH1="255.33621215820312" TOTAL_INTENSITY_CH1="149243.2737121582" CONTRAST_CH1="0.32212070253066516" SNR_CH1="0.7434894672257389" FRAME="5" MEDIAN_INTENSITY_CH1="985.0913696289062" VISIBILITY="1" RADIUS="0.25" POSITION_X="6.191405498777208" POSITION_Y="5.124588260315405" MEAN_INTENSITY_CH1="1156.9246024198308" POSITION_Z="0.0" MAX_INTENSITY_CH1="3017.700439453125" />
        <Spot ID="22437" name="ID22437" STD_INTENSITY_CH1="568.3630289825865" QUALITY="100.7658920288086" POSITION_T="4.35" MIN_INTENSITY_CH1="342.7102966308594" TOTAL_INTENSITY_CH1="137271.40365600586" CONTRAST_CH1="0.3020201059657034" SNR_CH1="0.8685857593121028" FRAME="5" MEDIAN_INTENSITY_CH1="869.8260498046875" VISIBILITY="1" RADIUS="0.25" POSITION_X="7.520650974604495" POSITION_Y="5.140812473084347" MEAN_INTENSITY_CH1="1064.119408186092" POSITION_Z="0.0" MAX_INTENSITY_CH1="2597.53564453125" />
        <Spot ID="22438" name="ID22438" STD_INTENSITY_CH1="561.7001054457929" QUALITY="92.48875427246094" POSITION_T="4.35" MIN_INTENSITY_CH1="405.8252868652344" TOTAL_INTENSITY_CH1="151640.46389770508" CONTRAST_CH1="0.28108354349962245" SNR_CH1="0.9183513141296685" FRAME="5" MEDIAN_INTENSITY_CH1="1067.9129638671875" VISIBILITY="1" RADIUS="0.25" POSITION_X="4.574519186522017" POSITION_Y="5.2472236941023995" MEAN_INTENSITY_CH1="1175.5074720752334" POSITION_Z="0.0" MAX_INTENSITY_CH1="2569.64501953125" />
        <Spot ID="22439" name="ID22439" STD_INTENSITY_CH1="878.3527136038873" QUALITY="132.83099365234375" POSITION_T="4.35" MIN_INTENSITY_CH1="174.83795166015625" TOTAL_INTENSITY_CH1="155272.3564453125" CONTRAST_CH1="0.33297937199910094" SNR_CH1="0.6846354504754908" FRAME="5" MEDIAN_INTENSITY_CH1="928.453369140625" VISIBILITY="1" RADIUS="0.25" POSITION_X="2.2683881529897616" POSITION_Y="5.358314790317739" MEAN_INTENSITY_CH1="1203.6616778706398" POSITION_Z="0.0" MAX_INTENSITY_CH1="3532.384521484375" />
        <Spot ID="22440" name="ID22440" STD_INTENSITY_CH1="737.627036574777" QUALITY="123.97705078125" POSITION_T="4.35" MIN_INTENSITY_CH1="347.4673156738281" TOTAL_INTENSITY_CH1="179130.5433959961" CONTRAST_CH1="0.28567947431318247" SNR_CH1="0.8366030229258715" FRAME="5" MEDIAN_INTENSITY_CH1="1210.642578125" VISIBILITY="1" RADIUS="0.25" POSITION_X="5.138524651511059" POSITION_Y="5.612488358591061" MEAN_INTENSITY_CH1="1388.6088635348538" POSITION_Z="0.0" MAX_INTENSITY_CH1="3135.904052734375" />
        <Spot ID="22441" name="ID22441" STD_INTENSITY_CH1="890.1605824028835" QUALITY="128.25210571289062" POSITION_T="4.35" MIN_INTENSITY_CH1="377.4305419921875" TOTAL_INTENSITY_CH1="173736.98904418945" CONTRAST_CH1="0.23969906025436286" SNR_CH1="0.5850786845035456" FRAME="5" MEDIAN_INTENSITY_CH1="1005.8311767578125" VISIBILITY="1" RADIUS="0.25" POSITION_X="2.7062650357040883" POSITION_Y="5.723968784876109" MEAN_INTENSITY_CH1="1346.7983646836387" POSITION_Z="0.0" MAX_INTENSITY_CH1="3820.006591796875" />
        <Spot ID="22442" name="ID22442" STD_INTENSITY_CH1="943.5193856531171" QUALITY="221.70838928222656" POSITION_T="4.35" MIN_INTENSITY_CH1="512.9550170898438" TOTAL_INTENSITY_CH1="265119.4526977539" CONTRAST_CH1="0.5160089170471212" SNR_CH1="1.4828134036306804" FRAME="5" MEDIAN_INTENSITY_CH1="1970.5057373046875" VISIBILITY="1" RADIUS="0.25" POSITION_X="4.083198603710115" POSITION_Y="5.762978433680161" MEAN_INTENSITY_CH1="2055.1895557965418" POSITION_Z="0.0" MAX_INTENSITY_CH1="3963.165771484375" />
        <Spot ID="22443" name="ID22443" STD_INTENSITY_CH1="1116.678733897709" QUALITY="214.26495361328125" POSITION_T="4.35" MIN_INTENSITY_CH1="379.2751159667969" TOTAL_INTENSITY_CH1="218339.00094604492" CONTRAST_CH1="0.5180448621686251" SNR_CH1="1.034489586354736" FRAME="5" MEDIAN_INTENSITY_CH1="1372.76171875" VISIBILITY="1" RADIUS="0.25" POSITION_X="6.359541308104015" POSITION_Y="5.756615696188869" MEAN_INTENSITY_CH1="1692.5503949305808" POSITION_Z="0.0" MAX_INTENSITY_CH1="4940.61328125" />
        <Spot ID="22444" name="ID22444" STD_INTENSITY_CH1="729.7288820877912" QUALITY="108.57521057128906" POSITION_T="4.35" MIN_INTENSITY_CH1="417.6122741699219" TOTAL_INTENSITY_CH1="194601.01666259766" CONTRAST_CH1="0.21443521940735344" SNR_CH1="0.7300382537262898" FRAME="5" MEDIAN_INTENSITY_CH1="1287.7626953125" VISIBILITY="1" RADIUS="0.25" POSITION_X="5.32853550135055" POSITION_Y="5.847099722579327" MEAN_INTENSITY_CH1="1508.5350128883545" POSITION_Z="0.0" MAX_INTENSITY_CH1="3394.095458984375" />
        <Spot ID="22445" name="ID22445" STD_INTENSITY_CH1="439.7960785218032" QUALITY="104.35609436035156" POSITION_T="4.35" MIN_INTENSITY_CH1="432.1551208496094" TOTAL_INTENSITY_CH1="167580.52081298828" CONTRAST_CH1="0.36851255881371164" SNR_CH1="1.5908014360622227" FRAME="5" MEDIAN_INTENSITY_CH1="1309.371826171875" VISIBILITY="1" RADIUS="0.25" POSITION_X="7.347018086791465" POSITION_Y="6.019513358766828" MEAN_INTENSITY_CH1="1299.0738047518469" POSITION_Z="0.0" MAX_INTENSITY_CH1="2202.720458984375" />
        <Spot ID="22446" name="ID22446" STD_INTENSITY_CH1="525.155769382432" QUALITY="75.6312255859375" POSITION_T="4.35" MIN_INTENSITY_CH1="452.5151672363281" TOTAL_INTENSITY_CH1="140594.67239379883" CONTRAST_CH1="0.1722909873120801" SNR_CH1="0.6100257142327925" FRAME="5" MEDIAN_INTENSITY_CH1="978.4268798828125" VISIBILITY="1" RADIUS="0.25" POSITION_X="3.1324009519269644" POSITION_Y="6.028511154853871" MEAN_INTENSITY_CH1="1089.8811813472776" POSITION_Z="0.0" MAX_INTENSITY_CH1="2495.8486328125" />
        <Spot ID="22447" name="ID22447" STD_INTENSITY_CH1="1572.4151207937791" QUALITY="325.4522399902344" POSITION_T="4.35" MIN_INTENSITY_CH1="432.09661865234375" TOTAL_INTENSITY_CH1="370984.3227844238" CONTRAST_CH1="0.5120631685129065" SNR_CH1="1.2387459160392014" FRAME="5" MEDIAN_INTENSITY_CH1="2706.026611328125" VISIBILITY="1" RADIUS="0.25" POSITION_X="5.553342406865942" POSITION_Y="6.43812895652685" MEAN_INTENSITY_CH1="2875.8474634451472" POSITION_Z="0.0" MAX_INTENSITY_CH1="6662.78466796875" />
        <Spot ID="22448" name="ID22448" STD_INTENSITY_CH1="399.95081581691943" QUALITY="104.12173461914062" POSITION_T="4.35" MIN_INTENSITY_CH1="382.9898681640625" TOTAL_INTENSITY_CH1="148295.94772338867" CONTRAST_CH1="0.44716965140131765" SNR_CH1="1.7762981232070352" FRAME="5" MEDIAN_INTENSITY_CH1="1110.765625" VISIBILITY="1" RADIUS="0.25" POSITION_X="8.363132477867488" POSITION_Y="6.4783945050953635" MEAN_INTENSITY_CH1="1149.5809901037883" POSITION_Z="0.0" MAX_INTENSITY_CH1="2009.587890625" />
        <Spot ID="22449" name="ID22449" STD_INTENSITY_CH1="563.4167659614326" QUALITY="130.24806213378906" POSITION_T="4.35" MIN_INTENSITY_CH1="368.5811462402344" TOTAL_INTENSITY_CH1="189642.57147216797" CONTRAST_CH1="0.4665590829240355" SNR_CH1="1.6601733541209487" FRAME="5" MEDIAN_INTENSITY_CH1="1460.962890625" VISIBILITY="1" RADIUS="0.25" POSITION_X="2.777714736024489" POSITION_Y="6.679577091290882" MEAN_INTENSITY_CH1="1470.0974532726202" POSITION_Z="0.0" MAX_INTENSITY_CH1="2897.9189453125" />
        <Spot ID="22450" name="ID22450" STD_INTENSITY_CH1="359.02664166764873" QUALITY="61.52397155761719" POSITION_T="4.35" MIN_INTENSITY_CH1="403.7395935058594" TOTAL_INTENSITY_CH1="120749.49301147461" CONTRAST_CH1="0.24456655977222877" SNR_CH1="1.0246554902157328" FRAME="5" MEDIAN_INTENSITY_CH1="880.3507690429688" VISIBILITY="1" RADIUS="0.25" POSITION_X="6.888330664366656" POSITION_Y="6.676141801756678" MEAN_INTENSITY_CH1="936.0425814842994" POSITION_Z="0.0" MAX_INTENSITY_CH1="1767.012451171875" />
        <Spot ID="22451" name="ID22451" STD_INTENSITY_CH1="689.5021452354804" QUALITY="103.60758209228516" POSITION_T="4.35" MIN_INTENSITY_CH1="345.51458740234375" TOTAL_INTENSITY_CH1="148667.71911621094" CONTRAST_CH1="0.25853509273264286" SNR_CH1="0.6867133865426976" FRAME="5" MEDIAN_INTENSITY_CH1="932.5059814453125" VISIBILITY="1" RADIUS="0.25" POSITION_X="4.044296930089684" POSITION_Y="6.726672535575835" MEAN_INTENSITY_CH1="1152.462938885356" POSITION_Z="0.0" MAX_INTENSITY_CH1="2789.9560546875" />
        <Spot ID="22452" name="ID22452" STD_INTENSITY_CH1="847.5101829918939" QUALITY="158.790771484375" POSITION_T="4.35" MIN_INTENSITY_CH1="433.95361328125" TOTAL_INTENSITY_CH1="222657.53512573242" CONTRAST_CH1="0.3218524484342902" SNR_CH1="0.9917600151516094" FRAME="5" MEDIAN_INTENSITY_CH1="1615.363037109375" VISIBILITY="1" RADIUS="0.25" POSITION_X="3.5206460450727595" POSITION_Y="6.8433228587346635" MEAN_INTENSITY_CH1="1726.0274040754448" POSITION_Z="0.0" MAX_INTENSITY_CH1="4010.800537109375" />
        <Spot ID="22453" name="ID22453" STD_INTENSITY_CH1="993.1937103297921" QUALITY="183.66900634765625" POSITION_T="4.35" MIN_INTENSITY_CH1="401.568359375" TOTAL_INTENSITY_CH1="260997.1217956543" CONTRAST_CH1="0.33754866571661213" SNR_CH1="1.0281792760787163" FRAME="5" MEDIAN_INTENSITY_CH1="2034.6494140625" VISIBILITY="1" RADIUS="0.25" POSITION_X="7.86011480484047" POSITION_Y="7.1797992980149035" MEAN_INTENSITY_CH1="2023.2335022918935" POSITION_Z="0.0" MAX_INTENSITY_CH1="4269.49755859375" />
        <Spot ID="22454" name="ID22454" STD_INTENSITY_CH1="846.4915508132126" QUALITY="177.66038513183594" POSITION_T="4.35" MIN_INTENSITY_CH1="557.4810180664062" TOTAL_INTENSITY_CH1="227727.31018066406" CONTRAST_CH1="0.40515374830228773" SNR_CH1="1.2026210166610827" FRAME="5" MEDIAN_INTENSITY_CH1="1633.263916015625" VISIBILITY="1" RADIUS="0.25" POSITION_X="6.4153702886082895" POSITION_Y="7.206590213532983" MEAN_INTENSITY_CH1="1765.327985896621" POSITION_Z="0.0" MAX_INTENSITY_CH1="3608.72216796875" />
        <Spot ID="22455" name="ID22455" STD_INTENSITY_CH1="434.03207378181037" QUALITY="79.15377044677734" POSITION_T="4.35" MIN_INTENSITY_CH1="170.2502899169922" TOTAL_INTENSITY_CH1="88801.20947265625" CONTRAST_CH1="0.41102027323755363" SNR_CH1="0.923990130504329" FRAME="5" MEDIAN_INTENSITY_CH1="559.2052612304688" VISIBILITY="1" RADIUS="0.25" POSITION_X="4.926990600937644" POSITION_Y="7.338243431871374" MEAN_INTENSITY_CH1="688.3814687802811" POSITION_Z="0.0" MAX_INTENSITY_CH1="1914.4130859375" />
        <Spot ID="22456" name="ID22456" STD_INTENSITY_CH1="538.1301440979703" QUALITY="97.79508209228516" POSITION_T="4.35" MIN_INTENSITY_CH1="383.86358642578125" TOTAL_INTENSITY_CH1="152332.9812927246" CONTRAST_CH1="0.3222908358803093" SNR_CH1="1.0697144821875055" FRAME="5" MEDIAN_INTENSITY_CH1="1123.229736328125" VISIBILITY="1" RADIUS="0.25" POSITION_X="4.191442997026129" POSITION_Y="7.388214104609307" MEAN_INTENSITY_CH1="1180.8758239746094" POSITION_Z="0.0" MAX_INTENSITY_CH1="2616.653076171875" />
        <Spot ID="22457" name="ID22457" STD_INTENSITY_CH1="577.2954889972382" QUALITY="95.29133605957031" POSITION_T="4.35" MIN_INTENSITY_CH1="273.4071960449219" TOTAL_INTENSITY_CH1="128508.66204833984" CONTRAST_CH1="0.281329015585488" SNR_CH1="0.7577542645029067" FRAME="5" MEDIAN_INTENSITY_CH1="849.5572509765625" VISIBILITY="1" RADIUS="0.25" POSITION_X="3.4616422299495238" POSITION_Y="7.670792931299745" MEAN_INTENSITY_CH1="996.1911786693012" POSITION_Z="0.0" MAX_INTENSITY_CH1="2597.349365234375" />
        <Spot ID="22458" name="ID22458" STD_INTENSITY_CH1="796.0121825235475" QUALITY="132.14190673828125" POSITION_T="4.35" MIN_INTENSITY_CH1="643.5764770507812" TOTAL_INTENSITY_CH1="231860.73651123047" CONTRAST_CH1="0.19255406721302115" SNR_CH1="0.7291592684182463" FRAME="5" MEDIAN_INTENSITY_CH1="1592.3504638671875" VISIBILITY="1" RADIUS="0.25" POSITION_X="6.727553432748468" POSITION_Y="7.661647276173067" MEAN_INTENSITY_CH1="1797.3700504746546" POSITION_Z="0.0" MAX_INTENSITY_CH1="3746.482666015625" />
        <Spot ID="22459" name="ID22459" STD_INTENSITY_CH1="639.7161697421411" QUALITY="115.93085479736328" POSITION_T="4.35" MIN_INTENSITY_CH1="348.4927062988281" TOTAL_INTENSITY_CH1="148948.1681213379" CONTRAST_CH1="0.35352934293870036" SNR_CH1="0.9428571835239875" FRAME="5" MEDIAN_INTENSITY_CH1="1018.2705078125" VISIBILITY="1" RADIUS="0.25" POSITION_X="5.576093091449588" POSITION_Y="7.9485024377018085" MEAN_INTENSITY_CH1="1154.6369621809138" POSITION_Z="0.0" MAX_INTENSITY_CH1="2717.85302734375" />
        <Spot ID="22460" name="ID22460" STD_INTENSITY_CH1="719.7449935777162" QUALITY="74.09837341308594" POSITION_T="4.35" MIN_INTENSITY_CH1="287.10247802734375" TOTAL_INTENSITY_CH1="158549.03784179688" CONTRAST_CH1="0.08200271091638217" SNR_CH1="0.25883625320650056" FRAME="5" MEDIAN_INTENSITY_CH1="980.0042114257812" VISIBILITY="1" RADIUS="0.25" POSITION_X="6.333354508636999" POSITION_Y="7.9328252327728315" MEAN_INTENSITY_CH1="1229.0623088511384" POSITION_Z="0.0" MAX_INTENSITY_CH1="3152.1748046875" />
        <Spot ID="22461" name="ID22461" STD_INTENSITY_CH1="653.3159635599185" QUALITY="122.21316528320312" POSITION_T="4.35" MIN_INTENSITY_CH1="475.054443359375" TOTAL_INTENSITY_CH1="190784.08325195312" CONTRAST_CH1="0.35198573352549856" SNR_CH1="1.178723948052049" FRAME="5" MEDIAN_INTENSITY_CH1="1421.5572509765625" VISIBILITY="1" RADIUS="0.25" POSITION_X="4.584104018498838" POSITION_Y="8.156436383064177" MEAN_INTENSITY_CH1="1478.9463817980863" POSITION_Z="0.0" MAX_INTENSITY_CH1="3173.405029296875" />
        <Spot ID="22462" name="ID22462" STD_INTENSITY_CH1="879.0930225674141" QUALITY="147.71237182617188" POSITION_T="4.35" MIN_INTENSITY_CH1="510.26861572265625" TOTAL_INTENSITY_CH1="207542.2723388672" CONTRAST_CH1="0.23623733684800394" SNR_CH1="0.6994532650933827" FRAME="5" MEDIAN_INTENSITY_CH1="1359.2835693359375" VISIBILITY="1" RADIUS="0.25" POSITION_X="6.736187640294957" POSITION_Y="8.227357804806276" MEAN_INTENSITY_CH1="1608.8548243323037" POSITION_Z="0.0" MAX_INTENSITY_CH1="3848.30908203125" />
        <Spot ID="22463" name="ID22463" STD_INTENSITY_CH1="1057.4206331166272" QUALITY="265.52557373046875" POSITION_T="4.35" MIN_INTENSITY_CH1="751.289794921875" TOTAL_INTENSITY_CH1="328805.4057006836" CONTRAST_CH1="0.4967406188970995" SNR_CH1="1.599980107576054" FRAME="5" MEDIAN_INTENSITY_CH1="2481.699951171875" VISIBILITY="1" RADIUS="0.25" POSITION_X="4.8214955094545395" POSITION_Y="8.847978528728396" MEAN_INTENSITY_CH1="2548.8791139587865" POSITION_Z="0.0" MAX_INTENSITY_CH1="4750.99267578125" />
        <Spot ID="22464" name="ID22464" STD_INTENSITY_CH1="1215.487613116599" QUALITY="224.36265563964844" POSITION_T="4.35" MIN_INTENSITY_CH1="456.25201416015625" TOTAL_INTENSITY_CH1="303079.32803344727" CONTRAST_CH1="0.3611491157540845" SNR_CH1="1.0257154901387047" FRAME="5" MEDIAN_INTENSITY_CH1="2256.651123046875" VISIBILITY="1" RADIUS="0.25" POSITION_X="6.083619083625583" POSITION_Y="8.86273818684427" MEAN_INTENSITY_CH1="2349.452155298041" POSITION_Z="0.0" MAX_INTENSITY_CH1="5301.71728515625" />
        <Spot ID="22465" name="ID22465" STD_INTENSITY_CH1="669.5998835344927" QUALITY="144.87106323242188" POSITION_T="4.35" MIN_INTENSITY_CH1="732.4452514648438" TOTAL_INTENSITY_CH1="255909.5433959961" CONTRAST_CH1="0.2966443581452513" SNR_CH1="1.3555845676695117" FRAME="5" MEDIAN_INTENSITY_CH1="1983.64453125" VISIBILITY="1" RADIUS="0.25" POSITION_X="6.423862470459605" POSITION_Y="9.285875921389552" MEAN_INTENSITY_CH1="1983.794910046482" POSITION_Z="0.0" MAX_INTENSITY_CH1="3328.055908203125" />
        <Spot ID="22466" name="ID22466" STD_INTENSITY_CH1="349.9332519241233" QUALITY="65.81526947021484" POSITION_T="4.35" MIN_INTENSITY_CH1="114.72404479980469" TOTAL_INTENSITY_CH1="68492.34015655518" CONTRAST_CH1="0.4905090950130574" SNR_CH1="0.998641274137337" FRAME="5" MEDIAN_INTENSITY_CH1="404.89678955078125" VISIBILITY="1" RADIUS="0.25" POSITION_X="7.216423313839357" POSITION_Y="9.386934410170827" MEAN_INTENSITY_CH1="530.9483733066293" POSITION_Z="0.0" MAX_INTENSITY_CH1="1607.45166015625" />
        <Spot ID="22467" name="ID22467" STD_INTENSITY_CH1="1347.4952400182942" QUALITY="219.29067993164062" POSITION_T="4.35" MIN_INTENSITY_CH1="388.38848876953125" TOTAL_INTENSITY_CH1="243486.83892822266" CONTRAST_CH1="0.4118079545878856" SNR_CH1="0.8171610238513355" FRAME="5" MEDIAN_INTENSITY_CH1="1420.6046142578125" VISIBILITY="1" RADIUS="0.25" POSITION_X="5.210546784576433" POSITION_Y="9.492892076043947" MEAN_INTENSITY_CH1="1887.494875412579" POSITION_Z="0.0" MAX_INTENSITY_CH1="5450.49609375" />
        <Spot ID="22468" name="ID22468" STD_INTENSITY_CH1="898.929087192242" QUALITY="142.1731719970703" POSITION_T="4.35" MIN_INTENSITY_CH1="467.2027893066406" TOTAL_INTENSITY_CH1="228764.43505859375" CONTRAST_CH1="0.23006081071975862" SNR_CH1="0.7379372326381566" FRAME="5" MEDIAN_INTENSITY_CH1="1667.336669921875" VISIBILITY="1" RADIUS="0.25" POSITION_X="5.751097756050521" POSITION_Y="9.6053153715157" MEAN_INTENSITY_CH1="1773.3677136325095" POSITION_Z="0.0" MAX_INTENSITY_CH1="3955.677001953125" />
        <Spot ID="22469" name="ID22469" STD_INTENSITY_CH1="949.5354099099459" QUALITY="184.86920166015625" POSITION_T="4.35" MIN_INTENSITY_CH1="156.83848571777344" TOTAL_INTENSITY_CH1="164572.51293945312" CONTRAST_CH1="0.6390818080070377" SNR_CH1="1.047712791047928" FRAME="5" MEDIAN_INTENSITY_CH1="924.8750610351562" VISIBILITY="1" RADIUS="0.25" POSITION_X="5.899706597011302" POSITION_Y="10.30106007912529" MEAN_INTENSITY_CH1="1275.755914259327" POSITION_Z="0.0" MAX_INTENSITY_CH1="3667.7978515625" />
      </SpotsInFrame>
      <SpotsInFrame frame="6">
        <Spot ID="23064" name="ID23064" STD_INTENSITY_CH1="560.5078923530692" QUALITY="101.18822479248047" POSITION_T="5.22" MIN_INTENSITY_CH1="274.8930969238281" TOTAL_INTENSITY_CH1="132800.74560546875" CONTRAST_CH1="0.32397131574355337" SNR_CH1="0.8988496428588427" FRAME="6" MEDIAN_INTENSITY_CH1="853.8530883789062" VISIBILITY="1" RADIUS="0.25" POSITION_X="6.045347211170664" POSITION_Y="1.6623983917099887" MEAN_INTENSITY_CH1="1029.46314422844" POSITION_Z="0.0" MAX_INTENSITY_CH1="2602.199462890625" />
        <Spot ID="23065" name="ID23065" STD_INTENSITY_CH1="641.4101848176358" QUALITY="109.90576934814453" POSITION_T="5.22" MIN_INTENSITY_CH1="215.7199249267578" TOTAL_INTENSITY_CH1="132937.2891845703" CONTRAST_CH1="0.3353804120272081" SNR_CH1="0.8070193437290988" FRAME="6" MEDIAN_INTENSITY_CH1="863.74267578125" VISIBILITY="1" RADIUS="0.25" POSITION_X="5.524140921542866" POSITION_Y="1.8824949538170868" MEAN_INTENSITY_CH1="1030.521621585816" POSITION_Z="0.0" MAX_INTENSITY_CH1="2646.179931640625" />
        <Spot ID="23066" name="ID23066" STD_INTENSITY_CH1="564.5637642706355" QUALITY="99.50538635253906" POSITION_T="5.22" MIN_INTENSITY_CH1="37.834224700927734" TOTAL_INTENSITY_CH1="81782.09126663208" CONTRAST_CH1="0.6419191783730953" SNR_CH1="0.8780395378803554" FRAME="6" MEDIAN_INTENSITY_CH1="405.81195068359375" VISIBILITY="1" RADIUS="0.25" POSITION_X="7.290999223552263" POSITION_Y="2.364386189604508" MEAN_INTENSITY_CH1="633.9696997413338" POSITION_Z="0.0" MAX_INTENSITY_CH1="2334.64599609375" />
        <Spot ID="23067" name="ID23067" STD_INTENSITY_CH1="710.5612399176008" QUALITY="102.93970489501953" POSITION_T="5.22" MIN_INTENSITY_CH1="186.65765380859375" TOTAL_INTENSITY_CH1="112619.13671875" CONTRAST_CH1="0.2617942050284386" SNR_CH1="0.5098265708936993" FRAME="6" MEDIAN_INTENSITY_CH1="546.8867797851562" VISIBILITY="1" RADIUS="0.25" POSITION_X="5.677912195634385" POSITION_Y="2.384061329268501" MEAN_INTENSITY_CH1="873.0165637112403" POSITION_Z="0.0" MAX_INTENSITY_CH1="3086.015869140625" />
        <Spot ID="23068" name="ID23068" STD_INTENSITY_CH1="852.0466649398358" QUALITY="235.57952880859375" POSITION_T="5.22" MIN_INTENSITY_CH1="704.0610961914062" TOTAL_INTENSITY_CH1="331617.6018676758" CONTRAST_CH1="0.5686859142315804" SNR_CH1="2.187514564658828" FRAME="6" MEDIAN_INTENSITY_CH1="2694.154541015625" VISIBILITY="1" RADIUS="0.25" POSITION_X="6.157841926350368" POSITION_Y="2.9678793992390653" MEAN_INTENSITY_CH1="2570.6790842455484" POSITION_Z="0.0" MAX_INTENSITY_CH1="3942.4169921875" />
        <Spot ID="23069" name="ID23069" STD_INTENSITY_CH1="953.3000360522803" QUALITY="166.60159301757812" POSITION_T="5.22" MIN_INTENSITY_CH1="206.4845733642578" TOTAL_INTENSITY_CH1="184741.6390838623" CONTRAST_CH1="0.4751863590640466" SNR_CH1="0.967815438502096" FRAME="6" MEDIAN_INTENSITY_CH1="1279.4493408203125" VISIBILITY="1" RADIUS="0.25" POSITION_X="6.966817695534161" POSITION_Y="2.98895959995126" MEAN_INTENSITY_CH1="1432.105729332266" POSITION_Z="0.0" MAX_INTENSITY_CH1="3725.759033203125" />
        <Spot ID="23070" name="ID23070" STD_INTENSITY_CH1="539.4362989906768" QUALITY="58.88536071777344" POSITION_T="5.22" MIN_INTENSITY_CH1="234.0208282470703" TOTAL_INTENSITY_CH1="100122.4751739502" CONTRAST_CH1="0.0692168942763491" SNR_CH1="0.18628504557092393" FRAME="6" MEDIAN_INTENSITY_CH1="546.435791015625" VISIBILITY="1" RADIUS="0.25" POSITION_X="6.96028710351762" POSITION_Y="3.530799095649486" MEAN_INTENSITY_CH1="776.1432184027149" POSITION_Z="0.0" MAX_INTENSITY_CH1="2464.514892578125" />
        <Spot ID="23071" name="ID23071" STD_INTENSITY_CH1="542.564849855471" QUALITY="109.80204010009766" POSITION_T="5.22" MIN_INTENSITY_CH1="307.6484069824219" TOTAL_INTENSITY_CH1="133947.0746459961" CONTRAST_CH1="0.4703819568685073" SNR_CH1="1.2244536601941607" FRAME="6" MEDIAN_INTENSITY_CH1="915.8170776367188" VISIBILITY="1" RADIUS="0.25" POSITION_X="6.174571097154152" POSITION_Y="3.9507099360758624" MEAN_INTENSITY_CH1="1038.3494158604346" POSITION_Z="0.0" MAX_INTENSITY_CH1="2280.970947265625" />
        <Spot ID="23072" name="ID23072" STD_INTENSITY_CH1="1072.9091787085092" QUALITY="250.16455078125" POSITION_T="5.22" MIN_INTENSITY_CH1="792.5697631835938" TOTAL_INTENSITY_CH1="330794.0110473633" CONTRAST_CH1="0.4189055862435873" SNR_CH1="1.4112294021401346" FRAME="6" MEDIAN_INTENSITY_CH1="2473.615966796875" VISIBILITY="1" RADIUS="0.25" POSITION_X="8.404623302199818" POSITION_Y="4.057366628830947" MEAN_INTENSITY_CH1="2564.294659281887" POSITION_Z="0.0" MAX_INTENSITY_CH1="5309.77001953125" />
        <Spot ID="23073" name="ID23073" STD_INTENSITY_CH1="1017.4665484895726" QUALITY="292.74951171875" POSITION_T="5.22" MIN_INTENSITY_CH1="921.9295654296875" TOTAL_INTENSITY_CH1="346889.0805053711" CONTRAST_CH1="0.596861198435178" SNR_CH1="1.9756815909082088" FRAME="6" MEDIAN_INTENSITY_CH1="2623.280029296875" VISIBILITY="1" RADIUS="0.25" POSITION_X="7.282536397260966" POSITION_Y="4.097353356139367" MEAN_INTENSITY_CH1="2689.0626395765194" POSITION_Z="0.0" MAX_INTENSITY_CH1="4649.986328125" />
        <Spot ID="23074" name="ID23074" STD_INTENSITY_CH1="1033.4403232958389" QUALITY="167.19052124023438" POSITION_T="5.22" MIN_INTENSITY_CH1="600.9437255859375" TOTAL_INTENSITY_CH1="269493.01934814453" CONTRAST_CH1="0.27444562489198426" SNR_CH1="0.870637569095693" FRAME="6" MEDIAN_INTENSITY_CH1="1922.120361328125" VISIBILITY="1" RADIUS="0.25" POSITION_X="8.522797950011338" POSITION_Y="4.415258138385234" MEAN_INTENSITY_CH1="2089.0931732414306" POSITION_Z="0.0" MAX_INTENSITY_CH1="4558.28271484375" />
        <Spot ID="23075" name="ID23075" STD_INTENSITY_CH1="613.621254400288" QUALITY="91.51007843017578" POSITION_T="5.22" MIN_INTENSITY_CH1="307.0330810546875" TOTAL_INTENSITY_CH1="126464.89791870117" CONTRAST_CH1="0.18967979572034077" SNR_CH1="0.5094491901810844" FRAME="6" MEDIAN_INTENSITY_CH1="758.9867553710938" VISIBILITY="1" RADIUS="0.25" POSITION_X="6.096931706260203" POSITION_Y="4.627225149212885" MEAN_INTENSITY_CH1="980.3480458814047" POSITION_Z="0.0" MAX_INTENSITY_CH1="2817.59375" />
        <Spot ID="23076" name="ID23076" STD_INTENSITY_CH1="403.675393007755" QUALITY="55.98178482055664" POSITION_T="5.22" MIN_INTENSITY_CH1="219.5380096435547" TOTAL_INTENSITY_CH1="99916.07691955566" CONTRAST_CH1="0.21035804121902688" SNR_CH1="0.6669428800290136" FRAME="6" MEDIAN_INTENSITY_CH1="651.6599731445312" VISIBILITY="1" RADIUS="0.25" POSITION_X="7.1329970590768195" POSITION_Y="4.92869154221773" MEAN_INTENSITY_CH1="774.5432319345399" POSITION_Z="0.0" MAX_INTENSITY_CH1="1750.134521484375" />
        <Spot ID="23077" name="ID23077" STD_INTENSITY_CH1="853.850212798504" QUALITY="121.45186614990234" POSITION_T="5.22" MIN_INTENSITY_CH1="347.73565673828125" TOTAL_INTENSITY_CH1="204974.00817871094" CONTRAST_CH1="0.2077061644500192" SNR_CH1="0.6400965566918345" FRAME="6" MEDIAN_INTENSITY_CH1="1446.007568359375" VISIBILITY="1" RADIUS="0.25" POSITION_X="8.257944932942516" POSITION_Y="5.032687511654189" MEAN_INTENSITY_CH1="1588.9457998349678" POSITION_Z="0.0" MAX_INTENSITY_CH1="3669.022705078125" />
        <Spot ID="23078" name="ID23078" STD_INTENSITY_CH1="489.5600567053218" QUALITY="82.5122299194336" POSITION_T="5.22" MIN_INTENSITY_CH1="222.9264373779297" TOTAL_INTENSITY_CH1="101709.0932006836" CONTRAST_CH1="0.33137971239804115" SNR_CH1="0.801711425769891" FRAME="6" MEDIAN_INTENSITY_CH1="634.322509765625" VISIBILITY="1" RADIUS="0.25" POSITION_X="3.912203170016114" POSITION_Y="5.051342226827456" MEAN_INTENSITY_CH1="788.4425829510354" POSITION_Z="0.0" MAX_INTENSITY_CH1="2105.27099609375" />
        <Spot ID="23079" name="ID23079" STD_INTENSITY_CH1="880.2190964963478" QUALITY="151.48907470703125" POSITION_T="5.22" MIN_INTENSITY_CH1="329.5922546386719" TOTAL_INTENSITY_CH1="187848.50201416016" CONTRAST_CH1="0.3955999968047886" SNR_CH1="0.9378914024388074" FRAME="6" MEDIAN_INTENSITY_CH1="1226.720947265625" VISIBILITY="1" RADIUS="0.25" POSITION_X="6.14993821946356" POSITION_Y="5.120795629398126" MEAN_INTENSITY_CH1="1456.1899380942648" POSITION_Z="0.0" MAX_INTENSITY_CH1="3587.765869140625" />
        <Spot ID="23080" name="ID23080" STD_INTENSITY_CH1="361.6657503419817" QUALITY="57.90596389770508" POSITION_T="5.22" MIN_INTENSITY_CH1="320.41009521484375" TOTAL_INTENSITY_CH1="115499.00744628906" CONTRAST_CH1="0.23562917452849366" SNR_CH1="0.9441740549044473" FRAME="6" MEDIAN_INTENSITY_CH1="887.4810791015625" VISIBILITY="1" RADIUS="0.25" POSITION_X="7.552384061988496" POSITION_Y="5.102251352813878" MEAN_INTENSITY_CH1="895.3411429944891" POSITION_Z="0.0" MAX_INTENSITY_CH1="1614.9754638671875" />
        <Spot ID="23081" name="ID23081" STD_INTENSITY_CH1="803.0114549794234" QUALITY="145.15345764160156" POSITION_T="5.22" MIN_INTENSITY_CH1="428.7316589355469" TOTAL_INTENSITY_CH1="174415.19372558594" CONTRAST_CH1="0.3367162588038159" SNR_CH1="0.8482575159463748" FRAME="6" MEDIAN_INTENSITY_CH1="1103.9620361328125" VISIBILITY="1" RADIUS="0.25" POSITION_X="2.706833613053577" POSITION_Y="5.147127004175466" MEAN_INTENSITY_CH1="1352.055765314619" POSITION_Z="0.0" MAX_INTENSITY_CH1="3551.959228515625" />
        <Spot ID="23082" name="ID23082" STD_INTENSITY_CH1="924.6445208052106" QUALITY="197.48797607421875" POSITION_T="5.22" MIN_INTENSITY_CH1="410.998291015625" TOTAL_INTENSITY_CH1="257863.81881713867" CONTRAST_CH1="0.4332678743355501" SNR_CH1="1.3070283772253304" FRAME="6" MEDIAN_INTENSITY_CH1="1886.329833984375" VISIBILITY="1" RADIUS="0.25" POSITION_X="8.657861026380933" POSITION_Y="5.1855688010595475" MEAN_INTENSITY_CH1="1998.9443319158038" POSITION_Z="0.0" MAX_INTENSITY_CH1="3921.149658203125" />
        <Spot ID="23083" name="ID23083" STD_INTENSITY_CH1="948.3878954312167" QUALITY="164.0616912841797" POSITION_T="5.22" MIN_INTENSITY_CH1="315.5995178222656" TOTAL_INTENSITY_CH1="194542.96060180664" CONTRAST_CH1="0.37811940824254037" SNR_CH1="0.8725934012057989" FRAME="6" MEDIAN_INTENSITY_CH1="1267.1268310546875" VISIBILITY="1" RADIUS="0.25" POSITION_X="4.637615031689613" POSITION_Y="5.233574531053315" MEAN_INTENSITY_CH1="1508.0849659054775" POSITION_Z="0.0" MAX_INTENSITY_CH1="3844.13134765625" />
        <Spot ID="23084" name="ID23084" STD_INTENSITY_CH1="674.3346911209472" QUALITY="112.2503662109375" POSITION_T="5.22" MIN_INTENSITY_CH1="180.75050354003906" TOTAL_INTENSITY_CH1="132154.52200317383" CONTRAST_CH1="0.4198982548432917" SNR_CH1="0.8985322209159663" FRAME="6" MEDIAN_INTENSITY_CH1="844.2137451171875" VISIBILITY="1" RADIUS="0.25" POSITION_X="2.181774674475171" POSITION_Y="5.350217590452325" MEAN_INTENSITY_CH1="1024.453658939332" POSITION_Z="0.0" MAX_INTENSITY_CH1="2715.794921875" />
        <Spot ID="23085" name="ID23085" STD_INTENSITY_CH1="865.8195245926591" QUALITY="123.62348175048828" POSITION_T="5.22" MIN_INTENSITY_CH1="262.8525390625" TOTAL_INTENSITY_CH1="155154.79315185547" CONTRAST_CH1="0.23121502661876417" SNR_CH1="0.5217473536963297" FRAME="6" MEDIAN_INTENSITY_CH1="887.8886108398438" VISIBILITY="1" RADIUS="0.25" POSITION_X="5.13050318522879" POSITION_Y="5.550964368168166" MEAN_INTENSITY_CH1="1202.7503345105076" POSITION_Z="0.0" MAX_INTENSITY_CH1="3895.539794921875" />
        <Spot ID="23086" name="ID23086" STD_INTENSITY_CH1="944.4260356451961" QUALITY="143.83453369140625" POSITION_T="5.22" MIN_INTENSITY_CH1="321.25445556640625" TOTAL_INTENSITY_CH1="170440.6622619629" CONTRAST_CH1="0.2745666202296426" SNR_CH1="0.6027410143219187" FRAME="6" MEDIAN_INTENSITY_CH1="905.59619140625" VISIBILITY="1" RADIUS="0.25" POSITION_X="2.654071668328562" POSITION_Y="5.724717255352086" MEAN_INTENSITY_CH1="1321.245443891185" POSITION_Z="0.0" MAX_INTENSITY_CH1="4040.3388671875" />
        <Spot ID="23087" name="ID23087" STD_INTENSITY_CH1="1237.3663770053065" QUALITY="253.63909912109375" POSITION_T="5.22" MIN_INTENSITY_CH1="448.4417724609375" TOTAL_INTENSITY_CH1="273934.71060180664" CONTRAST_CH1="0.48491636996212595" SNR_CH1="1.1208665036298702" FRAME="6" MEDIAN_INTENSITY_CH1="1902.8624267578125" VISIBILITY="1" RADIUS="0.25" POSITION_X="4.0641796085612425" POSITION_Y="5.7433864281521965" MEAN_INTENSITY_CH1="2123.524888386098" POSITION_Z="0.0" MAX_INTENSITY_CH1="4995.98681640625" />
        <Spot ID="23088" name="ID23088" STD_INTENSITY_CH1="842.1991074721807" QUALITY="154.94151306152344" POSITION_T="5.22" MIN_INTENSITY_CH1="298.59722900390625" TOTAL_INTENSITY_CH1="192553.19384765625" CONTRAST_CH1="0.4041324574295245" SNR_CH1="1.0202154317138556" FRAME="6" MEDIAN_INTENSITY_CH1="1240.69384765625" VISIBILITY="1" RADIUS="0.25" POSITION_X="6.342199297064852" POSITION_Y="5.715668615475071" MEAN_INTENSITY_CH1="1492.6604174236913" POSITION_Z="0.0" MAX_INTENSITY_CH1="3602.340576171875" />
        <Spot ID="23089" name="ID23089" STD_INTENSITY_CH1="779.2518687099645" QUALITY="94.97218322753906" POSITION_T="5.22" MIN_INTENSITY_CH1="438.7647399902344" TOTAL_INTENSITY_CH1="172729.50619506836" CONTRAST_CH1="0.06894674555136633" SNR_CH1="0.22165966180139376" FRAME="6" MEDIAN_INTENSITY_CH1="1069.8289794921875" VISIBILITY="1" RADIUS="0.25" POSITION_X="5.405660440771219" POSITION_Y="5.892810330467275" MEAN_INTENSITY_CH1="1338.9884201168093" POSITION_Z="0.0" MAX_INTENSITY_CH1="3548.19677734375" />
        <Spot ID="23090" name="ID23090" STD_INTENSITY_CH1="347.6522941776309" QUALITY="50.89164733886719" POSITION_T="5.22" MIN_INTENSITY_CH1="211.76165771484375" TOTAL_INTENSITY_CH1="101215.08297729492" CONTRAST_CH1="0.17525673396674568" SNR_CH1="0.6731043340618105" FRAME="6" MEDIAN_INTENSITY_CH1="792.9774780273438" VISIBILITY="1" RADIUS="0.25" POSITION_X="8.077631215976549" POSITION_Y="5.9230922250124" MEAN_INTENSITY_CH1="784.6130463356193" POSITION_Z="0.0" MAX_INTENSITY_CH1="1652.5361328125" />
        <Spot ID="23091" name="ID23091" STD_INTENSITY_CH1="545.1493512192297" QUALITY="116.87508392333984" POSITION_T="5.22" MIN_INTENSITY_CH1="417.47216796875" TOTAL_INTENSITY_CH1="170581.96209716797" CONTRAST_CH1="0.3569212077527556" SNR_CH1="1.276073279957348" FRAME="6" MEDIAN_INTENSITY_CH1="1271.1708984375" VISIBILITY="1" RADIUS="0.25" POSITION_X="7.39303334132138" POSITION_Y="6.0100653935944885" MEAN_INTENSITY_CH1="1322.3407914509148" POSITION_Z="0.0" MAX_INTENSITY_CH1="2636.402587890625" />
        <Spot ID="23092" name="ID23092" STD_INTENSITY_CH1="549.1270564884289" QUALITY="72.96627044677734" POSITION_T="5.22" MIN_INTENSITY_CH1="403.8318786621094" TOTAL_INTENSITY_CH1="135252.33770751953" CONTRAST_CH1="0.15474656773009532" SNR_CH1="0.5117367044437936" FRAME="6" MEDIAN_INTENSITY_CH1="906.1970825195312" VISIBILITY="1" RADIUS="0.25" POSITION_X="3.0779637138706937" POSITION_Y="6.037321424140271" MEAN_INTENSITY_CH1="1048.467734166818" POSITION_Z="0.0" MAX_INTENSITY_CH1="2454.796142578125" />
        <Spot ID="23093" name="ID23093" STD_INTENSITY_CH1="638.8087294175647" QUALITY="61.86688995361328" POSITION_T="5.22" MIN_INTENSITY_CH1="450.57110595703125" TOTAL_INTENSITY_CH1="165001.94229125977" CONTRAST_CH1="0.0376673461363123" SNR_CH1="0.14536684750444584" FRAME="6" MEDIAN_INTENSITY_CH1="1084.614501953125" VISIBILITY="1" RADIUS="0.25" POSITION_X="5.995176233719854" POSITION_Y="6.11663807631347" MEAN_INTENSITY_CH1="1279.0848239632542" POSITION_Z="0.0" MAX_INTENSITY_CH1="2958.949462890625" />
        <Spot ID="23094" name="ID23094" STD_INTENSITY_CH1="1545.1933378004392" QUALITY="308.43896484375" POSITION_T="5.22" MIN_INTENSITY_CH1="490.2252502441406" TOTAL_INTENSITY_CH1="336744.1747741699" CONTRAST_CH1="0.46124792351892474" SNR_CH1="1.0665176992680134" FRAME="6" MEDIAN_INTENSITY_CH1="2319.432373046875" VISIBILITY="1" RADIUS="0.25" POSITION_X="5.57068328406269" POSITION_Y="6.425400982220019" MEAN_INTENSITY_CH1="2610.419959489689" POSITION_Z="0.0" MAX_INTENSITY_CH1="6349.3642578125" />
        <Spot ID="23095" name="ID23095" STD_INTENSITY_CH1="711.1812543057596" QUALITY="134.23345947265625" POSITION_T="5.22" MIN_INTENSITY_CH1="353.50213623046875" TOTAL_INTENSITY_CH1="152998.47579956055" CONTRAST_CH1="0.39716543527871334" SNR_CH1="0.9481361411650523" FRAME="6" MEDIAN_INTENSITY_CH1="954.801513671875" VISIBILITY="1" RADIUS="0.25" POSITION_X="8.364601914812086" POSITION_Y="6.503323118511755" MEAN_INTENSITY_CH1="1186.0346961206242" POSITION_Z="0.0" MAX_INTENSITY_CH1="3258.39501953125" />
        <Spot ID="23096" name="ID23096" STD_INTENSITY_CH1="580.5715839145166" QUALITY="123.29942321777344" POSITION_T="5.22" MIN_INTENSITY_CH1="442.7612609863281" TOTAL_INTENSITY_CH1="169543.94958496094" CONTRAST_CH1="0.3845052693097473" SNR_CH1="1.2574029899420525" FRAME="6" MEDIAN_INTENSITY_CH1="1236.302734375" VISIBILITY="1" RADIUS="0.25" POSITION_X="2.798450680569388" POSITION_Y="6.55095154746908" MEAN_INTENSITY_CH1="1314.294182829154" POSITION_Z="0.0" MAX_INTENSITY_CH1="2768.095458984375" />
        <Spot ID="23097" name="ID23097" STD_INTENSITY_CH1="338.0272748244794" QUALITY="52.99365234375" POSITION_T="5.22" MIN_INTENSITY_CH1="453.22589111328125" TOTAL_INTENSITY_CH1="129729.00802612305" CONTRAST_CH1="0.19749975988697424" SNR_CH1="0.9813338406013519" FRAME="6" MEDIAN_INTENSITY_CH1="1002.6715087890625" VISIBILITY="1" RADIUS="0.25" POSITION_X="6.908603547231408" POSITION_Y="6.6637869351637775" MEAN_INTENSITY_CH1="1005.6512250087055" POSITION_Z="0.0" MAX_INTENSITY_CH1="1693.88232421875" />
        <Spot ID="23098" name="ID23098" STD_INTENSITY_CH1="549.5879710338352" QUALITY="83.36959075927734" POSITION_T="5.22" MIN_INTENSITY_CH1="292.2795104980469" TOTAL_INTENSITY_CH1="124665.4289855957" CONTRAST_CH1="0.21209234037538685" SNR_CH1="0.6153729190807141" FRAME="6" MEDIAN_INTENSITY_CH1="798.589599609375" VISIBILITY="1" RADIUS="0.25" POSITION_X="4.077105288596145" POSITION_Y="6.723287697217578" MEAN_INTENSITY_CH1="966.3986743069436" POSITION_Z="0.0" MAX_INTENSITY_CH1="2486.400146484375" />
        <Spot ID="23099" name="ID23099" STD_INTENSITY_CH1="576.0450802090526" QUALITY="107.74664306640625" POSITION_T="5.22" MIN_INTENSITY_CH1="305.7301940917969" TOTAL_INTENSITY_CH1="124020.16806030273" CONTRAST_CH1="0.4000445335123381" SNR_CH1="0.9537677185968385" FRAME="6" MEDIAN_INTENSITY_CH1="758.1030883789062" VISIBILITY="1" RADIUS="0.25" POSITION_X="4.7329908357281285" POSITION_Y="6.712124172860417" MEAN_INTENSITY_CH1="961.3966516302538" POSITION_Z="0.0" MAX_INTENSITY_CH1="2475.84228515625" />
        <Spot ID="23100" name="ID23100" STD_INTENSITY_CH1="826.5264538583217" QUALITY="152.18182373046875" POSITION_T="5.22" MIN_INTENSITY_CH1="431.13787841796875" TOTAL_INTENSITY_CH1="195096.21514892578" CONTRAST_CH1="0.33010624219845197" SNR_CH1="0.908238225928586" FRAME="6" MEDIAN_INTENSITY_CH1="1299.0997314453125" VISIBILITY="1" RADIUS="0.25" POSITION_X="3.5848213049501974" POSITION_Y="6.849295341690008" MEAN_INTENSITY_CH1="1512.373760844386" POSITION_Z="0.0" MAX_INTENSITY_CH1="3751.89013671875" />
        <Spot ID="23101" name="ID23101" STD_INTENSITY_CH1="560.244563880821" QUALITY="77.73829650878906" POSITION_T="5.22" MIN_INTENSITY_CH1="468.73455810546875" TOTAL_INTENSITY_CH1="159408.427734375" CONTRAST_CH1="0.16383943991614972" SNR_CH1="0.6210110054533179" FRAME="6" MEDIAN_INTENSITY_CH1="1113.7508544921875" VISIBILITY="1" RADIUS="0.25" POSITION_X="3.276669623352196" POSITION_Y="7.1074162357757285" MEAN_INTENSITY_CH1="1235.7242460029072" POSITION_Z="0.0" MAX_INTENSITY_CH1="2528.158203125" />
        <Spot ID="23102" name="ID23102" STD_INTENSITY_CH1="1405.2538302087214" QUALITY="227.74452209472656" POSITION_T="5.22" MIN_INTENSITY_CH1="330.46435546875" TOTAL_INTENSITY_CH1="291961.26553344727" CONTRAST_CH1="0.40208996380713546" SNR_CH1="0.9237577558221793" FRAME="6" MEDIAN_INTENSITY_CH1="2131.83447265625" VISIBILITY="1" RADIUS="0.25" POSITION_X="7.812307454569626" POSITION_Y="7.106731689652832" MEAN_INTENSITY_CH1="2263.2656242902885" POSITION_Z="0.0" MAX_INTENSITY_CH1="4926.951171875" />
        <Spot ID="23103" name="ID23103" STD_INTENSITY_CH1="625.697409245161" QUALITY="105.5794906616211" POSITION_T="5.22" MIN_INTENSITY_CH1="365.7035827636719" TOTAL_INTENSITY_CH1="167406.4871520996" CONTRAST_CH1="0.27784745275331063" SNR_CH1="0.9019357885360308" FRAME="6" MEDIAN_INTENSITY_CH1="1172.0712890625" VISIBILITY="1" RADIUS="0.25" POSITION_X="6.376419423530156" POSITION_Y="7.188976362355029" MEAN_INTENSITY_CH1="1297.7247066054235" POSITION_Z="0.0" MAX_INTENSITY_CH1="2681.05029296875" />
        <Spot ID="23104" name="ID23104" STD_INTENSITY_CH1="419.08454423066854" QUALITY="64.7447280883789" POSITION_T="5.22" MIN_INTENSITY_CH1="238.5155029296875" TOTAL_INTENSITY_CH1="81854.14657592773" CONTRAST_CH1="0.2826575971960006" SNR_CH1="0.6673124857010451" FRAME="6" MEDIAN_INTENSITY_CH1="435.3238830566406" VISIBILITY="1" RADIUS="0.25" POSITION_X="4.984183527990408" POSITION_Y="7.290812020021196" MEAN_INTENSITY_CH1="634.5282680304477" POSITION_Z="0.0" MAX_INTENSITY_CH1="1949.0947265625" />
        <Spot ID="23105" name="ID23105" STD_INTENSITY_CH1="541.8477353189661" QUALITY="80.11485290527344" POSITION_T="5.22" MIN_INTENSITY_CH1="335.424560546875" TOTAL_INTENSITY_CH1="130005.71765136719" CONTRAST_CH1="0.2010490777300229" SNR_CH1="0.6226827101319279" FRAME="6" MEDIAN_INTENSITY_CH1="843.8519287109375" VISIBILITY="1" RADIUS="0.25" POSITION_X="4.30032495387095" POSITION_Y="7.398618103241071" MEAN_INTENSITY_CH1="1007.7962608633117" POSITION_Z="0.0" MAX_INTENSITY_CH1="2634.43505859375" />
        <Spot ID="23106" name="ID23106" STD_INTENSITY_CH1="475.32593026019634" QUALITY="68.93559265136719" POSITION_T="5.22" MIN_INTENSITY_CH1="335.4919128417969" TOTAL_INTENSITY_CH1="132253.91278076172" CONTRAST_CH1="0.14923229324349763" SNR_CH1="0.5601602663359389" FRAME="6" MEDIAN_INTENSITY_CH1="902.3067626953125" VISIBILITY="1" RADIUS="0.25" POSITION_X="3.934906608325672" POSITION_Y="7.531531817952357" MEAN_INTENSITY_CH1="1025.2241300834241" POSITION_Z="0.0" MAX_INTENSITY_CH1="2250.308837890625" />
        <Spot ID="23107" name="ID23107" STD_INTENSITY_CH1="512.9235913778438" QUALITY="81.67847442626953" POSITION_T="5.22" MIN_INTENSITY_CH1="293.22607421875" TOTAL_INTENSITY_CH1="116056.99432373047" CONTRAST_CH1="0.24465076364094526" SNR_CH1="0.6895376677444909" FRAME="6" MEDIAN_INTENSITY_CH1="713.988525390625" VISIBILITY="1" RADIUS="0.25" POSITION_X="3.4006636749602337" POSITION_Y="7.6297409068466395" MEAN_INTENSITY_CH1="899.6666226645772" POSITION_Z="0.0" MAX_INTENSITY_CH1="2313.77001953125" />
        <Spot ID="23108" name="ID23108" STD_INTENSITY_CH1="858.3617754881029" QUALITY="134.29141235351562" POSITION_T="5.22" MIN_INTENSITY_CH1="548.5390014648438" TOTAL_INTENSITY_CH1="214556.7137451172" CONTRAST_CH1="0.20628957728338335" SNR_CH1="0.6627316859212737" FRAME="6" MEDIAN_INTENSITY_CH1="1496.2913818359375" VISIBILITY="1" RADIUS="0.25" POSITION_X="6.708350853954244" POSITION_Y="7.655249984678169" MEAN_INTENSITY_CH1="1663.2303391094358" POSITION_Z="0.0" MAX_INTENSITY_CH1="3945.261474609375" />
        <Spot ID="23109" name="ID23109" STD_INTENSITY_CH1="672.3590933486162" QUALITY="142.9750213623047" POSITION_T="5.22" MIN_INTENSITY_CH1="401.39678955078125" TOTAL_INTENSITY_CH1="169575.87719726562" CONTRAST_CH1="0.4350741864877403" SNR_CH1="1.1854740152254486" FRAME="6" MEDIAN_INTENSITY_CH1="1117.396728515625" VISIBILITY="1" RADIUS="0.25" POSITION_X="5.531446055539563" POSITION_Y="7.923323941566076" MEAN_INTENSITY_CH1="1314.5416836997333" POSITION_Z="0.0" MAX_INTENSITY_CH1="3049.261962890625" />
        <Spot ID="23110" name="ID23110" STD_INTENSITY_CH1="750.1764331741002" QUALITY="122.77381896972656" POSITION_T="5.22" MIN_INTENSITY_CH1="385.58502197265625" TOTAL_INTENSITY_CH1="191721.02365112305" CONTRAST_CH1="0.3079933687521667" SNR_CH1="0.9330016927169756" FRAME="6" MEDIAN_INTENSITY_CH1="1402.86962890625" VISIBILITY="1" RADIUS="0.25" POSITION_X="4.6629074256509755" POSITION_Y="8.189041161409712" MEAN_INTENSITY_CH1="1486.2094856676206" POSITION_Z="0.0" MAX_INTENSITY_CH1="3513.392822265625" />
        <Spot ID="23111" name="ID23111" STD_INTENSITY_CH1="1103.142334400484" QUALITY="167.59739685058594" POSITION_T="5.22" MIN_INTENSITY_CH1="364.1358642578125" TOTAL_INTENSITY_CH1="197794.53051757812" CONTRAST_CH1="0.27090138438503103" SNR_CH1="0.5925464269732077" FRAME="6" MEDIAN_INTENSITY_CH1="1071.1671142578125" VISIBILITY="1" RADIUS="0.25" POSITION_X="6.732168860192424" POSITION_Y="8.202671695690748" MEAN_INTENSITY_CH1="1533.2909342447915" POSITION_Z="0.0" MAX_INTENSITY_CH1="4723.92822265625" />
        <Spot ID="23112" name="ID23112" STD_INTENSITY_CH1="632.1853524727464" QUALITY="118.99471282958984" POSITION_T="5.22" MIN_INTENSITY_CH1="457.2928771972656" TOTAL_INTENSITY_CH1="222217.98251342773" CONTRAST_CH1="0.32034333938596155" SNR_CH1="1.322220469210789" FRAME="6" MEDIAN_INTENSITY_CH1="1766.59228515625" VISIBILITY="1" RADIUS="0.25" POSITION_X="6.181707705953017" POSITION_Y="8.675498447944731" MEAN_INTENSITY_CH1="1722.6200194839357" POSITION_Z="0.0" MAX_INTENSITY_CH1="3091.931884765625" />
        <Spot ID="23113" name="ID23113" STD_INTENSITY_CH1="1022.9458475162603" QUALITY="238.2102813720703" POSITION_T="5.22" MIN_INTENSITY_CH1="756.620361328125" TOTAL_INTENSITY_CH1="329453.2201538086" CONTRAST_CH1="0.3947295580004269" SNR_CH1="1.413159042728482" FRAME="6" MEDIAN_INTENSITY_CH1="2434.401611328125" VISIBILITY="1" RADIUS="0.25" POSITION_X="4.833452760301779" POSITION_Y="8.860189463518337" MEAN_INTENSITY_CH1="2553.900931424873" POSITION_Z="0.0" MAX_INTENSITY_CH1="4940.134765625" />
        <Spot ID="23114" name="ID23114" STD_INTENSITY_CH1="863.8729019133555" QUALITY="187.3536376953125" POSITION_T="5.22" MIN_INTENSITY_CH1="407.29254150390625" TOTAL_INTENSITY_CH1="261570.23403930664" CONTRAST_CH1="0.39154277411880034" SNR_CH1="1.32087405021645" FRAME="6" MEDIAN_INTENSITY_CH1="1923.2960205078125" VISIBILITY="1" RADIUS="0.25" POSITION_X="6.451642439369271" POSITION_Y="9.319290562008192" MEAN_INTENSITY_CH1="2027.6762328628429" POSITION_Z="0.0" MAX_INTENSITY_CH1="3793.6630859375" />
        <Spot ID="23115" name="ID23115" STD_INTENSITY_CH1="404.36306826874636" QUALITY="76.54261779785156" POSITION_T="5.22" MIN_INTENSITY_CH1="119.31790924072266" TOTAL_INTENSITY_CH1="73936.36005401611" CONTRAST_CH1="0.555874436283284" SNR_CH1="1.012812435429499" FRAME="6" MEDIAN_INTENSITY_CH1="415.3373718261719" VISIBILITY="1" RADIUS="0.25" POSITION_X="7.2031552768934" POSITION_Y="9.35563375029288" MEAN_INTENSITY_CH1="573.1500779381095" POSITION_Z="0.0" MAX_INTENSITY_CH1="1762.7723388671875" />
        <Spot ID="23116" name="ID23116" STD_INTENSITY_CH1="1292.6767916278675" QUALITY="209.2540283203125" POSITION_T="5.22" MIN_INTENSITY_CH1="316.7063903808594" TOTAL_INTENSITY_CH1="239141.07940673828" CONTRAST_CH1="0.35809297972609444" SNR_CH1="0.7562594622267882" FRAME="6" MEDIAN_INTENSITY_CH1="1501.010009765625" VISIBILITY="1" RADIUS="0.25" POSITION_X="5.240713843486405" POSITION_Y="9.495588766362774" MEAN_INTENSITY_CH1="1853.8068171064983" POSITION_Z="0.0" MAX_INTENSITY_CH1="5238.96142578125" />
        <Spot ID="23117" name="ID23117" STD_INTENSITY_CH1="739.7066599122523" QUALITY="129.01214599609375" POSITION_T="5.22" MIN_INTENSITY_CH1="496.7707824707031" TOTAL_INTENSITY_CH1="253185.42422485352" CONTRAST_CH1="0.22235812843992214" SNR_CH1="0.9653259954666411" FRAME="6" MEDIAN_INTENSITY_CH1="1931.40869140625" VISIBILITY="1" RADIUS="0.25" POSITION_X="5.807584130197335" POSITION_Y="9.56750981430066" MEAN_INTENSITY_CH1="1962.6777071694075" POSITION_Z="0.0" MAX_INTENSITY_CH1="3464.66796875" />
        <Spot ID="23118" name="ID23118" STD_INTENSITY_CH1="926.6922997326477" QUALITY="191.6509246826172" POSITION_T="5.22" MIN_INTENSITY_CH1="389.3855895996094" TOTAL_INTENSITY_CH1="194080.37850952148" CONTRAST_CH1="0.5268971355650142" SNR_CH1="1.1204756392239936" FRAME="6" MEDIAN_INTENSITY_CH1="1259.6466064453125" VISIBILITY="1" RADIUS="0.25" POSITION_X="5.923399105574683" POSITION_Y="10.268101828812355" MEAN_INTENSITY_CH1="1504.4990582133448" POSITION_Z="0.0" MAX_INTENSITY_CH1="3874.154052734375" />
      </SpotsInFrame>
      <SpotsInFrame frame="7">
        <Spot ID="22684" name="ID22684" STD_INTENSITY_CH1="402.9151402556445" QUALITY="91.12765502929688" POSITION_T="6.09" MIN_INTENSITY_CH1="520.6216430664062" TOTAL_INTENSITY_CH1="173924.08959960938" CONTRAST_CH1="0.33187144875809005" SNR_CH1="1.6676081891332313" FRAME="7" MEDIAN_INTENSITY_CH1="1396.9080810546875" VISIBILITY="1" RADIUS="0.25" POSITION_X="5.968438684659112" POSITION_Y="1.5181950659849361" MEAN_INTENSITY_CH1="1348.2487565861188" POSITION_Z="0.0" MAX_INTENSITY_CH1="2234.916015625" />
        <Spot ID="22685" name="ID22685" STD_INTENSITY_CH1="645.7357665022358" QUALITY="111.99685668945312" POSITION_T="6.09" MIN_INTENSITY_CH1="348.2012023925781" TOTAL_INTENSITY_CH1="157535.93209838867" CONTRAST_CH1="0.2965289092528515" SNR_CH1="0.8650673191596745" FRAME="7" MEDIAN_INTENSITY_CH1="1113.2335205078125" VISIBILITY="1" RADIUS="0.25" POSITION_X="5.589546452020092" POSITION_Y="1.8687841156116762" MEAN_INTENSITY_CH1="1221.2087759565013" POSITION_Z="0.0" MAX_INTENSITY_CH1="2807.615478515625" />
        <Spot ID="22686" name="ID22686" STD_INTENSITY_CH1="880.157484876703" QUALITY="201.71478271484375" POSITION_T="6.09" MIN_INTENSITY_CH1="430.35504150390625" TOTAL_INTENSITY_CH1="286053.5658569336" CONTRAST_CH1="0.4947868290486377" SNR_CH1="1.6678851141486417" FRAME="7" MEDIAN_INTENSITY_CH1="2292.651611328125" VISIBILITY="1" RADIUS="0.25" POSITION_X="6.1653330949644936" POSITION_Y="2.9646242024736225" MEAN_INTENSITY_CH1="2217.469502766926" POSITION_Z="0.0" MAX_INTENSITY_CH1="3819.53857421875" />
        <Spot ID="22687" name="ID22687" STD_INTENSITY_CH1="832.7615325430843" QUALITY="158.83851623535156" POSITION_T="6.09" MIN_INTENSITY_CH1="336.845458984375" TOTAL_INTENSITY_CH1="183286.09545898438" CONTRAST_CH1="0.40685119524603836" SNR_CH1="0.9868169067321458" FRAME="7" MEDIAN_INTENSITY_CH1="1176.4066162109375" VISIBILITY="1" RADIUS="0.25" POSITION_X="6.943077959508621" POSITION_Y="2.989267607833979" MEAN_INTENSITY_CH1="1420.8224454184833" POSITION_Z="0.0" MAX_INTENSITY_CH1="3346.204833984375" />
        <Spot ID="22688" name="ID22688" STD_INTENSITY_CH1="408.9639703049552" QUALITY="52.0757942199707" POSITION_T="6.09" MIN_INTENSITY_CH1="143.85845947265625" TOTAL_INTENSITY_CH1="86692.02088928223" CONTRAST_CH1="0.14218691139904707" SNR_CH1="0.40912574137766405" FRAME="7" MEDIAN_INTENSITY_CH1="572.4347534179688" VISIBILITY="1" RADIUS="0.25" POSITION_X="7.452825033384618" POSITION_Y="3.1195799240340096" MEAN_INTENSITY_CH1="672.0311696843584" POSITION_Z="0.0" MAX_INTENSITY_CH1="1872.7969970703125" />
        <Spot ID="22689" name="ID22689" STD_INTENSITY_CH1="973.342866066367" QUALITY="182.9143829345703" POSITION_T="6.09" MIN_INTENSITY_CH1="281.44024658203125" TOTAL_INTENSITY_CH1="165939.98623657227" CONTRAST_CH1="0.5758662376380113" SNR_CH1="0.9658901807152094" FRAME="7" MEDIAN_INTENSITY_CH1="896.89697265625" VISIBILITY="1" RADIUS="0.25" POSITION_X="6.179650328211355" POSITION_Y="3.969938673136105" MEAN_INTENSITY_CH1="1286.3564824540488" POSITION_Z="0.0" MAX_INTENSITY_CH1="4110.8779296875" />
        <Spot ID="22690" name="ID22690" STD_INTENSITY_CH1="947.5015212095342" QUALITY="235.33599853515625" POSITION_T="6.09" MIN_INTENSITY_CH1="695.18359375" TOTAL_INTENSITY_CH1="339997.70861816406" CONTRAST_CH1="0.43331191403263475" SNR_CH1="1.681884929243649" FRAME="7" MEDIAN_INTENSITY_CH1="2614.28076171875" VISIBILITY="1" RADIUS="0.25" POSITION_X="8.407857990811506" POSITION_Y="4.050487298337168" MEAN_INTENSITY_CH1="2635.6411520787915" POSITION_Z="0.0" MAX_INTENSITY_CH1="4313.4482421875" />
        <Spot ID="22691" name="ID22691" STD_INTENSITY_CH1="1122.5321564927947" QUALITY="286.3346862792969" POSITION_T="6.09" MIN_INTENSITY_CH1="618.599365234375" TOTAL_INTENSITY_CH1="311550.4577026367" CONTRAST_CH1="0.5985483933162415" SNR_CH1="1.6111774289223184" FRAME="7" MEDIAN_INTENSITY_CH1="2210.850830078125" VISIBILITY="1" RADIUS="0.25" POSITION_X="7.268273369932867" POSITION_Y="4.140888806710371" MEAN_INTENSITY_CH1="2415.119827152222" POSITION_Z="0.0" MAX_INTENSITY_CH1="4714.46826171875" />
        <Spot ID="22692" name="ID22692" STD_INTENSITY_CH1="861.660999502335" QUALITY="126.06759643554688" POSITION_T="6.09" MIN_INTENSITY_CH1="643.8090209960938" TOTAL_INTENSITY_CH1="296411.6027832031" CONTRAST_CH1="0.2702296092657119" SNR_CH1="1.134618211421948" FRAME="7" MEDIAN_INTENSITY_CH1="2282.035888671875" VISIBILITY="1" RADIUS="0.25" POSITION_X="8.484771697306005" POSITION_Y="4.3557572867771235" MEAN_INTENSITY_CH1="2297.7643626604895" POSITION_Z="0.0" MAX_INTENSITY_CH1="4092.614501953125" />
        <Spot ID="22693" name="ID22693" STD_INTENSITY_CH1="693.3078608156659" QUALITY="137.20892333984375" POSITION_T="6.09" MIN_INTENSITY_CH1="332.6936950683594" TOTAL_INTENSITY_CH1="155693.39266967773" CONTRAST_CH1="0.4326500352320434" SNR_CH1="1.0514314710047326" FRAME="7" MEDIAN_INTENSITY_CH1="1017.3678588867188" VISIBILITY="1" RADIUS="0.25" POSITION_X="6.018115662821582" POSITION_Y="4.59436882944484" MEAN_INTENSITY_CH1="1206.9255245711454" POSITION_Z="0.0" MAX_INTENSITY_CH1="2743.491455078125" />
        <Spot ID="22694" name="ID22694" STD_INTENSITY_CH1="452.3496747453672" QUALITY="81.20849609375" POSITION_T="6.09" MIN_INTENSITY_CH1="194.85057067871094" TOTAL_INTENSITY_CH1="122983.36041259766" CONTRAST_CH1="0.28911753234344" SNR_CH1="0.945353577581008" FRAME="7" MEDIAN_INTENSITY_CH1="923.9288940429688" VISIBILITY="1" RADIUS="0.25" POSITION_X="7.127295757723286" POSITION_Y="4.978710961613221" MEAN_INTENSITY_CH1="953.3593830433925" POSITION_Z="0.0" MAX_INTENSITY_CH1="2041.0567626953125" />
        <Spot ID="22695" name="ID22695" STD_INTENSITY_CH1="501.23436127317456" QUALITY="95.70623779296875" POSITION_T="6.09" MIN_INTENSITY_CH1="277.32281494140625" TOTAL_INTENSITY_CH1="118662.11666870117" CONTRAST_CH1="0.37316398568223674" SNR_CH1="0.9974447736870198" FRAME="7" MEDIAN_INTENSITY_CH1="751.6539306640625" VISIBILITY="1" RADIUS="0.25" POSITION_X="3.869898179681323" POSITION_Y="5.056603663369735" MEAN_INTENSITY_CH1="919.8613695248155" POSITION_Z="0.0" MAX_INTENSITY_CH1="2299.132568359375" />
        <Spot ID="22696" name="ID22696" STD_INTENSITY_CH1="817.1497824275758" QUALITY="133.57122802734375" POSITION_T="6.09" MIN_INTENSITY_CH1="230.26890563964844" TOTAL_INTENSITY_CH1="142412.76544189453" CONTRAST_CH1="0.3645764534552383" SNR_CH1="0.7219020559712659" FRAME="7" MEDIAN_INTENSITY_CH1="789.2688598632812" VISIBILITY="1" RADIUS="0.25" POSITION_X="6.181301263025015" POSITION_Y="5.100325679168126" MEAN_INTENSITY_CH1="1103.974925906159" POSITION_Z="0.0" MAX_INTENSITY_CH1="3578.68896484375" />
        <Spot ID="22697" name="ID22697" STD_INTENSITY_CH1="1119.0329964684843" QUALITY="178.87881469726562" POSITION_T="6.09" MIN_INTENSITY_CH1="319.0282897949219" TOTAL_INTENSITY_CH1="236644.1922607422" CONTRAST_CH1="0.29319936316202155" SNR_CH1="0.743345614938684" FRAME="7" MEDIAN_INTENSITY_CH1="1648.2313232421875" VISIBILITY="1" RADIUS="0.25" POSITION_X="8.26108261607833" POSITION_Y="5.082473139618786" MEAN_INTENSITY_CH1="1834.4511027964522" POSITION_Z="0.0" MAX_INTENSITY_CH1="4916.12255859375" />
        <Spot ID="22698" name="ID22698" STD_INTENSITY_CH1="758.6822663158813" QUALITY="145.45347595214844" POSITION_T="6.09" MIN_INTENSITY_CH1="555.4203491210938" TOTAL_INTENSITY_CH1="268310.6654663086" CONTRAST_CH1="0.3525056882195213" SNR_CH1="1.4290430694128162" FRAME="7" MEDIAN_INTENSITY_CH1="2023.2413330078125" VISIBILITY="1" RADIUS="0.25" POSITION_X="8.603454516410485" POSITION_Y="5.1216439102063" MEAN_INTENSITY_CH1="2079.9276392737106" POSITION_Z="0.0" MAX_INTENSITY_CH1="4081.498291015625" />
        <Spot ID="22699" name="ID22699" STD_INTENSITY_CH1="888.0058838760518" QUALITY="180.58221435546875" POSITION_T="6.09" MIN_INTENSITY_CH1="423.24957275390625" TOTAL_INTENSITY_CH1="225301.9321899414" CONTRAST_CH1="0.37353006096096686" SNR_CH1="1.0697363367397823" FRAME="7" MEDIAN_INTENSITY_CH1="1507.2164306640625" VISIBILITY="1" RADIUS="0.25" POSITION_X="2.718763767492229" POSITION_Y="5.191708457964732" MEAN_INTENSITY_CH1="1746.5266061235775" POSITION_Z="0.0" MAX_INTENSITY_CH1="3741.2197265625" />
        <Spot ID="22700" name="ID22700" STD_INTENSITY_CH1="942.8540207025139" QUALITY="168.6883087158203" POSITION_T="6.09" MIN_INTENSITY_CH1="256.3304138183594" TOTAL_INTENSITY_CH1="195218.30346679688" CONTRAST_CH1="0.4378138385500832" SNR_CH1="0.9774694385906592" FRAME="7" MEDIAN_INTENSITY_CH1="1244.470947265625" VISIBILITY="1" RADIUS="0.25" POSITION_X="4.573167219245007" POSITION_Y="5.240665446650376" MEAN_INTENSITY_CH1="1513.3201819131543" POSITION_Z="0.0" MAX_INTENSITY_CH1="3761.236083984375" />
        <Spot ID="22701" name="ID22701" STD_INTENSITY_CH1="441.21159567558624" QUALITY="57.17298889160156" POSITION_T="6.09" MIN_INTENSITY_CH1="300.7352294921875" TOTAL_INTENSITY_CH1="104413.40737915039" CONTRAST_CH1="0.118855130787227" SNR_CH1="0.38975681045682253" FRAME="7" MEDIAN_INTENSITY_CH1="639.119140625" VISIBILITY="1" RADIUS="0.25" POSITION_X="7.612276818539509" POSITION_Y="5.22276943520573" MEAN_INTENSITY_CH1="809.4062587531039" POSITION_Z="0.0" MAX_INTENSITY_CH1="2040.017822265625" />
        <Spot ID="22702" name="ID22702" STD_INTENSITY_CH1="633.4540036837244" QUALITY="86.66646575927734" POSITION_T="6.09" MIN_INTENSITY_CH1="110.94535827636719" TOTAL_INTENSITY_CH1="115960.32301330566" CONTRAST_CH1="0.2701132408994949" SNR_CH1="0.6035844554936282" FRAME="7" MEDIAN_INTENSITY_CH1="703.241455078125" VISIBILITY="1" RADIUS="0.25" POSITION_X="2.229737121723603" POSITION_Y="5.351063729868358" MEAN_INTENSITY_CH1="898.9172326612842" POSITION_Z="0.0" MAX_INTENSITY_CH1="2589.080810546875" />
        <Spot ID="22703" name="ID22703" STD_INTENSITY_CH1="771.5512707083359" QUALITY="105.71247100830078" POSITION_T="6.09" MIN_INTENSITY_CH1="316.85858154296875" TOTAL_INTENSITY_CH1="170862.6876525879" CONTRAST_CH1="0.1673671310416468" SNR_CH1="0.4922496757077728" FRAME="7" MEDIAN_INTENSITY_CH1="1118.9071044921875" VISIBILITY="1" RADIUS="0.25" POSITION_X="2.6997931007275078" POSITION_Y="5.708745510755507" MEAN_INTENSITY_CH1="1324.5169585471929" POSITION_Z="0.0" MAX_INTENSITY_CH1="3314.52880859375" />
        <Spot ID="22704" name="ID22704" STD_INTENSITY_CH1="1015.4769933697534" QUALITY="199.7054443359375" POSITION_T="6.09" MIN_INTENSITY_CH1="283.30621337890625" TOTAL_INTENSITY_CH1="200677.85079956055" CONTRAST_CH1="0.53363012788743" SNR_CH1="1.0660788996414146" FRAME="7" MEDIAN_INTENSITY_CH1="1278.582763671875" VISIBILITY="1" RADIUS="0.25" POSITION_X="6.361618308796289" POSITION_Y="5.744473465071845" MEAN_INTENSITY_CH1="1555.6422542601595" POSITION_Z="0.0" MAX_INTENSITY_CH1="4276.01611328125" />
        <Spot ID="22705" name="ID22705" STD_INTENSITY_CH1="1149.9974213563178" QUALITY="243.41448974609375" POSITION_T="6.09" MIN_INTENSITY_CH1="376.5779724121094" TOTAL_INTENSITY_CH1="271641.94931030273" CONTRAST_CH1="0.5344750548370979" SNR_CH1="1.2755804807200295" FRAME="7" MEDIAN_INTENSITY_CH1="2050.54638671875" VISIBILITY="1" RADIUS="0.25" POSITION_X="4.0502331488746695" POSITION_Y="5.809516832493422" MEAN_INTENSITY_CH1="2105.7515450411065" POSITION_Z="0.0" MAX_INTENSITY_CH1="4506.1611328125" />
        <Spot ID="22706" name="ID22706" STD_INTENSITY_CH1="422.44387799643664" QUALITY="67.9295654296875" POSITION_T="6.09" MIN_INTENSITY_CH1="286.0238342285156" TOTAL_INTENSITY_CH1="98524.3109741211" CONTRAST_CH1="0.2361238137126007" SNR_CH1="0.6907048202769251" FRAME="7" MEDIAN_INTENSITY_CH1="609.677490234375" VISIBILITY="1" RADIUS="0.25" POSITION_X="8.125195260272758" POSITION_Y="5.869464961570667" MEAN_INTENSITY_CH1="763.7543486365979" POSITION_Z="0.0" MAX_INTENSITY_CH1="1954.408935546875" />
        <Spot ID="22707" name="ID22707" STD_INTENSITY_CH1="1044.9495050446355" QUALITY="167.49183654785156" POSITION_T="6.09" MIN_INTENSITY_CH1="442.103271484375" TOTAL_INTENSITY_CH1="228826.14376831055" CONTRAST_CH1="0.29876026511844855" SNR_CH1="0.7809881882296715" FRAME="7" MEDIAN_INTENSITY_CH1="1427.2882080078125" VISIBILITY="1" RADIUS="0.25" POSITION_X="5.300832373621232" POSITION_Y="5.911036780378726" MEAN_INTENSITY_CH1="1773.8460757233377" POSITION_Z="0.0" MAX_INTENSITY_CH1="4617.7548828125" />
        <Spot ID="22708" name="ID22708" STD_INTENSITY_CH1="819.6929656876279" QUALITY="166.22129821777344" POSITION_T="6.09" MIN_INTENSITY_CH1="433.04815673828125" TOTAL_INTENSITY_CH1="197576.4923400879" CONTRAST_CH1="0.4288022941904833" SNR_CH1="1.121525905489585" FRAME="7" MEDIAN_INTENSITY_CH1="1360.4124755859375" VISIBILITY="1" RADIUS="0.25" POSITION_X="7.357261460359247" POSITION_Y="5.995433611798292" MEAN_INTENSITY_CH1="1531.6007158146347" POSITION_Z="0.0" MAX_INTENSITY_CH1="3611.211181640625" />
        <Spot ID="22709" name="ID22709" STD_INTENSITY_CH1="451.43472125450637" QUALITY="66.14694213867188" POSITION_T="6.09" MIN_INTENSITY_CH1="365.86871337890625" TOTAL_INTENSITY_CH1="139157.31973266602" CONTRAST_CH1="0.1492180018142381" SNR_CH1="0.6205405716479678" FRAME="7" MEDIAN_INTENSITY_CH1="1009.229248046875" VISIBILITY="1" RADIUS="0.25" POSITION_X="3.0878761436673328" POSITION_Y="6.064249990705562" MEAN_INTENSITY_CH1="1078.738912656326" POSITION_Z="0.0" MAX_INTENSITY_CH1="2116.649658203125" />
        <Spot ID="22710" name="ID22710" STD_INTENSITY_CH1="1271.6557346289396" QUALITY="283.93316650390625" POSITION_T="6.09" MIN_INTENSITY_CH1="589.51611328125" TOTAL_INTENSITY_CH1="336294.16790771484" CONTRAST_CH1="0.5021503938612816" SNR_CH1="1.370599151722539" FRAME="7" MEDIAN_INTENSITY_CH1="2380.746337890625" VISIBILITY="1" RADIUS="0.25" POSITION_X="5.6163617712296805" POSITION_Y="6.41561670257288" MEAN_INTENSITY_CH1="2606.931534168333" POSITION_Z="0.0" MAX_INTENSITY_CH1="5328.443359375" />
        <Spot ID="22711" name="ID22711" STD_INTENSITY_CH1="517.9107376860227" QUALITY="126.55667114257812" POSITION_T="6.09" MIN_INTENSITY_CH1="543.58984375" TOTAL_INTENSITY_CH1="182107.71990966797" CONTRAST_CH1="0.4499746478626485" SNR_CH1="1.6917701732275805" FRAME="7" MEDIAN_INTENSITY_CH1="1432.5284423828125" VISIBILITY="1" RADIUS="0.25" POSITION_X="8.327180699600412" POSITION_Y="6.504636168233918" MEAN_INTENSITY_CH1="1411.6877512377357" POSITION_Z="0.0" MAX_INTENSITY_CH1="2449.358154296875" />
        <Spot ID="22712" name="ID22712" STD_INTENSITY_CH1="430.88014141025104" QUALITY="90.6016845703125" POSITION_T="6.09" MIN_INTENSITY_CH1="355.7955627441406" TOTAL_INTENSITY_CH1="150929.04248046875" CONTRAST_CH1="0.330007588961291" SNR_CH1="1.3474927329670223" FRAME="7" MEDIAN_INTENSITY_CH1="1176.2640380859375" VISIBILITY="1" RADIUS="0.25" POSITION_X="2.7895469299627056" POSITION_Y="6.530294285685642" MEAN_INTENSITY_CH1="1169.992577367975" POSITION_Z="0.0" MAX_INTENSITY_CH1="2205.941650390625" />
        <Spot ID="22713" name="ID22713" STD_INTENSITY_CH1="561.4198054453507" QUALITY="105.90682220458984" POSITION_T="6.09" MIN_INTENSITY_CH1="350.4134216308594" TOTAL_INTENSITY_CH1="128179.30493164062" CONTRAST_CH1="0.39897831787709154" SNR_CH1="1.0095057096553879" FRAME="7" MEDIAN_INTENSITY_CH1="810.2001342773438" VISIBILITY="1" RADIUS="0.25" POSITION_X="4.730040694440027" POSITION_Y="6.667538835233838" MEAN_INTENSITY_CH1="993.6380227258959" POSITION_Z="0.0" MAX_INTENSITY_CH1="2446.736572265625" />
        <Spot ID="22714" name="ID22714" STD_INTENSITY_CH1="697.3335598740986" QUALITY="100.37903594970703" POSITION_T="6.09" MIN_INTENSITY_CH1="239.97366333007812" TOTAL_INTENSITY_CH1="131727.09797668457" CONTRAST_CH1="0.2194547397128386" SNR_CH1="0.5270527964687639" FRAME="7" MEDIAN_INTENSITY_CH1="801.8956909179688" VISIBILITY="1" RADIUS="0.25" POSITION_X="4.083872322094725" POSITION_Y="6.7147194051051775" MEAN_INTENSITY_CH1="1021.1402943929036" POSITION_Z="0.0" MAX_INTENSITY_CH1="3132.01318359375" />
        <Spot ID="22715" name="ID22715" STD_INTENSITY_CH1="560.2197237874865" QUALITY="108.1106948852539" POSITION_T="6.09" MIN_INTENSITY_CH1="356.17236328125" TOTAL_INTENSITY_CH1="142288.14138793945" CONTRAST_CH1="0.3690629920400027" SNR_CH1="1.0615187365627055" FRAME="7" MEDIAN_INTENSITY_CH1="915.587646484375" VISIBILITY="1" RADIUS="0.25" POSITION_X="6.931918433788829" POSITION_Y="6.722329290696552" MEAN_INTENSITY_CH1="1103.0088479685228" POSITION_Z="0.0" MAX_INTENSITY_CH1="2452.793701171875" />
        <Spot ID="22716" name="ID22716" STD_INTENSITY_CH1="779.6595284359071" QUALITY="144.09939575195312" POSITION_T="6.09" MIN_INTENSITY_CH1="532.6215209960938" TOTAL_INTENSITY_CH1="198455.0438232422" CONTRAST_CH1="0.29105870896820907" SNR_CH1="0.8896763431838401" FRAME="7" MEDIAN_INTENSITY_CH1="1327.664794921875" VISIBILITY="1" RADIUS="0.25" POSITION_X="3.5763069824228566" POSITION_Y="6.809679771061549" MEAN_INTENSITY_CH1="1538.411192428234" POSITION_Z="0.0" MAX_INTENSITY_CH1="3575.24658203125" />
        <Spot ID="22717" name="ID22717" STD_INTENSITY_CH1="730.9951177779" QUALITY="93.3302993774414" POSITION_T="6.09" MIN_INTENSITY_CH1="301.8101806640625" TOTAL_INTENSITY_CH1="138840.04049682617" CONTRAST_CH1="0.1713155637806369" SNR_CH1="0.43068866944009093" FRAME="7" MEDIAN_INTENSITY_CH1="787.5173950195312" VISIBILITY="1" RADIUS="0.25" POSITION_X="3.2171552757851347" POSITION_Y="7.106661806343262" MEAN_INTENSITY_CH1="1076.2793836963265" POSITION_Z="0.0" MAX_INTENSITY_CH1="3079.87841796875" />
        <Spot ID="22718" name="ID22718" STD_INTENSITY_CH1="1133.6665086512237" QUALITY="214.10324096679688" POSITION_T="6.09" MIN_INTENSITY_CH1="470.919677734375" TOTAL_INTENSITY_CH1="277212.2430114746" CONTRAST_CH1="0.4126159903093754" SNR_CH1="1.1073612240297461" FRAME="7" MEDIAN_INTENSITY_CH1="2016.1533203125" VISIBILITY="1" RADIUS="0.25" POSITION_X="7.821367479287257" POSITION_Y="7.155692654181215" MEAN_INTENSITY_CH1="2148.9321163680197" POSITION_Z="0.0" MAX_INTENSITY_CH1="4536.841796875" />
        <Spot ID="22719" name="ID22719" STD_INTENSITY_CH1="539.1888465529943" QUALITY="98.54684448242188" POSITION_T="6.09" MIN_INTENSITY_CH1="435.7146301269531" TOTAL_INTENSITY_CH1="151252.5986328125" CONTRAST_CH1="0.28341833003229855" SNR_CH1="0.960421618825941" FRAME="7" MEDIAN_INTENSITY_CH1="1131.2955322265625" VISIBILITY="1" RADIUS="0.25" POSITION_X="6.365256197214823" POSITION_Y="7.201796213002231" MEAN_INTENSITY_CH1="1172.5007645954458" POSITION_Z="0.0" MAX_INTENSITY_CH1="2534.2490234375" />
        <Spot ID="22720" name="ID22720" STD_INTENSITY_CH1="392.0793562125669" QUALITY="65.68898010253906" POSITION_T="6.09" MIN_INTENSITY_CH1="272.68194580078125" TOTAL_INTENSITY_CH1="84546.0224609375" CONTRAST_CH1="0.31137474027148465" SNR_CH1="0.793809064655651" FRAME="7" MEDIAN_INTENSITY_CH1="483.4205627441406" VISIBILITY="1" RADIUS="0.25" POSITION_X="4.990121164976822" POSITION_Y="7.31145150070181" MEAN_INTENSITY_CH1="655.3955229530038" POSITION_Z="0.0" MAX_INTENSITY_CH1="1842.6339111328125" />
        <Spot ID="22721" name="ID22721" STD_INTENSITY_CH1="330.15382077214537" QUALITY="53.15378189086914" POSITION_T="6.09" MIN_INTENSITY_CH1="390.5152282714844" TOTAL_INTENSITY_CH1="116359.90313720703" CONTRAST_CH1="0.19198675429940482" SNR_CH1="0.8800901207424852" FRAME="7" MEDIAN_INTENSITY_CH1="848.1586303710938" VISIBILITY="1" RADIUS="0.25" POSITION_X="4.274504784019756" POSITION_Y="7.394117927777713" MEAN_INTENSITY_CH1="902.0147530016048" POSITION_Z="0.0" MAX_INTENSITY_CH1="1768.9761962890625" />
        <Spot ID="22722" name="ID22722" STD_INTENSITY_CH1="621.1517184080719" QUALITY="101.815673828125" POSITION_T="6.09" MIN_INTENSITY_CH1="142.8736572265625" TOTAL_INTENSITY_CH1="150003.92279052734" CONTRAST_CH1="0.34000962955249847" SNR_CH1="0.9500107259203684" FRAME="7" MEDIAN_INTENSITY_CH1="1137.3944091796875" VISIBILITY="1" RADIUS="0.25" POSITION_X="3.5848856640161544" POSITION_Y="7.628352264086311" MEAN_INTENSITY_CH1="1162.8211069033127" POSITION_Z="0.0" MAX_INTENSITY_CH1="2522.732666015625" />
        <Spot ID="22723" name="ID22723" STD_INTENSITY_CH1="835.029986601007" QUALITY="117.01151275634766" POSITION_T="6.09" MIN_INTENSITY_CH1="399.033203125" TOTAL_INTENSITY_CH1="197023.744140625" CONTRAST_CH1="0.2123847545476864" SNR_CH1="0.6408253066039395" FRAME="7" MEDIAN_INTENSITY_CH1="1363.087158203125" VISIBILITY="1" RADIUS="0.25" POSITION_X="6.67578699662821" POSITION_Y="7.683276196959856" MEAN_INTENSITY_CH1="1527.3158460513564" POSITION_Z="0.0" MAX_INTENSITY_CH1="3713.928955078125" />
        <Spot ID="22724" name="ID22724" STD_INTENSITY_CH1="489.6816328985124" QUALITY="99.1482162475586" POSITION_T="6.09" MIN_INTENSITY_CH1="466.5880126953125" TOTAL_INTENSITY_CH1="168892.9725036621" CONTRAST_CH1="0.3754547159492635" SNR_CH1="1.4596519674560728" FRAME="7" MEDIAN_INTENSITY_CH1="1315.00927734375" VISIBILITY="1" RADIUS="0.25" POSITION_X="5.637711408366465" POSITION_Y="8.105580740767222" MEAN_INTENSITY_CH1="1309.247848865598" POSITION_Z="0.0" MAX_INTENSITY_CH1="2236.438720703125" />
        <Spot ID="22725" name="ID22725" STD_INTENSITY_CH1="711.5136291093735" QUALITY="130.49563598632812" POSITION_T="6.09" MIN_INTENSITY_CH1="453.53289794921875" TOTAL_INTENSITY_CH1="194207.880859375" CONTRAST_CH1="0.37725323754142204" SNR_CH1="1.1591591957404221" FRAME="7" MEDIAN_INTENSITY_CH1="1391.9088134765625" VISIBILITY="1" RADIUS="0.25" POSITION_X="4.576777725910891" POSITION_Y="8.180176296848833" MEAN_INTENSITY_CH1="1505.4874485222867" POSITION_Z="0.0" MAX_INTENSITY_CH1="3260.197265625" />
        <Spot ID="22726" name="ID22726" STD_INTENSITY_CH1="824.4357586080357" QUALITY="131.15545654296875" POSITION_T="6.09" MIN_INTENSITY_CH1="390.8441162109375" TOTAL_INTENSITY_CH1="187039.15493774414" CONTRAST_CH1="0.2562571080927033" SNR_CH1="0.7174859240525032" FRAME="7" MEDIAN_INTENSITY_CH1="1210.0025634765625" VISIBILITY="1" RADIUS="0.25" POSITION_X="6.751835206247434" POSITION_Y="8.222155425226745" MEAN_INTENSITY_CH1="1449.9159297499546" POSITION_Z="0.0" MAX_INTENSITY_CH1="3500.005615234375" />
        <Spot ID="22727" name="ID22727" STD_INTENSITY_CH1="941.7622505774235" QUALITY="159.92111206054688" POSITION_T="6.09" MIN_INTENSITY_CH1="353.02294921875" TOTAL_INTENSITY_CH1="246631.54501342773" CONTRAST_CH1="0.2962542887818811" SNR_CH1="0.9279446464407556" FRAME="7" MEDIAN_INTENSITY_CH1="1766.8037109375" VISIBILITY="1" RADIUS="0.25" POSITION_X="6.153554961783283" POSITION_Y="8.680405202288167" MEAN_INTENSITY_CH1="1911.872441964557" POSITION_Z="0.0" MAX_INTENSITY_CH1="3978.11474609375" />
        <Spot ID="22728" name="ID22728" STD_INTENSITY_CH1="1218.583687933896" QUALITY="311.3910217285156" POSITION_T="6.09" MIN_INTENSITY_CH1="882.4053344726562" TOTAL_INTENSITY_CH1="395665.5157470703" CONTRAST_CH1="0.5077222054023436" SNR_CH1="1.6951883253510531" FRAME="7" MEDIAN_INTENSITY_CH1="2850.875732421875" VISIBILITY="1" RADIUS="0.25" POSITION_X="4.871787674241816" POSITION_Y="8.786431235241302" MEAN_INTENSITY_CH1="3067.1745406749637" POSITION_Z="0.0" MAX_INTENSITY_CH1="5750.78173828125" />
        <Spot ID="22729" name="ID22729" STD_INTENSITY_CH1="778.2502653537812" QUALITY="162.6625213623047" POSITION_T="6.09" MIN_INTENSITY_CH1="553.6529541015625" TOTAL_INTENSITY_CH1="257253.6688232422" CONTRAST_CH1="0.32857004054090627" SNR_CH1="1.2674361548576998" FRAME="7" MEDIAN_INTENSITY_CH1="1906.31640625" VISIBILITY="1" RADIUS="0.25" POSITION_X="6.423278700216213" POSITION_Y="9.220983818061104" MEAN_INTENSITY_CH1="1994.2144870018778" POSITION_Z="0.0" MAX_INTENSITY_CH1="3454.517822265625" />
        <Spot ID="22730" name="ID22730" STD_INTENSITY_CH1="523.8937563444636" QUALITY="93.34207153320312" POSITION_T="6.09" MIN_INTENSITY_CH1="73.08403778076172" TOTAL_INTENSITY_CH1="75035.63611602783" CONTRAST_CH1="0.6360033941312871" SNR_CH1="0.8632565143654956" FRAME="7" MEDIAN_INTENSITY_CH1="375.2703857421875" VISIBILITY="1" RADIUS="0.25" POSITION_X="7.217952905023143" POSITION_Y="9.335920541619108" MEAN_INTENSITY_CH1="581.6715977986655" POSITION_Z="0.0" MAX_INTENSITY_CH1="2254.43603515625" />
        <Spot ID="22731" name="ID22731" STD_INTENSITY_CH1="1595.8784526154132" QUALITY="269.3654479980469" POSITION_T="6.09" MIN_INTENSITY_CH1="383.1822509765625" TOTAL_INTENSITY_CH1="270665.15243530273" CONTRAST_CH1="0.42502929087108116" SNR_CH1="0.7842741280387117" FRAME="7" MEDIAN_INTENSITY_CH1="1459.44189453125" VISIBILITY="1" RADIUS="0.25" POSITION_X="5.239917557712916" POSITION_Y="9.513694495722431" MEAN_INTENSITY_CH1="2098.179476242657" POSITION_Z="0.0" MAX_INTENSITY_CH1="6469.02783203125" />
        <Spot ID="22732" name="ID22732" STD_INTENSITY_CH1="772.1508493193488" QUALITY="86.20042419433594" POSITION_T="6.09" MIN_INTENSITY_CH1="487.1495056152344" TOTAL_INTENSITY_CH1="210875.0099182129" CONTRAST_CH1="0.08830186686191868" SNR_CH1="0.343545100507998" FRAME="7" MEDIAN_INTENSITY_CH1="1460.824462890625" VISIBILITY="1" RADIUS="0.25" POSITION_X="5.651468068687403" POSITION_Y="9.759563656113668" MEAN_INTENSITY_CH1="1634.6899993659906" POSITION_Z="0.0" MAX_INTENSITY_CH1="3258.22998046875" />
        <Spot ID="22733" name="ID22733" STD_INTENSITY_CH1="1017.351435975515" QUALITY="200.34413146972656" POSITION_T="6.09" MIN_INTENSITY_CH1="305.4398193359375" TOTAL_INTENSITY_CH1="197623.76162719727" CONTRAST_CH1="0.5506007095277282" SNR_CH1="1.0694124426264886" FRAME="7" MEDIAN_INTENSITY_CH1="1216.6163330078125" VISIBILITY="1" RADIUS="0.25" POSITION_X="5.901122123334239" POSITION_Y="10.249509396290787" MEAN_INTENSITY_CH1="1531.9671443968782" POSITION_Z="0.0" MAX_INTENSITY_CH1="4038.1416015625" />
      </SpotsInFrame>
      <SpotsInFrame frame="8">
        <Spot ID="22528" name="ID22528" STD_INTENSITY_CH1="692.698756664862" QUALITY="117.46454620361328" POSITION_T="6.96" MIN_INTENSITY_CH1="365.2947998046875" TOTAL_INTENSITY_CH1="144321.59118652344" CONTRAST_CH1="0.3204819295928521" SNR_CH1="0.7839678810219837" FRAME="8" MEDIAN_INTENSITY_CH1="876.802001953125" VISIBILITY="1" RADIUS="0.25" POSITION_X="3.840059543780086" POSITION_Y="5.138008465118295" MEAN_INTENSITY_CH1="1118.772024701732" POSITION_Z="0.0" MAX_INTENSITY_CH1="2968.88330078125" />
        <Spot ID="22530" name="ID22530" STD_INTENSITY_CH1="676.4618852067857" QUALITY="109.32113647460938" POSITION_T="6.96" MIN_INTENSITY_CH1="397.86767578125" TOTAL_INTENSITY_CH1="151029.10186767578" CONTRAST_CH1="0.3048336385310318" SNR_CH1="0.8086588413071978" FRAME="8" MEDIAN_INTENSITY_CH1="979.6403198242188" VISIBILITY="1" RADIUS="0.25" POSITION_X="4.539084383546958" POSITION_Y="5.21925549167116" MEAN_INTENSITY_CH1="1170.76823153237" POSITION_Z="0.0" MAX_INTENSITY_CH1="2935.5966796875" />
        <Spot ID="22532" name="ID22532" STD_INTENSITY_CH1="918.3362530806768" QUALITY="152.50173950195312" POSITION_T="6.96" MIN_INTENSITY_CH1="246.9727020263672" TOTAL_INTENSITY_CH1="208985.57777404785" CONTRAST_CH1="0.34626896814143443" SNR_CH1="0.9074790543088218" FRAME="8" MEDIAN_INTENSITY_CH1="1461.7496337890625" VISIBILITY="1" RADIUS="0.25" POSITION_X="8.648213914114857" POSITION_Y="5.213899847588875" MEAN_INTENSITY_CH1="1620.0432385585111" POSITION_Z="0.0" MAX_INTENSITY_CH1="3711.2919921875" />
        <Spot ID="22534" name="ID22534" STD_INTENSITY_CH1="869.6140005398908" QUALITY="142.87120056152344" POSITION_T="6.96" MIN_INTENSITY_CH1="308.58758544921875" TOTAL_INTENSITY_CH1="171842.86950683594" CONTRAST_CH1="0.3809719764666699" SNR_CH1="0.8451882361668401" FRAME="8" MEDIAN_INTENSITY_CH1="1093.6630859375" VISIBILITY="1" RADIUS="0.25" POSITION_X="2.2272310526538845" POSITION_Y="5.36261205305071" MEAN_INTENSITY_CH1="1332.1152674948519" POSITION_Z="0.0" MAX_INTENSITY_CH1="3622.3173828125" />
        <Spot ID="22536" name="ID22536" STD_INTENSITY_CH1="557.1904980404868" QUALITY="80.60263061523438" POSITION_T="6.96" MIN_INTENSITY_CH1="381.9504699707031" TOTAL_INTENSITY_CH1="146569.26190185547" CONTRAST_CH1="0.1821114114628179" SNR_CH1="0.6282872335048443" FRAME="8" MEDIAN_INTENSITY_CH1="992.3062133789062" VISIBILITY="1" RADIUS="0.25" POSITION_X="7.209503139701282" POSITION_Y="5.471753285391627" MEAN_INTENSITY_CH1="1136.1958286965541" POSITION_Z="0.0" MAX_INTENSITY_CH1="2441.48974609375" />
        <Spot ID="22538" name="ID22538" STD_INTENSITY_CH1="560.5695393466378" QUALITY="65.87883758544922" POSITION_T="6.96" MIN_INTENSITY_CH1="247.7225341796875" TOTAL_INTENSITY_CH1="117711.72549438477" CONTRAST_CH1="0.10145191779993072" SNR_CH1="0.29986462420294596" FRAME="8" MEDIAN_INTENSITY_CH1="746.0585327148438" VISIBILITY="1" RADIUS="0.25" POSITION_X="5.162055027520554" POSITION_Y="5.506563506460061" MEAN_INTENSITY_CH1="912.493996080502" POSITION_Z="0.0" MAX_INTENSITY_CH1="2403.042236328125" />
        <Spot ID="22540" name="ID22540" STD_INTENSITY_CH1="1102.801406691611" QUALITY="158.93670654296875" POSITION_T="6.96" MIN_INTENSITY_CH1="341.0819091796875" TOTAL_INTENSITY_CH1="181757.88842773438" CONTRAST_CH1="0.24147223755329264" SNR_CH1="0.49701149916614795" FRAME="8" MEDIAN_INTENSITY_CH1="903.9613647460938" VISIBILITY="1" RADIUS="0.25" POSITION_X="2.6562887321780084" POSITION_Y="5.731492953047448" MEAN_INTENSITY_CH1="1408.9758792847626" POSITION_Z="0.0" MAX_INTENSITY_CH1="4518.36083984375" />
        <Spot ID="22542" name="ID22542" STD_INTENSITY_CH1="976.9175822984619" QUALITY="205.08990478515625" POSITION_T="6.96" MIN_INTENSITY_CH1="366.7401428222656" TOTAL_INTENSITY_CH1="235085.0010986328" CONTRAST_CH1="0.49959859597337725" SNR_CH1="1.2429494444893894" FRAME="8" MEDIAN_INTENSITY_CH1="1690.015625" VISIBILITY="1" RADIUS="0.25" POSITION_X="6.350716257382942" POSITION_Y="5.733369951953235" MEAN_INTENSITY_CH1="1822.3643496018053" POSITION_Z="0.0" MAX_INTENSITY_CH1="3990.895263671875" />
        <Spot ID="22544" name="ID22544" STD_INTENSITY_CH1="1142.171633744527" QUALITY="253.67776489257812" POSITION_T="6.96" MIN_INTENSITY_CH1="483.235595703125" TOTAL_INTENSITY_CH1="288834.62048339844" CONTRAST_CH1="0.5049828037365706" SNR_CH1="1.3155374462761888" FRAME="8" MEDIAN_INTENSITY_CH1="2067.13330078125" VISIBILITY="1" RADIUS="0.25" POSITION_X="4.070717606182956" POSITION_Y="5.758484515260209" MEAN_INTENSITY_CH1="2239.0280657627786" POSITION_Z="0.0" MAX_INTENSITY_CH1="4692.62451171875" />
        <Spot ID="22546" name="ID22546" STD_INTENSITY_CH1="377.07428764652195" QUALITY="66.48912048339844" POSITION_T="6.96" MIN_INTENSITY_CH1="291.2109375" TOTAL_INTENSITY_CH1="103840.53256225586" CONTRAST_CH1="0.24953559476538054" SNR_CH1="0.8526369407938384" FRAME="8" MEDIAN_INTENSITY_CH1="676.650634765625" VISIBILITY="1" RADIUS="0.25" POSITION_X="8.081815465037783" POSITION_Y="5.865236258891107" MEAN_INTENSITY_CH1="804.9653686996579" POSITION_Z="0.0" MAX_INTENSITY_CH1="1696.81494140625" />
        <Spot ID="22547" name="ID22547" STD_INTENSITY_CH1="1024.0127901781013" QUALITY="146.0390625" POSITION_T="6.96" MIN_INTENSITY_CH1="488.086669921875" TOTAL_INTENSITY_CH1="220592.93212890625" CONTRAST_CH1="0.22884973308846496" SNR_CH1="0.6219824466674689" FRAME="8" MEDIAN_INTENSITY_CH1="1435.236572265625" VISIBILITY="1" RADIUS="0.25" POSITION_X="5.348672569513247" POSITION_Y="5.896750059639572" MEAN_INTENSITY_CH1="1710.0227296814437" POSITION_Z="0.0" MAX_INTENSITY_CH1="3997.032470703125" />
        <Spot ID="22548" name="ID22548" STD_INTENSITY_CH1="721.8459831552414" QUALITY="100.38388061523438" POSITION_T="6.96" MIN_INTENSITY_CH1="374.0406494140625" TOTAL_INTENSITY_CH1="153619.84991455078" CONTRAST_CH1="0.1847964109766414" SNR_CH1="0.5146273700668751" FRAME="8" MEDIAN_INTENSITY_CH1="978.6558837890625" VISIBILITY="1" RADIUS="0.25" POSITION_X="3.0812734784218923" POSITION_Y="6.016715249789129" MEAN_INTENSITY_CH1="1190.8515497252" POSITION_Z="0.0" MAX_INTENSITY_CH1="3404.46826171875" />
        <Spot ID="22549" name="ID22549" STD_INTENSITY_CH1="532.2707746601081" QUALITY="110.87539672851562" POSITION_T="6.96" MIN_INTENSITY_CH1="468.5839538574219" TOTAL_INTENSITY_CH1="171713.76223754883" CONTRAST_CH1="0.33214799030606373" SNR_CH1="1.2470731336702383" FRAME="8" MEDIAN_INTENSITY_CH1="1194.4678955078125" VISIBILITY="1" RADIUS="0.25" POSITION_X="7.364096999214386" POSITION_Y="6.078487511639088" MEAN_INTENSITY_CH1="1331.1144359499908" POSITION_Z="0.0" MAX_INTENSITY_CH1="2463.831298828125" />
        <Spot ID="22550" name="ID22550" STD_INTENSITY_CH1="1385.4922863713794" QUALITY="286.0130615234375" POSITION_T="6.96" MIN_INTENSITY_CH1="602.0225219726562" TOTAL_INTENSITY_CH1="328362.9115600586" CONTRAST_CH1="0.4670867076302077" SNR_CH1="1.1698548962065631" FRAME="8" MEDIAN_INTENSITY_CH1="2282.142333984375" VISIBILITY="1" RADIUS="0.25" POSITION_X="5.517803398876857" POSITION_Y="6.4301238803691385" MEAN_INTENSITY_CH1="2545.4489268221596" POSITION_Z="0.0" MAX_INTENSITY_CH1="6083.75390625" />
        <Spot ID="22551" name="ID22551" STD_INTENSITY_CH1="389.5774029333005" QUALITY="75.88499450683594" POSITION_T="6.96" MIN_INTENSITY_CH1="395.1408996582031" TOTAL_INTENSITY_CH1="122589.2141418457" CONTRAST_CH1="0.2723632781721984" SNR_CH1="1.044326298359441" FRAME="8" MEDIAN_INTENSITY_CH1="846.078369140625" VISIBILITY="1" RADIUS="0.25" POSITION_X="8.310402474498868" POSITION_Y="6.438148242297103" MEAN_INTENSITY_CH1="950.3039855957034" POSITION_Z="0.0" MAX_INTENSITY_CH1="1950.669677734375" />
        <Spot ID="22552" name="ID22552" STD_INTENSITY_CH1="720.683654921905" QUALITY="166.67254638671875" POSITION_T="6.96" MIN_INTENSITY_CH1="383.20428466796875" TOTAL_INTENSITY_CH1="203836.3230895996" CONTRAST_CH1="0.5204984219281577" SNR_CH1="1.5011034844068707" FRAME="8" MEDIAN_INTENSITY_CH1="1463.684814453125" VISIBILITY="1" RADIUS="0.25" POSITION_X="2.763230219779359" POSITION_Y="6.540700301343733" MEAN_INTENSITY_CH1="1580.1265355782912" POSITION_Z="0.0" MAX_INTENSITY_CH1="3195.37939453125" />
        <Spot ID="22553" name="ID22553" STD_INTENSITY_CH1="958.7676007686463" QUALITY="154.55914306640625" POSITION_T="6.96" MIN_INTENSITY_CH1="257.7771301269531" TOTAL_INTENSITY_CH1="167985.46704101562" CONTRAST_CH1="0.31855211634609704" SNR_CH1="0.6562689264414303" FRAME="8" MEDIAN_INTENSITY_CH1="948.3687744140625" VISIBILITY="1" RADIUS="0.25" POSITION_X="4.056666048875051" POSITION_Y="6.687250681014306" MEAN_INTENSITY_CH1="1302.2129227985706" POSITION_Z="0.0" MAX_INTENSITY_CH1="4113.63818359375" />
        <Spot ID="22554" name="ID22554" STD_INTENSITY_CH1="506.87467618187" QUALITY="102.60301971435547" POSITION_T="6.96" MIN_INTENSITY_CH1="372.3573303222656" TOTAL_INTENSITY_CH1="128500.26675415039" CONTRAST_CH1="0.40248387743302777" SNR_CH1="1.127961642536177" FRAME="8" MEDIAN_INTENSITY_CH1="845.1776123046875" VISIBILITY="1" RADIUS="0.25" POSITION_X="4.69802233845868" POSITION_Y="6.665874599515864" MEAN_INTENSITY_CH1="996.126098869383" POSITION_Z="0.0" MAX_INTENSITY_CH1="2341.63427734375" />
        <Spot ID="22555" name="ID22555" STD_INTENSITY_CH1="938.6536667531228" QUALITY="155.48681640625" POSITION_T="6.96" MIN_INTENSITY_CH1="395.9674987792969" TOTAL_INTENSITY_CH1="188022.0545349121" CONTRAST_CH1="0.28181554787994545" SNR_CH1="0.6827836499023799" FRAME="8" MEDIAN_INTENSITY_CH1="1107.6671142578125" VISIBILITY="1" RADIUS="0.25" POSITION_X="3.6107299561172717" POSITION_Y="6.825141702818685" MEAN_INTENSITY_CH1="1457.5353064721876" POSITION_Z="0.0" MAX_INTENSITY_CH1="4033.16748046875" />
        <Spot ID="22556" name="ID22556" STD_INTENSITY_CH1="1110.2746078235468" QUALITY="224.70294189453125" POSITION_T="6.96" MIN_INTENSITY_CH1="496.44586181640625" TOTAL_INTENSITY_CH1="286739.0277709961" CONTRAST_CH1="0.4540462114402738" SNR_CH1="1.2503123855363307" FRAME="8" MEDIAN_INTENSITY_CH1="2126.1044921875" VISIBILITY="1" RADIUS="0.25" POSITION_X="7.685434104648097" POSITION_Y="7.03566399214585" MEAN_INTENSITY_CH1="2222.7831610154735" POSITION_Z="0.0" MAX_INTENSITY_CH1="4659.791015625" />
        <Spot ID="22557" name="ID22557" STD_INTENSITY_CH1="399.4727871557685" QUALITY="56.36109924316406" POSITION_T="6.96" MIN_INTENSITY_CH1="259.58892822265625" TOTAL_INTENSITY_CH1="104023.12124633789" CONTRAST_CH1="0.19715866136004384" SNR_CH1="0.6648858879718393" FRAME="8" MEDIAN_INTENSITY_CH1="699.471435546875" VISIBILITY="1" RADIUS="0.25" POSITION_X="5.803386274845921" POSITION_Y="7.170671841244826" MEAN_INTENSITY_CH1="806.3807848553321" POSITION_Z="0.0" MAX_INTENSITY_CH1="1663.9676513671875" />
        <Spot ID="22558" name="ID22558" STD_INTENSITY_CH1="731.9094006418428" QUALITY="136.809326171875" POSITION_T="6.96" MIN_INTENSITY_CH1="443.58349609375" TOTAL_INTENSITY_CH1="193566.05557250977" CONTRAST_CH1="0.3511769183043969" SNR_CH1="1.0656777688626102" FRAME="8" MEDIAN_INTENSITY_CH1="1399.0595703125" VISIBILITY="1" RADIUS="0.25" POSITION_X="6.445883834477939" POSITION_Y="7.199372734448758" MEAN_INTENSITY_CH1="1500.5120587016258" POSITION_Z="0.0" MAX_INTENSITY_CH1="3162.200439453125" />
        <Spot ID="22559" name="ID22559" STD_INTENSITY_CH1="265.34417089583" QUALITY="53.2596321105957" POSITION_T="6.96" MIN_INTENSITY_CH1="307.0246887207031" TOTAL_INTENSITY_CH1="87461.23098754883" CONTRAST_CH1="0.2844019367418802" SNR_CH1="1.1315608606414616" FRAME="8" MEDIAN_INTENSITY_CH1="610.9888916015625" VISIBILITY="1" RADIUS="0.25" POSITION_X="5.058263175776118" POSITION_Y="7.36762366227949" MEAN_INTENSITY_CH1="677.994038663169" POSITION_Z="0.0" MAX_INTENSITY_CH1="1425.0831298828125" />
        <Spot ID="22560" name="ID22560" STD_INTENSITY_CH1="660.8876982742269" QUALITY="112.15054321289062" POSITION_T="6.96" MIN_INTENSITY_CH1="370.1607666015625" TOTAL_INTENSITY_CH1="167440.78344726562" CONTRAST_CH1="0.30021534926346294" SNR_CH1="0.9069669653463004" FRAME="8" MEDIAN_INTENSITY_CH1="1128.686767578125" VISIBILITY="1" RADIUS="0.25" POSITION_X="4.284159953812636" POSITION_Y="7.384949067942145" MEAN_INTENSITY_CH1="1297.9905693586486" POSITION_Z="0.0" MAX_INTENSITY_CH1="2866.6298828125" />
        <Spot ID="22561" name="ID22561" STD_INTENSITY_CH1="666.1936173335872" QUALITY="94.16034698486328" POSITION_T="6.96" MIN_INTENSITY_CH1="413.97161865234375" TOTAL_INTENSITY_CH1="168604.11251831055" CONTRAST_CH1="0.2448813713387304" SNR_CH1="0.7718550713256974" FRAME="8" MEDIAN_INTENSITY_CH1="1143.3310546875" VISIBILITY="1" RADIUS="0.25" POSITION_X="4.035646803428993" POSITION_Y="7.479516387676154" MEAN_INTENSITY_CH1="1307.0086241729505" POSITION_Z="0.0" MAX_INTENSITY_CH1="2866.6298828125" />
        <Spot ID="22562" name="ID22562" STD_INTENSITY_CH1="500.2137603468716" QUALITY="93.424560546875" POSITION_T="6.96" MIN_INTENSITY_CH1="372.76373291015625" TOTAL_INTENSITY_CH1="140298.69033813477" CONTRAST_CH1="0.2785353880185064" SNR_CH1="0.9473400431990681" FRAME="8" MEDIAN_INTENSITY_CH1="999.4967041015625" VISIBILITY="1" RADIUS="0.25" POSITION_X="3.4629471232207485" POSITION_Y="7.593385884842559" MEAN_INTENSITY_CH1="1087.5867468072463" POSITION_Z="0.0" MAX_INTENSITY_CH1="2396.93359375" />
        <Spot ID="22563" name="ID22563" STD_INTENSITY_CH1="976.7964802090391" QUALITY="143.26173400878906" POSITION_T="6.96" MIN_INTENSITY_CH1="458.4501953125" TOTAL_INTENSITY_CH1="230175.53997802734" CONTRAST_CH1="0.2307914483683069" SNR_CH1="0.6850631585669056" FRAME="8" MEDIAN_INTENSITY_CH1="1593.369873046875" VISIBILITY="1" RADIUS="0.25" POSITION_X="6.777255940697179" POSITION_Y="7.6341814084789155" MEAN_INTENSITY_CH1="1784.306511457576" POSITION_Z="0.0" MAX_INTENSITY_CH1="3988.101806640625" />
        <Spot ID="22564" name="ID22564" STD_INTENSITY_CH1="536.6980231794001" QUALITY="105.20191955566406" POSITION_T="6.96" MIN_INTENSITY_CH1="325.89178466796875" TOTAL_INTENSITY_CH1="139209.91445922852" CONTRAST_CH1="0.37327868370338074" SNR_CH1="1.093087599295553" FRAME="8" MEDIAN_INTENSITY_CH1="966.5001831054688" VISIBILITY="1" RADIUS="0.25" POSITION_X="5.635417042786505" POSITION_Y="7.9169068055722684" MEAN_INTENSITY_CH1="1079.1466237149496" POSITION_Z="0.0" MAX_INTENSITY_CH1="2304.5048828125" />
        <Spot ID="22565" name="ID22565" STD_INTENSITY_CH1="1193.3600076972282" QUALITY="182.59817504882812" POSITION_T="6.96" MIN_INTENSITY_CH1="343.5634765625" TOTAL_INTENSITY_CH1="211847.8321838379" CONTRAST_CH1="0.2753977594471517" SNR_CH1="0.5943025354212017" FRAME="8" MEDIAN_INTENSITY_CH1="1186.7325439453125" VISIBILITY="1" RADIUS="0.25" POSITION_X="6.735599398242643" POSITION_Y="8.165681118282818" MEAN_INTENSITY_CH1="1642.2312572390535" POSITION_Z="0.0" MAX_INTENSITY_CH1="4946.3291015625" />
        <Spot ID="22566" name="ID22566" STD_INTENSITY_CH1="946.7366926146732" QUALITY="142.51397705078125" POSITION_T="6.96" MIN_INTENSITY_CH1="410.6835632324219" TOTAL_INTENSITY_CH1="194520.90396118164" CONTRAST_CH1="0.27657483193196514" SNR_CH1="0.6901503845999213" FRAME="8" MEDIAN_INTENSITY_CH1="1179.017822265625" VISIBILITY="1" RADIUS="0.25" POSITION_X="4.704117752685287" POSITION_Y="8.23215343212445" MEAN_INTENSITY_CH1="1507.9139841952065" POSITION_Z="0.0" MAX_INTENSITY_CH1="4042.6533203125" />
        <Spot ID="22567" name="ID22567" STD_INTENSITY_CH1="873.5096269573859" QUALITY="153.49481201171875" POSITION_T="6.96" MIN_INTENSITY_CH1="516.9558715820312" TOTAL_INTENSITY_CH1="249027.67541503906" CONTRAST_CH1="0.30721972836019773" SNR_CH1="1.038773140439608" FRAME="8" MEDIAN_INTENSITY_CH1="1926.1710205078125" VISIBILITY="1" RADIUS="0.25" POSITION_X="6.137967217388872" POSITION_Y="8.79089916841592" MEAN_INTENSITY_CH1="1930.4470962406128" POSITION_Z="0.0" MAX_INTENSITY_CH1="3612.4072265625" />
        <Spot ID="22568" name="ID22568" STD_INTENSITY_CH1="1304.4690658158509" QUALITY="287.49566650390625" POSITION_T="6.96" MIN_INTENSITY_CH1="658.1602783203125" TOTAL_INTENSITY_CH1="363036.0584716797" CONTRAST_CH1="0.4751367703742599" SNR_CH1="1.3897689889855325" FRAME="8" MEDIAN_INTENSITY_CH1="2760.75341796875" VISIBILITY="1" RADIUS="0.25" POSITION_X="4.841790552964489" POSITION_Y="8.843017699020187" MEAN_INTENSITY_CH1="2814.233011408371" POSITION_Z="0.0" MAX_INTENSITY_CH1="5368.81689453125" />
        <Spot ID="22569" name="ID22569" STD_INTENSITY_CH1="648.2344980260127" QUALITY="130.9663848876953" POSITION_T="6.96" MIN_INTENSITY_CH1="473.7684631347656" TOTAL_INTENSITY_CH1="241043.45114135742" CONTRAST_CH1="0.2860355508538047" SNR_CH1="1.282243547232464" FRAME="8" MEDIAN_INTENSITY_CH1="1830.6849365234375" VISIBILITY="1" RADIUS="0.25" POSITION_X="6.4078635135010815" POSITION_Y="9.327984660227916" MEAN_INTENSITY_CH1="1868.5538848167248" POSITION_Z="0.0" MAX_INTENSITY_CH1="3070.1025390625" />
        <Spot ID="22570" name="ID22570" STD_INTENSITY_CH1="272.88529070710786" QUALITY="55.74345397949219" POSITION_T="6.96" MIN_INTENSITY_CH1="154.90435791015625" TOTAL_INTENSITY_CH1="67392.16452026367" CONTRAST_CH1="0.443552791386057" SNR_CH1="1.17647366484106" FRAME="8" MEDIAN_INTENSITY_CH1="455.457763671875" VISIBILITY="1" RADIUS="0.25" POSITION_X="7.221929940767442" POSITION_Y="9.423979545718144" MEAN_INTENSITY_CH1="522.419880002044" POSITION_Z="0.0" MAX_INTENSITY_CH1="1289.975341796875" />
        <Spot ID="22571" name="ID22571" STD_INTENSITY_CH1="1612.9889151098894" QUALITY="272.1476135253906" POSITION_T="6.96" MIN_INTENSITY_CH1="463.6572570800781" TOTAL_INTENSITY_CH1="297864.2730407715" CONTRAST_CH1="0.3738371715562786" SNR_CH1="0.7790665131766584" FRAME="8" MEDIAN_INTENSITY_CH1="1920.7344970703125" VISIBILITY="1" RADIUS="0.25" POSITION_X="5.2651795619209345" POSITION_Y="9.477665230973784" MEAN_INTENSITY_CH1="2309.025372409081" POSITION_Z="0.0" MAX_INTENSITY_CH1="6601.9189453125" />
        <Spot ID="22572" name="ID22572" STD_INTENSITY_CH1="623.778682430925" QUALITY="89.65484619140625" POSITION_T="6.96" MIN_INTENSITY_CH1="611.8771362304688" TOTAL_INTENSITY_CH1="227229.94512939453" CONTRAST_CH1="0.11445842625084302" SNR_CH1="0.580041702155958" FRAME="8" MEDIAN_INTENSITY_CH1="1694.597900390625" VISIBILITY="1" RADIUS="0.25" POSITION_X="5.817031506120685" POSITION_Y="9.466854542726928" MEAN_INTENSITY_CH1="1761.4724428635236" POSITION_Z="0.0" MAX_INTENSITY_CH1="3093.22900390625" />
        <Spot ID="22573" name="ID22573" STD_INTENSITY_CH1="895.3156100828538" QUALITY="97.23714447021484" POSITION_T="6.96" MIN_INTENSITY_CH1="409.5987243652344" TOTAL_INTENSITY_CH1="190057.29202270508" CONTRAST_CH1="0.05366922139369372" SNR_CH1="0.16763691752084778" FRAME="8" MEDIAN_INTENSITY_CH1="1194.3275146484375" VISIBILITY="1" RADIUS="0.25" POSITION_X="5.604823159588259" POSITION_Y="9.845935530100911" MEAN_INTENSITY_CH1="1473.3123412612792" POSITION_Z="0.0" MAX_INTENSITY_CH1="3880.8994140625" />
        <Spot ID="22574" name="ID22574" STD_INTENSITY_CH1="762.8041198127879" QUALITY="131.47181701660156" POSITION_T="6.96" MIN_INTENSITY_CH1="313.1746826171875" TOTAL_INTENSITY_CH1="147035.13540649414" CONTRAST_CH1="0.3977585489236807" SNR_CH1="0.8504244673874248" FRAME="8" MEDIAN_INTENSITY_CH1="875.2046508789062" VISIBILITY="1" RADIUS="0.25" POSITION_X="5.940737580845465" POSITION_Y="10.220893372519846" MEAN_INTENSITY_CH1="1139.8072512131328" POSITION_Z="0.0" MAX_INTENSITY_CH1="3139.750244140625" />
        <Spot ID="22500" name="ID22500" STD_INTENSITY_CH1="640.789248322424" QUALITY="150.52333068847656" POSITION_T="6.96" MIN_INTENSITY_CH1="528.1137084960938" TOTAL_INTENSITY_CH1="213739.7339477539" CONTRAST_CH1="0.4326308071032442" SNR_CH1="1.5616851818210682" FRAME="8" MEDIAN_INTENSITY_CH1="1619.7705078125" VISIBILITY="1" RADIUS="0.25" POSITION_X="5.96386486600719" POSITION_Y="1.635061527675389" MEAN_INTENSITY_CH1="1656.8971623856894" POSITION_Z="0.0" MAX_INTENSITY_CH1="3166.764892578125" />
        <Spot ID="22504" name="ID22504" STD_INTENSITY_CH1="734.9171949546294" QUALITY="119.01815795898438" POSITION_T="6.96" MIN_INTENSITY_CH1="182.21649169921875" TOTAL_INTENSITY_CH1="148206.0816192627" CONTRAST_CH1="0.28340563107662925" SNR_CH1="0.6904185263602046" FRAME="8" MEDIAN_INTENSITY_CH1="933.81103515625" VISIBILITY="1" RADIUS="0.25" POSITION_X="5.51151762384686" POSITION_Y="1.9538784708068824" MEAN_INTENSITY_CH1="1148.8843536376955" POSITION_Z="0.0" MAX_INTENSITY_CH1="3271.523681640625" />
        <Spot ID="22506" name="ID22506" STD_INTENSITY_CH1="565.5733191458811" QUALITY="101.67794799804688" POSITION_T="6.96" MIN_INTENSITY_CH1="55.8284797668457" TOTAL_INTENSITY_CH1="94776.13042068481" CONTRAST_CH1="0.5124069193984283" SNR_CH1="0.8802310314971828" FRAME="8" MEDIAN_INTENSITY_CH1="531.986083984375" VISIBILITY="1" RADIUS="0.25" POSITION_X="7.274421052286715" POSITION_Y="2.399037408124105" MEAN_INTENSITY_CH1="734.6986854316654" POSITION_Z="0.0" MAX_INTENSITY_CH1="2376.013427734375" />
        <Spot ID="22508" name="ID22508" STD_INTENSITY_CH1="803.2540349092803" QUALITY="149.89068603515625" POSITION_T="6.96" MIN_INTENSITY_CH1="260.3450927734375" TOTAL_INTENSITY_CH1="176917.97030639648" CONTRAST_CH1="0.4007454598484668" SNR_CH1="0.976941829723314" FRAME="8" MEDIAN_INTENSITY_CH1="1143.5780029296875" VISIBILITY="1" RADIUS="0.25" POSITION_X="6.9264642826313585" POSITION_Y="2.9784098035326947" MEAN_INTENSITY_CH1="1371.4571341581122" POSITION_Z="0.0" MAX_INTENSITY_CH1="3289.90869140625" />
        <Spot ID="22510" name="ID22510" STD_INTENSITY_CH1="1066.732917603275" QUALITY="224.78773498535156" POSITION_T="6.96" MIN_INTENSITY_CH1="528.00048828125" TOTAL_INTENSITY_CH1="270293.2449951172" CONTRAST_CH1="0.44465039378487337" SNR_CH1="1.2091375309673436" FRAME="8" MEDIAN_INTENSITY_CH1="1984.0390625" VISIBILITY="1" RADIUS="0.25" POSITION_X="6.258073154042102" POSITION_Y="3.0032379608323203" MEAN_INTENSITY_CH1="2095.2964728303664" POSITION_Z="0.0" MAX_INTENSITY_CH1="4738.65576171875" />
        <Spot ID="22512" name="ID22512" STD_INTENSITY_CH1="711.9975330437658" QUALITY="142.19264221191406" POSITION_T="6.96" MIN_INTENSITY_CH1="330.9413146972656" TOTAL_INTENSITY_CH1="151607.3210144043" CONTRAST_CH1="0.5028408765941044" SNR_CH1="1.1045860285799642" FRAME="8" MEDIAN_INTENSITY_CH1="927.8050537109375" VISIBILITY="1" RADIUS="0.25" POSITION_X="6.150643905161592" POSITION_Y="3.950400020342069" MEAN_INTENSITY_CH1="1175.2505504992585" POSITION_Z="0.0" MAX_INTENSITY_CH1="3124.863525390625" />
        <Spot ID="22514" name="ID22514" STD_INTENSITY_CH1="1007.9740572129731" QUALITY="238.8416290283203" POSITION_T="6.96" MIN_INTENSITY_CH1="641.375732421875" TOTAL_INTENSITY_CH1="331209.96728515625" CONTRAST_CH1="0.4289236226327203" SNR_CH1="1.5292034809649586" FRAME="8" MEDIAN_INTENSITY_CH1="2608.517333984375" VISIBILITY="1" RADIUS="0.25" POSITION_X="8.414525351297893" POSITION_Y="4.05847677463965" MEAN_INTENSITY_CH1="2567.519126241523" POSITION_Z="0.0" MAX_INTENSITY_CH1="4403.19482421875" />
        <Spot ID="22516" name="ID22516" STD_INTENSITY_CH1="1016.4102995653958" QUALITY="269.9017333984375" POSITION_T="6.96" MIN_INTENSITY_CH1="647.796630859375" TOTAL_INTENSITY_CH1="293530.65716552734" CONTRAST_CH1="0.6367222259184213" SNR_CH1="1.741805770474006" FRAME="8" MEDIAN_INTENSITY_CH1="2055.66845703125" VISIBILITY="1" RADIUS="0.25" POSITION_X="7.262625554230526" POSITION_Y="4.116001136085895" MEAN_INTENSITY_CH1="2275.4314508955604" POSITION_Z="0.0" MAX_INTENSITY_CH1="4017.8095703125" />
        <Spot ID="22518" name="ID22518" STD_INTENSITY_CH1="694.4913385023684" QUALITY="121.16927337646484" POSITION_T="6.96" MIN_INTENSITY_CH1="299.29339599609375" TOTAL_INTENSITY_CH1="142109.7576599121" CONTRAST_CH1="0.3160906460998432" SNR_CH1="0.7619442433690875" FRAME="8" MEDIAN_INTENSITY_CH1="873.0726318359375" VISIBILITY="1" RADIUS="0.25" POSITION_X="6.051189226928798" POSITION_Y="4.601433929229928" MEAN_INTENSITY_CH1="1101.6260283714116" POSITION_Z="0.0" MAX_INTENSITY_CH1="2833.322509765625" />
        <Spot ID="22520" name="ID22520" STD_INTENSITY_CH1="473.1135897394571" QUALITY="76.36652374267578" POSITION_T="6.96" MIN_INTENSITY_CH1="332.6849365234375" TOTAL_INTENSITY_CH1="145754.33084106445" CONTRAST_CH1="0.2498430382633525" SNR_CH1="0.954790540151266" FRAME="8" MEDIAN_INTENSITY_CH1="1112.744873046875" VISIBILITY="1" RADIUS="0.25" POSITION_X="7.26720206536591" POSITION_Y="4.96516911298292" MEAN_INTENSITY_CH1="1129.8785336516623" POSITION_Z="0.0" MAX_INTENSITY_CH1="1927.090087890625" />
        <Spot ID="22522" name="ID22522" STD_INTENSITY_CH1="999.915602533453" QUALITY="180.66268920898438" POSITION_T="6.96" MIN_INTENSITY_CH1="326.0741271972656" TOTAL_INTENSITY_CH1="191736.65936279297" CONTRAST_CH1="0.42650404805690434" SNR_CH1="0.888857713842726" FRAME="8" MEDIAN_INTENSITY_CH1="1123.3651123046875" VISIBILITY="1" RADIUS="0.25" POSITION_X="6.139933948125299" POSITION_Y="5.106566928228066" MEAN_INTENSITY_CH1="1486.3306927348292" POSITION_Z="0.0" MAX_INTENSITY_CH1="4102.06494140625" />
        <Spot ID="22524" name="ID22524" STD_INTENSITY_CH1="866.7043926307158" QUALITY="121.99290466308594" POSITION_T="6.96" MIN_INTENSITY_CH1="291.1697998046875" TOTAL_INTENSITY_CH1="179642.05206298828" CONTRAST_CH1="0.2091448128281491" SNR_CH1="0.555835237599008" FRAME="8" MEDIAN_INTENSITY_CH1="1161.287353515625" VISIBILITY="1" RADIUS="0.25" POSITION_X="8.190854275477971" POSITION_Y="5.088932992906774" MEAN_INTENSITY_CH1="1392.5740469999098" POSITION_Z="0.0" MAX_INTENSITY_CH1="3528.135986328125" />
        <Spot ID="22526" name="ID22526" STD_INTENSITY_CH1="770.0925935273585" QUALITY="150.9492645263672" POSITION_T="6.96" MIN_INTENSITY_CH1="363.13800048828125" TOTAL_INTENSITY_CH1="208003.85833740234" CONTRAST_CH1="0.3377359723371514" SNR_CH1="1.0572450100655864" FRAME="8" MEDIAN_INTENSITY_CH1="1529.92724609375" VISIBILITY="1" RADIUS="0.25" POSITION_X="2.693538227705789" POSITION_Y="5.1305143110983975" MEAN_INTENSITY_CH1="1612.4330103674602" POSITION_Z="0.0" MAX_INTENSITY_CH1="3213.63623046875" />
      </SpotsInFrame>
      <SpotsInFrame frame="9">
        <Spot ID="22656" name="ID22656" STD_INTENSITY_CH1="1360.2890173584487" QUALITY="258.751953125" POSITION_T="7.83" MIN_INTENSITY_CH1="499.85150146484375" TOTAL_INTENSITY_CH1="321853.6732788086" CONTRAST_CH1="0.4382816150225161" SNR_CH1="1.1178329009237342" FRAME="9" MEDIAN_INTENSITY_CH1="2214.46728515625" VISIBILITY="1" RADIUS="0.25" POSITION_X="5.569311308078982" POSITION_Y="6.394909249819405" MEAN_INTENSITY_CH1="2494.989715339602" POSITION_Z="0.0" MAX_INTENSITY_CH1="6139.61572265625" />
        <Spot ID="22657" name="ID22657" STD_INTENSITY_CH1="662.570816180118" QUALITY="118.36695861816406" POSITION_T="7.83" MIN_INTENSITY_CH1="338.0251770019531" TOTAL_INTENSITY_CH1="139768.42813110352" CONTRAST_CH1="0.36035789584744077" SNR_CH1="0.866359065489755" FRAME="9" MEDIAN_INTENSITY_CH1="828.9382934570312" VISIBILITY="1" RADIUS="0.25" POSITION_X="8.33069318612851" POSITION_Y="6.414597299880089" MEAN_INTENSITY_CH1="1083.476187062818" POSITION_Z="0.0" MAX_INTENSITY_CH1="3103.537841796875" />
        <Spot ID="22658" name="ID22658" STD_INTENSITY_CH1="579.3028191293987" QUALITY="122.15530395507812" POSITION_T="7.83" MIN_INTENSITY_CH1="406.2440490722656" TOTAL_INTENSITY_CH1="175751.90994262695" CONTRAST_CH1="0.38157344785451486" SNR_CH1="1.2990888790479393" FRAME="9" MEDIAN_INTENSITY_CH1="1278.357177734375" VISIBILITY="1" RADIUS="0.25" POSITION_X="2.8070594700823404" POSITION_Y="6.535695692230111" MEAN_INTENSITY_CH1="1362.4179065319922" POSITION_Z="0.0" MAX_INTENSITY_CH1="2788.340087890625" />
        <Spot ID="22659" name="ID22659" STD_INTENSITY_CH1="756.719346335898" QUALITY="120.93150329589844" POSITION_T="7.83" MIN_INTENSITY_CH1="384.0676574707031" TOTAL_INTENSITY_CH1="155364.0405883789" CONTRAST_CH1="0.2970346843863536" SNR_CH1="0.7289731460552327" FRAME="9" MEDIAN_INTENSITY_CH1="973.1263427734375" VISIBILITY="1" RADIUS="0.25" POSITION_X="4.074930455972674" POSITION_Y="6.677750049911029" MEAN_INTENSITY_CH1="1204.372407661852" POSITION_Z="0.0" MAX_INTENSITY_CH1="3524.1171875" />
        <Spot ID="22660" name="ID22660" STD_INTENSITY_CH1="666.4412500356713" QUALITY="130.1250762939453" POSITION_T="7.83" MIN_INTENSITY_CH1="380.733642578125" TOTAL_INTENSITY_CH1="144406.42752075195" CONTRAST_CH1="0.45023791843088146" SNR_CH1="1.0429602362128285" FRAME="9" MEDIAN_INTENSITY_CH1="881.78662109375" VISIBILITY="1" RADIUS="0.25" POSITION_X="4.737224083970549" POSITION_Y="6.662575761918348" MEAN_INTENSITY_CH1="1119.4296707035037" POSITION_Z="0.0" MAX_INTENSITY_CH1="2843.830810546875" />
        <Spot ID="22661" name="ID22661" STD_INTENSITY_CH1="445.8719335722904" QUALITY="74.16291809082031" POSITION_T="7.83" MIN_INTENSITY_CH1="319.15008544921875" TOTAL_INTENSITY_CH1="119078.73501586914" CONTRAST_CH1="0.2886125513742361" SNR_CH1="0.9273789185489392" FRAME="9" MEDIAN_INTENSITY_CH1="847.8765869140625" VISIBILITY="1" RADIUS="0.25" POSITION_X="6.939730353301326" POSITION_Y="6.666125345570266" MEAN_INTENSITY_CH1="923.0909691152643" POSITION_Z="0.0" MAX_INTENSITY_CH1="1973.3878173828125" />
        <Spot ID="22662" name="ID22662" STD_INTENSITY_CH1="678.5697827276821" QUALITY="102.40351104736328" POSITION_T="7.83" MIN_INTENSITY_CH1="296.0812072753906" TOTAL_INTENSITY_CH1="169643.4637145996" CONTRAST_CH1="0.22710969772447442" SNR_CH1="0.7173567533495966" FRAME="9" MEDIAN_INTENSITY_CH1="1260.8798828125" VISIBILITY="1" RADIUS="0.25" POSITION_X="3.6356415366555606" POSITION_Y="6.853865987617857" MEAN_INTENSITY_CH1="1315.065610190695" POSITION_Z="0.0" MAX_INTENSITY_CH1="2775.67822265625" />
        <Spot ID="22663" name="ID22663" STD_INTENSITY_CH1="522.1635655493585" QUALITY="75.69859313964844" POSITION_T="7.83" MIN_INTENSITY_CH1="373.9565734863281" TOTAL_INTENSITY_CH1="134457.0687866211" CONTRAST_CH1="0.19144323572968672" SNR_CH1="0.6414813424872717" FRAME="9" MEDIAN_INTENSITY_CH1="926.73193359375" VISIBILITY="1" RADIUS="0.25" POSITION_X="3.2388243940855266" POSITION_Y="7.0894552483258355" MEAN_INTENSITY_CH1="1042.3028588110162" POSITION_Z="0.0" MAX_INTENSITY_CH1="2411.01171875" />
        <Spot ID="22664" name="ID22664" STD_INTENSITY_CH1="510.499971991358" QUALITY="71.60548400878906" POSITION_T="7.83" MIN_INTENSITY_CH1="260.810791015625" TOTAL_INTENSITY_CH1="97509.57211303711" CONTRAST_CH1="0.17788314699274124" SNR_CH1="0.44722328731324834" FRAME="9" MEDIAN_INTENSITY_CH1="532.2987670898438" VISIBILITY="1" RADIUS="0.25" POSITION_X="5.8528827448785865" POSITION_Y="7.127038711736846" MEAN_INTENSITY_CH1="755.8881559150166" POSITION_Z="0.0" MAX_INTENSITY_CH1="2341.430908203125" />
        <Spot ID="22665" name="ID22665" STD_INTENSITY_CH1="984.3201771407906" QUALITY="174.775634765625" POSITION_T="7.83" MIN_INTENSITY_CH1="600.3043823242188" TOTAL_INTENSITY_CH1="268630.35333251953" CONTRAST_CH1="0.3138160346328639" SNR_CH1="1.0106471449897678" FRAME="9" MEDIAN_INTENSITY_CH1="1991.2569580078125" VISIBILITY="1" RADIUS="0.25" POSITION_X="7.763335330227194" POSITION_Y="7.11241558185098" MEAN_INTENSITY_CH1="2082.405839786973" POSITION_Z="0.0" MAX_INTENSITY_CH1="4252.57373046875" />
        <Spot ID="22666" name="ID22666" STD_INTENSITY_CH1="559.2184880452127" QUALITY="96.5002212524414" POSITION_T="7.83" MIN_INTENSITY_CH1="414.3206481933594" TOTAL_INTENSITY_CH1="158384.89544677734" CONTRAST_CH1="0.23375616269441063" SNR_CH1="0.8319673077339469" FRAME="9" MEDIAN_INTENSITY_CH1="1152.135498046875" VISIBILITY="1" RADIUS="0.25" POSITION_X="6.382832411715944" POSITION_Y="7.1586868805555675" MEAN_INTENSITY_CH1="1227.7898871843206" POSITION_Z="0.0" MAX_INTENSITY_CH1="2710.730712890625" />
        <Spot ID="22667" name="ID22667" STD_INTENSITY_CH1="460.34315810888245" QUALITY="93.18265533447266" POSITION_T="7.83" MIN_INTENSITY_CH1="337.04522705078125" TOTAL_INTENSITY_CH1="114713.45486450195" CONTRAST_CH1="0.4114183285986535" SNR_CH1="1.1261619120867736" FRAME="9" MEDIAN_INTENSITY_CH1="714.4551391601562" VISIBILITY="1" RADIUS="0.25" POSITION_X="5.058149263166455" POSITION_Y="7.304943016509524" MEAN_INTENSITY_CH1="889.251588096914" POSITION_Z="0.0" MAX_INTENSITY_CH1="2052.986083984375" />
        <Spot ID="22668" name="ID22668" STD_INTENSITY_CH1="514.1791713002744" QUALITY="70.3941650390625" POSITION_T="7.83" MIN_INTENSITY_CH1="439.2740173339844" TOTAL_INTENSITY_CH1="143547.2749633789" CONTRAST_CH1="0.24305430003167386" SNR_CH1="0.8463187573954216" FRAME="9" MEDIAN_INTENSITY_CH1="999.5369873046875" VISIBILITY="1" RADIUS="0.25" POSITION_X="4.242962696549041" POSITION_Y="7.357477867420145" MEAN_INTENSITY_CH1="1112.7695733595265" POSITION_Z="0.0" MAX_INTENSITY_CH1="2561.74267578125" />
        <Spot ID="22669" name="ID22669" STD_INTENSITY_CH1="563.5126992178513" QUALITY="61.42769241333008" POSITION_T="7.83" MIN_INTENSITY_CH1="279.6880798339844" TOTAL_INTENSITY_CH1="140287.35635375977" CONTRAST_CH1="0.05410286284417342" SNR_CH1="0.19810359757389062" FRAME="9" MEDIAN_INTENSITY_CH1="945.5548706054688" VISIBILITY="1" RADIUS="0.25" POSITION_X="7.4952531103508555" POSITION_Y="7.459998710970139" MEAN_INTENSITY_CH1="1087.4988864632546" POSITION_Z="0.0" MAX_INTENSITY_CH1="2524.1103515625" />
        <Spot ID="22670" name="ID22670" STD_INTENSITY_CH1="614.2683721851951" QUALITY="101.26799011230469" POSITION_T="7.83" MIN_INTENSITY_CH1="378.5993957519531" TOTAL_INTENSITY_CH1="157193.32067871094" CONTRAST_CH1="0.24244466528036443" SNR_CH1="0.774197555718219" FRAME="9" MEDIAN_INTENSITY_CH1="1069.05517578125" VISIBILITY="1" RADIUS="0.25" POSITION_X="3.974133284452525" POSITION_Y="7.512013692506305" MEAN_INTENSITY_CH1="1218.5528734783795" POSITION_Z="0.0" MAX_INTENSITY_CH1="2766.6455078125" />
        <Spot ID="22671" name="ID22671" STD_INTENSITY_CH1="602.4199793234097" QUALITY="87.19344329833984" POSITION_T="7.83" MIN_INTENSITY_CH1="231.76759338378906" TOTAL_INTENSITY_CH1="123365.32432556152" CONTRAST_CH1="0.22371413683634292" SNR_CH1="0.5804268239924383" FRAME="9" MEDIAN_INTENSITY_CH1="805.9385375976562" VISIBILITY="1" RADIUS="0.25" POSITION_X="3.4971981564818138" POSITION_Y="7.628899880990783" MEAN_INTENSITY_CH1="956.3203436090042" POSITION_Z="0.0" MAX_INTENSITY_CH1="2796.692138671875" />
        <Spot ID="22672" name="ID22672" STD_INTENSITY_CH1="854.25233294447" QUALITY="197.5107421875" POSITION_T="7.83" MIN_INTENSITY_CH1="645.3241577148438" TOTAL_INTENSITY_CH1="280512.87701416016" CONTRAST_CH1="0.4013547396372665" SNR_CH1="1.458099709830634" FRAME="9" MEDIAN_INTENSITY_CH1="2124.56640625" VISIBILITY="1" RADIUS="0.25" POSITION_X="6.721499236240945" POSITION_Y="7.639399072336788" MEAN_INTENSITY_CH1="2174.5184264663567" POSITION_Z="0.0" MAX_INTENSITY_CH1="3956.417724609375" />
        <Spot ID="22673" name="ID22673" STD_INTENSITY_CH1="545.1841285693624" QUALITY="108.43391418457031" POSITION_T="7.83" MIN_INTENSITY_CH1="412.9062805175781" TOTAL_INTENSITY_CH1="160624.43115234375" CONTRAST_CH1="0.33039325851064444" SNR_CH1="1.1343833031021184" FRAME="9" MEDIAN_INTENSITY_CH1="1220.3939208984375" VISIBILITY="1" RADIUS="0.25" POSITION_X="5.596888419173392" POSITION_Y="7.984338118468224" MEAN_INTENSITY_CH1="1245.1506290879356" POSITION_Z="0.0" MAX_INTENSITY_CH1="2471.971435546875" />
        <Spot ID="22674" name="ID22674" STD_INTENSITY_CH1="1021.3873844628638" QUALITY="164.216064453125" POSITION_T="7.83" MIN_INTENSITY_CH1="416.8983459472656" TOTAL_INTENSITY_CH1="215090.60873413086" CONTRAST_CH1="0.331392905621067" SNR_CH1="0.8126587448441581" FRAME="9" MEDIAN_INTENSITY_CH1="1312.492431640625" VISIBILITY="1" RADIUS="0.25" POSITION_X="4.621957395231789" POSITION_Y="8.227291103738287" MEAN_INTENSITY_CH1="1667.369059954503" POSITION_Z="0.0" MAX_INTENSITY_CH1="4513.849609375" />
        <Spot ID="22675" name="ID22675" STD_INTENSITY_CH1="993.1403102197006" QUALITY="150.66627502441406" POSITION_T="7.83" MIN_INTENSITY_CH1="435.7581787109375" TOTAL_INTENSITY_CH1="205178.29232788086" CONTRAST_CH1="0.21334372689129255" SNR_CH1="0.5631928271428047" FRAME="9" MEDIAN_INTENSITY_CH1="1283.2467041015625" VISIBILITY="1" RADIUS="0.25" POSITION_X="6.727701222458399" POSITION_Y="8.23091490244483" MEAN_INTENSITY_CH1="1590.5293978905493" POSITION_Z="0.0" MAX_INTENSITY_CH1="4471.64794921875" />
        <Spot ID="22676" name="ID22676" STD_INTENSITY_CH1="794.7832900291681" QUALITY="139.5282440185547" POSITION_T="7.83" MIN_INTENSITY_CH1="429.951904296875" TOTAL_INTENSITY_CH1="217781.0819091797" CONTRAST_CH1="0.2737845106762258" SNR_CH1="0.913113196820897" FRAME="9" MEDIAN_INTENSITY_CH1="1585.23583984375" VISIBILITY="1" RADIUS="0.25" POSITION_X="6.190055654415239" POSITION_Y="8.661602984329493" MEAN_INTENSITY_CH1="1688.2254411564315" POSITION_Z="0.0" MAX_INTENSITY_CH1="3749.0400390625" />
        <Spot ID="22677" name="ID22677" STD_INTENSITY_CH1="1147.0778322726255" QUALITY="229.1832733154297" POSITION_T="7.83" MIN_INTENSITY_CH1="476.01666259765625" TOTAL_INTENSITY_CH1="321734.67596435547" CONTRAST_CH1="0.4146107843935606" SNR_CH1="1.2745265856751555" FRAME="9" MEDIAN_INTENSITY_CH1="2484.1142578125" VISIBILITY="1" RADIUS="0.25" POSITION_X="4.908299760618835" POSITION_Y="8.730408543364257" MEAN_INTENSITY_CH1="2494.067255537639" POSITION_Z="0.0" MAX_INTENSITY_CH1="5028.21435546875" />
        <Spot ID="22678" name="ID22678" STD_INTENSITY_CH1="600.8063547493082" QUALITY="64.9419937133789" POSITION_T="7.83" MIN_INTENSITY_CH1="120.02587127685547" TOTAL_INTENSITY_CH1="107695.79579925537" CONTRAST_CH1="0.12668337012480826" SNR_CH1="0.31248001130773834" FRAME="9" MEDIAN_INTENSITY_CH1="691.7921142578125" VISIBILITY="1" RADIUS="0.25" POSITION_X="4.336120174037574" POSITION_Y="8.900260610414756" MEAN_INTENSITY_CH1="834.8511302267856" POSITION_Z="0.0" MAX_INTENSITY_CH1="2466.608154296875" />
        <Spot ID="22679" name="ID22679" STD_INTENSITY_CH1="537.566847308674" QUALITY="106.12489318847656" POSITION_T="7.83" MIN_INTENSITY_CH1="350.95501708984375" TOTAL_INTENSITY_CH1="221560.90393066406" CONTRAST_CH1="0.26687542510485307" SNR_CH1="1.3460946832930611" FRAME="9" MEDIAN_INTENSITY_CH1="1801.0760498046875" VISIBILITY="1" RADIUS="0.25" POSITION_X="6.408936920321505" POSITION_Y="9.252408556789925" MEAN_INTENSITY_CH1="1717.5263870594108" POSITION_Z="0.0" MAX_INTENSITY_CH1="2846.4794921875" />
        <Spot ID="22680" name="ID22680" STD_INTENSITY_CH1="509.10189483959954" QUALITY="97.97178649902344" POSITION_T="7.83" MIN_INTENSITY_CH1="94.27803802490234" TOTAL_INTENSITY_CH1="83731.66329193115" CONTRAST_CH1="0.6421242467097816" SNR_CH1="0.9970991495307591" FRAME="9" MEDIAN_INTENSITY_CH1="423.9682922363281" VISIBILITY="1" RADIUS="0.25" POSITION_X="7.2282509658860326" POSITION_Y="9.318301855410011" MEAN_INTENSITY_CH1="649.0826611777607" POSITION_Z="0.0" MAX_INTENSITY_CH1="2191.656982421875" />
        <Spot ID="22681" name="ID22681" STD_INTENSITY_CH1="650.3653225808991" QUALITY="92.1571273803711" POSITION_T="7.83" MIN_INTENSITY_CH1="687.2540893554688" TOTAL_INTENSITY_CH1="209395.37109375" CONTRAST_CH1="0.10332936217153549" SNR_CH1="0.46748594497693924" FRAME="9" MEDIAN_INTENSITY_CH1="1419.34228515625" VISIBILITY="1" RADIUS="0.25" POSITION_X="5.840699977664121" POSITION_Y="9.388907942984497" MEAN_INTENSITY_CH1="1623.2199309593022" POSITION_Z="0.0" MAX_INTENSITY_CH1="3322.759033203125" />
        <Spot ID="22682" name="ID22682" STD_INTENSITY_CH1="1328.0170659658215" QUALITY="241.34423828125" POSITION_T="7.83" MIN_INTENSITY_CH1="433.8240966796875" TOTAL_INTENSITY_CH1="275946.55654907227" CONTRAST_CH1="0.39834901411051515" SNR_CH1="0.9177191081781587" FRAME="9" MEDIAN_INTENSITY_CH1="1772.6961669921875" VISIBILITY="1" RADIUS="0.25" POSITION_X="5.272506132950874" POSITION_Y="9.484641085082002" MEAN_INTENSITY_CH1="2139.1205934036607" POSITION_Z="0.0" MAX_INTENSITY_CH1="5317.8642578125" />
        <Spot ID="22683" name="ID22683" STD_INTENSITY_CH1="1033.845440200511" QUALITY="208.94873046875" POSITION_T="7.83" MIN_INTENSITY_CH1="404.2235107421875" TOTAL_INTENSITY_CH1="201510.09201049805" CONTRAST_CH1="0.5807671283877767" SNR_CH1="1.1102367553530121" FRAME="9" MEDIAN_INTENSITY_CH1="1177.3194580078125" VISIBILITY="1" RADIUS="0.25" POSITION_X="5.9298121481453565" POSITION_Y="10.239792758190324" MEAN_INTENSITY_CH1="1562.0937365154884" POSITION_Z="0.0" MAX_INTENSITY_CH1="4392.06103515625" />
        <Spot ID="22628" name="ID22628" STD_INTENSITY_CH1="768.0904041627224" QUALITY="166.49000549316406" POSITION_T="7.83" MIN_INTENSITY_CH1="454.7111511230469" TOTAL_INTENSITY_CH1="207728.65045166016" CONTRAST_CH1="0.43954392219376026" SNR_CH1="1.2802703995186404" FRAME="9" MEDIAN_INTENSITY_CH1="1497.3050537109375" VISIBILITY="1" RADIUS="0.25" POSITION_X="5.969434056296609" POSITION_Y="1.6177475713009881" MEAN_INTENSITY_CH1="1610.2996159043425" POSITION_Z="0.0" MAX_INTENSITY_CH1="3543.113525390625" />
        <Spot ID="22629" name="ID22629" STD_INTENSITY_CH1="742.3792677211111" QUALITY="122.64022064208984" POSITION_T="7.83" MIN_INTENSITY_CH1="221.04159545898438" TOTAL_INTENSITY_CH1="147196.5428466797" CONTRAST_CH1="0.3394964543465364" SNR_CH1="0.7791224796177004" FRAME="9" MEDIAN_INTENSITY_CH1="891.7200317382812" VISIBILITY="1" RADIUS="0.25" POSITION_X="5.512101981332633" POSITION_Y="1.9657110098629011" MEAN_INTENSITY_CH1="1141.0584716796877" POSITION_Z="0.0" MAX_INTENSITY_CH1="3249.330810546875" />
        <Spot ID="22630" name="ID22630" STD_INTENSITY_CH1="509.9045683149955" QUALITY="84.00210571289062" POSITION_T="7.83" MIN_INTENSITY_CH1="81.40750122070312" TOTAL_INTENSITY_CH1="80468.20262908936" CONTRAST_CH1="0.46903099152233113" SNR_CH1="0.7811712751747896" FRAME="9" MEDIAN_INTENSITY_CH1="430.7459716796875" VISIBILITY="1" RADIUS="0.25" POSITION_X="7.278067451854362" POSITION_Y="2.4061539633129034" MEAN_INTENSITY_CH1="623.7845165045687" POSITION_Z="0.0" MAX_INTENSITY_CH1="2246.531494140625" />
        <Spot ID="22631" name="ID22631" STD_INTENSITY_CH1="887.3809056474439" QUALITY="215.99777221679688" POSITION_T="7.83" MIN_INTENSITY_CH1="570.52880859375" TOTAL_INTENSITY_CH1="296237.06072998047" CONTRAST_CH1="0.5545103920215819" SNR_CH1="1.846229371391918" FRAME="9" MEDIAN_INTENSITY_CH1="2382.988525390625" VISIBILITY="1" RADIUS="0.25" POSITION_X="6.118687751228014" POSITION_Y="2.9188925640746466" MEAN_INTENSITY_CH1="2296.41132348822" POSITION_Z="0.0" MAX_INTENSITY_CH1="3744.0341796875" />
        <Spot ID="22632" name="ID22632" STD_INTENSITY_CH1="1068.1526600220798" QUALITY="192.21926879882812" POSITION_T="7.83" MIN_INTENSITY_CH1="273.00640869140625" TOTAL_INTENSITY_CH1="192987.06661987305" CONTRAST_CH1="0.48621727609435533" SNR_CH1="0.9163961260747956" FRAME="9" MEDIAN_INTENSITY_CH1="1150.9512939453125" VISIBILITY="1" RADIUS="0.25" POSITION_X="6.974597692649287" POSITION_Y="2.9605630859871845" MEAN_INTENSITY_CH1="1496.0237722470779" POSITION_Z="0.0" MAX_INTENSITY_CH1="4233.2958984375" />
        <Spot ID="22633" name="ID22633" STD_INTENSITY_CH1="401.6130696833889" QUALITY="62.51160430908203" POSITION_T="7.83" MIN_INTENSITY_CH1="130.85177612304688" TOTAL_INTENSITY_CH1="78377.52658081055" CONTRAST_CH1="0.30716787903165416" SNR_CH1="0.7109980887573791" FRAME="9" MEDIAN_INTENSITY_CH1="493.960205078125" VISIBILITY="1" RADIUS="0.25" POSITION_X="7.572341828673359" POSITION_Y="3.1819716809370404" MEAN_INTENSITY_CH1="607.57772543264" POSITION_Z="0.0" MAX_INTENSITY_CH1="1818.8524169921875" />
        <Spot ID="22634" name="ID22634" STD_INTENSITY_CH1="692.4995674842609" QUALITY="120.9605712890625" POSITION_T="7.83" MIN_INTENSITY_CH1="239.03961181640625" TOTAL_INTENSITY_CH1="129922.70208740234" CONTRAST_CH1="0.402739989383457" SNR_CH1="0.8351286817543601" FRAME="9" MEDIAN_INTENSITY_CH1="743.25830078125" VISIBILITY="1" RADIUS="0.25" POSITION_X="6.1665051680027325" POSITION_Y="3.9563351574547743" MEAN_INTENSITY_CH1="1007.1527293597085" POSITION_Z="0.0" MAX_INTENSITY_CH1="3160.861083984375" />
        <Spot ID="22635" name="ID22635" STD_INTENSITY_CH1="1049.7948356303823" QUALITY="254.29660034179688" POSITION_T="7.83" MIN_INTENSITY_CH1="709.24462890625" TOTAL_INTENSITY_CH1="322332.1759033203" CONTRAST_CH1="0.46052530340033615" SNR_CH1="1.5010111736530558" FRAME="9" MEDIAN_INTENSITY_CH1="2415.081298828125" VISIBILITY="1" RADIUS="0.25" POSITION_X="8.428395264322203" POSITION_Y="4.022512695537093" MEAN_INTENSITY_CH1="2498.6990380102347" POSITION_Z="0.0" MAX_INTENSITY_CH1="4470.93896484375" />
        <Spot ID="22636" name="ID22636" STD_INTENSITY_CH1="1211.0460553600087" QUALITY="292.03125" POSITION_T="7.83" MIN_INTENSITY_CH1="769.7816162109375" TOTAL_INTENSITY_CH1="307058.54888916016" CONTRAST_CH1="0.583958135914357" SNR_CH1="1.449235065791167" FRAME="9" MEDIAN_INTENSITY_CH1="2138.197998046875" VISIBILITY="1" RADIUS="0.25" POSITION_X="7.273139317243795" POSITION_Y="4.090899647019744" MEAN_INTENSITY_CH1="2380.2988285981414" POSITION_Z="0.0" MAX_INTENSITY_CH1="5064.603515625" />
        <Spot ID="22637" name="ID22637" STD_INTENSITY_CH1="814.55299496499" QUALITY="135.98361206054688" POSITION_T="7.83" MIN_INTENSITY_CH1="681.992919921875" TOTAL_INTENSITY_CH1="270259.9253540039" CONTRAST_CH1="0.2208320164343331" SNR_CH1="0.9304835954672447" FRAME="9" MEDIAN_INTENSITY_CH1="2065.5263671875" VISIBILITY="1" RADIUS="0.25" POSITION_X="8.467051001551717" POSITION_Y="4.409515149032527" MEAN_INTENSITY_CH1="2095.038181038789" POSITION_Z="0.0" MAX_INTENSITY_CH1="3932.01611328125" />
        <Spot ID="22638" name="ID22638" STD_INTENSITY_CH1="672.7941379052069" QUALITY="115.17417907714844" POSITION_T="7.83" MIN_INTENSITY_CH1="312.5391540527344" TOTAL_INTENSITY_CH1="138288.71340942383" CONTRAST_CH1="0.2971839817659619" SNR_CH1="0.7300769595188523" FRAME="9" MEDIAN_INTENSITY_CH1="795.4744873046875" VISIBILITY="1" RADIUS="0.25" POSITION_X="6.046127592881632" POSITION_Y="4.590893650659285" MEAN_INTENSITY_CH1="1072.0055303056113" POSITION_Z="0.0" MAX_INTENSITY_CH1="2749.45703125" />
        <Spot ID="22639" name="ID22639" STD_INTENSITY_CH1="455.7256739063777" QUALITY="75.82466125488281" POSITION_T="7.83" MIN_INTENSITY_CH1="238.08297729492188" TOTAL_INTENSITY_CH1="98574.87155151367" CONTRAST_CH1="0.2740191717194257" SNR_CH1="0.7212868179610418" FRAME="9" MEDIAN_INTENSITY_CH1="601.2496948242188" VISIBILITY="1" RADIUS="0.25" POSITION_X="3.8382798405660625" POSITION_Y="5.003296429299324" MEAN_INTENSITY_CH1="764.1462910970052" POSITION_Z="0.0" MAX_INTENSITY_CH1="2270.269775390625" />
        <Spot ID="22640" name="ID22640" STD_INTENSITY_CH1="578.6409773545107" QUALITY="98.57939910888672" POSITION_T="7.83" MIN_INTENSITY_CH1="356.1826477050781" TOTAL_INTENSITY_CH1="151325.34963989258" CONTRAST_CH1="0.31252584620893736" SNR_CH1="0.9654301582574883" FRAME="9" MEDIAN_INTENSITY_CH1="1107.9930419921875" VISIBILITY="1" RADIUS="0.25" POSITION_X="7.437804395130197" POSITION_Y="5.040705157005702" MEAN_INTENSITY_CH1="1173.0647258906404" POSITION_Z="0.0" MAX_INTENSITY_CH1="2278.69189453125" />
        <Spot ID="22641" name="ID22641" STD_INTENSITY_CH1="916.5302332398513" QUALITY="161.8137969970703" POSITION_T="7.83" MIN_INTENSITY_CH1="340.2416076660156" TOTAL_INTENSITY_CH1="179311.72592163086" CONTRAST_CH1="0.42250711150173237" SNR_CH1="0.9009107263506565" FRAME="9" MEDIAN_INTENSITY_CH1="1081.336669921875" VISIBILITY="1" RADIUS="0.25" POSITION_X="6.217145158336402" POSITION_Y="5.108367022869325" MEAN_INTENSITY_CH1="1390.0133792374486" POSITION_Z="0.0" MAX_INTENSITY_CH1="3735.362060546875" />
        <Spot ID="22642" name="ID22642" STD_INTENSITY_CH1="721.1535933346578" QUALITY="84.28564453125" POSITION_T="7.83" MIN_INTENSITY_CH1="328.3719177246094" TOTAL_INTENSITY_CH1="175424.3071899414" CONTRAST_CH1="0.17230367259386442" SNR_CH1="0.5543150784280538" FRAME="9" MEDIAN_INTENSITY_CH1="1342.0426025390625" VISIBILITY="1" RADIUS="0.25" POSITION_X="8.153494873674589" POSITION_Y="5.133311392288031" MEAN_INTENSITY_CH1="1359.8783503096226" POSITION_Z="0.0" MAX_INTENSITY_CH1="2795.72412109375" />
        <Spot ID="22643" name="ID22643" STD_INTENSITY_CH1="734.9835224559994" QUALITY="143.75262451171875" POSITION_T="7.83" MIN_INTENSITY_CH1="485.2637023925781" TOTAL_INTENSITY_CH1="234454.01571655273" CONTRAST_CH1="0.35491411256946476" SNR_CH1="1.295483424560085" FRAME="9" MEDIAN_INTENSITY_CH1="1767.383544921875" VISIBILITY="1" RADIUS="0.25" POSITION_X="8.6253338700192" POSITION_Y="5.127270974175569" MEAN_INTENSITY_CH1="1817.4729900507957" POSITION_Z="0.0" MAX_INTENSITY_CH1="3298.0126953125" />
        <Spot ID="22644" name="ID22644" STD_INTENSITY_CH1="714.8472857387261" QUALITY="131.6402130126953" POSITION_T="7.83" MIN_INTENSITY_CH1="491.45159912109375" TOTAL_INTENSITY_CH1="210736.39794921875" CONTRAST_CH1="0.2927905581502802" SNR_CH1="1.035131348879269" FRAME="9" MEDIAN_INTENSITY_CH1="1532.5009765625" VISIBILITY="1" RADIUS="0.25" POSITION_X="2.683629882023279" POSITION_Y="5.242004158086769" MEAN_INTENSITY_CH1="1633.6154879784401" POSITION_Z="0.0" MAX_INTENSITY_CH1="3345.372802734375" />
        <Spot ID="22645" name="ID22645" STD_INTENSITY_CH1="648.7162480514448" QUALITY="116.21321868896484" POSITION_T="7.83" MIN_INTENSITY_CH1="333.0478210449219" TOTAL_INTENSITY_CH1="152410.2303466797" CONTRAST_CH1="0.3386657126104729" SNR_CH1="0.9215071708358681" FRAME="9" MEDIAN_INTENSITY_CH1="1051.0955810546875" VISIBILITY="1" RADIUS="0.25" POSITION_X="4.5885843103388035" POSITION_Y="5.288576901838266" MEAN_INTENSITY_CH1="1181.47465385023" POSITION_Z="0.0" MAX_INTENSITY_CH1="2936.7685546875" />
        <Spot ID="22646" name="ID22646" STD_INTENSITY_CH1="758.7419314591536" QUALITY="114.32394409179688" POSITION_T="7.83" MIN_INTENSITY_CH1="76.18707275390625" TOTAL_INTENSITY_CH1="117556.12600708008" CONTRAST_CH1="0.37688573980547563" SNR_CH1="0.6575113721404958" FRAME="9" MEDIAN_INTENSITY_CH1="624.8140869140625" VISIBILITY="1" RADIUS="0.25" POSITION_X="2.136320810875052" POSITION_Y="5.389011086798622" MEAN_INTENSITY_CH1="911.2877985044968" POSITION_Z="0.0" MAX_INTENSITY_CH1="3087.106689453125" />
        <Spot ID="22647" name="ID22647" STD_INTENSITY_CH1="494.19143034817114" QUALITY="63.81935501098633" POSITION_T="7.83" MIN_INTENSITY_CH1="378.3909606933594" TOTAL_INTENSITY_CH1="133199.81924438477" CONTRAST_CH1="0.15793803285107483" SNR_CH1="0.5699675314069839" FRAME="9" MEDIAN_INTENSITY_CH1="927.43798828125" VISIBILITY="1" RADIUS="0.25" POSITION_X="7.184235792431123" POSITION_Y="5.531898836209785" MEAN_INTENSITY_CH1="1032.556738328564" POSITION_Z="0.0" MAX_INTENSITY_CH1="2299.001953125" />
        <Spot ID="22648" name="ID22648" STD_INTENSITY_CH1="606.4659100971916" QUALITY="75.82044982910156" POSITION_T="7.83" MIN_INTENSITY_CH1="362.4974060058594" TOTAL_INTENSITY_CH1="161111.23825073242" CONTRAST_CH1="0.1672407453887916" SNR_CH1="0.590121424750611" FRAME="9" MEDIAN_INTENSITY_CH1="1151.916259765625" VISIBILITY="1" RADIUS="0.25" POSITION_X="5.180255546353022" POSITION_Y="5.575397828199093" MEAN_INTENSITY_CH1="1248.9243275250574" POSITION_Z="0.0" MAX_INTENSITY_CH1="2837.98583984375" />
        <Spot ID="22649" name="ID22649" STD_INTENSITY_CH1="911.985263519421" QUALITY="154.01535034179688" POSITION_T="7.83" MIN_INTENSITY_CH1="398.0501403808594" TOTAL_INTENSITY_CH1="211632.79583740234" CONTRAST_CH1="0.29612652983731" SNR_CH1="0.8219877611669277" FRAME="9" MEDIAN_INTENSITY_CH1="1463.021728515625" VISIBILITY="1" RADIUS="0.25" POSITION_X="2.7037900723064876" POSITION_Y="5.68197904198159" MEAN_INTENSITY_CH1="1640.5643088170725" POSITION_Z="0.0" MAX_INTENSITY_CH1="3941.2685546875" />
        <Spot ID="22650" name="ID22650" STD_INTENSITY_CH1="940.3332180472656" QUALITY="215.12135314941406" POSITION_T="7.83" MIN_INTENSITY_CH1="471.69671630859375" TOTAL_INTENSITY_CH1="259937.49096679688" CONTRAST_CH1="0.5039508135758674" SNR_CH1="1.4360909570174627" FRAME="9" MEDIAN_INTENSITY_CH1="1949.124267578125" VISIBILITY="1" RADIUS="0.25" POSITION_X="4.075085591789996" POSITION_Y="5.788492590419871" MEAN_INTENSITY_CH1="2015.0193098201307" POSITION_Z="0.0" MAX_INTENSITY_CH1="4094.945068359375" />
        <Spot ID="22651" name="ID22651" STD_INTENSITY_CH1="599.5476507046773" QUALITY="120.19113159179688" POSITION_T="7.83" MIN_INTENSITY_CH1="369.657470703125" TOTAL_INTENSITY_CH1="162704.38723754883" CONTRAST_CH1="0.38456991745300423" SNR_CH1="1.1686279282095773" FRAME="9" MEDIAN_INTENSITY_CH1="1136.0440673828125" VISIBILITY="1" RADIUS="0.25" POSITION_X="6.342682791720819" POSITION_Y="5.774861330399284" MEAN_INTENSITY_CH1="1261.274319670921" POSITION_Z="0.0" MAX_INTENSITY_CH1="2597.0380859375" />
        <Spot ID="22652" name="ID22652" STD_INTENSITY_CH1="941.332774998336" QUALITY="149.7550811767578" POSITION_T="7.83" MIN_INTENSITY_CH1="611.9694213867188" TOTAL_INTENSITY_CH1="230128.2352294922" CONTRAST_CH1="0.23762107761053008" SNR_CH1="0.7277199420997568" FRAME="9" MEDIAN_INTENSITY_CH1="1459.8409423828125" VISIBILITY="1" RADIUS="0.25" POSITION_X="5.310532574556564" POSITION_Y="5.892217873696168" MEAN_INTENSITY_CH1="1783.9398079805599" POSITION_Z="0.0" MAX_INTENSITY_CH1="4145.05126953125" />
        <Spot ID="22653" name="ID22653" STD_INTENSITY_CH1="387.68957765660053" QUALITY="65.23692321777344" POSITION_T="7.83" MIN_INTENSITY_CH1="255.06495666503906" TOTAL_INTENSITY_CH1="101210.71766662598" CONTRAST_CH1="0.2546604661824724" SNR_CH1="0.8215196953460373" FRAME="9" MEDIAN_INTENSITY_CH1="684.5499877929688" VISIBILITY="1" RADIUS="0.25" POSITION_X="8.107602682065847" POSITION_Y="5.87014826782142" MEAN_INTENSITY_CH1="784.5792067180312" POSITION_Z="0.0" MAX_INTENSITY_CH1="1829.486083984375" />
        <Spot ID="22654" name="ID22654" STD_INTENSITY_CH1="611.7432477609959" QUALITY="105.03292846679688" POSITION_T="7.83" MIN_INTENSITY_CH1="336.7458801269531" TOTAL_INTENSITY_CH1="154984.86083984375" CONTRAST_CH1="0.2614907848262168" SNR_CH1="0.814202974808776" FRAME="9" MEDIAN_INTENSITY_CH1="1096.809326171875" VISIBILITY="1" RADIUS="0.25" POSITION_X="7.394775469245609" POSITION_Y="5.979394758402428" MEAN_INTENSITY_CH1="1201.4330297662311" POSITION_Z="0.0" MAX_INTENSITY_CH1="2745.947265625" />
        <Spot ID="22655" name="ID22655" STD_INTENSITY_CH1="657.2811423211523" QUALITY="92.97511291503906" POSITION_T="7.83" MIN_INTENSITY_CH1="436.5807800292969" TOTAL_INTENSITY_CH1="156818.22225952148" CONTRAST_CH1="0.1667014683649143" SNR_CH1="0.5285247385591932" FRAME="9" MEDIAN_INTENSITY_CH1="1007.34765625" VISIBILITY="1" RADIUS="0.25" POSITION_X="3.065183917411053" POSITION_Y="6.077811251628634" MEAN_INTENSITY_CH1="1215.6451337947399" POSITION_Z="0.0" MAX_INTENSITY_CH1="2914.040283203125" />
      </SpotsInFrame>
      <SpotsInFrame frame="10">
        <Spot ID="22575" name="ID22575" STD_INTENSITY_CH1="321.6090794233764" QUALITY="53.98247528076172" POSITION_T="8.7" MIN_INTENSITY_CH1="142.84457397460938" TOTAL_INTENSITY_CH1="88489.11958312988" CONTRAST_CH1="0.32219187828220003" SNR_CH1="1.0394939406334565" FRAME="10" MEDIAN_INTENSITY_CH1="642.410888671875" VISIBILITY="1" RADIUS="0.25" POSITION_X="5.313327024152421" POSITION_Y="1.3444842527451575" MEAN_INTENSITY_CH1="685.9621673110845" POSITION_Z="0.0" MAX_INTENSITY_CH1="1368.552490234375" />
        <Spot ID="22576" name="ID22576" STD_INTENSITY_CH1="815.1833012336383" QUALITY="154.00070190429688" POSITION_T="8.7" MIN_INTENSITY_CH1="484.68634033203125" TOTAL_INTENSITY_CH1="217868.5894165039" CONTRAST_CH1="0.4111291174490469" SNR_CH1="1.2072330458241436" FRAME="10" MEDIAN_INTENSITY_CH1="1596.7000732421875" VISIBILITY="1" RADIUS="0.25" POSITION_X="5.944780360200879" POSITION_Y="1.6417260747129956" MEAN_INTENSITY_CH1="1688.9037939263872" POSITION_Z="0.0" MAX_INTENSITY_CH1="3683.2021484375" />
        <Spot ID="22577" name="ID22577" STD_INTENSITY_CH1="714.269171882222" QUALITY="114.40530395507812" POSITION_T="8.7" MIN_INTENSITY_CH1="302.019287109375" TOTAL_INTENSITY_CH1="157433.93969726562" CONTRAST_CH1="0.2769730661169407" SNR_CH1="0.7411951079140082" FRAME="10" MEDIAN_INTENSITY_CH1="978.1538696289062" VISIBILITY="1" RADIUS="0.25" POSITION_X="5.511056120393843" POSITION_Y="1.9294447841913704" MEAN_INTENSITY_CH1="1220.418137188106" POSITION_Z="0.0" MAX_INTENSITY_CH1="2966.2373046875" />
        <Spot ID="22578" name="ID22578" STD_INTENSITY_CH1="532.206998516963" QUALITY="100.77145385742188" POSITION_T="8.7" MIN_INTENSITY_CH1="112.98268127441406" TOTAL_INTENSITY_CH1="91045.6145401001" CONTRAST_CH1="0.5841243039207584" SNR_CH1="0.9779907681968226" FRAME="10" MEDIAN_INTENSITY_CH1="510.4414367675781" VISIBILITY="1" RADIUS="0.25" POSITION_X="7.3135095386084465" POSITION_Y="2.3604990413116367" MEAN_INTENSITY_CH1="705.7799576751947" POSITION_Z="0.0" MAX_INTENSITY_CH1="2313.5390625" />
        <Spot ID="22579" name="ID22579" STD_INTENSITY_CH1="725.5809366757711" QUALITY="88.03841400146484" POSITION_T="8.7" MIN_INTENSITY_CH1="350.1953430175781" TOTAL_INTENSITY_CH1="174148.0506591797" CONTRAST_CH1="0.18753202614624387" SNR_CH1="0.5876289101622338" FRAME="10" MEDIAN_INTENSITY_CH1="1251.52783203125" VISIBILITY="1" RADIUS="0.25" POSITION_X="6.018074498948942" POSITION_Y="2.750740034153052" MEAN_INTENSITY_CH1="1349.9848888308502" POSITION_Z="0.0" MAX_INTENSITY_CH1="3298.356689453125" />
        <Spot ID="22580" name="ID22580" STD_INTENSITY_CH1="957.0387355733126" QUALITY="153.31756591796875" POSITION_T="8.7" MIN_INTENSITY_CH1="269.0361022949219" TOTAL_INTENSITY_CH1="180842.29455566406" CONTRAST_CH1="0.4165237605983387" SNR_CH1="0.8614432954615332" FRAME="10" MEDIAN_INTENSITY_CH1="1120.915771484375" VISIBILITY="1" RADIUS="0.25" POSITION_X="6.9297581876065655" POSITION_Y="2.983993700991362" MEAN_INTENSITY_CH1="1401.8782523694897" POSITION_Z="0.0" MAX_INTENSITY_CH1="3523.885498046875" />
        <Spot ID="22581" name="ID22581" STD_INTENSITY_CH1="1035.8151188477416" QUALITY="193.9658966064453" POSITION_T="8.7" MIN_INTENSITY_CH1="339.4461669921875" TOTAL_INTENSITY_CH1="253049.95947265625" CONTRAST_CH1="0.39966068272716887" SNR_CH1="1.0815160639261314" FRAME="10" MEDIAN_INTENSITY_CH1="1653.885498046875" VISIBILITY="1" RADIUS="0.25" POSITION_X="6.2512273373633835" POSITION_Y="3.024362983004689" MEAN_INTENSITY_CH1="1961.6275928112893" POSITION_Z="0.0" MAX_INTENSITY_CH1="4150.00537109375" />
        <Spot ID="22582" name="ID22582" STD_INTENSITY_CH1="818.3115837218412" QUALITY="148.06773376464844" POSITION_T="8.7" MIN_INTENSITY_CH1="232.81500244140625" TOTAL_INTENSITY_CH1="155918.4959716797" CONTRAST_CH1="0.46123367876930876" SNR_CH1="0.9324392822000694" FRAME="10" MEDIAN_INTENSITY_CH1="1000.15185546875" VISIBILITY="1" RADIUS="0.25" POSITION_X="6.15354463731881" POSITION_Y="3.9413258494678813" MEAN_INTENSITY_CH1="1208.67051140837" POSITION_Z="0.0" MAX_INTENSITY_CH1="3416.84326171875" />
        <Spot ID="22583" name="ID22583" STD_INTENSITY_CH1="1274.4082944976278" QUALITY="312.2225341796875" POSITION_T="8.7" MIN_INTENSITY_CH1="444.16143798828125" TOTAL_INTENSITY_CH1="371284.23065185547" CONTRAST_CH1="0.5430083695388616" SNR_CH1="1.5895582293973112" FRAME="10" MEDIAN_INTENSITY_CH1="2932.669921875" VISIBILITY="1" RADIUS="0.25" POSITION_X="8.442685664555276" POSITION_Y="3.9893768550731745" MEAN_INTENSITY_CH1="2878.1723306345384" POSITION_Z="0.0" MAX_INTENSITY_CH1="5088.19580078125" />
        <Spot ID="22584" name="ID22584" STD_INTENSITY_CH1="1237.0592744083133" QUALITY="292.9130859375" POSITION_T="8.7" MIN_INTENSITY_CH1="573.6922607421875" TOTAL_INTENSITY_CH1="313346.70056152344" CONTRAST_CH1="0.5807286643213644" SNR_CH1="1.4427491800502392" FRAME="10" MEDIAN_INTENSITY_CH1="2273.78564453125" VISIBILITY="1" RADIUS="0.25" POSITION_X="7.293356838702469" POSITION_Y="4.080525259818611" MEAN_INTENSITY_CH1="2429.044190399408" POSITION_Z="0.0" MAX_INTENSITY_CH1="5285.4814453125" />
        <Spot ID="22585" name="ID22585" STD_INTENSITY_CH1="685.4877932041207" QUALITY="120.85704040527344" POSITION_T="8.7" MIN_INTENSITY_CH1="693.2638549804688" TOTAL_INTENSITY_CH1="246643.24053955078" CONTRAST_CH1="0.18811314660197104" SNR_CH1="0.8832245338348202" FRAME="10" MEDIAN_INTENSITY_CH1="1845.327880859375" VISIBILITY="1" RADIUS="0.25" POSITION_X="8.452753709053951" POSITION_Y="4.500787929636353" MEAN_INTENSITY_CH1="1911.9631049577586" POSITION_Z="0.0" MAX_INTENSITY_CH1="3759.612548828125" />
        <Spot ID="22586" name="ID22586" STD_INTENSITY_CH1="862.0381110457519" QUALITY="152.90419006347656" POSITION_T="8.7" MIN_INTENSITY_CH1="287.2341003417969" TOTAL_INTENSITY_CH1="162026.34884643555" CONTRAST_CH1="0.41234822991726267" SNR_CH1="0.8507888879482373" FRAME="10" MEDIAN_INTENSITY_CH1="969.0781860351562" VISIBILITY="1" RADIUS="0.25" POSITION_X="6.052296313899704" POSITION_Y="4.572623793153908" MEAN_INTENSITY_CH1="1256.018208111903" POSITION_Z="0.0" MAX_INTENSITY_CH1="3473.832763671875" />
        <Spot ID="22587" name="ID22587" STD_INTENSITY_CH1="378.51142346370597" QUALITY="59.72368621826172" POSITION_T="8.7" MIN_INTENSITY_CH1="232.07119750976562" TOTAL_INTENSITY_CH1="116414.2035369873" CONTRAST_CH1="0.2132930280463403" SNR_CH1="0.8382589969138687" FRAME="10" MEDIAN_INTENSITY_CH1="864.1434936523438" VISIBILITY="1" RADIUS="0.25" POSITION_X="7.22232077203835" POSITION_Y="4.959609768581728" MEAN_INTENSITY_CH1="902.4356863332346" POSITION_Z="0.0" MAX_INTENSITY_CH1="1709.674072265625" />
        <Spot ID="22588" name="ID22588" STD_INTENSITY_CH1="596.0408079156048" QUALITY="102.5550537109375" POSITION_T="8.7" MIN_INTENSITY_CH1="225.203125" TOTAL_INTENSITY_CH1="150802.40252685547" CONTRAST_CH1="0.36419563448410797" SNR_CH1="1.0472024064509262" FRAME="10" MEDIAN_INTENSITY_CH1="1085.8199462890625" VISIBILITY="1" RADIUS="0.25" POSITION_X="3.968091755571433" POSITION_Y="4.998973321432714" MEAN_INTENSITY_CH1="1169.0108723012052" POSITION_Z="0.0" MAX_INTENSITY_CH1="2445.933837890625" />
        <Spot ID="22589" name="ID22589" STD_INTENSITY_CH1="757.2290957059971" QUALITY="138.97271728515625" POSITION_T="8.7" MIN_INTENSITY_CH1="277.2714538574219" TOTAL_INTENSITY_CH1="186079.93704223633" CONTRAST_CH1="0.4017516201614988" SNR_CH1="1.0919408488973117" FRAME="10" MEDIAN_INTENSITY_CH1="1344.7850341796875" VISIBILITY="1" RADIUS="0.25" POSITION_X="6.1365866245957585" POSITION_Y="5.110463347554015" MEAN_INTENSITY_CH1="1442.4801321103598" POSITION_Z="0.0" MAX_INTENSITY_CH1="2932.7958984375" />
        <Spot ID="22590" name="ID22590" STD_INTENSITY_CH1="826.50017138448" QUALITY="140.90228271484375" POSITION_T="8.7" MIN_INTENSITY_CH1="320.6927490234375" TOTAL_INTENSITY_CH1="185540.36767578125" CONTRAST_CH1="0.3643481056520399" SNR_CH1="0.9294522303538454" FRAME="10" MEDIAN_INTENSITY_CH1="1239.0133056640625" VISIBILITY="1" RADIUS="0.25" POSITION_X="2.7190372568520673" POSITION_Y="5.1503030877725" MEAN_INTENSITY_CH1="1438.2974238432653" POSITION_Z="0.0" MAX_INTENSITY_CH1="3168.88232421875" />
        <Spot ID="22591" name="ID22591" STD_INTENSITY_CH1="604.6925683005123" QUALITY="58.74633026123047" POSITION_T="8.7" MIN_INTENSITY_CH1="327.40045166015625" TOTAL_INTENSITY_CH1="141628.9736328125" CONTRAST_CH1="0.0939267753863665" SNR_CH1="0.31178765989833773" FRAME="10" MEDIAN_INTENSITY_CH1="939.2163696289062" VISIBILITY="1" RADIUS="0.25" POSITION_X="8.141779155273024" POSITION_Y="5.164125927452968" MEAN_INTENSITY_CH1="1097.8990204093996" POSITION_Z="0.0" MAX_INTENSITY_CH1="2354.576171875" />
        <Spot ID="22592" name="ID22592" STD_INTENSITY_CH1="783.6499150631057" QUALITY="193.95538330078125" POSITION_T="8.7" MIN_INTENSITY_CH1="567.6660766601562" TOTAL_INTENSITY_CH1="285534.4641723633" CONTRAST_CH1="0.460733084475846" SNR_CH1="1.7817848558820621" FRAME="10" MEDIAN_INTENSITY_CH1="2173.517578125" VISIBILITY="1" RADIUS="0.25" POSITION_X="8.60206124842738" POSITION_Y="5.158601130468794" MEAN_INTENSITY_CH1="2213.4454587004907" POSITION_Z="0.0" MAX_INTENSITY_CH1="3777.13720703125" />
        <Spot ID="22593" name="ID22593" STD_INTENSITY_CH1="675.9291044530546" QUALITY="114.09657287597656" POSITION_T="8.7" MIN_INTENSITY_CH1="370.7173767089844" TOTAL_INTENSITY_CH1="161977.4555053711" CONTRAST_CH1="0.27732789183402595" SNR_CH1="0.8066494937308875" FRAME="10" MEDIAN_INTENSITY_CH1="1101.7733154296875" VISIBILITY="1" RADIUS="0.25" POSITION_X="4.557678421681979" POSITION_Y="5.266949864422803" MEAN_INTENSITY_CH1="1255.639189964117" POSITION_Z="0.0" MAX_INTENSITY_CH1="3074.22216796875" />
        <Spot ID="22594" name="ID22594" STD_INTENSITY_CH1="796.473695954271" QUALITY="120.87508392333984" POSITION_T="8.7" MIN_INTENSITY_CH1="129.56051635742188" TOTAL_INTENSITY_CH1="123223.71264648438" CONTRAST_CH1="0.4179089132236719" SNR_CH1="0.7069625994532706" FRAME="10" MEDIAN_INTENSITY_CH1="739.1204223632812" VISIBILITY="1" RADIUS="0.25" POSITION_X="2.188485692515566" POSITION_Y="5.345568674339897" MEAN_INTENSITY_CH1="955.2225786549177" POSITION_Z="0.0" MAX_INTENSITY_CH1="3193.37451171875" />
        <Spot ID="22595" name="ID22595" STD_INTENSITY_CH1="523.1693042720159" QUALITY="61.25294494628906" POSITION_T="8.7" MIN_INTENSITY_CH1="296.82562255859375" TOTAL_INTENSITY_CH1="132196.87915039062" CONTRAST_CH1="0.07570706492446075" SNR_CH1="0.2757157792811617" FRAME="10" MEDIAN_INTENSITY_CH1="882.262939453125" VISIBILITY="1" RADIUS="0.25" POSITION_X="5.15197243211165" POSITION_Y="5.534011768582395" MEAN_INTENSITY_CH1="1024.782008917757" POSITION_Z="0.0" MAX_INTENSITY_CH1="2250.52587890625" />
        <Spot ID="22596" name="ID22596" STD_INTENSITY_CH1="1019.2364670920165" QUALITY="154.01416015625" POSITION_T="8.7" MIN_INTENSITY_CH1="272.6446228027344" TOTAL_INTENSITY_CH1="182836.3243408203" CONTRAST_CH1="0.2638169024830141" SNR_CH1="0.58055887822025" FRAME="10" MEDIAN_INTENSITY_CH1="1082.3646240234375" VISIBILITY="1" RADIUS="0.25" POSITION_X="2.686257187361119" POSITION_Y="5.688371828859851" MEAN_INTENSITY_CH1="1417.3358476032581" POSITION_Z="0.0" MAX_INTENSITY_CH1="4502.12841796875" />
        <Spot ID="22597" name="ID22597" STD_INTENSITY_CH1="1344.7122144975128" QUALITY="303.10882568359375" POSITION_T="8.7" MIN_INTENSITY_CH1="421.20745849609375" TOTAL_INTENSITY_CH1="344807.8910217285" CONTRAST_CH1="0.5432238511031865" SNR_CH1="1.399387644265763" FRAME="10" MEDIAN_INTENSITY_CH1="2537.31005859375" VISIBILITY="1" RADIUS="0.25" POSITION_X="4.047155966055201" POSITION_Y="5.779827369604246" MEAN_INTENSITY_CH1="2672.929387765337" POSITION_Z="0.0" MAX_INTENSITY_CH1="5658.0595703125" />
        <Spot ID="22598" name="ID22598" STD_INTENSITY_CH1="846.76047297249" QUALITY="159.92840576171875" POSITION_T="8.7" MIN_INTENSITY_CH1="396.02166748046875" TOTAL_INTENSITY_CH1="193524.5776977539" CONTRAST_CH1="0.42560211750295013" SNR_CH1="1.057843167263498" FRAME="10" MEDIAN_INTENSITY_CH1="1279.6357421875" VISIBILITY="1" RADIUS="0.25" POSITION_X="6.344754545997919" POSITION_Y="5.757676682223609" MEAN_INTENSITY_CH1="1500.1905247887896" POSITION_Z="0.0" MAX_INTENSITY_CH1="3633.635009765625" />
        <Spot ID="22599" name="ID22599" STD_INTENSITY_CH1="438.5468204641361" QUALITY="67.38197326660156" POSITION_T="8.7" MIN_INTENSITY_CH1="273.5267639160156" TOTAL_INTENSITY_CH1="99282.85610961914" CONTRAST_CH1="0.25814415131051477" SNR_CH1="0.7201624410485725" FRAME="10" MEDIAN_INTENSITY_CH1="632.2320556640625" VISIBILITY="1" RADIUS="0.25" POSITION_X="8.038576949272318" POSITION_Y="5.885883808994783" MEAN_INTENSITY_CH1="769.6345434854197" POSITION_Z="0.0" MAX_INTENSITY_CH1="1985.642578125" />
        <Spot ID="22600" name="ID22600" STD_INTENSITY_CH1="1143.3983733546554" QUALITY="184.143310546875" POSITION_T="8.7" MIN_INTENSITY_CH1="556.7437133789062" TOTAL_INTENSITY_CH1="235452.82989501953" CONTRAST_CH1="0.3076159132243829" SNR_CH1="0.7510610341008683" FRAME="10" MEDIAN_INTENSITY_CH1="1372.939697265625" VISIBILITY="1" RADIUS="0.25" POSITION_X="5.2867757035907355" POSITION_Y="5.924365967652007" MEAN_INTENSITY_CH1="1825.215735620306" POSITION_Z="0.0" MAX_INTENSITY_CH1="4816.6572265625" />
        <Spot ID="22601" name="ID22601" STD_INTENSITY_CH1="517.5321539189692" QUALITY="99.52236938476562" POSITION_T="8.7" MIN_INTENSITY_CH1="458.21893310546875" TOTAL_INTENSITY_CH1="165269.21975708008" CONTRAST_CH1="0.31813286877533126" SNR_CH1="1.1949349859975815" FRAME="10" MEDIAN_INTENSITY_CH1="1251.3128662109375" VISIBILITY="1" RADIUS="0.25" POSITION_X="3.123203341334211" POSITION_Y="6.03434171351541" MEAN_INTENSITY_CH1="1281.156742302946" POSITION_Z="0.0" MAX_INTENSITY_CH1="2352.159912109375" />
        <Spot ID="22602" name="ID22602" STD_INTENSITY_CH1="741.1632018222808" QUALITY="163.85829162597656" POSITION_T="8.7" MIN_INTENSITY_CH1="506.1397705078125" TOTAL_INTENSITY_CH1="197871.98803710938" CONTRAST_CH1="0.45510502389688456" SNR_CH1="1.2945774662167346" FRAME="10" MEDIAN_INTENSITY_CH1="1371.2794189453125" VISIBILITY="1" RADIUS="0.25" POSITION_X="7.405426549947687" POSITION_Y="6.034199612578311" MEAN_INTENSITY_CH1="1533.8913801326305" POSITION_Z="0.0" MAX_INTENSITY_CH1="3243.38427734375" />
        <Spot ID="22603" name="ID22603" STD_INTENSITY_CH1="1338.2040387171462" QUALITY="264.4221496582031" POSITION_T="8.7" MIN_INTENSITY_CH1="465.04840087890625" TOTAL_INTENSITY_CH1="318010.79571533203" CONTRAST_CH1="0.4537326399330061" SNR_CH1="1.1499402969936923" FRAME="10" MEDIAN_INTENSITY_CH1="2150.15576171875" VISIBILITY="1" RADIUS="0.25" POSITION_X="5.557795112482244" POSITION_Y="6.408344783592769" MEAN_INTENSITY_CH1="2465.19996678552" POSITION_Z="0.0" MAX_INTENSITY_CH1="5452.2607421875" />
        <Spot ID="22604" name="ID22604" STD_INTENSITY_CH1="675.7990451307452" QUALITY="146.25314331054688" POSITION_T="8.7" MIN_INTENSITY_CH1="384.0191955566406" TOTAL_INTENSITY_CH1="179406.90872192383" CONTRAST_CH1="0.4417260700854077" SNR_CH1="1.2610495587605928" FRAME="10" MEDIAN_INTENSITY_CH1="1216.9285888671875" VISIBILITY="1" RADIUS="0.25" POSITION_X="8.334131824780444" POSITION_Y="6.451161933620256" MEAN_INTENSITY_CH1="1390.7512304025101" POSITION_Z="0.0" MAX_INTENSITY_CH1="3076.62109375" />
        <Spot ID="22605" name="ID22605" STD_INTENSITY_CH1="634.1622241738852" QUALITY="124.79084014892578" POSITION_T="8.7" MIN_INTENSITY_CH1="210.18057250976562" TOTAL_INTENSITY_CH1="155407.81719970703" CONTRAST_CH1="0.40661785151197855" SNR_CH1="1.0983053372172078" FRAME="10" MEDIAN_INTENSITY_CH1="1080.2779541015625" VISIBILITY="1" RADIUS="0.25" POSITION_X="2.7576883041691005" POSITION_Y="6.57648229205198" MEAN_INTENSITY_CH1="1204.711761238039" POSITION_Z="0.0" MAX_INTENSITY_CH1="2797.540771484375" />
        <Spot ID="22606" name="ID22606" STD_INTENSITY_CH1="580.0759514505734" QUALITY="121.35408782958984" POSITION_T="8.7" MIN_INTENSITY_CH1="258.0846862792969" TOTAL_INTENSITY_CH1="143118.99896240234" CONTRAST_CH1="0.4720388860945025" SNR_CH1="1.2266232956501404" FRAME="10" MEDIAN_INTENSITY_CH1="958.896484375" VISIBILITY="1" RADIUS="0.25" POSITION_X="4.723459738886349" POSITION_Y="6.637841910144888" MEAN_INTENSITY_CH1="1109.4496043597076" POSITION_Z="0.0" MAX_INTENSITY_CH1="2429.08837890625" />
        <Spot ID="22607" name="ID22607" STD_INTENSITY_CH1="335.261831413171" QUALITY="67.500244140625" POSITION_T="8.7" MIN_INTENSITY_CH1="404.3430480957031" TOTAL_INTENSITY_CH1="130226.92147827148" CONTRAST_CH1="0.3093422921411794" SNR_CH1="1.422797356630835" FRAME="10" MEDIAN_INTENSITY_CH1="1004.364990234375" VISIBILITY="1" RADIUS="0.25" POSITION_X="6.95440277075123" POSITION_Y="6.636064375727644" MEAN_INTENSITY_CH1="1009.5110192114068" POSITION_Z="0.0" MAX_INTENSITY_CH1="1650.952392578125" />
        <Spot ID="22608" name="ID22608" STD_INTENSITY_CH1="987.8884342512569" QUALITY="162.47219848632812" POSITION_T="8.7" MIN_INTENSITY_CH1="276.552734375" TOTAL_INTENSITY_CH1="166085.4822692871" CONTRAST_CH1="0.3480789445155449" SNR_CH1="0.6730176970050853" FRAME="10" MEDIAN_INTENSITY_CH1="864.6856689453125" VISIBILITY="1" RADIUS="0.25" POSITION_X="4.1032371885537176" POSITION_Y="6.716067035409996" MEAN_INTENSITY_CH1="1287.484358676644" POSITION_Z="0.0" MAX_INTENSITY_CH1="4184.97412109375" />
        <Spot ID="22609" name="ID22609" STD_INTENSITY_CH1="859.8543097291614" QUALITY="142.7069854736328" POSITION_T="8.7" MIN_INTENSITY_CH1="384.2214660644531" TOTAL_INTENSITY_CH1="173813.66012573242" CONTRAST_CH1="0.27725003186623187" SNR_CH1="0.6802914308370562" FRAME="10" MEDIAN_INTENSITY_CH1="1011.0477905273438" VISIBILITY="1" RADIUS="0.25" POSITION_X="3.5976092128724155" POSITION_Y="6.844181780747335" MEAN_INTENSITY_CH1="1347.3927141529648" POSITION_Z="0.0" MAX_INTENSITY_CH1="3989.453857421875" />
        <Spot ID="22610" name="ID22610" STD_INTENSITY_CH1="465.9804967965586" QUALITY="62.7120361328125" POSITION_T="8.7" MIN_INTENSITY_CH1="380.6373291015625" TOTAL_INTENSITY_CH1="134865.71432495117" CONTRAST_CH1="0.12389084463964295" SNR_CH1="0.49463994215092305" FRAME="10" MEDIAN_INTENSITY_CH1="939.9817504882812" VISIBILITY="1" RADIUS="0.25" POSITION_X="3.206299272370058" POSITION_Y="7.062184886189458" MEAN_INTENSITY_CH1="1045.470653681792" POSITION_Z="0.0" MAX_INTENSITY_CH1="2332.30908203125" />
        <Spot ID="22611" name="ID22611" STD_INTENSITY_CH1="874.9240685431511" QUALITY="196.26611328125" POSITION_T="8.7" MIN_INTENSITY_CH1="535.6307373046875" TOTAL_INTENSITY_CH1="285171.4906616211" CONTRAST_CH1="0.40671453157052384" SNR_CH1="1.4610320507533865" FRAME="10" MEDIAN_INTENSITY_CH1="2072.2470703125" VISIBILITY="1" RADIUS="0.25" POSITION_X="7.694969921864687" POSITION_Y="7.046530884728165" MEAN_INTENSITY_CH1="2210.631710555202" POSITION_Z="0.0" MAX_INTENSITY_CH1="3932.8583984375" />
        <Spot ID="22612" name="ID22612" STD_INTENSITY_CH1="455.3497354016142" QUALITY="82.53091430664062" POSITION_T="8.7" MIN_INTENSITY_CH1="402.1351623535156" TOTAL_INTENSITY_CH1="154638.17163085938" CONTRAST_CH1="0.2904616713122052" SNR_CH1="1.1851017108057293" FRAME="10" MEDIAN_INTENSITY_CH1="1211.734619140625" VISIBILITY="1" RADIUS="0.25" POSITION_X="6.377016385368768" POSITION_Y="7.110292908228531" MEAN_INTENSITY_CH1="1198.7455165182898" POSITION_Z="0.0" MAX_INTENSITY_CH1="1916.0836181640625" />
        <Spot ID="22613" name="ID22613" STD_INTENSITY_CH1="582.0823208666372" QUALITY="101.15363311767578" POSITION_T="8.7" MIN_INTENSITY_CH1="286.1910095214844" TOTAL_INTENSITY_CH1="110421.16455078125" CONTRAST_CH1="0.39756942211110863" SNR_CH1="0.8366576453450417" FRAME="10" MEDIAN_INTENSITY_CH1="622.7313232421875" VISIBILITY="1" RADIUS="0.25" POSITION_X="5.010019601060315" POSITION_Y="7.28957502754037" MEAN_INTENSITY_CH1="855.9780197734982" POSITION_Z="0.0" MAX_INTENSITY_CH1="2587.45703125" />
        <Spot ID="22614" name="ID22614" STD_INTENSITY_CH1="742.2505279765523" QUALITY="133.89625549316406" POSITION_T="8.7" MIN_INTENSITY_CH1="407.1329040527344" TOTAL_INTENSITY_CH1="163724.96090698242" CONTRAST_CH1="0.3501238738859761" SNR_CH1="0.8868553162188498" FRAME="10" MEDIAN_INTENSITY_CH1="1028.875244140625" VISIBILITY="1" RADIUS="0.25" POSITION_X="4.315194003891217" POSITION_Y="7.364398171508611" MEAN_INTENSITY_CH1="1269.1857434649799" POSITION_Z="0.0" MAX_INTENSITY_CH1="3216.0390625" />
        <Spot ID="22615" name="ID22615" STD_INTENSITY_CH1="715.8182153471597" QUALITY="116.46175384521484" POSITION_T="8.7" MIN_INTENSITY_CH1="497.64544677734375" TOTAL_INTENSITY_CH1="224030.09252929688" CONTRAST_CH1="0.23263393673731042" SNR_CH1="0.9157624834018891" FRAME="10" MEDIAN_INTENSITY_CH1="1664.2320556640625" VISIBILITY="1" RADIUS="0.25" POSITION_X="6.766428753509372" POSITION_Y="7.628042989338733" MEAN_INTENSITY_CH1="1736.667383948038" POSITION_Z="0.0" MAX_INTENSITY_CH1="3096.7841796875" />
        <Spot ID="22616" name="ID22616" STD_INTENSITY_CH1="808.7542374590244" QUALITY="151.3217315673828" POSITION_T="8.7" MIN_INTENSITY_CH1="157.78909301757812" TOTAL_INTENSITY_CH1="155412.25721740723" CONTRAST_CH1="0.5040476849931623" SNR_CH1="0.9984331759336382" FRAME="10" MEDIAN_INTENSITY_CH1="984.4659423828125" VISIBILITY="1" RADIUS="0.25" POSITION_X="3.4772289196785864" POSITION_Y="7.66177675335299" MEAN_INTENSITY_CH1="1204.746179979901" POSITION_Z="0.0" MAX_INTENSITY_CH1="3467.789794921875" />
        <Spot ID="22617" name="ID22617" STD_INTENSITY_CH1="677.9473270274834" QUALITY="125.20361328125" POSITION_T="8.7" MIN_INTENSITY_CH1="279.3480529785156" TOTAL_INTENSITY_CH1="157246.3208618164" CONTRAST_CH1="0.44724169938280867" SNR_CH1="1.1112865220594108" FRAME="10" MEDIAN_INTENSITY_CH1="1119.578369140625" VISIBILITY="1" RADIUS="0.25" POSITION_X="5.574486362053304" POSITION_Y="7.919510931817742" MEAN_INTENSITY_CH1="1218.9637276109797" POSITION_Z="0.0" MAX_INTENSITY_CH1="2613.87890625" />
        <Spot ID="22618" name="ID22618" STD_INTENSITY_CH1="955.9972026775226" QUALITY="150.56361389160156" POSITION_T="8.7" MIN_INTENSITY_CH1="407.0032043457031" TOTAL_INTENSITY_CH1="210778.03485107422" CONTRAST_CH1="0.27823260749063256" SNR_CH1="0.7440586136274038" FRAME="10" MEDIAN_INTENSITY_CH1="1457.1148681640625" VISIBILITY="1" RADIUS="0.25" POSITION_X="4.640409801944793" POSITION_Y="8.194655889623036" MEAN_INTENSITY_CH1="1633.9382546594904" POSITION_Z="0.0" MAX_INTENSITY_CH1="4233.40185546875" />
        <Spot ID="22619" name="ID22619" STD_INTENSITY_CH1="1213.4432859553785" QUALITY="214.77462768554688" POSITION_T="8.7" MIN_INTENSITY_CH1="439.0214538574219" TOTAL_INTENSITY_CH1="250292.689453125" CONTRAST_CH1="0.3712002839473895" SNR_CH1="0.8657178505687492" FRAME="10" MEDIAN_INTENSITY_CH1="1538.1746826171875" VISIBILITY="1" RADIUS="0.25" POSITION_X="6.750660030894229" POSITION_Y="8.214657096289063" MEAN_INTENSITY_CH1="1940.2534066133721" POSITION_Z="0.0" MAX_INTENSITY_CH1="5037.59423828125" />
        <Spot ID="22620" name="ID22620" STD_INTENSITY_CH1="558.5316525893877" QUALITY="57.28428649902344" POSITION_T="8.7" MIN_INTENSITY_CH1="342.94268798828125" TOTAL_INTENSITY_CH1="126187.1762084961" CONTRAST_CH1="0.05570676982179975" SNR_CH1="0.18482996749079222" FRAME="10" MEDIAN_INTENSITY_CH1="787.757080078125" VISIBILITY="1" RADIUS="0.25" POSITION_X="5.476686236319447" POSITION_Y="8.501310581623725" MEAN_INTENSITY_CH1="978.1951644069464" POSITION_Z="0.0" MAX_INTENSITY_CH1="2604.26904296875" />
        <Spot ID="22621" name="ID22621" STD_INTENSITY_CH1="765.1883522358613" QUALITY="143.1483917236328" POSITION_T="8.7" MIN_INTENSITY_CH1="559.30615234375" TOTAL_INTENSITY_CH1="247370.45086669922" CONTRAST_CH1="0.33314039699268566" SNR_CH1="1.252481055765133" FRAME="10" MEDIAN_INTENSITY_CH1="1884.7366943359375" VISIBILITY="1" RADIUS="0.25" POSITION_X="6.191174690993168" POSITION_Y="8.645563967878397" MEAN_INTENSITY_CH1="1917.6003943154983" POSITION_Z="0.0" MAX_INTENSITY_CH1="3331.016357421875" />
        <Spot ID="22622" name="ID22622" STD_INTENSITY_CH1="1212.4440193610258" QUALITY="237.49737548828125" POSITION_T="8.7" MIN_INTENSITY_CH1="582.9969482421875" TOTAL_INTENSITY_CH1="351854.32635498047" CONTRAST_CH1="0.4146130193178493" SNR_CH1="1.3187023184000615" FRAME="10" MEDIAN_INTENSITY_CH1="2630.5751953125" VISIBILITY="1" RADIUS="0.25" POSITION_X="4.873488683343612" POSITION_Y="8.750979423499494" MEAN_INTENSITY_CH1="2727.552917480467" POSITION_Z="0.0" MAX_INTENSITY_CH1="5024.51708984375" />
        <Spot ID="22623" name="ID22623" STD_INTENSITY_CH1="480.5284426596946" QUALITY="85.18157958984375" POSITION_T="8.7" MIN_INTENSITY_CH1="113.30374908447266" TOTAL_INTENSITY_CH1="84376.04878997803" CONTRAST_CH1="0.5092339321186966" SNR_CH1="0.9185464950915517" FRAME="10" MEDIAN_INTENSITY_CH1="477.61322021484375" VISIBILITY="1" RADIUS="0.25" POSITION_X="7.200296170435895" POSITION_Y="9.317202342845727" MEAN_INTENSITY_CH1="654.077897596729" POSITION_Z="0.0" MAX_INTENSITY_CH1="2120.2158203125" />
        <Spot ID="22624" name="ID22624" STD_INTENSITY_CH1="518.5925412938647" QUALITY="100.19033813476562" POSITION_T="8.7" MIN_INTENSITY_CH1="505.6515808105469" TOTAL_INTENSITY_CH1="220072.03457641602" CONTRAST_CH1="0.21291350326985498" SNR_CH1="1.1549209316901883" FRAME="10" MEDIAN_INTENSITY_CH1="1765.9754638671875" VISIBILITY="1" RADIUS="0.25" POSITION_X="6.386324121902156" POSITION_Y="9.37229466680577" MEAN_INTENSITY_CH1="1705.9847641582637" POSITION_Z="0.0" MAX_INTENSITY_CH1="2702.8994140625" />
        <Spot ID="22625" name="ID22625" STD_INTENSITY_CH1="1440.67578600452" QUALITY="238.1212615966797" POSITION_T="8.7" MIN_INTENSITY_CH1="376.8974609375" TOTAL_INTENSITY_CH1="242981.06231689453" CONTRAST_CH1="0.40019902808966107" SNR_CH1="0.7473649263915353" FRAME="10" MEDIAN_INTENSITY_CH1="1404.78515625" VISIBILITY="1" RADIUS="0.25" POSITION_X="5.245286961517419" POSITION_Y="9.47752497022981" MEAN_INTENSITY_CH1="1883.5741264875546" POSITION_Z="0.0" MAX_INTENSITY_CH1="5934.24365234375" />
        <Spot ID="22626" name="ID22626" STD_INTENSITY_CH1="805.4209608074615" QUALITY="111.82650756835938" POSITION_T="8.7" MIN_INTENSITY_CH1="595.3486938476562" TOTAL_INTENSITY_CH1="251377.96319580078" CONTRAST_CH1="0.20254482620307074" SNR_CH1="0.8150128206210286" FRAME="10" MEDIAN_INTENSITY_CH1="1915.0" VISIBILITY="1" RADIUS="0.25" POSITION_X="5.7330260032091" POSITION_Y="9.658734183555232" MEAN_INTENSITY_CH1="1948.666381362797" POSITION_Z="0.0" MAX_INTENSITY_CH1="3565.939697265625" />
        <Spot ID="22627" name="ID22627" STD_INTENSITY_CH1="1300.6198951012295" QUALITY="234.94195556640625" POSITION_T="8.7" MIN_INTENSITY_CH1="286.3931579589844" TOTAL_INTENSITY_CH1="200234.04098510742" CONTRAST_CH1="0.5570226367267163" SNR_CH1="0.8538974618025237" FRAME="10" MEDIAN_INTENSITY_CH1="1003.3555297851562" VISIBILITY="1" RADIUS="0.25" POSITION_X="5.947387186335637" POSITION_Y="10.218515254189647" MEAN_INTENSITY_CH1="1552.2018681016077" POSITION_Z="0.0" MAX_INTENSITY_CH1="5234.4833984375" />
      </SpotsInFrame>
      <SpotsInFrame frame="11">
        <Spot ID="22912" name="ID22912" STD_INTENSITY_CH1="1212.132200926554" QUALITY="300.5636291503906" POSITION_T="9.57" MIN_INTENSITY_CH1="532.909423828125" TOTAL_INTENSITY_CH1="334543.7299194336" CONTRAST_CH1="0.5947682601089284" SNR_CH1="1.595854865871397" FRAME="11" MEDIAN_INTENSITY_CH1="2570.567626953125" VISIBILITY="1" RADIUS="0.25" POSITION_X="7.253571288838851" POSITION_Y="4.139535161964884" MEAN_INTENSITY_CH1="2593.3622474374697" POSITION_Z="0.0" MAX_INTENSITY_CH1="5283.87744140625" />
        <Spot ID="22913" name="ID22913" STD_INTENSITY_CH1="957.0547261009831" QUALITY="142.173828125" POSITION_T="9.57" MIN_INTENSITY_CH1="536.1828002929688" TOTAL_INTENSITY_CH1="226138.70458984375" CONTRAST_CH1="0.17077259678905035" SNR_CH1="0.5343478260488391" FRAME="11" MEDIAN_INTENSITY_CH1="1546.5556640625" VISIBILITY="1" RADIUS="0.25" POSITION_X="8.54592932664308" POSITION_Y="4.455832846605957" MEAN_INTENSITY_CH1="1753.0132138747574" POSITION_Z="0.0" MAX_INTENSITY_CH1="4296.3935546875" />
        <Spot ID="22914" name="ID22914" STD_INTENSITY_CH1="732.3724625622142" QUALITY="121.88509368896484" POSITION_T="9.57" MIN_INTENSITY_CH1="350.08941650390625" TOTAL_INTENSITY_CH1="150629.23965454102" CONTRAST_CH1="0.30635510353896794" SNR_CH1="0.747793070213017" FRAME="11" MEDIAN_INTENSITY_CH1="944.5806274414062" VISIBILITY="1" RADIUS="0.25" POSITION_X="6.071356011373249" POSITION_Y="4.626320181817133" MEAN_INTENSITY_CH1="1167.6685244538062" POSITION_Z="0.0" MAX_INTENSITY_CH1="2972.93212890625" />
        <Spot ID="22915" name="ID22915" STD_INTENSITY_CH1="338.04143390531567" QUALITY="54.326133728027344" POSITION_T="9.57" MIN_INTENSITY_CH1="148.08087158203125" TOTAL_INTENSITY_CH1="98449.95654296875" CONTRAST_CH1="0.22671318413652317" SNR_CH1="0.8344870905489771" FRAME="11" MEDIAN_INTENSITY_CH1="691.003662109375" VISIBILITY="1" RADIUS="0.25" POSITION_X="7.097907236297548" POSITION_Y="4.921068541743578" MEAN_INTENSITY_CH1="763.1779576974325" POSITION_Z="0.0" MAX_INTENSITY_CH1="1545.3394775390625" />
        <Spot ID="22916" name="ID22916" STD_INTENSITY_CH1="624.3492510207112" QUALITY="120.00108337402344" POSITION_T="9.57" MIN_INTENSITY_CH1="230.8408966064453" TOTAL_INTENSITY_CH1="138766.02528381348" CONTRAST_CH1="0.4357110545236405" SNR_CH1="1.0457487965671923" FRAME="11" MEDIAN_INTENSITY_CH1="946.6578369140625" VISIBILITY="1" RADIUS="0.25" POSITION_X="3.879247573534249" POSITION_Y="5.0555405285872475" MEAN_INTENSITY_CH1="1075.705622355143" POSITION_Z="0.0" MAX_INTENSITY_CH1="2681.095458984375" />
        <Spot ID="22917" name="ID22917" STD_INTENSITY_CH1="790.7726968120769" QUALITY="143.270263671875" POSITION_T="9.57" MIN_INTENSITY_CH1="393.82818603515625" TOTAL_INTENSITY_CH1="181240.75" CONTRAST_CH1="0.35619121332523007" SNR_CH1="0.9332687968285763" FRAME="11" MEDIAN_INTENSITY_CH1="1209.2974853515625" VISIBILITY="1" RADIUS="0.25" POSITION_X="6.133512894191731" POSITION_Y="5.073453048798619" MEAN_INTENSITY_CH1="1404.967054263566" POSITION_Z="0.0" MAX_INTENSITY_CH1="3427.97119140625" />
        <Spot ID="22918" name="ID22918" STD_INTENSITY_CH1="664.145088163297" QUALITY="97.43522644042969" POSITION_T="9.57" MIN_INTENSITY_CH1="325.39764404296875" TOTAL_INTENSITY_CH1="164754.20544433594" CONTRAST_CH1="0.2112357037560943" SNR_CH1="0.6707373507286415" FRAME="11" MEDIAN_INTENSITY_CH1="1211.0179443359375" VISIBILITY="1" RADIUS="0.25" POSITION_X="8.19511279536944" POSITION_Y="5.093482757228346" MEAN_INTENSITY_CH1="1277.1643832894258" POSITION_Z="0.0" MAX_INTENSITY_CH1="2788.313720703125" />
        <Spot ID="22919" name="ID22919" STD_INTENSITY_CH1="586.4633809451391" QUALITY="121.38176727294922" POSITION_T="9.57" MIN_INTENSITY_CH1="557.6421508789062" TOTAL_INTENSITY_CH1="212979.52557373047" CONTRAST_CH1="0.34503967519724665" SNR_CH1="1.4443457974812952" FRAME="11" MEDIAN_INTENSITY_CH1="1641.9747314453125" VISIBILITY="1" RADIUS="0.25" POSITION_X="8.672609731976936" POSITION_Y="5.077964413839249" MEAN_INTENSITY_CH1="1651.0040742149647" POSITION_Z="0.0" MAX_INTENSITY_CH1="2918.00634765625" />
        <Spot ID="22921" name="ID22921" STD_INTENSITY_CH1="654.3940753621773" QUALITY="137.3876190185547" POSITION_T="9.57" MIN_INTENSITY_CH1="473.54803466796875" TOTAL_INTENSITY_CH1="204018.27032470703" CONTRAST_CH1="0.35974123234432515" SNR_CH1="1.278803860927764" FRAME="11" MEDIAN_INTENSITY_CH1="1525.29248046875" VISIBILITY="1" RADIUS="0.25" POSITION_X="2.706744632598039" POSITION_Y="5.174557119793712" MEAN_INTENSITY_CH1="1581.536979261295" POSITION_Z="0.0" MAX_INTENSITY_CH1="3006.777099609375" />
        <Spot ID="22922" name="ID22922" STD_INTENSITY_CH1="591.0794446336668" QUALITY="97.6158676147461" POSITION_T="9.57" MIN_INTENSITY_CH1="333.1092529296875" TOTAL_INTENSITY_CH1="148095.46899414062" CONTRAST_CH1="0.2741881854639306" SNR_CH1="0.83589429998507" FRAME="11" MEDIAN_INTENSITY_CH1="1001.5814208984375" VISIBILITY="1" RADIUS="0.25" POSITION_X="4.501608739832752" POSITION_Y="5.282766432384422" MEAN_INTENSITY_CH1="1148.026891427447" POSITION_Z="0.0" MAX_INTENSITY_CH1="2617.48876953125" />
        <Spot ID="22924" name="ID22924" STD_INTENSITY_CH1="833.4736128069285" QUALITY="135.02964782714844" POSITION_T="9.57" MIN_INTENSITY_CH1="167.25198364257812" TOTAL_INTENSITY_CH1="139696.00444030762" CONTRAST_CH1="0.34900931904965543" SNR_CH1="0.6722866521840984" FRAME="11" MEDIAN_INTENSITY_CH1="777.3759765625" VISIBILITY="1" RADIUS="0.25" POSITION_X="2.199198186523668" POSITION_Y="5.364340311288259" MEAN_INTENSITY_CH1="1082.9147631031594" POSITION_Z="0.0" MAX_INTENSITY_CH1="3521.264892578125" />
        <Spot ID="22926" name="ID22926" STD_INTENSITY_CH1="632.8396158455752" QUALITY="88.85445404052734" POSITION_T="9.57" MIN_INTENSITY_CH1="196.76417541503906" TOTAL_INTENSITY_CH1="133481.67683410645" CONTRAST_CH1="0.19923800009464254" SNR_CH1="0.5432942055331467" FRAME="11" MEDIAN_INTENSITY_CH1="835.1246948242188" VISIBILITY="1" RADIUS="0.25" POSITION_X="5.2029163882810705" POSITION_Y="5.506592646451596" MEAN_INTENSITY_CH1="1034.7416808845462" POSITION_Z="0.0" MAX_INTENSITY_CH1="2642.479736328125" />
        <Spot ID="22928" name="ID22928" STD_INTENSITY_CH1="723.3071953279068" QUALITY="163.49009704589844" POSITION_T="9.57" MIN_INTENSITY_CH1="471.57745361328125" TOTAL_INTENSITY_CH1="209303.64129638672" CONTRAST_CH1="0.43243438459832834" SNR_CH1="1.3543776101241174" FRAME="11" MEDIAN_INTENSITY_CH1="1490.069091796875" VISIBILITY="1" RADIUS="0.25" POSITION_X="6.332338098113784" POSITION_Y="5.741041314642016" MEAN_INTENSITY_CH1="1622.5088472588122" POSITION_Z="0.0" MAX_INTENSITY_CH1="3348.68603515625" />
        <Spot ID="22930" name="ID22930" STD_INTENSITY_CH1="612.8896122617448" QUALITY="71.64071655273438" POSITION_T="9.57" MIN_INTENSITY_CH1="251.8138885498047" TOTAL_INTENSITY_CH1="121156.15422058105" CONTRAST_CH1="0.09506068344791087" SNR_CH1="0.26605182963784585" FRAME="11" MEDIAN_INTENSITY_CH1="730.541748046875" VISIBILITY="1" RADIUS="0.25" POSITION_X="2.604990202142183" POSITION_Y="5.768616122719716" MEAN_INTENSITY_CH1="939.1949939579927" POSITION_Z="0.0" MAX_INTENSITY_CH1="2633.97802734375" />
        <Spot ID="22932" name="ID22932" STD_INTENSITY_CH1="1092.6760261036577" QUALITY="253.5457305908203" POSITION_T="9.57" MIN_INTENSITY_CH1="549.5269165039062" TOTAL_INTENSITY_CH1="290460.0443725586" CONTRAST_CH1="0.5175718143015494" SNR_CH1="1.4055834536010976" FRAME="11" MEDIAN_INTENSITY_CH1="2144.116943359375" VISIBILITY="1" RADIUS="0.25" POSITION_X="4.054568920403412" POSITION_Y="5.775567418037302" MEAN_INTENSITY_CH1="2251.628250950066" POSITION_Z="0.0" MAX_INTENSITY_CH1="4649.1630859375" />
        <Spot ID="22934" name="ID22934" STD_INTENSITY_CH1="347.41995965931795" QUALITY="61.15488052368164" POSITION_T="9.57" MIN_INTENSITY_CH1="297.32562255859375" TOTAL_INTENSITY_CH1="102925.77209472656" CONTRAST_CH1="0.28904185162189483" SNR_CH1="1.0299197020279438" FRAME="11" MEDIAN_INTENSITY_CH1="710.8607177734375" VISIBILITY="1" RADIUS="0.25" POSITION_X="8.082577585891098" POSITION_Y="5.897914133136932" MEAN_INTENSITY_CH1="797.8742022847023" POSITION_Z="0.0" MAX_INTENSITY_CH1="1534.0419921875" />
        <Spot ID="22936" name="ID22936" STD_INTENSITY_CH1="674.4033352888378" QUALITY="81.07518768310547" POSITION_T="9.57" MIN_INTENSITY_CH1="484.58612060546875" TOTAL_INTENSITY_CH1="168943.42541503906" CONTRAST_CH1="0.1527578479751436" SNR_CH1="0.5146681764715367" FRAME="11" MEDIAN_INTENSITY_CH1="1067.8931884765625" VISIBILITY="1" RADIUS="0.25" POSITION_X="5.21065674597507" POSITION_Y="5.942892485200967" MEAN_INTENSITY_CH1="1309.638956705729" POSITION_Z="0.0" MAX_INTENSITY_CH1="2680.80029296875" />
        <Spot ID="22938" name="ID22938" STD_INTENSITY_CH1="906.4115227425423" QUALITY="149.55067443847656" POSITION_T="9.57" MIN_INTENSITY_CH1="302.90191650390625" TOTAL_INTENSITY_CH1="191478.98623657227" CONTRAST_CH1="0.417643259339607" SNR_CH1="0.964882669877584" FRAME="11" MEDIAN_INTENSITY_CH1="1369.9110107421875" VISIBILITY="1" RADIUS="0.25" POSITION_X="3.09914335966352" POSITION_Y="6.040043679390507" MEAN_INTENSITY_CH1="1484.333226640095" POSITION_Z="0.0" MAX_INTENSITY_CH1="3368.50830078125" />
        <Spot ID="22940" name="ID22940" STD_INTENSITY_CH1="437.8149898681543" QUALITY="77.35018920898438" POSITION_T="9.57" MIN_INTENSITY_CH1="372.93609619140625" TOTAL_INTENSITY_CH1="121084.86120605469" CONTRAST_CH1="0.27924797857584743" SNR_CH1="0.9359977515486929" FRAME="11" MEDIAN_INTENSITY_CH1="833.489990234375" VISIBILITY="1" RADIUS="0.25" POSITION_X="7.447300777647035" POSITION_Y="6.1258082849356015" MEAN_INTENSITY_CH1="938.6423349306563" POSITION_Z="0.0" MAX_INTENSITY_CH1="2046.30126953125" />
        <Spot ID="22942" name="ID22942" STD_INTENSITY_CH1="1304.2447891619445" QUALITY="314.60443115234375" POSITION_T="9.57" MIN_INTENSITY_CH1="686.4127197265625" TOTAL_INTENSITY_CH1="366342.1633911133" CONTRAST_CH1="0.5494924068077853" SNR_CH1="1.5443307677485147" FRAME="11" MEDIAN_INTENSITY_CH1="2707.848876953125" VISIBILITY="1" RADIUS="0.25" POSITION_X="5.601990201453982" POSITION_Y="6.394259904732898" MEAN_INTENSITY_CH1="2839.861731714056" POSITION_Z="0.0" MAX_INTENSITY_CH1="5633.5439453125" />
        <Spot ID="22944" name="ID22944" STD_INTENSITY_CH1="612.4401768384362" QUALITY="125.25765991210938" POSITION_T="9.57" MIN_INTENSITY_CH1="377.6638488769531" TOTAL_INTENSITY_CH1="153790.54861450195" CONTRAST_CH1="0.4466618819033992" SNR_CH1="1.202037762276961" FRAME="11" MEDIAN_INTENSITY_CH1="1054.3309326171875" VISIBILITY="1" RADIUS="0.25" POSITION_X="8.380314873077507" POSITION_Y="6.473298850059747" MEAN_INTENSITY_CH1="1192.1747954612554" POSITION_Z="0.0" MAX_INTENSITY_CH1="2651.142333984375" />
        <Spot ID="22946" name="ID22946" STD_INTENSITY_CH1="512.2672153266677" QUALITY="98.18418884277344" POSITION_T="9.57" MIN_INTENSITY_CH1="318.1231994628906" TOTAL_INTENSITY_CH1="140028.1251525879" CONTRAST_CH1="0.3366452510634762" SNR_CH1="1.0673708298495654" FRAME="11" MEDIAN_INTENSITY_CH1="1026.7418212890625" VISIBILITY="1" RADIUS="0.25" POSITION_X="2.7173276090141196" POSITION_Y="6.552822495358025" MEAN_INTENSITY_CH1="1085.489342268123" POSITION_Z="0.0" MAX_INTENSITY_CH1="2177.007080078125" />
        <Spot ID="22948" name="ID22948" STD_INTENSITY_CH1="469.04217918853226" QUALITY="90.99784851074219" POSITION_T="9.57" MIN_INTENSITY_CH1="347.3350830078125" TOTAL_INTENSITY_CH1="127982.77334594727" CONTRAST_CH1="0.36649567762303814" SNR_CH1="1.13459404055696" FRAME="11" MEDIAN_INTENSITY_CH1="910.8165283203125" VISIBILITY="1" RADIUS="0.25" POSITION_X="4.709984521170337" POSITION_Y="6.637137212975509" MEAN_INTENSITY_CH1="992.114522061607" POSITION_Z="0.0" MAX_INTENSITY_CH1="2182.940185546875" />
        <Spot ID="22950" name="ID22950" STD_INTENSITY_CH1="366.32701414539144" QUALITY="59.7210693359375" POSITION_T="9.57" MIN_INTENSITY_CH1="239.85528564453125" TOTAL_INTENSITY_CH1="100472.95751953125" CONTRAST_CH1="0.24381264875020017" SNR_CH1="0.8335310629629691" FRAME="11" MEDIAN_INTENSITY_CH1="682.3883056640625" VISIBILITY="1" RADIUS="0.25" POSITION_X="6.939438649822736" POSITION_Y="6.678010508356169" MEAN_INTENSITY_CH1="778.8601358103197" POSITION_Z="0.0" MAX_INTENSITY_CH1="1721.664306640625" />
        <Spot ID="22952" name="ID22952" STD_INTENSITY_CH1="844.9685312887589" QUALITY="153.37632751464844" POSITION_T="9.57" MIN_INTENSITY_CH1="394.0268249511719" TOTAL_INTENSITY_CH1="189010.6085205078" CONTRAST_CH1="0.353568918360337" SNR_CH1="0.9058987019149177" FRAME="11" MEDIAN_INTENSITY_CH1="1233.4993896484375" VISIBILITY="1" RADIUS="0.25" POSITION_X="4.051327665009919" POSITION_Y="6.710685797313919" MEAN_INTENSITY_CH1="1465.1985156628514" POSITION_Z="0.0" MAX_INTENSITY_CH1="3771.338134765625" />
        <Spot ID="22954" name="ID22954" STD_INTENSITY_CH1="733.3051423580431" QUALITY="117.36005401611328" POSITION_T="9.57" MIN_INTENSITY_CH1="355.90325927734375" TOTAL_INTENSITY_CH1="168572.76586914062" CONTRAST_CH1="0.22821486751185152" SNR_CH1="0.6622356421789249" FRAME="11" MEDIAN_INTENSITY_CH1="1098.0042724609375" VISIBILITY="1" RADIUS="0.25" POSITION_X="3.598173364526336" POSITION_Y="6.8745668083569065" MEAN_INTENSITY_CH1="1306.7656268925634" POSITION_Z="0.0" MAX_INTENSITY_CH1="3324.511474609375" />
        <Spot ID="22956" name="ID22956" STD_INTENSITY_CH1="527.9955491168724" QUALITY="90.08110809326172" POSITION_T="9.57" MIN_INTENSITY_CH1="336.3921203613281" TOTAL_INTENSITY_CH1="148386.74508666992" CONTRAST_CH1="0.25104142442276944" SNR_CH1="0.8743369504631668" FRAME="11" MEDIAN_INTENSITY_CH1="1135.960205078125" VISIBILITY="1" RADIUS="0.25" POSITION_X="6.379952086022785" POSITION_Y="7.093005899590945" MEAN_INTENSITY_CH1="1150.2848456331005" POSITION_Z="0.0" MAX_INTENSITY_CH1="2352.04443359375" />
        <Spot ID="22958" name="ID22958" STD_INTENSITY_CH1="1098.9344289986211" QUALITY="230.42578125" POSITION_T="9.57" MIN_INTENSITY_CH1="600.6751098632812" TOTAL_INTENSITY_CH1="300856.0338745117" CONTRAST_CH1="0.4227986217094394" SNR_CH1="1.2612969879743243" FRAME="11" MEDIAN_INTENSITY_CH1="2244.839599609375" VISIBILITY="1" RADIUS="0.25" POSITION_X="7.761442649992226" POSITION_Y="7.100759731591624" MEAN_INTENSITY_CH1="2332.21731685668" POSITION_Z="0.0" MAX_INTENSITY_CH1="4860.45654296875" />
        <Spot ID="22960" name="ID22960" STD_INTENSITY_CH1="505.1907693424428" QUALITY="82.76215362548828" POSITION_T="9.57" MIN_INTENSITY_CH1="467.47412109375" TOTAL_INTENSITY_CH1="138723.51107788086" CONTRAST_CH1="0.20993786918421642" SNR_CH1="0.7386907591320672" FRAME="11" MEDIAN_INTENSITY_CH1="926.9651489257812" VISIBILITY="1" RADIUS="0.25" POSITION_X="4.344194615881776" POSITION_Y="7.353119724958331" MEAN_INTENSITY_CH1="1075.376054867293" POSITION_Z="0.0" MAX_INTENSITY_CH1="2302.386962890625" />
        <Spot ID="22962" name="ID22962" STD_INTENSITY_CH1="341.0701361309268" QUALITY="54.362815856933594" POSITION_T="9.57" MIN_INTENSITY_CH1="292.6683349609375" TOTAL_INTENSITY_CH1="81744.76281738281" CONTRAST_CH1="0.22285241826275745" SNR_CH1="0.6771733111614041" FRAME="11" MEDIAN_INTENSITY_CH1="522.7821044921875" VISIBILITY="1" RADIUS="0.25" POSITION_X="5.028069676564009" POSITION_Y="7.359671836852937" MEAN_INTENSITY_CH1="633.6803319176962" POSITION_Z="0.0" MAX_INTENSITY_CH1="1645.497802734375" />
        <Spot ID="22964" name="ID22964" STD_INTENSITY_CH1="467.799950248619" QUALITY="68.34762573242188" POSITION_T="9.57" MIN_INTENSITY_CH1="363.8994140625" TOTAL_INTENSITY_CH1="130899.1071472168" CONTRAST_CH1="0.15884712847774335" SNR_CH1="0.5946617680484839" FRAME="11" MEDIAN_INTENSITY_CH1="901.9530639648438" VISIBILITY="1" RADIUS="0.25" POSITION_X="3.987598688014626" POSITION_Y="7.516266086367295" MEAN_INTENSITY_CH1="1014.7217608311374" POSITION_Z="0.0" MAX_INTENSITY_CH1="2221.056396484375" />
        <Spot ID="22966" name="ID22966" STD_INTENSITY_CH1="672.1291099443015" QUALITY="123.22696685791016" POSITION_T="9.57" MIN_INTENSITY_CH1="515.3727416992188" TOTAL_INTENSITY_CH1="219415.052734375" CONTRAST_CH1="0.2780177386606911" SNR_CH1="1.1010058425042002" FRAME="11" MEDIAN_INTENSITY_CH1="1699.7576904296875" VISIBILITY="1" RADIUS="0.25" POSITION_X="6.803373323173445" POSITION_Y="7.58574641688384" MEAN_INTENSITY_CH1="1700.8918816618225" POSITION_Z="0.0" MAX_INTENSITY_CH1="3084.23388671875" />
        <Spot ID="22968" name="ID22968" STD_INTENSITY_CH1="592.4874831089696" QUALITY="112.74889373779297" POSITION_T="9.57" MIN_INTENSITY_CH1="256.05548095703125" TOTAL_INTENSITY_CH1="125566.48922729492" CONTRAST_CH1="0.42880623908177395" SNR_CH1="0.9861037604891644" FRAME="11" MEDIAN_INTENSITY_CH1="744.38623046875" VISIBILITY="1" RADIUS="0.25" POSITION_X="3.4414571922234374" POSITION_Y="7.683776268752579" MEAN_INTENSITY_CH1="973.3836374208911" POSITION_Z="0.0" MAX_INTENSITY_CH1="2613.2177734375" />
        <Spot ID="22970" name="ID22970" STD_INTENSITY_CH1="318.8056070722418" QUALITY="53.20288848876953" POSITION_T="9.57" MIN_INTENSITY_CH1="354.46551513671875" TOTAL_INTENSITY_CH1="120228.49969482422" CONTRAST_CH1="0.2453389367983086" SNR_CH1="1.1518625908873439" FRAME="11" MEDIAN_INTENSITY_CH1="923.3982543945312" VISIBILITY="1" RADIUS="0.25" POSITION_X="5.580402748065247" POSITION_Y="7.890517495567714" MEAN_INTENSITY_CH1="932.0038736032884" POSITION_Z="0.0" MAX_INTENSITY_CH1="1612.9505615234375" />
        <Spot ID="22972" name="ID22972" STD_INTENSITY_CH1="850.0384672937839" QUALITY="166.9003448486328" POSITION_T="9.57" MIN_INTENSITY_CH1="586.3291015625" TOTAL_INTENSITY_CH1="235278.85675048828" CONTRAST_CH1="0.3116105520385372" SNR_CH1="1.0195108705293923" FRAME="11" MEDIAN_INTENSITY_CH1="1644.8878173828125" VISIBILITY="1" RADIUS="0.25" POSITION_X="6.694476169582155" POSITION_Y="8.173579912589538" MEAN_INTENSITY_CH1="1823.8671065929325" POSITION_Z="0.0" MAX_INTENSITY_CH1="3856.862060546875" />
        <Spot ID="22974" name="ID22974" STD_INTENSITY_CH1="851.0536994561438" QUALITY="125.06586456298828" POSITION_T="9.57" MIN_INTENSITY_CH1="568.3992309570312" TOTAL_INTENSITY_CH1="194799.49340820312" CONTRAST_CH1="0.21933208389447836" SNR_CH1="0.6383388959156083" FRAME="11" MEDIAN_INTENSITY_CH1="1178.171875" VISIBILITY="1" RADIUS="0.25" POSITION_X="4.62612894101067" POSITION_Y="8.255127287776451" MEAN_INTENSITY_CH1="1510.0735923116526" POSITION_Z="0.0" MAX_INTENSITY_CH1="3812.978759765625" />
        <Spot ID="22976" name="ID22976" STD_INTENSITY_CH1="601.901298112127" QUALITY="88.77581024169922" POSITION_T="9.57" MIN_INTENSITY_CH1="480.3553771972656" TOTAL_INTENSITY_CH1="180094.72915649414" CONTRAST_CH1="0.19391738585472001" SNR_CH1="0.7534570126767159" FRAME="11" MEDIAN_INTENSITY_CH1="1314.2493896484375" VISIBILITY="1" RADIUS="0.25" POSITION_X="6.208591507533432" POSITION_Y="8.62236302534645" MEAN_INTENSITY_CH1="1396.0831717557687" POSITION_Z="0.0" MAX_INTENSITY_CH1="2741.82470703125" />
        <Spot ID="22978" name="ID22978" STD_INTENSITY_CH1="1254.4127563908944" QUALITY="262.7146301269531" POSITION_T="9.57" MIN_INTENSITY_CH1="687.5384521484375" TOTAL_INTENSITY_CH1="370289.49182128906" CONTRAST_CH1="0.42399614333066993" SNR_CH1="1.362681325997307" FRAME="11" MEDIAN_INTENSITY_CH1="2869.78564453125" VISIBILITY="1" RADIUS="0.25" POSITION_X="4.886356804136507" POSITION_Y="8.745167449560562" MEAN_INTENSITY_CH1="2870.4611769092176" POSITION_Z="0.0" MAX_INTENSITY_CH1="5329.86669921875" />
        <Spot ID="22980" name="ID22980" STD_INTENSITY_CH1="712.8462025499085" QUALITY="115.85655212402344" POSITION_T="9.57" MIN_INTENSITY_CH1="311.0564270019531" TOTAL_INTENSITY_CH1="226859.6990661621" CONTRAST_CH1="0.28366762078958857" SNR_CH1="1.090332546620657" FRAME="11" MEDIAN_INTENSITY_CH1="1664.384765625" VISIBILITY="1" RADIUS="0.25" POSITION_X="6.4639780012597345" POSITION_Y="9.255121530324644" MEAN_INTENSITY_CH1="1758.6023183423422" POSITION_Z="0.0" MAX_INTENSITY_CH1="3142.619384765625" />
        <Spot ID="22982" name="ID22982" STD_INTENSITY_CH1="330.4804082742579" QUALITY="65.76321411132812" POSITION_T="9.57" MIN_INTENSITY_CH1="65.71609497070312" TOTAL_INTENSITY_CH1="60537.97954559326" CONTRAST_CH1="0.5909122791282507" SNR_CH1="1.0548707981714296" FRAME="11" MEDIAN_INTENSITY_CH1="344.3069763183594" VISIBILITY="1" RADIUS="0.25" POSITION_X="7.32139483785981" POSITION_Y="9.332553000875595" MEAN_INTENSITY_CH1="469.2866631441338" POSITION_Z="0.0" MAX_INTENSITY_CH1="1502.7861328125" />
        <Spot ID="22984" name="ID22984" STD_INTENSITY_CH1="1557.2128327906753" QUALITY="261.7311706542969" POSITION_T="9.57" MIN_INTENSITY_CH1="381.5904846191406" TOTAL_INTENSITY_CH1="265063.83642578125" CONTRAST_CH1="0.40186848447570994" SNR_CH1="0.7565183513591314" FRAME="11" MEDIAN_INTENSITY_CH1="1460.644775390625" VISIBILITY="1" RADIUS="0.25" POSITION_X="5.264869651657961" POSITION_Y="9.488143367535463" MEAN_INTENSITY_CH1="2054.758421905281" POSITION_Z="0.0" MAX_INTENSITY_CH1="6356.77490234375" />
        <Spot ID="22986" name="ID22986" STD_INTENSITY_CH1="846.9102288873246" QUALITY="133.71942138671875" POSITION_T="9.57" MIN_INTENSITY_CH1="599.5250244140625" TOTAL_INTENSITY_CH1="241337.9454345703" CONTRAST_CH1="0.17224727501303866" SNR_CH1="0.6491747904379298" FRAME="11" MEDIAN_INTENSITY_CH1="1664.3638916015625" VISIBILITY="1" RADIUS="0.25" POSITION_X="5.828868328664781" POSITION_Y="9.511179719418243" MEAN_INTENSITY_CH1="1870.8367863144986" POSITION_Z="0.0" MAX_INTENSITY_CH1="3904.130859375" />
        <Spot ID="22988" name="ID22988" STD_INTENSITY_CH1="943.7006083005042" QUALITY="187.99093627929688" POSITION_T="9.57" MIN_INTENSITY_CH1="289.4089050292969" TOTAL_INTENSITY_CH1="177380.54748535156" CONTRAST_CH1="0.5915908448986106" SNR_CH1="1.08318354415545" FRAME="11" MEDIAN_INTENSITY_CH1="1012.077392578125" VISIBILITY="1" RADIUS="0.25" POSITION_X="5.949938076054105" POSITION_Y="10.242336586455083" MEAN_INTENSITY_CH1="1375.0430037624155" POSITION_Z="0.0" MAX_INTENSITY_CH1="3988.015380859375" />
        <Spot ID="22902" name="ID22902" STD_INTENSITY_CH1="691.9212921565592" QUALITY="177.01158142089844" POSITION_T="9.57" MIN_INTENSITY_CH1="561.1443481445312" TOTAL_INTENSITY_CH1="244203.17071533203" CONTRAST_CH1="0.5062393569222052" SNR_CH1="1.8390638315437668" FRAME="11" MEDIAN_INTENSITY_CH1="1896.0269775390625" VISIBILITY="1" RADIUS="0.25" POSITION_X="5.977592744617322" POSITION_Y="1.5991214428272975" MEAN_INTENSITY_CH1="1893.0478350025744" POSITION_Z="0.0" MAX_INTENSITY_CH1="3247.697265625" />
        <Spot ID="22903" name="ID22903" STD_INTENSITY_CH1="545.644103479744" QUALITY="87.78041076660156" POSITION_T="9.57" MIN_INTENSITY_CH1="271.7514343261719" TOTAL_INTENSITY_CH1="130352.39367675781" CONTRAST_CH1="0.24708542464528999" SNR_CH1="0.7338389408398067" FRAME="11" MEDIAN_INTENSITY_CH1="862.037109375" VISIBILITY="1" RADIUS="0.25" POSITION_X="5.4668034725149255" POSITION_Y="1.984417169850668" MEAN_INTENSITY_CH1="1010.4836719128515" POSITION_Z="0.0" MAX_INTENSITY_CH1="2397.048095703125" />
        <Spot ID="22904" name="ID22904" STD_INTENSITY_CH1="468.8438061338731" QUALITY="60.86812210083008" POSITION_T="9.57" MIN_INTENSITY_CH1="170.9179229736328" TOTAL_INTENSITY_CH1="102439.53312683105" CONTRAST_CH1="0.16456766363716702" SNR_CH1="0.4786956373041561" FRAME="11" MEDIAN_INTENSITY_CH1="676.2660522460938" VISIBILITY="1" RADIUS="0.25" POSITION_X="5.603114929986897" POSITION_Y="2.3279438763717555" MEAN_INTENSITY_CH1="794.1049079599308" POSITION_Z="0.0" MAX_INTENSITY_CH1="2069.228515625" />
        <Spot ID="22905" name="ID22905" STD_INTENSITY_CH1="337.5698023952231" QUALITY="53.40510177612305" POSITION_T="9.57" MIN_INTENSITY_CH1="124.47334289550781" TOTAL_INTENSITY_CH1="70477.85437011719" CONTRAST_CH1="0.2790255539415292" SNR_CH1="0.7061453886294834" FRAME="11" MEDIAN_INTENSITY_CH1="449.7362976074219" VISIBILITY="1" RADIUS="0.25" POSITION_X="7.257066661361458" POSITION_Y="2.430451022647735" MEAN_INTENSITY_CH1="546.3399563574975" POSITION_Z="0.0" MAX_INTENSITY_CH1="1475.4808349609375" />
        <Spot ID="22906" name="ID22906" STD_INTENSITY_CH1="669.1250913096534" QUALITY="103.64373016357422" POSITION_T="9.57" MIN_INTENSITY_CH1="362.6194763183594" TOTAL_INTENSITY_CH1="173856.65133666992" CONTRAST_CH1="0.23325641359514118" SNR_CH1="0.7619114343972158" FRAME="11" MEDIAN_INTENSITY_CH1="1277.5433349609375" VISIBILITY="1" RADIUS="0.25" POSITION_X="6.014710187459056" POSITION_Y="2.7487230855168554" MEAN_INTENSITY_CH1="1347.7259793540304" POSITION_Z="0.0" MAX_INTENSITY_CH1="2803.565673828125" />
        <Spot ID="22907" name="ID22907" STD_INTENSITY_CH1="794.6580586003374" QUALITY="147.4082794189453" POSITION_T="9.57" MIN_INTENSITY_CH1="352.7153625488281" TOTAL_INTENSITY_CH1="186378.48657226562" CONTRAST_CH1="0.3939068988335789" SNR_CH1="1.0275798838420556" FRAME="11" MEDIAN_INTENSITY_CH1="1241.0023193359375" VISIBILITY="1" RADIUS="0.25" POSITION_X="6.903070719710932" POSITION_Y="2.984069618713571" MEAN_INTENSITY_CH1="1444.7944695524466" POSITION_Z="0.0" MAX_INTENSITY_CH1="3092.837890625" />
        <Spot ID="22908" name="ID22908" STD_INTENSITY_CH1="916.6848581792725" QUALITY="168.6919708251953" POSITION_T="9.57" MIN_INTENSITY_CH1="345.45233154296875" TOTAL_INTENSITY_CH1="220810.89572143555" CONTRAST_CH1="0.3633311693894918" SNR_CH1="0.9952725352589457" FRAME="11" MEDIAN_INTENSITY_CH1="1403.2994384765625" VISIBILITY="1" RADIUS="0.25" POSITION_X="6.253230061030955" POSITION_Y="3.029215374737297" MEAN_INTENSITY_CH1="1711.7123699336087" POSITION_Z="0.0" MAX_INTENSITY_CH1="3830.956298828125" />
        <Spot ID="22909" name="ID22909" STD_INTENSITY_CH1="328.69321631127485" QUALITY="56.89783477783203" POSITION_T="9.57" MIN_INTENSITY_CH1="276.7510986328125" TOTAL_INTENSITY_CH1="87516.6471862793" CONTRAST_CH1="0.2754534382639712" SNR_CH1="0.8915050433469881" FRAME="11" MEDIAN_INTENSITY_CH1="599.2913208007812" VISIBILITY="1" RADIUS="0.25" POSITION_X="7.538429651813412" POSITION_Y="3.137525491736497" MEAN_INTENSITY_CH1="678.4236215990644" POSITION_Z="0.0" MAX_INTENSITY_CH1="1569.4215087890625" />
        <Spot ID="22910" name="ID22910" STD_INTENSITY_CH1="685.5319368842042" QUALITY="131.22171020507812" POSITION_T="9.57" MIN_INTENSITY_CH1="229.16896057128906" TOTAL_INTENSITY_CH1="142874.18185424805" CONTRAST_CH1="0.48411620219111107" SNR_CH1="1.0540180813177427" FRAME="11" MEDIAN_INTENSITY_CH1="940.7849731445312" VISIBILITY="1" RADIUS="0.25" POSITION_X="6.1202682772689085" POSITION_Y="3.9398936344670594" MEAN_INTENSITY_CH1="1107.5517973197523" POSITION_Z="0.0" MAX_INTENSITY_CH1="2895.716796875" />
        <Spot ID="22911" name="ID22911" STD_INTENSITY_CH1="1114.6152909013156" QUALITY="244.56748962402344" POSITION_T="9.57" MIN_INTENSITY_CH1="747.8345336914062" TOTAL_INTENSITY_CH1="330636.55517578125" CONTRAST_CH1="0.4117347881401509" SNR_CH1="1.341314446717114" FRAME="11" MEDIAN_INTENSITY_CH1="2440.0166015625" VISIBILITY="1" RADIUS="0.25" POSITION_X="8.4189580345132" POSITION_Y="4.005129430001151" MEAN_INTENSITY_CH1="2563.074071130087" POSITION_Z="0.0" MAX_INTENSITY_CH1="4879.73583984375" />
      </SpotsInFrame>
      <SpotsInFrame frame="12">
        <Spot ID="22529" name="ID22529" STD_INTENSITY_CH1="596.7190431048457" QUALITY="56.3636360168457" POSITION_T="10.44" MIN_INTENSITY_CH1="328.2357482910156" TOTAL_INTENSITY_CH1="114365.68841552734" CONTRAST_CH1="0.019605823826058758" SNR_CH1="0.057137196126224865" FRAME="12" MEDIAN_INTENSITY_CH1="656.0486450195312" VISIBILITY="1" RADIUS="0.25" POSITION_X="5.549653968455638" POSITION_Y="8.50275666735821" MEAN_INTENSITY_CH1="886.5557241513748" POSITION_Z="0.0" MAX_INTENSITY_CH1="3078.05322265625" />
        <Spot ID="22531" name="ID22531" STD_INTENSITY_CH1="620.3279429729129" QUALITY="100.201171875" POSITION_T="10.44" MIN_INTENSITY_CH1="400.5332946777344" TOTAL_INTENSITY_CH1="192037.7547302246" CONTRAST_CH1="0.24476745274795358" SNR_CH1="0.9437805099154416" FRAME="12" MEDIAN_INTENSITY_CH1="1512.686767578125" VISIBILITY="1" RADIUS="0.25" POSITION_X="6.239661456188" POSITION_Y="8.611282498123314" MEAN_INTENSITY_CH1="1488.6647653505781" POSITION_Z="0.0" MAX_INTENSITY_CH1="2813.755126953125" />
        <Spot ID="22533" name="ID22533" STD_INTENSITY_CH1="1015.10507360322" QUALITY="204.66957092285156" POSITION_T="10.44" MIN_INTENSITY_CH1="652.58642578125" TOTAL_INTENSITY_CH1="316632.49981689453" CONTRAST_CH1="0.35900450224459307" SNR_CH1="1.2775084345823358" FRAME="12" MEDIAN_INTENSITY_CH1="2361.117919921875" VISIBILITY="1" RADIUS="0.25" POSITION_X="4.959604722605888" POSITION_Y="8.718707499869735" MEAN_INTENSITY_CH1="2454.515502456546" POSITION_Z="0.0" MAX_INTENSITY_CH1="4751.16259765625" />
        <Spot ID="22535" name="ID22535" STD_INTENSITY_CH1="523.2798371712012" QUALITY="51.778709411621094" POSITION_T="10.44" MIN_INTENSITY_CH1="189.63580322265625" TOTAL_INTENSITY_CH1="105595.15480041504" CONTRAST_CH1="0.07155343522811279" SNR_CH1="0.20891370511743773" FRAME="12" MEDIAN_INTENSITY_CH1="658.1310424804688" VISIBILITY="1" RADIUS="0.25" POSITION_X="4.32989590524375" POSITION_Y="8.810442718153856" MEAN_INTENSITY_CH1="818.5670914760855" POSITION_Z="0.0" MAX_INTENSITY_CH1="2259.52685546875" />
        <Spot ID="22537" name="ID22537" STD_INTENSITY_CH1="570.298316929289" QUALITY="139.07586669921875" POSITION_T="10.44" MIN_INTENSITY_CH1="496.50701904296875" TOTAL_INTENSITY_CH1="242952.83367919922" CONTRAST_CH1="0.37070188449326685" SNR_CH1="1.7862487925892157" FRAME="12" MEDIAN_INTENSITY_CH1="1869.0506591796875" VISIBILITY="1" RADIUS="0.25" POSITION_X="6.462542226491903" POSITION_Y="9.294037994256493" MEAN_INTENSITY_CH1="1883.355299838753" POSITION_Z="0.0" MAX_INTENSITY_CH1="2859.931640625" />
        <Spot ID="22539" name="ID22539" STD_INTENSITY_CH1="438.56383841179917" QUALITY="82.81375122070312" POSITION_T="10.44" MIN_INTENSITY_CH1="91.6163101196289" TOTAL_INTENSITY_CH1="66221.41399383545" CONTRAST_CH1="0.71277095211219" SNR_CH1="0.9742190540941431" FRAME="12" MEDIAN_INTENSITY_CH1="307.7438659667969" VISIBILITY="1" RADIUS="0.25" POSITION_X="7.28463343492482" POSITION_Y="9.326358662223173" MEAN_INTENSITY_CH1="513.3442945258562" POSITION_Z="0.0" MAX_INTENSITY_CH1="1868.9359130859375" />
        <Spot ID="22541" name="ID22541" STD_INTENSITY_CH1="1514.723333072202" QUALITY="266.6162109375" POSITION_T="10.44" MIN_INTENSITY_CH1="424.4089050292969" TOTAL_INTENSITY_CH1="273760.93423461914" CONTRAST_CH1="0.42517238484543046" SNR_CH1="0.8359419015802881" FRAME="12" MEDIAN_INTENSITY_CH1="1575.9476318359375" VISIBILITY="1" RADIUS="0.25" POSITION_X="5.27600555728041" POSITION_Y="9.484710988564888" MEAN_INTENSITY_CH1="2122.17778476449" POSITION_Z="0.0" MAX_INTENSITY_CH1="6099.59326171875" />
        <Spot ID="22543" name="ID22543" STD_INTENSITY_CH1="786.1893672921653" QUALITY="104.06305694580078" POSITION_T="10.44" MIN_INTENSITY_CH1="533.4952392578125" TOTAL_INTENSITY_CH1="236728.7745361328" CONTRAST_CH1="0.16983818426540503" SNR_CH1="0.6777565362015529" FRAME="12" MEDIAN_INTENSITY_CH1="1809.0498046875" VISIBILITY="1" RADIUS="0.25" POSITION_X="5.7873918255129215" POSITION_Y="9.570395968184625" MEAN_INTENSITY_CH1="1835.106779349866" POSITION_Z="0.0" MAX_INTENSITY_CH1="3189.830810546875" />
        <Spot ID="22545" name="ID22545" STD_INTENSITY_CH1="880.7171650112975" QUALITY="164.12718200683594" POSITION_T="10.44" MIN_INTENSITY_CH1="213.45347595214844" TOTAL_INTENSITY_CH1="181667.6884765625" CONTRAST_CH1="0.5184133555202007" SNR_CH1="1.0918618234957864" FRAME="12" MEDIAN_INTENSITY_CH1="1287.7806396484375" VISIBILITY="1" RADIUS="0.25" POSITION_X="5.955114649483948" POSITION_Y="10.181124736191634" MEAN_INTENSITY_CH1="1408.2766548570735" POSITION_Z="0.0" MAX_INTENSITY_CH1="3488.417236328125" />
        <Spot ID="22470" name="ID22470" STD_INTENSITY_CH1="489.1902602872215" QUALITY="120.43315887451172" POSITION_T="10.44" MIN_INTENSITY_CH1="516.076416015625" TOTAL_INTENSITY_CH1="203708.24536132812" CONTRAST_CH1="0.41950770683893995" SNR_CH1="1.9079776392333299" FRAME="12" MEDIAN_INTENSITY_CH1="1594.3321533203125" VISIBILITY="1" RADIUS="0.25" POSITION_X="5.937194739758131" POSITION_Y="1.513112892956302" MEAN_INTENSITY_CH1="1579.133684971536" POSITION_Z="0.0" MAX_INTENSITY_CH1="2785.253662109375" />
        <Spot ID="22471" name="ID22471" STD_INTENSITY_CH1="571.1042129539449" QUALITY="88.52890014648438" POSITION_T="10.44" MIN_INTENSITY_CH1="277.4999694824219" TOTAL_INTENSITY_CH1="132061.1730041504" CONTRAST_CH1="0.22893490254313784" SNR_CH1="0.6678565688064381" FRAME="12" MEDIAN_INTENSITY_CH1="868.9485473632812" VISIBILITY="1" RADIUS="0.25" POSITION_X="5.48083713056338" POSITION_Y="1.8817504358049337" MEAN_INTENSITY_CH1="1023.7300232879877" POSITION_Z="0.0" MAX_INTENSITY_CH1="2477.86083984375" />
        <Spot ID="22472" name="ID22472" STD_INTENSITY_CH1="529.6125078019286" QUALITY="88.02943420410156" POSITION_T="10.44" MIN_INTENSITY_CH1="269.90093994140625" TOTAL_INTENSITY_CH1="123085.6148071289" CONTRAST_CH1="0.28403476258650123" SNR_CH1="0.7970472465669634" FRAME="12" MEDIAN_INTENSITY_CH1="783.691650390625" VISIBILITY="1" RADIUS="0.25" POSITION_X="6.276591344812227" POSITION_Y="2.007689156116866" MEAN_INTENSITY_CH1="954.1520527684413" POSITION_Z="0.0" MAX_INTENSITY_CH1="2489.8623046875" />
        <Spot ID="22473" name="ID22473" STD_INTENSITY_CH1="578.9091076262853" QUALITY="88.58058166503906" POSITION_T="10.44" MIN_INTENSITY_CH1="297.79998779296875" TOTAL_INTENSITY_CH1="120031.0708618164" CONTRAST_CH1="0.22178087244284295" SNR_CH1="0.5835181240374235" FRAME="12" MEDIAN_INTENSITY_CH1="682.4368896484375" VISIBILITY="1" RADIUS="0.25" POSITION_X="5.624073256398777" POSITION_Y="2.3760139364465656" MEAN_INTENSITY_CH1="930.4734175334607" POSITION_Z="0.0" MAX_INTENSITY_CH1="2569.235595703125" />
        <Spot ID="22474" name="ID22474" STD_INTENSITY_CH1="607.1101421374608" QUALITY="106.85660552978516" POSITION_T="10.44" MIN_INTENSITY_CH1="210.30599975585938" TOTAL_INTENSITY_CH1="112545.25662231445" CONTRAST_CH1="0.42324547094109355" SNR_CH1="0.854697634714924" FRAME="12" MEDIAN_INTENSITY_CH1="629.607421875" VISIBILITY="1" RADIUS="0.25" POSITION_X="7.236059670882741" POSITION_Y="2.448005860400776" MEAN_INTENSITY_CH1="872.4438497853831" POSITION_Z="0.0" MAX_INTENSITY_CH1="2644.381591796875" />
        <Spot ID="22475" name="ID22475" STD_INTENSITY_CH1="704.1480117544777" QUALITY="96.4248275756836" POSITION_T="10.44" MIN_INTENSITY_CH1="312.5782775878906" TOTAL_INTENSITY_CH1="166909.89151000977" CONTRAST_CH1="0.22594472772020413" SNR_CH1="0.6773134882985211" FRAME="12" MEDIAN_INTENSITY_CH1="1200.8536376953125" VISIBILITY="1" RADIUS="0.25" POSITION_X="6.950209748788074" POSITION_Y="2.954958189417188" MEAN_INTENSITY_CH1="1293.8751279845715" POSITION_Z="0.0" MAX_INTENSITY_CH1="2609.7392578125" />
        <Spot ID="22476" name="ID22476" STD_INTENSITY_CH1="751.1891747521547" QUALITY="172.92062377929688" POSITION_T="10.44" MIN_INTENSITY_CH1="469.6919860839844" TOTAL_INTENSITY_CH1="249824.14529418945" CONTRAST_CH1="0.4133770967781441" SNR_CH1="1.508043038607306" FRAME="12" MEDIAN_INTENSITY_CH1="1923.5667724609375" VISIBILITY="1" RADIUS="0.25" POSITION_X="6.290308135972441" POSITION_Y="2.9924955599393233" MEAN_INTENSITY_CH1="1936.6212813503062" POSITION_Z="0.0" MAX_INTENSITY_CH1="3633.244140625" />
        <Spot ID="22477" name="ID22477" STD_INTENSITY_CH1="649.8982314548858" QUALITY="100.0338134765625" POSITION_T="10.44" MIN_INTENSITY_CH1="257.6926574707031" TOTAL_INTENSITY_CH1="124514.75872802734" CONTRAST_CH1="0.3120464798007898" SNR_CH1="0.7064571564250066" FRAME="12" MEDIAN_INTENSITY_CH1="742.888671875" VISIBILITY="1" RADIUS="0.25" POSITION_X="7.4334040332699445" POSITION_Y="3.1258287909449916" MEAN_INTENSITY_CH1="965.2306878141654" POSITION_Z="0.0" MAX_INTENSITY_CH1="2708.232421875" />
        <Spot ID="22478" name="ID22478" STD_INTENSITY_CH1="442.99201129264526" QUALITY="81.11235809326172" POSITION_T="10.44" MIN_INTENSITY_CH1="201.15402221679688" TOTAL_INTENSITY_CH1="112564.6021270752" CONTRAST_CH1="0.3358902248582314" SNR_CH1="0.9905418400523316" FRAME="12" MEDIAN_INTENSITY_CH1="845.8711547851562" VISIBILITY="1" RADIUS="0.25" POSITION_X="5.971475284157013" POSITION_Y="3.9789206831822117" MEAN_INTENSITY_CH1="872.5938149385672" POSITION_Z="0.0" MAX_INTENSITY_CH1="1937.9527587890625" />
        <Spot ID="22479" name="ID22479" STD_INTENSITY_CH1="390.4201418927041" QUALITY="60.41802978515625" POSITION_T="10.44" MIN_INTENSITY_CH1="262.73101806640625" TOTAL_INTENSITY_CH1="96966.40893554688" CONTRAST_CH1="0.2367506497232564" SNR_CH1="0.7371203734611742" FRAME="12" MEDIAN_INTENSITY_CH1="645.9968872070312" VISIBILITY="1" RADIUS="0.25" POSITION_X="6.398069932008007" POSITION_Y="3.981303112898207" MEAN_INTENSITY_CH1="751.6775886476504" POSITION_Z="0.0" MAX_INTENSITY_CH1="1888.04296875" />
        <Spot ID="22480" name="ID22480" STD_INTENSITY_CH1="1414.083555052594" QUALITY="278.5859375" POSITION_T="10.44" MIN_INTENSITY_CH1="445.35198974609375" TOTAL_INTENSITY_CH1="338464.895111084" CONTRAST_CH1="0.4552083728448762" SNR_CH1="1.1608173794756904" FRAME="12" MEDIAN_INTENSITY_CH1="2343.385009765625" VISIBILITY="1" RADIUS="0.25" POSITION_X="8.44917647115399" POSITION_Y="3.9959000437819685" MEAN_INTENSITY_CH1="2623.758876830108" POSITION_Z="0.0" MAX_INTENSITY_CH1="5558.1044921875" />
        <Spot ID="22481" name="ID22481" STD_INTENSITY_CH1="1122.3850647658971" QUALITY="290.5546875" POSITION_T="10.44" MIN_INTENSITY_CH1="656.9522094726562" TOTAL_INTENSITY_CH1="308611.8360595703" CONTRAST_CH1="0.6391358136602053" SNR_CH1="1.662222662242513" FRAME="12" MEDIAN_INTENSITY_CH1="2201.2802734375" VISIBILITY="1" RADIUS="0.25" POSITION_X="7.295772171855014" POSITION_Y="4.101393794092243" MEAN_INTENSITY_CH1="2392.339814415274" POSITION_Z="0.0" MAX_INTENSITY_CH1="4773.9423828125" />
        <Spot ID="22482" name="ID22482" STD_INTENSITY_CH1="1107.6210351870159" QUALITY="163.76119995117188" POSITION_T="10.44" MIN_INTENSITY_CH1="511.3367004394531" TOTAL_INTENSITY_CH1="245043.27334594727" CONTRAST_CH1="0.18734366402665986" SNR_CH1="0.5411958359021563" FRAME="12" MEDIAN_INTENSITY_CH1="1605.7117919921875" VISIBILITY="1" RADIUS="0.25" POSITION_X="8.50631480564083" POSITION_Y="4.447424799836927" MEAN_INTENSITY_CH1="1899.5602584957155" POSITION_Z="0.0" MAX_INTENSITY_CH1="4781.39990234375" />
        <Spot ID="22483" name="ID22483" STD_INTENSITY_CH1="836.8481026277097" QUALITY="155.1461639404297" POSITION_T="10.44" MIN_INTENSITY_CH1="350.6722717285156" TOTAL_INTENSITY_CH1="166592.03860473633" CONTRAST_CH1="0.4109441082251022" SNR_CH1="0.898919579993064" FRAME="12" MEDIAN_INTENSITY_CH1="992.566650390625" VISIBILITY="1" RADIUS="0.25" POSITION_X="6.030941019266136" POSITION_Y="4.598434212194516" MEAN_INTENSITY_CH1="1291.4111519747005" POSITION_Z="0.0" MAX_INTENSITY_CH1="3360.528076171875" />
        <Spot ID="22484" name="ID22484" STD_INTENSITY_CH1="569.0863036758033" QUALITY="110.33541107177734" POSITION_T="10.44" MIN_INTENSITY_CH1="346.0826416015625" TOTAL_INTENSITY_CH1="128019.32455444336" CONTRAST_CH1="0.40395540644689065" SNR_CH1="1.003500965715667" FRAME="12" MEDIAN_INTENSITY_CH1="768.0361938476562" VISIBILITY="1" RADIUS="0.25" POSITION_X="3.8249864069729096" POSITION_Y="5.056877811107571" MEAN_INTENSITY_CH1="992.3978647631269" POSITION_Z="0.0" MAX_INTENSITY_CH1="2657.912353515625" />
        <Spot ID="22485" name="ID22485" STD_INTENSITY_CH1="786.2802141592381" QUALITY="145.50086975097656" POSITION_T="10.44" MIN_INTENSITY_CH1="334.3993835449219" TOTAL_INTENSITY_CH1="200688.87823486328" CONTRAST_CH1="0.4327718704819295" SNR_CH1="1.1952760612054774" FRAME="12" MEDIAN_INTENSITY_CH1="1458.30859375" VISIBILITY="1" RADIUS="0.25" POSITION_X="2.7365666795550583" POSITION_Y="5.153916118384694" MEAN_INTENSITY_CH1="1555.7277382547545" POSITION_Z="0.0" MAX_INTENSITY_CH1="3144.757080078125" />
        <Spot ID="22486" name="ID22486" STD_INTENSITY_CH1="845.0518015997926" QUALITY="143.4924774169922" POSITION_T="10.44" MIN_INTENSITY_CH1="281.21173095703125" TOTAL_INTENSITY_CH1="168492.12075805664" CONTRAST_CH1="0.4061155539243393" SNR_CH1="0.8928225706334618" FRAME="12" MEDIAN_INTENSITY_CH1="1120.210693359375" VISIBILITY="1" RADIUS="0.25" POSITION_X="6.1544608650807096" POSITION_Y="5.138221783648514" MEAN_INTENSITY_CH1="1306.140470992687" POSITION_Z="0.0" MAX_INTENSITY_CH1="3318.215576171875" />
        <Spot ID="22487" name="ID22487" STD_INTENSITY_CH1="640.1597642436627" QUALITY="82.61260223388672" POSITION_T="10.44" MIN_INTENSITY_CH1="282.51263427734375" TOTAL_INTENSITY_CH1="149904.77029418945" CONTRAST_CH1="0.19063765170811411" SNR_CH1="0.5812947920479251" FRAME="12" MEDIAN_INTENSITY_CH1="1055.3643798828125" VISIBILITY="1" RADIUS="0.25" POSITION_X="8.09987982442677" POSITION_Y="5.139211847175082" MEAN_INTENSITY_CH1="1162.0524829006933" POSITION_Z="0.0" MAX_INTENSITY_CH1="2744.717041015625" />
        <Spot ID="22488" name="ID22488" STD_INTENSITY_CH1="812.3806781035822" QUALITY="151.71795654296875" POSITION_T="10.44" MIN_INTENSITY_CH1="375.1324768066406" TOTAL_INTENSITY_CH1="227294.01904296875" CONTRAST_CH1="0.37764573358002046" SNR_CH1="1.1890927711902555" FRAME="12" MEDIAN_INTENSITY_CH1="1727.9349365234375" VISIBILITY="1" RADIUS="0.25" POSITION_X="8.633850655974666" POSITION_Y="5.191981493193859" MEAN_INTENSITY_CH1="1761.9691398679745" POSITION_Z="0.0" MAX_INTENSITY_CH1="3617.9951171875" />
        <Spot ID="22489" name="ID22489" STD_INTENSITY_CH1="502.22719731221605" QUALITY="103.95188903808594" POSITION_T="10.44" MIN_INTENSITY_CH1="454.7645568847656" TOTAL_INTENSITY_CH1="177998.20053100586" CONTRAST_CH1="0.32002398409625127" SNR_CH1="1.3321599567415732" FRAME="12" MEDIAN_INTENSITY_CH1="1441.1907958984375" VISIBILITY="1" RADIUS="0.25" POSITION_X="4.491341878781532" POSITION_Y="5.334946221821689" MEAN_INTENSITY_CH1="1379.831011868262" POSITION_Z="0.0" MAX_INTENSITY_CH1="2374.13818359375" />
        <Spot ID="22490" name="ID22490" STD_INTENSITY_CH1="806.296200306318" QUALITY="129.79010009765625" POSITION_T="10.44" MIN_INTENSITY_CH1="227.01144409179688" TOTAL_INTENSITY_CH1="142713.52854919434" CONTRAST_CH1="0.34636484656595234" SNR_CH1="0.7059628707574275" FRAME="12" MEDIAN_INTENSITY_CH1="878.0654296875" VISIBILITY="1" RADIUS="0.25" POSITION_X="2.207393446224646" POSITION_Y="5.359140307868436" MEAN_INTENSITY_CH1="1106.3064228619712" POSITION_Z="0.0" MAX_INTENSITY_CH1="3369.211669921875" />
        <Spot ID="22491" name="ID22491" STD_INTENSITY_CH1="741.9206952061912" QUALITY="94.28611755371094" POSITION_T="10.44" MIN_INTENSITY_CH1="211.31838989257812" TOTAL_INTENSITY_CH1="124796.67185974121" CONTRAST_CH1="0.15034947717076771" SNR_CH1="0.3408457837438916" FRAME="12" MEDIAN_INTENSITY_CH1="691.2625732421875" VISIBILITY="1" RADIUS="0.25" POSITION_X="5.209047762731053" POSITION_Y="5.5019887074587865" MEAN_INTENSITY_CH1="967.4160609282266" POSITION_Z="0.0" MAX_INTENSITY_CH1="3209.72314453125" />
        <Spot ID="22492" name="ID22492" STD_INTENSITY_CH1="504.06052921702803" QUALITY="66.30319213867188" POSITION_T="10.44" MIN_INTENSITY_CH1="419.9398193359375" TOTAL_INTENSITY_CH1="124812.41165161133" CONTRAST_CH1="0.1326226217338151" SNR_CH1="0.44951868287542107" FRAME="12" MEDIAN_INTENSITY_CH1="839.6465454101562" VISIBILITY="1" RADIUS="0.25" POSITION_X="7.293743116248264" POSITION_Y="5.515126135045136" MEAN_INTENSITY_CH1="967.5380748186922" POSITION_Z="0.0" MAX_INTENSITY_CH1="2356.087158203125" />
        <Spot ID="22493" name="ID22493" STD_INTENSITY_CH1="660.5790248715833" QUALITY="65.84879302978516" POSITION_T="10.44" MIN_INTENSITY_CH1="165.07708740234375" TOTAL_INTENSITY_CH1="117444.79528808594" CONTRAST_CH1="0.034086752880419055" SNR_CH1="0.09086108916973461" FRAME="12" MEDIAN_INTENSITY_CH1="685.9056396484375" VISIBILITY="1" RADIUS="0.25" POSITION_X="2.6523553846820183" POSITION_Y="5.73088197965254" MEAN_INTENSITY_CH1="910.4247696750848" POSITION_Z="0.0" MAX_INTENSITY_CH1="3066.2333984375" />
        <Spot ID="22494" name="ID22494" STD_INTENSITY_CH1="627.840988321079" QUALITY="117.19477081298828" POSITION_T="10.44" MIN_INTENSITY_CH1="434.8227233886719" TOTAL_INTENSITY_CH1="171181.93927001953" CONTRAST_CH1="0.35222733574388343" SNR_CH1="1.1010876944817662" FRAME="12" MEDIAN_INTENSITY_CH1="1222.149169921875" VISIBILITY="1" RADIUS="0.25" POSITION_X="6.37957673935223" POSITION_Y="5.750728456311753" MEAN_INTENSITY_CH1="1326.9917772869728" POSITION_Z="0.0" MAX_INTENSITY_CH1="2709.207763671875" />
        <Spot ID="22495" name="ID22495" STD_INTENSITY_CH1="1217.127230943531" QUALITY="255.12652587890625" POSITION_T="10.44" MIN_INTENSITY_CH1="383.15118408203125" TOTAL_INTENSITY_CH1="275835.48638916016" CONTRAST_CH1="0.5472270533156947" SNR_CH1="1.2427047347274163" FRAME="12" MEDIAN_INTENSITY_CH1="1956.53271484375" VISIBILITY="1" RADIUS="0.25" POSITION_X="4.027814143703729" POSITION_Y="5.8212104676819525" MEAN_INTENSITY_CH1="2138.2595844120942" POSITION_Z="0.0" MAX_INTENSITY_CH1="4837.2333984375" />
        <Spot ID="22496" name="ID22496" STD_INTENSITY_CH1="1104.9990054441444" QUALITY="145.1255340576172" POSITION_T="10.44" MIN_INTENSITY_CH1="388.6527404785156" TOTAL_INTENSITY_CH1="228398.75527954102" CONTRAST_CH1="0.19804386892551992" SNR_CH1="0.5297376151464626" FRAME="12" MEDIAN_INTENSITY_CH1="1465.0716552734375" VISIBILITY="1" RADIUS="0.25" POSITION_X="5.280096551391491" POSITION_Y="5.937550089153019" MEAN_INTENSITY_CH1="1770.5329866631089" POSITION_Z="0.0" MAX_INTENSITY_CH1="4449.13818359375" />
        <Spot ID="22497" name="ID22497" STD_INTENSITY_CH1="769.9503408997118" QUALITY="147.76974487304688" POSITION_T="10.44" MIN_INTENSITY_CH1="373.3132019042969" TOTAL_INTENSITY_CH1="193317.3830871582" CONTRAST_CH1="0.37033073366894836" SNR_CH1="1.0519929628350095" FRAME="12" MEDIAN_INTENSITY_CH1="1313.8089599609375" VISIBILITY="1" RADIUS="0.25" POSITION_X="3.0799354364457296" POSITION_Y="6.046453057342699" MEAN_INTENSITY_CH1="1498.5843650167303" POSITION_Z="0.0" MAX_INTENSITY_CH1="3133.317138671875" />
        <Spot ID="22498" name="ID22498" STD_INTENSITY_CH1="417.11717620874174" QUALITY="106.64347076416016" POSITION_T="10.44" MIN_INTENSITY_CH1="653.2030639648438" TOTAL_INTENSITY_CH1="185269.0619506836" CONTRAST_CH1="0.33691794483071025" SNR_CH1="1.735419625255353" FRAME="12" MEDIAN_INTENSITY_CH1="1487.9437255859375" VISIBILITY="1" RADIUS="0.25" POSITION_X="7.413766907267057" POSITION_Y="6.060262007289918" MEAN_INTENSITY_CH1="1436.1942786874695" POSITION_Z="0.0" MAX_INTENSITY_CH1="2425.531005859375" />
        <Spot ID="22499" name="ID22499" STD_INTENSITY_CH1="1432.4435824058653" QUALITY="320.89300537109375" POSITION_T="10.44" MIN_INTENSITY_CH1="649.8716430664062" TOTAL_INTENSITY_CH1="372735.8179321289" CONTRAST_CH1="0.5151325454685434" SNR_CH1="1.3716150740736652" FRAME="12" MEDIAN_INTENSITY_CH1="2673.8251953125" VISIBILITY="1" RADIUS="0.25" POSITION_X="5.623718151063369" POSITION_Y="6.380200766641018" MEAN_INTENSITY_CH1="2889.424945210301" POSITION_Z="0.0" MAX_INTENSITY_CH1="5809.02978515625" />
        <Spot ID="22501" name="ID22501" STD_INTENSITY_CH1="581.3730636332976" QUALITY="104.96994018554688" POSITION_T="10.44" MIN_INTENSITY_CH1="358.1561584472656" TOTAL_INTENSITY_CH1="148330.6016845703" CONTRAST_CH1="0.3183510812813095" SNR_CH1="0.9551935633971382" FRAME="12" MEDIAN_INTENSITY_CH1="996.1447143554688" VISIBILITY="1" RADIUS="0.25" POSITION_X="2.735571106392306" POSITION_Y="6.479872066384291" MEAN_INTENSITY_CH1="1149.8496254617849" POSITION_Z="0.0" MAX_INTENSITY_CH1="2680.0517578125" />
        <Spot ID="22502" name="ID22502" STD_INTENSITY_CH1="656.6552922601676" QUALITY="128.62741088867188" POSITION_T="10.44" MIN_INTENSITY_CH1="294.4767150878906" TOTAL_INTENSITY_CH1="150220.14950561523" CONTRAST_CH1="0.49890208426392946" SNR_CH1="1.1805192717827189" FRAME="12" MEDIAN_INTENSITY_CH1="1015.9905395507812" VISIBILITY="1" RADIUS="0.25" POSITION_X="8.342069373091107" POSITION_Y="6.530023554911741" MEAN_INTENSITY_CH1="1164.497282989265" POSITION_Z="0.0" MAX_INTENSITY_CH1="2517.843017578125" />
        <Spot ID="22503" name="ID22503" STD_INTENSITY_CH1="919.8056732954951" QUALITY="158.65469360351562" POSITION_T="10.44" MIN_INTENSITY_CH1="288.5680236816406" TOTAL_INTENSITY_CH1="175317.10971069336" CONTRAST_CH1="0.35445184798773316" SNR_CH1="0.7733252284308347" FRAME="12" MEDIAN_INTENSITY_CH1="975.8363037109375" VISIBILITY="1" RADIUS="0.25" POSITION_X="4.129862445363338" POSITION_Y="6.6703931683240025" MEAN_INTENSITY_CH1="1359.0473620983987" POSITION_Z="0.0" MAX_INTENSITY_CH1="4011.099365234375" />
        <Spot ID="22505" name="ID22505" STD_INTENSITY_CH1="466.849622379884" QUALITY="91.49330139160156" POSITION_T="10.44" MIN_INTENSITY_CH1="310.84783935546875" TOTAL_INTENSITY_CH1="129736.04513549805" CONTRAST_CH1="0.3354197255857567" SNR_CH1="1.0821681322608376" FRAME="12" MEDIAN_INTENSITY_CH1="907.752197265625" VISIBILITY="1" RADIUS="0.25" POSITION_X="4.715969183003799" POSITION_Y="6.677724059767479" MEAN_INTENSITY_CH1="1005.7057762441714" POSITION_Z="0.0" MAX_INTENSITY_CH1="2146.749267578125" />
        <Spot ID="22507" name="ID22507" STD_INTENSITY_CH1="470.0420389985677" QUALITY="72.70405578613281" POSITION_T="10.44" MIN_INTENSITY_CH1="366.0478515625" TOTAL_INTENSITY_CH1="123431.78848266602" CONTRAST_CH1="0.1960998092532015" SNR_CH1="0.6674832252213108" FRAME="12" MEDIAN_INTENSITY_CH1="787.5523071289062" VISIBILITY="1" RADIUS="0.25" POSITION_X="6.918412460669729" POSITION_Y="6.710811372358758" MEAN_INTENSITY_CH1="956.8355696330698" POSITION_Z="0.0" MAX_INTENSITY_CH1="2174.08740234375" />
        <Spot ID="22509" name="ID22509" STD_INTENSITY_CH1="632.9159745235763" QUALITY="112.09791564941406" POSITION_T="10.44" MIN_INTENSITY_CH1="301.73193359375" TOTAL_INTENSITY_CH1="148684.37353515625" CONTRAST_CH1="0.3016814281484891" SNR_CH1="0.844118507264123" FRAME="12" MEDIAN_INTENSITY_CH1="950.4588012695312" VISIBILITY="1" RADIUS="0.25" POSITION_X="3.610746271221986" POSITION_Y="6.840519407708598" MEAN_INTENSITY_CH1="1152.592042908188" POSITION_Z="0.0" MAX_INTENSITY_CH1="2818.42333984375" />
        <Spot ID="22511" name="ID22511" STD_INTENSITY_CH1="564.2362349286576" QUALITY="122.47915649414062" POSITION_T="10.44" MIN_INTENSITY_CH1="572.4652099609375" TOTAL_INTENSITY_CH1="199608.3871459961" CONTRAST_CH1="0.31104710723775125" SNR_CH1="1.301265657323577" FRAME="12" MEDIAN_INTENSITY_CH1="1484.6900634765625" VISIBILITY="1" RADIUS="0.25" POSITION_X="6.387784727631471" POSITION_Y="7.114574091119652" MEAN_INTENSITY_CH1="1547.3518383410553" POSITION_Z="0.0" MAX_INTENSITY_CH1="2833.3779296875" />
        <Spot ID="22513" name="ID22513" STD_INTENSITY_CH1="930.7930176215965" QUALITY="189.0450897216797" POSITION_T="10.44" MIN_INTENSITY_CH1="418.9931335449219" TOTAL_INTENSITY_CH1="258612.13583374023" CONTRAST_CH1="0.403634464044085" SNR_CH1="1.2387118369185968" FRAME="12" MEDIAN_INTENSITY_CH1="1965.8857421875" VISIBILITY="1" RADIUS="0.25" POSITION_X="7.825138844099835" POSITION_Y="7.147847597202827" MEAN_INTENSITY_CH1="2004.7452390212425" POSITION_Z="0.0" MAX_INTENSITY_CH1="4174.60302734375" />
        <Spot ID="22515" name="ID22515" STD_INTENSITY_CH1="390.8670368404901" QUALITY="60.70732116699219" POSITION_T="10.44" MIN_INTENSITY_CH1="299.1572265625" TOTAL_INTENSITY_CH1="94767.80419921875" CONTRAST_CH1="0.22654464274380284" SNR_CH1="0.6942925315205817" FRAME="12" MEDIAN_INTENSITY_CH1="570.59619140625" VISIBILITY="1" RADIUS="0.25" POSITION_X="3.1086620331613473" POSITION_Y="7.163017210804125" MEAN_INTENSITY_CH1="734.6341410792152" POSITION_Z="0.0" MAX_INTENSITY_CH1="1884.83349609375" />
        <Spot ID="22517" name="ID22517" STD_INTENSITY_CH1="512.3474889074438" QUALITY="89.24525451660156" POSITION_T="10.44" MIN_INTENSITY_CH1="395.787353515625" TOTAL_INTENSITY_CH1="135490.1823425293" CONTRAST_CH1="0.2502661240899317" SNR_CH1="0.8206974880196759" FRAME="12" MEDIAN_INTENSITY_CH1="919.7512817382812" VISIBILITY="1" RADIUS="0.25" POSITION_X="4.378796509370025" POSITION_Y="7.334162791525119" MEAN_INTENSITY_CH1="1050.3114910273591" POSITION_Z="0.0" MAX_INTENSITY_CH1="2365.42919921875" />
        <Spot ID="22519" name="ID22519" STD_INTENSITY_CH1="533.9192626353502" QUALITY="88.34144592285156" POSITION_T="10.44" MIN_INTENSITY_CH1="293.7076110839844" TOTAL_INTENSITY_CH1="134811.3715209961" CONTRAST_CH1="0.29266134072639344" SNR_CH1="0.8862817775587918" FRAME="12" MEDIAN_INTENSITY_CH1="1011.6470336914062" VISIBILITY="1" RADIUS="0.25" POSITION_X="3.63355178121025" POSITION_Y="7.615762544497971" MEAN_INTENSITY_CH1="1045.0493916356286" POSITION_Z="0.0" MAX_INTENSITY_CH1="2421.58642578125" />
        <Spot ID="22521" name="ID22521" STD_INTENSITY_CH1="939.4866436758871" QUALITY="129.39088439941406" POSITION_T="10.44" MIN_INTENSITY_CH1="459.395751953125" TOTAL_INTENSITY_CH1="222437.0518798828" CONTRAST_CH1="0.18744247515813264" SNR_CH1="0.5794450220501837" FRAME="12" MEDIAN_INTENSITY_CH1="1528.647705078125" VISIBILITY="1" RADIUS="0.25" POSITION_X="6.537765211762628" POSITION_Y="7.773344404911447" MEAN_INTENSITY_CH1="1724.3182316269983" POSITION_Z="0.0" MAX_INTENSITY_CH1="4014.975830078125" />
        <Spot ID="22523" name="ID22523" STD_INTENSITY_CH1="477.19954466570607" QUALITY="87.93221282958984" POSITION_T="10.44" MIN_INTENSITY_CH1="302.8839111328125" TOTAL_INTENSITY_CH1="140313.01831054688" CONTRAST_CH1="0.34627545858123904" SNR_CH1="1.1725355414260867" FRAME="12" MEDIAN_INTENSITY_CH1="1017.258056640625" VISIBILITY="1" RADIUS="0.25" POSITION_X="5.619466648705711" POSITION_Y="7.872600486649043" MEAN_INTENSITY_CH1="1087.6978163608283" POSITION_Z="0.0" MAX_INTENSITY_CH1="2037.93701171875" />
        <Spot ID="22525" name="ID22525" STD_INTENSITY_CH1="665.7100196804213" QUALITY="125.8720703125" POSITION_T="10.44" MIN_INTENSITY_CH1="446.2977600097656" TOTAL_INTENSITY_CH1="199909.23440551758" CONTRAST_CH1="0.3661668440902054" SNR_CH1="1.2478527014678844" FRAME="12" MEDIAN_INTENSITY_CH1="1418.233154296875" VISIBILITY="1" RADIUS="0.25" POSITION_X="4.577541239270125" POSITION_Y="8.176274734873015" MEAN_INTENSITY_CH1="1549.683987639671" POSITION_Z="0.0" MAX_INTENSITY_CH1="2821.01806640625" />
        <Spot ID="22527" name="ID22527" STD_INTENSITY_CH1="1257.9603809436653" QUALITY="193.695068359375" POSITION_T="10.44" MIN_INTENSITY_CH1="315.7201843261719" TOTAL_INTENSITY_CH1="206789.0101928711" CONTRAST_CH1="0.319179580913489" SNR_CH1="0.6166403737452201" FRAME="12" MEDIAN_INTENSITY_CH1="1065.0263671875" VISIBILITY="1" RADIUS="0.25" POSITION_X="6.797875797923667" POSITION_Y="8.17925345797521" MEAN_INTENSITY_CH1="1603.0155828904735" POSITION_Z="0.0" MAX_INTENSITY_CH1="5253.01318359375" />
      </SpotsInFrame>
      <SpotsInFrame frame="13">
        <Spot ID="23040" name="ID23040" STD_INTENSITY_CH1="671.8110923548189" QUALITY="141.38934326171875" POSITION_T="11.31" MIN_INTENSITY_CH1="347.9099426269531" TOTAL_INTENSITY_CH1="176459.58938598633" CONTRAST_CH1="0.47448971689196884" SNR_CH1="1.3104589949496421" FRAME="13" MEDIAN_INTENSITY_CH1="1360.439453125" VISIBILITY="1" RADIUS="0.25" POSITION_X="8.365135610841001" POSITION_Y="6.604758002319721" MEAN_INTENSITY_CH1="1367.9037936898164" POSITION_Z="0.0" MAX_INTENSITY_CH1="3144.8017578125" />
        <Spot ID="23041" name="ID23041" STD_INTENSITY_CH1="531.9982941840847" QUALITY="89.12498474121094" POSITION_T="11.31" MIN_INTENSITY_CH1="366.5050964355469" TOTAL_INTENSITY_CH1="121191.30422973633" CONTRAST_CH1="0.3067313154642322" SNR_CH1="0.8290358727121921" FRAME="13" MEDIAN_INTENSITY_CH1="750.0958862304688" VISIBILITY="1" RADIUS="0.25" POSITION_X="4.716444245549298" POSITION_Y="6.702667107930164" MEAN_INTENSITY_CH1="939.467474649119" POSITION_Z="0.0" MAX_INTENSITY_CH1="2604.864501953125" />
        <Spot ID="23042" name="ID23042" STD_INTENSITY_CH1="461.84982450216836" QUALITY="91.50059509277344" POSITION_T="11.31" MIN_INTENSITY_CH1="390.11505126953125" TOTAL_INTENSITY_CH1="154027.92031860352" CONTRAST_CH1="0.2945864442066182" SNR_CH1="1.1765778202880595" FRAME="13" MEDIAN_INTENSITY_CH1="1123.343505859375" VISIBILITY="1" RADIUS="0.25" POSITION_X="6.879332670569538" POSITION_Y="6.657577563063262" MEAN_INTENSITY_CH1="1194.0148861907244" POSITION_Z="0.0" MAX_INTENSITY_CH1="2224.085693359375" />
        <Spot ID="23043" name="ID23043" STD_INTENSITY_CH1="800.6669746146971" QUALITY="135.56790161132812" POSITION_T="11.31" MIN_INTENSITY_CH1="301.7179870605469" TOTAL_INTENSITY_CH1="156102.54745483398" CONTRAST_CH1="0.33442157901121244" SNR_CH1="0.7575295823372543" FRAME="13" MEDIAN_INTENSITY_CH1="958.6719970703125" VISIBILITY="1" RADIUS="0.25" POSITION_X="4.111287773553314" POSITION_Y="6.721481650731075" MEAN_INTENSITY_CH1="1210.0972670917365" POSITION_Z="0.0" MAX_INTENSITY_CH1="3613.366455078125" />
        <Spot ID="23044" name="ID23044" STD_INTENSITY_CH1="749.2764226796259" QUALITY="134.54376220703125" POSITION_T="11.31" MIN_INTENSITY_CH1="259.4837341308594" TOTAL_INTENSITY_CH1="158875.2847290039" CONTRAST_CH1="0.36673982098280794" SNR_CH1="0.8821181964401638" FRAME="13" MEDIAN_INTENSITY_CH1="996.03369140625" VISIBILITY="1" RADIUS="0.25" POSITION_X="3.6035532294937602" POSITION_Y="6.834708167227926" MEAN_INTENSITY_CH1="1231.5913544884027" POSITION_Z="0.0" MAX_INTENSITY_CH1="3353.0126953125" />
        <Spot ID="23045" name="ID23045" STD_INTENSITY_CH1="451.9163887611632" QUALITY="59.89351272583008" POSITION_T="11.31" MIN_INTENSITY_CH1="243.2312469482422" TOTAL_INTENSITY_CH1="100602.37484741211" CONTRAST_CH1="0.15546014377794404" SNR_CH1="0.46435970047174685" FRAME="13" MEDIAN_INTENSITY_CH1="648.6831665039062" VISIBILITY="1" RADIUS="0.25" POSITION_X="5.913524454244083" POSITION_Y="7.072414852033676" MEAN_INTENSITY_CH1="779.8633709101712" POSITION_Z="0.0" MAX_INTENSITY_CH1="2120.92919921875" />
        <Spot ID="23046" name="ID23046" STD_INTENSITY_CH1="579.4406377034553" QUALITY="92.22032928466797" POSITION_T="11.31" MIN_INTENSITY_CH1="194.2981719970703" TOTAL_INTENSITY_CH1="112113.40205383301" CONTRAST_CH1="0.324991871678603" SNR_CH1="0.7357802929013421" FRAME="13" MEDIAN_INTENSITY_CH1="674.8271484375" VISIBILITY="1" RADIUS="0.25" POSITION_X="3.0378837938733607" POSITION_Y="7.13799286445739" MEAN_INTENSITY_CH1="869.0961399521938" POSITION_Z="0.0" MAX_INTENSITY_CH1="2683.94189453125" />
        <Spot ID="23047" name="ID23047" STD_INTENSITY_CH1="1114.2636867904628" QUALITY="223.00022888183594" POSITION_T="11.31" MIN_INTENSITY_CH1="520.0439453125" TOTAL_INTENSITY_CH1="296361.96588134766" CONTRAST_CH1="0.4064954768942482" SNR_CH1="1.1917691870604434" FRAME="13" MEDIAN_INTENSITY_CH1="2213.6826171875" VISIBILITY="1" RADIUS="0.25" POSITION_X="7.782122676861978" POSITION_Y="7.143690885595646" MEAN_INTENSITY_CH1="2297.3795804755637" POSITION_Z="0.0" MAX_INTENSITY_CH1="4916.89697265625" />
        <Spot ID="23048" name="ID23048" STD_INTENSITY_CH1="771.3197510751753" QUALITY="124.78385162353516" POSITION_T="11.31" MIN_INTENSITY_CH1="419.57403564453125" TOTAL_INTENSITY_CH1="181562.6173400879" CONTRAST_CH1="0.2826046240495881" SNR_CH1="0.8041160488108388" FRAME="13" MEDIAN_INTENSITY_CH1="1174.2939453125" VISIBILITY="1" RADIUS="0.25" POSITION_X="6.448300889125975" POSITION_Y="7.189292693956354" MEAN_INTENSITY_CH1="1407.4621499231619" POSITION_Z="0.0" MAX_INTENSITY_CH1="3188.72119140625" />
        <Spot ID="23049" name="ID23049" STD_INTENSITY_CH1="781.7882519114752" QUALITY="127.45738220214844" POSITION_T="11.31" MIN_INTENSITY_CH1="426.1341857910156" TOTAL_INTENSITY_CH1="156556.7579345703" CONTRAST_CH1="0.30882510002053937" SNR_CH1="0.7325781146564592" FRAME="13" MEDIAN_INTENSITY_CH1="904.3030395507812" VISIBILITY="1" RADIUS="0.25" POSITION_X="4.404403390057959" POSITION_Y="7.33764944108216" MEAN_INTENSITY_CH1="1213.6182785625606" POSITION_Z="0.0" MAX_INTENSITY_CH1="3550.79833984375" />
        <Spot ID="23050" name="ID23050" STD_INTENSITY_CH1="618.7555700978039" QUALITY="99.53787994384766" POSITION_T="11.31" MIN_INTENSITY_CH1="349.8880615234375" TOTAL_INTENSITY_CH1="144362.35974121094" CONTRAST_CH1="0.2410498204092027" SNR_CH1="0.7025750653233008" FRAME="13" MEDIAN_INTENSITY_CH1="950.9981689453125" VISIBILITY="1" RADIUS="0.25" POSITION_X="3.9437251153891815" POSITION_Y="7.53420958490822" MEAN_INTENSITY_CH1="1119.0880600093874" POSITION_Z="0.0" MAX_INTENSITY_CH1="2740.78955078125" />
        <Spot ID="23051" name="ID23051" STD_INTENSITY_CH1="907.6711343171944" QUALITY="144.90118408203125" POSITION_T="11.31" MIN_INTENSITY_CH1="492.2156066894531" TOTAL_INTENSITY_CH1="226273.57147216797" CONTRAST_CH1="0.24977994959188968" SNR_CH1="0.7724486411779998" FRAME="13" MEDIAN_INTENSITY_CH1="1556.2408447265625" VISIBILITY="1" RADIUS="0.25" POSITION_X="6.803193466133648" POSITION_Y="7.583511914230532" MEAN_INTENSITY_CH1="1754.0586935826966" POSITION_Z="0.0" MAX_INTENSITY_CH1="3856.3251953125" />
        <Spot ID="23052" name="ID23052" STD_INTENSITY_CH1="709.4320606581028" QUALITY="134.2205352783203" POSITION_T="11.31" MIN_INTENSITY_CH1="290.89312744140625" TOTAL_INTENSITY_CH1="144900.21969604492" CONTRAST_CH1="0.4859684956210813" SNR_CH1="1.035611899266966" FRAME="13" MEDIAN_INTENSITY_CH1="896.875244140625" VISIBILITY="1" RADIUS="0.25" POSITION_X="3.406601009887453" POSITION_Y="7.669721434923905" MEAN_INTENSITY_CH1="1123.257517023604" POSITION_Z="0.0" MAX_INTENSITY_CH1="2769.386962890625" />
        <Spot ID="23053" name="ID23053" STD_INTENSITY_CH1="634.4237998801524" QUALITY="113.63752746582031" POSITION_T="11.31" MIN_INTENSITY_CH1="415.3592224121094" TOTAL_INTENSITY_CH1="195470.37686157227" CONTRAST_CH1="0.309247739222388" SNR_CH1="1.1283048879301483" FRAME="13" MEDIAN_INTENSITY_CH1="1486.010986328125" VISIBILITY="1" RADIUS="0.25" POSITION_X="5.6166485043903664" POSITION_Y="8.006261945576343" MEAN_INTENSITY_CH1="1515.2742392369948" POSITION_Z="0.0" MAX_INTENSITY_CH1="3027.178955078125" />
        <Spot ID="23054" name="ID23054" STD_INTENSITY_CH1="1142.3145085653412" QUALITY="193.1549530029297" POSITION_T="11.31" MIN_INTENSITY_CH1="369.813232421875" TOTAL_INTENSITY_CH1="223680.98275756836" CONTRAST_CH1="0.3409709248720337" SNR_CH1="0.7719366143679008" FRAME="13" MEDIAN_INTENSITY_CH1="1317.541015625" VISIBILITY="1" RADIUS="0.25" POSITION_X="6.758315515430621" POSITION_Y="8.188278183384336" MEAN_INTENSITY_CH1="1733.961106647817" POSITION_Z="0.0" MAX_INTENSITY_CH1="4716.13623046875" />
        <Spot ID="23055" name="ID23055" STD_INTENSITY_CH1="763.7848373805016" QUALITY="132.9178466796875" POSITION_T="11.31" MIN_INTENSITY_CH1="578.4857177734375" TOTAL_INTENSITY_CH1="209784.8555908203" CONTRAST_CH1="0.3040291022965836" SNR_CH1="0.9928216966137074" FRAME="13" MEDIAN_INTENSITY_CH1="1455.7384033203125" VISIBILITY="1" RADIUS="0.25" POSITION_X="4.622286318608268" POSITION_Y="8.218294986082123" MEAN_INTENSITY_CH1="1626.2391906265136" POSITION_Z="0.0" MAX_INTENSITY_CH1="3303.327880859375" />
        <Spot ID="23056" name="ID23056" STD_INTENSITY_CH1="591.0734055399381" QUALITY="51.75835418701172" POSITION_T="11.31" MIN_INTENSITY_CH1="307.6964416503906" TOTAL_INTENSITY_CH1="130382.85562133789" CONTRAST_CH1="-0.011719286077072557" SNR_CH1="-0.04055460635155119" FRAME="13" MEDIAN_INTENSITY_CH1="860.86865234375" VISIBILITY="1" RADIUS="0.25" POSITION_X="5.551483727357467" POSITION_Y="8.486386933304088" MEAN_INTENSITY_CH1="1010.719811018123" POSITION_Z="0.0" MAX_INTENSITY_CH1="2867.66748046875" />
        <Spot ID="23057" name="ID23057" STD_INTENSITY_CH1="863.9835388837469" QUALITY="144.80203247070312" POSITION_T="11.31" MIN_INTENSITY_CH1="550.8587036132812" TOTAL_INTENSITY_CH1="236000.91473388672" CONTRAST_CH1="0.3232651791496818" SNR_CH1="1.034571583951327" FRAME="13" MEDIAN_INTENSITY_CH1="1754.3748779296875" VISIBILITY="1" RADIUS="0.25" POSITION_X="6.24336448101131" POSITION_Y="8.644882788488948" MEAN_INTENSITY_CH1="1829.4644553014475" POSITION_Z="0.0" MAX_INTENSITY_CH1="3349.115234375" />
        <Spot ID="23058" name="ID23058" STD_INTENSITY_CH1="1418.515163410347" QUALITY="281.3643798828125" POSITION_T="11.31" MIN_INTENSITY_CH1="800.9766235351562" TOTAL_INTENSITY_CH1="356030.97650146484" CONTRAST_CH1="0.3809082466170613" SNR_CH1="1.0733704630123782" FRAME="13" MEDIAN_INTENSITY_CH1="2546.59228515625" VISIBILITY="1" RADIUS="0.25" POSITION_X="4.9381607973793935" POSITION_Y="8.701107926075121" MEAN_INTENSITY_CH1="2759.930050398952" POSITION_Z="0.0" MAX_INTENSITY_CH1="6049.89892578125" />
        <Spot ID="23059" name="ID23059" STD_INTENSITY_CH1="953.3145938896383" QUALITY="103.26529693603516" POSITION_T="11.31" MIN_INTENSITY_CH1="125.7254638671875" TOTAL_INTENSITY_CH1="174653.7440032959" CONTRAST_CH1="0.11847970275347276" SNR_CH1="0.3008830982411721" FRAME="13" MEDIAN_INTENSITY_CH1="1281.327392578125" VISIBILITY="1" RADIUS="0.25" POSITION_X="4.761790862985149" POSITION_Y="9.188696284656068" MEAN_INTENSITY_CH1="1353.9049922736122" POSITION_Z="0.0" MAX_INTENSITY_CH1="3847.17236328125" />
        <Spot ID="23060" name="ID23060" STD_INTENSITY_CH1="657.6856246383838" QUALITY="147.1956024169922" POSITION_T="11.31" MIN_INTENSITY_CH1="478.7508239746094" TOTAL_INTENSITY_CH1="270737.472076416" CONTRAST_CH1="0.3403685289290762" SNR_CH1="1.6206733130799154" FRAME="13" MEDIAN_INTENSITY_CH1="2278.31982421875" VISIBILITY="1" RADIUS="0.25" POSITION_X="6.406460216755377" POSITION_Y="9.316806604525071" MEAN_INTENSITY_CH1="2098.7400936156278" POSITION_Z="0.0" MAX_INTENSITY_CH1="3084.71875" />
        <Spot ID="23061" name="ID23061" STD_INTENSITY_CH1="678.2599760297401" QUALITY="107.78009796142578" POSITION_T="11.31" MIN_INTENSITY_CH1="785.1666870117188" TOTAL_INTENSITY_CH1="242734.44635009766" CONTRAST_CH1="0.14875150385099128" SNR_CH1="0.7184735400342459" FRAME="13" MEDIAN_INTENSITY_CH1="1832.7818603515625" VISIBILITY="1" RADIUS="0.25" POSITION_X="5.84822266762294" POSITION_Y="9.411038217590542" MEAN_INTENSITY_CH1="1881.6623748069585" POSITION_Z="0.0" MAX_INTENSITY_CH1="3375.119873046875" />
        <Spot ID="23062" name="ID23062" STD_INTENSITY_CH1="1523.0787970353285" QUALITY="265.6603698730469" POSITION_T="11.31" MIN_INTENSITY_CH1="484.9668884277344" TOTAL_INTENSITY_CH1="298670.72177124023" CONTRAST_CH1="0.3926813276644666" SNR_CH1="0.8572333574857627" FRAME="13" MEDIAN_INTENSITY_CH1="1738.59033203125" VISIBILITY="1" RADIUS="0.25" POSITION_X="5.26246009574957" POSITION_Y="9.498902683649964" MEAN_INTENSITY_CH1="2315.2769129553503" POSITION_Z="0.0" MAX_INTENSITY_CH1="6394.82080078125" />
        <Spot ID="23063" name="ID23063" STD_INTENSITY_CH1="896.7330787771591" QUALITY="177.83209228515625" POSITION_T="11.31" MIN_INTENSITY_CH1="321.1209716796875" TOTAL_INTENSITY_CH1="189912.1410522461" CONTRAST_CH1="0.5052187563700425" SNR_CH1="1.1020712401373771" FRAME="13" MEDIAN_INTENSITY_CH1="1240.1671142578125" VISIBILITY="1" RADIUS="0.25" POSITION_X="5.953316849628904" POSITION_Y="10.221071289590904" MEAN_INTENSITY_CH1="1472.1871399398926" POSITION_Z="0.0" MAX_INTENSITY_CH1="3703.9609375" />
        <Spot ID="23006" name="ID23006" STD_INTENSITY_CH1="593.2582296260455" QUALITY="135.08396911621094" POSITION_T="11.31" MIN_INTENSITY_CH1="402.2634582519531" TOTAL_INTENSITY_CH1="184437.3104248047" CONTRAST_CH1="0.4318840523658363" SNR_CH1="1.4537998172980993" FRAME="13" MEDIAN_INTENSITY_CH1="1400.070556640625" VISIBILITY="1" RADIUS="0.25" POSITION_X="5.994318872523497" POSITION_Y="1.5869452044368313" MEAN_INTENSITY_CH1="1429.7465924403466" POSITION_Z="0.0" MAX_INTENSITY_CH1="2640.55859375" />
        <Spot ID="23007" name="ID23007" STD_INTENSITY_CH1="496.2857495184098" QUALITY="101.00408172607422" POSITION_T="11.31" MIN_INTENSITY_CH1="364.0613098144531" TOTAL_INTENSITY_CH1="129146.9644165039" CONTRAST_CH1="0.38050709813027545" SNR_CH1="1.1120307631941162" FRAME="13" MEDIAN_INTENSITY_CH1="865.04345703125" VISIBILITY="1" RADIUS="0.25" POSITION_X="5.486186108340604" POSITION_Y="2.000920513279381" MEAN_INTENSITY_CH1="1001.1392590426656" POSITION_Z="0.0" MAX_INTENSITY_CH1="2246.339599609375" />
        <Spot ID="23008" name="ID23008" STD_INTENSITY_CH1="453.5105925234651" QUALITY="63.66456985473633" POSITION_T="11.31" MIN_INTENSITY_CH1="227.8919677734375" TOTAL_INTENSITY_CH1="103564.7486114502" CONTRAST_CH1="0.23373837107915885" SNR_CH1="0.6707670898273664" FRAME="13" MEDIAN_INTENSITY_CH1="670.6836547851562" VISIBILITY="1" RADIUS="0.25" POSITION_X="6.252755408263659" POSITION_Y="2.0143490884404067" MEAN_INTENSITY_CH1="802.8275086158931" POSITION_Z="0.0" MAX_INTENSITY_CH1="2228.328857421875" />
        <Spot ID="23009" name="ID23009" STD_INTENSITY_CH1="550.4996386503012" QUALITY="101.32716369628906" POSITION_T="11.31" MIN_INTENSITY_CH1="137.3121795654297" TOTAL_INTENSITY_CH1="98682.640625" CONTRAST_CH1="0.5060109911791456" SNR_CH1="0.9338041897838466" FRAME="13" MEDIAN_INTENSITY_CH1="568.7842407226562" VISIBILITY="1" RADIUS="0.25" POSITION_X="7.262096067104755" POSITION_Y="2.4335170619347086" MEAN_INTENSITY_CH1="764.981710271318" POSITION_Z="0.0" MAX_INTENSITY_CH1="2375.21923828125" />
        <Spot ID="23010" name="ID23010" STD_INTENSITY_CH1="852.8603489691519" QUALITY="126.03914642333984" POSITION_T="11.31" MIN_INTENSITY_CH1="253.6766815185547" TOTAL_INTENSITY_CH1="167679.89698791504" CONTRAST_CH1="0.28396016579219474" SNR_CH1="0.6741386562268344" FRAME="13" MEDIAN_INTENSITY_CH1="1088.9976806640625" VISIBILITY="1" RADIUS="0.25" POSITION_X="6.91920185320341" POSITION_Y="2.980298623546536" MEAN_INTENSITY_CH1="1299.8441626970157" POSITION_Z="0.0" MAX_INTENSITY_CH1="3489.150634765625" />
        <Spot ID="23011" name="ID23011" STD_INTENSITY_CH1="998.0667974438006" QUALITY="219.40277099609375" POSITION_T="11.31" MIN_INTENSITY_CH1="450.6404724121094" TOTAL_INTENSITY_CH1="260872.93753051758" CONTRAST_CH1="0.45460824324748056" SNR_CH1="1.2664876747841287" FRAME="13" MEDIAN_INTENSITY_CH1="1870.672607421875" VISIBILITY="1" RADIUS="0.25" POSITION_X="6.254028930898344" POSITION_Y="3.0112930934901176" MEAN_INTENSITY_CH1="2022.2708335699037" POSITION_Z="0.0" MAX_INTENSITY_CH1="4514.2470703125" />
        <Spot ID="23012" name="ID23012" STD_INTENSITY_CH1="471.53018033655945" QUALITY="72.50261688232422" POSITION_T="11.31" MIN_INTENSITY_CH1="186.3903350830078" TOTAL_INTENSITY_CH1="92001.19415283203" CONTRAST_CH1="0.3122490564230017" SNR_CH1="0.7197954884804773" FRAME="13" MEDIAN_INTENSITY_CH1="533.30419921875" VISIBILITY="1" RADIUS="0.25" POSITION_X="7.47706635624167" POSITION_Y="3.137176147485193" MEAN_INTENSITY_CH1="713.1875515723411" POSITION_Z="0.0" MAX_INTENSITY_CH1="2044.423095703125" />
        <Spot ID="23013" name="ID23013" STD_INTENSITY_CH1="565.0584414570365" QUALITY="65.42115783691406" POSITION_T="11.31" MIN_INTENSITY_CH1="253.6766815185547" TOTAL_INTENSITY_CH1="111317.62864685059" CONTRAST_CH1="0.10747979730972024" SNR_CH1="0.29641616932606735" FRAME="13" MEDIAN_INTENSITY_CH1="620.3814086914062" VISIBILITY="1" RADIUS="0.25" POSITION_X="6.920596967347376" POSITION_Y="3.5211711167060655" MEAN_INTENSITY_CH1="862.9273538515552" POSITION_Z="0.0" MAX_INTENSITY_CH1="2606.785400390625" />
        <Spot ID="23014" name="ID23014" STD_INTENSITY_CH1="525.2492914252655" QUALITY="111.9860610961914" POSITION_T="11.31" MIN_INTENSITY_CH1="415.9941711425781" TOTAL_INTENSITY_CH1="151717.83151245117" CONTRAST_CH1="0.39057935354628487" SNR_CH1="1.2578386700436057" FRAME="13" MEDIAN_INTENSITY_CH1="1111.300537109375" VISIBILITY="1" RADIUS="0.25" POSITION_X="6.067663940690571" POSITION_Y="3.9224692400633017" MEAN_INTENSITY_CH1="1176.1072210267528" POSITION_Z="0.0" MAX_INTENSITY_CH1="2473.5849609375" />
        <Spot ID="23015" name="ID23015" STD_INTENSITY_CH1="1526.4008052220233" QUALITY="285.3516540527344" POSITION_T="11.31" MIN_INTENSITY_CH1="327.01922607421875" TOTAL_INTENSITY_CH1="319156.02645874023" CONTRAST_CH1="0.47021525459217456" SNR_CH1="1.0367893752501822" FRAME="13" MEDIAN_INTENSITY_CH1="2217.322998046875" VISIBILITY="1" RADIUS="0.25" POSITION_X="8.47107255742061" POSITION_Y="3.9342697554560426" MEAN_INTENSITY_CH1="2474.077724486358" POSITION_Z="0.0" MAX_INTENSITY_CH1="5852.73095703125" />
        <Spot ID="23016" name="ID23016" STD_INTENSITY_CH1="980.5244846745267" QUALITY="272.5460510253906" POSITION_T="11.31" MIN_INTENSITY_CH1="622.7132568359375" TOTAL_INTENSITY_CH1="325565.5462036133" CONTRAST_CH1="0.5789790547180661" SNR_CH1="1.8875860738944328" FRAME="13" MEDIAN_INTENSITY_CH1="2501.402099609375" VISIBILITY="1" RADIUS="0.25" POSITION_X="7.241546069947505" POSITION_Y="4.091018594319567" MEAN_INTENSITY_CH1="2523.7639240590183" POSITION_Z="0.0" MAX_INTENSITY_CH1="4309.93017578125" />
        <Spot ID="23017" name="ID23017" STD_INTENSITY_CH1="1000.9086038522252" QUALITY="168.22450256347656" POSITION_T="11.31" MIN_INTENSITY_CH1="674.483642578125" TOTAL_INTENSITY_CH1="251301.49645996094" CONTRAST_CH1="0.23184597935344495" SNR_CH1="0.7326289840626948" FRAME="13" MEDIAN_INTENSITY_CH1="1689.9180908203125" VISIBILITY="1" RADIUS="0.25" POSITION_X="8.47741372780881" POSITION_Y="4.462264914315735" MEAN_INTENSITY_CH1="1948.0736159686894" POSITION_Z="0.0" MAX_INTENSITY_CH1="4724.76611328125" />
        <Spot ID="23018" name="ID23018" STD_INTENSITY_CH1="577.3179839335235" QUALITY="101.92648315429688" POSITION_T="11.31" MIN_INTENSITY_CH1="272.52716064453125" TOTAL_INTENSITY_CH1="140110.16137695312" CONTRAST_CH1="0.28760725902617484" SNR_CH1="0.8404487954334775" FRAME="13" MEDIAN_INTENSITY_CH1="927.1026000976562" VISIBILITY="1" RADIUS="0.25" POSITION_X="6.045097676155358" POSITION_Y="4.57454286623854" MEAN_INTENSITY_CH1="1086.1252819918843" POSITION_Z="0.0" MAX_INTENSITY_CH1="2510.018310546875" />
        <Spot ID="23019" name="ID23019" STD_INTENSITY_CH1="407.6153054174595" QUALITY="55.6971435546875" POSITION_T="11.31" MIN_INTENSITY_CH1="191.25059509277344" TOTAL_INTENSITY_CH1="104235.15235900879" CONTRAST_CH1="0.16751496342380542" SNR_CH1="0.5688465906719233" FRAME="13" MEDIAN_INTENSITY_CH1="732.146728515625" VISIBILITY="1" RADIUS="0.25" POSITION_X="4.183343256697127" POSITION_Y="4.835815536009162" MEAN_INTENSITY_CH1="808.0244368915411" POSITION_Z="0.0" MAX_INTENSITY_CH1="1800.529541015625" />
        <Spot ID="23020" name="ID23020" STD_INTENSITY_CH1="643.770990772777" QUALITY="104.11004638671875" POSITION_T="11.31" MIN_INTENSITY_CH1="169.9025115966797" TOTAL_INTENSITY_CH1="124048.42764282227" CONTRAST_CH1="0.3379704924480783" SNR_CH1="0.7546270961224932" FRAME="13" MEDIAN_INTENSITY_CH1="800.4249267578125" VISIBILITY="1" RADIUS="0.25" POSITION_X="3.8822568670639632" POSITION_Y="5.061930423879811" MEAN_INTENSITY_CH1="961.6157181614128" POSITION_Z="0.0" MAX_INTENSITY_CH1="2829.479248046875" />
        <Spot ID="23021" name="ID23021" STD_INTENSITY_CH1="819.1942343928241" QUALITY="157.3156280517578" POSITION_T="11.31" MIN_INTENSITY_CH1="396.43524169921875" TOTAL_INTENSITY_CH1="193534.7322998047" CONTRAST_CH1="0.41723762478444154" SNR_CH1="1.0783335198566621" FRAME="13" MEDIAN_INTENSITY_CH1="1301.7628173828125" VISIBILITY="1" RADIUS="0.25" POSITION_X="6.050990231046652" POSITION_Y="5.116412681957433" MEAN_INTENSITY_CH1="1500.2692426341443" POSITION_Z="0.0" MAX_INTENSITY_CH1="3406.81005859375" />
        <Spot ID="23022" name="ID23022" STD_INTENSITY_CH1="361.8296306013667" QUALITY="67.11287689208984" POSITION_T="11.31" MIN_INTENSITY_CH1="487.8014221191406" TOTAL_INTENSITY_CH1="132739.9154663086" CONTRAST_CH1="0.20620858871163025" SNR_CH1="0.9723486750151182" FRAME="13" MEDIAN_INTENSITY_CH1="986.2786254882812" VISIBILITY="1" RADIUS="0.25" POSITION_X="7.582011977075691" POSITION_Y="5.087065546923508" MEAN_INTENSITY_CH1="1028.9915927620816" POSITION_Z="0.0" MAX_INTENSITY_CH1="1775.2928466796875" />
        <Spot ID="23023" name="ID23023" STD_INTENSITY_CH1="837.5488929425729" QUALITY="134.41934204101562" POSITION_T="11.31" MIN_INTENSITY_CH1="302.5571594238281" TOTAL_INTENSITY_CH1="204801.07940673828" CONTRAST_CH1="0.270955793095922" SNR_CH1="0.8082214148866091" FRAME="13" MEDIAN_INTENSITY_CH1="1469.8873291015625" VISIBILITY="1" RADIUS="0.25" POSITION_X="8.221716963524875" POSITION_Y="5.091428624896573" MEAN_INTENSITY_CH1="1587.6052667189017" POSITION_Z="0.0" MAX_INTENSITY_CH1="3441.4267578125" />
        <Spot ID="23024" name="ID23024" STD_INTENSITY_CH1="586.9285182057968" QUALITY="138.1340789794922" POSITION_T="11.31" MIN_INTENSITY_CH1="578.3856201171875" TOTAL_INTENSITY_CH1="239213.83227539062" CONTRAST_CH1="0.35702806701559775" SNR_CH1="1.6624741095291575" FRAME="13" MEDIAN_INTENSITY_CH1="1899.2593994140625" VISIBILITY="1" RADIUS="0.25" POSITION_X="8.619728954129396" POSITION_Y="5.088494108613849" MEAN_INTENSITY_CH1="1854.370792832486" POSITION_Z="0.0" MAX_INTENSITY_CH1="2971.0" />
        <Spot ID="23025" name="ID23025" STD_INTENSITY_CH1="801.8917588062" QUALITY="156.45372009277344" POSITION_T="11.31" MIN_INTENSITY_CH1="318.23431396484375" TOTAL_INTENSITY_CH1="215471.29220581055" CONTRAST_CH1="0.38026919460498515" SNR_CH1="1.1477341419883187" FRAME="13" MEDIAN_INTENSITY_CH1="1638.4302978515625" VISIBILITY="1" RADIUS="0.25" POSITION_X="2.733089081972901" POSITION_Y="5.16968248045978" MEAN_INTENSITY_CH1="1670.320094618687" POSITION_Z="0.0" MAX_INTENSITY_CH1="3245.35986328125" />
        <Spot ID="23026" name="ID23026" STD_INTENSITY_CH1="780.4400524400546" QUALITY="142.68675231933594" POSITION_T="11.31" MIN_INTENSITY_CH1="393.788818359375" TOTAL_INTENSITY_CH1="179643.54330444336" CONTRAST_CH1="0.35730544825237376" SNR_CH1="0.9394515656930533" FRAME="13" MEDIAN_INTENSITY_CH1="1182.8931884765625" VISIBILITY="1" RADIUS="0.25" POSITION_X="4.5604633177781535" POSITION_Y="5.278788935909198" MEAN_INTENSITY_CH1="1392.585607011189" POSITION_Z="0.0" MAX_INTENSITY_CH1="3409.758544921875" />
        <Spot ID="23027" name="ID23027" STD_INTENSITY_CH1="396.037533731204" QUALITY="54.202938079833984" POSITION_T="11.31" MIN_INTENSITY_CH1="328.00457763671875" TOTAL_INTENSITY_CH1="106276.82345581055" CONTRAST_CH1="0.1251097191183878" SNR_CH1="0.4626352027529755" FRAME="13" MEDIAN_INTENSITY_CH1="714.57421875" VISIBILITY="1" RADIUS="0.25" POSITION_X="7.021921108473844" POSITION_Y="5.278472941308561" MEAN_INTENSITY_CH1="823.8513446186867" POSITION_Z="0.0" MAX_INTENSITY_CH1="2016.605712890625" />
        <Spot ID="23028" name="ID23028" STD_INTENSITY_CH1="896.1126379836808" QUALITY="147.83680725097656" POSITION_T="11.31" MIN_INTENSITY_CH1="231.48057556152344" TOTAL_INTENSITY_CH1="168989.21083068848" CONTRAST_CH1="0.3949004407691465" SNR_CH1="0.8277154617211896" FRAME="13" MEDIAN_INTENSITY_CH1="1041.667724609375" VISIBILITY="1" RADIUS="0.25" POSITION_X="2.2258339035218975" POSITION_Y="5.364941609310072" MEAN_INTENSITY_CH1="1309.993882408438" POSITION_Z="0.0" MAX_INTENSITY_CH1="3505.275146484375" />
        <Spot ID="23029" name="ID23029" STD_INTENSITY_CH1="795.4850937198274" QUALITY="102.78388214111328" POSITION_T="11.31" MIN_INTENSITY_CH1="250.32763671875" TOTAL_INTENSITY_CH1="155551.35083007812" CONTRAST_CH1="0.16745104135969596" SNR_CH1="0.4348417172226221" FRAME="13" MEDIAN_INTENSITY_CH1="935.9418334960938" VISIBILITY="1" RADIUS="0.25" POSITION_X="5.145144795465827" POSITION_Y="5.520536499414098" MEAN_INTENSITY_CH1="1205.8244250393652" POSITION_Z="0.0" MAX_INTENSITY_CH1="3357.08203125" />
        <Spot ID="23030" name="ID23030" STD_INTENSITY_CH1="586.4192730878005" QUALITY="123.90312957763672" POSITION_T="11.31" MIN_INTENSITY_CH1="463.610107421875" TOTAL_INTENSITY_CH1="183549.11346435547" CONTRAST_CH1="0.38504001733592796" SNR_CH1="1.3490495086018206" FRAME="13" MEDIAN_INTENSITY_CH1="1284.45361328125" VISIBILITY="1" RADIUS="0.25" POSITION_X="6.350327531446207" POSITION_Y="5.750244228974225" MEAN_INTENSITY_CH1="1422.8613446849265" POSITION_Z="0.0" MAX_INTENSITY_CH1="2664.527099609375" />
        <Spot ID="23031" name="ID23031" STD_INTENSITY_CH1="884.7897710619783" QUALITY="122.80923461914062" POSITION_T="11.31" MIN_INTENSITY_CH1="322.9487609863281" TOTAL_INTENSITY_CH1="177012.2801513672" CONTRAST_CH1="0.21496596259315215" SNR_CH1="0.5487937757414223" FRAME="13" MEDIAN_INTENSITY_CH1="1094.74658203125" VISIBILITY="1" RADIUS="0.25" POSITION_X="2.6483217134709194" POSITION_Y="5.758491499488551" MEAN_INTENSITY_CH1="1372.1882182276524" POSITION_Z="0.0" MAX_INTENSITY_CH1="3540.180908203125" />
        <Spot ID="23032" name="ID23032" STD_INTENSITY_CH1="1219.1867703477349" QUALITY="289.20672607421875" POSITION_T="11.31" MIN_INTENSITY_CH1="686.5760498046875" TOTAL_INTENSITY_CH1="330723.6828613281" CONTRAST_CH1="0.5626472648464113" SNR_CH1="1.5142953730545823" FRAME="13" MEDIAN_INTENSITY_CH1="2403.98583984375" VISIBILITY="1" RADIUS="0.25" POSITION_X="4.029186105070691" POSITION_Y="5.80012096024849" MEAN_INTENSITY_CH1="2563.7494795451794" POSITION_Z="0.0" MAX_INTENSITY_CH1="4989.2744140625" />
        <Spot ID="23033" name="ID23033" STD_INTENSITY_CH1="349.3906790143562" QUALITY="54.594459533691406" POSITION_T="11.31" MIN_INTENSITY_CH1="215.5721893310547" TOTAL_INTENSITY_CH1="92014.69729614258" CONTRAST_CH1="0.2164715270758136" SNR_CH1="0.7265826195378992" FRAME="13" MEDIAN_INTENSITY_CH1="605.50390625" VISIBILITY="1" RADIUS="0.25" POSITION_X="8.070107881414158" POSITION_Y="5.89184112493266" MEAN_INTENSITY_CH1="713.2922271018806" POSITION_Z="0.0" MAX_INTENSITY_CH1="1551.014892578125" />
        <Spot ID="23034" name="ID23034" STD_INTENSITY_CH1="1245.9915882037167" QUALITY="176.61561584472656" POSITION_T="11.31" MIN_INTENSITY_CH1="444.169921875" TOTAL_INTENSITY_CH1="238526.2778930664" CONTRAST_CH1="0.2189885589377864" SNR_CH1="0.5331914816713934" FRAME="13" MEDIAN_INTENSITY_CH1="1443.09375" VISIBILITY="1" RADIUS="0.25" POSITION_X="5.337035139505" POSITION_Y="5.9098032748680405" MEAN_INTENSITY_CH1="1849.0409138997395" POSITION_Z="0.0" MAX_INTENSITY_CH1="5315.5146484375" />
        <Spot ID="23035" name="ID23035" STD_INTENSITY_CH1="732.8218961098893" QUALITY="143.45132446289062" POSITION_T="11.31" MIN_INTENSITY_CH1="469.5062561035156" TOTAL_INTENSITY_CH1="193000.88623046875" CONTRAST_CH1="0.3712422643254892" SNR_CH1="1.1054634135015444" FRAME="13" MEDIAN_INTENSITY_CH1="1280.2554931640625" VISIBILITY="1" RADIUS="0.25" POSITION_X="3.0777610200223338" POSITION_Y="6.099731193268666" MEAN_INTENSITY_CH1="1496.1309010113853" POSITION_Z="0.0" MAX_INTENSITY_CH1="3249.93115234375" />
        <Spot ID="23036" name="ID23036" STD_INTENSITY_CH1="413.5223404518386" QUALITY="53.39555358886719" POSITION_T="11.31" MIN_INTENSITY_CH1="354.5811462402344" TOTAL_INTENSITY_CH1="121600.32092285156" CONTRAST_CH1="0.09720252889119664" SNR_CH1="0.40389343433499464" FRAME="13" MEDIAN_INTENSITY_CH1="804.0186767578125" VISIBILITY="1" RADIUS="0.25" POSITION_X="6.889125368317419" POSITION_Y="6.161364955008025" MEAN_INTENSITY_CH1="942.638146688772" POSITION_Z="0.0" MAX_INTENSITY_CH1="2125.30419921875" />
        <Spot ID="23037" name="ID23037" STD_INTENSITY_CH1="405.52489223480893" QUALITY="76.64506530761719" POSITION_T="11.31" MIN_INTENSITY_CH1="465.8409118652344" TOTAL_INTENSITY_CH1="149092.70022583008" CONTRAST_CH1="0.24860527492131565" SNR_CH1="1.1349175767776065" FRAME="13" MEDIAN_INTENSITY_CH1="1122.580322265625" VISIBILITY="1" RADIUS="0.25" POSITION_X="7.468912226945251" POSITION_Y="6.22200864729225" MEAN_INTENSITY_CH1="1155.7573660917053" POSITION_Z="0.0" MAX_INTENSITY_CH1="2189.41796875" />
        <Spot ID="23038" name="ID23038" STD_INTENSITY_CH1="1442.4640265811854" QUALITY="311.1223449707031" POSITION_T="11.31" MIN_INTENSITY_CH1="558.2603149414062" TOTAL_INTENSITY_CH1="370804.33697509766" CONTRAST_CH1="0.469473459979818" SNR_CH1="1.2732960697291014" FRAME="13" MEDIAN_INTENSITY_CH1="2649.26513671875" VISIBILITY="1" RADIUS="0.25" POSITION_X="5.625347984768368" POSITION_Y="6.386576251654225" MEAN_INTENSITY_CH1="2874.45222461316" POSITION_Z="0.0" MAX_INTENSITY_CH1="6330.9169921875" />
        <Spot ID="23039" name="ID23039" STD_INTENSITY_CH1="658.6172132925844" QUALITY="118.97591400146484" POSITION_T="11.31" MIN_INTENSITY_CH1="194.22731018066406" TOTAL_INTENSITY_CH1="140443.21041870117" CONTRAST_CH1="0.3981304429173563" SNR_CH1="0.9414248368380698" FRAME="13" MEDIAN_INTENSITY_CH1="969.9002685546875" VISIBILITY="1" RADIUS="0.25" POSITION_X="2.6843943838634234" POSITION_Y="6.55161477872434" MEAN_INTENSITY_CH1="1088.7070575093119" POSITION_Z="0.0" MAX_INTENSITY_CH1="2774.65576171875" />
      </SpotsInFrame>
      <SpotsInFrame frame="14">
        <Spot ID="22784" name="ID22784" STD_INTENSITY_CH1="490.6778100210636" QUALITY="71.57123565673828" POSITION_T="12.18" MIN_INTENSITY_CH1="316.4473876953125" TOTAL_INTENSITY_CH1="109644.20330810547" CONTRAST_CH1="0.19166662039464222" SNR_CH1="0.5572130176770274" FRAME="14" MEDIAN_INTENSITY_CH1="659.0191040039062" VISIBILITY="1" RADIUS="0.25" POSITION_X="3.112315789068282" POSITION_Y="7.103490999688714" MEAN_INTENSITY_CH1="849.9550644039188" POSITION_Z="0.0" MAX_INTENSITY_CH1="2337.31396484375" />
        <Spot ID="22786" name="ID22786" STD_INTENSITY_CH1="1340.6694040600428" QUALITY="273.0400390625" POSITION_T="12.18" MIN_INTENSITY_CH1="365.2686767578125" TOTAL_INTENSITY_CH1="324387.7771911621" CONTRAST_CH1="0.47990515677287715" SNR_CH1="1.2164789604122328" FRAME="14" MEDIAN_INTENSITY_CH1="2431.300048828125" VISIBILITY="1" RADIUS="0.25" POSITION_X="7.767430989904836" POSITION_Y="7.1009468319060725" MEAN_INTENSITY_CH1="2514.633931714435" POSITION_Z="0.0" MAX_INTENSITY_CH1="5707.86572265625" />
        <Spot ID="22787" name="ID22787" STD_INTENSITY_CH1="833.0732689588345" QUALITY="144.31834411621094" POSITION_T="12.18" MIN_INTENSITY_CH1="492.8753662109375" TOTAL_INTENSITY_CH1="216063.10385131836" CONTRAST_CH1="0.31211650251734563" SNR_CH1="0.9564935167980596" FRAME="14" MEDIAN_INTENSITY_CH1="1517.8424072265625" VISIBILITY="1" RADIUS="0.25" POSITION_X="6.448779368520108" POSITION_Y="7.175253710244962" MEAN_INTENSITY_CH1="1674.9077817931654" POSITION_Z="0.0" MAX_INTENSITY_CH1="3433.376708984375" />
        <Spot ID="22789" name="ID22789" STD_INTENSITY_CH1="944.4905878829487" QUALITY="141.4884796142578" POSITION_T="12.18" MIN_INTENSITY_CH1="352.8658142089844" TOTAL_INTENSITY_CH1="193577.81423950195" CONTRAST_CH1="0.31690380042135163" SNR_CH1="0.7646657340508559" FRAME="14" MEDIAN_INTENSITY_CH1="1205.873046875" VISIBILITY="1" RADIUS="0.25" POSITION_X="4.346364898689707" POSITION_Y="7.357504189040036" MEAN_INTENSITY_CH1="1500.6032111589298" POSITION_Z="0.0" MAX_INTENSITY_CH1="3687.275634765625" />
        <Spot ID="22791" name="ID22791" STD_INTENSITY_CH1="834.4576064297431" QUALITY="128.53814697265625" POSITION_T="12.18" MIN_INTENSITY_CH1="363.8373107910156" TOTAL_INTENSITY_CH1="189207.1134033203" CONTRAST_CH1="0.3040761349416652" SNR_CH1="0.819696077333963" FRAME="14" MEDIAN_INTENSITY_CH1="1310.4012451171875" VISIBILITY="1" RADIUS="0.25" POSITION_X="4.0303865662977545" POSITION_Y="7.478429533132473" MEAN_INTENSITY_CH1="1466.7218093280644" POSITION_Z="0.0" MAX_INTENSITY_CH1="3280.131103515625" />
        <Spot ID="22793" name="ID22793" STD_INTENSITY_CH1="674.824034378511" QUALITY="74.21561431884766" POSITION_T="12.18" MIN_INTENSITY_CH1="409.3291320800781" TOTAL_INTENSITY_CH1="188701.24044799805" CONTRAST_CH1="0.10144657970378318" SNR_CH1="0.3992992266852242" FRAME="14" MEDIAN_INTENSITY_CH1="1317.989013671875" VISIBILITY="1" RADIUS="0.25" POSITION_X="6.7771087175513465" POSITION_Y="7.5908927226187775" MEAN_INTENSITY_CH1="1462.8003135503727" POSITION_Z="0.0" MAX_INTENSITY_CH1="3127.843505859375" />
        <Spot ID="22795" name="ID22795" STD_INTENSITY_CH1="705.0505781541247" QUALITY="125.94730377197266" POSITION_T="12.18" MIN_INTENSITY_CH1="179.64488220214844" TOTAL_INTENSITY_CH1="130783.6354675293" CONTRAST_CH1="0.4574806012196058" SNR_CH1="0.9026997411503992" FRAME="14" MEDIAN_INTENSITY_CH1="714.1734008789062" VISIBILITY="1" RADIUS="0.25" POSITION_X="3.406363593525502" POSITION_Y="7.7118113101266585" MEAN_INTENSITY_CH1="1013.8266315312347" POSITION_Z="0.0" MAX_INTENSITY_CH1="3022.2021484375" />
        <Spot ID="22797" name="ID22797" STD_INTENSITY_CH1="403.73258232568696" QUALITY="68.45176696777344" POSITION_T="12.18" MIN_INTENSITY_CH1="318.96142578125" TOTAL_INTENSITY_CH1="129486.06823730469" CONTRAST_CH1="0.2119778199237254" SNR_CH1="0.8696916074466661" FRAME="14" MEDIAN_INTENSITY_CH1="966.4198608398438" VISIBILITY="1" RADIUS="0.25" POSITION_X="5.5563560499158555" POSITION_Y="7.743523553577957" MEAN_INTENSITY_CH1="1003.7679708318196" POSITION_Z="0.0" MAX_INTENSITY_CH1="1956.961669921875" />
        <Spot ID="22799" name="ID22799" STD_INTENSITY_CH1="1084.9785169904667" QUALITY="196.43565368652344" POSITION_T="12.18" MIN_INTENSITY_CH1="616.6525268554688" TOTAL_INTENSITY_CH1="266085.69665527344" CONTRAST_CH1="0.3152495678641187" SNR_CH1="0.9113537989838562" FRAME="14" MEDIAN_INTENSITY_CH1="1769.07421875" VISIBILITY="1" RADIUS="0.25" POSITION_X="6.744145191281756" POSITION_Y="8.149077588052025" MEAN_INTENSITY_CH1="2062.679819033127" POSITION_Z="0.0" MAX_INTENSITY_CH1="4461.50830078125" />
        <Spot ID="22801" name="ID22801" STD_INTENSITY_CH1="500.7612388846645" QUALITY="68.70042419433594" POSITION_T="12.18" MIN_INTENSITY_CH1="449.48992919921875" TOTAL_INTENSITY_CH1="153729.00833129883" CONTRAST_CH1="0.1501125129945675" SNR_CH1="0.6212150557545164" FRAME="14" MEDIAN_INTENSITY_CH1="1086.00439453125" VISIBILITY="1" RADIUS="0.25" POSITION_X="5.7318724546509445" POSITION_Y="8.176872119750799" MEAN_INTENSITY_CH1="1191.6977390023162" POSITION_Z="0.0" MAX_INTENSITY_CH1="2573.9951171875" />
        <Spot ID="22803" name="ID22803" STD_INTENSITY_CH1="785.1134159255367" QUALITY="123.48787689208984" POSITION_T="12.18" MIN_INTENSITY_CH1="375.8000183105469" TOTAL_INTENSITY_CH1="202451.0350036621" CONTRAST_CH1="0.27300067237982206" SNR_CH1="0.8573595145210751" FRAME="14" MEDIAN_INTENSITY_CH1="1420.4124755859375" VISIBILITY="1" RADIUS="0.25" POSITION_X="4.567814610601657" POSITION_Y="8.196564441534047" MEAN_INTENSITY_CH1="1569.3878682454424" POSITION_Z="0.0" MAX_INTENSITY_CH1="3572.70166015625" />
        <Spot ID="22805" name="ID22805" STD_INTENSITY_CH1="735.4981141024489" QUALITY="83.99027252197266" POSITION_T="12.18" MIN_INTENSITY_CH1="345.58819580078125" TOTAL_INTENSITY_CH1="158318.24810791016" CONTRAST_CH1="0.07973601804793684" SNR_CH1="0.24644876831967774" FRAME="14" MEDIAN_INTENSITY_CH1="1035.0860595703125" VISIBILITY="1" RADIUS="0.25" POSITION_X="5.523243179402655" POSITION_Y="8.467796589053595" MEAN_INTENSITY_CH1="1227.2732411465902" POSITION_Z="0.0" MAX_INTENSITY_CH1="3397.13134765625" />
        <Spot ID="22807" name="ID22807" STD_INTENSITY_CH1="515.1080301998633" QUALITY="91.78065490722656" POSITION_T="12.18" MIN_INTENSITY_CH1="588.2398681640625" TOTAL_INTENSITY_CH1="211451.19262695312" CONTRAST_CH1="0.1949152159999596" SNR_CH1="1.0381515485820334" FRAME="14" MEDIAN_INTENSITY_CH1="1615.2786865234375" VISIBILITY="1" RADIUS="0.25" POSITION_X="6.331198104807438" POSITION_Y="8.599464897617175" MEAN_INTENSITY_CH1="1639.1565319918843" POSITION_Z="0.0" MAX_INTENSITY_CH1="2631.034423828125" />
        <Spot ID="22809" name="ID22809" STD_INTENSITY_CH1="1408.0145330552673" QUALITY="261.73321533203125" POSITION_T="12.18" MIN_INTENSITY_CH1="748.1033935546875" TOTAL_INTENSITY_CH1="345213.7766723633" CONTRAST_CH1="0.3962083738064106" SNR_CH1="1.0786850970639845" FRAME="14" MEDIAN_INTENSITY_CH1="2435.378173828125" VISIBILITY="1" RADIUS="0.25" POSITION_X="4.966673587840318" POSITION_Y="8.665805472658455" MEAN_INTENSITY_CH1="2676.0757881578547" POSITION_Z="0.0" MAX_INTENSITY_CH1="5526.1396484375" />
        <Spot ID="22810" name="ID22810" STD_INTENSITY_CH1="727.4314542251499" QUALITY="68.06575775146484" POSITION_T="12.18" MIN_INTENSITY_CH1="301.97393798828125" TOTAL_INTENSITY_CH1="148835.61083984375" CONTRAST_CH1="0.11156254440504046" SNR_CH1="0.31837544861954076" FRAME="14" MEDIAN_INTENSITY_CH1="861.4005126953125" VISIBILITY="1" RADIUS="0.25" POSITION_X="4.369736693697439" POSITION_Y="8.815180590727445" MEAN_INTENSITY_CH1="1153.764425115068" POSITION_Z="0.0" MAX_INTENSITY_CH1="3166.578857421875" />
        <Spot ID="22812" name="ID22812" STD_INTENSITY_CH1="398.2284423732146" QUALITY="51.61250686645508" POSITION_T="12.18" MIN_INTENSITY_CH1="585.0747680664062" TOTAL_INTENSITY_CH1="210143.6558227539" CONTRAST_CH1="0.09329110880235382" SNR_CH1="0.6981178334862368" FRAME="14" MEDIAN_INTENSITY_CH1="1666.226806640625" VISIBILITY="1" RADIUS="0.25" POSITION_X="5.93665852301627" POSITION_Y="9.063987179559003" MEAN_INTENSITY_CH1="1629.0205877732863" POSITION_Z="0.0" MAX_INTENSITY_CH1="2300.16650390625" />
        <Spot ID="22814" name="ID22814" STD_INTENSITY_CH1="733.6383511761461" QUALITY="84.35281372070312" POSITION_T="12.18" MIN_INTENSITY_CH1="261.93792724609375" TOTAL_INTENSITY_CH1="166682.71063232422" CONTRAST_CH1="0.09726137321554727" SNR_CH1="0.3122332284493526" FRAME="14" MEDIAN_INTENSITY_CH1="1206.453125" VISIBILITY="1" RADIUS="0.25" POSITION_X="4.726709463428111" POSITION_Y="9.165526532486224" MEAN_INTENSITY_CH1="1292.11403590949" POSITION_Z="0.0" MAX_INTENSITY_CH1="3215.4375" />
        <Spot ID="22816" name="ID22816" STD_INTENSITY_CH1="1005.0464846578654" QUALITY="180.40164184570312" POSITION_T="12.18" MIN_INTENSITY_CH1="337.79644775390625" TOTAL_INTENSITY_CH1="275272.27059936523" CONTRAST_CH1="0.3370484746522985" SNR_CH1="1.070438731758704" FRAME="14" MEDIAN_INTENSITY_CH1="2110.18115234375" VISIBILITY="1" RADIUS="0.25" POSITION_X="6.453342166478566" POSITION_Y="9.238524599117653" MEAN_INTENSITY_CH1="2133.8935705377157" POSITION_Z="0.0" MAX_INTENSITY_CH1="4568.10009765625" />
        <Spot ID="22818" name="ID22818" STD_INTENSITY_CH1="517.2796639258314" QUALITY="95.78652954101562" POSITION_T="12.18" MIN_INTENSITY_CH1="107.14331817626953" TOTAL_INTENSITY_CH1="76837.36644744873" CONTRAST_CH1="0.6881325224020439" SNR_CH1="0.9387563736325" FRAME="14" MEDIAN_INTENSITY_CH1="384.62646484375" VISIBILITY="1" RADIUS="0.25" POSITION_X="7.253447264176212" POSITION_Y="9.349056155369947" MEAN_INTENSITY_CH1="595.6384995926256" POSITION_Z="0.0" MAX_INTENSITY_CH1="2111.028564453125" />
        <Spot ID="22820" name="ID22820" STD_INTENSITY_CH1="1599.038795559868" QUALITY="288.13958740234375" POSITION_T="12.18" MIN_INTENSITY_CH1="562.6875610351562" TOTAL_INTENSITY_CH1="310867.75842285156" CONTRAST_CH1="0.4460967953049347" SNR_CH1="0.92979821054039" FRAME="14" MEDIAN_INTENSITY_CH1="1915.1756591796875" VISIBILITY="1" RADIUS="0.25" POSITION_X="5.263977473676263" POSITION_Y="9.505692694828957" MEAN_INTENSITY_CH1="2409.827584673269" POSITION_Z="0.0" MAX_INTENSITY_CH1="6846.0830078125" />
        <Spot ID="22822" name="ID22822" STD_INTENSITY_CH1="633.1998503991216" QUALITY="85.53053283691406" POSITION_T="12.18" MIN_INTENSITY_CH1="800.552978515625" TOTAL_INTENSITY_CH1="244407.15112304688" CONTRAST_CH1="0.11067408603818915" SNR_CH1="0.5963108282409134" FRAME="14" MEDIAN_INTENSITY_CH1="1789.9178466796875" VISIBILITY="1" RADIUS="0.25" POSITION_X="5.823128401412661" POSITION_Y="9.567867518242046" MEAN_INTENSITY_CH1="1894.6290784732316" POSITION_Z="0.0" MAX_INTENSITY_CH1="3226.372802734375" />
        <Spot ID="22824" name="ID22824" STD_INTENSITY_CH1="806.5050358730487" QUALITY="128.3973846435547" POSITION_T="12.18" MIN_INTENSITY_CH1="134.6393280029297" TOTAL_INTENSITY_CH1="160586.47372436523" CONTRAST_CH1="0.43863065679528657" SNR_CH1="0.9412214909905118" FRAME="14" MEDIAN_INTENSITY_CH1="1119.3421630859375" VISIBILITY="1" RADIUS="0.25" POSITION_X="5.936907595944216" POSITION_Y="10.185298985627988" MEAN_INTENSITY_CH1="1244.8563854601957" POSITION_Z="0.0" MAX_INTENSITY_CH1="2941.363525390625" />
        <Spot ID="22734" name="ID22734" STD_INTENSITY_CH1="533.551748794319" QUALITY="134.2849884033203" POSITION_T="12.18" MIN_INTENSITY_CH1="450.9663391113281" TOTAL_INTENSITY_CH1="190479.97402954102" CONTRAST_CH1="0.4792137840358491" SNR_CH1="1.7931285163467916" FRAME="14" MEDIAN_INTENSITY_CH1="1486.4735107421875" VISIBILITY="1" RADIUS="0.25" POSITION_X="5.9710834657775775" POSITION_Y="1.488426932597803" MEAN_INTENSITY_CH1="1476.588945965434" POSITION_Z="0.0" MAX_INTENSITY_CH1="2537.91552734375" />
        <Spot ID="22735" name="ID22735" STD_INTENSITY_CH1="506.56739361033965" QUALITY="77.81495666503906" POSITION_T="12.18" MIN_INTENSITY_CH1="201.3931884765625" TOTAL_INTENSITY_CH1="107875.69970703125" CONTRAST_CH1="0.21948020969711377" SNR_CH1="0.5942200324747693" FRAME="14" MEDIAN_INTENSITY_CH1="674.4754028320312" VISIBILITY="1" RADIUS="0.25" POSITION_X="5.492766011590023" POSITION_Y="1.9508045380775247" MEAN_INTENSITY_CH1="836.245734163033" POSITION_Z="0.0" MAX_INTENSITY_CH1="2271.497314453125" />
        <Spot ID="22736" name="ID22736" STD_INTENSITY_CH1="405.8208533627091" QUALITY="64.15037536621094" POSITION_T="12.18" MIN_INTENSITY_CH1="265.5586242675781" TOTAL_INTENSITY_CH1="96505.12182617188" CONTRAST_CH1="0.2225610003716029" SNR_CH1="0.671173523268404" FRAME="14" MEDIAN_INTENSITY_CH1="610.3042602539062" VISIBILITY="1" RADIUS="0.25" POSITION_X="6.2466655381088065" POSITION_Y="2.0835647294665938" MEAN_INTENSITY_CH1="748.1017195827276" POSITION_Z="0.0" MAX_INTENSITY_CH1="1942.2598876953125" />
        <Spot ID="22737" name="ID22737" STD_INTENSITY_CH1="363.84648469179075" QUALITY="52.19652557373047" POSITION_T="12.18" MIN_INTENSITY_CH1="191.68145751953125" TOTAL_INTENSITY_CH1="93531.2817993164" CONTRAST_CH1="0.15744944352459891" SNR_CH1="0.5421482843658082" FRAME="14" MEDIAN_INTENSITY_CH1="628.484130859375" VISIBILITY="1" RADIUS="0.25" POSITION_X="5.640011734079135" POSITION_Y="2.353252324337178" MEAN_INTENSITY_CH1="725.0486961187319" POSITION_Z="0.0" MAX_INTENSITY_CH1="1743.014404296875" />
        <Spot ID="22738" name="ID22738" STD_INTENSITY_CH1="422.33984118298883" QUALITY="71.14974212646484" POSITION_T="12.18" MIN_INTENSITY_CH1="100.67788696289062" TOTAL_INTENSITY_CH1="75357.16151428223" CONTRAST_CH1="0.44483660521077667" SNR_CH1="0.8516958797829866" FRAME="14" MEDIAN_INTENSITY_CH1="430.3255615234375" VISIBILITY="1" RADIUS="0.25" POSITION_X="7.218191981253107" POSITION_Y="2.4463889516856607" MEAN_INTENSITY_CH1="584.1640427463738" POSITION_Z="0.0" MAX_INTENSITY_CH1="1821.7041015625" />
        <Spot ID="22739" name="ID22739" STD_INTENSITY_CH1="788.9976492766231" QUALITY="144.96286010742188" POSITION_T="12.18" MIN_INTENSITY_CH1="329.2104187011719" TOTAL_INTENSITY_CH1="198789.4086303711" CONTRAST_CH1="0.33821534716714435" SNR_CH1="0.9872454077443568" FRAME="14" MEDIAN_INTENSITY_CH1="1352.8973388671875" VISIBILITY="1" RADIUS="0.25" POSITION_X="6.2634196934108415" POSITION_Y="3.007023973674312" MEAN_INTENSITY_CH1="1541.003167677295" POSITION_Z="0.0" MAX_INTENSITY_CH1="3533.21435546875" />
        <Spot ID="22740" name="ID22740" STD_INTENSITY_CH1="1004.3901630188675" QUALITY="154.84695434570312" POSITION_T="12.18" MIN_INTENSITY_CH1="229.79859924316406" TOTAL_INTENSITY_CH1="193381.65255737305" CONTRAST_CH1="0.3535467018536667" SNR_CH1="0.7796984075020643" FRAME="14" MEDIAN_INTENSITY_CH1="1280.1287841796875" VISIBILITY="1" RADIUS="0.25" POSITION_X="6.915178678262086" POSITION_Y="3.0114110025039644" MEAN_INTENSITY_CH1="1499.0825779641318" POSITION_Z="0.0" MAX_INTENSITY_CH1="3862.299560546875" />
        <Spot ID="22741" name="ID22741" STD_INTENSITY_CH1="622.7926518645133" QUALITY="99.05397033691406" POSITION_T="12.18" MIN_INTENSITY_CH1="174.09341430664062" TOTAL_INTENSITY_CH1="113065.11112976074" CONTRAST_CH1="0.3102225469830182" SNR_CH1="0.6664287277079906" FRAME="14" MEDIAN_INTENSITY_CH1="671.6937866210938" VISIBILITY="1" RADIUS="0.25" POSITION_X="7.455367373108521" POSITION_Y="3.1668935922441497" MEAN_INTENSITY_CH1="876.4737296880677" POSITION_Z="0.0" MAX_INTENSITY_CH1="2701.332763671875" />
[truncated: 1,810,392 more chars]
