# Supplementary material for: DeepBacs for multi-task bacterial image analysis using open-source deep learning approaches
Source: Commun Biol. 2022 Jul 9;5:688. doi: 10.1038/s42003-022-03634-z (PMC9271087; doi:10.1038/s42003-022-03634-z)
Supplement: Supplementary file 15 — Supplementary Data 1 [file 42003_2022_3634_MOESM15_ESM.zip › Figure_4/Figure_4e/Tracking/TrackMate_files/fast_1_CARE_trackmate_Track_summary_table.csv]

	TRACK_INDEX	TRACK_ID	NUMBER_SPOTS	NUMBER_GAPS	NUMBER_SPLITS	NUMBER_MERGES	NUMBER_COMPLEX	LONGEST_GAP	TRACK_DURATION	TRACK_START	TRACK_STOP	TRACK_DISPLACEMENT	TRACK_X_LOCATION	TRACK_Y_LOCATION	TRACK_Z_LOCATION	TRACK_MEAN_SPEED	TRACK_MAX_SPEED	TRACK_MIN_SPEED	TRACK_MEDIAN_SPEED	TRACK_STD_SPEED	TRACK_MEAN_QUALITY	TOTAL_DISTANCE_TRAVELED	MAX_DISTANCE_TRAVELED	CONFINMENT_RATIO	MEAN_STRAIGHT_LINE_SPEED	LINEARITY_OF_FORWARD_PROGRESSION	MEAN_DIRECTIONAL_CHANGE_RATE
	Track index	Track ID	Number of spots in track	Number of gaps	Number of split events	Number of merge events	Number of complex points	Longest gap	Track duration	Track start	Track stop	Track displacement	Track mean X	Track mean Y	Track mean Z	Track mean speed	Track max speed	Track min speed	Track median speed	Track std speed	Track mean quality	Total distance traveled	Max distance traveled	Confinment ratio	Mean straight line speed	Linearity of forward progression	Mean directional change rate
	Index	ID	N spots	N gaps	N splits	N merges	N complex	Lgst gap	Duration	Track start	Track stop	Track disp.	Track X	Track Y	Track Z	Mean sp.	Max speed	Min speed	Med. speed	Std speed	Mean Q	Total dist.	Max dist.	Cfn. ratio	Mn. v. line	Fwd. progr.	Mn. ? rate
									(sec)	(sec)	(sec)	(�m)	(�m)	(�m)	(�m)	(�m/sec)	(�m/sec)	(�m/sec)	(�m/sec)	(�m/sec)	(quality)	(�m)	(�m)		(�m/sec)		(rad/sec)
Track_186	0	0	17	0	0	0	0	0	13.92	0.0	13.92	0.08991088122025068	4.082758079086548	6.713993251086478	0.0	0.057495831352935095	0.1351470451858212	0.01254972259389334	0.05714785958215552	0.034317541623680135	122.18349052877987	0.8003419724328565	0.10170629478105367	0.11234057979858555	0.006459115030190422	0.11234057979858554	3.000671968402469
Track_187	1	1	50	0	0	0	0	0	42.63	0.0	42.63	0.31097367471080134	3.5360222247081623	6.837350934704915	0.0	0.056582024706857324	0.14895045197453408	0.002623618412213223	0.05003308846214869	0.03287664494464873	160.2135038757324	2.4120917132533273	0.31097367471080134	0.12892282370614058	0.007294714396218657	0.12892282370614055	3.080325764630727
Track_188	2	2	5	0	0	0	0	0	3.48	0.0	3.48	0.2600351551474949	7.8594233556800175	7.193391620515564	0.0	0.1277045359235683	0.22039785433429837	0.01787549834464505	0.1767273198499287	0.08958140993213509	190.52785034179686	0.44441178501401774	0.2600351551474949	0.5851220960292329	0.07472274573203877	0.5851220960292329	3.611026038608957
Track_189	3	3	18	0	0	0	0	0	14.79	0.0	14.79	0.12916162036732984	6.399350381858183	7.1833486227401515	0.0	0.054985454608596336	0.1105187530867588	0.011092669733181989	0.05602552501416411	0.033196225590871535	120.41571977403429	0.8132348736611398	0.19103037697607692	0.15882449775653515	0.008733037212125074	0.15882449775653515	2.6896151767029557
Track_190	4	4	2	0	0	0	0	0	0.87	0.0	0.87	0.09274659807836609	4.930367939930939	7.364810793637008	0.0	0.10660528514754723	0.10660528514754723	0.10660528514754723	0.10660528514754723	NaN	78.32018852233887	0.09274659807836609	0.09274659807836609	1.0	0.10660528514754723	1.0	NaN
Track_191	5	5	5	0	0	0	0	0	3.48	0.0	3.48	0.04453525101668638	4.008371717623261	7.550152061327236	0.0	0.0864638694451594	0.14372436818801582	0.02763676336504815	0.09485151942653762	0.04780610986406231	108.1611083984375	0.30089426566915467	0.10582477812858544	0.14800963693224609	0.012797485924335167	0.14800963693224606	3.611026038608958
Track_192	6	6	12	0	0	0	0	0	9.57	0.0	9.57	0.0907124709488308	6.7332559769149425	7.646716848418019	0.0	0.06340996994600516	0.17226201503937494	0.02326456007198398	0.049383481100329134	0.046356407039790916	138.21570205688477	0.6068334123832694	0.14986795308425618	0.14948496423848492	0.009478837089741985	0.14948496423848492	2.9728902135546535
Track_193	7	7	12	0	0	0	0	0	9.57	0.0	9.57	0.07326930980920741	3.425628087711461	7.659454658550715	0.0	0.08430430264945891	0.21175542838044814	0.033030172785992365	0.0532819824938715	0.05880115967869701	103.46541659037273	0.8067921763553217	0.22671023088328546	0.09081559285837529	0.007656145225622509	0.09081559285837527	2.991886072017464
Track_194	8	8	7	0	0	0	0	0	5.22	0.0	5.22	0.07552350462202813	5.52790573029027	7.888559486098698	0.0	0.05580110014491423	0.08804597103150659	0.026560050755837086	0.058916478041971	0.020557284312440065	134.49393790108817	0.29128174275645224	0.11585636795556768	0.259279911975723	0.014468104333721865	0.259279911975723	3.054104877527022
Track_195	9	9	50	0	0	0	0	0	42.63	0.0	42.63	0.250914735311249	6.7830497510728485	8.110105307088416	0.0	0.05131052462361065	0.15553210005769194	0.0031503225157588476	0.04607504140010791	0.03156883250942519	240.52305603027344	2.1873676647045204	0.33494439422095246	0.11471081856060249	0.005885872280348323	0.11471081856060239	3.185544123047506
Track_196	10	10	27	0	0	0	0	0	22.62	0.0	22.62	0.199140689396378	4.915340946206032	8.72818639344177	0.0	0.05679665706405682	0.15032574240155136	0.016229607215205288	0.05215962822047157	0.029281421197996517	248.10093915020977	1.2847403827889656	0.23758682786066232	0.1550046157684212	0.008803744005144916	0.15500461576842126	3.1766999950851953
Track_197	11	11	6	0	0	0	0	0	4.35	0.0	4.35	0.048622678376989734	6.100160988623102	8.86791122888026	0.0	0.04841213089302976	0.06736654970950154	0.03511301426287785	0.04016465745452375	0.01507796521501244	201.79903157552084	0.2105927693846794	0.06389117215206382	0.23088484243337476	0.01117762721310109	0.23088484243337473	3.451931937461845
Track_198	12	12	13	0	0	0	0	0	10.44	0.0	10.44	0.1899702973597347	7.209396553354123	9.363417271217752	0.0	0.05922492591942195	0.14030773208433645	0.01617957257152854	0.0477289743409294	0.04082373470827832	86.66720463679387	0.6183082265987653	0.2217797787917046	0.3072420666384096	0.018196388635989914	0.30724206663840964	3.0346577729225164
Track_199	13	13	46	0	0	0	0	0	39.15	0.0	39.15	0.032442054680849146	5.2396994594872774	9.538586780668046	0.0	0.04302942524132147	0.17471734067668987	0.0027016292556627055	0.028413496701845686	0.042591319297970075	223.26340285591456	1.684601998197736	0.142654788100407	0.019257993707449673	8.286604005325452E-4	0.019257993707449676	2.9710566127559317
Track_200	14	14	3	0	0	0	0	0	1.74	0.0	1.74	0.08267143794700092	5.537361269002208	9.852962039537916	0.0	0.04982334891071383	0.06884975261972509	0.030796945201702567	0.06884975261972509	0.026907398168469487	91.28446451822917	0.08669262710464207	0.08267143794700092	0.9536155577245643	0.04751232065919593	0.9536155577245643	3.6110260386089577
Track_201	15	15	31	0	0	0	0	0	26.1	0.0	26.1	0.4558825273316798	5.972334532273323	10.176922528005624	0.0	0.04939704525324391	0.16036310623384514	0.02018910759599804	0.045962055222536116	0.027870408348978592	170.4195824899981	1.289262881109666	0.4558825273316798	0.35359935821568256	0.017466763499298075	0.35359935821568256	3.0186865520774346
Track_202	16	16	3	0	0	0	0	0	1.74	0.0	1.74	0.048259931375484885	6.017831525584213	1.6168067046670984	0.0	0.10304301656656047	0.12958775720557802	0.07649827592754291	0.12958775720557802	0.03753993222137489	100.30319213867188	0.1792948488258152	0.11274134876885288	0.26916518623671876	0.027735592744531544	0.26916518623671876	3.6110260386089577
Track_203	17	17	5	0	0	0	0	0	3.48	0.0	3.48	0.23821918866372938	5.638291091898924	1.828350739261441	0.0	0.11279646901027697	0.16113388375529997	0.04660751090044976	0.1556024884313177	0.05529486116512885	172.8937744140625	0.3925317121557639	0.23821918866372938	0.6068788362485209	0.06845378984589924	0.6068788362485209	3.611026038608958
Track_204	18	18	23	0	0	0	0	0	19.14	0.0	19.14	0.16108691099579373	6.933288369542417	2.9829756264192864	0.0	0.05420365876804205	0.12297891259183182	0.00917888294715243	0.05018832581946593	0.030588643876204812	143.83853282099184	1.0374580288203248	0.2509229279473883	0.15527077387310098	0.008416244043667384	0.15527077387310098	3.061655376104147
Track_205	19	19	27	0	0	0	0	0	22.62	0.0	22.62	0.44289200930471356	6.039892230653209	3.962153990124647	0.0	0.05739835846006203	0.17681159533216315	0.001820672200127326	0.05242816514481372	0.040046291352015116	114.13131657353154	1.2983508683666027	0.44420557621167817	0.3411188917383297	0.019579664425495736	0.34111889173832965	3.2426812005737444
Track_206	20	20	35	0	0	0	0	0	29.58	0.0	29.58	0.21416572188540567	8.465186214100362	3.965439373936979	0.0	0.06095518441408138	0.15176701173724194	0.008737779413752759	0.05199765163497466	0.0391909236757361	194.28368977137976	1.8030543549685276	0.24088211619610153	0.1187794041234791	0.007240220482941369	0.11877940412347912	3.077227684282938
Track_207	21	21	28	0	0	0	0	0	23.49	0.0	23.49	0.05642205843624068	7.245668718283298	4.095011731697521	0.0	0.07235681429037849	0.15900242461931172	0.015691655763398326	0.06326314642224129	0.039944293585711534	242.43462889535087	1.6996615676809905	0.22391679649056076	0.033196054737663246	0.002401960767826338	0.03319605473766324	2.9571899090930134
Track_208	22	22	8	0	0	0	0	0	6.09	0.0	6.09	0.19179831817695372	8.53823848120013	4.44462852723441	0.0	0.05912035292318535	0.09983390757959178	0.00599273308329923	0.05939363205810479	0.030452501760371415	138.72904872894287	0.36004294930219877	0.19179831817695372	0.5327095518706285	0.03149397671214347	0.5327095518706285	3.2302528349564574
Track_209	23	23	36	0	0	0	0	0	30.45	0.0	30.45	0.3247037535913203	6.163470646448555	4.560105610353647	0.0	0.05507467313291354	0.15394274990689938	0.009773744033588808	0.0564389924984403	0.0331044133452928	111.34667820400662	1.6770237968972175	0.37374070890260386	0.1936190495281451	0.010663505865067991	0.19361904952814515	2.9877823840895505
Track_210	24	24	5	0	0	0	0	0	3.48	0.0	3.48	0.08221629977500024	7.261379630376401	4.958317105395087	0.0	0.1359751827714789	0.21166281155202044	0.049376379670270476	0.16087648269498767	0.06841970525427782	105.5052490234375	0.47319363604474657	0.13996253994463928	0.17374768701924306	0.023625373498563286	0.17374768701924304	3.611026038608957
Track_211	25	25	2	0	0	0	0	0	0.87	0.0	0.87	0.07331280931657282	8.275446305994492	5.066504749435589	0.0	0.08426759691560094	0.08426759691560094	0.08426759691560094	0.08426759691560094	NaN	260.4388961791992	0.07331280931657282	0.07331280931657282	1.0	0.08426759691560094	1.0	NaN
Track_212	26	26	50	0	0	0	0	0	42.63	0.0	42.63	0.15865426500213614	3.8428942815159064	5.128006190794901	0.0	0.05190064536036393	0.154854932510716	0.012144353271817558	0.04680419255874642	0.032190757326643275	131.70404830932617	2.212524511712315	0.19123172895492377	0.07170734794678074	0.003721657635518089	0.07170734794678076	3.1027017214776276
Track_213	27	27	20	0	0	0	0	0	16.53	0.0	16.53	0.015999750219966153	2.7013287442669505	5.154597172733224	0.0	0.05457467169814635	0.1286543323727602	0.011177678445238017	0.04972003708969702	0.029801340636264547	151.98534622192383	0.9021193231703593	0.09037635000360766	0.01773573607063143	9.679219733796825E-4	0.01773573607063143	3.383930013197769
Track_214	28	28	50	0	0	0	0	0	42.63	0.0	42.63	0.45697534137209045	6.243813533645047	5.123679998973241	0.0	0.05908472981064022	0.12728049772302283	0.009668532889754005	0.05017772662957831	0.03217544335792517	156.6459984588623	2.518782031827594	0.45697534137209045	0.1814271086571613	0.010719571695334046	0.1814271086571614	3.2568651866773344
Track_215	29	29	41	0	0	0	0	0	34.8	0.0	34.8	0.21323382563304644	4.61212476079089	5.323278200684284	0.0	0.05610865411859217	0.12741970057448732	0.004708628802977686	0.0498734733063533	0.03425163802628712	116.74327980599752	1.9525811633270074	0.28140854775452123	0.10920612655594651	0.006127408782558806	0.10920612655594651	3.1101113191216445
Track_216	30	30	30	0	0	0	0	0	25.23	0.0	25.23	0.13307078912497916	2.254512440118462	5.345284760183476	0.0	0.06457825774671692	0.15159144712602005	0.009295339974244872	0.055137827976320414	0.04171540721147534	148.73694076538087	1.6293094429496677	0.22058160843840813	0.08167312213207982	0.005274307932024541	0.0816731221320798	3.1203033230179145
Track_217	31	31	4	0	0	0	0	0	2.61	0.0	2.61	0.09893763323723813	7.044562321267944	5.422558224751537	0.0	0.06349935655546984	0.0864037901542033	0.047541656646416915	0.05655262286578931	0.020341071429763973	88.10856914520264	0.16573332060977627	0.09893763323723813	0.5969688706726003	0.03790713917135561	0.5969688706726003	3.6110260386089577
Track_218	32	32	16	0	0	0	0	0	13.05	0.0	13.05	0.22202421130767197	2.689529233286924	5.705072079663292	0.0	0.062419626751118236	0.13127357489119965	0.021450560379572964	0.05642819202976727	0.0270823160384779	127.26855039596558	0.814576129102093	0.2473128737740223	0.2725641022066399	0.017013349525492105	0.2725641022066399	3.0704133361156494
Track_219	33	33	7	0	0	0	0	0	5.22	0.0	5.22	0.10646232335957062	5.110086174538529	5.578871990612534	0.0	0.05812686492696904	0.084788798978125	0.01296861885022839	0.07131575195039712	0.02963608554980415	119.97054290771484	0.30342223491877834	0.13865568796561872	0.35087185811570143	0.02039508110336602	0.3508718581157014	3.352737262771072
Track_220	34	34	39	0	0	0	0	0	33.06	0.0	33.06	0.05183873792093208	6.332184829204134	5.724535900217253	0.0	0.06303773229468417	0.1845851370516885	0.008457649284076605	0.054149926695076664	0.042176397575023075	138.61241580278445	2.084027429662259	0.13198187915599316	0.024874306922789954	0.0015680199008146424	0.024874306922789958	2.9430696361600273
Track_221	35	35	43	0	0	0	0	0	36.54	0.0	36.54	0.04004149112081701	4.050296060510532	5.806349514536925	0.0	0.0465390811246469	0.15956874908793184	0.009827356286976474	0.036228048781716704	0.026905360609628837	250.18949819165607	1.7005380242945964	0.10369479966005028	0.023546366237489277	0.0010958262485171596	0.023546366237489263	3.187298052759336
Track_222	36	36	35	0	0	0	0	0	29.58	0.0	29.58	0.4014390520020568	5.223728262116923	5.939822142285252	0.0	0.08259790563384173	0.1743958816465647	0.012091097193554676	0.08005173855260504	0.04338429116758439	134.9663578578404	2.443246048649038	0.4014390520020568	0.16430561802157725	0.013571299932456283	0.16430561802157725	2.955652227042287
Track_223	37	37	2	0	0	0	0	0	0.87	0.0	0.87	0.1178083371602347	8.09667154549597	5.8648116013707	0.0	0.1354118817933732	0.1354118817933732	0.1354118817933732	0.1354118817933732	NaN	60.856428146362305	0.1178083371602347	0.1178083371602347	1.0	0.1354118817933732	1.0	NaN
Track_224	38	38	27	0	0	0	0	0	22.62	0.0	22.62	0.32172520757509077	3.0757480623349176	6.042472691758354	0.0	0.05214712497657474	0.15881423908896927	0.002066137516231244	0.04727569867545359	0.034606249923165515	127.04992280183015	1.179567966970121	0.34814896361985465	0.2727483422608409	0.014223041891029653	0.27274834226084094	3.0666741330191005
Track_225	39	39	40	0	0	0	0	0	33.93	0.0	33.93	0.18132855913115822	7.331966763159334	6.078041554120495	0.0	0.08066580120671736	0.2298267413890586	0.006729094077632919	0.06805822742633275	0.04656965018148278	125.48054275512695	2.736990634943919	0.21959752538966032	0.06625107036030237	0.005344195671416393	0.06625107036030234	3.201713619061333
Track_226	40	40	3	0	0	0	0	0	1.74	0.0	1.74	0.14021540983850556	6.0594816154372495	6.106454040701063	0.0	0.10395643349383982	0.12474804679619193	0.0831648201914877	0.12474804679619193	0.029403781515803216	58.788682301839195	0.18088419427928126	0.14021540983850556	0.7751667324897167	0.08058356887270435	0.7751667324897167	3.6110260386089577
Track_227	41	41	50	0	0	0	0	0	42.63	0.0	42.63	0.05800116807444077	5.546759108004719	6.404221851760886	0.0	0.05385963918200322	0.17525703278858215	0.0062785285031891425	0.0410709245630414	0.04131437350518785	230.67699829101562	2.2960364183287982	0.21631330482304573	0.02526143209725642	0.0013605716179789062	0.025261432097256432	3.0516905356574
Track_228	42	42	14	0	0	0	0	0	11.31	0.0	11.31	0.09682838707588441	8.32134021213725	6.477922199410121	0.0	0.07645293861672668	0.17183362658718435	0.01649013386032159	0.07863623568956019	0.047334612174969225	119.25633266993931	0.8646827357551788	0.15148381332111419	0.11198140436019972	0.0085613074337652	0.11198140436019974	2.696940259582698
Track_229	43	43	27	0	0	0	0	0	22.62	0.0	22.62	0.13719374763986572	2.7362242786401803	6.541774076620475	0.0	0.06721827751238924	0.2194330314797946	0.01119342627877709	0.05171654021924851	0.047233902983103156	131.04305154305916	1.520477437330245	0.13719374763986572	0.09023070271977175	0.0060651524155555135	0.09023070271977178	2.855284650773763
Track_230	44	44	2	0	0	0	0	0	0.87	0.0	0.87	0.1548148994083299	6.787198059937719	6.618344549395341	0.0	0.17794816023945967	0.17794816023945967	0.17794816023945967	0.17794816023945967	NaN	57.59369087219238	0.1548148994083299	0.1548148994083299	1.0	0.17794816023945967	1.0	NaN
Track_231	45	45	2	0	0	0	0	0	0.87	0.87	1.74	0.02452877056144463	7.608289868955961	6.922811774540123	0.0	0.028193989151085782	0.028193989151085782	0.028193989151085782	0.028193989151085782	NaN	144.47030639648438	0.02452877056144463	0.02452877056144463	1.0	0.028193989151085782	1.0	NaN
Track_232	46	46	2	0	0	0	0	0	0.87	0.87	1.74	0.08786584577913535	7.110255081098785	7.758141942853308	0.0	0.10099522503348891	0.10099522503348891	0.10099522503348891	0.10099522503348891	NaN	60.526336669921875	0.08786584577913535	0.08786584577913535	1.0	0.10099522503348891	1.0	NaN
Track_233	47	47	23	0	0	0	0	0	19.14	0.87	20.01	0.31447303060866955	4.60750713954946	8.24212911588647	0.0	0.0811867406076321	0.15809134149513693	0.025330855015572893	0.0828692234638121	0.03353085624331615	136.07915231455928	1.5539142152300782	0.31447303060866955	0.20237476916453043	0.016430147889690154	0.2023747691645304	3.3725914737586606
Track_234	48	48	32	0	0	0	0	0	26.97	0.87	27.84	0.19712465304515003	6.419761913728091	9.2865067856624	0.0	0.06920702757965749	0.1757623406423138	0.009247325762368684	0.05919865499802564	0.044840581958375855	164.6293659210205	1.8665135338233638	0.19712465304515003	0.10561115656169937	0.007309034224885059	0.10561115656169945	3.2564418839606715
Track_235	49	49	6	0	0	0	0	0	4.35	0.87	5.22	0.05933377618824168	5.795637617835182	9.546133046997426	0.0	0.09778570479709492	0.16665410701416147	0.040631136670957226	0.07812685718732933	0.050000253469196336	98.98310089111328	0.4253678158673629	0.11611802968790712	0.1394881652417798	0.013639948549021076	0.1394881652417798	3.5589875397794226
Track_236	50	50	6	0	0	0	0	0	4.35	0.87	5.22	0.02814988567308533	7.299856862652227	2.348018569498412	0.0	0.0525942219630401	0.09295849303513166	0.005583179756318546	0.062022711752974545	0.03901905998620265	72.24618530273438	0.22878486553922445	0.05836863293728211	0.12304085590075503	0.006471238085766743	0.12304085590075504	3.4164113397811096
Track_237	51	51	28	0	0	0	0	0	23.49	0.87	24.36	0.41724055680559713	6.228776374186556	2.9954999788251513	0.0	0.0690378331405727	0.19469361399977853	0.006033837690243471	0.059937574279045815	0.05125230024115834	191.19885962350028	1.6216987004720527	0.47349223131526263	0.25728611405074475	0.017762475811221676	0.2572861140507448	2.8818764230843006
Track_238	52	52	6	0	0	0	0	0	4.35	1.74	6.09	0.07379516814236885	6.929373828803141	6.698727912473856	0.0	0.10220317005486426	0.1470747602899437	0.02728844346516804	0.11980326017004667	0.05148803389804859	69.62989044189453	0.44458378973865953	0.10422883634794058	0.16598708690154446	0.01696440646951008	0.16598708690154446	3.193393020873509
Track_239	53	53	9	0	0	0	0	0	6.960000000000001	2.61	9.57	0.06567897018836026	4.999572550041296	7.321784037245607	0.0	0.06892096311301195	0.10150567731018581	0.02468572968397321	0.0742774304416981	0.02369648488163275	77.76638921101888	0.47968990326656324	0.09857202664979892	0.13691964275483723	0.00943663364775291	0.13691964275483723	2.4253182176378787
Track_240	54	54	3	0	0	0	0	0	1.74	1.74	3.48	0.15593104072592717	8.389010961280704	5.013642969547776	0.0	0.09775772289762877	0.18599248091952653	0.009522964875731002	0.18599248091952653	0.12478279146727606	210.34539286295572	0.17009843784187403	0.16181345839998806	0.9167105983118018	0.08961554064708459	0.9167105983118017	3.611026038608957
Track_241	55	55	5	0	0	0	0	0	3.4800000000000004	10.44	13.92	0.03203745449772453	5.552761541997486	8.471250540729333	0.0	0.05499572514752636	0.09122199695891736	0.01893296442233143	0.0709656433482687	0.03229133685872258	69.8260383605957	0.19138512351339176	0.08557798918841071	0.16739783066515498	0.009206165085553024	0.16739783066515498	3.6110260386089585
Track_242	56	56	18	0	0	0	0	0	14.790000000000003	5.22	20.01	0.26728963291276214	6.244706890066952	8.574391524665721	0.0	0.06875827470215314	0.1602230761394086	0.018480467190164183	0.05379272172092736	0.045819315990182484	103.0021129184299	1.0169348828448448	0.334843879412691	0.2628384938129248	0.018072321359889256	0.26283849381292473	2.7137807866016366
Track_243	57	57	27	0	0	0	0	0	22.619999999999997	4.35	26.97	0.11476399414707467	5.992710979973573	1.5740793451200052	0.0	0.08464488016381463	0.18785112224263004	0.019917981731982254	0.07635774668603192	0.04490785683613084	140.6433447378653	1.9146671893054867	0.1827354363926662	0.059939395623478234	0.005073562959640791	0.059939395623478234	3.1502081915004543
Track_244	58	58	17	0	0	0	0	0	13.92	4.35	18.27	0.12641379759822588	5.481615608151596	1.9317721053262886	0.0	0.08079475630457991	0.21076446083153608	0.013490071094787287	0.08111604299679132	0.05451143104009221	97.39575285070083	1.1246630077597528	0.16328122483010943	0.11240148980273923	0.009081450976884044	0.11240148980273927	3.260089304556988
Track_245	59	59	8	0	0	0	0	0	6.090000000000002	10.44	16.53	0.10490345805668254	6.22427102559796	2.058324120206623	0.0	0.059947316271984546	0.14317765474657176	0.01249711893155189	0.04217762842832789	0.04909053539069295	75.31420278549194	0.365079156096386	0.16886865684465566	0.2873444191620366	0.01722552677449631	0.2873444191620367	3.36752645392108
Track_246	60	60	26	0	0	0	0	0	21.75	6.96	28.71	0.20775563187642185	7.248553926707137	2.4989639075742125	0.0	0.062142274135332326	0.1163637992214082	0.009191205045107044	0.06146677904831539	0.03335727875620997	88.04481550363394	1.3515944624434781	0.2912772616015621	0.1537115145476633	0.009551983074778015	0.1537115145476633	3.1191991522090903
Track_247	61	61	39	0	0	0	0	0	33.06	9.57	42.63	0.5168388684909639	7.23298552676037	3.150416317219453	0.0	0.06494097925955675	0.17927499491275747	0.0038326436935744394	0.06234966774132931	0.03948424154150595	123.0215072631836	2.146948774320945	0.557823867374554	0.24073181189636628	0.01563335960347743	0.24073181189636617	3.174665008723322
Track_248	62	62	40	0	0	0	0	0	33.93000000000001	8.7	42.63	0.3094940772909427	5.778525903425502	9.497880039195667	0.0	0.0885701683607368	0.21565473793696585	0.004620301136084921	0.07166404395824678	0.05264185604075809	160.80085258483888	3.0051858124798008	0.3094940772909427	0.10298666924543887	0.009121546633980036	0.10298666924543887	3.023604067368521
Track_249	63	63	41	0	0	0	0	0	34.800000000000004	7.83	42.63	0.06746421387706825	8.507762881487052	4.464795398987731	0.0	0.05407997873390006	0.14462891572929795	0.001263666930510224	0.05168818028033786	0.03223234210177151	173.19190867354232	1.881983259939722	0.1291364214122773	0.03584740380699723	0.0019386268355479378	0.035847403806997226	3.092990785177404
Track_250	64	64	45	0	0	0	0	0	38.28	4.35	42.63	0.1695191054274059	8.242284479408191	5.127890495512396	0.0	0.06212731416943439	0.21099052677698654	0.0013111601958414887	0.05635075072833545	0.04236885865202564	151.09373185899523	2.3782335864059494	0.290946858397648	0.07127941779831128	0.00442839878337006	0.0712794177983113	3.0284840252798237
Track_251	65	65	23	0	0	0	0	0	19.14	4.35	23.49	0.1660004388713197	8.648828992064695	5.142156474177914	0.0	0.10025907193626245	0.22117244257506805	0.017374854721436378	0.10298785230882271	0.05055884175873192	133.96967216159987	1.9189586368600633	0.2090790227282767	0.08650548046358177	0.008672959188679191	0.08650548046358178	3.3067847705710713
Track_252	66	66	22	0	0	0	0	0	18.27	6.96	25.23	0.08933853844289856	5.142304939314523	5.489281719696027	0.0	0.0644118579412024	0.1573781934600027	0.008813177214180538	0.05761752058654249	0.03782919462516603	81.66697432778098	1.1768046445857678	0.143353340039827	0.07591620143065078	0.004889903581986785	0.0759162014306508	2.880199946521973
Track_253	67	67	20	0	0	0	0	0	16.53	5.22	21.75	0.10301104445551663	4.7009790554994755	6.659057490059287	0.0	0.05784431608448694	0.11886844176151871	0.011795291736080394	0.05241462326494527	0.0335755867679428	99.08777923583985	0.9561665448765689	0.160440552432713	0.10773337030821788	0.006231763124955634	0.10773337030821786	3.020321283766947
Track_254	68	68	14	0	0	0	0	0	11.31	7.83	19.14	0.08473310626266846	6.898083963644853	6.659947682186761	0.0	0.04912637646056403	0.07590619098647726	0.030960365050330535	0.04478331603603549	0.014947483705181336	81.78457914079938	0.5556193177689792	0.08516995725170043	0.15250208830553946	0.007491875001120111	0.15250208830553946	3.1764273473125786
Track_255	69	69	45	0	0	0	0	0	38.28	4.35	42.63	0.1775649341679183	7.738477124852592	7.065715401273642	0.0	0.08984050395422655	0.22528436299629964	0.017163387210153636	0.07555792756746099	0.05940738746553026	181.1330307006836	3.4390944913677948	0.3309292068661497	0.05163130429059461	0.004638582397281042	0.05163130429059464	3.1742698159419036
Track_256	70	70	3	0	0	0	0	0	1.7400000000000002	10.44	12.18	0.059638240601010195	3.0862872053676633	7.134833691650076	0.0	0.09029393152083798	0.09429842312044655	0.08628943992122942	0.09429842312044655	0.00566320633057556	74.83296203613281	0.1571114408462581	0.07507181273146968	0.3795919652940449	0.034274850920120795	0.3795919652940449	3.6110260386089608
Track_257	71	71	11	0	0	0	0	0	8.700000000000001	4.35	13.05	0.26736830289453256	4.320647457840786	7.361175389976409	0.0	0.062226057159798336	0.12946089664719004	0.015304643859963269	0.05691548348869072	0.03996128053609115	101.66892069036311	0.5413666972902456	0.26736830289453256	0.49387652442016966	0.030731988838452014	0.49387652442016966	2.7576096783706436
Track_258	72	72	7	0	0	0	0	0	5.220000000000001	6.09	11.31	0.10152767603995495	5.60871730479157	7.956530932059793	0.0	0.1036777539377502	0.21688262640507638	0.03401255993146102	0.08926704076260375	0.06919324914342702	98.96575600760323	0.5411978755550562	0.23369353877257637	0.18759806833282094	0.01944974636780746	0.18759806833282097	2.5583623472897954
Track_259	73	73	2	0	0	0	0	0	0.8700000000000001	6.09	6.96	0.09816235612970808	5.62814561413783	9.80274959310729	0.0	0.11283029440196331	0.11283029440196331	0.11283029440196331	0.11283029440196331	NaN	91.71878433227539	0.09816235612970808	0.09816235612970808	1.0	0.11283029440196331	1.0	NaN
Track_260	74	74	5	0	0	0	0	0	3.4800000000000004	4.35	7.83	0.434430970491456	7.198260040924867	4.963121002136401	0.0	0.140136860240126	0.21445592737156627	0.0578658540652493	0.1615633941348529	0.06565694494228423	75.49316482543945	0.4876762736356386	0.434430970491456	0.8908183440066962	0.12483648577340689	0.8908183440066963	2.4387272449844817
Track_261	75	75	6	0	0	0	0	0	4.3500000000000005	5.22	9.57	0.02565936253730963	8.085566526419392	5.885289942571219	0.0	0.05929423074759862	0.08239240247306215	0.030173418566388846	0.05243174629286777	0.022365076473683215	63.18068504333496	0.257929903752054	0.07168139015156408	0.09948192188671452	0.005898704031565431	0.09948192188671451	3.08062142096428
Track_262	76	76	2	0	0	0	0	0	0.870000000000001	8.7	9.57	0.003922585066258295	6.016392343203999	2.7497315598349537	0.0	0.004508718466963552	0.004508718466963552	0.004508718466963552	0.004508718466963552	NaN	95.84107208251953	0.003922585066258295	0.003922585066258295	1.0	0.004508718466963552	1.0	NaN
Track_263	77	77	2	0	0	0	0	0	0.870000000000001	8.7	9.57	0.13024651258946515	7.16011400416795	4.940339155162653	0.0	0.1497086351603046	0.1497086351603046	0.1497086351603046	0.1497086351603046	NaN	57.02490997314453	0.13024651258946515	0.13024651258946515	1.0	0.1497086351603046	1.0	NaN
Track_264	78	78	4	0	0	0	0	0	2.6099999999999994	11.31	13.92	0.2077511471990345	4.0202337088244535	7.499462448140845	0.0	0.13904526429644987	0.2081575672364333	0.09051701876683921	0.11846120688607707	0.06146220160116193	108.07351493835449	0.362908139813734	0.2077511471990345	0.5724620762313701	0.07959814068928527	0.5724620762313699	3.611026038608957
Track_265	79	79	9	0	0	0	0	0	6.959999999999999	11.31	18.27	0.0375335923699136	6.813968371622036	7.584400119266614	0.0	0.06804587844345507	0.16020375460803274	0.006686832648282872	0.046593886324910794	0.05918847483470214	137.04747094048395	0.47359931396644733	0.14463318545671958	0.07925178787858782	0.005392757524412874	0.07925178787858785	3.535866346868478
Track_266	80	80	5	0	0	0	0	0	3.4799999999999986	11.31	14.79	0.0940900945521168	3.4739280533087253	7.663511502956679	0.0	0.07882667930456891	0.14323349703709085	0.04837993654560015	0.06641518985674767	0.043564622204774826	109.9321517944336	0.2743168439798998	0.13863170874329953	0.3429978749646563	0.027037383491987595	0.3429978749646564	3.3733429291216894
Track_267	81	81	2	0	0	0	0	0	0.8699999999999992	11.31	12.18	0.04204214564567962	4.74425016320663	9.177111408571147	0.0	0.04832430533986167	0.04832430533986167	0.04832430533986167	0.04832430533986167	NaN	93.80905532836914	0.04204214564567962	0.04204214564567962	1.0	0.04832430533986167	1.0	NaN
Track_268	82	82	3	0	0	0	0	0	1.7400000000000002	11.31	13.05	0.05628061155697295	7.029179625128485	5.256747248473174	0.0	0.04964027363356738	0.06596217722565997	0.03331837004147478	0.06596217722565997	0.023082657423683487	58.08368682861328	0.08637407612240729	0.05628061155697295	0.6515914737798574	0.032345179055731574	0.6515914737798576	3.6110260386089537
Track_269	83	83	3	0	0	0	0	0	1.7400000000000002	11.31	13.05	0.08899394147974257	6.872420987763621	6.209224920965984	0.0	0.08127608381257567	0.08739464098296419	0.07515752664218714	0.08739464098296419	0.008652946532518602	53.97168477376302	0.14142038583388167	0.08899394147974257	0.6292865130793703	0.05114594337916239	0.6292865130793702	3.6110260386089537
Track_270	84	84	3	0	0	0	0	0	1.7400000000000002	4.35	6.09	0.12293184663450417	7.5617706183775	5.155277753701319	0.0	0.10604560650522371	0.15468954444341365	0.05740166856703377	0.15468954444341365	0.06879291675942334	71.9482816060384	0.18451935531908928	0.12293184663450417	0.6662273798969119	0.07065048657155411	0.6662273798969119	2.289439688101708
Track_271	85	85	2	0	0	0	0	0	0.8700000000000001	5.22	6.09	0.059519129110745236	3.2469124495686654	7.107039021059496	0.0	0.06841279208131636	0.06841279208131636	0.06841279208131636	0.06841279208131636	NaN	85.53429794311523	0.059519129110745236	0.059519129110745236	1.0	0.06841279208131636	1.0	NaN
Track_272	86	86	2	0	0	0	0	0	0.8700000000000001	4.35	5.22	0.07991369906724587	5.715472746080798	2.370432137259616	0.0	0.0918548265140757	0.0918548265140757	0.0918548265140757	0.0918548265140757	NaN	81.02318382263184	0.07991369906724587	0.07991369906724587	1.0	0.0918548265140757	1.0	NaN
Track_273	87	87	12	0	0	0	0	0	9.57	13.05	22.62	0.28655858757669334	7.429372413764773	4.999513513997315	0.0	0.07164076207626545	0.17736726116467616	0.012197139605833442	0.08316437746986514	0.04792911741651805	82.66523520151775	0.6856020930698606	0.28655858757669334	0.4179663254725419	0.029943426079069312	0.41796632547254203	2.9321242403325685
Track_274	88	88	3	0	0	0	0	0	1.740000000000002	14.79	16.53	0.00873653838211929	2.5199934915096756	5.811063444338122	0.0	0.053882036402520386	0.055549948956985014	0.05221412384805575	0.055549948956985014	0.002358784555376235	66.7456652323405	0.09375474334038557	0.045426287747808554	0.09318502798733554	0.005020999070183494	0.09318502798733554	3.6110260386089537
Track_275	89	89	3	0	0	0	0	0	1.7400000000000002	13.92	15.66	0.07678064859404156	8.547174586008545	6.121007584078543	0.0	0.06272168496993562	0.1052556830077641	0.020187686932107145	0.1052556830077641	0.06015215688704764	60.527154286702476	0.10913573184768792	0.09157244421675469	0.703533547575401	0.044126809536805485	0.7035335475754005	3.0185695097054714
Track_276	90	90	25	0	0	0	0	0	20.880000000000003	12.18	33.06	0.3164304473815386	8.303548113601384	6.643294518352616	0.0	0.11127836933884223	0.21969028161866785	0.021025345147956814	0.10647335844927727	0.058056751872611397	103.68275482177734	2.3234923517950268	0.3810209824333534	0.13618742800555314	0.015154714912908934	0.1361874280055532	2.989755977988163
Track_277	91	91	9	0	0	0	0	0	6.960000000000001	14.79	21.75	0.09073295351913391	6.1157959152596515	6.9791522719129695	0.0	0.09339160941455446	0.20608545685568977	0.04275085219773843	0.09283014117477553	0.05193526908326907	92.59411960177951	0.6500056015252992	0.233161242399717	0.13958795632871548	0.013036343896427284	0.1395879563287155	3.1848488965707937
Track_278	92	92	17	0	0	0	0	0	13.920000000000002	14.79	28.71	0.12155092355045569	3.0479416586201356	7.201638586485011	0.0	0.0834232540854789	0.1715170368871463	0.01280820591848436	0.08132206304284711	0.041518663469442024	83.47659324197208	1.1612516968698667	0.1581754713782456	0.10467233234456753	0.008732106576900552	0.10467233234456756	2.985796175441017
Track_279	93	93	23	0	0	0	0	0	19.14	13.92	33.06	0.24142185121019405	4.517775045881118	7.281993309698373	0.0	0.0620855109045935	0.20096596921427537	0.01502317379630101	0.040996822900216875	0.04900076547722586	113.49199096016262	1.1883166787139203	0.3858664902396293	0.2031628904438821	0.012613471850062384	0.20316289044388222	3.0323358166456904
Track_280	94	94	2	0	0	0	0	0	0.870000000000001	14.79	15.66	0.08261462456136406	3.788876978784657	7.567707617846892	0.0	0.09495933857628043	0.09495933857628043	0.09495933857628043	0.09495933857628043	NaN	90.9715461730957	0.08261462456136406	0.08261462456136406	1.0	0.09495933857628043	1.0	NaN
Track_281	95	95	33	0	0	0	0	0	27.839999999999996	13.92	41.76	0.17585025519754224	5.630257612461982	8.291174396138368	0.0	0.08007675807619588	0.22675452413172276	0.005052112100070016	0.06984454684667721	0.057477801888741104	126.06969740896514	2.2293369448412927	0.2864233087380451	0.07888007041935112	0.006316460316003673	0.0788800704193511	3.078495627616978
Track_282	96	96	12	0	0	0	0	0	9.569999999999999	13.92	23.49	0.10558272772319491	4.775155404483942	9.16903297206473	0.0	0.078363839155701	0.12579899111714138	0.04133145189142233	0.07415147542930381	0.023101705167431274	125.79874229431152	0.7499419407200583	0.10558272772319491	0.1407878690206597	0.011032677923008874	0.14078786902065968	3.370893778903234
Track_283	97	97	2	0	0	0	0	0	0.8700000000000001	2.61	3.48	0.04495739294572206	8.06712432459397	5.885618231849999	0.0	0.05167516430542765	0.05167516430542765	0.05167516430542765	0.05167516430542765	NaN	66.63796806335449	0.04495739294572206	0.04495739294572206	1.0	0.05167516430542765	1.0	NaN
Track_284	98	98	3	0	0	0	0	0	1.7399999999999984	16.53	18.27	0.2588732087572695	8.452239518495071	6.1626608652466475	0.0	0.1487990381586264	0.18686682149060022	0.1107312548266526	0.18686682149060022	0.053835975477557814	76.64686838785808	0.2589103263960096	0.2588732087572695	0.9998566390176215	0.14877770618233893	0.9998566390176209	3.6110260386089537
Track_285	99	99	31	0	0	0	0	0	26.1	16.53	42.63	0.20932821188244	3.7573554760642263	7.566095292248959	0.0	0.08240907149023642	0.2204061014943465	0.008141660573963344	0.06854807882385362	0.06049105959949489	162.99748353035218	2.15087676589517	0.35118353051589574	0.09732227117871163	0.00802023800315862	0.0973222711787116	3.121447645818486
Track_286	100	100	4	0	0	0	0	0	2.6099999999999994	12.18	14.79	0.08166314322171785	7.2808320521193215	9.337399491424637	0.0	0.09144547584550172	0.1097501664469404	0.0643126936633009	0.10027356742626387	0.02397065672775232	89.19454002380371	0.2386726919567594	0.08166314322171785	0.3421553699847356	0.03128856062134784	0.34215536998473556	3.288563332337697
Track_287	101	101	4	0	0	0	0	0	2.610000000000003	17.4	20.01	0.05736073454979841	4.323309440703938	4.834750396985588	0.0	0.056468166506768946	0.08126488504324719	0.020204776014835807	0.06793483846222385	0.03210448026274344	70.23159122467041	0.1473819145826671	0.07070044998762513	0.3891979196512917	0.02197729293095722	0.3891979196512917	3.6110260386089537
Track_288	102	102	4	0	0	0	0	0	2.610000000000003	17.4	20.01	0.15192444731446736	3.250973401440936	5.4188279472011995	0.0	0.09512661084077187	0.15545591658458846	0.03493353732893527	0.09499037860879188	0.06026130512009052	56.38918972015381	0.24828045429441487	0.15192444731446736	0.6119065946863178	0.05820860050362727	0.6119065946863177	3.6110260386089537
Track_289	103	103	4	0	0	0	0	0	2.610000000000003	17.4	20.01	0.08606663276760082	6.159831626403333	6.106156697482421	0.0	0.05994104261703638	0.12215696121923163	0.02087258259827566	0.036793584033601855	0.05446544746270018	93.86540699005127	0.15644612123046514	0.08606663276760082	0.550135932362386	0.032975721366896825	0.550135932362386	3.6110260386089537
Track_290	104	104	4	0	0	0	0	0	2.610000000000003	17.4	20.01	0.08375704281845833	6.636881302063215	8.85586809904406	0.0	0.13911834638714093	0.20174149391116522	0.06426318405420678	0.15135036119605083	0.0695506150943003	69.35189151763916	0.3630988840704383	0.13167481424056438	0.23067281804757664	0.032090821003240705	0.23067281804757667	3.6110260386089537
Track_291	105	105	2	0	0	0	0	0	0.870000000000001	17.4	18.27	0.05045924134814617	7.246860985048724	9.344851462864913	0.0	0.05799912798637484	0.05799912798637484	0.05799912798637484	0.05799912798637484	NaN	86.04183197021484	0.05045924134814617	0.05045924134814617	1.0	0.05799912798637484	1.0	NaN
Track_292	106	106	2	0	0	0	0	0	0.870000000000001	20.88	21.75	0.055549991612805216	5.842566725706888	1.0270343765562386	0.0	0.06385056507218984	0.06385056507218984	0.06385056507218984	0.06385056507218984	NaN	88.81590270996094	0.055549991612805216	0.055549991612805216	1.0	0.06385056507218984	1.0	NaN
Track_293	107	107	22	0	0	0	0	0	18.27	18.27	36.54	0.18061815886563667	6.080948358455808	2.1673743181080294	0.0	0.1148684302570645	0.2015212290657846	0.019701753680392935	0.12182130532424768	0.04707467938995196	95.05559054287997	2.098646220796568	0.24188985282069783	0.08606412890166916	0.009886051388376392	0.08606412890166915	3.0869677479467
Track_294	108	108	5	0	0	0	0	0	3.4800000000000004	20.88	24.36	0.08676387206207214	6.815113886929555	3.0098004241267695	0.0	0.09345968745009745	0.19301082759584462	0.04005988704791355	0.07056672006384306	0.06788963599787184	72.96829223632812	0.32523971232633936	0.167919420008385	0.2667689976770577	0.024932147144273602	0.2667689976770579	2.984945166537804
Track_295	109	109	2	0	0	0	0	0	0.870000000000001	20.88	21.75	0.06560134783597373	4.794511462739353	4.7235146401797	0.0	0.07540384808732603	0.07540384808732603	0.07540384808732603	0.07540384808732603	NaN	66.66920852661133	0.06560134783597373	0.06560134783597373	1.0	0.07540384808732603	1.0	NaN
Track_296	110	110	27	0	0	0	0	0	22.62	20.01	42.63	0.03386558971125212	2.742242006483312	5.306517118812568	0.0	0.08270759486355364	0.22800143592978078	0.028446039736716968	0.0681317653291766	0.0522323256037902	182.91038682725696	1.8708457958135845	0.1793370619865308	0.018101753649089402	0.001497152507128741	0.018101753649089412	2.8215362438542173
Track_297	111	111	3	0	0	0	0	0	1.7399999999999984	20.01	21.75	0.03226891617371653	8.474098080752462	6.097242612437508	0.0	0.055796720074062264	0.05972451602027526	0.05186892412784927	0.05972451602027526	0.005554742297368481	76.61752955118816	0.09708629292886824	0.05196032893763932	0.33237355346710834	0.018545354122825607	0.3323735534671083	2.8485205282246238
Track_298	112	112	4	0	0	0	0	0	2.6099999999999994	20.88	23.49	0.12562077986560205	6.825412302737399	6.676845012024085	0.0	0.06480460045811307	0.11611455873927891	0.015922267269491613	0.06237697536556869	0.050140241724428956	82.6582384109497	0.1691400071956749	0.12562077986560205	0.7427029355643442	0.04813056699831497	0.7427029355643435	2.97554137292862
Track_299	113	113	22	0	0	0	0	0	18.269999999999996	19.14	37.41	0.3935914649622031	4.216224439758005	6.726736920141539	0.0	0.05918734632695393	0.14149317041335394	0.011145783445354185	0.04742170713391959	0.0385738057525206	139.35056166215375	1.0813528173934477	0.3935914649622031	0.36398061634586354	0.021543046795960766	0.3639806163458634	3.3286274865893306
Track_300	114	114	21	0	0	0	0	0	17.400000000000002	20.88	38.28	0.07087399396133921	6.886804454002384	7.564940770713078	0.0	0.05372427959432462	0.10814379685572138	0.009730429350685724	0.051596694062865746	0.029884659071867607	118.95054953438895	0.9348024649412485	0.11768716258336627	0.07581708074100295	0.004073218043755127	0.07581708074100296	3.1183499577215277
Track_301	115	115	2	0	0	0	0	0	0.870000000000001	20.88	21.75	0.058806515417561975	4.632711691628341	8.672951873995977	0.0	0.06759369588225507	0.06759369588225507	0.06759369588225507	0.06759369588225507	NaN	146.84683227539062	0.058806515417561975	0.058806515417561975	1.0	0.06759369588225507	1.0	NaN
Track_302	116	116	2	0	0	0	0	0	0.8699999999999974	20.01	20.88	0.07986449491158175	5.565464670457084	2.385720775377991	0.0	0.09179827001331263	0.09179827001331263	0.09179827001331263	0.09179827001331263	NaN	62.87749099731445	0.07986449491158175	0.07986449491158175	1.0	0.09179827001331263	1.0	NaN
Track_303	117	117	3	0	0	0	0	0	1.7399999999999984	19.14	20.88	0.1361624256271758	6.449605525362007	3.964281524285903	0.0	0.14353933618496503	0.1819119706010425	0.10516670176888755	0.1819119706010425	0.05426710001520135	69.0273806254069	0.2497584449618388	0.1361624256271758	0.5451764629939956	0.07825426760182523	0.5451764629939952	2.4256816873336597
Track_304	118	118	23	0	0	0	0	0	19.140000000000004	23.49	42.63	0.05525403146880902	2.8362123462410045	6.18585118954345	0.0	0.10144329318724996	0.20768764176246357	0.012518380683583834	0.09350115392585992	0.05358610465443983	167.3476509425951	1.9416246316039647	0.18015815410412256	0.028457627993297548	0.0028868354999377747	0.028457627993297548	3.13158832016191
Track_305	119	119	4	0	0	0	0	0	2.6099999999999994	22.62	25.23	0.1989355473822129	4.595052367501685	6.628459285630286	0.0	0.10484836749236576	0.17836348291632634	0.04007420611264325	0.09610741344812769	0.06955777618587322	72.19592952728271	0.2736542391550743	0.2322640990737977	0.726959494566719	0.07622051623839576	0.7269594945667185	2.0617397434070077
Track_306	120	120	5	0	0	0	0	0	3.4800000000000004	24.36	27.84	0.1457763590231624	5.952462531120314	7.057569495227588	0.0	0.07236333988859955	0.1960514059822535	0.01360281728158551	0.04947369054771974	0.08375093492452504	80.27654418945312	0.2518244228123267	0.1457763590231624	0.5788809417099425	0.041889758339989196	0.5788809417099431	3.2735868579079646
Track_307	121	121	4	0	0	0	0	0	2.610000000000003	23.49	26.1	0.11448751299636337	4.660199042545363	8.603772673801437	0.0	0.09013240082257368	0.10782130488581554	0.06651325445854195	0.09606264312336353	0.021282964733210983	137.26663398742676	0.23524556614691755	0.11448751299636337	0.4866723520938229	0.04386494750818515	0.48667235209382287	3.5079914551245404
Track_308	122	122	8	0	0	0	0	0	6.09	21.75	27.84	0.06626787737018534	7.257958893367082	9.338921816233213	0.0	0.05334531353609678	0.08769543470459638	0.01842245120154903	0.05858633214897726	0.02408076182680146	67.25622272491455	0.3248729594348294	0.06626787737018534	0.20398089605693667	0.010881424855531256	0.2039808960569367	2.818945130473057
Track_309	123	123	3	0	0	0	0	0	1.740000000000002	24.36	26.1	0.08302388122461639	5.826617360233125	4.019971722684722	0.0	0.07197033807018127	0.07515162898944713	0.06878904715091542	0.07515162898944713	0.004499024763880142	67.95788065592448	0.12522838824211557	0.08302388122461639	0.6629797156224567	0.04771487426702086	0.6629797156224568	3.6110260386089537
Track_310	124	124	4	0	0	0	0	0	2.6099999999999994	24.36	26.97	0.14222810632143432	8.280331418310814	5.941702401909476	0.0	0.10283298838913815	0.19436097120322857	0.04886802183714806	0.06526997212703782	0.07968867373623637	80.19322967529297	0.26839409969565065	0.1983069684111669	0.5299226267742694	0.05449352732622006	0.5299226267742696	3.437253981742007
Track_311	125	125	2	0	0	0	0	0	0.8699999999999992	7.83	8.7	0.0424447428270594	3.2225618332277923	7.075820067257647	0.0	0.048787060720757974	0.048787060720757974	0.048787060720757974	0.048787060720757974	NaN	69.20531463623047	0.0424447428270594	0.0424447428270594	1.0	0.048787060720757974	1.0	NaN
Track_312	126	126	2	0	0	0	0	0	0.870000000000001	23.49	24.36	0.13145323603645798	6.46592756205265	4.0763146204247676	0.0	0.15109567360512394	0.15109567360512394	0.15109567360512394	0.15109567360512394	NaN	66.7770767211914	0.13145323603645798	0.13145323603645798	1.0	0.15109567360512394	1.0	NaN
Track_313	127	127	2	0	0	0	0	0	0.870000000000001	23.49	24.36	0.07705518124601467	7.136971673220348	3.998770434482824	0.0	0.08856917384599378	0.08856917384599378	0.08856917384599378	0.08856917384599378	NaN	97.4958267211914	0.07705518124601467	0.07705518124601467	1.0	0.08856917384599378	1.0	NaN
Track_314	128	128	4	0	0	0	0	0	2.6099999999999994	21.75	24.36	0.13842423294305647	6.1926600013771615	6.106366761934645	0.0	0.08562231444630425	0.1089246428384145	0.052276058805008324	0.09566624169548994	0.029629813941158514	99.93350982666016	0.2234742407048542	0.13842423294305647	0.6194191890146098	0.053036104575883716	0.6194191890146101	2.9218677691022172
Track_315	129	129	2	0	0	0	0	0	0.870000000000001	23.49	24.36	0.0733626131567486	6.477598960720526	7.017206546443761	0.0	0.08432484270890633	0.08432484270890633	0.08432484270890633	0.08432484270890633	NaN	58.82884979248047	0.0733626131567486	0.0733626131567486	1.0	0.08432484270890633	1.0	NaN
Track_316	130	130	2	0	0	0	0	0	0.870000000000001	23.49	24.36	0.03906249278896729	6.621097740961854	8.836238335007131	0.0	0.044899416998812926	0.044899416998812926	0.044899416998812926	0.044899416998812926	NaN	53.18604850769043	0.03906249278896729	0.03906249278896729	1.0	0.044899416998812926	1.0	NaN
Track_317	131	131	3	0	0	0	0	0	1.7399999999999984	25.23	26.97	0.04698655576265975	5.989551332798803	8.872431759148304	0.0	0.027144116332888435	0.029062234928116937	0.025225997737659937	0.029062234928116937	0.0027126293316121737	54.894649505615234	0.04723076241922583	0.04698655576265975	0.9948295000110632	0.027003767679689535	0.9948295000110632	0.2344607329846382
Track_318	132	132	5	0	0	0	0	0	3.4800000000000004	25.23	28.71	0.10610022242774715	6.32795415151479	3.0667824076175223	0.0	0.13933000120177425	0.21947262186641836	0.04079291753995439	0.18317418393353652	0.07895652199693765	94.03589630126953	0.4848684041821745	0.28963900095656747	0.21882271872655004	0.03048856966314573	0.21882271872655007	2.448606114052733
Track_319	133	133	6	0	0	0	0	0	4.349999999999998	25.23	29.58	0.04369405754539943	8.102567867070077	4.136942631014604	0.0	0.09013937479812115	0.1453556461757899	0.050018136371849	0.09756978908117826	0.03839359435660042	66.8784662882487	0.39210628037182704	0.16147724647958617	0.11143422008942365	0.010044610929976884	0.1114342200894237	3.53555236383665
Track_320	134	134	3	0	0	0	0	0	1.7399999999999984	25.23	26.97	0.17579867312194591	6.722207614426626	6.897354174360245	0.0	0.1538433838747822	0.21754586501350145	0.0901409027360629	0.21754586501350145	0.09008891278319309	67.39370346069336	0.26768748794212055	0.17579867312194591	0.6567310055222197	0.10103372018502647	0.6567310055222192	2.2445992489304283
Track_321	135	135	2	0	0	0	0	0	0.870000000000001	26.97	27.84	0.024241793865795263	6.45890986685154	4.089709370186642	0.0	0.027864130880224408	0.027864130880224408	0.027864130880224408	0.027864130880224408	NaN	73.80971336364746	0.024241793865795263	0.024241793865795263	1.0	0.027864130880224408	1.0	NaN
Track_322	136	136	5	0	0	0	0	0	3.4800000000000004	26.97	30.45	0.07018539716871976	2.2314739233311074	5.344806185783095	0.0	0.039447894422368054	0.04754254120237114	0.021137176740474644	0.04710744897887002	0.012463416336720393	100.50448760986328	0.13727867258984083	0.07018539716871976	0.5112622073380519	0.020168217577218317	0.5112622073380519	3.6110260386089585
Track_323	137	137	5	0	0	0	0	0	3.4800000000000004	26.97	30.45	0.046760597355931466	4.980595942254262	8.572366225112074	0.0	0.06615125364427672	0.11560585389221877	0.004114240788115412	0.10343111441341353	0.052580415918307796	113.30376586914062	0.2302063626820829	0.1249320362105791	0.2031246956475668	0.013436953263198695	0.2031246956475667	3.6110260386089585
Track_324	138	138	3	0	0	0	0	0	1.740000000000002	26.97	28.71	0.0587490562368143	4.971865936731703	9.124652259655937	0.0	0.07870360347150071	0.10247266463645799	0.05493454230654344	0.10247266463645799	0.03361452866435821	82.34428405761719	0.1369442700404114	0.0587490562368143	0.4289997399634013	0.033763825423456455	0.42899973996340135	3.6110260386089537
Track_325	139	139	4	0	0	0	0	0	2.6099999999999994	26.97	29.58	0.07135928753628176	5.994281114704437	10.164835892029604	0.0	0.06260259660777065	0.07901781562034042	0.053612823184429385	0.05517715101854214	0.014237497737176962	118.62130737304688	0.1633927771462814	0.07135928753628176	0.43673465120429167	0.027340723193977692	0.4367346512042917	3.611026038608961
Track_326	140	140	2	0	0	0	0	0	0.870000000000001	25.23	26.1	0.04083835649582966	7.283666016136415	4.891227769021725	0.0	0.04694063965037887	0.04694063965037887	0.04694063965037887	0.04694063965037887	NaN	80.99717330932617	0.04083835649582966	0.04083835649582966	1.0	0.04694063965037887	1.0	NaN
Track_327	141	141	2	0	0	0	0	0	0.870000000000001	25.23	26.1	0.11479238638001753	2.6862187443624976	6.474961933818202	0.0	0.13194527170116943	0.13194527170116943	0.13194527170116943	0.13194527170116943	NaN	83.74666976928711	0.11479238638001753	0.11479238638001753	1.0	0.13194527170116943	1.0	NaN
Track_328	142	142	2	0	0	0	0	0	0.870000000000001	25.23	26.1	0.10766702452454903	5.121895719803113	8.072001043674778	0.0	0.12375520060292977	0.12375520060292977	0.12375520060292977	0.12375520060292977	NaN	57.56096839904785	0.10766702452454903	0.10766702452454903	1.0	0.12375520060292977	1.0	NaN
Track_329	143	143	2	0	0	0	0	0	0.870000000000001	25.23	26.1	0.04697729827987593	4.437508906066436	8.098921907725943	0.0	0.05399689457456997	0.05399689457456997	0.05399689457456997	0.05399689457456997	NaN	96.80425262451172	0.04697729827987593	0.04697729827987593	1.0	0.05399689457456997	1.0	NaN
Track_330	144	144	4	0	0	0	0	0	2.6099999999999994	27.84	30.45	0.049825063116073334	6.8353063525870255	6.746244783479019	0.0	0.06474318060001688	0.09665419676805453	0.031344235087627945	0.06623110994436815	0.03268039510126879	69.99341106414795	0.1689797013660439	0.09475457665295416	0.294858274178993	0.019090062496579827	0.29485827417899285	3.611026038608961
Track_331	145	145	4	0	0	0	0	0	2.6099999999999994	27.84	30.45	0.1635618184943716	4.509163879199779	8.424371449128184	0.0	0.0734040230851945	0.16795609390440466	0.012355659977441555	0.039900315373737304	0.08303461677141571	146.45608139038086	0.19158450025235785	0.1635618184943716	0.8537319996081396	0.06266736340780522	0.8537319996081407	3.611026038608961
Track_332	146	146	2	0	0	0	0	0	0.8699999999999992	9.57	10.44	0.052440271944210554	5.613594093192837	2.3519789064091605	0.0	0.06027617464851793	0.06027617464851793	0.06027617464851793	0.06027617464851793	NaN	74.72435188293457	0.052440271944210554	0.052440271944210554	1.0	0.06027617464851793	1.0	NaN
Track_333	147	147	4	0	0	0	0	0	2.6099999999999994	28.71	31.32	0.10249396923156702	5.951126435773788	1.3870833646980254	0.0	0.13389157008836544	0.21736079709952374	0.0442388646907175	0.1400750484748551	0.08672645169702815	75.3543930053711	0.34945699793063406	0.22406713819122562	0.29329493997402134	0.03926972001209465	0.2932949399740216	3.5929888382988002
Track_334	148	148	3	0	0	0	0	0	1.7399999999999984	28.71	30.45	0.1854925223602576	7.392912146701729	4.095100502033747	0.0	0.113900564002342	0.19722401289639607	0.030577115108287912	0.19722401289639607	0.11783715148967275	65.54049936930339	0.1981869813640752	0.1854925223602576	0.935947059103254	0.10660489790819412	0.9359470591032555	3.6110260386089537
Track_335	149	149	3	0	0	0	0	0	1.7399999999999984	28.71	30.45	0.04471046575780338	8.259546092905005	5.993934323616906	0.0	0.025696074062616054	0.03811778132030389	0.013274366804928219	0.03811778132030389	0.017566946871650443	86.45413208007812	0.04471116886895185	0.04471046575780338	0.9999842743733556	0.025695669975749093	0.9999842743733546	3.6110260386089537
Track_336	150	150	4	0	0	0	0	0	2.6099999999999994	28.71	31.32	0.1258809853277311	5.8857011473111625	7.10149699503044	0.0	0.06768443280762923	0.08889257234481664	0.050734796647282025	0.06342592943078904	0.019432063704191593	76.57044506072998	0.1766563696279122	0.1258809853277311	0.7125754117605366	0.04823026257767476	0.7125754117605364	3.013704997392324
Track_337	151	151	2	0	0	0	0	0	0.8699999999999974	28.71	29.58	0.04271006943978263	4.5580147458546065	8.95853388315108	0.0	0.049092033838830755	0.049092033838830755	0.049092033838830755	0.049092033838830755	NaN	65.69099044799805	0.04271006943978263	0.04271006943978263	1.0	0.049092033838830755	1.0	NaN
Track_338	152	152	17	0	0	0	0	0	13.920000000000002	28.71	42.63	0.2540775724022484	6.455203337478923	9.222963587457341	0.0	0.048539794105485694	0.09283897690435615	0.009839652723713076	0.050761600323289933	0.029542090869702567	191.84328056784238	0.6756739339483608	0.2581253209542685	0.3760357764839668	0.018252699166828184	0.37603577648396674	3.1403074235085833
Track_339	153	153	10	0	0	0	0	0	7.829999999999998	29.58	37.41	0.2364709582326291	6.157176798895461	9.991163476203806	0.0	0.08090165542009202	0.2287111608584057	0.025051431326731776	0.07559298701985546	0.06036261854909377	133.37213134765625	0.6334599619393196	0.2364709582326291	0.37330055953130803	0.030200633235329392	0.3733005595313076	3.5655387241661094
Track_340	154	154	7	0	0	0	0	0	5.220000000000002	30.45	35.67	0.1080340857129746	6.12397705982726	1.5056224219212542	0.0	0.10190486992387199	0.17631517061490304	0.02122333231138888	0.11653689011182884	0.05820641093076417	80.04466029575893	0.5319434210026114	0.2024710912472398	0.20309318895109382	0.020696185002485545	0.20309318895109357	3.4425120630057604
Track_341	155	155	3	0	0	0	0	0	1.740000000000002	31.32	33.06	0.11873580072024176	8.090008674358154	4.144832260539865	0.0	0.07272671917088527	0.10486364417875194	0.040589794163018604	0.10486364417875194	0.04544847519909213	74.64926401774089	0.12654449135734075	0.11873580072024176	0.9382929232766953	0.06823896593117335	0.938292923276697	3.6110260386089386
Track_342	156	156	4	0	0	0	0	0	2.6099999999999994	29.58	32.19	0.035790972999628363	3.7069520886692677	5.90766391008885	0.0	0.05475505277780276	0.0641737835812256	0.04918079140744563	0.050910583344737054	0.008202585720191485	130.73424530029297	0.14291068775006519	0.06992204811096425	0.2504429414140304	0.0137130164749534	0.2504429414140304	2.0767174037425864
Track_343	157	157	14	0	0	0	0	0	11.310000000000002	31.32	42.63	0.09949712464967868	4.912663743416226	8.54995366760939	0.0	0.07455828308119927	0.19622626940002982	0.009870091904541984	0.07223407088741696	0.04752424542051693	172.31504985264368	0.8432541816483643	0.2432993176021696	0.11799185443134728	0.00879727008396805	0.11799185443134733	3.0348488196122854
Track_344	158	158	2	0	0	0	0	0	0.8700000000000045	32.19	33.06	0.010265259902639459	6.375313065384546	4.4489898048895835	0.0	0.011799149313378627	0.011799149313378627	0.011799149313378627	0.011799149313378627	NaN	111.53976821899414	0.010265259902639459	0.010265259902639459	1.0	0.011799149313378627	1.0	NaN
Track_345	159	159	13	0	0	0	0	0	10.440000000000005	32.19	42.63	0.07623664680802811	8.244027255591586	5.976657016550411	0.0	0.07814631500931793	0.12881603664073477	0.010594891116652011	0.09372030653370086	0.04278290999561045	106.9975092961238	0.8158475286972792	0.10989931729425409	0.09344472358672275	0.0073023608053666735	0.0934447235867227	3.378322321339027
Track_346	160	160	13	0	0	0	0	0	10.440000000000005	32.19	42.63	0.11940908279129633	6.118586429849912	8.731416302148869	0.0	0.08069436944152329	0.2063037119024488	0.015578124465221593	0.08223339345748426	0.05605373793739811	136.68676082904523	0.8424492169695034	0.2242057934110909	0.1417403926385499	0.011437651608361712	0.14174039263854987	3.5145346322366504
Track_347	161	161	5	0	0	0	0	0	3.479999999999997	33.06	36.54	0.09584959825927382	4.944508488535235	6.040529673985067	0.0	0.08889498443385255	0.15938471694915976	0.05554058567740689	0.07191565901836905	0.04752501260875426	71.95882873535156	0.3093545458298063	0.12707205583541664	0.3098373680017173	0.027542988005538477	0.309837368001717	3.6110260386089585
Track_348	162	162	3	0	0	0	0	0	1.7399999999999949	33.06	34.8	0.0430663228228063	7.993927480558149	6.60988641439478	0.0	0.03360989631266166	0.034014285913111356	0.033205506712211966	0.034014285913111356	5.718932574385957E-4	94.20044199625652	0.058481219584031116	0.0430663228228063	0.7364128711598551	0.0247507602429922	0.7364128711598551	3.6110260386089683
Track_349	163	163	2	0	0	0	0	0	0.8699999999999974	33.06	33.93	0.05325973404375487	3.119472001417125	7.168453656644868	0.0	0.0612180851077644	0.0612180851077644	0.0612180851077644	0.0612180851077644	NaN	94.20097351074219	0.05325973404375487	0.05325973404375487	1.0	0.0612180851077644	1.0	NaN
Track_350	164	164	12	0	0	0	0	0	9.57	33.06	42.63	0.11888230049859046	5.1964602140194405	8.033235202226589	0.0	0.05495600332767388	0.11769225965242665	0.018259581362651524	0.0391787815892318	0.034751934071331037	87.18731625874837	0.5259289518458394	0.11888230049859046	0.22604251026940478	0.012422392946561176	0.22604251026940497	3.2724898788855796
Track_351	165	165	2	0	0	0	0	0	0.8699999999999974	33.06	33.93	0.1115863613745658	4.417842032713722	8.213516059414953	0.0	0.12826018548800705	0.12826018548800705	0.12826018548800705	0.12826018548800705	NaN	78.97489166259766	0.1115863613745658	0.1115863613745658	1.0	0.12826018548800705	1.0	NaN
Track_352	166	166	8	0	0	0	0	0	6.089999999999996	33.06	39.15	0.1921181938803367	5.110307027326728	9.025261241902907	0.0	0.0640709027187169	0.1419684300400943	0.011242227847330144	0.07057684894468938	0.04662806468873753	68.28442716598511	0.3901917975569856	0.1921181938803367	0.4923686122650459	0.031546501458183385	0.4923686122650457	3.600466847605366
Track_353	167	167	2	0	0	0	0	0	0.8700000000000001	6.96	7.83	0.06523745949445325	7.196869466066202	5.501826060800706	0.0	0.07498558562580833	0.07498558562580833	0.07498558562580833	0.07498558562580833	NaN	72.21099281311035	0.06523745949445325	0.06523745949445325	1.0	0.07498558562580833	1.0	NaN
Track_354	168	168	2	0	0	0	0	0	0.8700000000000001	6.96	7.83	0.06598295640811147	5.828134509862254	7.148855276490837	0.0	0.07584247863001317	0.07584247863001317	0.07584247863001317	0.07584247863001317	NaN	63.98329162597656	0.06598295640811147	0.06598295640811147	1.0	0.07584247863001317	1.0	NaN
Track_355	169	169	2	0	0	0	0	0	0.8700000000000001	6.96	7.83	0.06957002111608244	4.004890043940759	7.4957650400912295	0.0	0.07996554151273844	0.07996554151273844	0.07996554151273844	0.07996554151273844	NaN	97.71416854858398	0.06957002111608244	0.06957002111608244	1.0	0.07996554151273844	1.0	NaN
Track_356	170	170	2	0	0	0	0	0	0.8700000000000001	6.96	7.83	0.08146084308800848	5.828865741892403	9.427881242855712	0.0	0.09363315297472238	0.09363315297472238	0.09363315297472238	0.09363315297472238	NaN	90.90598678588867	0.08146084308800848	0.08146084308800848	1.0	0.09363315297472238	1.0	NaN
Track_357	171	171	2	0	0	0	0	0	0.8699999999999974	33.93	34.8	0.16645098642383502	5.432410219261882	1.737486195083953	0.0	0.19132297290096034	0.19132297290096034	0.19132297290096034	0.19132297290096034	NaN	62.12431526184082	0.16645098642383502	0.16645098642383502	1.0	0.19132297290096034	1.0	NaN
Track_358	172	172	8	0	0	0	0	0	6.090000000000003	33.93	40.02	0.1405935862025104	8.60444495652643	3.84812894879574	0.0	0.061535247748467935	0.127039081329572	0.022669647682143496	0.0478682961735346	0.03473491668643641	60.44426155090332	0.37474965878817024	0.1405935862025104	0.3751666823584271	0.023085974745896604	0.3751666823584274	3.185537005638981
Track_359	173	173	11	0	0	0	0	0	8.700000000000003	33.93	42.63	0.15966269209102577	6.489338434617738	3.9754541307238895	0.0	0.12169011873523675	0.20952024717865317	0.014696000754656251	0.12132143373958852	0.05150005622668899	121.51817946000533	1.0587040329965594	0.28913232475758016	0.15080956255462252	0.018352033573681117	0.15080956255462244	3.085457574888696
Track_360	174	174	8	0	0	0	0	0	6.090000000000003	33.93	40.02	0.14280837336828328	5.388369032374871	5.881628430416404	0.0	0.0676428974503378	0.13750674217139855	0.03248515711653374	0.05235917706067214	0.036033074744987084	100.96004056930542	0.4119452454725575	0.14280837336828328	0.3466683374497078	0.02344965079938969	0.3466683374497079	3.199542021809077
Track_361	175	175	2	0	0	0	0	0	0.8699999999999974	33.93	34.8	0.038091485510295696	4.391047879292476	8.376587412251183	0.0	0.04378331667850093	0.04378331667850093	0.04378331667850093	0.04378331667850093	NaN	79.4964828491211	0.038091485510295696	0.038091485510295696	1.0	0.04378331667850093	1.0	NaN
Track_362	176	176	2	0	0	0	0	0	0.8700000000000045	34.8	35.67	0.18125861695864137	8.366178252809398	6.621764267144233	0.0	0.20834323788349474	0.20834323788349474	0.20834323788349474	0.20834323788349474	NaN	86.62398719787598	0.18125861695864137	0.18125861695864137	1.0	0.20834323788349474	1.0	NaN
Track_363	177	177	5	0	0	0	0	0	3.480000000000004	34.8	38.28	0.08746885744164762	4.45085499376421	7.2675811226161	0.0	0.07845325424574734	0.09979206372278161	0.05081700793673648	0.09872506915488367	0.024666688889425817	63.663343811035155	0.27301732477520135	0.15806830877483427	0.32037841376428494	0.025134729149898713	0.3203784137642853	3.3853374938844745
Track_364	178	178	2	0	0	0	0	0	0.8700000000000045	34.8	35.67	0.1295327711549653	7.288419760493632	2.567791435878719	0.0	0.1488882427068559	0.1488882427068559	0.1488882427068559	0.1488882427068559	NaN	62.044477462768555	0.1295327711549653	0.1295327711549653	1.0	0.1488882427068559	1.0	NaN
Track_365	179	179	4	0	0	0	0	0	2.6099999999999994	34.8	37.41	0.07980451992903598	6.1109902959004305	3.199727750307921	0.0	0.08671845978852244	0.12231018223564602	0.06521283018740912	0.07263236694251222	0.031045779286078344	60.50095844268799	0.22633518004804346	0.07980451992903598	0.3525944129060985	0.03057644441725517	0.3525944129060984	3.6110260386089683
Track_366	180	180	2	0	0	0	0	0	0.8700000000000045	34.8	35.67	0.02276382548131214	6.447697993396226	4.438495633437681	0.0	0.026165316645186232	0.026165316645186232	0.026165316645186232	0.026165316645186232	NaN	90.84860229492188	0.02276382548131214	0.02276382548131214	1.0	0.026165316645186232	1.0	NaN
Track_367	181	181	4	0	0	0	0	0	2.6099999999999994	34.8	37.41	0.10742063637533941	3.7724113067802425	5.863618062335859	0.0	0.0803426987865697	0.18060341551029602	0.015600362312214325	0.04482431853719876	0.08804923845682268	166.32549667358398	0.20969444383294755	0.15712497149395835	0.5122722109934192	0.04115733194457449	0.5122722109934209	3.6110260386089683
Track_368	182	182	9	0	0	0	0	0	6.960000000000001	35.67	42.63	0.03425506924199584	7.1691827641289985	6.035846469811652	0.0	0.04426674737243164	0.06727438060098723	0.007452446831257692	0.0572958783468027	0.021528420976892962	123.46319834391277	0.30809656171212435	0.0972554010496267	0.11118290010001049	0.00492170535086147	0.11118290010001051	2.84779872966068
Track_369	183	183	9	0	0	0	0	0	6.960000000000001	35.67	42.63	0.029165508812863863	4.418319796970739	8.117158274024193	0.0	0.06421527194508042	0.11889048877435891	0.040225561043253394	0.055847772053309	0.025817864346172635	151.59918467203775	0.44693829273776003	0.10566374159594591	0.06525623175899285	0.004190446668514923	0.0652562317589929	3.4615835174403107
Track_370	184	184	2	0	0	0	0	0	0.8699999999999974	35.67	36.54	0.04266416873752831	5.743461544427925	0.9802904889052184	0.0	0.049039274410952224	0.049039274410952224	0.049039274410952224	0.049039274410952224	NaN	64.85225868225098	0.04266416873752831	0.04266416873752831	1.0	0.049039274410952224	1.0	NaN
Track_371	185	185	6	0	0	0	0	0	4.350000000000001	35.67	40.02	0.027087718054211125	7.488981682933317	3.982048947947417	0.0	0.08737960564146242	0.13584817380162537	0.06803371860680746	0.0776169617831614	0.027444064852882435	76.37498029073079	0.3801012845403615	0.12383763323190985	0.07126447385455964	0.006227061621657728	0.0712644738545596	3.0613937656251657
Track_372	186	186	9	0	0	0	0	0	6.960000000000001	35.67	42.63	0.12444440324465181	5.956706847870431	4.743839362889634	0.0	0.06714724823765791	0.1542420429266944	0.008706275414382831	0.0668719868547263	0.052819791936308536	89.54326290554471	0.46734484773409996	0.16249880908824954	0.2662796088327812	0.017879942994921235	0.2662796088327816	3.114495159400313
Track_373	187	187	2	0	0	0	0	0	0.8699999999999974	22.62	23.49	0.02541018773024104	8.158498826340079	4.148320644683387	0.0	0.029207112333610476	0.029207112333610476	0.029207112333610476	0.029207112333610476	NaN	96.8766975402832	0.02541018773024104	0.02541018773024104	1.0	0.029207112333610476	1.0	NaN
Track_374	188	188	2	0	0	0	0	0	0.8699999999999974	22.62	23.49	0.06402865422712437	5.979184325179881	8.870135165314991	0.0	0.07359615428405121	0.07359615428405121	0.07359615428405121	0.07359615428405121	NaN	63.36695861816406	0.06402865422712437	0.06402865422712437	1.0	0.07359615428405121	1.0	NaN
Track_375	189	189	2	0	0	0	0	0	0.870000000000001	18.27	19.14	0.09908739665425229	8.024028883571276	5.848881335214186	0.0	0.11389355937270365	0.11389355937270365	0.11389355937270365	0.11389355937270365	NaN	79.16741180419922	0.09908739665425229	0.09908739665425229	1.0	0.11389355937270365	1.0	NaN
Track_376	190	190	2	0	0	0	0	0	0.870000000000001	18.27	19.14	0.08314041637744564	4.442384019145112	7.983903463486767	0.0	0.09556369698556959	0.09556369698556959	0.09556369698556959	0.09556369698556959	NaN	80.56854629516602	0.08314041637744564	0.08314041637744564	1.0	0.09556369698556959	1.0	NaN
Track_377	191	191	7	0	0	0	0	0	5.220000000000006	37.41	42.63	0.10001674530487255	6.1634700198253745	1.5233757957457752	0.0	0.06719514603972845	0.15036986901487753	0.021871714763647482	0.060154718952477586	0.04828554018612071	92.63775416782924	0.35075866232738273	0.11248178891887183	0.28514404930510684	0.019160296035416174	0.2851440493051067	3.4327038598123503
Track_378	192	192	2	0	0	0	0	0	0.8700000000000045	37.41	38.28	0.1769201731465393	5.919477956434792	2.221916158154915	0.0	0.20335652085809008	0.20335652085809008	0.20335652085809008	0.20335652085809008	NaN	135.7361297607422	0.1769201731465393	0.1769201731465393	1.0	0.20335652085809008	1.0	NaN
Track_379	193	193	4	0	0	0	0	0	2.6100000000000065	37.41	40.02	0.12421978012739252	7.343799822982189	2.5737681133896	0.0	0.058448617180938175	0.06588312782301728	0.05357358799824293	0.05588913572155432	0.00654174301544502	70.27160835266113	0.152550890842249	0.12421978012739252	0.8142842001220869	0.0475937854894223	0.8142842001220868	2.659672139916173
Track_380	194	194	3	0	0	0	0	0	1.740000000000002	36.54	38.28	0.09205466000051019	5.830806266928822	4.156821644025015	0.0	0.07350781980902767	0.09184308469259561	0.05517255492545972	0.09184308469259561	0.025929980268044935	58.888650258382164	0.12790360646770815	0.09205466000051019	0.7197190332842667	0.0529049770117874	0.7197190332842659	1.837661702086077
Track_381	195	195	2	0	0	0	0	0	0.8700000000000045	37.41	38.28	0.031912903045313454	6.502370981492912	4.47952013007316	0.0	0.03668149775323366	0.03668149775323366	0.03668149775323366	0.03668149775323366	NaN	86.65092849731445	0.031912903045313454	0.031912903045313454	1.0	0.03668149775323366	1.0	NaN
Track_382	196	196	5	0	0	0	0	0	3.480000000000004	37.41	40.89	0.13431637699931126	7.335061230600306	4.846928244415784	0.0	0.07361511686046937	0.1285750075333674	0.016366533162885256	0.08519517028350099	0.04661336336820307	70.21147918701172	0.25618060667443404	0.13431637699931126	0.5243034542814032	0.03859666005727331	0.5243034542814039	2.8541292227879396
Track_383	197	197	3	0	0	0	0	0	1.740000000000002	36.54	38.28	0.031741460716617396	4.8375875808143505	5.168603288031925	0.0	0.17440115526054462	0.1795084200109478	0.1692938905101414	0.1795084200109478	0.007222763076650243	128.33849589029947	0.30345801015334795	0.15617232540952414	0.1045991855696191	0.018242218802653656	0.10459918556961909	3.3796950507662125
Track_384	198	198	4	0	0	0	0	0	2.6100000000000065	37.41	40.02	0.04798398557806644	2.1521239935925838	5.29592166082796	0.0	0.06142193360663581	0.09947670420006012	0.01943334467279217	0.06535575194705512	0.040166416894645125	81.88885688781738	0.1603112467133198	0.08654473265405276	0.29931764964609675	0.018384668803856828	0.2993176496460967	3.4018730058245437
Track_385	199	199	7	0	0	0	0	0	5.220000000000006	37.41	42.63	0.1035252080803292	4.823615449162676	5.545869176832577	0.0	0.09195316609224351	0.16067186284672474	0.0433786819452451	0.09400748928736634	0.043764865536873664	91.0291519165039	0.4799955270015113	0.21065784884803526	0.21567952669692947	0.01983241534105921	0.21567952669692933	3.169167347748801
Track_386	200	200	8	0	0	0	0	0	6.090000000000003	36.54	42.63	0.043525553726197666	6.317671846784985	5.612433977452914	0.0	0.09782251658152705	0.13073530635420094	0.03715590114893742	0.10103156463425356	0.029865523815898545	86.36034870147705	0.5957391259814999	0.09970742041189609	0.07306143214026421	0.007147053157011107	0.07306143214026418	3.1305350530399294
Track_387	201	201	8	0	0	0	0	0	6.090000000000003	36.54	42.63	0.11102038542439689	8.006789042922458	6.58042947563772	0.0	0.10391223452882878	0.2241704985036873	0.009461528777842728	0.07692908341646211	0.0732829389992433	138.3959197998047	0.6328255082805679	0.17232069048313825	0.17543601509687434	0.01822994834554956	0.17543601509687443	3.028257341656302
Track_388	202	202	5	0	0	0	0	0	3.480000000000004	39.15	42.63	0.052128956333795835	4.832494481242752	5.028113311983629	0.0	0.06765646831719255	0.15726630014735193	0.020821110274703857	0.055978046311374804	0.0614459727472387	116.59785461425781	0.2354445097438299	0.11872791279942504	0.22140654878940932	0.014979585153389591	0.22140654878940894	3.594004956287744
Track_389	203	203	3	0	0	0	0	0	1.7399999999999949	40.02	41.76	0.150612806627917	2.7790354181558605	5.132555370708428	0.0	0.09712891258753471	0.15816520017517038	0.036092624999899035	0.15816520017517038	0.08631834570333898	165.80934143066406	0.16900430790230989	0.150612806627917	0.8911773226217182	0.08655908426891808	0.8911773226217181	3.6110260386089683
Track_390	204	204	5	0	0	0	0	0	3.480000000000004	39.15	42.63	0.04638932837621453	7.559826026228931	5.395711287701293	0.0	0.07573976348062793	0.10591952603900205	0.06009893033642009	0.07066884439415991	0.02058163558022619	74.29015655517578	0.2635743769125853	0.05228606939268575	0.17600090312116948	0.013330266774774276	0.17600090312116934	3.4515625893355275
Track_391	205	205	6	0	0	0	0	0	4.350000000000001	38.28	42.63	0.040102985308993394	3.9475508736751017	5.82755422572939	0.0	0.15193628783827168	0.22826616056733093	0.054077946564560726	0.19443027258059695	0.07894226713024667	262.333984375	0.6609228520964823	0.1763392201587638	0.060677256326944366	0.009219077082527213	0.06067725632694439	3.571111031653193
Track_392	206	206	5	0	0	0	0	0	3.480000000000004	39.15	42.63	0.04435143185928277	4.945210751418279	6.045978056805095	0.0	0.09271504494678798	0.1529799986072948	0.03077888789910709	0.11848964665938973	0.05389265903570266	82.26063385009766	0.3226483564148219	0.15681297529916907	0.1374605851153356	0.012744664327380091	0.13746058511533535	2.6093816828094565
Track_393	207	207	6	0	0	0	0	0	4.350000000000001	38.28	42.63	0.13440447625075985	4.417762005742624	6.666033318537153	0.0	0.10629947883945465	0.2109680036889373	0.02643575890307466	0.10383422475500027	0.07097934014007237	209.16353352864584	0.4624027329516275	0.24742874959782213	0.2906654019815667	0.030897580747301104	0.2906654019815665	2.618697298301163
Track_394	208	208	5	0	0	0	0	0	3.480000000000004	39.15	42.63	0.2085633691261641	6.0291754361212835	6.971340635835007	0.0	0.10503986722790909	0.16580563210578228	0.03601836985424074	0.13038057921458077	0.05594787302805887	63.01582489013672	0.36553873795312464	0.2085633691261641	0.5705643409889694	0.05993200262246088	0.5705643409889702	3.3064769079382015
Track_395	209	209	3	0	0	0	0	0	1.7399999999999949	40.02	41.76	0.05253541138917744	8.05224985028425	7.259078211373065	0.0	0.05285264778438502	0.06912227876418675	0.03658301680458329	0.06912227876418675	0.023008732786441072	86.24149068196614	0.09196360714482966	0.0601363825248423	0.5712630574227215	0.030192765166194017	0.5712630574227215	3.6110260386089683
Track_396	210	210	4	0	0	0	0	0	2.6099999999999994	40.02	42.63	0.030368960213681545	4.42848452463561	7.259144929841517	0.0	0.08589220326235886	0.11343209915998172	0.03755552817910352	0.10668898244799131	0.041996345368686884	77.75461387634277	0.22417865051475672	0.09868592626918381	0.1354676734111328	0.011635616940107875	0.13546767341113292	3.611026038608953
Track_397	211	211	6	0	0	0	0	0	4.350000000000001	38.28	42.63	0.044838500990141965	6.16683883867671	9.990580624443016	0.0	0.04208394960223295	0.11115310737746918	0.018073123660366865	0.02259898018271476	0.03951741292684072	150.235715230306	0.1830651807697132	0.08566600340181282	0.24493189148048064	0.010307701377044126	0.24493189148048033	3.102732142003635
Track_398	212	212	5	0	0	0	0	0	3.480000000000004	39.15	42.63	0.048129647592274546	5.846394115702777	1.0302136277279008	0.0	0.06517648767719819	0.10417672497186839	0.029102796468701522	0.06613204168772924	0.030758811697216292	67.3565444946289	0.22681417711664975	0.10758880528291366	0.21219858566213715	0.013830358503527153	0.21219858566213695	3.007328995447324
Track_399	213	213	5	0	0	0	0	0	3.480000000000004	39.15	42.63	0.11263619243242468	5.443317775115959	1.651721872824811	0.0	0.0568527258961988	0.09876267580437945	0.014105402368460567	0.07016746807019819	0.03613283204739048	69.99906692504882	0.19784748611877245	0.11263619243242468	0.5693081809733309	0.03236672196334039	0.569308180973332	3.4254172848432667
Track_400	214	214	3	0	0	0	0	0	1.740000000000002	39.15	40.89	0.3073413487444491	5.950609595151387	2.2277751224211326	0.0	0.1769945695887575	0.20184296666093612	0.1521461725165789	0.20184296666093612	0.03514094014270691	119.00965118408203	0.3079705510844386	0.3073413487444491	0.9979569399159306	0.17663295904853377	0.9979569399159312	0.1484461208236604
Track_401	215	215	5	0	0	0	0	0	3.480000000000004	39.15	42.63	0.1138709894561327	6.017501300218315	3.2169387795206745	0.0	0.09154443418818684	0.14637756303665178	0.03717118347904118	0.1239433439372277	0.051937499960403394	61.13582229614258	0.3185746309748899	0.1138709894561327	0.3574389746844218	0.03272154869429097	0.3574389746844211	3.5510298220010523
Track_402	216	216	2	0	0	0	0	0	0.870000000000001	21.75	22.62	0.0581110630062308	7.506670703012638	7.599516998389848	0.0	0.06679432529451808	0.06679432529451808	0.06679432529451808	0.06679432529451808	NaN	72.02134704589844	0.0581110630062308	0.0581110630062308	1.0	0.06679432529451808	1.0	NaN
Track_403	217	217	3	0	0	0	0	0	1.740000000000002	40.89	42.63	0.19532662437938217	5.769713930654788	2.1762748630461957	0.0	0.1371954477419685	0.22793940689187195	0.04645148859206508	0.22793940689187195	0.12833133773322355	157.8501739501953	0.23872007907102483	0.198307283995928	0.8182245294970262	0.11225668067780571	0.8182245294970238	3.6110260386089386
Track_404	218	218	3	0	0	0	0	0	1.740000000000002	40.89	42.63	0.02799784082933217	8.133711262113167	3.4706126761795377	0.0	0.05398062438911244	0.06556236980780715	0.04239887897041773	0.06556236980780715	0.016379061447070516	81.05245717366536	0.09392628643705583	0.03688702470426332	0.29808312338734655	0.016090713120305824	0.29808312338734677	3.6110260386089386
Track_405	219	219	3	0	0	0	0	0	1.740000000000002	40.89	42.63	0.044826420693516354	5.886822596080489	4.162769356632668	0.0	0.028191131251271925	0.047227387923376433	0.009154874579167417	0.047227387923376433	0.026921332362505514	79.68453725179036	0.04905256837721334	0.044826420693516354	0.9138445177590296	0.025762310743400175	0.9138445177590322	3.6110260386089386
Track_406	220	220	2	0	0	0	0	0	0.870000000000001	19.14	20.01	0.018565799512469672	7.448861323192743	7.556701746173499	0.0	0.021339999439620286	0.021339999439620286	0.021339999439620286	0.021339999439620286	NaN	59.37918472290039	0.018565799512469672	0.018565799512469672	1.0	0.021339999439620286	1.0	NaN
Track_407	221	221	2	0	0	0	0	0	0.870000000000001	12.18	13.05	0.147768422286326	5.539552506648201	7.815471573633408	0.0	0.1698487612486504	0.1698487612486504	0.1698487612486504	0.1698487612486504	NaN	81.81726455688477	0.147768422286326	0.147768422286326	1.0	0.1698487612486504	1.0	NaN
Track_408	222	222	2	0	0	0	0	0	0.8700000000000045	41.76	42.63	0.029278805650241792	7.281950695905909	2.607011693326311	0.0	0.033653799597978894	0.033653799597978894	0.033653799597978894	0.033653799597978894	NaN	52.75730323791504	0.029278805650241792	0.029278805650241792	1.0	0.033653799597978894	1.0	NaN
Track_409	223	223	2	0	0	0	0	0	0.8700000000000045	41.76	42.63	0.09532803439642872	7.504704681267863	3.954775518263018	0.0	0.10957245332922784	0.10957245332922784	0.10957245332922784	0.10957245332922784	NaN	81.2927474975586	0.09532803439642872	0.09532803439642872	1.0	0.10957245332922784	1.0	NaN
Track_410	224	224	2	0	0	0	0	0	0.8700000000000045	41.76	42.63	0.04969505679282312	2.209914016954488	5.2495832211592734	0.0	0.05712075493427915	0.05712075493427915	0.05712075493427915	0.05712075493427915	NaN	88.26344299316406	0.04969505679282312	0.04969505679282312	1.0	0.05712075493427915	1.0	NaN
Track_411	225	225	2	0	0	0	0	0	0.8700000000000045	41.76	42.63	0.14998635546870198	5.332452617586626	5.883741424898531	0.0	0.1723981097341393	0.1723981097341393	0.1723981097341393	0.1723981097341393	NaN	97.34746170043945	0.14998635546870198	0.14998635546870198	1.0	0.1723981097341393	1.0	NaN
Track_412	226	226	3	0	0	0	0	0	1.740000000000002	38.28	40.02	0.07986796191531731	7.826399510186968	7.588321294728073	0.0	0.12365234327647374	0.1564930145285267	0.09081167202442078	0.1564930145285267	0.04644372268208951	69.11955388387044	0.21515507730106434	0.13614892263981784	0.37121114182938325	0.04590112753753863	0.37121114182938286	2.984906859318741
Track_413	227	227	2	0	0	0	0	0	0.8699999999999992	13.05	13.92	0.06272683030429418	6.031142481357497	7.027730250769048	0.0	0.07209980494746464	0.07209980494746464	0.07209980494746464	0.07209980494746464	NaN	69.28265380859375	0.06272683030429418	0.06272683030429418	1.0	0.07209980494746464	1.0	NaN
Track_414	228	228	2	0	0	0	0	0	0.8699999999999992	13.05	13.92	0.1325115900646691	6.330420766428311	3.9080484391902255	0.0	0.15231217248812554	0.15231217248812554	0.15231217248812554	0.15231217248812554	NaN	99.07439804077148	0.1325115900646691	0.1325115900646691	1.0	0.15231217248812554	1.0	NaN
Track_415	229	229	2	0	0	0	0	0	0.8699999999999974	36.54	37.41	0.0021758009642197465	6.780624785663416	2.4502625747023865	0.0	0.0025009206485284517	0.0025009206485284517	0.0025009206485284517	0.0025009206485284517	NaN	58.31720733642578	0.0021758009642197465	0.0021758009642197465	1.0	0.0025009206485284517	1.0	NaN
Track_416	230	230	2	0	0	0	0	0	0.870000000000001	30.45	31.32	0.04565810545890378	3.105053323343609	7.217609721951874	0.0	0.052480580987245666	0.052480580987245666	0.052480580987245666	0.052480580987245666	NaN	72.16000747680664	0.04565810545890378	0.04565810545890378	1.0	0.052480580987245666	1.0	NaN
Track_417	231	231	2	0	0	0	0	0	0.870000000000001	30.45	31.32	0.19996642598545442	5.0501321505395405	9.112577649451474	0.0	0.22984646664994735	0.22984646664994735	0.22984646664994735	0.22984646664994735	NaN	57.64608192443848	0.19996642598545442	0.19996642598545442	1.0	0.22984646664994735	1.0	NaN
Track_418	232	232	2	0	0	0	0	0	0.870000000000001	30.45	31.32	0.19280170232418792	7.291599300619843	2.6193567448823343	0.0	0.22161115209676746	0.22161115209676746	0.22161115209676746	0.22161115209676746	NaN	59.24331283569336	0.19280170232418792	0.19280170232418792	1.0	0.22161115209676746	1.0	NaN
Track_419	233	233	2	0	0	0	0	0	0.870000000000001	30.45	31.32	0.09815924217064269	6.4430787905228275	4.11797663656232	0.0	0.11282671513866963	0.11282671513866963	0.11282671513866963	0.11282671513866963	NaN	76.61877822875977	0.09815924217064269	0.09815924217064269	1.0	0.11282671513866963	1.0	NaN
Track_420	234	234	2	0	0	0	0	0	0.870000000000001	29.58	30.45	0.08180226544438811	6.030680821004257	8.849121176984475	0.0	0.0940255924648138	0.0940255924648138	0.0940255924648138	0.0940255924648138	NaN	88.75994110107422	0.08180226544438811	0.08180226544438811	1.0	0.0940255924648138	1.0	NaN
Track_421	235	235	2	0	0	0	0	0	0.870000000000001	29.58	30.45	0.047346156817054	5.798612445378075	4.062418097212534	0.0	0.05442086990465971	0.05442086990465971	0.05442086990465971	0.05442086990465971	NaN	67.26829528808594	0.047346156817054	0.047346156817054	1.0	0.05442086990465971	1.0	NaN
Track_422	236	236	2	0	0	0	0	0	0.870000000000001	29.58	30.45	0.12199057782543159	7.375339114510124	4.902022000180381	0.0	0.1402190549717603	0.1402190549717603	0.1402190549717603	0.1402190549717603	NaN	65.74535369873047	0.12199057782543159	0.12199057782543159	1.0	0.1402190549717603	1.0	NaN
