# Supplementary material for: DeepBacs for multi-task bacterial image analysis using open-source deep learning approaches
Source: Commun Biol. 2022 Jul 9;5:688. doi: 10.1038/s42003-022-03634-z (PMC9271087; doi:10.1038/s42003-022-03634-z)
Supplement: Supplementary file 15 — Supplementary Data 1 [file 42003_2022_3634_MOESM15_ESM.zip › Figure_4/Figure_4e/Tracking/TrackMate_files/fast_1_PureDenoise_10cyc_3fr_trackmate.xml]

<?xml version="1.0" encoding="UTF-8"?>
<TrackMate version="7.0.7">
  <Log>Session log saved in the file:&#xD;
--------------------&#xD;
TrackMate v7.0.7 started on:&#xD;&#xD;
Wed, 30 Mar 2022 14:20:02&#xD;&#xD;
Please note that TrackMate is available through Fiji, and is based on a publication. If you use it successfully for your research please be so kind to cite our work:&#xD;&#xD;
Ershov D, Phan M-S, Pylvänäinen JW, Rigaud SU, et al. 'Bringing TrackMate in the era of machine-learning and deep-learning.'bioRxiv. 2021; doi:10.1101/2021.09.03.458852&#xD;&#xD;
https://doi.org/10.1101/2021.09.03.458852&#xD;&#xD;
and / or:&#xD;&#xD;
Tinevez, JY.; Perry, N. &amp; Schindelin, J. et al. (2017), 'TrackMate: An open and extensible platform for single-particle tracking.', Methods 115: 80-90, PMID 27713081.&#xD;&#xD;
https://www.sciencedirect.com/science/article/pii/S1046202316303346&#xD;&#xD;
&#xD;&#xD;
Numerical feature analyzers:&#xD;&#xD;
Spot feature analyzers:&#xD;&#xD;
 - Manual spot color provides: Spot color; is manual.&#xD;&#xD;
 - Spot intensity provides: Mean ch1, Median ch1, Min ch1, Max ch1, Sum ch1, Std ch1.&#xD;&#xD;
 - Spot contrast and SNR provides: Ctrst ch1, SNR ch1.&#xD;&#xD;
Edge feature analyzers:&#xD;&#xD;
 - Directional change provides: &#x1d6fe; rate.&#xD;&#xD;
 - Edge speed provides: Speed, Disp.&#xD;&#xD;
 - Edge target provides: Source ID, Target ID, Cost.&#xD;&#xD;
 - Edge location provides: Edge T, Edge X, Edge Y, Edge Z.&#xD;&#xD;
 - Manual edge color provides: Edge color; is manual.&#xD;&#xD;
Track feature analyzers:&#xD;&#xD;
 - Branching analyzer provides: N spots, N gaps, N splits, N merges, N complex, Lgst gap.&#xD;&#xD;
 - Track duration provides: Duration, Track start, Track stop, Track disp.&#xD;&#xD;
 - Track index provides: Index, ID.&#xD;&#xD;
 - Track location provides: Track X, Track Y, Track Z.&#xD;&#xD;
 - Track speed provides: Mean sp., Max speed, Min speed, Med. speed, Std speed.&#xD;&#xD;
 - Track quality provides: Mean Q.&#xD;&#xD;
 - Track motility analysis provides: Total dist., Max dist., Cfn. ratio, Mn. v. line, Fwd. progr., Mn. &#x1d6fe; rate.&#xD;&#xD;
&#xD;&#xD;
Image region of interest:&#xD;&#xD;
Image data:&#xD;&#xD;
For the image named: fast_1_PureDenoise_10cyc_3fr.tif.&#xD;&#xD;
Matching file fast_1_PureDenoise_10cyc_3fr.tif in folder: V:\Holden-Seamus\MreB_denoising-20220330T094105Z-001\MreB_denoising\TIME_SERIES_TrackMate\&#xD;&#xD;
Geometry:&#xD;&#xD;
  X =    0 -  255, dx = 0.0451563&#xD;&#xD;
  Y =    0 -  255, dy = 0.0451563&#xD;&#xD;
  Z =    0 -    0, dz = 0.0451563&#xD;&#xD;
  T =    0 -   49, dt = 0.870000&#xD;&#xD;
&#xD;&#xD;
Configured detector LoG detector with settings:&#xD;&#xD;
  - target channel: 1&#xD;&#xD;
  - threshold: 50.0&#xD;&#xD;
  - do median filtering: true&#xD;&#xD;
  - radius: 0.25&#xD;&#xD;
  - do subpixel localization: true&#xD;&#xD;
&#xD;&#xD;
Starting detection process using 16 threads.&#xD;&#xD;
Detection processes 16 frames simultaneously and allocates 1 thread per frame.&#xD;&#xD;
Found 1948 spots.&#xD;&#xD;
Detection done in 0.3 s.&#xD;&#xD;
&#xD;&#xD;
Computing spot quality histogram...&#xD;&#xD;
Initial thresholding with a quality threshold above 0.0 ...&#xD;&#xD;
Starting initial filtering process.&#xD;&#xD;
Retained 1948 spots out of 1948.&#xD;&#xD;
&#xD;&#xD;
Calculating spot features...&#xD;&#xD;
Calculating features done in 0.1 s.&#xD;&#xD;
&#xD;&#xD;
Performing spot filtering on the following features:&#xD;&#xD;
No feature threshold set, kept the 1948 spots.&#xD;&#xD;
&#xD;&#xD;
Configured tracker Simple LAP tracker with settings:&#xD;&#xD;
  - max frame gap: 2&#xD;&#xD;
  - alternative linking cost factor: 1.05&#xD;&#xD;
  - linking feature penalties: &#xD;&#xD;
  - linking max distance: 0.2&#xD;&#xD;
  - gap closing max distance: 0.2&#xD;&#xD;
  - merging feature penalties: &#xD;&#xD;
  - splitting max distance: 15.0&#xD;&#xD;
  - blocking value: Infinity&#xD;&#xD;
  - allow gap closing: true&#xD;&#xD;
  - allow track splitting: false&#xD;&#xD;
  - allow track merging: false&#xD;&#xD;
  - merging max distance: 15.0&#xD;&#xD;
  - splitting feature penalties: &#xD;&#xD;
  - cutoff percentile: 0.9&#xD;&#xD;
  - gap closing feature penalties: &#xD;&#xD;
&#xD;&#xD;
Starting tracking process.&#xD;&#xD;
Tracking done in 0.0 s.&#xD;&#xD;
Found 107 tracks.&#xD;&#xD;
  - avg size: 18.1 spots.&#xD;&#xD;
  - min size: 2 spots.&#xD;&#xD;
  - max size: 50 spots.&#xD;&#xD;
&#xD;&#xD;
Calculating features done in 0.1 s.&#xD;&#xD;
&#xD;&#xD;
Performing track filtering on the following features:&#xD;&#xD;
No feature threshold set, kept the 107 tracks.&#xD;&#xD;
Capturing TrackMate overlay from frame 1 to 50.&#xD;&#xD;
 done.&#xD;&#xD;
Saving data...&#xD;&#xD;
Computing edge features:&#xD;&#xD;
  - Directional change in 11 ms.&#xD;&#xD;
  - Edge speed in 7 ms.&#xD;&#xD;
  - Edge target in 8 ms.&#xD;&#xD;
  - Edge location in 9 ms.&#xD;&#xD;
Computation done in 35 ms.&#xD;&#xD;
Computing track features:&#xD;&#xD;
  - Branching analyzer in 5 ms.&#xD;&#xD;
  - Track duration in 7 ms.&#xD;&#xD;
  - Track index in 0 ms.&#xD;&#xD;
  - Track location in 7 ms.&#xD;&#xD;
  - Track speed in 8 ms.&#xD;&#xD;
  - Track quality in 10 ms.&#xD;&#xD;
  - Track motility analysis in 11 ms.&#xD;&#xD;
Computation done in 50 ms.&#xD;
--------------------&#xD;
File loaded on Wed, 30 Mar 2022 14:29:45&#xD;
&#xD;
Performing track filtering on the following features:&#xD;
No feature threshold set, kept the 107 tracks.&#xD;
&#xD;
Configured tracker Simple LAP tracker with settings:&#xD;
  - max frame gap: 0&#xD;
  - alternative linking cost factor: 1.05&#xD;
  - linking feature penalties: &#xD;
  - linking max distance: 0.2&#xD;
  - gap closing max distance: 0.2&#xD;
  - merging feature penalties: &#xD;
  - splitting max distance: 15.0&#xD;
  - blocking value: Infinity&#xD;
  - allow gap closing: true&#xD;
  - allow track splitting: false&#xD;
  - allow track merging: false&#xD;
  - merging max distance: 15.0&#xD;
  - splitting feature penalties: &#xD;
  - cutoff percentile: 0.9&#xD;
  - gap closing feature penalties: &#xD;
&#xD;
Starting tracking process.&#xD;
Tracking done in 0.0 s.&#xD;
Found 119 tracks.&#xD;
  - avg size: 16.2 spots.&#xD;
  - min size: 2 spots.&#xD;
  - max size: 50 spots.&#xD;
&#xD;
Calculating features done in 0.1 s.&#xD;
&#xD;
Performing track filtering on the following features:&#xD;
No feature threshold set, kept the 119 tracks.&#xD;
Saving data...&#xD;
Computing edge features:&#xD;
  - Directional change in 10 ms.&#xD;
  - Edge speed in 12 ms.&#xD;
  - Edge target in 12 ms.&#xD;
  - Edge location in 12 ms.&#xD;
Computation done in 46 ms.&#xD;
Computing track features:&#xD;
  - Branching analyzer in 5 ms.&#xD;
  - Track duration in 6 ms.&#xD;
  - Track index in 0 ms.&#xD;
  - Track location in 5 ms.&#xD;
  - Track speed in 8 ms.&#xD;
  - Track quality in 6 ms.&#xD;
  - Track motility analysis in 6 ms.&#xD;
Computation done in 37 ms.</Log>
  <Model spatialunits="µm" timeunits="sec">
    <FeatureDeclarations>
      <SpotFeatures>
        <Feature feature="QUALITY" name="Quality" shortname="Quality" dimension="QUALITY" isint="false" />
        <Feature feature="POSITION_X" name="X" shortname="X" dimension="POSITION" isint="false" />
        <Feature feature="POSITION_Y" name="Y" shortname="Y" dimension="POSITION" isint="false" />
        <Feature feature="POSITION_Z" name="Z" shortname="Z" dimension="POSITION" isint="false" />
        <Feature feature="POSITION_T" name="T" shortname="T" dimension="TIME" isint="false" />
        <Feature feature="FRAME" name="Frame" shortname="Frame" dimension="NONE" isint="true" />
        <Feature feature="RADIUS" name="Radius" shortname="R" dimension="LENGTH" isint="false" />
        <Feature feature="VISIBILITY" name="Visibility" shortname="Visibility" dimension="NONE" isint="true" />
        <Feature feature="MANUAL_SPOT_COLOR" name="Manual spot color" shortname="Spot color" dimension="NONE" isint="true" />
        <Feature feature="MEAN_INTENSITY_CH1" name="Mean intensity ch1" shortname="Mean ch1" dimension="INTENSITY" isint="false" />
        <Feature feature="MEDIAN_INTENSITY_CH1" name="Median intensity ch1" shortname="Median ch1" dimension="INTENSITY" isint="false" />
        <Feature feature="MIN_INTENSITY_CH1" name="Min intensity ch1" shortname="Min ch1" dimension="INTENSITY" isint="false" />
        <Feature feature="MAX_INTENSITY_CH1" name="Max intensity ch1" shortname="Max ch1" dimension="INTENSITY" isint="false" />
        <Feature feature="TOTAL_INTENSITY_CH1" name="Sum intensity ch1" shortname="Sum ch1" dimension="INTENSITY" isint="false" />
        <Feature feature="STD_INTENSITY_CH1" name="Std intensity ch1" shortname="Std ch1" dimension="INTENSITY" isint="false" />
        <Feature feature="CONTRAST_CH1" name="Contrast ch1" shortname="Ctrst ch1" dimension="NONE" isint="false" />
        <Feature feature="SNR_CH1" name="Signal/Noise ratio ch1" shortname="SNR ch1" dimension="NONE" isint="false" />
      </SpotFeatures>
      <EdgeFeatures>
        <Feature feature="SPOT_SOURCE_ID" name="Source spot ID" shortname="Source ID" dimension="NONE" isint="true" />
        <Feature feature="SPOT_TARGET_ID" name="Target spot ID" shortname="Target ID" dimension="NONE" isint="true" />
        <Feature feature="LINK_COST" name="Edge cost" shortname="Cost" dimension="COST" isint="false" />
        <Feature feature="DIRECTIONAL_CHANGE_RATE" name="Directional change rate" shortname="&#x1d6fe; rate" dimension="ANGLE_RATE" isint="false" />
        <Feature feature="SPEED" name="Speed" shortname="Speed" dimension="VELOCITY" isint="false" />
        <Feature feature="DISPLACEMENT" name="Displacement" shortname="Disp." dimension="LENGTH" isint="false" />
        <Feature feature="EDGE_TIME" name="Edge time" shortname="Edge T" dimension="TIME" isint="false" />
        <Feature feature="EDGE_X_LOCATION" name="Edge X" shortname="Edge X" dimension="POSITION" isint="false" />
        <Feature feature="EDGE_Y_LOCATION" name="Edge Y" shortname="Edge Y" dimension="POSITION" isint="false" />
        <Feature feature="EDGE_Z_LOCATION" name="Edge Z" shortname="Edge Z" dimension="POSITION" isint="false" />
        <Feature feature="MANUAL_EGE_COLOR" name="Manual edge color" shortname="Edge color" dimension="NONE" isint="true" />
      </EdgeFeatures>
      <TrackFeatures>
        <Feature feature="TRACK_INDEX" name="Track index" shortname="Index" dimension="NONE" isint="true" />
        <Feature feature="TRACK_ID" name="Track ID" shortname="ID" dimension="NONE" isint="true" />
        <Feature feature="NUMBER_SPOTS" name="Number of spots in track" shortname="N spots" dimension="NONE" isint="true" />
        <Feature feature="NUMBER_GAPS" name="Number of gaps" shortname="N gaps" dimension="NONE" isint="true" />
        <Feature feature="NUMBER_SPLITS" name="Number of split events" shortname="N splits" dimension="NONE" isint="true" />
        <Feature feature="NUMBER_MERGES" name="Number of merge events" shortname="N merges" dimension="NONE" isint="true" />
        <Feature feature="NUMBER_COMPLEX" name="Number of complex points" shortname="N complex" dimension="NONE" isint="true" />
        <Feature feature="LONGEST_GAP" name="Longest gap" shortname="Lgst gap" dimension="NONE" isint="true" />
        <Feature feature="TRACK_DURATION" name="Track duration" shortname="Duration" dimension="TIME" isint="false" />
        <Feature feature="TRACK_START" name="Track start" shortname="Track start" dimension="TIME" isint="false" />
        <Feature feature="TRACK_STOP" name="Track stop" shortname="Track stop" dimension="TIME" isint="false" />
        <Feature feature="TRACK_DISPLACEMENT" name="Track displacement" shortname="Track disp." dimension="LENGTH" isint="false" />
        <Feature feature="TRACK_X_LOCATION" name="Track mean X" shortname="Track X" dimension="POSITION" isint="false" />
        <Feature feature="TRACK_Y_LOCATION" name="Track mean Y" shortname="Track Y" dimension="POSITION" isint="false" />
        <Feature feature="TRACK_Z_LOCATION" name="Track mean Z" shortname="Track Z" dimension="POSITION" isint="false" />
        <Feature feature="TRACK_MEAN_SPEED" name="Track mean speed" shortname="Mean sp." dimension="VELOCITY" isint="false" />
        <Feature feature="TRACK_MAX_SPEED" name="Track max speed" shortname="Max speed" dimension="VELOCITY" isint="false" />
        <Feature feature="TRACK_MIN_SPEED" name="Track min speed" shortname="Min speed" dimension="VELOCITY" isint="false" />
        <Feature feature="TRACK_MEDIAN_SPEED" name="Track median speed" shortname="Med. speed" dimension="VELOCITY" isint="false" />
        <Feature feature="TRACK_STD_SPEED" name="Track std speed" shortname="Std speed" dimension="VELOCITY" isint="false" />
        <Feature feature="TRACK_MEAN_QUALITY" name="Track mean quality" shortname="Mean Q" dimension="QUALITY" isint="false" />
        <Feature feature="TOTAL_DISTANCE_TRAVELED" name="Total distance traveled" shortname="Total dist." dimension="LENGTH" isint="false" />
        <Feature feature="MAX_DISTANCE_TRAVELED" name="Max distance traveled" shortname="Max dist." dimension="LENGTH" isint="false" />
        <Feature feature="CONFINMENT_RATIO" name="Confinment ratio" shortname="Cfn. ratio" dimension="NONE" isint="false" />
        <Feature feature="MEAN_STRAIGHT_LINE_SPEED" name="Mean straight line speed" shortname="Mn. v. line" dimension="VELOCITY" isint="false" />
        <Feature feature="LINEARITY_OF_FORWARD_PROGRESSION" name="Linearity of forward progression" shortname="Fwd. progr." dimension="NONE" isint="false" />
        <Feature feature="MEAN_DIRECTIONAL_CHANGE_RATE" name="Mean directional change rate" shortname="Mn. &#x1d6fe; rate" dimension="ANGLE_RATE" isint="false" />
      </TrackFeatures>
    </FeatureDeclarations>
    <AllSpots nspots="1948">
      <SpotsInFrame frame="0">
        <Spot ID="17859" name="ID17859" STD_INTENSITY_CH1="422.1753078359721" QUALITY="64.60279846191406" POSITION_T="0.0" MIN_INTENSITY_CH1="169.58033752441406" TOTAL_INTENSITY_CH1="122596.77516174316" CONTRAST_CH1="0.30912350483856454" SNR_CH1="1.0631092853609214" FRAME="0" MEDIAN_INTENSITY_CH1="911.4566650390625" VISIBILITY="1" RADIUS="0.25" POSITION_X="6.024003236832818" POSITION_Y="1.6251251665926005" MEAN_INTENSITY_CH1="950.3625981530481" POSITION_Z="0.0" MAX_INTENSITY_CH1="2093.54833984375" />
        <Spot ID="17860" name="ID17860" STD_INTENSITY_CH1="550.3376321322158" QUALITY="105.03134155273438" POSITION_T="0.0" MIN_INTENSITY_CH1="205.57081604003906" TOTAL_INTENSITY_CH1="147055.76069641113" CONTRAST_CH1="0.39765676047744114" SNR_CH1="1.178693686052995" FRAME="0" MEDIAN_INTENSITY_CH1="1121.4527587890625" VISIBILITY="1" RADIUS="0.25" POSITION_X="5.592344227783135" POSITION_Y="1.864611367289088" MEAN_INTENSITY_CH1="1139.9671371814816" POSITION_Z="0.0" MAX_INTENSITY_CH1="2295.150146484375" />
        <Spot ID="17861" name="ID17861" STD_INTENSITY_CH1="574.5041253585946" QUALITY="106.98696899414062" POSITION_T="0.0" MIN_INTENSITY_CH1="55.16523742675781" TOTAL_INTENSITY_CH1="132420.8042602539" CONTRAST_CH1="0.48954864606815124" SNR_CH1="1.1744770037928252" FRAME="0" MEDIAN_INTENSITY_CH1="975.6563110351562" VISIBILITY="1" RADIUS="0.25" POSITION_X="7.034534072313866" POSITION_Y="2.947833414804003" MEAN_INTENSITY_CH1="1026.5178624825885" POSITION_Z="0.0" MAX_INTENSITY_CH1="2130.90625" />
        <Spot ID="17862" name="ID17862" STD_INTENSITY_CH1="723.6085412039002" QUALITY="127.90318298339844" POSITION_T="0.0" MIN_INTENSITY_CH1="164.69288635253906" TOTAL_INTENSITY_CH1="199754.53872680664" CONTRAST_CH1="0.4508631643969705" SNR_CH1="1.3299997428361805" FRAME="0" MEDIAN_INTENSITY_CH1="1521.829345703125" VISIBILITY="1" RADIUS="0.25" POSITION_X="6.162229677213217" POSITION_Y="2.9869949010243686" MEAN_INTENSITY_CH1="1548.4847963318348" POSITION_Z="0.0" MAX_INTENSITY_CH1="3080.88525390625" />
        <Spot ID="17863" name="ID17863" STD_INTENSITY_CH1="436.9301565061363" QUALITY="75.16812133789062" POSITION_T="0.0" MIN_INTENSITY_CH1="37.09883117675781" TOTAL_INTENSITY_CH1="88846.0848312378" CONTRAST_CH1="0.4696931662881416" SNR_CH1="1.007521044788799" FRAME="0" MEDIAN_INTENSITY_CH1="558.1196899414062" VISIBILITY="1" RADIUS="0.25" POSITION_X="6.302862728147261" POSITION_Y="3.9518478116872653" MEAN_INTENSITY_CH1="688.7293397770371" POSITION_Z="0.0" MAX_INTENSITY_CH1="1800.36376953125" />
        <Spot ID="17864" name="ID17864" STD_INTENSITY_CH1="758.6843840615444" QUALITY="163.95535278320312" POSITION_T="0.0" MIN_INTENSITY_CH1="264.0824890136719" TOTAL_INTENSITY_CH1="210776.64526367188" CONTRAST_CH1="0.43370538741384224" SNR_CH1="1.3029763348187973" FRAME="0" MEDIAN_INTENSITY_CH1="1476.8779296875" VISIBILITY="1" RADIUS="0.25" POSITION_X="8.384772432802977" POSITION_Y="4.047645530187336" MEAN_INTENSITY_CH1="1633.9274826641233" POSITION_Z="0.0" MAX_INTENSITY_CH1="3249.4443359375" />
        <Spot ID="17865" name="ID17865" STD_INTENSITY_CH1="1100.7334044881482" QUALITY="240.33908081054688" POSITION_T="0.0" MIN_INTENSITY_CH1="453.60272216796875" TOTAL_INTENSITY_CH1="256846.8031616211" CONTRAST_CH1="0.6540339618010289" SNR_CH1="1.4305010516671945" FRAME="0" MEDIAN_INTENSITY_CH1="1721.29248046875" VISIBILITY="1" RADIUS="0.25" POSITION_X="7.270788518051195" POSITION_Y="4.149350946992944" MEAN_INTENSITY_CH1="1991.0604896249697" POSITION_Z="0.0" MAX_INTENSITY_CH1="5161.09326171875" />
        <Spot ID="17866" name="ID17866" STD_INTENSITY_CH1="528.1813996583398" QUALITY="73.21473693847656" POSITION_T="0.0" MIN_INTENSITY_CH1="234.4905242919922" TOTAL_INTENSITY_CH1="145933.30000305176" CONTRAST_CH1="0.17148164819498904" SNR_CH1="0.6270378327914004" FRAME="0" MEDIAN_INTENSITY_CH1="1083.140380859375" VISIBILITY="1" RADIUS="0.25" POSITION_X="8.599016471360168" POSITION_Y="4.49837814848115" MEAN_INTENSITY_CH1="1131.2658914965252" POSITION_Z="0.0" MAX_INTENSITY_CH1="2681.235107421875" />
        <Spot ID="17867" name="ID17867" STD_INTENSITY_CH1="397.8207120599783" QUALITY="63.22999954223633" POSITION_T="0.0" MIN_INTENSITY_CH1="177.48709106445312" TOTAL_INTENSITY_CH1="94692.26414489746" CONTRAST_CH1="0.3575944821808908" SNR_CH1="0.9720489613390795" FRAME="0" MEDIAN_INTENSITY_CH1="629.6509399414062" VISIBILITY="1" RADIUS="0.25" POSITION_X="6.061892616765101" POSITION_Y="4.604403315927879" MEAN_INTENSITY_CH1="734.048559262771" POSITION_Z="0.0" MAX_INTENSITY_CH1="2223.832763671875" />
        <Spot ID="17868" name="ID17868" STD_INTENSITY_CH1="459.8445066751488" QUALITY="76.95022583007812" POSITION_T="0.0" MIN_INTENSITY_CH1="184.7174530029297" TOTAL_INTENSITY_CH1="109795.61016845703" CONTRAST_CH1="0.33057798873672745" SNR_CH1="0.9197035385735746" FRAME="0" MEDIAN_INTENSITY_CH1="848.5942993164062" VISIBILITY="1" RADIUS="0.25" POSITION_X="7.262906878934219" POSITION_Y="4.9828156477458965" MEAN_INTENSITY_CH1="851.1287609957909" POSITION_Z="0.0" MAX_INTENSITY_CH1="2021.928466796875" />
        <Spot ID="17869" name="ID17869" STD_INTENSITY_CH1="1246.3600525428074" QUALITY="189.65492248535156" POSITION_T="0.0" MIN_INTENSITY_CH1="69.4247817993164" TOTAL_INTENSITY_CH1="238584.374168396" CONTRAST_CH1="0.41934710806407166" SNR_CH1="0.8768469511474213" FRAME="0" MEDIAN_INTENSITY_CH1="1488.2916259765625" VISIBILITY="1" RADIUS="0.25" POSITION_X="8.28695487222233" POSITION_Y="5.062744561391898" MEAN_INTENSITY_CH1="1849.4912726232249" POSITION_Z="0.0" MAX_INTENSITY_CH1="4994.08056640625" />
        <Spot ID="17870" name="ID17870" STD_INTENSITY_CH1="371.1199786549596" QUALITY="62.63787841796875" POSITION_T="0.0" MIN_INTENSITY_CH1="36.704505920410156" TOTAL_INTENSITY_CH1="86015.65014648438" CONTRAST_CH1="0.33826859579391194" SNR_CH1="0.9082843284242839" FRAME="0" MEDIAN_INTENSITY_CH1="555.1659545898438" VISIBILITY="1" RADIUS="0.25" POSITION_X="3.822920707247008" POSITION_Y="5.084885118320979" MEAN_INTENSITY_CH1="666.7879856316619" POSITION_Z="0.0" MAX_INTENSITY_CH1="1527.078125" />
        <Spot ID="17871" name="ID17871" STD_INTENSITY_CH1="516.7675014277196" QUALITY="90.08984375" POSITION_T="0.0" MIN_INTENSITY_CH1="116.38999938964844" TOTAL_INTENSITY_CH1="112469.67311096191" CONTRAST_CH1="0.4159029998992222" SNR_CH1="0.9911492927826036" FRAME="0" MEDIAN_INTENSITY_CH1="700.9141235351562" VISIBILITY="1" RADIUS="0.25" POSITION_X="6.088522771763999" POSITION_Y="5.115894141316061" MEAN_INTENSITY_CH1="871.857931092728" POSITION_Z="0.0" MAX_INTENSITY_CH1="2318.42626953125" />
        <Spot ID="17872" name="ID17872" STD_INTENSITY_CH1="512.7799462994803" QUALITY="86.5346450805664" POSITION_T="0.0" MIN_INTENSITY_CH1="271.7159118652344" TOTAL_INTENSITY_CH1="134423.67874145508" CONTRAST_CH1="0.26518056558290287" SNR_CH1="0.8518717371353635" FRAME="0" MEDIAN_INTENSITY_CH1="948.1409301757812" VISIBILITY="1" RADIUS="0.25" POSITION_X="2.6810357923748507" POSITION_Y="5.175292640898203" MEAN_INTENSITY_CH1="1042.0440212515896" POSITION_Z="0.0" MAX_INTENSITY_CH1="2363.846435546875" />
        <Spot ID="17873" name="ID17873" STD_INTENSITY_CH1="680.7586924862837" QUALITY="101.77149963378906" POSITION_T="0.0" MIN_INTENSITY_CH1="258.37335205078125" TOTAL_INTENSITY_CH1="129989.2162475586" CONTRAST_CH1="0.3716059747885531" SNR_CH1="0.8020616197218388" FRAME="0" MEDIAN_INTENSITY_CH1="791.7841186523438" VISIBILITY="1" RADIUS="0.25" POSITION_X="4.6008955763063675" POSITION_Y="5.229194664754066" MEAN_INTENSITY_CH1="1007.6683430043305" POSITION_Z="0.0" MAX_INTENSITY_CH1="3294.538818359375" />
        <Spot ID="17874" name="ID17874" STD_INTENSITY_CH1="538.7114570224772" QUALITY="93.26402282714844" POSITION_T="0.0" MIN_INTENSITY_CH1="65.73814392089844" TOTAL_INTENSITY_CH1="105530.318359375" CONTRAST_CH1="0.48420909075305363" SNR_CH1="0.9908300585578655" FRAME="0" MEDIAN_INTENSITY_CH1="738.008544921875" VISIBILITY="1" RADIUS="0.25" POSITION_X="2.145444505771541" POSITION_Y="5.406917712668489" MEAN_INTENSITY_CH1="818.064483406008" POSITION_Z="0.0" MAX_INTENSITY_CH1="2226.91455078125" />
        <Spot ID="17875" name="ID17875" STD_INTENSITY_CH1="458.10997115677986" QUALITY="57.59754180908203" POSITION_T="0.0" MIN_INTENSITY_CH1="106.46566772460938" TOTAL_INTENSITY_CH1="100032.52770996094" CONTRAST_CH1="0.2001017737653568" SNR_CH1="0.5644749119620992" FRAME="0" MEDIAN_INTENSITY_CH1="656.8743286132812" VISIBILITY="1" RADIUS="0.25" POSITION_X="5.072187525800627" POSITION_Y="5.648535226835736" MEAN_INTENSITY_CH1="775.4459512400074" POSITION_Z="0.0" MAX_INTENSITY_CH1="2033.695556640625" />
        <Spot ID="17876" name="ID17876" STD_INTENSITY_CH1="726.0687341318013" QUALITY="94.28218078613281" POSITION_T="0.0" MIN_INTENSITY_CH1="60.032474517822266" TOTAL_INTENSITY_CH1="129218.91914749146" CONTRAST_CH1="0.28170776058050484" SNR_CH1="0.6064548186161883" FRAME="0" MEDIAN_INTENSITY_CH1="817.80712890625" VISIBILITY="1" RADIUS="0.25" POSITION_X="2.751924057022353" POSITION_Y="5.6721486260108955" MEAN_INTENSITY_CH1="1001.6970476549725" POSITION_Z="0.0" MAX_INTENSITY_CH1="2956.2451171875" />
        <Spot ID="17877" name="ID17877" STD_INTENSITY_CH1="628.7108377268733" QUALITY="113.22774505615234" POSITION_T="0.0" MIN_INTENSITY_CH1="177.13392639160156" TOTAL_INTENSITY_CH1="140155.21235656738" CONTRAST_CH1="0.4049879713511607" SNR_CH1="0.9962494865109008" FRAME="0" MEDIAN_INTENSITY_CH1="963.9104614257812" VISIBILITY="1" RADIUS="0.25" POSITION_X="6.324905748796295" POSITION_Y="5.741299840350072" MEAN_INTENSITY_CH1="1086.4745143919952" POSITION_Z="0.0" MAX_INTENSITY_CH1="2539.418212890625" />
        <Spot ID="17878" name="ID17878" STD_INTENSITY_CH1="827.0948024297753" QUALITY="169.7432403564453" POSITION_T="0.0" MIN_INTENSITY_CH1="209.19503784179688" TOTAL_INTENSITY_CH1="192552.14166259766" CONTRAST_CH1="0.574435525732742" SNR_CH1="1.3168907807700325" FRAME="0" MEDIAN_INTENSITY_CH1="1366.604248046875" VISIBILITY="1" RADIUS="0.25" POSITION_X="4.050656557569162" POSITION_Y="5.805974684824187" MEAN_INTENSITY_CH1="1492.6522609503695" POSITION_Z="0.0" MAX_INTENSITY_CH1="3575.598876953125" />
        <Spot ID="17879" name="ID17879" STD_INTENSITY_CH1="506.37069064977237" QUALITY="50.66566848754883" POSITION_T="0.0" MIN_INTENSITY_CH1="114.0943374633789" TOTAL_INTENSITY_CH1="109811.18349456787" CONTRAST_CH1="0.12658502793983867" SNR_CH1="0.377778000680033" FRAME="0" MEDIAN_INTENSITY_CH1="698.51513671875" VISIBILITY="1" RADIUS="0.25" POSITION_X="5.343362411450026" POSITION_Y="5.860255405341299" MEAN_INTENSITY_CH1="851.2494844540146" POSITION_Z="0.0" MAX_INTENSITY_CH1="2410.707275390625" />
        <Spot ID="17880" name="ID17880" STD_INTENSITY_CH1="411.5566481089371" QUALITY="65.40422058105469" POSITION_T="0.0" MIN_INTENSITY_CH1="229.41635131835938" TOTAL_INTENSITY_CH1="111339.99096679688" CONTRAST_CH1="0.35418655965345697" SNR_CH1="1.0970222181072289" FRAME="0" MEDIAN_INTENSITY_CH1="863.626953125" VISIBILITY="1" RADIUS="0.25" POSITION_X="7.359722468090084" POSITION_Y="6.011450719940319" MEAN_INTENSITY_CH1="863.1007051689676" POSITION_Z="0.0" MAX_INTENSITY_CH1="2477.81591796875" />
        <Spot ID="17881" name="ID17881" STD_INTENSITY_CH1="1130.3246423262265" QUALITY="190.83872985839844" POSITION_T="0.0" MIN_INTENSITY_CH1="280.9077453613281" TOTAL_INTENSITY_CH1="242386.69201660156" CONTRAST_CH1="0.43487345492597446" SNR_CH1="1.0076162405038154" FRAME="0" MEDIAN_INTENSITY_CH1="1678.15966796875" VISIBILITY="1" RADIUS="0.25" POSITION_X="5.481059533725123" POSITION_Y="6.418496840344756" MEAN_INTENSITY_CH1="1878.9666047798567" POSITION_Z="0.0" MAX_INTENSITY_CH1="4754.291015625" />
        <Spot ID="17882" name="ID17882" STD_INTENSITY_CH1="500.97255612105215" QUALITY="73.18901062011719" POSITION_T="0.0" MIN_INTENSITY_CH1="176.2192840576172" TOTAL_INTENSITY_CH1="127060.53840637207" CONTRAST_CH1="0.3639381294495015" SNR_CH1="1.0492281393450706" FRAME="0" MEDIAN_INTENSITY_CH1="899.4478759765625" VISIBILITY="1" RADIUS="0.25" POSITION_X="2.8263662475870626" POSITION_Y="6.548629074662769" MEAN_INTENSITY_CH1="984.965414002884" POSITION_Z="0.0" MAX_INTENSITY_CH1="2273.43408203125" />
        <Spot ID="17883" name="ID17883" STD_INTENSITY_CH1="508.3257853186689" QUALITY="68.75021362304688" POSITION_T="0.0" MIN_INTENSITY_CH1="61.13198471069336" TOTAL_INTENSITY_CH1="93243.59265899658" CONTRAST_CH1="0.2585601557643862" SNR_CH1="0.5842581319523928" FRAME="0" MEDIAN_INTENSITY_CH1="595.5198974609375" VISIBILITY="1" RADIUS="0.25" POSITION_X="4.067054645832927" POSITION_Y="6.7430801082449054" MEAN_INTENSITY_CH1="722.8185477441593" POSITION_Z="0.0" MAX_INTENSITY_CH1="2205.851806640625" />
        <Spot ID="17884" name="ID17884" STD_INTENSITY_CH1="770.1741891944711" QUALITY="112.77503967285156" POSITION_T="0.0" MIN_INTENSITY_CH1="101.70893096923828" TOTAL_INTENSITY_CH1="147558.12734222412" CONTRAST_CH1="0.3426939698016753" SNR_CH1="0.7581303523095558" FRAME="0" MEDIAN_INTENSITY_CH1="967.3006591796875" VISIBILITY="1" RADIUS="0.25" POSITION_X="3.530600182314971" POSITION_Y="6.86778841223944" MEAN_INTENSITY_CH1="1143.8614522653036" POSITION_Z="0.0" MAX_INTENSITY_CH1="3026.291748046875" />
        <Spot ID="17885" name="ID17885" STD_INTENSITY_CH1="531.5177016249371" QUALITY="78.73493957519531" POSITION_T="0.0" MIN_INTENSITY_CH1="160.4156951904297" TOTAL_INTENSITY_CH1="157635.79768371582" CONTRAST_CH1="0.2585980422694389" SNR_CH1="0.944747131903737" FRAME="0" MEDIAN_INTENSITY_CH1="1223.8529052734375" VISIBILITY="1" RADIUS="0.25" POSITION_X="7.616221630170183" POSITION_Y="6.9663992733658215" MEAN_INTENSITY_CH1="1221.982927780743" POSITION_Z="0.0" MAX_INTENSITY_CH1="2795.578125" />
        <Spot ID="17886" name="ID17886" STD_INTENSITY_CH1="981.3239263376565" QUALITY="143.70718383789062" POSITION_T="0.0" MIN_INTENSITY_CH1="160.0657501220703" TOTAL_INTENSITY_CH1="178389.63731384277" CONTRAST_CH1="0.3498991147949516" SNR_CH1="0.7305316752068604" FRAME="0" MEDIAN_INTENSITY_CH1="1086.676513671875" VISIBILITY="1" RADIUS="0.25" POSITION_X="7.9111972693080945" POSITION_Y="7.246061588921745" MEAN_INTENSITY_CH1="1382.8654055336651" POSITION_Z="0.0" MAX_INTENSITY_CH1="4097.21728515625" />
        <Spot ID="17887" name="ID17887" STD_INTENSITY_CH1="544.7373576507662" QUALITY="103.0893783569336" POSITION_T="0.0" MIN_INTENSITY_CH1="212.50314331054688" TOTAL_INTENSITY_CH1="152252.6478881836" CONTRAST_CH1="0.3751663659574433" SNR_CH1="1.1821882394416026" FRAME="0" MEDIAN_INTENSITY_CH1="1144.8043212890625" VISIBILITY="1" RADIUS="0.25" POSITION_X="6.409458453068951" POSITION_Y="7.280747284655871" MEAN_INTENSITY_CH1="1180.253084404524" POSITION_Z="0.0" MAX_INTENSITY_CH1="2392.12158203125" />
        <Spot ID="17888" name="ID17888" STD_INTENSITY_CH1="410.9675240313328" QUALITY="61.2869873046875" POSITION_T="0.0" MIN_INTENSITY_CH1="51.1230354309082" TOTAL_INTENSITY_CH1="95285.07173538208" CONTRAST_CH1="0.2905939651443757" SNR_CH1="0.8093839864135104" FRAME="0" MEDIAN_INTENSITY_CH1="671.340087890625" VISIBILITY="1" RADIUS="0.25" POSITION_X="3.9584726507421144" POSITION_Y="7.589223231993872" MEAN_INTENSITY_CH1="738.6439669409466" POSITION_Z="0.0" MAX_INTENSITY_CH1="1851.7911376953125" />
        <Spot ID="17889" name="ID17889" STD_INTENSITY_CH1="401.5958918057145" QUALITY="72.34188079833984" POSITION_T="0.0" MIN_INTENSITY_CH1="108.24185180664062" TOTAL_INTENSITY_CH1="96467.62864685059" CONTRAST_CH1="0.391131957435423" SNR_CH1="1.047098652651391" FRAME="0" MEDIAN_INTENSITY_CH1="701.9305419921875" VISIBILITY="1" RADIUS="0.25" POSITION_X="3.3675670851557666" POSITION_Y="7.687102876967747" MEAN_INTENSITY_CH1="747.8110747817877" POSITION_Z="0.0" MAX_INTENSITY_CH1="1771.179443359375" />
        <Spot ID="17890" name="ID17890" STD_INTENSITY_CH1="564.2483068486598" QUALITY="59.09446716308594" POSITION_T="0.0" MIN_INTENSITY_CH1="238.9554443359375" TOTAL_INTENSITY_CH1="135708.76194763184" CONTRAST_CH1="0.1010849990772848" SNR_CH1="0.34232906572408284" FRAME="0" MEDIAN_INTENSITY_CH1="938.2500610351562" VISIBILITY="1" RADIUS="0.25" POSITION_X="6.743306288394201" POSITION_Y="7.656487623535297" MEAN_INTENSITY_CH1="1052.0059065707892" POSITION_Z="0.0" MAX_INTENSITY_CH1="2535.560302734375" />
        <Spot ID="17891" name="ID17891" STD_INTENSITY_CH1="619.2211499373049" QUALITY="113.3067855834961" POSITION_T="0.0" MIN_INTENSITY_CH1="163.06387329101562" TOTAL_INTENSITY_CH1="130354.40600585938" CONTRAST_CH1="0.5308558264288631" SNR_CH1="1.1317813044287277" FRAME="0" MEDIAN_INTENSITY_CH1="911.7442626953125" VISIBILITY="1" RADIUS="0.25" POSITION_X="5.51250732808514" POSITION_Y="7.866548132040271" MEAN_INTENSITY_CH1="1010.4992713632511" POSITION_Z="0.0" MAX_INTENSITY_CH1="2613.2421875" />
        <Spot ID="17892" name="ID17892" STD_INTENSITY_CH1="414.83789267854786" QUALITY="67.28820037841797" POSITION_T="0.0" MIN_INTENSITY_CH1="169.41383361816406" TOTAL_INTENSITY_CH1="114523.6314239502" CONTRAST_CH1="0.2944948209631957" SNR_CH1="0.9737205167400665" FRAME="0" MEDIAN_INTENSITY_CH1="797.8305053710938" VISIBILITY="1" RADIUS="0.25" POSITION_X="4.653426276436568" POSITION_Y="8.185227607583816" MEAN_INTENSITY_CH1="887.7800885577535" POSITION_Z="0.0" MAX_INTENSITY_CH1="1999.9271240234375" />
        <Spot ID="17893" name="ID17893" STD_INTENSITY_CH1="583.0868790422815" QUALITY="78.43246459960938" POSITION_T="0.0" MIN_INTENSITY_CH1="225.5933074951172" TOTAL_INTENSITY_CH1="122905.07316589355" CONTRAST_CH1="0.20617523657636538" SNR_CH1="0.5586025577011152" FRAME="0" MEDIAN_INTENSITY_CH1="792.8883666992188" VISIBILITY="1" RADIUS="0.25" POSITION_X="6.761443157954698" POSITION_Y="8.222035788973365" MEAN_INTENSITY_CH1="952.7525051619659" POSITION_Z="0.0" MAX_INTENSITY_CH1="2619.8037109375" />
        <Spot ID="17894" name="ID17894" STD_INTENSITY_CH1="795.347730837884" QUALITY="180.92408752441406" POSITION_T="0.0" MIN_INTENSITY_CH1="366.2043762207031" TOTAL_INTENSITY_CH1="244608.50787353516" CONTRAST_CH1="0.4749001080457458" SNR_CH1="1.535304272116456" FRAME="0" MEDIAN_INTENSITY_CH1="1853.053955078125" VISIBILITY="1" RADIUS="0.25" POSITION_X="4.899125765856475" POSITION_Y="8.840980011553205" MEAN_INTENSITY_CH1="1896.1899835157765" POSITION_Z="0.0" MAX_INTENSITY_CH1="4057.390869140625" />
        <Spot ID="17895" name="ID17895" STD_INTENSITY_CH1="700.194932015747" QUALITY="134.74766540527344" POSITION_T="0.0" MIN_INTENSITY_CH1="370.40106201171875" TOTAL_INTENSITY_CH1="206015.50454711914" CONTRAST_CH1="0.3624418690117502" SNR_CH1="1.2135051071068947" FRAME="0" MEDIAN_INTENSITY_CH1="1578.7147216796875" VISIBILITY="1" RADIUS="0.25" POSITION_X="6.1091813332198965" POSITION_Y="8.875295247283386" MEAN_INTENSITY_CH1="1597.0194150939467" POSITION_Z="0.0" MAX_INTENSITY_CH1="2974.365234375" />
        <Spot ID="17896" name="ID17896" STD_INTENSITY_CH1="557.5967274716068" QUALITY="89.12104034423828" POSITION_T="0.0" MIN_INTENSITY_CH1="277.17840576171875" TOTAL_INTENSITY_CH1="188243.7579650879" CONTRAST_CH1="0.24361811739839667" SNR_CH1="1.0253288933199696" FRAME="0" MEDIAN_INTENSITY_CH1="1517.9005126953125" VISIBILITY="1" RADIUS="0.25" POSITION_X="6.327370232189814" POSITION_Y="9.18840067078784" MEAN_INTENSITY_CH1="1459.2539377138605" POSITION_Z="0.0" MAX_INTENSITY_CH1="2867.074462890625" />
        <Spot ID="17897" name="ID17897" STD_INTENSITY_CH1="381.5667177341058" QUALITY="74.6851806640625" POSITION_T="0.0" MIN_INTENSITY_CH1="107.33377838134766" TOTAL_INTENSITY_CH1="84415.07273101807" CONTRAST_CH1="0.5249670444639283" SNR_CH1="1.1807593154016855" FRAME="0" MEDIAN_INTENSITY_CH1="534.5663452148438" VISIBILITY="1" RADIUS="0.25" POSITION_X="7.141997273657753" POSITION_Y="9.425479262443474" MEAN_INTENSITY_CH1="654.3804087675817" POSITION_Z="0.0" MAX_INTENSITY_CH1="1732.6064453125" />
        <Spot ID="17898" name="ID17898" STD_INTENSITY_CH1="877.8555150526437" QUALITY="128.18365478515625" POSITION_T="0.0" MIN_INTENSITY_CH1="113.15023040771484" TOTAL_INTENSITY_CH1="179929.5210571289" CONTRAST_CH1="0.31460084406350075" SNR_CH1="0.7604762302150361" FRAME="0" MEDIAN_INTENSITY_CH1="1215.544921875" VISIBILITY="1" RADIUS="0.25" POSITION_X="5.249821300066924" POSITION_Y="9.50099535198782" MEAN_INTENSITY_CH1="1394.8024888149528" POSITION_Z="0.0" MAX_INTENSITY_CH1="3444.068359375" />
        <Spot ID="17899" name="ID17899" STD_INTENSITY_CH1="524.7127966149241" QUALITY="51.7640380859375" POSITION_T="0.0" MIN_INTENSITY_CH1="155.8839111328125" TOTAL_INTENSITY_CH1="131740.57328796387" CONTRAST_CH1="0.09673591924007575" SNR_CH1="0.3433395820717045" FRAME="0" MEDIAN_INTENSITY_CH1="992.7877807617188" VISIBILITY="1" RADIUS="0.25" POSITION_X="5.5027710076647125" POSITION_Y="9.84211130287072" MEAN_INTENSITY_CH1="1021.2447541702627" POSITION_Z="0.0" MAX_INTENSITY_CH1="2170.284423828125" />
        <Spot ID="17900" name="ID17900" STD_INTENSITY_CH1="710.6902576201583" QUALITY="115.87398529052734" POSITION_T="0.0" MIN_INTENSITY_CH1="87.05616760253906" TOTAL_INTENSITY_CH1="115638.0864868164" CONTRAST_CH1="0.5822947082031185" SNR_CH1="0.9283597173446954" FRAME="0" MEDIAN_INTENSITY_CH1="668.3909301757812" VISIBILITY="1" RADIUS="0.25" POSITION_X="5.838179072571125" POSITION_Y="10.324751521444849" MEAN_INTENSITY_CH1="896.4192750916001" POSITION_Z="0.0" MAX_INTENSITY_CH1="2996.4658203125" />
      </SpotsInFrame>
      <SpotsInFrame frame="1">
        <Spot ID="18048" name="ID18048" STD_INTENSITY_CH1="339.6417519858265" QUALITY="58.85902786254883" POSITION_T="0.87" MIN_INTENSITY_CH1="78.7811279296875" TOTAL_INTENSITY_CH1="82253.71238708496" CONTRAST_CH1="0.37812472785087936" SNR_CH1="1.0301993586784286" FRAME="1" MEDIAN_INTENSITY_CH1="530.9373779296875" VISIBILITY="1" RADIUS="0.25" POSITION_X="3.81474529738237" POSITION_Y="5.094071592177332" MEAN_INTENSITY_CH1="637.6256774192633" POSITION_Z="0.0" MAX_INTENSITY_CH1="1505.5079345703125" />
        <Spot ID="18049" name="ID18049" STD_INTENSITY_CH1="551.760706070837" QUALITY="88.53911590576172" POSITION_T="0.87" MIN_INTENSITY_CH1="226.08975219726562" TOTAL_INTENSITY_CH1="113309.3657836914" CONTRAST_CH1="0.39385825254111717" SNR_CH1="0.8996563803725652" FRAME="1" MEDIAN_INTENSITY_CH1="659.2373657226562" VISIBILITY="1" RADIUS="0.25" POSITION_X="6.106126902064996" POSITION_Y="5.107614551439107" MEAN_INTENSITY_CH1="878.367176617763" POSITION_Z="0.0" MAX_INTENSITY_CH1="2575.80810546875" />
        <Spot ID="18050" name="ID18050" STD_INTENSITY_CH1="499.9690280284312" QUALITY="82.7739486694336" POSITION_T="0.87" MIN_INTENSITY_CH1="245.55917358398438" TOTAL_INTENSITY_CH1="132420.58334350586" CONTRAST_CH1="0.23530082671258482" SNR_CH1="0.7821740465690666" FRAME="1" MEDIAN_INTENSITY_CH1="972.634033203125" VISIBILITY="1" RADIUS="0.25" POSITION_X="2.680047722238298" POSITION_Y="5.173833562622041" MEAN_INTENSITY_CH1="1026.516149949658" POSITION_Z="0.0" MAX_INTENSITY_CH1="2039.0745849609375" />
        <Spot ID="18051" name="ID18051" STD_INTENSITY_CH1="701.2576250716214" QUALITY="102.065673828125" POSITION_T="0.87" MIN_INTENSITY_CH1="183.19212341308594" TOTAL_INTENSITY_CH1="122799.93562316895" CONTRAST_CH1="0.3702052086654349" SNR_CH1="0.7335297606703383" FRAME="1" MEDIAN_INTENSITY_CH1="676.7766723632812" VISIBILITY="1" RADIUS="0.25" POSITION_X="4.5976490840847335" POSITION_Y="5.229333623769738" MEAN_INTENSITY_CH1="951.9374854509223" POSITION_Z="0.0" MAX_INTENSITY_CH1="3014.62548828125" />
        <Spot ID="18052" name="ID18052" STD_INTENSITY_CH1="551.9533431955174" QUALITY="85.27835083007812" POSITION_T="0.87" MIN_INTENSITY_CH1="39.23923110961914" TOTAL_INTENSITY_CH1="97863.51847076416" CONTRAST_CH1="0.430580800215484" SNR_CH1="0.8273723658524375" FRAME="1" MEDIAN_INTENSITY_CH1="680.1915893554688" VISIBILITY="1" RADIUS="0.25" POSITION_X="2.174661869828026" POSITION_Y="5.413737700395752" MEAN_INTENSITY_CH1="758.6319261299546" POSITION_Z="0.0" MAX_INTENSITY_CH1="2178.4228515625" />
        <Spot ID="18053" name="ID18053" STD_INTENSITY_CH1="485.6428622700125" QUALITY="66.21745300292969" POSITION_T="0.87" MIN_INTENSITY_CH1="152.683837890625" TOTAL_INTENSITY_CH1="105573.81620788574" CONTRAST_CH1="0.23219752463405288" SNR_CH1="0.635121404419735" FRAME="1" MEDIAN_INTENSITY_CH1="689.2484741210938" VISIBILITY="1" RADIUS="0.25" POSITION_X="5.087819420815491" POSITION_Y="5.6198378593140745" MEAN_INTENSITY_CH1="818.401676030122" POSITION_Z="0.0" MAX_INTENSITY_CH1="2069.4990234375" />
        <Spot ID="18054" name="ID18054" STD_INTENSITY_CH1="862.3960120318098" QUALITY="113.04307556152344" POSITION_T="0.87" MIN_INTENSITY_CH1="25.618738174438477" TOTAL_INTENSITY_CH1="145437.19234657288" CONTRAST_CH1="0.3228272652736194" SNR_CH1="0.6380814176270312" FRAME="1" MEDIAN_INTENSITY_CH1="954.65625" VISIBILITY="1" RADIUS="0.25" POSITION_X="2.75154299743693" POSITION_Y="5.676190490907237" MEAN_INTENSITY_CH1="1127.4200957098672" POSITION_Z="0.0" MAX_INTENSITY_CH1="3512.978271484375" />
        <Spot ID="18055" name="ID18055" STD_INTENSITY_CH1="666.0170891776228" QUALITY="114.38662719726562" POSITION_T="0.87" MIN_INTENSITY_CH1="119.82929229736328" TOTAL_INTENSITY_CH1="141688.45597076416" CONTRAST_CH1="0.39544093548222936" SNR_CH1="0.9346726746262921" FRAME="1" MEDIAN_INTENSITY_CH1="963.2945556640625" VISIBILITY="1" RADIUS="0.25" POSITION_X="6.3263537797559914" POSITION_Y="5.741949080627297" MEAN_INTENSITY_CH1="1098.360123804373" POSITION_Z="0.0" MAX_INTENSITY_CH1="2841.876708984375" />
        <Spot ID="18056" name="ID18056" STD_INTENSITY_CH1="798.1147671526471" QUALITY="168.0316925048828" POSITION_T="0.87" MIN_INTENSITY_CH1="253.26690673828125" TOTAL_INTENSITY_CH1="187661.27001953125" CONTRAST_CH1="0.5717889006769086" SNR_CH1="1.3261452473245086" FRAME="1" MEDIAN_INTENSITY_CH1="1355.771484375" VISIBILITY="1" RADIUS="0.25" POSITION_X="4.051238388094554" POSITION_Y="5.797836156428148" MEAN_INTENSITY_CH1="1454.7385272831884" POSITION_Z="0.0" MAX_INTENSITY_CH1="3373.308837890625" />
        <Spot ID="18057" name="ID18057" STD_INTENSITY_CH1="498.26585406171654" QUALITY="52.76594543457031" POSITION_T="0.87" MIN_INTENSITY_CH1="81.0860595703125" TOTAL_INTENSITY_CH1="113617.7303390503" CONTRAST_CH1="0.1149636089405072" SNR_CH1="0.3645230241220372" FRAME="1" MEDIAN_INTENSITY_CH1="795.523193359375" VISIBILITY="1" RADIUS="0.25" POSITION_X="5.327034512038318" POSITION_Y="5.8602513139162085" MEAN_INTENSITY_CH1="880.7575995275216" POSITION_Z="0.0" MAX_INTENSITY_CH1="2028.411376953125" />
        <Spot ID="18058" name="ID18058" STD_INTENSITY_CH1="335.09702633369443" QUALITY="61.28281784057617" POSITION_T="0.87" MIN_INTENSITY_CH1="225.0894775390625" TOTAL_INTENSITY_CH1="109744.85548400879" CONTRAST_CH1="0.3431076482455348" SNR_CH1="1.297099999886499" FRAME="1" MEDIAN_INTENSITY_CH1="854.4434814453125" VISIBILITY="1" RADIUS="0.25" POSITION_X="7.355571589473535" POSITION_Y="5.999059842778812" MEAN_INTENSITY_CH1="850.7353138295252" POSITION_Z="0.0" MAX_INTENSITY_CH1="1856.808837890625" />
        <Spot ID="18059" name="ID18059" STD_INTENSITY_CH1="1223.7462185385582" QUALITY="218.9538116455078" POSITION_T="0.87" MIN_INTENSITY_CH1="208.5490264892578" TOTAL_INTENSITY_CH1="258252.11308288574" CONTRAST_CH1="0.48882530403905966" SNR_CH1="1.0742435231003074" FRAME="1" MEDIAN_INTENSITY_CH1="1734.2437744140625" VISIBILITY="1" RADIUS="0.25" POSITION_X="5.513358823398396" POSITION_Y="6.411607311612485" MEAN_INTENSITY_CH1="2001.95436498361" POSITION_Z="0.0" MAX_INTENSITY_CH1="5061.7607421875" />
        <Spot ID="18060" name="ID18060" STD_INTENSITY_CH1="478.18860892389483" QUALITY="66.04243469238281" POSITION_T="0.87" MIN_INTENSITY_CH1="153.7281951904297" TOTAL_INTENSITY_CH1="102791.3212890625" CONTRAST_CH1="0.27351121583889326" SNR_CH1="0.7157640363341919" FRAME="1" MEDIAN_INTENSITY_CH1="614.619384765625" VISIBILITY="1" RADIUS="0.25" POSITION_X="8.241270762328408" POSITION_Y="6.410006179367553" MEAN_INTENSITY_CH1="796.8319479772287" POSITION_Z="0.0" MAX_INTENSITY_CH1="1996.8280029296875" />
        <Spot ID="18061" name="ID18061" STD_INTENSITY_CH1="421.189016496225" QUALITY="70.05591583251953" POSITION_T="0.87" MIN_INTENSITY_CH1="239.1891632080078" TOTAL_INTENSITY_CH1="132802.0518951416" CONTRAST_CH1="0.3745452659759858" SNR_CH1="1.3320278312481475" FRAME="1" MEDIAN_INTENSITY_CH1="917.1934814453125" VISIBILITY="1" RADIUS="0.25" POSITION_X="2.8364106562388445" POSITION_Y="6.549467919924054" MEAN_INTENSITY_CH1="1029.4732705049735" POSITION_Z="0.0" MAX_INTENSITY_CH1="2085.49755859375" />
        <Spot ID="18062" name="ID18062" STD_INTENSITY_CH1="440.2255317497306" QUALITY="54.43198776245117" POSITION_T="0.87" MIN_INTENSITY_CH1="99.38706970214844" TOTAL_INTENSITY_CH1="85269.53533172607" CONTRAST_CH1="0.20864765684577746" SNR_CH1="0.5184092623588822" FRAME="1" MEDIAN_INTENSITY_CH1="528.5936889648438" VISIBILITY="1" RADIUS="0.25" POSITION_X="4.06690554243942" POSITION_Y="6.7421485214636085" MEAN_INTENSITY_CH1="661.0041498583419" POSITION_Z="0.0" MAX_INTENSITY_CH1="1945.7149658203125" />
        <Spot ID="18063" name="ID18063" STD_INTENSITY_CH1="713.173791373657" QUALITY="110.44097900390625" POSITION_T="0.87" MIN_INTENSITY_CH1="125.9271240234375" TOTAL_INTENSITY_CH1="144416.13731384277" CONTRAST_CH1="0.3360482152632981" SNR_CH1="0.7896599233519704" FRAME="1" MEDIAN_INTENSITY_CH1="967.5732421875" VISIBILITY="1" RADIUS="0.25" POSITION_X="3.540120961161012" POSITION_Y="6.869827029076579" MEAN_INTENSITY_CH1="1119.504940417386" POSITION_Z="0.0" MAX_INTENSITY_CH1="2622.751708984375" />
        <Spot ID="18064" name="ID18064" STD_INTENSITY_CH1="526.8662060542542" QUALITY="84.2444839477539" POSITION_T="0.87" MIN_INTENSITY_CH1="319.2554931640625" TOTAL_INTENSITY_CH1="148077.03359985352" CONTRAST_CH1="0.24354106864759098" SNR_CH1="0.8533746201706014" FRAME="1" MEDIAN_INTENSITY_CH1="1079.9808349609375" VISIBILITY="1" RADIUS="0.25" POSITION_X="7.60329490073858" POSITION_Y="6.932567536342379" MEAN_INTENSITY_CH1="1147.8839813942134" POSITION_Z="0.0" MAX_INTENSITY_CH1="2317.100341796875" />
        <Spot ID="18065" name="ID18065" STD_INTENSITY_CH1="529.7567474896017" QUALITY="100.91421508789062" POSITION_T="0.87" MIN_INTENSITY_CH1="270.8930969238281" TOTAL_INTENSITY_CH1="150788.3214416504" CONTRAST_CH1="0.3637455167922261" SNR_CH1="1.1770524306071761" FRAME="1" MEDIAN_INTENSITY_CH1="1122.7904052734375" VISIBILITY="1" RADIUS="0.25" POSITION_X="6.412336322874056" POSITION_Y="7.265975527707552" MEAN_INTENSITY_CH1="1168.9017166019414" POSITION_Z="0.0" MAX_INTENSITY_CH1="2322.3955078125" />
        <Spot ID="18066" name="ID18066" STD_INTENSITY_CH1="885.4909280201027" QUALITY="137.01214599609375" POSITION_T="0.87" MIN_INTENSITY_CH1="178.50430297851562" TOTAL_INTENSITY_CH1="162562.44784545898" CONTRAST_CH1="0.37849391871650867" SNR_CH1="0.7815026426981515" FRAME="1" MEDIAN_INTENSITY_CH1="993.6380615234375" VISIBILITY="1" RADIUS="0.25" POSITION_X="7.936422364296341" POSITION_Y="7.265366401295804" MEAN_INTENSITY_CH1="1260.1740143058832" POSITION_Z="0.0" MAX_INTENSITY_CH1="3592.33203125" />
        <Spot ID="18067" name="ID18067" STD_INTENSITY_CH1="387.1140404376057" QUALITY="58.89922332763672" POSITION_T="0.87" MIN_INTENSITY_CH1="146.51321411132812" TOTAL_INTENSITY_CH1="94763.80966186523" CONTRAST_CH1="0.28826148027550813" SNR_CH1="0.8492322239188405" FRAME="1" MEDIAN_INTENSITY_CH1="636.9301147460938" VISIBILITY="1" RADIUS="0.25" POSITION_X="3.938529908526736" POSITION_Y="7.5981926768523165" MEAN_INTENSITY_CH1="734.6031756733737" POSITION_Z="0.0" MAX_INTENSITY_CH1="1858.419677734375" />
        <Spot ID="18068" name="ID18068" STD_INTENSITY_CH1="333.18825474196086" QUALITY="61.37714385986328" POSITION_T="0.87" MIN_INTENSITY_CH1="100.38430786132812" TOTAL_INTENSITY_CH1="88509.74360656738" CONTRAST_CH1="0.3875574875882184" SNR_CH1="1.1503416143094014" FRAME="1" MEDIAN_INTENSITY_CH1="635.9055786132812" VISIBILITY="1" RADIUS="0.25" POSITION_X="3.3592753694026944" POSITION_Y="7.681775264069875" MEAN_INTENSITY_CH1="686.1220434617625" POSITION_Z="0.0" MAX_INTENSITY_CH1="1368.550537109375" />
        <Spot ID="18069" name="ID18069" STD_INTENSITY_CH1="651.7904860769328" QUALITY="78.63338470458984" POSITION_T="0.87" MIN_INTENSITY_CH1="141.10426330566406" TOTAL_INTENSITY_CH1="158519.17488098145" CONTRAST_CH1="0.18784920998129978" SNR_CH1="0.5962963229123843" FRAME="1" MEDIAN_INTENSITY_CH1="1145.2930908203125" VISIBILITY="1" RADIUS="0.25" POSITION_X="6.703249797961522" POSITION_Y="7.653443573626581" MEAN_INTENSITY_CH1="1228.8308130308644" POSITION_Z="0.0" MAX_INTENSITY_CH1="2882.787841796875" />
        <Spot ID="18070" name="ID18070" STD_INTENSITY_CH1="555.2123062390554" QUALITY="104.021728515625" POSITION_T="0.87" MIN_INTENSITY_CH1="105.84495544433594" TOTAL_INTENSITY_CH1="121133.62913513184" CONTRAST_CH1="0.5316221597738476" SNR_CH1="1.1740791206353358" FRAME="1" MEDIAN_INTENSITY_CH1="857.7564086914062" VISIBILITY="1" RADIUS="0.25" POSITION_X="5.5052651536919175" POSITION_Y="7.859106790918185" MEAN_INTENSITY_CH1="939.0203808924947" POSITION_Z="0.0" MAX_INTENSITY_CH1="2213.212890625" />
        <Spot ID="18071" name="ID18071" STD_INTENSITY_CH1="401.00822741359036" QUALITY="64.60029602050781" POSITION_T="0.87" MIN_INTENSITY_CH1="260.9344482421875" TOTAL_INTENSITY_CH1="111795.45022583008" CONTRAST_CH1="0.270043503696691" SNR_CH1="0.9190227627951525" FRAME="1" MEDIAN_INTENSITY_CH1="732.427978515625" VISIBILITY="1" RADIUS="0.25" POSITION_X="4.645707854646099" POSITION_Y="8.17874927477611" MEAN_INTENSITY_CH1="866.6313970994581" POSITION_Z="0.0" MAX_INTENSITY_CH1="1999.2279052734375" />
        <Spot ID="18072" name="ID18072" STD_INTENSITY_CH1="627.4436022135725" QUALITY="84.88497161865234" POSITION_T="0.87" MIN_INTENSITY_CH1="157.38751220703125" TOTAL_INTENSITY_CH1="129609.20710754395" CONTRAST_CH1="0.1983802234106369" SNR_CH1="0.5301578367489029" FRAME="1" MEDIAN_INTENSITY_CH1="820.1220703125" VISIBILITY="1" RADIUS="0.25" POSITION_X="6.734461274335277" POSITION_Y="8.219075410918942" MEAN_INTENSITY_CH1="1004.7225357173951" POSITION_Z="0.0" MAX_INTENSITY_CH1="2530.37841796875" />
        <Spot ID="18073" name="ID18073" STD_INTENSITY_CH1="927.9347361508876" QUALITY="216.24700927734375" POSITION_T="0.87" MIN_INTENSITY_CH1="324.84423828125" TOTAL_INTENSITY_CH1="271511.3673400879" CONTRAST_CH1="0.5221236811997508" SNR_CH1="1.556088590679982" FRAME="1" MEDIAN_INTENSITY_CH1="2051.132080078125" VISIBILITY="1" RADIUS="0.25" POSITION_X="4.880355306329174" POSITION_Y="8.837061442306174" MEAN_INTENSITY_CH1="2104.7392817061077" POSITION_Z="0.0" MAX_INTENSITY_CH1="3892.5302734375" />
        <Spot ID="18074" name="ID18074" STD_INTENSITY_CH1="819.8041249009988" QUALITY="146.76788330078125" POSITION_T="0.87" MIN_INTENSITY_CH1="204.22503662109375" TOTAL_INTENSITY_CH1="203483.29455566406" CONTRAST_CH1="0.3721865487275853" SNR_CH1="1.0437739703806872" FRAME="1" MEDIAN_INTENSITY_CH1="1477.2430419921875" VISIBILITY="1" RADIUS="0.25" POSITION_X="6.102311945894314" POSITION_Y="8.861904041881642" MEAN_INTENSITY_CH1="1577.3898802764656" POSITION_Z="0.0" MAX_INTENSITY_CH1="3454.0615234375" />
        <Spot ID="18075" name="ID18075" STD_INTENSITY_CH1="608.6862197813887" QUALITY="93.51016235351562" POSITION_T="0.87" MIN_INTENSITY_CH1="249.48165893554688" TOTAL_INTENSITY_CH1="174680.82977294922" CONTRAST_CH1="0.23744041468203292" SNR_CH1="0.8537336666990314" FRAME="1" MEDIAN_INTENSITY_CH1="1273.6903076171875" VISIBILITY="1" RADIUS="0.25" POSITION_X="6.369582464060684" POSITION_Y="9.257447061752574" MEAN_INTENSITY_CH1="1354.1149594802262" POSITION_Z="0.0" MAX_INTENSITY_CH1="2941.51171875" />
        <Spot ID="18076" name="ID18076" STD_INTENSITY_CH1="330.5301068554872" QUALITY="64.88218688964844" POSITION_T="0.87" MIN_INTENSITY_CH1="96.73458862304688" TOTAL_INTENSITY_CH1="74209.09524536133" CONTRAST_CH1="0.48524237359703154" SNR_CH1="1.1372286321958223" FRAME="1" MEDIAN_INTENSITY_CH1="488.4457702636719" VISIBILITY="1" RADIUS="0.25" POSITION_X="7.154401817299106" POSITION_Y="9.427943053466729" MEAN_INTENSITY_CH1="575.2643042276069" POSITION_Z="0.0" MAX_INTENSITY_CH1="1372.36669921875" />
        <Spot ID="18077" name="ID18077" STD_INTENSITY_CH1="1076.8881696079625" QUALITY="159.41920471191406" POSITION_T="0.87" MIN_INTENSITY_CH1="39.315528869628906" TOTAL_INTENSITY_CH1="195421.66249847412" CONTRAST_CH1="0.3794582210454281" SNR_CH1="0.7739230785710384" FRAME="1" MEDIAN_INTENSITY_CH1="1295.412353515625" VISIBILITY="1" RADIUS="0.25" POSITION_X="5.243174150196088" POSITION_Y="9.50396105270808" MEAN_INTENSITY_CH1="1514.8966085153036" POSITION_Z="0.0" MAX_INTENSITY_CH1="4186.091796875" />
        <Spot ID="18078" name="ID18078" STD_INTENSITY_CH1="757.3789577723205" QUALITY="118.86739349365234" POSITION_T="0.87" MIN_INTENSITY_CH1="30.276634216308594" TOTAL_INTENSITY_CH1="115128.08127212524" CONTRAST_CH1="0.5981154388165664" SNR_CH1="0.8820337085663966" FRAME="1" MEDIAN_INTENSITY_CH1="629.7236328125" VISIBILITY="1" RADIUS="0.25" POSITION_X="5.8415873057105685" POSITION_Y="10.32088119914664" MEAN_INTENSITY_CH1="892.4657462955446" POSITION_Z="0.0" MAX_INTENSITY_CH1="3458.350830078125" />
        <Spot ID="18037" name="ID18037" STD_INTENSITY_CH1="492.74075831943037" QUALITY="67.84056854248047" POSITION_T="0.87" MIN_INTENSITY_CH1="64.36734008789062" TOTAL_INTENSITY_CH1="116449.93894195557" CONTRAST_CH1="0.26353436880482095" SNR_CH1="0.7642074465937391" FRAME="1" MEDIAN_INTENSITY_CH1="830.9465942382812" VISIBILITY="1" RADIUS="0.25" POSITION_X="5.998483403696482" POSITION_Y="1.6503350710680542" MEAN_INTENSITY_CH1="902.7127049763994" POSITION_Z="0.0" MAX_INTENSITY_CH1="2156.922607421875" />
        <Spot ID="18038" name="ID18038" STD_INTENSITY_CH1="631.35725388857" QUALITY="107.26429748535156" POSITION_T="0.87" MIN_INTENSITY_CH1="71.12256622314453" TOTAL_INTENSITY_CH1="137267.7565765381" CONTRAST_CH1="0.4251756696310328" SNR_CH1="1.0056194196881465" FRAME="1" MEDIAN_INTENSITY_CH1="970.20703125" VISIBILITY="1" RADIUS="0.25" POSITION_X="5.569131655872536" POSITION_Y="1.8874822937647768" MEAN_INTENSITY_CH1="1064.091136252233" POSITION_Z="0.0" MAX_INTENSITY_CH1="2415.079833984375" />
        <Spot ID="18039" name="ID18039" STD_INTENSITY_CH1="871.393480501165" QUALITY="152.8572235107422" POSITION_T="0.87" MIN_INTENSITY_CH1="114.28804779052734" TOTAL_INTENSITY_CH1="198169.95067596436" CONTRAST_CH1="0.44916110673504983" SNR_CH1="1.0928215583253937" FRAME="1" MEDIAN_INTENSITY_CH1="1459.021240234375" VISIBILITY="1" RADIUS="0.25" POSITION_X="5.951638005639493" POSITION_Y="2.8644680151768833" MEAN_INTENSITY_CH1="1536.201168030731" POSITION_Z="0.0" MAX_INTENSITY_CH1="3609.4755859375" />
        <Spot ID="18040" name="ID18040" STD_INTENSITY_CH1="623.5128848808478" QUALITY="115.69772338867188" POSITION_T="0.87" MIN_INTENSITY_CH1="118.85286712646484" TOTAL_INTENSITY_CH1="135832.88906860352" CONTRAST_CH1="0.5143799129161041" SNR_CH1="1.1472259203800692" FRAME="1" MEDIAN_INTENSITY_CH1="1083.97119140625" VISIBILITY="1" RADIUS="0.25" POSITION_X="7.0136920107068095" POSITION_Y="2.9630105540837994" MEAN_INTENSITY_CH1="1052.9681323147558" POSITION_Z="0.0" MAX_INTENSITY_CH1="2326.1494140625" />
        <Spot ID="18041" name="ID18041" STD_INTENSITY_CH1="478.8644041275489" QUALITY="75.60523986816406" POSITION_T="0.87" MIN_INTENSITY_CH1="65.86072540283203" TOTAL_INTENSITY_CH1="88443.9582824707" CONTRAST_CH1="0.43329236195993565" SNR_CH1="0.8656496302845019" FRAME="1" MEDIAN_INTENSITY_CH1="555.7510375976562" VISIBILITY="1" RADIUS="0.25" POSITION_X="6.261538455705996" POSITION_Y="3.9512165405397774" MEAN_INTENSITY_CH1="685.6120797090753" POSITION_Z="0.0" MAX_INTENSITY_CH1="2141.767822265625" />
        <Spot ID="18042" name="ID18042" STD_INTENSITY_CH1="745.483641160388" QUALITY="161.7832794189453" POSITION_T="0.87" MIN_INTENSITY_CH1="460.07073974609375" TOTAL_INTENSITY_CH1="219143.92196655273" CONTRAST_CH1="0.4193269673226917" SNR_CH1="1.346486291273793" FRAME="1" MEDIAN_INTENSITY_CH1="1647.0675048828125" VISIBILITY="1" RADIUS="0.25" POSITION_X="8.387837475416493" POSITION_Y="4.046039953075135" MEAN_INTENSITY_CH1="1698.7900927639748" POSITION_Z="0.0" MAX_INTENSITY_CH1="3443.090087890625" />
        <Spot ID="18043" name="ID18043" STD_INTENSITY_CH1="1195.7038391966287" QUALITY="241.97244262695312" POSITION_T="0.87" MIN_INTENSITY_CH1="550.2462768554688" TOTAL_INTENSITY_CH1="252313.66497802734" CONTRAST_CH1="0.6407996070029744" SNR_CH1="1.277685973274844" FRAME="1" MEDIAN_INTENSITY_CH1="1522.6534423828125" VISIBILITY="1" RADIUS="0.25" POSITION_X="7.268224218581725" POSITION_Y="4.141341714940797" MEAN_INTENSITY_CH1="1955.919883550599" POSITION_Z="0.0" MAX_INTENSITY_CH1="5695.37646484375" />
        <Spot ID="18044" name="ID18044" STD_INTENSITY_CH1="609.911353909819" QUALITY="85.14015197753906" POSITION_T="0.87" MIN_INTENSITY_CH1="242.7100830078125" TOTAL_INTENSITY_CH1="165556.95336914062" CONTRAST_CH1="0.2183034740749427" SNR_CH1="0.7540951671871954" FRAME="1" MEDIAN_INTENSITY_CH1="1179.411865234375" VISIBILITY="1" RADIUS="0.25" POSITION_X="8.57471272387854" POSITION_Y="4.484888310428823" MEAN_INTENSITY_CH1="1283.3872354196951" POSITION_Z="0.0" MAX_INTENSITY_CH1="3047.247314453125" />
        <Spot ID="18045" name="ID18045" STD_INTENSITY_CH1="370.58380295670275" QUALITY="69.71121978759766" POSITION_T="0.87" MIN_INTENSITY_CH1="154.66204833984375" TOTAL_INTENSITY_CH1="98408.03327941895" CONTRAST_CH1="0.35956539873745746" SNR_CH1="1.0888353028676998" FRAME="1" MEDIAN_INTENSITY_CH1="704.4344482421875" VISIBILITY="1" RADIUS="0.25" POSITION_X="6.061250157234334" POSITION_Y="4.605528802419424" MEAN_INTENSITY_CH1="762.8529711582867" POSITION_Z="0.0" MAX_INTENSITY_CH1="1595.0245361328125" />
        <Spot ID="18046" name="ID18046" STD_INTENSITY_CH1="501.27066945237164" QUALITY="74.11075592041016" POSITION_T="0.87" MIN_INTENSITY_CH1="163.55027770996094" TOTAL_INTENSITY_CH1="111384.04432678223" CONTRAST_CH1="0.2872757773558881" SNR_CH1="0.7688088710299534" FRAME="1" MEDIAN_INTENSITY_CH1="757.7223510742188" VISIBILITY="1" RADIUS="0.25" POSITION_X="7.262821446393009" POSITION_Y="4.968934083303742" MEAN_INTENSITY_CH1="863.442204083583" POSITION_Z="0.0" MAX_INTENSITY_CH1="2003.1763916015625" />
        <Spot ID="18047" name="ID18047" STD_INTENSITY_CH1="1099.1778920812117" QUALITY="157.27728271484375" POSITION_T="0.87" MIN_INTENSITY_CH1="95.19648742675781" TOTAL_INTENSITY_CH1="213288.63786315918" CONTRAST_CH1="0.37309480906318754" SNR_CH1="0.817445302781812" FRAME="1" MEDIAN_INTENSITY_CH1="1392.074462890625" VISIBILITY="1" RADIUS="0.25" POSITION_X="8.267904176448848" POSITION_Y="5.068860047956789" MEAN_INTENSITY_CH1="1653.400293512862" POSITION_Z="0.0" MAX_INTENSITY_CH1="4123.52880859375" />
      </SpotsInFrame>
      <SpotsInFrame frame="2">
        <Spot ID="17408" name="ID17408" STD_INTENSITY_CH1="837.0057628260623" QUALITY="177.2200927734375" POSITION_T="1.74" MIN_INTENSITY_CH1="125.86742401123047" TOTAL_INTENSITY_CH1="189053.71578216553" CONTRAST_CH1="0.5847525902371998" SNR_CH1="1.2921345492809517" FRAME="2" MEDIAN_INTENSITY_CH1="1298.391845703125" VISIBILITY="1" RADIUS="0.25" POSITION_X="4.063739827490788" POSITION_Y="5.776610301264856" MEAN_INTENSITY_CH1="1465.5326804819028" POSITION_Z="0.0" MAX_INTENSITY_CH1="3325.622802734375" />
        <Spot ID="17409" name="ID17409" STD_INTENSITY_CH1="551.9920369299091" QUALITY="57.38780212402344" POSITION_T="1.74" MIN_INTENSITY_CH1="78.64539337158203" TOTAL_INTENSITY_CH1="121267.32697296143" CONTRAST_CH1="0.1259767947045658" SNR_CH1="0.381076696272666" FRAME="2" MEDIAN_INTENSITY_CH1="811.89794921875" VISIBILITY="1" RADIUS="0.25" POSITION_X="5.3081684408203005" POSITION_Y="5.870552819163273" MEAN_INTENSITY_CH1="940.0567982400112" POSITION_Z="0.0" MAX_INTENSITY_CH1="2279.992431640625" />
        <Spot ID="17410" name="ID17410" STD_INTENSITY_CH1="346.5369039160555" QUALITY="62.36604690551758" POSITION_T="1.74" MIN_INTENSITY_CH1="130.2386016845703" TOTAL_INTENSITY_CH1="106447.78515625" CONTRAST_CH1="0.3312623265341907" SNR_CH1="1.1850476942824415" FRAME="2" MEDIAN_INTENSITY_CH1="772.0645141601562" VISIBILITY="1" RADIUS="0.25" POSITION_X="7.347367694386165" POSITION_Y="5.995719947405259" MEAN_INTENSITY_CH1="825.1766291182166" POSITION_Z="0.0" MAX_INTENSITY_CH1="1799.247314453125" />
        <Spot ID="17411" name="ID17411" STD_INTENSITY_CH1="1338.789407840402" QUALITY="235.57801818847656" POSITION_T="1.74" MIN_INTENSITY_CH1="312.41021728515625" TOTAL_INTENSITY_CH1="263307.36166381836" CONTRAST_CH1="0.497789321603255" SNR_CH1="1.0134115862229198" FRAME="2" MEDIAN_INTENSITY_CH1="1639.3953857421875" VISIBILITY="1" RADIUS="0.25" POSITION_X="5.521851347156261" POSITION_Y="6.403564941793379" MEAN_INTENSITY_CH1="2041.1423384792126" POSITION_Z="0.0" MAX_INTENSITY_CH1="5496.4052734375" />
        <Spot ID="17412" name="ID17412" STD_INTENSITY_CH1="539.4034268745141" QUALITY="78.00823974609375" POSITION_T="1.74" MIN_INTENSITY_CH1="169.7677764892578" TOTAL_INTENSITY_CH1="109723.08647155762" CONTRAST_CH1="0.3102474390100032" SNR_CH1="0.746757314989086" FRAME="2" MEDIAN_INTENSITY_CH1="694.6259155273438" VISIBILITY="1" RADIUS="0.25" POSITION_X="8.246236956578315" POSITION_Y="6.419194888447696" MEAN_INTENSITY_CH1="850.5665617950203" POSITION_Z="0.0" MAX_INTENSITY_CH1="2384.37939453125" />
        <Spot ID="17413" name="ID17413" STD_INTENSITY_CH1="429.62716111780543" QUALITY="73.35733795166016" POSITION_T="1.74" MIN_INTENSITY_CH1="174.73207092285156" TOTAL_INTENSITY_CH1="128873.27235412598" CONTRAST_CH1="0.38474015275062107" SNR_CH1="1.2921431794893372" FRAME="2" MEDIAN_INTENSITY_CH1="956.6293334960938" VISIBILITY="1" RADIUS="0.25" POSITION_X="2.8131651808873643" POSITION_Y="6.552791595335503" MEAN_INTENSITY_CH1="999.0176151482638" POSITION_Z="0.0" MAX_INTENSITY_CH1="2109.050537109375" />
        <Spot ID="17414" name="ID17414" STD_INTENSITY_CH1="488.5152390039517" QUALITY="57.99955368041992" POSITION_T="1.74" MIN_INTENSITY_CH1="108.96466827392578" TOTAL_INTENSITY_CH1="86464.51385498047" CONTRAST_CH1="0.2334496609112216" SNR_CH1="0.519364057453215" FRAME="2" MEDIAN_INTENSITY_CH1="536.761474609375" VISIBILITY="1" RADIUS="0.25" POSITION_X="4.045848959925588" POSITION_Y="6.729903815059612" MEAN_INTENSITY_CH1="670.2675492634146" POSITION_Z="0.0" MAX_INTENSITY_CH1="2217.74853515625" />
        <Spot ID="17415" name="ID17415" STD_INTENSITY_CH1="681.8532710388603" QUALITY="105.29689025878906" POSITION_T="1.74" MIN_INTENSITY_CH1="214.159912109375" TOTAL_INTENSITY_CH1="144772.18627929688" CONTRAST_CH1="0.34579538884913685" SNR_CH1="0.8458135763256236" FRAME="2" MEDIAN_INTENSITY_CH1="997.3026733398438" VISIBILITY="1" RADIUS="0.25" POSITION_X="3.543711692855469" POSITION_Y="6.8696427620499545" MEAN_INTENSITY_CH1="1122.2650099170303" POSITION_Z="0.0" MAX_INTENSITY_CH1="2961.337890625" />
        <Spot ID="17416" name="ID17416" STD_INTENSITY_CH1="538.911478217724" QUALITY="94.84842681884766" POSITION_T="1.74" MIN_INTENSITY_CH1="386.53021240234375" TOTAL_INTENSITY_CH1="160612.5866394043" CONTRAST_CH1="0.2941072574413691" SNR_CH1="1.0501175016982824" FRAME="2" MEDIAN_INTENSITY_CH1="1228.9874267578125" VISIBILITY="1" RADIUS="0.25" POSITION_X="7.608071941056935" POSITION_Y="6.936827121880124" MEAN_INTENSITY_CH1="1245.0588111581728" POSITION_Z="0.0" MAX_INTENSITY_CH1="2345.69140625" />
        <Spot ID="17417" name="ID17417" STD_INTENSITY_CH1="570.4004396173515" QUALITY="104.66170501708984" POSITION_T="1.74" MIN_INTENSITY_CH1="151.3955535888672" TOTAL_INTENSITY_CH1="149100.50550842285" CONTRAST_CH1="0.36630547234168614" SNR_CH1="1.0865135546387843" FRAME="2" MEDIAN_INTENSITY_CH1="1110.737548828125" VISIBILITY="1" RADIUS="0.25" POSITION_X="6.399764326815629" POSITION_Y="7.237759642590221" MEAN_INTENSITY_CH1="1155.8178721583165" POSITION_Z="0.0" MAX_INTENSITY_CH1="2585.115966796875" />
        <Spot ID="17418" name="ID17418" STD_INTENSITY_CH1="870.4262099569273" QUALITY="127.01422882080078" POSITION_T="1.74" MIN_INTENSITY_CH1="242.83013916015625" TOTAL_INTENSITY_CH1="159401.2917175293" CONTRAST_CH1="0.3511507936209031" SNR_CH1="0.7378872318485957" FRAME="2" MEDIAN_INTENSITY_CH1="914.272705078125" VISIBILITY="1" RADIUS="0.25" POSITION_X="7.946472744180239" POSITION_Y="7.262402572774311" MEAN_INTENSITY_CH1="1235.668928042863" POSITION_Z="0.0" MAX_INTENSITY_CH1="3633.788330078125" />
        <Spot ID="17419" name="ID17419" STD_INTENSITY_CH1="342.21052042572444" QUALITY="53.265602111816406" POSITION_T="1.74" MIN_INTENSITY_CH1="70.04478454589844" TOTAL_INTENSITY_CH1="64263.059257507324" CONTRAST_CH1="0.38689218514745344" SNR_CH1="0.812186154101591" FRAME="2" MEDIAN_INTENSITY_CH1="408.1167297363281" VISIBILITY="1" RADIUS="0.25" POSITION_X="4.940044731440491" POSITION_Y="7.372256192581534" MEAN_INTENSITY_CH1="498.16325005819624" POSITION_Z="0.0" MAX_INTENSITY_CH1="1335.1497802734375" />
        <Spot ID="17420" name="ID17420" STD_INTENSITY_CH1="322.55586512077605" QUALITY="54.62821578979492" POSITION_T="1.74" MIN_INTENSITY_CH1="196.1708221435547" TOTAL_INTENSITY_CH1="93422.45115661621" CONTRAST_CH1="0.2958112477786725" SNR_CH1="1.025084196212408" FRAME="2" MEDIAN_INTENSITY_CH1="682.6129760742188" VISIBILITY="1" RADIUS="0.25" POSITION_X="3.952700651600618" POSITION_Y="7.59305872361769" MEAN_INTENSITY_CH1="724.2050477257073" POSITION_Z="0.0" MAX_INTENSITY_CH1="1477.0540771484375" />
        <Spot ID="17421" name="ID17421" STD_INTENSITY_CH1="315.0702499987779" QUALITY="53.67116165161133" POSITION_T="1.74" MIN_INTENSITY_CH1="106.16797637939453" TOTAL_INTENSITY_CH1="80295.62538909912" CONTRAST_CH1="0.3814927279076156" SNR_CH1="1.09109466787272" FRAME="2" MEDIAN_INTENSITY_CH1="549.0514526367188" VISIBILITY="1" RADIUS="0.25" POSITION_X="3.3572106287615" POSITION_Y="7.6923834026920925" MEAN_INTENSITY_CH1="622.4467084426286" POSITION_Z="0.0" MAX_INTENSITY_CH1="1676.11181640625" />
        <Spot ID="17422" name="ID17422" STD_INTENSITY_CH1="763.0490499495422" QUALITY="101.28494262695312" POSITION_T="1.74" MIN_INTENSITY_CH1="257.818115234375" TOTAL_INTENSITY_CH1="171454.2572631836" CONTRAST_CH1="0.20963515180247955" SNR_CH1="0.6037342456763684" FRAME="2" MEDIAN_INTENSITY_CH1="1161.0826416015625" VISIBILITY="1" RADIUS="0.25" POSITION_X="6.69643939337291" POSITION_Y="7.65731622221361" MEAN_INTENSITY_CH1="1329.1027694820432" POSITION_Z="0.0" MAX_INTENSITY_CH1="3240.064208984375" />
        <Spot ID="17423" name="ID17423" STD_INTENSITY_CH1="515.2388759392114" QUALITY="91.6690902709961" POSITION_T="1.74" MIN_INTENSITY_CH1="71.9626693725586" TOTAL_INTENSITY_CH1="107302.88648986816" CONTRAST_CH1="0.48229265156753065" SNR_CH1="1.0505573252968272" FRAME="2" MEDIAN_INTENSITY_CH1="726.0000610351562" VISIBILITY="1" RADIUS="0.25" POSITION_X="5.500982986766093" POSITION_Y="7.853833319962351" MEAN_INTENSITY_CH1="831.8053216268851" POSITION_Z="0.0" MAX_INTENSITY_CH1="2221.94921875" />
        <Spot ID="17424" name="ID17424" STD_INTENSITY_CH1="457.977341853646" QUALITY="75.65151977539062" POSITION_T="1.74" MIN_INTENSITY_CH1="333.44122314453125" TOTAL_INTENSITY_CH1="124198.76141357422" CONTRAST_CH1="0.32195077197300387" SNR_CH1="1.0239712097727702" FRAME="2" MEDIAN_INTENSITY_CH1="792.912109375" VISIBILITY="1" RADIUS="0.25" POSITION_X="4.629356349294459" POSITION_Y="8.180789274521269" MEAN_INTENSITY_CH1="962.7810962292573" POSITION_Z="0.0" MAX_INTENSITY_CH1="2254.25" />
        <Spot ID="17425" name="ID17425" STD_INTENSITY_CH1="718.678488560001" QUALITY="87.86186981201172" POSITION_T="1.74" MIN_INTENSITY_CH1="121.19103240966797" TOTAL_INTENSITY_CH1="131236.854057312" CONTRAST_CH1="0.20319680222881364" SNR_CH1="0.4781252182818675" FRAME="2" MEDIAN_INTENSITY_CH1="807.6448364257812" VISIBILITY="1" RADIUS="0.25" POSITION_X="6.716454012102272" POSITION_Y="8.210850468359432" MEAN_INTENSITY_CH1="1017.3399539326509" POSITION_Z="0.0" MAX_INTENSITY_CH1="3056.4345703125" />
        <Spot ID="17426" name="ID17426" STD_INTENSITY_CH1="1081.0030197798908" QUALITY="243.622314453125" POSITION_T="1.74" MIN_INTENSITY_CH1="350.2020568847656" TOTAL_INTENSITY_CH1="293315.38220214844" CONTRAST_CH1="0.5575356518370657" SNR_CH1="1.5058539921002139" FRAME="2" MEDIAN_INTENSITY_CH1="2243.81005859375" VISIBILITY="1" RADIUS="0.25" POSITION_X="4.865969011157087" POSITION_Y="8.826429143372279" MEAN_INTENSITY_CH1="2273.762652729833" POSITION_Z="0.0" MAX_INTENSITY_CH1="4626.46826171875" />
        <Spot ID="17427" name="ID17427" STD_INTENSITY_CH1="872.8875945035247" QUALITY="147.83026123046875" POSITION_T="1.74" MIN_INTENSITY_CH1="146.15220642089844" TOTAL_INTENSITY_CH1="206258.92657470703" CONTRAST_CH1="0.3672741943165004" SNR_CH1="0.9840779819688907" FRAME="2" MEDIAN_INTENSITY_CH1="1552.229248046875" VISIBILITY="1" RADIUS="0.25" POSITION_X="6.101049766752645" POSITION_Y="8.854577102123836" MEAN_INTENSITY_CH1="1598.906407555868" POSITION_Z="0.0" MAX_INTENSITY_CH1="3656.226318359375" />
        <Spot ID="17428" name="ID17428" STD_INTENSITY_CH1="711.2281441655904" QUALITY="107.1292724609375" POSITION_T="1.74" MIN_INTENSITY_CH1="170.3675079345703" TOTAL_INTENSITY_CH1="185714.74284362793" CONTRAST_CH1="0.26114667569315697" SNR_CH1="0.8382945354051273" FRAME="2" MEDIAN_INTENSITY_CH1="1426.24658203125" VISIBILITY="1" RADIUS="0.25" POSITION_X="6.367398501035173" POSITION_Y="9.272948980362681" MEAN_INTENSITY_CH1="1439.6491693304486" POSITION_Z="0.0" MAX_INTENSITY_CH1="3216.55224609375" />
        <Spot ID="17429" name="ID17429" STD_INTENSITY_CH1="294.60490490525433" QUALITY="56.20262145996094" POSITION_T="1.74" MIN_INTENSITY_CH1="120.05923461914062" TOTAL_INTENSITY_CH1="64420.552490234375" CONTRAST_CH1="0.5001017465803594" SNR_CH1="1.1302185003785168" FRAME="2" MEDIAN_INTENSITY_CH1="401.3509521484375" VISIBILITY="1" RADIUS="0.25" POSITION_X="7.169070146186954" POSITION_Y="9.407545384129488" MEAN_INTENSITY_CH1="499.38412783127416" POSITION_Z="0.0" MAX_INTENSITY_CH1="1245.3746337890625" />
        <Spot ID="17430" name="ID17430" STD_INTENSITY_CH1="1087.498563391423" QUALITY="163.74917602539062" POSITION_T="1.74" MIN_INTENSITY_CH1="140.13316345214844" TOTAL_INTENSITY_CH1="197777.83810424805" CONTRAST_CH1="0.38640121469558664" SNR_CH1="0.7858483969246958" FRAME="2" MEDIAN_INTENSITY_CH1="1234.3878173828125" VISIBILITY="1" RADIUS="0.25" POSITION_X="5.254478318302551" POSITION_Y="9.497991837741845" MEAN_INTENSITY_CH1="1533.1615356918448" POSITION_Z="0.0" MAX_INTENSITY_CH1="4209.38427734375" />
        <Spot ID="17431" name="ID17431" STD_INTENSITY_CH1="506.0101127578148" QUALITY="55.37722396850586" POSITION_T="1.74" MIN_INTENSITY_CH1="136.77774047851562" TOTAL_INTENSITY_CH1="148151.20945739746" CONTRAST_CH1="0.09434340676550573" SNR_CH1="0.39133096979916593" FRAME="2" MEDIAN_INTENSITY_CH1="1130.3731689453125" VISIBILITY="1" RADIUS="0.25" POSITION_X="5.7779457305433235" POSITION_Y="9.584575992094953" MEAN_INTENSITY_CH1="1148.4589880418405" POSITION_Z="0.0" MAX_INTENSITY_CH1="2340.924560546875" />
        <Spot ID="17432" name="ID17432" STD_INTENSITY_CH1="621.7854262970487" QUALITY="113.1090087890625" POSITION_T="1.74" MIN_INTENSITY_CH1="128.0334930419922" TOTAL_INTENSITY_CH1="117380.96572875977" CONTRAST_CH1="0.5729980710987941" SNR_CH1="1.0661600250793688" FRAME="2" MEDIAN_INTENSITY_CH1="777.4442749023438" VISIBILITY="1" RADIUS="0.25" POSITION_X="5.848538988089644" POSITION_Y="10.31500136874547" MEAN_INTENSITY_CH1="909.9299668896107" POSITION_Z="0.0" MAX_INTENSITY_CH1="2534.874267578125" />
        <Spot ID="17389" name="ID17389" STD_INTENSITY_CH1="678.0479900634854" QUALITY="113.61355590820312" POSITION_T="1.74" MIN_INTENSITY_CH1="105.01899719238281" TOTAL_INTENSITY_CH1="148348.43984222412" CONTRAST_CH1="0.4057601461784621" SNR_CH1="0.9790863532059226" FRAME="2" MEDIAN_INTENSITY_CH1="1151.7802734375" VISIBILITY="1" RADIUS="0.25" POSITION_X="5.592826256901733" POSITION_Y="1.8859415236637027" MEAN_INTENSITY_CH1="1149.9879057536755" POSITION_Z="0.0" MAX_INTENSITY_CH1="2477.575927734375" />
        <Spot ID="17390" name="ID17390" STD_INTENSITY_CH1="959.9310440821632" QUALITY="163.40252685546875" POSITION_T="1.74" MIN_INTENSITY_CH1="53.49631881713867" TOTAL_INTENSITY_CH1="209192.74628067017" CONTRAST_CH1="0.49026498959813575" SNR_CH1="1.1115122459826492" FRAME="2" MEDIAN_INTENSITY_CH1="1500.847900390625" VISIBILITY="1" RADIUS="0.25" POSITION_X="5.950640334280487" POSITION_Y="2.8576146186373976" MEAN_INTENSITY_CH1="1621.6491959741875" POSITION_Z="0.0" MAX_INTENSITY_CH1="4015.2626953125" />
        <Spot ID="17391" name="ID17391" STD_INTENSITY_CH1="744.6712687665613" QUALITY="133.56935119628906" POSITION_T="1.74" MIN_INTENSITY_CH1="140.60264587402344" TOTAL_INTENSITY_CH1="141298.46281433105" CONTRAST_CH1="0.5422159357954447" SNR_CH1="1.0342849744495268" FRAME="2" MEDIAN_INTENSITY_CH1="934.5374755859375" VISIBILITY="1" RADIUS="0.25" POSITION_X="6.982783347591282" POSITION_Y="2.986026995405292" MEAN_INTENSITY_CH1="1095.3369210413261" POSITION_Z="0.0" MAX_INTENSITY_CH1="2789.574951171875" />
        <Spot ID="17392" name="ID17392" STD_INTENSITY_CH1="458.02235167934333" QUALITY="74.57972717285156" POSITION_T="1.74" MIN_INTENSITY_CH1="36.65388870239258" TOTAL_INTENSITY_CH1="86407.91814422607" CONTRAST_CH1="0.433061843999706" SNR_CH1="0.8838776304185505" FRAME="2" MEDIAN_INTENSITY_CH1="509.6871337890625" VISIBILITY="1" RADIUS="0.25" POSITION_X="6.210415561792933" POSITION_Y="3.9529038602773023" MEAN_INTENSITY_CH1="669.8288228234578" POSITION_Z="0.0" MAX_INTENSITY_CH1="1984.3609619140625" />
        <Spot ID="17393" name="ID17393" STD_INTENSITY_CH1="603.280692695006" QUALITY="138.8231658935547" POSITION_T="1.74" MIN_INTENSITY_CH1="436.09747314453125" TOTAL_INTENSITY_CH1="207353.40158081055" CONTRAST_CH1="0.39992197129504153" SNR_CH1="1.522311253830087" FRAME="2" MEDIAN_INTENSITY_CH1="1557.0391845703125" VISIBILITY="1" RADIUS="0.25" POSITION_X="8.402557106255875" POSITION_Y="4.007541681879956" MEAN_INTENSITY_CH1="1607.3907099287646" POSITION_Z="0.0" MAX_INTENSITY_CH1="3061.673828125" />
        <Spot ID="17394" name="ID17394" STD_INTENSITY_CH1="1057.2781864798042" QUALITY="231.5206756591797" POSITION_T="1.74" MIN_INTENSITY_CH1="412.2076416015625" TOTAL_INTENSITY_CH1="250539.0382385254" CONTRAST_CH1="0.6245521309286589" SNR_CH1="1.4124122044459688" FRAME="2" MEDIAN_INTENSITY_CH1="1611.31982421875" VISIBILITY="1" RADIUS="0.25" POSITION_X="7.259764311751897" POSITION_Y="4.134350761455447" MEAN_INTENSITY_CH1="1942.163087120352" POSITION_Z="0.0" MAX_INTENSITY_CH1="4474.2392578125" />
        <Spot ID="17395" name="ID17395" STD_INTENSITY_CH1="748.6194134422657" QUALITY="109.2244873046875" POSITION_T="1.74" MIN_INTENSITY_CH1="303.2191467285156" TOTAL_INTENSITY_CH1="186303.64080810547" CONTRAST_CH1="0.27154429253863593" SNR_CH1="0.8239668291478977" FRAME="2" MEDIAN_INTENSITY_CH1="1292.0404052734375" VISIBILITY="1" RADIUS="0.25" POSITION_X="8.541892010962775" POSITION_Y="4.475068157500337" MEAN_INTENSITY_CH1="1444.2142698302746" POSITION_Z="0.0" MAX_INTENSITY_CH1="4049.756103515625" />
        <Spot ID="17396" name="ID17396" STD_INTENSITY_CH1="401.78933047638844" QUALITY="72.6260986328125" POSITION_T="1.74" MIN_INTENSITY_CH1="126.84938049316406" TOTAL_INTENSITY_CH1="99954.4634552002" CONTRAST_CH1="0.3609762767112761" SNR_CH1="1.0229918736248051" FRAME="2" MEDIAN_INTENSITY_CH1="681.0064697265625" VISIBILITY="1" RADIUS="0.25" POSITION_X="6.052178303782995" POSITION_Y="4.618787969832799" MEAN_INTENSITY_CH1="774.8408019782959" POSITION_Z="0.0" MAX_INTENSITY_CH1="1738.805419921875" />
        <Spot ID="17397" name="ID17397" STD_INTENSITY_CH1="539.6659916989489" QUALITY="68.24237823486328" POSITION_T="1.74" MIN_INTENSITY_CH1="196.64756774902344" TOTAL_INTENSITY_CH1="106718.89474487305" CONTRAST_CH1="0.23730202172602488" SNR_CH1="0.5880066923027389" FRAME="2" MEDIAN_INTENSITY_CH1="692.12548828125" VISIBILITY="1" RADIUS="0.25" POSITION_X="7.245171339383637" POSITION_Y="4.949774196474886" MEAN_INTENSITY_CH1="827.2782538362253" POSITION_Z="0.0" MAX_INTENSITY_CH1="2309.103515625" />
        <Spot ID="17398" name="ID17398" STD_INTENSITY_CH1="1029.0712140090125" QUALITY="138.05706787109375" POSITION_T="1.74" MIN_INTENSITY_CH1="49.01947784423828" TOTAL_INTENSITY_CH1="211359.37953948975" CONTRAST_CH1="0.3552539830614013" SNR_CH1="0.8347081315660059" FRAME="2" MEDIAN_INTENSITY_CH1="1377.026123046875" VISIBILITY="1" RADIUS="0.25" POSITION_X="8.307805462320085" POSITION_Y="5.039425390061099" MEAN_INTENSITY_CH1="1638.4448026317039" POSITION_Z="0.0" MAX_INTENSITY_CH1="3950.3232421875" />
        <Spot ID="17399" name="ID17399" STD_INTENSITY_CH1="351.9173429298141" QUALITY="56.749000549316406" POSITION_T="1.74" MIN_INTENSITY_CH1="79.62183380126953" TOTAL_INTENSITY_CH1="82425.79666137695" CONTRAST_CH1="0.40426285156998487" SNR_CH1="1.0453896517378531" FRAME="2" MEDIAN_INTENSITY_CH1="570.6431884765625" VISIBILITY="1" RADIUS="0.25" POSITION_X="3.814107566033426" POSITION_Y="5.113109996556595" MEAN_INTENSITY_CH1="638.9596640416819" POSITION_Z="0.0" MAX_INTENSITY_CH1="1771.5616455078125" />
        <Spot ID="17400" name="ID17400" STD_INTENSITY_CH1="596.313896398002" QUALITY="89.38917541503906" POSITION_T="1.74" MIN_INTENSITY_CH1="113.3619613647461" TOTAL_INTENSITY_CH1="112169.94612884521" CONTRAST_CH1="0.38154470659770484" SNR_CH1="0.8054199003747939" FRAME="2" MEDIAN_INTENSITY_CH1="679.3314208984375" VISIBILITY="1" RADIUS="0.25" POSITION_X="6.136156644857977" POSITION_Y="5.111592748259042" MEAN_INTENSITY_CH1="869.5344661150797" POSITION_Z="0.0" MAX_INTENSITY_CH1="3179.48681640625" />
        <Spot ID="17401" name="ID17401" STD_INTENSITY_CH1="477.36242629105095" QUALITY="75.63038635253906" POSITION_T="1.74" MIN_INTENSITY_CH1="174.4412841796875" TOTAL_INTENSITY_CH1="130008.5227355957" CONTRAST_CH1="0.20853377195605644" SNR_CH1="0.7285871113967147" FRAME="2" MEDIAN_INTENSITY_CH1="1016.6934814453125" VISIBILITY="1" RADIUS="0.25" POSITION_X="2.669101440665977" POSITION_Y="5.17513283150666" MEAN_INTENSITY_CH1="1007.8180057022923" POSITION_Z="0.0" MAX_INTENSITY_CH1="2083.208251953125" />
        <Spot ID="17402" name="ID17402" STD_INTENSITY_CH1="704.4654486229604" QUALITY="98.6561279296875" POSITION_T="1.74" MIN_INTENSITY_CH1="99.54420471191406" TOTAL_INTENSITY_CH1="111598.46353912354" CONTRAST_CH1="0.366597273738518" SNR_CH1="0.6588514168523579" FRAME="2" MEDIAN_INTENSITY_CH1="590.9730224609375" VISIBILITY="1" RADIUS="0.25" POSITION_X="4.58863250300542" POSITION_Y="5.2256896448906796" MEAN_INTENSITY_CH1="865.1043685203374" POSITION_Z="0.0" MAX_INTENSITY_CH1="2660.177490234375" />
        <Spot ID="17403" name="ID17403" STD_INTENSITY_CH1="690.8765920945924" QUALITY="83.42849731445312" POSITION_T="1.74" MIN_INTENSITY_CH1="-2.223767042160034" TOTAL_INTENSITY_CH1="96845.70984047651" CONTRAST_CH1="0.33591699285335525" SNR_CH1="0.5464780131905544" FRAME="2" MEDIAN_INTENSITY_CH1="464.1418151855469" VISIBILITY="1" RADIUS="0.25" POSITION_X="2.217663531335337" POSITION_Y="5.398892987146277" MEAN_INTENSITY_CH1="750.74193674788" POSITION_Z="0.0" MAX_INTENSITY_CH1="2609.9326171875" />
        <Spot ID="17404" name="ID17404" STD_INTENSITY_CH1="402.2467475856364" QUALITY="58.50522232055664" POSITION_T="1.74" MIN_INTENSITY_CH1="139.57608032226562" TOTAL_INTENSITY_CH1="97097.99462890625" CONTRAST_CH1="0.24555429203882118" SNR_CH1="0.7378071703229241" FRAME="2" MEDIAN_INTENSITY_CH1="742.5011596679688" VISIBILITY="1" RADIUS="0.25" POSITION_X="7.046322986783346" POSITION_Y="5.419289595849882" MEAN_INTENSITY_CH1="752.697632782219" POSITION_Z="0.0" MAX_INTENSITY_CH1="1677.82421875" />
        <Spot ID="17405" name="ID17405" STD_INTENSITY_CH1="539.9040428136955" QUALITY="76.81124877929688" POSITION_T="1.74" MIN_INTENSITY_CH1="123.10314178466797" TOTAL_INTENSITY_CH1="110386.90090179443" CONTRAST_CH1="0.26613723919719157" SNR_CH1="0.6662943210268029" FRAME="2" MEDIAN_INTENSITY_CH1="706.4878540039062" VISIBILITY="1" RADIUS="0.25" POSITION_X="5.09561600441479" POSITION_Y="5.586929702959134" MEAN_INTENSITY_CH1="855.7124100914295" POSITION_Z="0.0" MAX_INTENSITY_CH1="2523.5009765625" />
        <Spot ID="17406" name="ID17406" STD_INTENSITY_CH1="873.6751316154804" QUALITY="118.31700134277344" POSITION_T="1.74" MIN_INTENSITY_CH1="69.4540023803711" TOTAL_INTENSITY_CH1="162495.40740203857" CONTRAST_CH1="0.3190271778346426" SNR_CH1="0.697437572946465" FRAME="2" MEDIAN_INTENSITY_CH1="1075.29296875" VISIBILITY="1" RADIUS="0.25" POSITION_X="2.764829683050282" POSITION_Y="5.666053213909043" MEAN_INTENSITY_CH1="1259.6543209460349" POSITION_Z="0.0" MAX_INTENSITY_CH1="3661.73193359375" />
        <Spot ID="17407" name="ID17407" STD_INTENSITY_CH1="755.2686835116401" QUALITY="124.34219360351562" POSITION_T="1.74" MIN_INTENSITY_CH1="145.79624938964844" TOTAL_INTENSITY_CH1="146080.7566833496" CONTRAST_CH1="0.4376825065815336" SNR_CH1="0.9129101133503267" FRAME="2" MEDIAN_INTENSITY_CH1="955.39404296875" VISIBILITY="1" RADIUS="0.25" POSITION_X="6.320479801970372" POSITION_Y="5.751069961001941" MEAN_INTENSITY_CH1="1132.408966537594" POSITION_Z="0.0" MAX_INTENSITY_CH1="3187.652099609375" />
      </SpotsInFrame>
      <SpotsInFrame frame="3">
        <Spot ID="17984" name="ID17984" STD_INTENSITY_CH1="857.0415306881623" QUALITY="135.45094299316406" POSITION_T="2.61" MIN_INTENSITY_CH1="95.74674987792969" TOTAL_INTENSITY_CH1="199942.90365600586" CONTRAST_CH1="0.344063498840691" SNR_CH1="0.9258981728981486" FRAME="3" MEDIAN_INTENSITY_CH1="1472.48681640625" VISIBILITY="1" RADIUS="0.25" POSITION_X="6.099870796665863" POSITION_Y="8.856737668248472" MEAN_INTENSITY_CH1="1549.9449895814412" POSITION_Z="0.0" MAX_INTENSITY_CH1="3983.77734375" />
        <Spot ID="17985" name="ID17985" STD_INTENSITY_CH1="676.8233242737522" QUALITY="116.02645111083984" POSITION_T="2.61" MIN_INTENSITY_CH1="150.25411987304688" TOTAL_INTENSITY_CH1="184511.22840881348" CONTRAST_CH1="0.31889525098634824" SNR_CH1="1.021940277387529" FRAME="3" MEDIAN_INTENSITY_CH1="1360.21826171875" VISIBILITY="1" RADIUS="0.25" POSITION_X="6.397689965093147" POSITION_Y="9.288822136945981" MEAN_INTENSITY_CH1="1430.3196000683217" POSITION_Z="0.0" MAX_INTENSITY_CH1="2780.01904296875" />
        <Spot ID="17986" name="ID17986" STD_INTENSITY_CH1="303.7162774727294" QUALITY="53.15456008911133" POSITION_T="2.61" MIN_INTENSITY_CH1="65.389892578125" TOTAL_INTENSITY_CH1="54989.24516296387" CONTRAST_CH1="0.5550346249368211" SNR_CH1="1.0019129461944682" FRAME="3" MEDIAN_INTENSITY_CH1="320.04010009765625" VISIBILITY="1" RADIUS="0.25" POSITION_X="7.177048029916412" POSITION_Y="9.384860733722688" MEAN_INTENSITY_CH1="426.2732183175493" POSITION_Z="0.0" MAX_INTENSITY_CH1="1274.3414306640625" />
        <Spot ID="17987" name="ID17987" STD_INTENSITY_CH1="853.0793531329571" QUALITY="122.01480865478516" POSITION_T="2.61" MIN_INTENSITY_CH1="188.37240600585938" TOTAL_INTENSITY_CH1="170046.13723754883" CONTRAST_CH1="0.25586893115066917" SNR_CH1="0.6296379028214693" FRAME="3" MEDIAN_INTENSITY_CH1="1019.63916015625" VISIBILITY="1" RADIUS="0.25" POSITION_X="5.278816689349608" POSITION_Y="9.49573538186881" MEAN_INTENSITY_CH1="1318.1871103685958" POSITION_Z="0.0" MAX_INTENSITY_CH1="3412.39794921875" />
        <Spot ID="17988" name="ID17988" STD_INTENSITY_CH1="533.9014914547537" QUALITY="63.67996597290039" POSITION_T="2.61" MIN_INTENSITY_CH1="106.80699157714844" TOTAL_INTENSITY_CH1="155654.15869903564" CONTRAST_CH1="0.15470703754988377" SNR_CH1="0.6055892218277674" FRAME="3" MEDIAN_INTENSITY_CH1="1196.619384765625" VISIBILITY="1" RADIUS="0.25" POSITION_X="5.774268238800532" POSITION_Y="9.572277145043055" MEAN_INTENSITY_CH1="1206.621385263842" POSITION_Z="0.0" MAX_INTENSITY_CH1="2972.14501953125" />
        <Spot ID="17989" name="ID17989" STD_INTENSITY_CH1="651.5417188973621" QUALITY="95.76084899902344" POSITION_T="2.61" MIN_INTENSITY_CH1="50.91687774658203" TOTAL_INTENSITY_CH1="110448.2790222168" CONTRAST_CH1="0.6192024676019575" SNR_CH1="1.0050519966289972" FRAME="3" MEDIAN_INTENSITY_CH1="640.6241455078125" VISIBILITY="1" RADIUS="0.25" POSITION_X="5.857852764207071" POSITION_Y="10.326965411836316" MEAN_INTENSITY_CH1="856.1882094745486" POSITION_Z="0.0" MAX_INTENSITY_CH1="2927.82568359375" />
        <Spot ID="17946" name="ID17946" STD_INTENSITY_CH1="776.6316298345823" QUALITY="118.66603088378906" POSITION_T="2.61" MIN_INTENSITY_CH1="71.05902862548828" TOTAL_INTENSITY_CH1="162685.63597106934" CONTRAST_CH1="0.40534803645160145" SNR_CH1="0.9367390024785894" FRAME="3" MEDIAN_INTENSITY_CH1="1368.2972412109375" VISIBILITY="1" RADIUS="0.25" POSITION_X="5.6585845757019175" POSITION_Y="1.8366403506940323" MEAN_INTENSITY_CH1="1261.1289610160416" POSITION_Z="0.0" MAX_INTENSITY_CH1="2791.915771484375" />
        <Spot ID="17947" name="ID17947" STD_INTENSITY_CH1="796.342872376343" QUALITY="147.1684112548828" POSITION_T="2.61" MIN_INTENSITY_CH1="55.645450592041016" TOTAL_INTENSITY_CH1="210378.45373916626" CONTRAST_CH1="0.5273299789503261" SNR_CH1="1.4141355247528324" FRAME="3" MEDIAN_INTENSITY_CH1="1593.2001953125" VISIBILITY="1" RADIUS="0.25" POSITION_X="5.981405968877607" POSITION_Y="2.8743152695338234" MEAN_INTENSITY_CH1="1630.840726660204" POSITION_Z="0.0" MAX_INTENSITY_CH1="3377.695556640625" />
        <Spot ID="17948" name="ID17948" STD_INTENSITY_CH1="845.2710602935924" QUALITY="139.02078247070312" POSITION_T="2.61" MIN_INTENSITY_CH1="53.46841049194336" TOTAL_INTENSITY_CH1="144737.64043045044" CONTRAST_CH1="0.5213932008534757" SNR_CH1="0.9098078211935663" FRAME="3" MEDIAN_INTENSITY_CH1="975.9080200195312" VISIBILITY="1" RADIUS="0.25" POSITION_X="6.961852622689043" POSITION_Y="2.9925951232245396" MEAN_INTENSITY_CH1="1121.9972126391503" POSITION_Z="0.0" MAX_INTENSITY_CH1="3167.96630859375" />
        <Spot ID="17949" name="ID17949" STD_INTENSITY_CH1="557.7599441518914" QUALITY="80.8714599609375" POSITION_T="2.61" MIN_INTENSITY_CH1="2.9171688556671143" TOTAL_INTENSITY_CH1="86827.91410183907" CONTRAST_CH1="0.46123534849983444" SNR_CH1="0.7618241669277578" FRAME="3" MEDIAN_INTENSITY_CH1="503.5735778808594" VISIBILITY="1" RADIUS="0.25" POSITION_X="6.176054811074768" POSITION_Y="3.9667763624345342" MEAN_INTENSITY_CH1="673.084605440613" POSITION_Z="0.0" MAX_INTENSITY_CH1="2532.27978515625" />
        <Spot ID="17950" name="ID17950" STD_INTENSITY_CH1="468.4133338733842" QUALITY="108.93960571289062" POSITION_T="2.61" MIN_INTENSITY_CH1="439.07720947265625" TOTAL_INTENSITY_CH1="179079.78463745117" CONTRAST_CH1="0.3841309114124125" SNR_CH1="1.6449764640189286" FRAME="3" MEDIAN_INTENSITY_CH1="1412.99658203125" VISIBILITY="1" RADIUS="0.25" POSITION_X="8.427150625140781" POSITION_Y="3.993172788104169" MEAN_INTENSITY_CH1="1388.2153847864424" POSITION_Z="0.0" MAX_INTENSITY_CH1="2691.161865234375" />
        <Spot ID="17951" name="ID17951" STD_INTENSITY_CH1="1025.0350997785656" QUALITY="231.98085021972656" POSITION_T="2.61" MIN_INTENSITY_CH1="307.9413757324219" TOTAL_INTENSITY_CH1="248808.28372192383" CONTRAST_CH1="0.6467873976366391" SNR_CH1="1.478054330956551" FRAME="3" MEDIAN_INTENSITY_CH1="1665.9000244140625" VISIBILITY="1" RADIUS="0.25" POSITION_X="7.25633713326736" POSITION_Y="4.138566364540535" MEAN_INTENSITY_CH1="1928.746385441271" POSITION_Z="0.0" MAX_INTENSITY_CH1="4561.70751953125" />
        <Spot ID="17952" name="ID17952" STD_INTENSITY_CH1="787.7835083778011" QUALITY="107.84954071044922" POSITION_T="2.61" MIN_INTENSITY_CH1="344.12249755859375" TOTAL_INTENSITY_CH1="177194.71395874023" CONTRAST_CH1="0.2824169041998273" SNR_CH1="0.7679724072168732" FRAME="3" MEDIAN_INTENSITY_CH1="1162.682373046875" VISIBILITY="1" RADIUS="0.25" POSITION_X="8.527612809921337" POSITION_Y="4.485970280744937" MEAN_INTENSITY_CH1="1373.6024337886843" POSITION_Z="0.0" MAX_INTENSITY_CH1="3910.395263671875" />
        <Spot ID="17953" name="ID17953" STD_INTENSITY_CH1="441.1572003469601" QUALITY="70.34368133544922" POSITION_T="2.61" MIN_INTENSITY_CH1="111.46590423583984" TOTAL_INTENSITY_CH1="91630.02811431885" CONTRAST_CH1="0.3405456669839263" SNR_CH1="0.8180474190850419" FRAME="3" MEDIAN_INTENSITY_CH1="578.2180786132812" VISIBILITY="1" RADIUS="0.25" POSITION_X="6.060306240127865" POSITION_Y="4.627176419230678" MEAN_INTENSITY_CH1="710.3102954598357" POSITION_Z="0.0" MAX_INTENSITY_CH1="1917.027099609375" />
        <Spot ID="17954" name="ID17954" STD_INTENSITY_CH1="445.45251372503657" QUALITY="57.89360809326172" POSITION_T="2.61" MIN_INTENSITY_CH1="144.18931579589844" TOTAL_INTENSITY_CH1="97393.29426574707" CONTRAST_CH1="0.22230055614192934" SNR_CH1="0.6164962893892064" FRAME="3" MEDIAN_INTENSITY_CH1="691.3133544921875" VISIBILITY="1" RADIUS="0.25" POSITION_X="7.252829053767745" POSITION_Y="4.956160078316768" MEAN_INTENSITY_CH1="754.9867772538532" POSITION_Z="0.0" MAX_INTENSITY_CH1="2003.9208984375" />
        <Spot ID="17955" name="ID17955" STD_INTENSITY_CH1="985.9310573693015" QUALITY="136.34954833984375" POSITION_T="2.61" MIN_INTENSITY_CH1="170.1925506591797" TOTAL_INTENSITY_CH1="212187.2823791504" CONTRAST_CH1="0.34739981462790004" SNR_CH1="0.8602926008625208" FRAME="3" MEDIAN_INTENSITY_CH1="1497.5634765625" VISIBILITY="1" RADIUS="0.25" POSITION_X="8.333401728167031" POSITION_Y="5.038703273422966" MEAN_INTENSITY_CH1="1644.8626541019405" POSITION_Z="0.0" MAX_INTENSITY_CH1="4403.103515625" />
        <Spot ID="17956" name="ID17956" STD_INTENSITY_CH1="394.872501384828" QUALITY="53.45873260498047" POSITION_T="2.61" MIN_INTENSITY_CH1="140.97203063964844" TOTAL_INTENSITY_CH1="78345.07290649414" CONTRAST_CH1="0.3559448754887011" SNR_CH1="0.8074874742076347" FRAME="3" MEDIAN_INTENSITY_CH1="471.5000305175781" VISIBILITY="1" RADIUS="0.25" POSITION_X="3.8364136267973548" POSITION_Y="5.112100375562074" MEAN_INTENSITY_CH1="607.3261465619701" POSITION_Z="0.0" MAX_INTENSITY_CH1="2196.321533203125" />
        <Spot ID="17957" name="ID17957" STD_INTENSITY_CH1="694.5702659254781" QUALITY="97.22675323486328" POSITION_T="2.61" MIN_INTENSITY_CH1="146.6016082763672" TOTAL_INTENSITY_CH1="121908.96005249023" CONTRAST_CH1="0.4140308599760196" SNR_CH1="0.7967710562114483" FRAME="3" MEDIAN_INTENSITY_CH1="757.3810424804688" VISIBILITY="1" RADIUS="0.25" POSITION_X="6.14870982599944" POSITION_Y="5.1156848326863225" MEAN_INTENSITY_CH1="945.03069808132" POSITION_Z="0.0" MAX_INTENSITY_CH1="4005.447265625" />
        <Spot ID="17958" name="ID17958" STD_INTENSITY_CH1="498.33383343532665" QUALITY="76.88172912597656" POSITION_T="2.61" MIN_INTENSITY_CH1="19.693641662597656" TOTAL_INTENSITY_CH1="121694.78091430664" CONTRAST_CH1="0.24765977391893465" SNR_CH1="0.7515383791080249" FRAME="3" MEDIAN_INTENSITY_CH1="880.0249633789062" VISIBILITY="1" RADIUS="0.25" POSITION_X="2.6809602156883345" POSITION_Y="5.160205466591475" MEAN_INTENSITY_CH1="943.3703946845477" POSITION_Z="0.0" MAX_INTENSITY_CH1="2102.837890625" />
        <Spot ID="17959" name="ID17959" STD_INTENSITY_CH1="644.4566281687468" QUALITY="89.09137725830078" POSITION_T="2.61" MIN_INTENSITY_CH1="56.57377243041992" TOTAL_INTENSITY_CH1="99896.95634841919" CONTRAST_CH1="0.35232443540830016" SNR_CH1="0.6261245264383231" FRAME="3" MEDIAN_INTENSITY_CH1="554.5189208984375" VISIBILITY="1" RADIUS="0.25" POSITION_X="4.5802414207566295" POSITION_Y="5.23423204731579" MEAN_INTENSITY_CH1="774.3950104528618" POSITION_Z="0.0" MAX_INTENSITY_CH1="2460.7275390625" />
        <Spot ID="17960" name="ID17960" STD_INTENSITY_CH1="631.4424671181789" QUALITY="73.29364013671875" POSITION_T="2.61" MIN_INTENSITY_CH1="78.13929748535156" TOTAL_INTENSITY_CH1="93409.2227935791" CONTRAST_CH1="0.3056823938100763" SNR_CH1="0.5369441745495417" FRAME="3" MEDIAN_INTENSITY_CH1="506.1206359863281" VISIBILITY="1" RADIUS="0.25" POSITION_X="2.2093070456164208" POSITION_Y="5.3975405996497035" MEAN_INTENSITY_CH1="724.102502275807" POSITION_Z="0.0" MAX_INTENSITY_CH1="2737.195068359375" />
        <Spot ID="17961" name="ID17961" STD_INTENSITY_CH1="439.5455041315894" QUALITY="59.63935089111328" POSITION_T="2.61" MIN_INTENSITY_CH1="78.66768646240234" TOTAL_INTENSITY_CH1="100139.02370452881" CONTRAST_CH1="0.2677352941307631" SNR_CH1="0.7459622331484161" FRAME="3" MEDIAN_INTENSITY_CH1="742.8447265625" VISIBILITY="1" RADIUS="0.25" POSITION_X="7.04223953722604" POSITION_Y="5.424176154920039" MEAN_INTENSITY_CH1="776.2715015854945" POSITION_Z="0.0" MAX_INTENSITY_CH1="1928.298095703125" />
        <Spot ID="17962" name="ID17962" STD_INTENSITY_CH1="551.3890640209245" QUALITY="72.86326599121094" POSITION_T="2.61" MIN_INTENSITY_CH1="161.90867614746094" TOTAL_INTENSITY_CH1="100297.81433105469" CONTRAST_CH1="0.24392658114424232" SNR_CH1="0.5530163694052059" FRAME="3" MEDIAN_INTENSITY_CH1="583.6146850585938" VISIBILITY="1" RADIUS="0.25" POSITION_X="5.111325089502876" POSITION_Y="5.561840007119971" MEAN_INTENSITY_CH1="777.5024366748424" POSITION_Z="0.0" MAX_INTENSITY_CH1="2480.631591796875" />
        <Spot ID="17963" name="ID17963" STD_INTENSITY_CH1="760.1337813005684" QUALITY="106.94850158691406" POSITION_T="2.61" MIN_INTENSITY_CH1="153.3731689453125" TOTAL_INTENSITY_CH1="152276.7982635498" CONTRAST_CH1="0.2836670398503334" SNR_CH1="0.686341840876776" FRAME="3" MEDIAN_INTENSITY_CH1="919.3485717773438" VISIBILITY="1" RADIUS="0.25" POSITION_X="2.748010025862534" POSITION_Y="5.663058793963143" MEAN_INTENSITY_CH1="1180.4402966166651" POSITION_Z="0.0" MAX_INTENSITY_CH1="3320.390380859375" />
        <Spot ID="17964" name="ID17964" STD_INTENSITY_CH1="912.9998608552896" QUALITY="182.37103271484375" POSITION_T="2.61" MIN_INTENSITY_CH1="205.199462890625" TOTAL_INTENSITY_CH1="197671.37141418457" CONTRAST_CH1="0.5598725907678481" SNR_CH1="1.20479575601144" FRAME="3" MEDIAN_INTENSITY_CH1="1353.8038330078125" VISIBILITY="1" RADIUS="0.25" POSITION_X="4.080760090950395" POSITION_Y="5.767889886217835" MEAN_INTENSITY_CH1="1532.3362125130589" POSITION_Z="0.0" MAX_INTENSITY_CH1="3880.69482421875" />
        <Spot ID="17965" name="ID17965" STD_INTENSITY_CH1="628.1202686692227" QUALITY="111.5118179321289" POSITION_T="2.61" MIN_INTENSITY_CH1="162.83224487304688" TOTAL_INTENSITY_CH1="139221.7158355713" CONTRAST_CH1="0.45231976753804637" SNR_CH1="1.0702562652414054" FRAME="3" MEDIAN_INTENSITY_CH1="907.3184814453125" VISIBILITY="1" RADIUS="0.25" POSITION_X="6.327010708178782" POSITION_Y="5.764796245305368" MEAN_INTENSITY_CH1="1079.2381072524902" POSITION_Z="0.0" MAX_INTENSITY_CH1="2837.247314453125" />
        <Spot ID="17966" name="ID17966" STD_INTENSITY_CH1="627.7341067976416" QUALITY="63.45359802246094" POSITION_T="2.61" MIN_INTENSITY_CH1="180.1217803955078" TOTAL_INTENSITY_CH1="128729.24948120117" CONTRAST_CH1="0.17865152924769684" SNR_CH1="0.4819068624402111" FRAME="3" MEDIAN_INTENSITY_CH1="803.0707397460938" VISIBILITY="1" RADIUS="0.25" POSITION_X="5.321763840687496" POSITION_Y="5.883573226491718" MEAN_INTENSITY_CH1="997.9011587690011" POSITION_Z="0.0" MAX_INTENSITY_CH1="2698.711181640625" />
        <Spot ID="17967" name="ID17967" STD_INTENSITY_CH1="498.57836346128096" QUALITY="58.80607223510742" POSITION_T="2.61" MIN_INTENSITY_CH1="191.43605041503906" TOTAL_INTENSITY_CH1="98463.54832458496" CONTRAST_CH1="0.2533752630016161" SNR_CH1="0.6189640612311358" FRAME="3" MEDIAN_INTENSITY_CH1="576.1821899414062" VISIBILITY="1" RADIUS="0.25" POSITION_X="3.151922538266047" POSITION_Y="6.023557641774819" MEAN_INTENSITY_CH1="763.2833203456198" POSITION_Z="0.0" MAX_INTENSITY_CH1="2576.302490234375" />
        <Spot ID="17968" name="ID17968" STD_INTENSITY_CH1="449.2281628072908" QUALITY="66.18832397460938" POSITION_T="2.61" MIN_INTENSITY_CH1="202.43478393554688" TOTAL_INTENSITY_CH1="101417.88861083984" CONTRAST_CH1="0.3169314731807925" SNR_CH1="0.8423451266276275" FRAME="3" MEDIAN_INTENSITY_CH1="641.9271240234375" VISIBILITY="1" RADIUS="0.25" POSITION_X="7.341769055826974" POSITION_Y="5.9879509289165656" MEAN_INTENSITY_CH1="786.1851830297661" POSITION_Z="0.0" MAX_INTENSITY_CH1="2296.262451171875" />
        <Spot ID="17969" name="ID17969" STD_INTENSITY_CH1="1359.785121373632" QUALITY="236.77706909179688" POSITION_T="2.61" MIN_INTENSITY_CH1="198.94857788085938" TOTAL_INTENSITY_CH1="259509.6734161377" CONTRAST_CH1="0.5105724730296732" SNR_CH1="1.0000906842345196" FRAME="3" MEDIAN_INTENSITY_CH1="1584.5404052734375" VISIBILITY="1" RADIUS="0.25" POSITION_X="5.503669192739045" POSITION_Y="6.408036155901026" MEAN_INTENSITY_CH1="2011.7028946987416" POSITION_Z="0.0" MAX_INTENSITY_CH1="5783.9345703125" />
        <Spot ID="17970" name="ID17970" STD_INTENSITY_CH1="468.7636495946793" QUALITY="80.09625244140625" POSITION_T="2.61" MIN_INTENSITY_CH1="181.38392639160156" TOTAL_INTENSITY_CH1="114105.49838256836" CONTRAST_CH1="0.3689925037898245" SNR_CH1="1.017207149711863" FRAME="3" MEDIAN_INTENSITY_CH1="867.528076171875" VISIBILITY="1" RADIUS="0.25" POSITION_X="8.270174544487945" POSITION_Y="6.466351003791767" MEAN_INTENSITY_CH1="884.5387471516925" POSITION_Z="0.0" MAX_INTENSITY_CH1="2063.463134765625" />
        <Spot ID="17971" name="ID17971" STD_INTENSITY_CH1="521.0977713419062" QUALITY="77.59252166748047" POSITION_T="2.61" MIN_INTENSITY_CH1="173.94921875" TOTAL_INTENSITY_CH1="118217.03698730469" CONTRAST_CH1="0.4013552156038344" SNR_CH1="1.0073533065088158" FRAME="3" MEDIAN_INTENSITY_CH1="803.6272583007812" VISIBILITY="1" RADIUS="0.25" POSITION_X="2.7704511710563113" POSITION_Y="6.544372693269808" MEAN_INTENSITY_CH1="916.4111394364704" POSITION_Z="0.0" MAX_INTENSITY_CH1="2263.32470703125" />
        <Spot ID="17972" name="ID17972" STD_INTENSITY_CH1="599.425746694665" QUALITY="71.50238800048828" POSITION_T="2.61" MIN_INTENSITY_CH1="87.25918579101562" TOTAL_INTENSITY_CH1="95069.5252609253" CONTRAST_CH1="0.2750908285006162" SNR_CH1="0.5304948925389125" FRAME="3" MEDIAN_INTENSITY_CH1="521.5989379882812" VISIBILITY="1" RADIUS="0.25" POSITION_X="4.05310808787245" POSITION_Y="6.727674575114311" MEAN_INTENSITY_CH1="736.9730640381808" POSITION_Z="0.0" MAX_INTENSITY_CH1="2979.212646484375" />
        <Spot ID="17973" name="ID17973" STD_INTENSITY_CH1="607.9313231786333" QUALITY="94.32846069335938" POSITION_T="2.61" MIN_INTENSITY_CH1="250.7806854248047" TOTAL_INTENSITY_CH1="135262.87239074707" CONTRAST_CH1="0.30115816891185" SNR_CH1="0.798415437785424" FRAME="3" MEDIAN_INTENSITY_CH1="910.78271484375" VISIBILITY="1" RADIUS="0.25" POSITION_X="3.5483205548463337" POSITION_Y="6.878910571046578" MEAN_INTENSITY_CH1="1048.5493983778842" POSITION_Z="0.0" MAX_INTENSITY_CH1="2472.26025390625" />
        <Spot ID="17974" name="ID17974" STD_INTENSITY_CH1="608.4220011350252" QUALITY="105.68384552001953" POSITION_T="2.61" MIN_INTENSITY_CH1="300.5191345214844" TOTAL_INTENSITY_CH1="144781.72332763672" CONTRAST_CH1="0.36495421464895084" SNR_CH1="0.9864371424949195" FRAME="3" MEDIAN_INTENSITY_CH1="989.0841674804688" VISIBILITY="1" RADIUS="0.25" POSITION_X="6.376130240872984" POSITION_Y="7.238522683601748" MEAN_INTENSITY_CH1="1122.3389405243158" POSITION_Z="0.0" MAX_INTENSITY_CH1="2783.445068359375" />
        <Spot ID="17975" name="ID17975" STD_INTENSITY_CH1="855.3590187283006" QUALITY="122.01822662353516" POSITION_T="2.61" MIN_INTENSITY_CH1="186.01773071289062" TOTAL_INTENSITY_CH1="173654.93592834473" CONTRAST_CH1="0.3342714206534789" SNR_CH1="0.7885587261142014" FRAME="3" MEDIAN_INTENSITY_CH1="1165.46533203125" VISIBILITY="1" RADIUS="0.25" POSITION_X="7.915757038757498" POSITION_Y="7.242410342483487" MEAN_INTENSITY_CH1="1346.1622940181762" POSITION_Z="0.0" MAX_INTENSITY_CH1="3758.3154296875" />
        <Spot ID="17976" name="ID17976" STD_INTENSITY_CH1="349.11678799637775" QUALITY="52.51446533203125" POSITION_T="2.61" MIN_INTENSITY_CH1="39.04202651977539" TOTAL_INTENSITY_CH1="64738.044147491455" CONTRAST_CH1="0.4062749869274168" SNR_CH1="0.8305751999560271" FRAME="3" MEDIAN_INTENSITY_CH1="390.5621643066406" VISIBILITY="1" RADIUS="0.25" POSITION_X="4.967600839941683" POSITION_Y="7.3449554649081605" MEAN_INTENSITY_CH1="501.84530346892603" POSITION_Z="0.0" MAX_INTENSITY_CH1="1623.7216796875" />
        <Spot ID="17977" name="ID17977" STD_INTENSITY_CH1="392.52584796357934" QUALITY="60.77873992919922" POSITION_T="2.61" MIN_INTENSITY_CH1="109.81880950927734" TOTAL_INTENSITY_CH1="97489.23790740967" CONTRAST_CH1="0.31379692937538334" SNR_CH1="0.9197062702620062" FRAME="3" MEDIAN_INTENSITY_CH1="739.5711059570312" VISIBILITY="1" RADIUS="0.25" POSITION_X="3.9918852520029904" POSITION_Y="7.5596712239952035" MEAN_INTENSITY_CH1="755.7305264140288" POSITION_Z="0.0" MAX_INTENSITY_CH1="1630.030517578125" />
        <Spot ID="17978" name="ID17978" STD_INTENSITY_CH1="834.1488923453048" QUALITY="106.12226867675781" POSITION_T="2.61" MIN_INTENSITY_CH1="262.6040344238281" TOTAL_INTENSITY_CH1="162021.5732421875" CONTRAST_CH1="0.2719403604754686" SNR_CH1="0.6438378039666189" FRAME="3" MEDIAN_INTENSITY_CH1="1034.933349609375" VISIBILITY="1" RADIUS="0.25" POSITION_X="6.721999988573456" POSITION_Y="7.649617868612907" MEAN_INTENSITY_CH1="1255.9811879239342" POSITION_Z="0.0" MAX_INTENSITY_CH1="3472.9892578125" />
        <Spot ID="17979" name="ID17979" STD_INTENSITY_CH1="365.6872892052381" QUALITY="50.882652282714844" POSITION_T="2.61" MIN_INTENSITY_CH1="106.68216705322266" TOTAL_INTENSITY_CH1="74469.66231536865" CONTRAST_CH1="0.38822761143430595" SNR_CH1="0.8829488527156206" FRAME="3" MEDIAN_INTENSITY_CH1="507.2447509765625" VISIBILITY="1" RADIUS="0.25" POSITION_X="3.350809700728102" POSITION_Y="7.691022753717699" MEAN_INTENSITY_CH1="577.2842039951058" POSITION_Z="0.0" MAX_INTENSITY_CH1="1932.29052734375" />
        <Spot ID="17980" name="ID17980" STD_INTENSITY_CH1="515.8348555330218" QUALITY="79.70063018798828" POSITION_T="2.61" MIN_INTENSITY_CH1="25.109025955200195" TOTAL_INTENSITY_CH1="94121.75320625305" CONTRAST_CH1="0.4157483275028649" SNR_CH1="0.8307379730737433" FRAME="3" MEDIAN_INTENSITY_CH1="591.344482421875" VISIBILITY="1" RADIUS="0.25" POSITION_X="5.519515152870948" POSITION_Y="7.876926631052271" MEAN_INTENSITY_CH1="729.6259938469227" POSITION_Z="0.0" MAX_INTENSITY_CH1="2108.15185546875" />
        <Spot ID="17981" name="ID17981" STD_INTENSITY_CH1="606.2594112135399" QUALITY="87.44669342041016" POSITION_T="2.61" MIN_INTENSITY_CH1="69.45674896240234" TOTAL_INTENSITY_CH1="133879.80515289307" CONTRAST_CH1="0.2773027031030471" SNR_CH1="0.7432880239031632" FRAME="3" MEDIAN_INTENSITY_CH1="885.6236572265625" VISIBILITY="1" RADIUS="0.25" POSITION_X="4.634402330712297" POSITION_Y="8.20047755441012" MEAN_INTENSITY_CH1="1037.827946921652" POSITION_Z="0.0" MAX_INTENSITY_CH1="2728.73095703125" />
        <Spot ID="17982" name="ID17982" STD_INTENSITY_CH1="779.862698601264" QUALITY="96.57096099853516" POSITION_T="2.61" MIN_INTENSITY_CH1="165.807861328125" TOTAL_INTENSITY_CH1="133388.24179077148" CONTRAST_CH1="0.25589984716390163" SNR_CH1="0.5403245546228727" FRAME="3" MEDIAN_INTENSITY_CH1="750.95068359375" VISIBILITY="1" RADIUS="0.25" POSITION_X="6.721508922595767" POSITION_Y="8.210597068382196" MEAN_INTENSITY_CH1="1034.017378223035" POSITION_Z="0.0" MAX_INTENSITY_CH1="3845.32568359375" />
        <Spot ID="17983" name="ID17983" STD_INTENSITY_CH1="889.2532507976043" QUALITY="211.14247131347656" POSITION_T="2.61" MIN_INTENSITY_CH1="424.3505859375" TOTAL_INTENSITY_CH1="272698.8715209961" CONTRAST_CH1="0.5260581149429696" SNR_CH1="1.6389315528862147" FRAME="3" MEDIAN_INTENSITY_CH1="2100.24951171875" VISIBILITY="1" RADIUS="0.25" POSITION_X="4.878445313184198" POSITION_Y="8.813237994555852" MEAN_INTENSITY_CH1="2113.944740472837" POSITION_Z="0.0" MAX_INTENSITY_CH1="4486.19873046875" />
      </SpotsInFrame>
      <SpotsInFrame frame="4">
        <Spot ID="17664" name="ID17664" STD_INTENSITY_CH1="561.0426537173843" QUALITY="69.54066467285156" POSITION_T="3.48" MIN_INTENSITY_CH1="122.84455871582031" TOTAL_INTENSITY_CH1="133878.63375854492" CONTRAST_CH1="0.20993907893411173" SNR_CH1="0.6419267305131101" FRAME="4" MEDIAN_INTENSITY_CH1="888.5858154296875" VISIBILITY="1" RADIUS="0.25" POSITION_X="5.320387821814921" POSITION_Y="5.8713709199057" MEAN_INTENSITY_CH1="1037.8188663453095" POSITION_Z="0.0" MAX_INTENSITY_CH1="2406.11279296875" />
        <Spot ID="17665" name="ID17665" STD_INTENSITY_CH1="400.3169912739525" QUALITY="66.16653442382812" POSITION_T="3.48" MIN_INTENSITY_CH1="207.4725341796875" TOTAL_INTENSITY_CH1="100863.40948486328" CONTRAST_CH1="0.3062032580816318" SNR_CH1="0.9157331805907881" FRAME="4" MEDIAN_INTENSITY_CH1="648.0679321289062" VISIBILITY="1" RADIUS="0.25" POSITION_X="7.340158643240236" POSITION_Y="5.974234625584603" MEAN_INTENSITY_CH1="781.8868952314984" POSITION_Z="0.0" MAX_INTENSITY_CH1="1967.1217041015625" />
        <Spot ID="17666" name="ID17666" STD_INTENSITY_CH1="516.2304391813004" QUALITY="62.81531524658203" POSITION_T="3.48" MIN_INTENSITY_CH1="122.66753387451172" TOTAL_INTENSITY_CH1="96440.22359466553" CONTRAST_CH1="0.2418641463789377" SNR_CH1="0.5640950518618832" FRAME="4" MEDIAN_INTENSITY_CH1="582.2174072265625" VISIBILITY="1" RADIUS="0.25" POSITION_X="3.145064737124402" POSITION_Y="6.031330549723001" MEAN_INTENSITY_CH1="747.5986325167869" POSITION_Z="0.0" MAX_INTENSITY_CH1="2146.846923828125" />
        <Spot ID="17667" name="ID17667" STD_INTENSITY_CH1="1373.198051624304" QUALITY="235.34368896484375" POSITION_T="3.48" MIN_INTENSITY_CH1="143.19039916992188" TOTAL_INTENSITY_CH1="262458.8067932129" CONTRAST_CH1="0.5099196393453929" SNR_CH1="1.0007282546956624" FRAME="4" MEDIAN_INTENSITY_CH1="1710.3819580078125" VISIBILITY="1" RADIUS="0.25" POSITION_X="5.520312771387571" POSITION_Y="6.421299646111401" MEAN_INTENSITY_CH1="2034.564393745836" POSITION_Z="0.0" MAX_INTENSITY_CH1="5795.216796875" />
        <Spot ID="17668" name="ID17668" STD_INTENSITY_CH1="412.15173245047777" QUALITY="75.5439682006836" POSITION_T="3.48" MIN_INTENSITY_CH1="100.95014190673828" TOTAL_INTENSITY_CH1="108194.22969818115" CONTRAST_CH1="0.39374125510372926" SNR_CH1="1.1497833643707147" FRAME="4" MEDIAN_INTENSITY_CH1="816.7760009765625" VISIBILITY="1" RADIUS="0.25" POSITION_X="8.292112747018411" POSITION_Y="6.47965355695334" MEAN_INTENSITY_CH1="838.7149589006292" POSITION_Z="0.0" MAX_INTENSITY_CH1="1787.6964111328125" />
        <Spot ID="17669" name="ID17669" STD_INTENSITY_CH1="487.09146770117377" QUALITY="77.01044464111328" POSITION_T="3.48" MIN_INTENSITY_CH1="173.0919647216797" TOTAL_INTENSITY_CH1="125295.03155517578" CONTRAST_CH1="0.3991128277862438" SNR_CH1="1.1376444727571768" FRAME="4" MEDIAN_INTENSITY_CH1="855.2753295898438" VISIBILITY="1" RADIUS="0.25" POSITION_X="2.7528048736854833" POSITION_Y="6.5519123467737765" MEAN_INTENSITY_CH1="971.2793143812077" POSITION_Z="0.0" MAX_INTENSITY_CH1="2121.57861328125" />
        <Spot ID="17670" name="ID17670" STD_INTENSITY_CH1="537.7813151028707" QUALITY="68.5897216796875" POSITION_T="3.48" MIN_INTENSITY_CH1="108.70728302001953" TOTAL_INTENSITY_CH1="97282.76222991943" CONTRAST_CH1="0.2678699330258204" SNR_CH1="0.5925428147035" FRAME="4" MEDIAN_INTENSITY_CH1="612.9920043945312" VISIBILITY="1" RADIUS="0.25" POSITION_X="4.071846878246317" POSITION_Y="6.73494745372113" MEAN_INTENSITY_CH1="754.1299397668174" POSITION_Z="0.0" MAX_INTENSITY_CH1="2424.058349609375" />
        <Spot ID="17671" name="ID17671" STD_INTENSITY_CH1="591.2369877116765" QUALITY="90.51161193847656" POSITION_T="3.48" MIN_INTENSITY_CH1="218.62106323242188" TOTAL_INTENSITY_CH1="133333.6485595703" CONTRAST_CH1="0.2877993420649222" SNR_CH1="0.781375969874465" FRAME="4" MEDIAN_INTENSITY_CH1="949.3388061523438" VISIBILITY="1" RADIUS="0.25" POSITION_X="3.5558608334452955" POSITION_Y="6.871234698939331" MEAN_INTENSITY_CH1="1033.59417488039" POSITION_Z="0.0" MAX_INTENSITY_CH1="2770.322998046875" />
        <Spot ID="17672" name="ID17672" STD_INTENSITY_CH1="607.4678864886532" QUALITY="103.83016967773438" POSITION_T="3.48" MIN_INTENSITY_CH1="236.93768310546875" TOTAL_INTENSITY_CH1="142355.11529541016" CONTRAST_CH1="0.3564920671789982" SNR_CH1="0.9548225134191113" FRAME="4" MEDIAN_INTENSITY_CH1="954.6799926757812" VISIBILITY="1" RADIUS="0.25" POSITION_X="6.377685287409213" POSITION_Y="7.236605977773088" MEAN_INTENSITY_CH1="1103.5280255458154" POSITION_Z="0.0" MAX_INTENSITY_CH1="2796.697265625" />
        <Spot ID="17673" name="ID17673" STD_INTENSITY_CH1="725.5536449135441" QUALITY="110.12381744384766" POSITION_T="3.48" MIN_INTENSITY_CH1="187.22959899902344" TOTAL_INTENSITY_CH1="173685.98866271973" CONTRAST_CH1="0.320408964543387" SNR_CH1="0.9005995726770413" FRAME="4" MEDIAN_INTENSITY_CH1="1297.581787109375" VISIBILITY="1" RADIUS="0.25" POSITION_X="7.872537666654332" POSITION_Y="7.20889630552595" MEAN_INTENSITY_CH1="1346.4030128893005" POSITION_Z="0.0" MAX_INTENSITY_CH1="3012.151611328125" />
        <Spot ID="17674" name="ID17674" STD_INTENSITY_CH1="288.7668236238621" QUALITY="51.73107147216797" POSITION_T="3.48" MIN_INTENSITY_CH1="60.79561233520508" TOTAL_INTENSITY_CH1="68753.45290756226" CONTRAST_CH1="0.43750798625057846" SNR_CH1="1.1234745078168578" FRAME="4" MEDIAN_INTENSITY_CH1="463.1556701660156" VISIBILITY="1" RADIUS="0.25" POSITION_X="4.963538101097729" POSITION_Y="7.334702087804981" MEAN_INTENSITY_CH1="532.9725031593973" POSITION_Z="0.0" MAX_INTENSITY_CH1="1366.3865966796875" />
        <Spot ID="17675" name="ID17675" STD_INTENSITY_CH1="415.0776852642134" QUALITY="67.24484252929688" POSITION_T="3.48" MIN_INTENSITY_CH1="103.8614730834961" TOTAL_INTENSITY_CH1="105861.76357269287" CONTRAST_CH1="0.3501073649254532" SNR_CH1="1.0253755660282287" FRAME="4" MEDIAN_INTENSITY_CH1="815.1272583007812" VISIBILITY="1" RADIUS="0.25" POSITION_X="4.007859281861195" POSITION_Y="7.549713021792629" MEAN_INTENSITY_CH1="820.6338261449059" POSITION_Z="0.0" MAX_INTENSITY_CH1="1804.18115234375" />
        <Spot ID="17676" name="ID17676" STD_INTENSITY_CH1="372.8156419266191" QUALITY="52.33393859863281" POSITION_T="3.48" MIN_INTENSITY_CH1="56.063899993896484" TOTAL_INTENSITY_CH1="76860.88315582275" CONTRAST_CH1="0.33532631157253534" SNR_CH1="0.8026602494112712" FRAME="4" MEDIAN_INTENSITY_CH1="507.3896179199219" VISIBILITY="1" RADIUS="0.25" POSITION_X="3.393244357006532" POSITION_Y="7.671852027592602" MEAN_INTENSITY_CH1="595.8207996575406" POSITION_Z="0.0" MAX_INTENSITY_CH1="1860.2001953125" />
        <Spot ID="17677" name="ID17677" STD_INTENSITY_CH1="791.7418679431333" QUALITY="106.65872955322266" POSITION_T="3.48" MIN_INTENSITY_CH1="159.2496337890625" TOTAL_INTENSITY_CH1="161772.53176879883" CONTRAST_CH1="0.24152030917054362" SNR_CH1="0.616256174969038" FRAME="4" MEDIAN_INTENSITY_CH1="1106.5850830078125" VISIBILITY="1" RADIUS="0.25" POSITION_X="6.714051150872693" POSITION_Y="7.660041767336579" MEAN_INTENSITY_CH1="1254.050633866658" POSITION_Z="0.0" MAX_INTENSITY_CH1="3394.44482421875" />
        <Spot ID="17678" name="ID17678" STD_INTENSITY_CH1="470.4122032989533" QUALITY="80.26019287109375" POSITION_T="3.48" MIN_INTENSITY_CH1="89.49854278564453" TOTAL_INTENSITY_CH1="100501.48400115967" CONTRAST_CH1="0.3951069439294654" SNR_CH1="0.9380831656801107" FRAME="4" MEDIAN_INTENSITY_CH1="667.2160034179688" VISIBILITY="1" RADIUS="0.25" POSITION_X="5.555880042813321" POSITION_Y="7.922522306224099" MEAN_INTENSITY_CH1="779.0812713268192" POSITION_Z="0.0" MAX_INTENSITY_CH1="2012.118896484375" />
        <Spot ID="17679" name="ID17679" STD_INTENSITY_CH1="649.9163184833686" QUALITY="85.49140930175781" POSITION_T="3.48" MIN_INTENSITY_CH1="55.126033782958984" TOTAL_INTENSITY_CH1="129824.96281051636" CONTRAST_CH1="0.2606826548943859" SNR_CH1="0.6403942271937906" FRAME="4" MEDIAN_INTENSITY_CH1="802.60009765625" VISIBILITY="1" RADIUS="0.25" POSITION_X="4.641565938507754" POSITION_Y="8.197470597872119" MEAN_INTENSITY_CH1="1006.3950605466385" POSITION_Z="0.0" MAX_INTENSITY_CH1="3151.388916015625" />
        <Spot ID="17680" name="ID17680" STD_INTENSITY_CH1="752.0943981001042" QUALITY="107.198486328125" POSITION_T="3.48" MIN_INTENSITY_CH1="163.29501342773438" TOTAL_INTENSITY_CH1="141482.3766784668" CONTRAST_CH1="0.2843643799223019" SNR_CH1="0.6457393027969959" FRAME="4" MEDIAN_INTENSITY_CH1="845.7868041992188" VISIBILITY="1" RADIUS="0.25" POSITION_X="6.730326530282915" POSITION_Y="8.220105433478746" MEAN_INTENSITY_CH1="1096.7626099105953" POSITION_Z="0.0" MAX_INTENSITY_CH1="3503.80859375" />
        <Spot ID="17681" name="ID17681" STD_INTENSITY_CH1="845.2544961847617" QUALITY="186.5684051513672" POSITION_T="3.48" MIN_INTENSITY_CH1="361.7069091796875" TOTAL_INTENSITY_CH1="249976.61367797852" CONTRAST_CH1="0.5074952858355176" SNR_CH1="1.5435767415063941" FRAME="4" MEDIAN_INTENSITY_CH1="1919.90478515625" VISIBILITY="1" RADIUS="0.25" POSITION_X="4.857184532817099" POSITION_Y="8.827329709591242" MEAN_INTENSITY_CH1="1937.8032068060352" POSITION_Z="0.0" MAX_INTENSITY_CH1="3607.8349609375" />
        <Spot ID="17682" name="ID17682" STD_INTENSITY_CH1="868.403035240387" QUALITY="139.90713500976562" POSITION_T="3.48" MIN_INTENSITY_CH1="198.2241973876953" TOTAL_INTENSITY_CH1="203923.33882141113" CONTRAST_CH1="0.34918029679405727" SNR_CH1="0.9422488702473639" FRAME="4" MEDIAN_INTENSITY_CH1="1470.594482421875" VISIBILITY="1" RADIUS="0.25" POSITION_X="6.087309504212829" POSITION_Y="8.850175668347825" MEAN_INTENSITY_CH1="1580.8010761349692" POSITION_Z="0.0" MAX_INTENSITY_CH1="4063.79296875" />
        <Spot ID="17683" name="ID17683" STD_INTENSITY_CH1="577.0282586511844" QUALITY="109.78362274169922" POSITION_T="3.48" MIN_INTENSITY_CH1="222.79237365722656" TOTAL_INTENSITY_CH1="183223.0587463379" CONTRAST_CH1="0.32450371952683227" SNR_CH1="1.206118083704338" FRAME="4" MEDIAN_INTENSITY_CH1="1418.3126220703125" VISIBILITY="1" RADIUS="0.25" POSITION_X="6.409519725610354" POSITION_Y="9.297973643648783" MEAN_INTENSITY_CH1="1420.333788731302" POSITION_Z="0.0" MAX_INTENSITY_CH1="2849.024169921875" />
        <Spot ID="17684" name="ID17684" STD_INTENSITY_CH1="322.3492816065437" QUALITY="55.31390380859375" POSITION_T="3.48" MIN_INTENSITY_CH1="43.857295989990234" TOTAL_INTENSITY_CH1="55925.16732406616" CONTRAST_CH1="0.5774686981274337" SNR_CH1="0.9846651531830138" FRAME="4" MEDIAN_INTENSITY_CH1="341.47039794921875" VISIBILITY="1" RADIUS="0.25" POSITION_X="7.181354231023064" POSITION_Y="9.384744054224312" MEAN_INTENSITY_CH1="433.52842886873003" POSITION_Z="0.0" MAX_INTENSITY_CH1="1349.1363525390625" />
        <Spot ID="17685" name="ID17685" STD_INTENSITY_CH1="957.3501668614839" QUALITY="135.5728759765625" POSITION_T="3.48" MIN_INTENSITY_CH1="134.2053985595703" TOTAL_INTENSITY_CH1="174724.23831176758" CONTRAST_CH1="0.33399842626602294" SNR_CH1="0.7084541150154452" FRAME="4" MEDIAN_INTENSITY_CH1="1097.2581787109375" VISIBILITY="1" RADIUS="0.25" POSITION_X="5.2372681139145945" POSITION_Y="9.497191878272401" MEAN_INTENSITY_CH1="1354.4514597811437" POSITION_Z="0.0" MAX_INTENSITY_CH1="3977.615478515625" />
        <Spot ID="17686" name="ID17686" STD_INTENSITY_CH1="561.0261470011988" QUALITY="79.29010772705078" POSITION_T="3.48" MIN_INTENSITY_CH1="91.27226257324219" TOTAL_INTENSITY_CH1="165050.2200012207" CONTRAST_CH1="0.2005684277483074" SNR_CH1="0.76198942204131" FRAME="4" MEDIAN_INTENSITY_CH1="1295.14306640625" VISIBILITY="1" RADIUS="0.25" POSITION_X="5.771822215334684" POSITION_Y="9.582114655327057" MEAN_INTENSITY_CH1="1279.4590697769054" POSITION_Z="0.0" MAX_INTENSITY_CH1="2741.263671875" />
        <Spot ID="17687" name="ID17687" STD_INTENSITY_CH1="604.5113421415344" QUALITY="115.90122985839844" POSITION_T="3.48" MIN_INTENSITY_CH1="83.27153778076172" TOTAL_INTENSITY_CH1="115526.28072357178" CONTRAST_CH1="0.6295682559563701" SNR_CH1="1.1446873656749799" FRAME="4" MEDIAN_INTENSITY_CH1="758.96533203125" VISIBILITY="1" RADIUS="0.25" POSITION_X="5.888722981733846" POSITION_Y="10.305388996194358" MEAN_INTENSITY_CH1="895.5525637486186" POSITION_Z="0.0" MAX_INTENSITY_CH1="2535.4501953125" />
        <Spot ID="17645" name="ID17645" STD_INTENSITY_CH1="772.8241837373208" QUALITY="111.83250427246094" POSITION_T="3.48" MIN_INTENSITY_CH1="16.488954544067383" TOTAL_INTENSITY_CH1="154413.1539669037" CONTRAST_CH1="0.38781556041853044" SNR_CH1="0.8656400732020838" FRAME="4" MEDIAN_INTENSITY_CH1="1120.1602783203125" VISIBILITY="1" RADIUS="0.25" POSITION_X="5.591648348574291" POSITION_Y="1.8823288472861726" MEAN_INTENSITY_CH1="1197.0011935418888" POSITION_Z="0.0" MAX_INTENSITY_CH1="3017.013916015625" />
        <Spot ID="17646" name="ID17646" STD_INTENSITY_CH1="657.2065390374075" QUALITY="139.74830627441406" POSITION_T="3.48" MIN_INTENSITY_CH1="248.54481506347656" TOTAL_INTENSITY_CH1="217025.23750305176" CONTRAST_CH1="0.539981272876505" SNR_CH1="1.7951961506405452" FRAME="4" MEDIAN_INTENSITY_CH1="1635.0361328125" VISIBILITY="1" RADIUS="0.25" POSITION_X="6.008399282672543" POSITION_Y="2.896434094445483" MEAN_INTENSITY_CH1="1682.3661821941994" POSITION_Z="0.0" MAX_INTENSITY_CH1="3264.64990234375" />
        <Spot ID="17647" name="ID17647" STD_INTENSITY_CH1="894.4999211270832" QUALITY="149.7239990234375" POSITION_T="3.48" MIN_INTENSITY_CH1="5.540690898895264" TOTAL_INTENSITY_CH1="155170.57335615158" CONTRAST_CH1="0.5428759000421503" SNR_CH1="0.9463219433772982" FRAME="4" MEDIAN_INTENSITY_CH1="1071.2669677734375" VISIBILITY="1" RADIUS="0.25" POSITION_X="6.951421411639733" POSITION_Y="2.9947728655264054" MEAN_INTENSITY_CH1="1202.8726616755935" POSITION_Z="0.0" MAX_INTENSITY_CH1="3223.00341796875" />
        <Spot ID="17648" name="ID17648" STD_INTENSITY_CH1="468.5519607706653" QUALITY="68.90604400634766" POSITION_T="3.48" MIN_INTENSITY_CH1="30.164127349853516" TOTAL_INTENSITY_CH1="77080.16118431091" CONTRAST_CH1="0.41551209513610005" SNR_CH1="0.7486782653198186" FRAME="4" MEDIAN_INTENSITY_CH1="437.5343017578125" VISIBILITY="1" RADIUS="0.25" POSITION_X="6.17626959145213" POSITION_Y="3.9637384070257857" MEAN_INTENSITY_CH1="597.5206293357437" POSITION_Z="0.0" MAX_INTENSITY_CH1="1937.999755859375" />
        <Spot ID="17649" name="ID17649" STD_INTENSITY_CH1="536.6583048929117" QUALITY="121.816162109375" POSITION_T="3.48" MIN_INTENSITY_CH1="473.95977783203125" TOTAL_INTENSITY_CH1="185832.42153930664" CONTRAST_CH1="0.38557984399576056" SNR_CH1="1.4939865346494743" FRAME="4" MEDIAN_INTENSITY_CH1="1394.749267578125" VISIBILITY="1" RADIUS="0.25" POSITION_X="8.423274134783822" POSITION_Y="4.013972205823527" MEAN_INTENSITY_CH1="1440.5614072814467" POSITION_Z="0.0" MAX_INTENSITY_CH1="2724.47509765625" />
        <Spot ID="17650" name="ID17650" STD_INTENSITY_CH1="938.8003118132677" QUALITY="223.627685546875" POSITION_T="3.48" MIN_INTENSITY_CH1="486.7240295410156" TOTAL_INTENSITY_CH1="239952.5817565918" CONTRAST_CH1="0.6517329748748941" SNR_CH1="1.5635880521147483" FRAME="4" MEDIAN_INTENSITY_CH1="1585.860595703125" VISIBILITY="1" RADIUS="0.25" POSITION_X="7.272572963277687" POSITION_Y="4.147217946684226" MEAN_INTENSITY_CH1="1860.0975329968355" POSITION_Z="0.0" MAX_INTENSITY_CH1="4224.4404296875" />
        <Spot ID="17651" name="ID17651" STD_INTENSITY_CH1="720.7798684130573" QUALITY="104.6434326171875" POSITION_T="3.48" MIN_INTENSITY_CH1="291.2204895019531" TOTAL_INTENSITY_CH1="170954.17471313477" CONTRAST_CH1="0.25655320967923567" SNR_CH1="0.7507821117443345" FRAME="4" MEDIAN_INTENSITY_CH1="1168.001220703125" VISIBILITY="1" RADIUS="0.25" POSITION_X="8.534012825492104" POSITION_Y="4.485216530809292" MEAN_INTENSITY_CH1="1325.2261605669364" POSITION_Z="0.0" MAX_INTENSITY_CH1="3073.000732421875" />
        <Spot ID="17652" name="ID17652" STD_INTENSITY_CH1="488.38439618654854" QUALITY="67.37506866455078" POSITION_T="3.48" MIN_INTENSITY_CH1="97.79875946044922" TOTAL_INTENSITY_CH1="82278.83637237549" CONTRAST_CH1="0.33414750920123515" SNR_CH1="0.6541856675426244" FRAME="4" MEDIAN_INTENSITY_CH1="468.01116943359375" VISIBILITY="1" RADIUS="0.25" POSITION_X="6.065661527139963" POSITION_Y="4.617743325519895" MEAN_INTENSITY_CH1="637.8204369951586" POSITION_Z="0.0" MAX_INTENSITY_CH1="2254.075439453125" />
        <Spot ID="17653" name="ID17653" STD_INTENSITY_CH1="436.7216688988543" QUALITY="56.44693374633789" POSITION_T="3.48" MIN_INTENSITY_CH1="132.21841430664062" TOTAL_INTENSITY_CH1="96650.5048828125" CONTRAST_CH1="0.24489979724644997" SNR_CH1="0.6749843458419026" FRAME="4" MEDIAN_INTENSITY_CH1="684.6392211914062" VISIBILITY="1" RADIUS="0.25" POSITION_X="7.288652109734711" POSITION_Y="4.976494845572873" MEAN_INTENSITY_CH1="749.228720021802" POSITION_Z="0.0" MAX_INTENSITY_CH1="1902.4976806640625" />
        <Spot ID="17654" name="ID17654" STD_INTENSITY_CH1="979.6781642603945" QUALITY="133.78533935546875" POSITION_T="3.48" MIN_INTENSITY_CH1="47.04391860961914" TOTAL_INTENSITY_CH1="200594.98950958252" CONTRAST_CH1="0.31918628845598046" SNR_CH1="0.7680951734831009" FRAME="4" MEDIAN_INTENSITY_CH1="1454.499267578125" VISIBILITY="1" RADIUS="0.25" POSITION_X="8.32879548828345" POSITION_Y="5.047549659529975" MEAN_INTENSITY_CH1="1554.999918678934" POSITION_Z="0.0" MAX_INTENSITY_CH1="4118.77001953125" />
        <Spot ID="17655" name="ID17655" STD_INTENSITY_CH1="368.48660144309355" QUALITY="52.56757354736328" POSITION_T="3.48" MIN_INTENSITY_CH1="133.00990295410156" TOTAL_INTENSITY_CH1="75453.13153076172" CONTRAST_CH1="0.3243554116804021" SNR_CH1="0.7775215789126325" FRAME="4" MEDIAN_INTENSITY_CH1="462.5854187011719" VISIBILITY="1" RADIUS="0.25" POSITION_X="3.844064735394855" POSITION_Y="5.100119279088382" MEAN_INTENSITY_CH1="584.9079963624937" POSITION_Z="0.0" MAX_INTENSITY_CH1="1911.8822021484375" />
        <Spot ID="17656" name="ID17656" STD_INTENSITY_CH1="588.7104839762815" QUALITY="91.33650970458984" POSITION_T="3.48" MIN_INTENSITY_CH1="212.49188232421875" TOTAL_INTENSITY_CH1="114096.44932556152" CONTRAST_CH1="0.3801895327186974" SNR_CH1="0.8276983152487603" FRAME="4" MEDIAN_INTENSITY_CH1="719.4747314453125" VISIBILITY="1" RADIUS="0.25" POSITION_X="6.148656921189368" POSITION_Y="5.123141246967526" MEAN_INTENSITY_CH1="884.4685994229578" POSITION_Z="0.0" MAX_INTENSITY_CH1="2676.503662109375" />
        <Spot ID="17657" name="ID17657" STD_INTENSITY_CH1="558.549882236078" QUALITY="95.949462890625" POSITION_T="3.48" MIN_INTENSITY_CH1="64.3570785522461" TOTAL_INTENSITY_CH1="134164.35400390625" CONTRAST_CH1="0.35184723802134366" SNR_CH1="0.9692637994594872" FRAME="4" MEDIAN_INTENSITY_CH1="894.462890625" VISIBILITY="1" RADIUS="0.25" POSITION_X="2.701444433122817" POSITION_Y="5.1458558625602" MEAN_INTENSITY_CH1="1040.0337519682653" POSITION_Z="0.0" MAX_INTENSITY_CH1="2436.7919921875" />
        <Spot ID="17658" name="ID17658" STD_INTENSITY_CH1="587.8788787941422" QUALITY="82.67013549804688" POSITION_T="3.48" MIN_INTENSITY_CH1="123.03372955322266" TOTAL_INTENSITY_CH1="100226.27181243896" CONTRAST_CH1="0.35651319915208435" SNR_CH1="0.6946812762370711" FRAME="4" MEDIAN_INTENSITY_CH1="570.4403076171875" VISIBILITY="1" RADIUS="0.25" POSITION_X="4.566927360889047" POSITION_Y="5.255717030281017" MEAN_INTENSITY_CH1="776.947843507279" POSITION_Z="0.0" MAX_INTENSITY_CH1="2225.98681640625" />
        <Spot ID="17659" name="ID17659" STD_INTENSITY_CH1="576.4617809694909" QUALITY="76.47183990478516" POSITION_T="3.48" MIN_INTENSITY_CH1="15.54556655883789" TOTAL_INTENSITY_CH1="89066.0143032074" CONTRAST_CH1="0.42358320060348265" SNR_CH1="0.7127507082656075" FRAME="4" MEDIAN_INTENSITY_CH1="545.5894775390625" VISIBILITY="1" RADIUS="0.25" POSITION_X="2.1859659681910593" POSITION_Y="5.402680149489876" MEAN_INTENSITY_CH1="690.4342194047086" POSITION_Z="0.0" MAX_INTENSITY_CH1="2482.592041015625" />
        <Spot ID="17660" name="ID17660" STD_INTENSITY_CH1="556.0019913775567" QUALITY="75.36007690429688" POSITION_T="3.48" MIN_INTENSITY_CH1="170.9520721435547" TOTAL_INTENSITY_CH1="105595.81192016602" CONTRAST_CH1="0.25837654762387063" SNR_CH1="0.604579068813821" FRAME="4" MEDIAN_INTENSITY_CH1="634.5262451171875" VISIBILITY="1" RADIUS="0.25" POSITION_X="5.142935125427212" POSITION_Y="5.573723941509951" MEAN_INTENSITY_CH1="818.5721854276431" POSITION_Z="0.0" MAX_INTENSITY_CH1="2543.828125" />
        <Spot ID="17661" name="ID17661" STD_INTENSITY_CH1="840.9456145949413" QUALITY="108.35541534423828" POSITION_T="3.48" MIN_INTENSITY_CH1="79.24918365478516" TOTAL_INTENSITY_CH1="133694.8388748169" CONTRAST_CH1="0.28834325110616577" SNR_CH1="0.5516520310718558" FRAME="4" MEDIAN_INTENSITY_CH1="804.8402709960938" VISIBILITY="1" RADIUS="0.25" POSITION_X="2.709759746285496" POSITION_Y="5.693532632350477" MEAN_INTENSITY_CH1="1036.3940998047822" POSITION_Z="0.0" MAX_INTENSITY_CH1="3454.606689453125" />
        <Spot ID="17662" name="ID17662" STD_INTENSITY_CH1="916.7857036081293" QUALITY="176.4318084716797" POSITION_T="3.48" MIN_INTENSITY_CH1="163.67816162109375" TOTAL_INTENSITY_CH1="196487.36569213867" CONTRAST_CH1="0.5497113464108674" SNR_CH1="1.1786665851519997" FRAME="4" MEDIAN_INTENSITY_CH1="1382.403076171875" VISIBILITY="1" RADIUS="0.25" POSITION_X="4.076880815676081" POSITION_Y="5.781178548791025" MEAN_INTENSITY_CH1="1523.1578735824708" POSITION_Z="0.0" MAX_INTENSITY_CH1="3980.007568359375" />
        <Spot ID="17663" name="ID17663" STD_INTENSITY_CH1="620.2773041829057" QUALITY="109.89029693603516" POSITION_T="3.48" MIN_INTENSITY_CH1="142.87197875976562" TOTAL_INTENSITY_CH1="137716.3809814453" CONTRAST_CH1="0.4596251401849821" SNR_CH1="1.0839329951780579" FRAME="4" MEDIAN_INTENSITY_CH1="988.0510864257812" VISIBILITY="1" RADIUS="0.25" POSITION_X="6.345122253223148" POSITION_Y="5.764117886663848" MEAN_INTENSITY_CH1="1067.5688448174055" POSITION_Z="0.0" MAX_INTENSITY_CH1="2843.34130859375" />
      </SpotsInFrame>
      <SpotsInFrame frame="5">
        <Spot ID="17856" name="ID17856" STD_INTENSITY_CH1="1035.9562914208109" QUALITY="149.22300720214844" POSITION_T="4.35" MIN_INTENSITY_CH1="119.54082489013672" TOTAL_INTENSITY_CH1="173975.2290725708" CONTRAST_CH1="0.36097601992078165" SNR_CH1="0.690580242719031" FRAME="5" MEDIAN_INTENSITY_CH1="1056.8380126953125" VISIBILITY="1" RADIUS="0.25" POSITION_X="5.226837479882589" POSITION_Y="9.497546060195948" MEAN_INTENSITY_CH1="1348.6451866090758" POSITION_Z="0.0" MAX_INTENSITY_CH1="4298.98046875" />
        <Spot ID="17857" name="ID17857" STD_INTENSITY_CH1="640.1570787373494" QUALITY="86.8236312866211" POSITION_T="4.35" MIN_INTENSITY_CH1="90.05830383300781" TOTAL_INTENSITY_CH1="162481.22658538818" CONTRAST_CH1="0.21333454563499013" SNR_CH1="0.6918907849935982" FRAME="5" MEDIAN_INTENSITY_CH1="1332.1365966796875" VISIBILITY="1" RADIUS="0.25" POSITION_X="5.770366560584443" POSITION_Y="9.602033386085951" MEAN_INTENSITY_CH1="1259.5443921347917" POSITION_Z="0.0" MAX_INTENSITY_CH1="2742.473876953125" />
        <Spot ID="17858" name="ID17858" STD_INTENSITY_CH1="651.2462459444095" QUALITY="125.92618560791016" POSITION_T="4.35" MIN_INTENSITY_CH1="95.48265838623047" TOTAL_INTENSITY_CH1="123715.57242584229" CONTRAST_CH1="0.6662126478107577" SNR_CH1="1.177611038764267" FRAME="5" MEDIAN_INTENSITY_CH1="781.1702880859375" VISIBILITY="1" RADIUS="0.25" POSITION_X="5.9075836343453725" POSITION_Y="10.298035245719856" MEAN_INTENSITY_CH1="959.0354451615683" POSITION_Z="0.0" MAX_INTENSITY_CH1="2483.517578125" />
        <Spot ID="17818" name="ID17818" STD_INTENSITY_CH1="464.5021105504316" QUALITY="66.87815856933594" POSITION_T="4.35" MIN_INTENSITY_CH1="184.30929565429688" TOTAL_INTENSITY_CH1="124954.62841796875" CONTRAST_CH1="0.3313127931865982" SNR_CH1="1.0379179949916808" FRAME="5" MEDIAN_INTENSITY_CH1="897.41845703125" VISIBILITY="1" RADIUS="0.25" POSITION_X="5.971797928966767" POSITION_Y="1.6387938301674587" MEAN_INTENSITY_CH1="968.640530371851" POSITION_Z="0.0" MAX_INTENSITY_CH1="2097.257568359375" />
        <Spot ID="17819" name="ID17819" STD_INTENSITY_CH1="610.4381085381035" QUALITY="93.70531463623047" POSITION_T="4.35" MIN_INTENSITY_CH1="74.4273452758789" TOTAL_INTENSITY_CH1="125030.31583404541" CONTRAST_CH1="0.36645246340321275" SNR_CH1="0.8516028244777323" FRAME="5" MEDIAN_INTENSITY_CH1="892.9567260742188" VISIBILITY="1" RADIUS="0.25" POSITION_X="5.547598606663996" POSITION_Y="1.9132498279480743" MEAN_INTENSITY_CH1="969.2272545274836" POSITION_Z="0.0" MAX_INTENSITY_CH1="2633.195068359375" />
        <Spot ID="17820" name="ID17820" STD_INTENSITY_CH1="707.2588947789208" QUALITY="131.8272247314453" POSITION_T="4.35" MIN_INTENSITY_CH1="113.09559631347656" TOTAL_INTENSITY_CH1="210654.9747619629" CONTRAST_CH1="0.5023213927465574" SNR_CH1="1.5440181803414805" FRAME="5" MEDIAN_INTENSITY_CH1="1593.4398193359375" VISIBILITY="1" RADIUS="0.25" POSITION_X="6.118882964063212" POSITION_Y="2.9926798327222692" MEAN_INTENSITY_CH1="1632.984300480332" POSITION_Z="0.0" MAX_INTENSITY_CH1="3659.1552734375" />
        <Spot ID="17821" name="ID17821" STD_INTENSITY_CH1="838.5324391652131" QUALITY="148.65126037597656" POSITION_T="4.35" MIN_INTENSITY_CH1="40.17798614501953" TOTAL_INTENSITY_CH1="152948.34608840942" CONTRAST_CH1="0.5594358660176338" SNR_CH1="1.014490512178724" FRAME="5" MEDIAN_INTENSITY_CH1="1084.9422607421875" VISIBILITY="1" RADIUS="0.25" POSITION_X="6.962753653650551" POSITION_Y="2.9963210160619957" MEAN_INTENSITY_CH1="1185.6460937086003" POSITION_Z="0.0" MAX_INTENSITY_CH1="2954.86865234375" />
        <Spot ID="17822" name="ID17822" STD_INTENSITY_CH1="345.5145210896169" QUALITY="55.83552932739258" POSITION_T="4.35" MIN_INTENSITY_CH1="28.23504066467285" TOTAL_INTENSITY_CH1="69700.49834060669" CONTRAST_CH1="0.3967658202768007" SNR_CH1="0.8884244816811889" FRAME="5" MEDIAN_INTENSITY_CH1="483.9693908691406" VISIBILITY="1" RADIUS="0.25" POSITION_X="6.175497510891975" POSITION_Y="3.9561319084215367" MEAN_INTENSITY_CH1="540.3139406248581" POSITION_Z="0.0" MAX_INTENSITY_CH1="1504.81005859375" />
        <Spot ID="17823" name="ID17823" STD_INTENSITY_CH1="591.9904376196739" QUALITY="131.45623779296875" POSITION_T="4.35" MIN_INTENSITY_CH1="375.8385009765625" TOTAL_INTENSITY_CH1="195706.80001831055" CONTRAST_CH1="0.3975241335385287" SNR_CH1="1.457926711185402" FRAME="5" MEDIAN_INTENSITY_CH1="1566.499267578125" VISIBILITY="1" RADIUS="0.25" POSITION_X="8.412869448645795" POSITION_Y="4.030989231140385" MEAN_INTENSITY_CH1="1517.1069768861282" POSITION_Z="0.0" MAX_INTENSITY_CH1="2636.1025390625" />
        <Spot ID="17824" name="ID17824" STD_INTENSITY_CH1="842.5840119998965" QUALITY="200.73410034179688" POSITION_T="4.35" MIN_INTENSITY_CH1="356.68463134765625" TOTAL_INTENSITY_CH1="229646.61248779297" CONTRAST_CH1="0.6185229855686634" SNR_CH1="1.6148198780473082" FRAME="5" MEDIAN_INTENSITY_CH1="1587.495361328125" VISIBILITY="1" RADIUS="0.25" POSITION_X="7.28137703750355" POSITION_Y="4.127306577781692" MEAN_INTENSITY_CH1="1780.2062983549836" POSITION_Z="0.0" MAX_INTENSITY_CH1="3607.488525390625" />
        <Spot ID="17825" name="ID17825" STD_INTENSITY_CH1="667.7390209482031" QUALITY="99.35520935058594" POSITION_T="4.35" MIN_INTENSITY_CH1="312.9088439941406" TOTAL_INTENSITY_CH1="167180.6706237793" CONTRAST_CH1="0.23461075734555412" SNR_CH1="0.7376281072159672" FRAME="5" MEDIAN_INTENSITY_CH1="1103.7396240234375" VISIBILITY="1" RADIUS="0.25" POSITION_X="8.543692119999948" POSITION_Y="4.449706642001421" MEAN_INTENSITY_CH1="1295.9741908820095" POSITION_Z="0.0" MAX_INTENSITY_CH1="3080.987060546875" />
        <Spot ID="17826" name="ID17826" STD_INTENSITY_CH1="500.0487230010879" QUALITY="66.76274871826172" POSITION_T="4.35" MIN_INTENSITY_CH1="49.22767639160156" TOTAL_INTENSITY_CH1="82069.99911499023" CONTRAST_CH1="0.31170630253019815" SNR_CH1="0.6046741041723486" FRAME="5" MEDIAN_INTENSITY_CH1="455.0933532714844" VISIBILITY="1" RADIUS="0.25" POSITION_X="6.07435663272486" POSITION_Y="4.621416939380919" MEAN_INTENSITY_CH1="636.2015435270562" POSITION_Z="0.0" MAX_INTENSITY_CH1="2107.000244140625" />
        <Spot ID="17827" name="ID17827" STD_INTENSITY_CH1="823.3781529608198" QUALITY="99.53555297851562" POSITION_T="4.35" MIN_INTENSITY_CH1="92.63602447509766" TOTAL_INTENSITY_CH1="179230.95583343506" CONTRAST_CH1="0.2640326332486446" SNR_CH1="0.7049418397526949" FRAME="5" MEDIAN_INTENSITY_CH1="1270.12939453125" VISIBILITY="1" RADIUS="0.25" POSITION_X="8.30875" POSITION_Y="5.0575" MEAN_INTENSITY_CH1="1389.387254522752" POSITION_Z="0.0" MAX_INTENSITY_CH1="3190.06103515625" />
        <Spot ID="17828" name="ID17828" STD_INTENSITY_CH1="670.2765233421251" QUALITY="117.09494018554688" POSITION_T="4.35" MIN_INTENSITY_CH1="424.162841796875" TOTAL_INTENSITY_CH1="206523.32040405273" CONTRAST_CH1="0.3601487937383114" SNR_CH1="1.2648846425878773" FRAME="5" MEDIAN_INTENSITY_CH1="1601.4520263671875" VISIBILITY="1" RADIUS="0.25" POSITION_X="8.57514945823476" POSITION_Y="5.0599460934993825" MEAN_INTENSITY_CH1="1600.9559721244389" POSITION_Z="0.0" MAX_INTENSITY_CH1="3190.06103515625" />
        <Spot ID="17829" name="ID17829" STD_INTENSITY_CH1="334.919572581877" QUALITY="50.09334945678711" POSITION_T="4.35" MIN_INTENSITY_CH1="49.57163619995117" TOTAL_INTENSITY_CH1="70897.2917060852" CONTRAST_CH1="0.32519867172422484" SNR_CH1="0.8053731997013331" FRAME="5" MEDIAN_INTENSITY_CH1="476.0682373046875" VISIBILITY="1" RADIUS="0.25" POSITION_X="3.8532093209095057" POSITION_Y="5.0895306436738315" MEAN_INTENSITY_CH1="549.591408574304" POSITION_Z="0.0" MAX_INTENSITY_CH1="1661.7315673828125" />
        <Spot ID="17830" name="ID17830" STD_INTENSITY_CH1="561.5723005805935" QUALITY="94.70340728759766" POSITION_T="4.35" MIN_INTENSITY_CH1="157.5662841796875" TOTAL_INTENSITY_CH1="126423.03495788574" CONTRAST_CH1="0.3792251448874657" SNR_CH1="0.9596719007470492" FRAME="5" MEDIAN_INTENSITY_CH1="842.7906494140625" VISIBILITY="1" RADIUS="0.25" POSITION_X="2.7104120976823003" POSITION_Y="5.148018644989108" MEAN_INTENSITY_CH1="980.0235268053161" POSITION_Z="0.0" MAX_INTENSITY_CH1="2406.045166015625" />
        <Spot ID="17831" name="ID17831" STD_INTENSITY_CH1="569.8726275832814" QUALITY="90.21798706054688" POSITION_T="4.35" MIN_INTENSITY_CH1="117.96697998046875" TOTAL_INTENSITY_CH1="112505.63740539551" CONTRAST_CH1="0.4029062973624928" SNR_CH1="0.879047136135649" FRAME="5" MEDIAN_INTENSITY_CH1="671.4854736328125" VISIBILITY="1" RADIUS="0.25" POSITION_X="6.152272534565921" POSITION_Y="5.132704203205274" MEAN_INTENSITY_CH1="872.1367240728335" POSITION_Z="0.0" MAX_INTENSITY_CH1="2436.24169921875" />
        <Spot ID="17832" name="ID17832" STD_INTENSITY_CH1="506.7339708413866" QUALITY="76.36295318603516" POSITION_T="4.35" MIN_INTENSITY_CH1="145.8472137451172" TOTAL_INTENSITY_CH1="103967.1513671875" CONTRAST_CH1="0.3485930856166907" SNR_CH1="0.8222317639567169" FRAME="5" MEDIAN_INTENSITY_CH1="662.6697998046875" VISIBILITY="1" RADIUS="0.25" POSITION_X="4.571062796293658" POSITION_Y="5.2585116591641565" MEAN_INTENSITY_CH1="805.9469098231586" POSITION_Z="0.0" MAX_INTENSITY_CH1="2163.8291015625" />
        <Spot ID="17833" name="ID17833" STD_INTENSITY_CH1="553.8784709560404" QUALITY="76.24016571044922" POSITION_T="4.35" MIN_INTENSITY_CH1="30.265125274658203" TOTAL_INTENSITY_CH1="89424.02213287354" CONTRAST_CH1="0.44231359642276935" SNR_CH1="0.7676276195969252" FRAME="5" MEDIAN_INTENSITY_CH1="530.8134765625" VISIBILITY="1" RADIUS="0.25" POSITION_X="2.188034998407253" POSITION_Y="5.394145160290771" MEAN_INTENSITY_CH1="693.2094738982444" POSITION_Z="0.0" MAX_INTENSITY_CH1="2192.3349609375" />
        <Spot ID="17834" name="ID17834" STD_INTENSITY_CH1="586.7043632942944" QUALITY="80.38524627685547" POSITION_T="4.35" MIN_INTENSITY_CH1="178.30238342285156" TOTAL_INTENSITY_CH1="119425.15237426758" CONTRAST_CH1="0.2753623693870856" SNR_CH1="0.6813774595339945" FRAME="5" MEDIAN_INTENSITY_CH1="735.1083374023438" VISIBILITY="1" RADIUS="0.25" POSITION_X="5.144502118922378" POSITION_Y="5.590371495559016" MEAN_INTENSITY_CH1="925.7763749943225" POSITION_Z="0.0" MAX_INTENSITY_CH1="2817.740966796875" />
        <Spot ID="17835" name="ID17835" STD_INTENSITY_CH1="898.6089296474171" QUALITY="102.10916900634766" POSITION_T="4.35" MIN_INTENSITY_CH1="47.181949615478516" TOTAL_INTENSITY_CH1="122424.36019134521" CONTRAST_CH1="0.31392580112553237" SNR_CH1="0.5046538244425032" FRAME="5" MEDIAN_INTENSITY_CH1="596.593017578125" VISIBILITY="1" RADIUS="0.25" POSITION_X="2.6865245996683265" POSITION_Y="5.717746268959106" MEAN_INTENSITY_CH1="949.0260479949243" POSITION_Z="0.0" MAX_INTENSITY_CH1="4031.96337890625" />
        <Spot ID="17836" name="ID17836" STD_INTENSITY_CH1="703.6045377113306" QUALITY="117.72862243652344" POSITION_T="4.35" MIN_INTENSITY_CH1="133.63304138183594" TOTAL_INTENSITY_CH1="141064.32359313965" CONTRAST_CH1="0.46172575522188053" SNR_CH1="0.9818542980797834" FRAME="5" MEDIAN_INTENSITY_CH1="928.8648071289062" VISIBILITY="1" RADIUS="0.25" POSITION_X="6.360806100358397" POSITION_Y="5.75597255091432" MEAN_INTENSITY_CH1="1093.5218883189118" POSITION_Z="0.0" MAX_INTENSITY_CH1="3283.135009765625" />
        <Spot ID="17837" name="ID17837" STD_INTENSITY_CH1="753.5259628782837" QUALITY="157.79513549804688" POSITION_T="4.35" MIN_INTENSITY_CH1="162.19290161132812" TOTAL_INTENSITY_CH1="184332.02780151367" CONTRAST_CH1="0.5338157132237459" SNR_CH1="1.319960807501371" FRAME="5" MEDIAN_INTENSITY_CH1="1346.2310791015625" VISIBILITY="1" RADIUS="0.25" POSITION_X="4.067288315953111" POSITION_Y="5.7802617720350105" MEAN_INTENSITY_CH1="1428.9304480737494" POSITION_Z="0.0" MAX_INTENSITY_CH1="3310.697021484375" />
        <Spot ID="17838" name="ID17838" STD_INTENSITY_CH1="543.3107964960695" QUALITY="66.39983367919922" POSITION_T="4.35" MIN_INTENSITY_CH1="65.401123046875" TOTAL_INTENSITY_CH1="131589.77003479004" CONTRAST_CH1="0.21381089178036292" SNR_CH1="0.6614436824002033" FRAME="5" MEDIAN_INTENSITY_CH1="924.2205200195312" VISIBILITY="1" RADIUS="0.25" POSITION_X="5.314626058232162" POSITION_Y="5.855481635322612" MEAN_INTENSITY_CH1="1020.075736703799" POSITION_Z="0.0" MAX_INTENSITY_CH1="2769.814453125" />
        <Spot ID="17839" name="ID17839" STD_INTENSITY_CH1="329.5422026584409" QUALITY="59.80377960205078" POSITION_T="4.35" MIN_INTENSITY_CH1="187.07064819335938" TOTAL_INTENSITY_CH1="101723.11709594727" CONTRAST_CH1="0.295399842389982" SNR_CH1="1.0913280662347309" FRAME="5" MEDIAN_INTENSITY_CH1="731.6382446289062" VISIBILITY="1" RADIUS="0.25" POSITION_X="7.350851131946522" POSITION_Y="5.980454556559173" MEAN_INTENSITY_CH1="788.5512953174207" POSITION_Z="0.0" MAX_INTENSITY_CH1="1578.827392578125" />
        <Spot ID="17840" name="ID17840" STD_INTENSITY_CH1="1379.4069435153128" QUALITY="239.69805908203125" POSITION_T="4.35" MIN_INTENSITY_CH1="127.74195098876953" TOTAL_INTENSITY_CH1="268097.03842926025" CONTRAST_CH1="0.5155417762591338" SNR_CH1="1.0250282748963955" FRAME="5" MEDIAN_INTENSITY_CH1="1850.4693603515625" VISIBILITY="1" RADIUS="0.25" POSITION_X="5.550323458421428" POSITION_Y="6.42679425183231" MEAN_INTENSITY_CH1="2078.2716157306995" POSITION_Z="0.0" MAX_INTENSITY_CH1="5922.58349609375" />
        <Spot ID="17841" name="ID17841" STD_INTENSITY_CH1="362.62484484454836" QUALITY="70.36471557617188" POSITION_T="4.35" MIN_INTENSITY_CH1="180.81515502929688" TOTAL_INTENSITY_CH1="103106.90808105469" CONTRAST_CH1="0.4150988412730377" SNR_CH1="1.2931093106742437" FRAME="5" MEDIAN_INTENSITY_CH1="689.1666870117188" VISIBILITY="1" RADIUS="0.25" POSITION_X="8.330056323186202" POSITION_Y="6.480137207493602" MEAN_INTENSITY_CH1="799.2783572174782" POSITION_Z="0.0" MAX_INTENSITY_CH1="1784.1531982421875" />
        <Spot ID="17842" name="ID17842" STD_INTENSITY_CH1="441.87384214280735" QUALITY="72.24949645996094" POSITION_T="4.35" MIN_INTENSITY_CH1="256.2361145019531" TOTAL_INTENSITY_CH1="125763.00958251953" CONTRAST_CH1="0.44604872708888615" SNR_CH1="1.3611133411228604" FRAME="5" MEDIAN_INTENSITY_CH1="936.6415405273438" VISIBILITY="1" RADIUS="0.25" POSITION_X="2.7754845738768794" POSITION_Y="6.581369451257015" MEAN_INTENSITY_CH1="974.907051027283" POSITION_Z="0.0" MAX_INTENSITY_CH1="2167.505615234375" />
        <Spot ID="17843" name="ID17843" STD_INTENSITY_CH1="421.19393340080234" QUALITY="55.54140090942383" POSITION_T="4.35" MIN_INTENSITY_CH1="107.42784118652344" TOTAL_INTENSITY_CH1="89290.29906463623" CONTRAST_CH1="0.23370474676239167" SNR_CH1="0.6226138156804748" FRAME="5" MEDIAN_INTENSITY_CH1="578.8392944335938" VISIBILITY="1" RADIUS="0.25" POSITION_X="4.080904125672258" POSITION_Y="6.727008223227343" MEAN_INTENSITY_CH1="692.1728609661725" POSITION_Z="0.0" MAX_INTENSITY_CH1="1848.3162841796875" />
        <Spot ID="17844" name="ID17844" STD_INTENSITY_CH1="615.0443744843479" QUALITY="93.73440551757812" POSITION_T="4.35" MIN_INTENSITY_CH1="130.07200622558594" TOTAL_INTENSITY_CH1="132614.79118347168" CONTRAST_CH1="0.30024430944820296" SNR_CH1="0.7719259194618542" FRAME="5" MEDIAN_INTENSITY_CH1="936.15234375" VISIBILITY="1" RADIUS="0.25" POSITION_X="3.562338653293327" POSITION_Y="6.855627502726421" MEAN_INTENSITY_CH1="1028.0216370811752" POSITION_Z="0.0" MAX_INTENSITY_CH1="2905.0224609375" />
        <Spot ID="17845" name="ID17845" STD_INTENSITY_CH1="766.4079226876079" QUALITY="118.48458862304688" POSITION_T="4.35" MIN_INTENSITY_CH1="156.7600860595703" TOTAL_INTENSITY_CH1="176068.25170898438" CONTRAST_CH1="0.332338404459397" SNR_CH1="0.8884384292549401" FRAME="5" MEDIAN_INTENSITY_CH1="1312.87744140625" VISIBILITY="1" RADIUS="0.25" POSITION_X="7.8501348457067275" POSITION_Y="7.17295544590331" MEAN_INTENSITY_CH1="1364.870168286701" POSITION_Z="0.0" MAX_INTENSITY_CH1="3093.13916015625" />
        <Spot ID="17846" name="ID17846" STD_INTENSITY_CH1="552.413234038359" QUALITY="97.41885375976562" POSITION_T="4.35" MIN_INTENSITY_CH1="244.4508514404297" TOTAL_INTENSITY_CH1="141574.70527648926" CONTRAST_CH1="0.35961457312254697" SNR_CH1="1.0509531329536503" FRAME="5" MEDIAN_INTENSITY_CH1="972.1734008789062" VISIBILITY="1" RADIUS="0.25" POSITION_X="6.3986376168243435" POSITION_Y="7.2198056417274135" MEAN_INTENSITY_CH1="1097.4783354766614" POSITION_Z="0.0" MAX_INTENSITY_CH1="2391.135986328125" />
        <Spot ID="17847" name="ID17847" STD_INTENSITY_CH1="321.3292396571834" QUALITY="54.20945739746094" POSITION_T="4.35" MIN_INTENSITY_CH1="178.15919494628906" TOTAL_INTENSITY_CH1="100269.12255859375" CONTRAST_CH1="0.26503990403710986" SNR_CH1="1.0135946139726355" FRAME="5" MEDIAN_INTENSITY_CH1="815.8208618164062" VISIBILITY="1" RADIUS="0.25" POSITION_X="3.988458650860819" POSITION_Y="7.552744262361693" MEAN_INTENSITY_CH1="777.2800198340599" POSITION_Z="0.0" MAX_INTENSITY_CH1="1427.2742919921875" />
        <Spot ID="17848" name="ID17848" STD_INTENSITY_CH1="432.9490899706" QUALITY="54.49382781982422" POSITION_T="4.35" MIN_INTENSITY_CH1="54.224342346191406" TOTAL_INTENSITY_CH1="77584.94312286377" CONTRAST_CH1="0.30200853290164725" SNR_CH1="0.6444456306245286" FRAME="5" MEDIAN_INTENSITY_CH1="554.316162109375" VISIBILITY="1" RADIUS="0.25" POSITION_X="3.431416750252194" POSITION_Y="7.658598127840347" MEAN_INTENSITY_CH1="601.4336676190991" POSITION_Z="0.0" MAX_INTENSITY_CH1="1896.1513671875" />
        <Spot ID="17849" name="ID17849" STD_INTENSITY_CH1="735.7214230139981" QUALITY="101.73196411132812" POSITION_T="4.35" MIN_INTENSITY_CH1="161.72402954101562" TOTAL_INTENSITY_CH1="159410.51097106934" CONTRAST_CH1="0.2316616777599574" SNR_CH1="0.6318392566767501" FRAME="5" MEDIAN_INTENSITY_CH1="1002.037353515625" VISIBILITY="1" RADIUS="0.25" POSITION_X="6.711350845859158" POSITION_Y="7.665896446910612" MEAN_INTENSITY_CH1="1235.740395124568" POSITION_Z="0.0" MAX_INTENSITY_CH1="3166.344482421875" />
        <Spot ID="17850" name="ID17850" STD_INTENSITY_CH1="442.0300975480027" QUALITY="77.53956604003906" POSITION_T="4.35" MIN_INTENSITY_CH1="216.45599365234375" TOTAL_INTENSITY_CH1="106780.63262939453" CONTRAST_CH1="0.38509822949733497" SNR_CH1="1.0412904407978683" FRAME="5" MEDIAN_INTENSITY_CH1="711.0281372070312" VISIBILITY="1" RADIUS="0.25" POSITION_X="5.567364803541414" POSITION_Y="7.94520224532658" MEAN_INTENSITY_CH1="827.7568420883299" POSITION_Z="0.0" MAX_INTENSITY_CH1="2403.270263671875" />
        <Spot ID="17851" name="ID17851" STD_INTENSITY_CH1="574.8004876152096" QUALITY="80.61207580566406" POSITION_T="4.35" MIN_INTENSITY_CH1="155.2620391845703" TOTAL_INTENSITY_CH1="125305.06837463379" CONTRAST_CH1="0.3125406407437954" SNR_CH1="0.804795489937923" FRAME="5" MEDIAN_INTENSITY_CH1="815.9682006835938" VISIBILITY="1" RADIUS="0.25" POSITION_X="4.640627353525288" POSITION_Y="8.188169063247084" MEAN_INTENSITY_CH1="971.3571191832077" POSITION_Z="0.0" MAX_INTENSITY_CH1="2710.71044921875" />
        <Spot ID="17852" name="ID17852" STD_INTENSITY_CH1="777.3088470930217" QUALITY="110.14981079101562" POSITION_T="4.35" MIN_INTENSITY_CH1="81.20948791503906" TOTAL_INTENSITY_CH1="143583.38549041748" CONTRAST_CH1="0.28632323572571344" SNR_CH1="0.6374664643518573" FRAME="5" MEDIAN_INTENSITY_CH1="875.08935546875" VISIBILITY="1" RADIUS="0.25" POSITION_X="6.735402394984727" POSITION_Y="8.218497873844443" MEAN_INTENSITY_CH1="1113.0494999257169" POSITION_Z="0.0" MAX_INTENSITY_CH1="3678.447021484375" />
        <Spot ID="17853" name="ID17853" STD_INTENSITY_CH1="798.0513211271236" QUALITY="176.27056884765625" POSITION_T="4.35" MIN_INTENSITY_CH1="283.5023498535156" TOTAL_INTENSITY_CH1="237231.58737182617" CONTRAST_CH1="0.4792218413445589" SNR_CH1="1.493087542978461" FRAME="5" MEDIAN_INTENSITY_CH1="1763.3966064453125" VISIBILITY="1" RADIUS="0.25" POSITION_X="4.828815889079541" POSITION_Y="8.849672353235023" MEAN_INTENSITY_CH1="1839.0045532699698" POSITION_Z="0.0" MAX_INTENSITY_CH1="3624.125" />
        <Spot ID="17854" name="ID17854" STD_INTENSITY_CH1="824.9305510162661" QUALITY="127.91007232666016" POSITION_T="4.35" MIN_INTENSITY_CH1="242.39866638183594" TOTAL_INTENSITY_CH1="191570.2827911377" CONTRAST_CH1="0.34261379968982136" SNR_CH1="0.9187657192871604" FRAME="5" MEDIAN_INTENSITY_CH1="1343.80859375" VISIBILITY="1" RADIUS="0.25" POSITION_X="6.076652546822439" POSITION_Y="8.835754253849512" MEAN_INTENSITY_CH1="1485.0409518692845" POSITION_Z="0.0" MAX_INTENSITY_CH1="3786.132568359375" />
        <Spot ID="17855" name="ID17855" STD_INTENSITY_CH1="543.7574385750497" QUALITY="110.4764404296875" POSITION_T="4.35" MIN_INTENSITY_CH1="234.40859985351562" TOTAL_INTENSITY_CH1="180189.7722015381" CONTRAST_CH1="0.3468719661660028" SNR_CH1="1.3231470075025253" FRAME="5" MEDIAN_INTENSITY_CH1="1331.6964111328125" VISIBILITY="1" RADIUS="0.25" POSITION_X="6.424870632077343" POSITION_Y="9.30071979987038" MEAN_INTENSITY_CH1="1396.819939546807" POSITION_Z="0.0" MAX_INTENSITY_CH1="2702.351806640625" />
      </SpotsInFrame>
      <SpotsInFrame frame="6">
        <Spot ID="17601" name="ID17601" STD_INTENSITY_CH1="740.2387958050468" QUALITY="154.78680419921875" POSITION_T="5.22" MIN_INTENSITY_CH1="210.7862548828125" TOTAL_INTENSITY_CH1="186315.32061767578" CONTRAST_CH1="0.5149007497342044" SNR_CH1="1.3263445419372346" FRAME="6" MEDIAN_INTENSITY_CH1="1414.569091796875" VISIBILITY="1" RADIUS="0.25" POSITION_X="4.060643672697704" POSITION_Y="5.7758045750598646" MEAN_INTENSITY_CH1="1444.304810989734" POSITION_Z="0.0" MAX_INTENSITY_CH1="3309.36572265625" />
        <Spot ID="17602" name="ID17602" STD_INTENSITY_CH1="567.0326015865252" QUALITY="69.50405883789062" POSITION_T="5.22" MIN_INTENSITY_CH1="137.45526123046875" TOTAL_INTENSITY_CH1="132421.4140625" CONTRAST_CH1="0.20661169721411482" SNR_CH1="0.6199802447384397" FRAME="6" MEDIAN_INTENSITY_CH1="937.9466552734375" VISIBILITY="1" RADIUS="0.25" POSITION_X="5.339700778874429" POSITION_Y="5.873414553510436" MEAN_INTENSITY_CH1="1026.522589631783" POSITION_Z="0.0" MAX_INTENSITY_CH1="2557.46630859375" />
        <Spot ID="17603" name="ID17603" STD_INTENSITY_CH1="423.54344186572547" QUALITY="69.3189468383789" POSITION_T="5.22" MIN_INTENSITY_CH1="187.63111877441406" TOTAL_INTENSITY_CH1="109610.42001342773" CONTRAST_CH1="0.34447445767116863" SNR_CH1="1.0280130668460856" FRAME="6" MEDIAN_INTENSITY_CH1="787.583251953125" VISIBILITY="1" RADIUS="0.25" POSITION_X="7.357559883563643" POSITION_Y="5.994241817705526" MEAN_INTENSITY_CH1="849.693178398665" POSITION_Z="0.0" MAX_INTENSITY_CH1="2032.1571044921875" />
        <Spot ID="17607" name="ID17607" STD_INTENSITY_CH1="1232.9144831510241" QUALITY="226.16444396972656" POSITION_T="5.22" MIN_INTENSITY_CH1="129.91368103027344" TOTAL_INTENSITY_CH1="262447.7107696533" CONTRAST_CH1="0.5149468069175651" SNR_CH1="1.1217991469726472" FRAME="6" MEDIAN_INTENSITY_CH1="1743.16455078125" VISIBILITY="1" RADIUS="0.25" POSITION_X="5.576225741756347" POSITION_Y="6.418119891633992" MEAN_INTENSITY_CH1="2034.4783780593282" POSITION_Z="0.0" MAX_INTENSITY_CH1="5557.650390625" />
        <Spot ID="17609" name="ID17609" STD_INTENSITY_CH1="429.3404622783752" QUALITY="77.07386779785156" POSITION_T="5.22" MIN_INTENSITY_CH1="178.05299377441406" TOTAL_INTENSITY_CH1="101410.56259155273" CONTRAST_CH1="0.4067306912490136" SNR_CH1="1.058809038272877" FRAME="6" MEDIAN_INTENSITY_CH1="680.406982421875" VISIBILITY="1" RADIUS="0.25" POSITION_X="8.345913693137742" POSITION_Y="6.494283651092271" MEAN_INTENSITY_CH1="786.1283921825795" POSITION_Z="0.0" MAX_INTENSITY_CH1="2066.034912109375" />
        <Spot ID="17611" name="ID17611" STD_INTENSITY_CH1="344.6148087825005" QUALITY="70.26840209960938" POSITION_T="5.22" MIN_INTENSITY_CH1="303.6706848144531" TOTAL_INTENSITY_CH1="118430.32080078125" CONTRAST_CH1="0.41488104544377696" SNR_CH1="1.5623305326237518" FRAME="6" MEDIAN_INTENSITY_CH1="864.8492431640625" VISIBILITY="1" RADIUS="0.25" POSITION_X="2.7882822255586963" POSITION_Y="6.573275653272024" MEAN_INTENSITY_CH1="918.0645023316376" POSITION_Z="0.0" MAX_INTENSITY_CH1="1893.4066162109375" />
        <Spot ID="17613" name="ID17613" STD_INTENSITY_CH1="289.7135791957013" QUALITY="52.8406982421875" POSITION_T="5.22" MIN_INTENSITY_CH1="205.25860595703125" TOTAL_INTENSITY_CH1="79889.29475402832" CONTRAST_CH1="0.34765141860943516" SNR_CH1="1.1028754113639458" FRAME="6" MEDIAN_INTENSITY_CH1="581.1722412109375" VISIBILITY="1" RADIUS="0.25" POSITION_X="4.727857450184778" POSITION_Y="6.689150052928443" MEAN_INTENSITY_CH1="619.296858558359" POSITION_Z="0.0" MAX_INTENSITY_CH1="1442.9415283203125" />
        <Spot ID="17615" name="ID17615" STD_INTENSITY_CH1="442.019596593375" QUALITY="55.90763854980469" POSITION_T="5.22" MIN_INTENSITY_CH1="63.76591110229492" TOTAL_INTENSITY_CH1="86579.98293685913" CONTRAST_CH1="0.21660916045063758" SNR_CH1="0.5406821029694387" FRAME="6" MEDIAN_INTENSITY_CH1="585.2667236328125" VISIBILITY="1" RADIUS="0.25" POSITION_X="4.07759406392726" POSITION_Y="6.725485927200875" MEAN_INTENSITY_CH1="671.1626584252649" POSITION_Z="0.0" MAX_INTENSITY_CH1="1946.1259765625" />
        <Spot ID="17617" name="ID17617" STD_INTENSITY_CH1="613.477548263301" QUALITY="95.57950592041016" POSITION_T="5.22" MIN_INTENSITY_CH1="214.11380004882812" TOTAL_INTENSITY_CH1="130170.27938842773" CONTRAST_CH1="0.2954642010495679" SNR_CH1="0.7502964670278814" FRAME="6" MEDIAN_INTENSITY_CH1="876.366943359375" VISIBILITY="1" RADIUS="0.25" POSITION_X="3.5836448549362396" POSITION_Y="6.840457532551265" MEAN_INTENSITY_CH1="1009.0719332436257" POSITION_Z="0.0" MAX_INTENSITY_CH1="2713.453125" />
        <Spot ID="17619" name="ID17619" STD_INTENSITY_CH1="871.0140619444238" QUALITY="135.10202026367188" POSITION_T="5.22" MIN_INTENSITY_CH1="98.29105377197266" TOTAL_INTENSITY_CH1="187915.30570983887" CONTRAST_CH1="0.3761020926231123" SNR_CH1="0.9141813735770615" FRAME="6" MEDIAN_INTENSITY_CH1="1462.9254150390625" VISIBILITY="1" RADIUS="0.25" POSITION_X="7.851670134027444" POSITION_Y="7.167136634619017" MEAN_INTENSITY_CH1="1456.7077962003016" POSITION_Z="0.0" MAX_INTENSITY_CH1="3168.759033203125" />
        <Spot ID="17621" name="ID17621" STD_INTENSITY_CH1="522.5777604624773" QUALITY="87.60184478759766" POSITION_T="5.22" MIN_INTENSITY_CH1="198.0110321044922" TOTAL_INTENSITY_CH1="133209.46528625488" CONTRAST_CH1="0.34550348333329395" SNR_CH1="1.0148270876392251" FRAME="6" MEDIAN_INTENSITY_CH1="963.6221313476562" VISIBILITY="1" RADIUS="0.25" POSITION_X="6.398797009173933" POSITION_Y="7.209722835645732" MEAN_INTENSITY_CH1="1032.631513846937" POSITION_Z="0.0" MAX_INTENSITY_CH1="2303.993408203125" />
        <Spot ID="17623" name="ID17623" STD_INTENSITY_CH1="412.56922478383643" QUALITY="54.43498992919922" POSITION_T="5.22" MIN_INTENSITY_CH1="148.31578063964844" TOTAL_INTENSITY_CH1="83515.43084716797" CONTRAST_CH1="0.27814056005851573" SNR_CH1="0.6829609778651247" FRAME="6" MEDIAN_INTENSITY_CH1="568.780517578125" VISIBILITY="1" RADIUS="0.25" POSITION_X="3.450854579579174" POSITION_Y="7.64134761680952" MEAN_INTENSITY_CH1="647.4064406757207" POSITION_Z="0.0" MAX_INTENSITY_CH1="1811.4632568359375" />
        <Spot ID="17625" name="ID17625" STD_INTENSITY_CH1="776.1931101355625" QUALITY="99.66234588623047" POSITION_T="5.22" MIN_INTENSITY_CH1="201.83145141601562" TOTAL_INTENSITY_CH1="157905.03764343262" CONTRAST_CH1="0.23470017949716354" SNR_CH1="0.5995403235266056" FRAME="6" MEDIAN_INTENSITY_CH1="1051.9471435546875" VISIBILITY="1" RADIUS="0.25" POSITION_X="6.703924413945362" POSITION_Y="7.670224721574812" MEAN_INTENSITY_CH1="1224.0700592514154" POSITION_Z="0.0" MAX_INTENSITY_CH1="3935.388916015625" />
        <Spot ID="17627" name="ID17627" STD_INTENSITY_CH1="410.83622207198135" QUALITY="71.28492736816406" POSITION_T="5.22" MIN_INTENSITY_CH1="292.2643127441406" TOTAL_INTENSITY_CH1="104464.49017333984" CONTRAST_CH1="0.35124201102534675" SNR_CH1="1.0247397035394392" FRAME="6" MEDIAN_INTENSITY_CH1="731.8707275390625" VISIBILITY="1" RADIUS="0.25" POSITION_X="5.572037611082272" POSITION_Y="7.95450095504774" MEAN_INTENSITY_CH1="809.8022494057352" POSITION_Z="0.0" MAX_INTENSITY_CH1="2244.5234375" />
        <Spot ID="17564" name="ID17564" STD_INTENSITY_CH1="369.2204960904892" QUALITY="57.40178680419922" POSITION_T="5.22" MIN_INTENSITY_CH1="143.25253295898438" TOTAL_INTENSITY_CH1="104924.53088378906" CONTRAST_CH1="0.303438974151959" SNR_CH1="1.0256806887296614" FRAME="6" MEDIAN_INTENSITY_CH1="769.361328125" VISIBILITY="1" RADIUS="0.25" POSITION_X="6.015727620201616" POSITION_Y="1.6320205197664057" MEAN_INTENSITY_CH1="813.3684564634809" POSITION_Z="0.0" MAX_INTENSITY_CH1="1742.342041015625" />
        <Spot ID="17629" name="ID17629" STD_INTENSITY_CH1="519.245258431898" QUALITY="76.6761474609375" POSITION_T="5.22" MIN_INTENSITY_CH1="127.60798645019531" TOTAL_INTENSITY_CH1="123810.6030883789" CONTRAST_CH1="0.31543725202610357" SNR_CH1="0.8864789534893808" FRAME="6" MEDIAN_INTENSITY_CH1="866.2319946289062" VISIBILITY="1" RADIUS="0.25" POSITION_X="4.6254698344770695" POSITION_Y="8.196575538973953" MEAN_INTENSITY_CH1="959.7721169641777" POSITION_Z="0.0" MAX_INTENSITY_CH1="2298.886474609375" />
        <Spot ID="17566" name="ID17566" STD_INTENSITY_CH1="460.7263808458799" QUALITY="75.85169219970703" POSITION_T="5.22" MIN_INTENSITY_CH1="114.1302719116211" TOTAL_INTENSITY_CH1="107240.29946136475" CONTRAST_CH1="0.3345739886809462" SNR_CH1="0.9047003137331586" FRAME="6" MEDIAN_INTENSITY_CH1="741.137451171875" VISIBILITY="1" RADIUS="0.25" POSITION_X="5.554778336250917" POSITION_Y="1.894471886997074" MEAN_INTENSITY_CH1="831.3201508632924" POSITION_Z="0.0" MAX_INTENSITY_CH1="2021.57763671875" />
        <Spot ID="17631" name="ID17631" STD_INTENSITY_CH1="785.0682323963522" QUALITY="107.71902465820312" POSITION_T="5.22" MIN_INTENSITY_CH1="167.36585998535156" TOTAL_INTENSITY_CH1="140761.68383789062" CONTRAST_CH1="0.282119941123104" SNR_CH1="0.6116774416771157" FRAME="6" MEDIAN_INTENSITY_CH1="815.93701171875" VISIBILITY="1" RADIUS="0.25" POSITION_X="6.73133939767461" POSITION_Y="8.21441467357343" MEAN_INTENSITY_CH1="1091.1758437045787" POSITION_Z="0.0" MAX_INTENSITY_CH1="3487.716552734375" />
        <Spot ID="17568" name="ID17568" STD_INTENSITY_CH1="725.3961176311698" QUALITY="141.78384399414062" POSITION_T="5.22" MIN_INTENSITY_CH1="76.95233917236328" TOTAL_INTENSITY_CH1="210745.85298919678" CONTRAST_CH1="0.5176075830032739" SNR_CH1="1.5362618228100504" FRAME="6" MEDIAN_INTENSITY_CH1="1563.7037353515625" VISIBILITY="1" RADIUS="0.25" POSITION_X="6.184084505122906" POSITION_Y="3.001365108864974" MEAN_INTENSITY_CH1="1633.6887828619915" POSITION_Z="0.0" MAX_INTENSITY_CH1="3195.75927734375" />
        <Spot ID="17570" name="ID17570" STD_INTENSITY_CH1="792.0968342945578" QUALITY="135.0603485107422" POSITION_T="5.22" MIN_INTENSITY_CH1="74.1972885131836" TOTAL_INTENSITY_CH1="145687.5895690918" CONTRAST_CH1="0.5266294033135978" SNR_CH1="0.983684993961628" FRAME="6" MEDIAN_INTENSITY_CH1="939.1383056640625" VISIBILITY="1" RADIUS="0.25" POSITION_X="6.964835167364968" POSITION_Y="3.0013381031814506" MEAN_INTENSITY_CH1="1129.361159450324" POSITION_Z="0.0" MAX_INTENSITY_CH1="2972.881591796875" />
        <Spot ID="17634" name="ID17634" STD_INTENSITY_CH1="728.626705796909" QUALITY="103.68313598632812" POSITION_T="5.22" MIN_INTENSITY_CH1="68.12874603271484" TOTAL_INTENSITY_CH1="169011.87676239014" CONTRAST_CH1="0.3065023568843064" SNR_CH1="0.8436766810917764" FRAME="6" MEDIAN_INTENSITY_CH1="1239.3013916015625" VISIBILITY="1" RADIUS="0.25" POSITION_X="6.103686776707903" POSITION_Y="8.773706625032709" MEAN_INTENSITY_CH1="1310.16958730535" POSITION_Z="0.0" MAX_INTENSITY_CH1="2986.364990234375" />
        <Spot ID="17572" name="ID17572" STD_INTENSITY_CH1="488.9199828314078" QUALITY="79.26019287109375" POSITION_T="5.22" MIN_INTENSITY_CH1="6.349207878112793" TOTAL_INTENSITY_CH1="86184.94572353363" CONTRAST_CH1="0.5071102799547706" SNR_CH1="0.9195837586662455" FRAME="6" MEDIAN_INTENSITY_CH1="536.2275390625" VISIBILITY="1" RADIUS="0.25" POSITION_X="6.179957302235519" POSITION_Y="3.9657123469410567" MEAN_INTENSITY_CH1="668.100354445997" POSITION_Z="0.0" MAX_INTENSITY_CH1="2096.696533203125" />
        <Spot ID="17636" name="ID17636" STD_INTENSITY_CH1="920.4779583538882" QUALITY="182.6898956298828" POSITION_T="5.22" MIN_INTENSITY_CH1="281.4648132324219" TOTAL_INTENSITY_CH1="242519.37832641602" CONTRAST_CH1="0.45359844229976676" SNR_CH1="1.274677863690872" FRAME="6" MEDIAN_INTENSITY_CH1="1811.53125" VISIBILITY="1" RADIUS="0.25" POSITION_X="4.838386668743328" POSITION_Y="8.836711112910537" MEAN_INTENSITY_CH1="1879.9951808249295" POSITION_Z="0.0" MAX_INTENSITY_CH1="4240.5185546875" />
        <Spot ID="17574" name="ID17574" STD_INTENSITY_CH1="727.9876340572634" QUALITY="156.25201416015625" POSITION_T="5.22" MIN_INTENSITY_CH1="305.88714599609375" TOTAL_INTENSITY_CH1="218148.3828125" CONTRAST_CH1="0.3876999463971098" SNR_CH1="1.2979813440465575" FRAME="6" MEDIAN_INTENSITY_CH1="1583.8514404296875" VISIBILITY="1" RADIUS="0.25" POSITION_X="8.401769245297691" POSITION_Y="4.052875345201186" MEAN_INTENSITY_CH1="1691.072734980621" POSITION_Z="0.0" MAX_INTENSITY_CH1="3171.56689453125" />
        <Spot ID="17638" name="ID17638" STD_INTENSITY_CH1="578.6235208264947" QUALITY="110.46773529052734" POSITION_T="5.22" MIN_INTENSITY_CH1="199.39524841308594" TOTAL_INTENSITY_CH1="178227.66734313965" CONTRAST_CH1="0.3838875069226165" SNR_CH1="1.3247151860893165" FRAME="6" MEDIAN_INTENSITY_CH1="1383.7532958984375" VISIBILITY="1" RADIUS="0.25" POSITION_X="6.441668777844741" POSITION_Y="9.280829219075848" MEAN_INTENSITY_CH1="1381.609824365423" POSITION_Z="0.0" MAX_INTENSITY_CH1="2697.2919921875" />
        <Spot ID="17576" name="ID17576" STD_INTENSITY_CH1="730.2265557970348" QUALITY="193.0738067626953" POSITION_T="5.22" MIN_INTENSITY_CH1="307.7817687988281" TOTAL_INTENSITY_CH1="232420.7341003418" CONTRAST_CH1="0.6079255755892685" SNR_CH1="1.8657008215694426" FRAME="6" MEDIAN_INTENSITY_CH1="1728.41064453125" VISIBILITY="1" RADIUS="0.25" POSITION_X="7.276923332291925" POSITION_Y="4.116098411419195" MEAN_INTENSITY_CH1="1801.711117056913" POSITION_Z="0.0" MAX_INTENSITY_CH1="3254.62841796875" />
        <Spot ID="17640" name="ID17640" STD_INTENSITY_CH1="1054.542936543449" QUALITY="155.62762451171875" POSITION_T="5.22" MIN_INTENSITY_CH1="126.65373229980469" TOTAL_INTENSITY_CH1="172617.24180603027" CONTRAST_CH1="0.3728918567417283" SNR_CH1="0.6892975921620951" FRAME="6" MEDIAN_INTENSITY_CH1="1043.06005859375" VISIBILITY="1" RADIUS="0.25" POSITION_X="5.237741800834971" POSITION_Y="9.500597632639256" MEAN_INTENSITY_CH1="1338.1181535351184" POSITION_Z="0.0" MAX_INTENSITY_CH1="4076.08056640625" />
        <Spot ID="17578" name="ID17578" STD_INTENSITY_CH1="805.9171157747098" QUALITY="100.41742706298828" POSITION_T="5.22" MIN_INTENSITY_CH1="328.2730712890625" TOTAL_INTENSITY_CH1="180579.0577392578" CONTRAST_CH1="0.2553581714814151" SNR_CH1="0.706641915465631" FRAME="6" MEDIAN_INTENSITY_CH1="1230.3353271484375" VISIBILITY="1" RADIUS="0.25" POSITION_X="8.532258182651596" POSITION_Y="4.4371319347893765" MEAN_INTENSITY_CH1="1399.8376568934718" POSITION_Z="0.0" MAX_INTENSITY_CH1="3788.30078125" />
        <Spot ID="17642" name="ID17642" STD_INTENSITY_CH1="588.9281618372015" QUALITY="81.04312133789062" POSITION_T="5.22" MIN_INTENSITY_CH1="178.1161651611328" TOTAL_INTENSITY_CH1="160400.89462280273" CONTRAST_CH1="0.198559558404653" SNR_CH1="0.6995454366120843" FRAME="6" MEDIAN_INTENSITY_CH1="1204.721923828125" VISIBILITY="1" RADIUS="0.25" POSITION_X="5.787718160624836" POSITION_Y="9.6009111361371" MEAN_INTENSITY_CH1="1243.4177877736652" POSITION_Z="0.0" MAX_INTENSITY_CH1="2553.741943359375" />
        <Spot ID="17580" name="ID17580" STD_INTENSITY_CH1="440.34613807002796" QUALITY="68.39414978027344" POSITION_T="5.22" MIN_INTENSITY_CH1="40.735809326171875" TOTAL_INTENSITY_CH1="86661.64019012451" CONTRAST_CH1="0.3629354934082254" SNR_CH1="0.8125070512708271" FRAME="6" MEDIAN_INTENSITY_CH1="562.546142578125" VISIBILITY="1" RADIUS="0.25" POSITION_X="6.071711869155354" POSITION_Y="4.618499769186179" MEAN_INTENSITY_CH1="671.795660388562" POSITION_Z="0.0" MAX_INTENSITY_CH1="1902.685791015625" />
        <Spot ID="17644" name="ID17644" STD_INTENSITY_CH1="654.5526875596688" QUALITY="130.75523376464844" POSITION_T="5.22" MIN_INTENSITY_CH1="202.2726287841797" TOTAL_INTENSITY_CH1="135469.84187316895" CONTRAST_CH1="0.6510310299012486" SNR_CH1="1.2652744898200952" FRAME="6" MEDIAN_INTENSITY_CH1="887.5390625" VISIBILITY="1" RADIUS="0.25" POSITION_X="5.909963827189812" POSITION_Y="10.281107347406417" MEAN_INTENSITY_CH1="1050.1538129703017" POSITION_Z="0.0" MAX_INTENSITY_CH1="2642.408447265625" />
        <Spot ID="17582" name="ID17582" STD_INTENSITY_CH1="812.5858168886207" QUALITY="102.11776733398438" POSITION_T="5.22" MIN_INTENSITY_CH1="72.87806701660156" TOTAL_INTENSITY_CH1="166134.99723815918" CONTRAST_CH1="0.254503594553379" SNR_CH1="0.6430639839265383" FRAME="6" MEDIAN_INTENSITY_CH1="1155.6746826171875" VISIBILITY="1" RADIUS="0.25" POSITION_X="8.242725041329422" POSITION_Y="5.072001228146268" MEAN_INTENSITY_CH1="1287.8681956446444" POSITION_Z="0.0" MAX_INTENSITY_CH1="3685.619873046875" />
        <Spot ID="17584" name="ID17584" STD_INTENSITY_CH1="651.2267795771196" QUALITY="118.97870635986328" POSITION_T="5.22" MIN_INTENSITY_CH1="301.0806579589844" TOTAL_INTENSITY_CH1="195523.41015625" CONTRAST_CH1="0.391558122458917" SNR_CH1="1.3097900416608261" FRAME="6" MEDIAN_INTENSITY_CH1="1446.1182861328125" VISIBILITY="1" RADIUS="0.25" POSITION_X="8.613369324671973" POSITION_Y="5.113622944991164" MEAN_INTENSITY_CH1="1515.6853500484492" POSITION_Z="0.0" MAX_INTENSITY_CH1="2994.01611328125" />
        <Spot ID="17586" name="ID17586" STD_INTENSITY_CH1="662.0651511638486" QUALITY="97.42135620117188" POSITION_T="5.22" MIN_INTENSITY_CH1="51.470645904541016" TOTAL_INTENSITY_CH1="110578.5022392273" CONTRAST_CH1="0.3928414226064158" SNR_CH1="0.7303413011639358" FRAME="6" MEDIAN_INTENSITY_CH1="636.5349731445312" VISIBILITY="1" RADIUS="0.25" POSITION_X="6.175052621980229" POSITION_Y="5.127169391799672" MEAN_INTENSITY_CH1="857.1976917769558" POSITION_Z="0.0" MAX_INTENSITY_CH1="2645.89111328125" />
        <Spot ID="17588" name="ID17588" STD_INTENSITY_CH1="555.1924535040168" QUALITY="97.01858520507812" POSITION_T="5.22" MIN_INTENSITY_CH1="206.7445068359375" TOTAL_INTENSITY_CH1="131025.81860351562" CONTRAST_CH1="0.32309747995056604" SNR_CH1="0.8935016136855504" FRAME="6" MEDIAN_INTENSITY_CH1="884.7582397460938" VISIBILITY="1" RADIUS="0.25" POSITION_X="2.711649915340099" POSITION_Y="5.17141283559577" MEAN_INTENSITY_CH1="1015.7040201822919" POSITION_Z="0.0" MAX_INTENSITY_CH1="2240.799560546875" />
        <Spot ID="17590" name="ID17590" STD_INTENSITY_CH1="583.9875682675623" QUALITY="85.05738830566406" POSITION_T="5.22" MIN_INTENSITY_CH1="148.8077392578125" TOTAL_INTENSITY_CH1="115205.53677368164" CONTRAST_CH1="0.35791758804730295" SNR_CH1="0.8061570600098192" FRAME="6" MEDIAN_INTENSITY_CH1="731.6067504882812" VISIBILITY="1" RADIUS="0.25" POSITION_X="4.574907198072716" POSITION_Y="5.2579872340527025" MEAN_INTENSITY_CH1="893.0661765401675" POSITION_Z="0.0" MAX_INTENSITY_CH1="2457.805908203125" />
        <Spot ID="17592" name="ID17592" STD_INTENSITY_CH1="558.4345168879618" QUALITY="73.36418914794922" POSITION_T="5.22" MIN_INTENSITY_CH1="36.96151351928711" TOTAL_INTENSITY_CH1="88293.7456741333" CONTRAST_CH1="0.4212904541631466" SNR_CH1="0.7266022726898768" FRAME="6" MEDIAN_INTENSITY_CH1="503.7140197753906" VISIBILITY="1" RADIUS="0.25" POSITION_X="2.1864025993210636" POSITION_Y="5.385836077657178" MEAN_INTENSITY_CH1="684.4476408847542" POSITION_Z="0.0" MAX_INTENSITY_CH1="2294.922607421875" />
        <Spot ID="17594" name="ID17594" STD_INTENSITY_CH1="563.9053553978702" QUALITY="68.032470703125" POSITION_T="5.22" MIN_INTENSITY_CH1="180.10787963867188" TOTAL_INTENSITY_CH1="109588.9266204834" CONTRAST_CH1="0.18483429252929945" SNR_CH1="0.4700301034813893" FRAME="6" MEDIAN_INTENSITY_CH1="629.43798828125" VISIBILITY="1" RADIUS="0.25" POSITION_X="5.122247852935113" POSITION_Y="5.58871138975251" MEAN_INTENSITY_CH1="849.526562949484" POSITION_Z="0.0" MAX_INTENSITY_CH1="2585.66455078125" />
        <Spot ID="17596" name="ID17596" STD_INTENSITY_CH1="794.7553004579777" QUALITY="103.45870208740234" POSITION_T="5.22" MIN_INTENSITY_CH1="96.40272521972656" TOTAL_INTENSITY_CH1="126772.41139221191" CONTRAST_CH1="0.28593015334784044" SNR_CH1="0.5498879220249837" FRAME="6" MEDIAN_INTENSITY_CH1="717.1507568359375" VISIBILITY="1" RADIUS="0.25" POSITION_X="2.6739123099694697" POSITION_Y="5.734480023975021" MEAN_INTENSITY_CH1="982.7318712574566" POSITION_Z="0.0" MAX_INTENSITY_CH1="3201.10693359375" />
        <Spot ID="17598" name="ID17598" STD_INTENSITY_CH1="733.7629262327066" QUALITY="122.5399169921875" POSITION_T="5.22" MIN_INTENSITY_CH1="95.69754028320312" TOTAL_INTENSITY_CH1="142616.8712158203" CONTRAST_CH1="0.478385855908147" SNR_CH1="0.975092815710226" FRAME="6" MEDIAN_INTENSITY_CH1="966.4657592773438" VISIBILITY="1" RADIUS="0.25" POSITION_X="6.358610868501726" POSITION_Y="5.752346986005575" MEAN_INTENSITY_CH1="1105.5571412079091" POSITION_Z="0.0" MAX_INTENSITY_CH1="3195.57177734375" />
      </SpotsInFrame>
      <SpotsInFrame frame="7">
        <Spot ID="17792" name="ID17792" STD_INTENSITY_CH1="556.6934503295481" QUALITY="73.78105926513672" POSITION_T="6.09" MIN_INTENSITY_CH1="24.779781341552734" TOTAL_INTENSITY_CH1="95071.42589569092" CONTRAST_CH1="0.3452685230604211" SNR_CH1="0.6795512061629835" FRAME="7" MEDIAN_INTENSITY_CH1="617.7850341796875" VISIBILITY="1" RADIUS="0.25" POSITION_X="2.1950483270197836" POSITION_Y="5.384008184764267" MEAN_INTENSITY_CH1="736.987797641015" POSITION_Z="0.0" MAX_INTENSITY_CH1="2448.908203125" />
        <Spot ID="17793" name="ID17793" STD_INTENSITY_CH1="736.2518428312144" QUALITY="93.54373168945312" POSITION_T="6.09" MIN_INTENSITY_CH1="37.02329635620117" TOTAL_INTENSITY_CH1="121913.4122505188" CONTRAST_CH1="0.2458359995806529" SNR_CH1="0.5065822651637263" FRAME="7" MEDIAN_INTENSITY_CH1="752.9814453125" VISIBILITY="1" RADIUS="0.25" POSITION_X="2.6776247898576333" POSITION_Y="5.7286490471739615" MEAN_INTENSITY_CH1="945.0652112443317" POSITION_Z="0.0" MAX_INTENSITY_CH1="2905.538818359375" />
        <Spot ID="17794" name="ID17794" STD_INTENSITY_CH1="705.9596545062108" QUALITY="124.26459503173828" POSITION_T="6.09" MIN_INTENSITY_CH1="105.30357360839844" TOTAL_INTENSITY_CH1="143241.70889282227" CONTRAST_CH1="0.5117925412896762" SNR_CH1="1.0649559663930908" FRAME="7" MEDIAN_INTENSITY_CH1="938.3858642578125" VISIBILITY="1" RADIUS="0.25" POSITION_X="6.352699152313407" POSITION_Y="5.755713036838494" MEAN_INTENSITY_CH1="1110.4008441304047" POSITION_Z="0.0" MAX_INTENSITY_CH1="3080.3583984375" />
        <Spot ID="17795" name="ID17795" STD_INTENSITY_CH1="790.1198947487212" QUALITY="159.68670654296875" POSITION_T="6.09" MIN_INTENSITY_CH1="262.02569580078125" TOTAL_INTENSITY_CH1="188112.92288208008" CONTRAST_CH1="0.5190655430246917" SNR_CH1="1.2612802842994466" FRAME="7" MEDIAN_INTENSITY_CH1="1400.5338134765625" VISIBILITY="1" RADIUS="0.25" POSITION_X="4.0566193077469865" POSITION_Y="5.782713117802795" MEAN_INTENSITY_CH1="1458.2397122641867" POSITION_Z="0.0" MAX_INTENSITY_CH1="3394.807861328125" />
        <Spot ID="17796" name="ID17796" STD_INTENSITY_CH1="662.8763493486244" QUALITY="87.21564483642578" POSITION_T="6.09" MIN_INTENSITY_CH1="161.8573455810547" TOTAL_INTENSITY_CH1="139582.76104736328" CONTRAST_CH1="0.2521799442241781" SNR_CH1="0.6574812114680852" FRAME="7" MEDIAN_INTENSITY_CH1="880.6375122070312" VISIBILITY="1" RADIUS="0.25" POSITION_X="5.328155539135217" POSITION_Y="5.891765453706123" MEAN_INTENSITY_CH1="1082.0369073439012" POSITION_Z="0.0" MAX_INTENSITY_CH1="2722.345947265625" />
        <Spot ID="17797" name="ID17797" STD_INTENSITY_CH1="492.4603565230476" QUALITY="79.66131591796875" POSITION_T="6.09" MIN_INTENSITY_CH1="139.67910766601562" TOTAL_INTENSITY_CH1="115848.9457244873" CONTRAST_CH1="0.36249896570975365" SNR_CH1="0.9703573204839124" FRAME="7" MEDIAN_INTENSITY_CH1="838.8704833984375" VISIBILITY="1" RADIUS="0.25" POSITION_X="7.3559348672852005" POSITION_Y="6.0043325062990025" MEAN_INTENSITY_CH1="898.0538428254829" POSITION_Z="0.0" MAX_INTENSITY_CH1="2497.170654296875" />
        <Spot ID="17798" name="ID17798" STD_INTENSITY_CH1="1107.0913797955136" QUALITY="211.53118896484375" POSITION_T="6.09" MIN_INTENSITY_CH1="308.8946228027344" TOTAL_INTENSITY_CH1="255050.14974975586" CONTRAST_CH1="0.5327136778467171" SNR_CH1="1.2414099265333638" FRAME="7" MEDIAN_INTENSITY_CH1="1777.4298095703125" VISIBILITY="1" RADIUS="0.25" POSITION_X="5.577077887754924" POSITION_Y="6.41052714491128" MEAN_INTENSITY_CH1="1977.132943796557" POSITION_Z="0.0" MAX_INTENSITY_CH1="4699.3603515625" />
        <Spot ID="17799" name="ID17799" STD_INTENSITY_CH1="366.0112936368816" QUALITY="67.76409149169922" POSITION_T="6.09" MIN_INTENSITY_CH1="200.3205108642578" TOTAL_INTENSITY_CH1="98350.18278503418" CONTRAST_CH1="0.3772187383294104" SNR_CH1="1.1410674205759177" FRAME="7" MEDIAN_INTENSITY_CH1="707.662841796875" VISIBILITY="1" RADIUS="0.25" POSITION_X="8.339056448460605" POSITION_Y="6.494736911536785" MEAN_INTENSITY_CH1="762.4045177134432" POSITION_Z="0.0" MAX_INTENSITY_CH1="1709.8441162109375" />
        <Spot ID="17800" name="ID17800" STD_INTENSITY_CH1="376.2389580476145" QUALITY="72.74095153808594" POSITION_T="6.09" MIN_INTENSITY_CH1="298.8656311035156" TOTAL_INTENSITY_CH1="113629.37435913086" CONTRAST_CH1="0.37706778882824327" SNR_CH1="1.2821276089653415" FRAME="7" MEDIAN_INTENSITY_CH1="801.1227416992188" VISIBILITY="1" RADIUS="0.25" POSITION_X="2.781125861980238" POSITION_Y="6.559981873060232" MEAN_INTENSITY_CH1="880.8478632490759" POSITION_Z="0.0" MAX_INTENSITY_CH1="1901.4166259765625" />
        <Spot ID="17801" name="ID17801" STD_INTENSITY_CH1="342.9811560075876" QUALITY="58.00570297241211" POSITION_T="6.09" MIN_INTENSITY_CH1="125.70018005371094" TOTAL_INTENSITY_CH1="80795.95039367676" CONTRAST_CH1="0.3865580898009758" SNR_CH1="1.0182075591812412" FRAME="7" MEDIAN_INTENSITY_CH1="552.23388671875" VISIBILITY="1" RADIUS="0.25" POSITION_X="4.724791890781903" POSITION_Y="6.679952759380073" MEAN_INTENSITY_CH1="626.3251968502071" POSITION_Z="0.0" MAX_INTENSITY_CH1="1693.835205078125" />
        <Spot ID="17802" name="ID17802" STD_INTENSITY_CH1="537.8571095734387" QUALITY="68.6884994506836" POSITION_T="6.09" MIN_INTENSITY_CH1="14.534188270568848" TOTAL_INTENSITY_CH1="93029.23710823059" CONTRAST_CH1="0.2569789670601973" SNR_CH1="0.5482294982099855" FRAME="7" MEDIAN_INTENSITY_CH1="582.4285278320312" VISIBILITY="1" RADIUS="0.25" POSITION_X="4.075926987797108" POSITION_Y="6.716509730456276" MEAN_INTENSITY_CH1="721.1568768079891" POSITION_Z="0.0" MAX_INTENSITY_CH1="2528.72265625" />
        <Spot ID="17803" name="ID17803" STD_INTENSITY_CH1="310.7471587345477" QUALITY="52.07090759277344" POSITION_T="6.09" MIN_INTENSITY_CH1="142.88504028320312" TOTAL_INTENSITY_CH1="88429.21279907227" CONTRAST_CH1="0.3251492577770754" SNR_CH1="1.082547215260874" FRAME="7" MEDIAN_INTENSITY_CH1="638.1783447265625" VISIBILITY="1" RADIUS="0.25" POSITION_X="6.9273294704877975" POSITION_Y="6.726446491456322" MEAN_INTENSITY_CH1="685.4977736362194" POSITION_Z="0.0" MAX_INTENSITY_CH1="1459.9014892578125" />
        <Spot ID="17804" name="ID17804" STD_INTENSITY_CH1="594.9850732074688" QUALITY="88.74977111816406" POSITION_T="6.09" MIN_INTENSITY_CH1="136.8338165283203" TOTAL_INTENSITY_CH1="121754.73947143555" CONTRAST_CH1="0.2685754942653817" SNR_CH1="0.6716919704242508" FRAME="7" MEDIAN_INTENSITY_CH1="783.7208251953125" VISIBILITY="1" RADIUS="0.25" POSITION_X="3.608103235149343" POSITION_Y="6.834479053240947" MEAN_INTENSITY_CH1="943.8351897010507" POSITION_Z="0.0" MAX_INTENSITY_CH1="2634.024169921875" />
        <Spot ID="17805" name="ID17805" STD_INTENSITY_CH1="844.6794684205308" QUALITY="131.47293090820312" POSITION_T="6.09" MIN_INTENSITY_CH1="58.0265007019043" TOTAL_INTENSITY_CH1="186026.25706863403" CONTRAST_CH1="0.36372004555728893" SNR_CH1="0.9106775025813572" FRAME="7" MEDIAN_INTENSITY_CH1="1391.61669921875" VISIBILITY="1" RADIUS="0.25" POSITION_X="7.814223728847672" POSITION_Y="7.143164938400802" MEAN_INTENSITY_CH1="1442.0640082839843" POSITION_Z="0.0" MAX_INTENSITY_CH1="3356.10400390625" />
        <Spot ID="17806" name="ID17806" STD_INTENSITY_CH1="480.8497372385748" QUALITY="78.02127838134766" POSITION_T="6.09" MIN_INTENSITY_CH1="162.07025146484375" TOTAL_INTENSITY_CH1="120494.03259277344" CONTRAST_CH1="0.3356055015670267" SNR_CH1="0.9762191299080903" FRAME="7" MEDIAN_INTENSITY_CH1="924.9364013671875" VISIBILITY="1" RADIUS="0.25" POSITION_X="6.399327637686575" POSITION_Y="7.211011038427951" MEAN_INTENSITY_CH1="934.0622681610346" POSITION_Z="0.0" MAX_INTENSITY_CH1="2096.59765625" />
        <Spot ID="17807" name="ID17807" STD_INTENSITY_CH1="385.76145794000496" QUALITY="51.75375747680664" POSITION_T="6.09" MIN_INTENSITY_CH1="110.96015167236328" TOTAL_INTENSITY_CH1="84742.537940979" CONTRAST_CH1="0.27312690137813245" SNR_CH1="0.7306606185037564" FRAME="7" MEDIAN_INTENSITY_CH1="611.7200317382812" VISIBILITY="1" RADIUS="0.25" POSITION_X="3.4695726398715165" POSITION_Y="7.621868311215299" MEAN_INTENSITY_CH1="656.9188987672794" POSITION_Z="0.0" MAX_INTENSITY_CH1="1649.531982421875" />
        <Spot ID="17808" name="ID17808" STD_INTENSITY_CH1="791.9990060316321" QUALITY="96.94652557373047" POSITION_T="6.09" MIN_INTENSITY_CH1="165.21217346191406" TOTAL_INTENSITY_CH1="152120.15199279785" CONTRAST_CH1="0.24007322673749742" SNR_CH1="0.5764993182366331" FRAME="7" MEDIAN_INTENSITY_CH1="927.6351318359375" VISIBILITY="1" RADIUS="0.25" POSITION_X="6.708412420843724" POSITION_Y="7.668544023306916" MEAN_INTENSITY_CH1="1179.2259844402931" POSITION_Z="0.0" MAX_INTENSITY_CH1="3476.595458984375" />
        <Spot ID="17809" name="ID17809" STD_INTENSITY_CH1="346.367274176078" QUALITY="62.819580078125" POSITION_T="6.09" MIN_INTENSITY_CH1="249.80230712890625" TOTAL_INTENSITY_CH1="97552.48291015625" CONTRAST_CH1="0.32903932030133193" SNR_CH1="1.0810648093885271" FRAME="7" MEDIAN_INTENSITY_CH1="682.8966674804688" VISIBILITY="1" RADIUS="0.25" POSITION_X="5.593062438105292" POSITION_Y="7.956806974556355" MEAN_INTENSITY_CH1="756.2207977531493" POSITION_Z="0.0" MAX_INTENSITY_CH1="1924.9998779296875" />
        <Spot ID="17810" name="ID17810" STD_INTENSITY_CH1="557.4655327431536" QUALITY="77.6968994140625" POSITION_T="6.09" MIN_INTENSITY_CH1="112.83268737792969" TOTAL_INTENSITY_CH1="123511.8073425293" CONTRAST_CH1="0.2795838133898555" SNR_CH1="0.7505403196378495" FRAME="7" MEDIAN_INTENSITY_CH1="817.4835205078125" VISIBILITY="1" RADIUS="0.25" POSITION_X="4.633283652237279" POSITION_Y="8.209933172720849" MEAN_INTENSITY_CH1="957.4558708723201" POSITION_Z="0.0" MAX_INTENSITY_CH1="2473.287109375" />
        <Spot ID="17811" name="ID17811" STD_INTENSITY_CH1="732.7815244573426" QUALITY="101.23151397705078" POSITION_T="6.09" MIN_INTENSITY_CH1="70.6458740234375" TOTAL_INTENSITY_CH1="138785.11318206787" CONTRAST_CH1="0.28070007351143517" SNR_CH1="0.6435817942756455" FRAME="7" MEDIAN_INTENSITY_CH1="830.3722534179688" VISIBILITY="1" RADIUS="0.25" POSITION_X="6.7368450870060155" POSITION_Y="8.203586385494214" MEAN_INTENSITY_CH1="1075.8535905586662" POSITION_Z="0.0" MAX_INTENSITY_CH1="3263.50634765625" />
        <Spot ID="17812" name="ID17812" STD_INTENSITY_CH1="652.5372135016964" QUALITY="102.80062103271484" POSITION_T="6.09" MIN_INTENSITY_CH1="102.38554382324219" TOTAL_INTENSITY_CH1="167534.80415344238" CONTRAST_CH1="0.31741064853893614" SNR_CH1="0.9590480498128369" FRAME="7" MEDIAN_INTENSITY_CH1="1267.916259765625" VISIBILITY="1" RADIUS="0.25" POSITION_X="6.1341212319981455" POSITION_Y="8.727862314566691" MEAN_INTENSITY_CH1="1298.7194120421893" POSITION_Z="0.0" MAX_INTENSITY_CH1="2690.7392578125" />
        <Spot ID="17813" name="ID17813" STD_INTENSITY_CH1="995.8401662069928" QUALITY="198.17822265625" POSITION_T="6.09" MIN_INTENSITY_CH1="404.152587890625" TOTAL_INTENSITY_CH1="263973.0299682617" CONTRAST_CH1="0.48219018462953733" SNR_CH1="1.3369791557722053" FRAME="7" MEDIAN_INTENSITY_CH1="2034.48388671875" VISIBILITY="1" RADIUS="0.25" POSITION_X="4.85961973016464" POSITION_Y="8.806982468730327" MEAN_INTENSITY_CH1="2046.3025578935017" POSITION_Z="0.0" MAX_INTENSITY_CH1="4825.32763671875" />
        <Spot ID="17814" name="ID17814" STD_INTENSITY_CH1="557.513347113045" QUALITY="104.49325561523438" POSITION_T="6.09" MIN_INTENSITY_CH1="219.2385711669922" TOTAL_INTENSITY_CH1="175145.81202697754" CONTRAST_CH1="0.3399239223982401" SNR_CH1="1.2356240765870485" FRAME="7" MEDIAN_INTENSITY_CH1="1345.8990478515625" VISIBILITY="1" RADIUS="0.25" POSITION_X="6.432653782716998" POSITION_Y="9.261813067909118" MEAN_INTENSITY_CH1="1357.719473077345" POSITION_Z="0.0" MAX_INTENSITY_CH1="2784.013427734375" />
        <Spot ID="17815" name="ID17815" STD_INTENSITY_CH1="1146.0120867153187" QUALITY="178.03929138183594" POSITION_T="6.09" MIN_INTENSITY_CH1="73.97100067138672" TOTAL_INTENSITY_CH1="191876.44873809814" CONTRAST_CH1="0.43579132811748766" SNR_CH1="0.7878798928418883" FRAME="7" MEDIAN_INTENSITY_CH1="1069.2020263671875" VISIBILITY="1" RADIUS="0.25" POSITION_X="5.24505351351332" POSITION_Y="9.508750030734138" MEAN_INTENSITY_CH1="1487.414331303087" POSITION_Z="0.0" MAX_INTENSITY_CH1="4391.8427734375" />
        <Spot ID="17816" name="ID17816" STD_INTENSITY_CH1="537.9357120522951" QUALITY="64.04691314697266" POSITION_T="6.09" MIN_INTENSITY_CH1="243.57254028320312" TOTAL_INTENSITY_CH1="153663.61846923828" CONTRAST_CH1="0.1648289206088784" SNR_CH1="0.6266892341382759" FRAME="7" MEDIAN_INTENSITY_CH1="1080.2908935546875" VISIBILITY="1" RADIUS="0.25" POSITION_X="5.806588029526164" POSITION_Y="9.563193204535573" MEAN_INTENSITY_CH1="1191.190840846808" POSITION_Z="0.0" MAX_INTENSITY_CH1="2390.90869140625" />
        <Spot ID="17817" name="ID17817" STD_INTENSITY_CH1="643.3945422031561" QUALITY="121.34996032714844" POSITION_T="6.09" MIN_INTENSITY_CH1="141.8496856689453" TOTAL_INTENSITY_CH1="131210.13891601562" CONTRAST_CH1="0.5547021997395419" SNR_CH1="1.1280880097297887" FRAME="7" MEDIAN_INTENSITY_CH1="817.4043579101562" VISIBILITY="1" RADIUS="0.25" POSITION_X="5.907857480975803" POSITION_Y="10.26528245566702" MEAN_INTENSITY_CH1="1017.132859814075" POSITION_Z="0.0" MAX_INTENSITY_CH1="2719.999755859375" />
        <Spot ID="17777" name="ID17777" STD_INTENSITY_CH1="354.59523537336213" QUALITY="62.91147232055664" POSITION_T="6.09" MIN_INTENSITY_CH1="165.59275817871094" TOTAL_INTENSITY_CH1="110644.62210083008" CONTRAST_CH1="0.34234751356560095" SNR_CH1="1.2337862181411803" FRAME="7" MEDIAN_INTENSITY_CH1="812.4066772460938" VISIBILITY="1" RADIUS="0.25" POSITION_X="5.994799618810378" POSITION_Y="1.6279732241889617" MEAN_INTENSITY_CH1="857.7102488436442" POSITION_Z="0.0" MAX_INTENSITY_CH1="1628.8564453125" />
        <Spot ID="17778" name="ID17778" STD_INTENSITY_CH1="442.79388999946605" QUALITY="69.15254974365234" POSITION_T="6.09" MIN_INTENSITY_CH1="77.4085693359375" TOTAL_INTENSITY_CH1="99418.98500061035" CONTRAST_CH1="0.3272607456866111" SNR_CH1="0.8583129326191979" FRAME="7" MEDIAN_INTENSITY_CH1="679.7161865234375" VISIBILITY="1" RADIUS="0.25" POSITION_X="5.5531159092323605" POSITION_Y="1.8931112287549159" MEAN_INTENSITY_CH1="770.6898062062813" POSITION_Z="0.0" MAX_INTENSITY_CH1="1785.5526123046875" />
        <Spot ID="17779" name="ID17779" STD_INTENSITY_CH1="790.7751008499545" QUALITY="149.62689208984375" POSITION_T="6.09" MIN_INTENSITY_CH1="78.53805541992188" TOTAL_INTENSITY_CH1="200871.77988433838" CONTRAST_CH1="0.5033333965302839" SNR_CH1="1.3185805600561182" FRAME="7" MEDIAN_INTENSITY_CH1="1434.8646240234375" VISIBILITY="1" RADIUS="0.25" POSITION_X="6.224215115947493" POSITION_Y="2.995180801280941" MEAN_INTENSITY_CH1="1557.145580498747" POSITION_Z="0.0" MAX_INTENSITY_CH1="3640.0419921875" />
        <Spot ID="17780" name="ID17780" STD_INTENSITY_CH1="659.4421167875623" QUALITY="117.889892578125" POSITION_T="6.09" MIN_INTENSITY_CH1="112.35477447509766" TOTAL_INTENSITY_CH1="139403.49504089355" CONTRAST_CH1="0.46304195427115846" SNR_CH1="1.0372915234892839" FRAME="7" MEDIAN_INTENSITY_CH1="966.6248779296875" VISIBILITY="1" RADIUS="0.25" POSITION_X="6.958402503311808" POSITION_Y="3.0035967038953064" MEAN_INTENSITY_CH1="1080.6472483790199" POSITION_Z="0.0" MAX_INTENSITY_CH1="2430.25537109375" />
        <Spot ID="17781" name="ID17781" STD_INTENSITY_CH1="624.7682237841659" QUALITY="101.71907806396484" POSITION_T="6.09" MIN_INTENSITY_CH1="23.059419631958008" TOTAL_INTENSITY_CH1="102415.51244926453" CONTRAST_CH1="0.5514475664281862" SNR_CH1="0.9033461893289995" FRAME="7" MEDIAN_INTENSITY_CH1="623.05615234375" VISIBILITY="1" RADIUS="0.25" POSITION_X="6.184962177310511" POSITION_Y="3.9724025913920906" MEAN_INTENSITY_CH1="793.9187011570895" POSITION_Z="0.0" MAX_INTENSITY_CH1="2504.535888671875" />
        <Spot ID="17782" name="ID17782" STD_INTENSITY_CH1="762.1940443914715" QUALITY="166.55792236328125" POSITION_T="6.09" MIN_INTENSITY_CH1="237.8516387939453" TOTAL_INTENSITY_CH1="228974.06172180176" CONTRAST_CH1="0.41702493117639794" SNR_CH1="1.3707099032128278" FRAME="7" MEDIAN_INTENSITY_CH1="1709.4371337890625" VISIBILITY="1" RADIUS="0.25" POSITION_X="8.399513781279587" POSITION_Y="4.053041790860654" MEAN_INTENSITY_CH1="1774.992726525594" POSITION_Z="0.0" MAX_INTENSITY_CH1="3251.7978515625" />
        <Spot ID="17783" name="ID17783" STD_INTENSITY_CH1="712.0422634787335" QUALITY="178.382568359375" POSITION_T="6.09" MIN_INTENSITY_CH1="296.4276123046875" TOTAL_INTENSITY_CH1="221413.3888244629" CONTRAST_CH1="0.613356535567502" SNR_CH1="1.8328251552101207" FRAME="7" MEDIAN_INTENSITY_CH1="1679.6304931640625" VISIBILITY="1" RADIUS="0.25" POSITION_X="7.26908722027354" POSITION_Y="4.1316543915100175" MEAN_INTENSITY_CH1="1716.3828591043641" POSITION_Z="0.0" MAX_INTENSITY_CH1="3352.74072265625" />
        <Spot ID="17784" name="ID17784" STD_INTENSITY_CH1="748.5174164843676" QUALITY="94.14553833007812" POSITION_T="6.09" MIN_INTENSITY_CH1="370.7125244140625" TOTAL_INTENSITY_CH1="179080.0414428711" CONTRAST_CH1="0.2283356835306357" SNR_CH1="0.6895127163714694" FRAME="7" MEDIAN_INTENSITY_CH1="1274.1085205078125" VISIBILITY="1" RADIUS="0.25" POSITION_X="8.523610296940618" POSITION_Y="4.439346561787496" MEAN_INTENSITY_CH1="1388.2173755261322" POSITION_Z="0.0" MAX_INTENSITY_CH1="3519.291259765625" />
        <Spot ID="17785" name="ID17785" STD_INTENSITY_CH1="416.60548501414695" QUALITY="74.24028015136719" POSITION_T="6.09" MIN_INTENSITY_CH1="126.14405059814453" TOTAL_INTENSITY_CH1="93400.13649749756" CONTRAST_CH1="0.40285541191131313" SNR_CH1="0.9981575661045878" FRAME="7" MEDIAN_INTENSITY_CH1="635.75439453125" VISIBILITY="1" RADIUS="0.25" POSITION_X="6.052039393027414" POSITION_Y="4.607571380109417" MEAN_INTENSITY_CH1="724.0320658720741" POSITION_Z="0.0" MAX_INTENSITY_CH1="1620.505126953125" />
        <Spot ID="17786" name="ID17786" STD_INTENSITY_CH1="364.7769703395794" QUALITY="55.74030303955078" POSITION_T="6.09" MIN_INTENSITY_CH1="133.8489227294922" TOTAL_INTENSITY_CH1="77252.12605285645" CONTRAST_CH1="0.3400025447303214" SNR_CH1="0.8331052249965873" FRAME="7" MEDIAN_INTENSITY_CH1="461.9013366699219" VISIBILITY="1" RADIUS="0.25" POSITION_X="3.8583128655774774" POSITION_Y="5.094470088242963" MEAN_INTENSITY_CH1="598.8536903322206" POSITION_Z="0.0" MAX_INTENSITY_CH1="1765.2457275390625" />
        <Spot ID="17787" name="ID17787" STD_INTENSITY_CH1="689.4993297611289" QUALITY="102.75008392333984" POSITION_T="6.09" MIN_INTENSITY_CH1="-17.053739547729492" TOTAL_INTENSITY_CH1="112360.50839805603" CONTRAST_CH1="0.41631937367209404" SNR_CH1="0.7426523476343164" FRAME="7" MEDIAN_INTENSITY_CH1="622.5075073242188" VISIBILITY="1" RADIUS="0.25" POSITION_X="6.171251175686446" POSITION_Y="5.118801878188934" MEAN_INTENSITY_CH1="871.0116930081863" POSITION_Z="0.0" MAX_INTENSITY_CH1="2896.744140625" />
        <Spot ID="17788" name="ID17788" STD_INTENSITY_CH1="892.334509860632" QUALITY="105.29376983642578" POSITION_T="6.09" MIN_INTENSITY_CH1="42.91907501220703" TOTAL_INTENSITY_CH1="154725.79111480713" CONTRAST_CH1="0.2646880829797186" SNR_CH1="0.5626343853337041" FRAME="7" MEDIAN_INTENSITY_CH1="917.344482421875" VISIBILITY="1" RADIUS="0.25" POSITION_X="8.232007719300901" POSITION_Y="5.0850374340665105" MEAN_INTENSITY_CH1="1199.424737324086" POSITION_Z="0.0" MAX_INTENSITY_CH1="4251.220703125" />
        <Spot ID="17789" name="ID17789" STD_INTENSITY_CH1="629.9741713247984" QUALITY="112.32538604736328" POSITION_T="6.09" MIN_INTENSITY_CH1="195.0425567626953" TOTAL_INTENSITY_CH1="186836.85920715332" CONTRAST_CH1="0.389827926592398" SNR_CH1="1.2897098404763248" FRAME="7" MEDIAN_INTENSITY_CH1="1430.5213623046875" VISIBILITY="1" RADIUS="0.25" POSITION_X="8.615481709430034" POSITION_Y="5.161449887181461" MEAN_INTENSITY_CH1="1448.3477457918862" POSITION_Z="0.0" MAX_INTENSITY_CH1="2874.330078125" />
        <Spot ID="17790" name="ID17790" STD_INTENSITY_CH1="550.7294284991907" QUALITY="103.58094024658203" POSITION_T="6.09" MIN_INTENSITY_CH1="270.3951110839844" TOTAL_INTENSITY_CH1="143250.45370483398" CONTRAST_CH1="0.35092823646289917" SNR_CH1="1.0475723871699436" FRAME="7" MEDIAN_INTENSITY_CH1="980.8519897460938" VISIBILITY="1" RADIUS="0.25" POSITION_X="2.7117586417753925" POSITION_Y="5.1757574520828795" MEAN_INTENSITY_CH1="1110.4686333708062" POSITION_Z="0.0" MAX_INTENSITY_CH1="2276.39697265625" />
        <Spot ID="17791" name="ID17791" STD_INTENSITY_CH1="637.066809012624" QUALITY="96.52826690673828" POSITION_T="6.09" MIN_INTENSITY_CH1="83.69837188720703" TOTAL_INTENSITY_CH1="118612.23342132568" CONTRAST_CH1="0.38929801805238545" SNR_CH1="0.8088566612312067" FRAME="7" MEDIAN_INTENSITY_CH1="740.207275390625" VISIBILITY="1" RADIUS="0.25" POSITION_X="4.563087682944289" POSITION_Y="5.253127514217485" MEAN_INTENSITY_CH1="919.4746776846954" POSITION_Z="0.0" MAX_INTENSITY_CH1="2539.10986328125" />
      </SpotsInFrame>
      <SpotsInFrame frame="8">
        <Spot ID="17600" name="ID17600" STD_INTENSITY_CH1="740.8594992109962" QUALITY="158.6416778564453" POSITION_T="6.96" MIN_INTENSITY_CH1="265.4873046875" TOTAL_INTENSITY_CH1="189362.52835083008" CONTRAST_CH1="0.5265296053999932" SNR_CH1="1.3668348371578287" FRAME="8" MEDIAN_INTENSITY_CH1="1487.2203369140625" VISIBILITY="1" RADIUS="0.25" POSITION_X="4.061849284755121" POSITION_Y="5.784909757720784" MEAN_INTENSITY_CH1="1467.926576363023" POSITION_Z="0.0" MAX_INTENSITY_CH1="2997.395263671875" />
        <Spot ID="17604" name="ID17604" STD_INTENSITY_CH1="674.2103608133335" QUALITY="99.0670166015625" POSITION_T="6.96" MIN_INTENSITY_CH1="252.9652862548828" TOTAL_INTENSITY_CH1="153741.43467712402" CONTRAST_CH1="0.2925374553348913" SNR_CH1="0.8001550213535261" FRAME="8" MEDIAN_INTENSITY_CH1="1046.8187255859375" VISIBILITY="1" RADIUS="0.25" POSITION_X="5.331145367851548" POSITION_Y="5.884305397334734" MEAN_INTENSITY_CH1="1191.7940672645273" POSITION_Z="0.0" MAX_INTENSITY_CH1="2794.412841796875" />
        <Spot ID="17605" name="ID17605" STD_INTENSITY_CH1="405.9703452553579" QUALITY="69.80354309082031" POSITION_T="6.96" MIN_INTENSITY_CH1="106.40811920166016" TOTAL_INTENSITY_CH1="112905.83026885986" CONTRAST_CH1="0.3221191530510726" SNR_CH1="1.0505296028608264" FRAME="8" MEDIAN_INTENSITY_CH1="864.1172485351562" VISIBILITY="1" RADIUS="0.25" POSITION_X="7.353497828908733" POSITION_Y="6.014587256085982" MEAN_INTENSITY_CH1="875.2389943322469" POSITION_Z="0.0" MAX_INTENSITY_CH1="2097.20166015625" />
        <Spot ID="17606" name="ID17606" STD_INTENSITY_CH1="493.73265422920764" QUALITY="57.88809585571289" POSITION_T="6.96" MIN_INTENSITY_CH1="181.6759796142578" TOTAL_INTENSITY_CH1="101602.23658752441" CONTRAST_CH1="0.151770790502459" SNR_CH1="0.4204107747494186" FRAME="8" MEDIAN_INTENSITY_CH1="656.7372436523438" VISIBILITY="1" RADIUS="0.25" POSITION_X="3.0873874797247076" POSITION_Y="6.0407273769698975" MEAN_INTENSITY_CH1="787.6142371125925" POSITION_Z="0.0" MAX_INTENSITY_CH1="2224.280517578125" />
        <Spot ID="17608" name="ID17608" STD_INTENSITY_CH1="1079.917315315284" QUALITY="201.89584350585938" POSITION_T="6.96" MIN_INTENSITY_CH1="211.46157836914062" TOTAL_INTENSITY_CH1="251290.02478027344" CONTRAST_CH1="0.507890936005145" SNR_CH1="1.2151378856161517" FRAME="8" MEDIAN_INTENSITY_CH1="1737.0908203125" VISIBILITY="1" RADIUS="0.25" POSITION_X="5.5537486458486445" POSITION_Y="6.409102559843594" MEAN_INTENSITY_CH1="1947.9846882191732" POSITION_Z="0.0" MAX_INTENSITY_CH1="5145.6943359375" />
        <Spot ID="17610" name="ID17610" STD_INTENSITY_CH1="370.9440668681875" QUALITY="65.0689697265625" POSITION_T="6.96" MIN_INTENSITY_CH1="264.745361328125" TOTAL_INTENSITY_CH1="100571.81387329102" CONTRAST_CH1="0.3274162956536801" SNR_CH1="1.0368150319611535" FRAME="8" MEDIAN_INTENSITY_CH1="673.815185546875" VISIBILITY="1" RADIUS="0.25" POSITION_X="8.32953206629747" POSITION_Y="6.466529137007673" MEAN_INTENSITY_CH1="779.6264641340387" POSITION_Z="0.0" MAX_INTENSITY_CH1="2079.319091796875" />
        <Spot ID="17612" name="ID17612" STD_INTENSITY_CH1="401.32438846433445" QUALITY="81.06344604492188" POSITION_T="6.96" MIN_INTENSITY_CH1="311.1302185058594" TOTAL_INTENSITY_CH1="122923.54916381836" CONTRAST_CH1="0.4053757755608275" SNR_CH1="1.3697621239615" FRAME="8" MEDIAN_INTENSITY_CH1="840.0558471679688" VISIBILITY="1" RADIUS="0.25" POSITION_X="2.785972923527697" POSITION_Y="6.5470902678741805" MEAN_INTENSITY_CH1="952.8957299520804" POSITION_Z="0.0" MAX_INTENSITY_CH1="2014.877197265625" />
        <Spot ID="17614" name="ID17614" STD_INTENSITY_CH1="625.6567244128792" QUALITY="79.27334594726562" POSITION_T="6.96" MIN_INTENSITY_CH1="42.925071716308594" TOTAL_INTENSITY_CH1="101446.65505599976" CONTRAST_CH1="0.29273036728886803" SNR_CH1="0.5692482804368982" FRAME="8" MEDIAN_INTENSITY_CH1="612.2987670898438" VISIBILITY="1" RADIUS="0.25" POSITION_X="4.06330839222189" POSITION_Y="6.703301704163758" MEAN_INTENSITY_CH1="786.4081787286805" POSITION_Z="0.0" MAX_INTENSITY_CH1="3131.672119140625" />
        <Spot ID="17616" name="ID17616" STD_INTENSITY_CH1="333.6353261145424" QUALITY="56.87391662597656" POSITION_T="6.96" MIN_INTENSITY_CH1="202.7464599609375" TOTAL_INTENSITY_CH1="84509.08186340332" CONTRAST_CH1="0.38435005382406284" SNR_CH1="1.0903167011020276" FRAME="8" MEDIAN_INTENSITY_CH1="603.4592895507812" VISIBILITY="1" RADIUS="0.25" POSITION_X="4.717511293315605" POSITION_Y="6.674532306756751" MEAN_INTENSITY_CH1="655.1091617318087" POSITION_Z="0.0" MAX_INTENSITY_CH1="1706.180908203125" />
        <Spot ID="17618" name="ID17618" STD_INTENSITY_CH1="608.8569631337558" QUALITY="83.31107330322266" POSITION_T="6.96" MIN_INTENSITY_CH1="134.0204315185547" TOTAL_INTENSITY_CH1="119024.20834350586" CONTRAST_CH1="0.24948407456056595" SNR_CH1="0.6051630637744029" FRAME="8" MEDIAN_INTENSITY_CH1="824.7395629882812" VISIBILITY="1" RADIUS="0.25" POSITION_X="3.623678579478305" POSITION_Y="6.834187845814423" MEAN_INTENSITY_CH1="922.6682817326036" POSITION_Z="0.0" MAX_INTENSITY_CH1="3002.009765625" />
        <Spot ID="17620" name="ID17620" STD_INTENSITY_CH1="831.7791761429794" QUALITY="126.31466674804688" POSITION_T="6.96" MIN_INTENSITY_CH1="164.19378662109375" TOTAL_INTENSITY_CH1="183002.38302612305" CONTRAST_CH1="0.33885075997323955" SNR_CH1="0.8633070381746347" FRAME="8" MEDIAN_INTENSITY_CH1="1287.739501953125" VISIBILITY="1" RADIUS="0.25" POSITION_X="7.778883117191949" POSITION_Y="7.128377250127803" MEAN_INTENSITY_CH1="1418.6231242335125" POSITION_Z="0.0" MAX_INTENSITY_CH1="4077.361083984375" />
        <Spot ID="17622" name="ID17622" STD_INTENSITY_CH1="473.1881875485572" QUALITY="74.81491088867188" POSITION_T="6.96" MIN_INTENSITY_CH1="220.42405700683594" TOTAL_INTENSITY_CH1="117461.65864562988" CONTRAST_CH1="0.32300920628150204" SNR_CH1="0.939624980481045" FRAME="8" MEDIAN_INTENSITY_CH1="820.9216918945312" VISIBILITY="1" RADIUS="0.25" POSITION_X="6.409970033390465" POSITION_Y="7.199404120061912" MEAN_INTENSITY_CH1="910.5554933769761" POSITION_Z="0.0" MAX_INTENSITY_CH1="2807.352294921875" />
        <Spot ID="17624" name="ID17624" STD_INTENSITY_CH1="423.3751900458498" QUALITY="56.48466491699219" POSITION_T="6.96" MIN_INTENSITY_CH1="96.5531234741211" TOTAL_INTENSITY_CH1="87292.82358551025" CONTRAST_CH1="0.2572765983763241" SNR_CH1="0.6541282042057414" FRAME="8" MEDIAN_INTENSITY_CH1="601.2355346679688" VISIBILITY="1" RADIUS="0.25" POSITION_X="3.530903643009479" POSITION_Y="7.615654073703038" MEAN_INTENSITY_CH1="676.6885549264359" POSITION_Z="0.0" MAX_INTENSITY_CH1="1846.5186767578125" />
        <Spot ID="17626" name="ID17626" STD_INTENSITY_CH1="799.0061375263737" QUALITY="112.35049438476562" POSITION_T="6.96" MIN_INTENSITY_CH1="186.50369262695312" TOTAL_INTENSITY_CH1="166108.21578979492" CONTRAST_CH1="0.2907888949252816" SNR_CH1="0.7261124446347997" FRAME="8" MEDIAN_INTENSITY_CH1="1093.466796875" VISIBILITY="1" RADIUS="0.25" POSITION_X="6.7324473491508146" POSITION_Y="7.654412884841779" MEAN_INTENSITY_CH1="1287.6605875177902" POSITION_Z="0.0" MAX_INTENSITY_CH1="3239.92529296875" />
        <Spot ID="17563" name="ID17563" STD_INTENSITY_CH1="397.38861224187406" QUALITY="80.76093292236328" POSITION_T="6.96" MIN_INTENSITY_CH1="200.75511169433594" TOTAL_INTENSITY_CH1="131055.15344238281" CONTRAST_CH1="0.41626370743337304" SNR_CH1="1.5028076345446153" FRAME="8" MEDIAN_INTENSITY_CH1="1003.4635620117188" VISIBILITY="1" RADIUS="0.25" POSITION_X="5.973388195626896" POSITION_Y="1.6297802587569103" MEAN_INTENSITY_CH1="1015.9314220339755" POSITION_Z="0.0" MAX_INTENSITY_CH1="2303.739990234375" />
        <Spot ID="17628" name="ID17628" STD_INTENSITY_CH1="360.74463848169773" QUALITY="62.21804428100586" POSITION_T="6.96" MIN_INTENSITY_CH1="201.8896026611328" TOTAL_INTENSITY_CH1="98226.81031799316" CONTRAST_CH1="0.3480872776990815" SNR_CH1="1.0900353492776333" FRAME="8" MEDIAN_INTENSITY_CH1="734.8467407226562" VISIBILITY="1" RADIUS="0.25" POSITION_X="5.617285526282961" POSITION_Y="7.954396039183422" MEAN_INTENSITY_CH1="761.4481419999472" POSITION_Z="0.0" MAX_INTENSITY_CH1="1884.4212646484375" />
        <Spot ID="17565" name="ID17565" STD_INTENSITY_CH1="503.30274015650605" QUALITY="76.11898803710938" POSITION_T="6.96" MIN_INTENSITY_CH1="135.2394256591797" TOTAL_INTENSITY_CH1="99688.48851013184" CONTRAST_CH1="0.32313959266294423" SNR_CH1="0.7499641606263552" FRAME="8" MEDIAN_INTENSITY_CH1="670.217041015625" VISIBILITY="1" RADIUS="0.25" POSITION_X="5.525391813661642" POSITION_Y="1.9368616284833444" MEAN_INTENSITY_CH1="772.7789806986962" POSITION_Z="0.0" MAX_INTENSITY_CH1="1957.6136474609375" />
        <Spot ID="17630" name="ID17630" STD_INTENSITY_CH1="679.70575329624" QUALITY="91.52261352539062" POSITION_T="6.96" MIN_INTENSITY_CH1="171.75466918945312" TOTAL_INTENSITY_CH1="133725.98539733887" CONTRAST_CH1="0.30710761531987524" SNR_CH1="0.7166620161766957" FRAME="8" MEDIAN_INTENSITY_CH1="774.6697998046875" VISIBILITY="1" RADIUS="0.25" POSITION_X="4.6400668114449175" POSITION_Y="8.227212228922413" MEAN_INTENSITY_CH1="1036.6355457158052" POSITION_Z="0.0" MAX_INTENSITY_CH1="3001.32275390625" />
        <Spot ID="17567" name="ID17567" STD_INTENSITY_CH1="352.9429212506966" QUALITY="56.79368209838867" POSITION_T="6.96" MIN_INTENSITY_CH1="57.65399932861328" TOTAL_INTENSITY_CH1="64186.34313964844" CONTRAST_CH1="0.4458694808628268" SNR_CH1="0.8694749987624606" FRAME="8" MEDIAN_INTENSITY_CH1="417.56005859375" VISIBILITY="1" RADIUS="0.25" POSITION_X="7.292287907981955" POSITION_Y="2.3973645204457936" MEAN_INTENSITY_CH1="497.5685514701429" POSITION_Z="0.0" MAX_INTENSITY_CH1="1711.33251953125" />
        <Spot ID="17632" name="ID17632" STD_INTENSITY_CH1="741.1989146444076" QUALITY="104.57473754882812" POSITION_T="6.96" MIN_INTENSITY_CH1="186.50369262695312" TOTAL_INTENSITY_CH1="142226.4677734375" CONTRAST_CH1="0.28950016315855587" SNR_CH1="0.6679029265820734" FRAME="8" MEDIAN_INTENSITY_CH1="863.3991088867188" VISIBILITY="1" RADIUS="0.25" POSITION_X="6.736345718449537" POSITION_Y="8.202683461286595" MEAN_INTENSITY_CH1="1102.530757933624" POSITION_Z="0.0" MAX_INTENSITY_CH1="3478.056884765625" />
        <Spot ID="17569" name="ID17569" STD_INTENSITY_CH1="729.1832803845688" QUALITY="143.37112426757812" POSITION_T="6.96" MIN_INTENSITY_CH1="81.64762115478516" TOTAL_INTENSITY_CH1="199077.90269470215" CONTRAST_CH1="0.4869123857675099" SNR_CH1="1.3860920830911494" FRAME="8" MEDIAN_INTENSITY_CH1="1511.6925048828125" VISIBILITY="1" RADIUS="0.25" POSITION_X="6.2427522389301275" POSITION_Y="2.9870293414777267" MEAN_INTENSITY_CH1="1543.239555772885" POSITION_Z="0.0" MAX_INTENSITY_CH1="3373.07666015625" />
        <Spot ID="17633" name="ID17633" STD_INTENSITY_CH1="623.4821051453525" QUALITY="99.09137725830078" POSITION_T="6.96" MIN_INTENSITY_CH1="199.33004760742188" TOTAL_INTENSITY_CH1="163255.66696166992" CONTRAST_CH1="0.30976229307458153" SNR_CH1="0.9601091863703046" FRAME="8" MEDIAN_INTENSITY_CH1="1252.5350341796875" VISIBILITY="1" RADIUS="0.25" POSITION_X="6.151242468881354" POSITION_Y="8.730400237943359" MEAN_INTENSITY_CH1="1265.5478059044178" POSITION_Z="0.0" MAX_INTENSITY_CH1="2567.946044921875" />
        <Spot ID="17571" name="ID17571" STD_INTENSITY_CH1="669.8576215725006" QUALITY="124.89864349365234" POSITION_T="6.96" MIN_INTENSITY_CH1="69.73650360107422" TOTAL_INTENSITY_CH1="144074.1976928711" CONTRAST_CH1="0.4725604036510042" SNR_CH1="1.070109458025798" FRAME="8" MEDIAN_INTENSITY_CH1="1093.844482421875" VISIBILITY="1" RADIUS="0.25" POSITION_X="6.9599074078658285" POSITION_Y="2.993676336083269" MEAN_INTENSITY_CH1="1116.854245681171" POSITION_Z="0.0" MAX_INTENSITY_CH1="2321.806884765625" />
        <Spot ID="17635" name="ID17635" STD_INTENSITY_CH1="1068.8334215221446" QUALITY="194.8913116455078" POSITION_T="6.96" MIN_INTENSITY_CH1="280.92529296875" TOTAL_INTENSITY_CH1="262927.09439086914" CONTRAST_CH1="0.4473867021331878" SNR_CH1="1.1788650574966175" FRAME="8" MEDIAN_INTENSITY_CH1="1929.06494140625" VISIBILITY="1" RADIUS="0.25" POSITION_X="4.8791371067117835" POSITION_Y="8.77434190707048" MEAN_INTENSITY_CH1="2038.1945301617761" POSITION_Z="0.0" MAX_INTENSITY_CH1="4670.8984375" />
        <Spot ID="17573" name="ID17573" STD_INTENSITY_CH1="614.997272281519" QUALITY="101.12452697753906" POSITION_T="6.96" MIN_INTENSITY_CH1="-12.626996040344238" TOTAL_INTENSITY_CH1="103918.82173633575" CONTRAST_CH1="0.527272775105419" SNR_CH1="0.9044405957516367" FRAME="8" MEDIAN_INTENSITY_CH1="565.0037231445312" VISIBILITY="1" RADIUS="0.25" POSITION_X="6.181903303218028" POSITION_Y="3.9705956025671663" MEAN_INTENSITY_CH1="805.5722615219826" POSITION_Z="0.0" MAX_INTENSITY_CH1="2574.960693359375" />
        <Spot ID="17637" name="ID17637" STD_INTENSITY_CH1="483.6762425862425" QUALITY="85.65248107910156" POSITION_T="6.96" MIN_INTENSITY_CH1="252.8486785888672" TOTAL_INTENSITY_CH1="161102.10523986816" CONTRAST_CH1="0.2781168595845966" SNR_CH1="1.1236821917900244" FRAME="8" MEDIAN_INTENSITY_CH1="1202.3201904296875" VISIBILITY="1" RADIUS="0.25" POSITION_X="6.41844110160585" POSITION_Y="9.264820179668712" MEAN_INTENSITY_CH1="1248.853528991226" POSITION_Z="0.0" MAX_INTENSITY_CH1="2272.711669921875" />
        <Spot ID="17575" name="ID17575" STD_INTENSITY_CH1="743.2768646625946" QUALITY="165.44439697265625" POSITION_T="6.96" MIN_INTENSITY_CH1="223.2832489013672" TOTAL_INTENSITY_CH1="228441.42672729492" CONTRAST_CH1="0.45267126907547683" SNR_CH1="1.4848415705207016" FRAME="8" MEDIAN_INTENSITY_CH1="1771.671875" VISIBILITY="1" RADIUS="0.25" POSITION_X="8.406727882169864" POSITION_Y="4.039993276296168" MEAN_INTENSITY_CH1="1770.8637730798052" POSITION_Z="0.0" MAX_INTENSITY_CH1="2988.6865234375" />
        <Spot ID="17639" name="ID17639" STD_INTENSITY_CH1="1211.1717490314702" QUALITY="186.3548126220703" POSITION_T="6.96" MIN_INTENSITY_CH1="100.94235229492188" TOTAL_INTENSITY_CH1="206996.0789794922" CONTRAST_CH1="0.432357514403568" SNR_CH1="0.7998126204975963" FRAME="8" MEDIAN_INTENSITY_CH1="1259.3248291015625" VISIBILITY="1" RADIUS="0.25" POSITION_X="5.255097157496059" POSITION_Y="9.496134684726272" MEAN_INTENSITY_CH1="1604.6207672828853" POSITION_Z="0.0" MAX_INTENSITY_CH1="4761.853515625" />
        <Spot ID="17577" name="ID17577" STD_INTENSITY_CH1="732.1157020706501" QUALITY="180.2553253173828" POSITION_T="6.96" MIN_INTENSITY_CH1="310.37127685546875" TOTAL_INTENSITY_CH1="215328.61270141602" CONTRAST_CH1="0.6209357114358566" SNR_CH1="1.746799880802275" FRAME="8" MEDIAN_INTENSITY_CH1="1659.571044921875" VISIBILITY="1" RADIUS="0.25" POSITION_X="7.2676656389016925" POSITION_Y="4.119473789930083" MEAN_INTENSITY_CH1="1669.2140519489617" POSITION_Z="0.0" MAX_INTENSITY_CH1="3260.844970703125" />
        <Spot ID="17641" name="ID17641" STD_INTENSITY_CH1="514.8496913097782" QUALITY="60.1785888671875" POSITION_T="6.96" MIN_INTENSITY_CH1="360.4735107421875" TOTAL_INTENSITY_CH1="155802.1640625" CONTRAST_CH1="0.1277559083598218" SNR_CH1="0.5314950173475615" FRAME="8" MEDIAN_INTENSITY_CH1="1130.93017578125" VISIBILITY="1" RADIUS="0.25" POSITION_X="5.824228289930176" POSITION_Y="9.484357619855276" MEAN_INTENSITY_CH1="1207.768713662791" POSITION_Z="0.0" MAX_INTENSITY_CH1="3073.140380859375" />
        <Spot ID="17579" name="ID17579" STD_INTENSITY_CH1="699.7827285010138" QUALITY="89.91302490234375" POSITION_T="6.96" MIN_INTENSITY_CH1="316.4492492675781" TOTAL_INTENSITY_CH1="174851.80181884766" CONTRAST_CH1="0.19179315967879415" SNR_CH1="0.6234180946971977" FRAME="8" MEDIAN_INTENSITY_CH1="1165.77783203125" VISIBILITY="1" RADIUS="0.25" POSITION_X="8.507261853118507" POSITION_Y="4.448372301235607" MEAN_INTENSITY_CH1="1355.4403241771136" POSITION_Z="0.0" MAX_INTENSITY_CH1="3295.79150390625" />
        <Spot ID="17643" name="ID17643" STD_INTENSITY_CH1="659.2103480381824" QUALITY="118.43856048583984" POSITION_T="6.96" MIN_INTENSITY_CH1="189.48841857910156" TOTAL_INTENSITY_CH1="128374.60478210449" CONTRAST_CH1="0.5557776802885298" SNR_CH1="1.0785715336302084" FRAME="8" MEDIAN_INTENSITY_CH1="817.9887084960938" VISIBILITY="1" RADIUS="0.25" POSITION_X="5.918890195718384" POSITION_Y="10.2500706416988" MEAN_INTENSITY_CH1="995.1519750550738" POSITION_Z="0.0" MAX_INTENSITY_CH1="2729.654296875" />
        <Spot ID="17581" name="ID17581" STD_INTENSITY_CH1="441.8628133320849" QUALITY="72.67152404785156" POSITION_T="6.96" MIN_INTENSITY_CH1="118.98876190185547" TOTAL_INTENSITY_CH1="93120.34241485596" CONTRAST_CH1="0.37517765947198256" SNR_CH1="0.891406009544187" FRAME="8" MEDIAN_INTENSITY_CH1="625.91064453125" VISIBILITY="1" RADIUS="0.25" POSITION_X="6.047571069853144" POSITION_Y="4.599561074750128" MEAN_INTENSITY_CH1="721.8631194950074" POSITION_Z="0.0" MAX_INTENSITY_CH1="2043.1639404296875" />
        <Spot ID="17583" name="ID17583" STD_INTENSITY_CH1="380.67452174828105" QUALITY="60.43058395385742" POSITION_T="6.96" MIN_INTENSITY_CH1="142.93695068359375" TOTAL_INTENSITY_CH1="86298.32173156738" CONTRAST_CH1="0.3290111965035093" SNR_CH1="0.8701033932706491" FRAME="8" MEDIAN_INTENSITY_CH1="578.4478149414062" VISIBILITY="1" RADIUS="0.25" POSITION_X="3.8553362171873164" POSITION_Y="5.1000395914588195" MEAN_INTENSITY_CH1="668.9792382292045" POSITION_Z="0.0" MAX_INTENSITY_CH1="1881.8016357421875" />
        <Spot ID="17585" name="ID17585" STD_INTENSITY_CH1="716.3551004916359" QUALITY="106.99807739257812" POSITION_T="6.96" MIN_INTENSITY_CH1="49.02570343017578" TOTAL_INTENSITY_CH1="117505.28637695312" CONTRAST_CH1="0.42740065301959834" SNR_CH1="0.761480214326852" FRAME="8" MEDIAN_INTENSITY_CH1="663.3799438476562" VISIBILITY="1" RADIUS="0.25" POSITION_X="6.177424375343616" POSITION_Y="5.115834765170849" MEAN_INTENSITY_CH1="910.8936928445977" POSITION_Z="0.0" MAX_INTENSITY_CH1="2874.154541015625" />
        <Spot ID="17587" name="ID17587" STD_INTENSITY_CH1="701.9123402797161" QUALITY="94.02894592285156" POSITION_T="6.96" MIN_INTENSITY_CH1="101.76686096191406" TOTAL_INTENSITY_CH1="145624.4817352295" CONTRAST_CH1="0.22957405173593637" SNR_CH1="0.6005648498187084" FRAME="8" MEDIAN_INTENSITY_CH1="1042.086181640625" VISIBILITY="1" RADIUS="0.25" POSITION_X="8.20914450109923" POSITION_Y="5.100609664186185" MEAN_INTENSITY_CH1="1128.8719514358872" POSITION_Z="0.0" MAX_INTENSITY_CH1="3024.46435546875" />
        <Spot ID="17589" name="ID17589" STD_INTENSITY_CH1="489.11267859099416" QUALITY="94.77635192871094" POSITION_T="6.96" MIN_INTENSITY_CH1="261.1046142578125" TOTAL_INTENSITY_CH1="146963.01754760742" CONTRAST_CH1="0.3457587258618895" SNR_CH1="1.1968655595610942" FRAME="8" MEDIAN_INTENSITY_CH1="1087.0684814453125" VISIBILITY="1" RADIUS="0.25" POSITION_X="2.710056377392053" POSITION_Y="5.181622538937072" MEAN_INTENSITY_CH1="1139.2481980434688" POSITION_Z="0.0" MAX_INTENSITY_CH1="2191.10302734375" />
        <Spot ID="17591" name="ID17591" STD_INTENSITY_CH1="674.8879664467673" QUALITY="105.65203094482422" POSITION_T="6.96" MIN_INTENSITY_CH1="214.7613983154297" TOTAL_INTENSITY_CH1="173620.18746948242" CONTRAST_CH1="0.3716390299242888" SNR_CH1="1.0806630565662156" FRAME="8" MEDIAN_INTENSITY_CH1="1340.0177001953125" VISIBILITY="1" RADIUS="0.25" POSITION_X="8.626500513418666" POSITION_Y="5.200559100193733" MEAN_INTENSITY_CH1="1345.8929261200187" POSITION_Z="0.0" MAX_INTENSITY_CH1="3743.05224609375" />
        <Spot ID="17593" name="ID17593" STD_INTENSITY_CH1="555.7154582503301" QUALITY="79.32364654541016" POSITION_T="6.96" MIN_INTENSITY_CH1="-8.740458488464355" TOTAL_INTENSITY_CH1="106169.36576938629" CONTRAST_CH1="0.35051088369449296" SNR_CH1="0.7687594191645075" FRAME="8" MEDIAN_INTENSITY_CH1="653.879638671875" VISIBILITY="1" RADIUS="0.25" POSITION_X="4.555235792479753" POSITION_Y="5.2560525267277045" MEAN_INTENSITY_CH1="823.0183392975675" POSITION_Z="0.0" MAX_INTENSITY_CH1="2329.484375" />
        <Spot ID="17595" name="ID17595" STD_INTENSITY_CH1="618.3293505165542" QUALITY="79.54928588867188" POSITION_T="6.96" MIN_INTENSITY_CH1="-7.393486499786377" TOTAL_INTENSITY_CH1="101977.11345243454" CONTRAST_CH1="0.3496110731385946" SNR_CH1="0.6623685216489392" FRAME="8" MEDIAN_INTENSITY_CH1="647.37890625" VISIBILITY="1" RADIUS="0.25" POSITION_X="2.2044892250428774" POSITION_Y="5.388559628324813" MEAN_INTENSITY_CH1="790.520259321198" POSITION_Z="0.0" MAX_INTENSITY_CH1="2551.07666015625" />
        <Spot ID="17597" name="ID17597" STD_INTENSITY_CH1="712.0334452662712" QUALITY="90.57797241210938" POSITION_T="6.96" MIN_INTENSITY_CH1="142.46339416503906" TOTAL_INTENSITY_CH1="126110.54881286621" CONTRAST_CH1="0.233138440482157" SNR_CH1="0.5191505976793537" FRAME="8" MEDIAN_INTENSITY_CH1="753.716552734375" VISIBILITY="1" RADIUS="0.25" POSITION_X="2.682699521443156" POSITION_Y="5.722219038901079" MEAN_INTENSITY_CH1="977.60115358811" POSITION_Z="0.0" MAX_INTENSITY_CH1="3086.27783203125" />
        <Spot ID="17599" name="ID17599" STD_INTENSITY_CH1="632.5800864157262" QUALITY="118.62215423583984" POSITION_T="6.96" MIN_INTENSITY_CH1="69.59201049804688" TOTAL_INTENSITY_CH1="141272.37854766846" CONTRAST_CH1="0.49842953001090823" SNR_CH1="1.1517267870606316" FRAME="8" MEDIAN_INTENSITY_CH1="964.5338134765625" VISIBILITY="1" RADIUS="0.25" POSITION_X="6.355888043270905" POSITION_Y="5.754167899874321" MEAN_INTENSITY_CH1="1095.1347174237865" POSITION_Z="0.0" MAX_INTENSITY_CH1="2632.818115234375" />
      </SpotsInFrame>
      <SpotsInFrame frame="9">
        <Spot ID="17536" name="ID17536" STD_INTENSITY_CH1="705.8999850613725" QUALITY="91.98025512695312" POSITION_T="7.83" MIN_INTENSITY_CH1="211.34988403320312" TOTAL_INTENSITY_CH1="133885.814163208" CONTRAST_CH1="0.24991224913280374" SNR_CH1="0.5879490533200435" FRAME="9" MEDIAN_INTENSITY_CH1="810.4575805664062" VISIBILITY="1" RADIUS="0.25" POSITION_X="2.690469903846687" POSITION_Y="5.7111495037020035" MEAN_INTENSITY_CH1="1037.8745283969613" POSITION_Z="0.0" MAX_INTENSITY_CH1="3052.5615234375" />
        <Spot ID="17537" name="ID17537" STD_INTENSITY_CH1="744.3344358096766" QUALITY="157.51390075683594" POSITION_T="7.83" MIN_INTENSITY_CH1="160.02615356445312" TOTAL_INTENSITY_CH1="192234.2176208496" CONTRAST_CH1="0.5103434857245638" SNR_CH1="1.3529748292739947" FRAME="9" MEDIAN_INTENSITY_CH1="1403.85107421875" VISIBILITY="1" RADIUS="0.25" POSITION_X="4.064587715740676" POSITION_Y="5.7910566475512395" MEAN_INTENSITY_CH1="1490.187733494958" POSITION_Z="0.0" MAX_INTENSITY_CH1="3063.923828125" />
        <Spot ID="17538" name="ID17538" STD_INTENSITY_CH1="539.0279791198767" QUALITY="98.01715087890625" POSITION_T="7.83" MIN_INTENSITY_CH1="123.65037536621094" TOTAL_INTENSITY_CH1="131306.15405273438" CONTRAST_CH1="0.4350097792100426" SNR_CH1="1.1448753832673904" FRAME="9" MEDIAN_INTENSITY_CH1="858.6851806640625" VISIBILITY="1" RADIUS="0.25" POSITION_X="6.357316482956099" POSITION_Y="5.763259783428482" MEAN_INTENSITY_CH1="1017.8771631994914" POSITION_Z="0.0" MAX_INTENSITY_CH1="2383.629638671875" />
        <Spot ID="17539" name="ID17539" STD_INTENSITY_CH1="706.6348016059342" QUALITY="102.80116271972656" POSITION_T="7.83" MIN_INTENSITY_CH1="226.3096466064453" TOTAL_INTENSITY_CH1="159409.56187438965" CONTRAST_CH1="0.30581694383254576" SNR_CH1="0.8191036766462725" FRAME="9" MEDIAN_INTENSITY_CH1="1055.8739013671875" VISIBILITY="1" RADIUS="0.25" POSITION_X="5.308012313786687" POSITION_Y="5.880556279885628" MEAN_INTENSITY_CH1="1235.7330377859669" POSITION_Z="0.0" MAX_INTENSITY_CH1="3076.89501953125" />
        <Spot ID="17540" name="ID17540" STD_INTENSITY_CH1="426.07339740687644" QUALITY="68.36347961425781" POSITION_T="7.83" MIN_INTENSITY_CH1="58.450050354003906" TOTAL_INTENSITY_CH1="108087.97755432129" CONTRAST_CH1="0.3152531789156106" SNR_CH1="0.9427214122201605" FRAME="9" MEDIAN_INTENSITY_CH1="818.4125366210938" VISIBILITY="1" RADIUS="0.25" POSITION_X="7.39129018856441" POSITION_Y="6.010472187487857" MEAN_INTENSITY_CH1="837.8912988707078" POSITION_Z="0.0" MAX_INTENSITY_CH1="1976.521240234375" />
        <Spot ID="17541" name="ID17541" STD_INTENSITY_CH1="428.49600349662535" QUALITY="53.59130859375" POSITION_T="7.83" MIN_INTENSITY_CH1="171.9602813720703" TOTAL_INTENSITY_CH1="102906.123046875" CONTRAST_CH1="0.15650445896452156" SNR_CH1="0.5038649283884103" FRAME="9" MEDIAN_INTENSITY_CH1="712.498291015625" VISIBILITY="1" RADIUS="0.25" POSITION_X="3.091611739511915" POSITION_Y="6.052377762902188" MEAN_INTENSITY_CH1="797.721884084302" POSITION_Z="0.0" MAX_INTENSITY_CH1="2087.1875" />
        <Spot ID="17542" name="ID17542" STD_INTENSITY_CH1="1267.5247686185714" QUALITY="204.74232482910156" POSITION_T="7.83" MIN_INTENSITY_CH1="176.23646545410156" TOTAL_INTENSITY_CH1="249216.94343566895" CONTRAST_CH1="0.49892042800800096" SNR_CH1="1.0146449631698813" FRAME="9" MEDIAN_INTENSITY_CH1="1652.6417236328125" VISIBILITY="1" RADIUS="0.25" POSITION_X="5.5516031885590245" POSITION_Y="6.403351766623985" MEAN_INTENSITY_CH1="1931.9142901989837" POSITION_Z="0.0" MAX_INTENSITY_CH1="6398.60498046875" />
        <Spot ID="17543" name="ID17543" STD_INTENSITY_CH1="524.1400626908691" QUALITY="78.35498809814453" POSITION_T="7.83" MIN_INTENSITY_CH1="92.47479248046875" TOTAL_INTENSITY_CH1="106676.82373046875" CONTRAST_CH1="0.37888305401611194" SNR_CH1="0.8670432316219955" FRAME="9" MEDIAN_INTENSITY_CH1="690.4093627929688" VISIBILITY="1" RADIUS="0.25" POSITION_X="8.338075443196407" POSITION_Y="6.454296806433277" MEAN_INTENSITY_CH1="826.9521219416183" POSITION_Z="0.0" MAX_INTENSITY_CH1="2792.486572265625" />
        <Spot ID="17544" name="ID17544" STD_INTENSITY_CH1="392.2554573335155" QUALITY="80.78073120117188" POSITION_T="7.83" MIN_INTENSITY_CH1="241.4689178466797" TOTAL_INTENSITY_CH1="119339.3726348877" CONTRAST_CH1="0.3804900630309299" SNR_CH1="1.3000650270793581" FRAME="9" MEDIAN_INTENSITY_CH1="900.0715942382812" VISIBILITY="1" RADIUS="0.25" POSITION_X="2.7785554617906056" POSITION_Y="6.556758037305326" MEAN_INTENSITY_CH1="925.1114157743231" POSITION_Z="0.0" MAX_INTENSITY_CH1="1795.64697265625" />
        <Spot ID="17545" name="ID17545" STD_INTENSITY_CH1="561.5963638564264" QUALITY="81.90841674804688" POSITION_T="7.83" MIN_INTENSITY_CH1="140.94276428222656" TOTAL_INTENSITY_CH1="105905.06561279297" CONTRAST_CH1="0.32282997955246584" SNR_CH1="0.7135141028541833" FRAME="9" MEDIAN_INTENSITY_CH1="657.3983764648438" VISIBILITY="1" RADIUS="0.25" POSITION_X="4.076315943723923" POSITION_Y="6.6999284510153485" MEAN_INTENSITY_CH1="820.9695008743644" POSITION_Z="0.0" MAX_INTENSITY_CH1="2619.828369140625" />
        <Spot ID="17546" name="ID17546" STD_INTENSITY_CH1="333.2757365085726" QUALITY="63.61389923095703" POSITION_T="7.83" MIN_INTENSITY_CH1="158.088134765625" TOTAL_INTENSITY_CH1="88933.03251647949" CONTRAST_CH1="0.40499570770845683" SNR_CH1="1.1925459257381643" FRAME="9" MEDIAN_INTENSITY_CH1="606.5462036132812" VISIBILITY="1" RADIUS="0.25" POSITION_X="4.724797359849768" POSITION_Y="6.663722029956265" MEAN_INTENSITY_CH1="689.4033528409266" POSITION_Z="0.0" MAX_INTENSITY_CH1="1447.6397705078125" />
        <Spot ID="17547" name="ID17547" STD_INTENSITY_CH1="567.35946123864" QUALITY="84.00397491455078" POSITION_T="7.83" MIN_INTENSITY_CH1="125.47775268554688" TOTAL_INTENSITY_CH1="114938.74671936035" CONTRAST_CH1="0.25676608496369574" SNR_CH1="0.6416994219573214" FRAME="9" MEDIAN_INTENSITY_CH1="726.820068359375" VISIBILITY="1" RADIUS="0.25" POSITION_X="3.6215228484988056" POSITION_Y="6.854467251453223" MEAN_INTENSITY_CH1="890.9980365841891" POSITION_Z="0.0" MAX_INTENSITY_CH1="2140.829345703125" />
        <Spot ID="17548" name="ID17548" STD_INTENSITY_CH1="799.3435722759949" QUALITY="123.58554077148438" POSITION_T="7.83" MIN_INTENSITY_CH1="187.09156799316406" TOTAL_INTENSITY_CH1="179995.97416687012" CONTRAST_CH1="0.33913656898034616" SNR_CH1="0.8841365453037452" FRAME="9" MEDIAN_INTENSITY_CH1="1282.6190185546875" VISIBILITY="1" RADIUS="0.25" POSITION_X="7.7672924294913415" POSITION_Y="7.118743022344569" MEAN_INTENSITY_CH1="1395.3176292005433" POSITION_Z="0.0" MAX_INTENSITY_CH1="3370.457275390625" />
        <Spot ID="17549" name="ID17549" STD_INTENSITY_CH1="393.93060835912144" QUALITY="61.88104248046875" POSITION_T="7.83" MIN_INTENSITY_CH1="134.9789276123047" TOTAL_INTENSITY_CH1="109361.75881958008" CONTRAST_CH1="0.27238039027106603" SNR_CH1="0.9213930146416133" FRAME="9" MEDIAN_INTENSITY_CH1="823.586669921875" VISIBILITY="1" RADIUS="0.25" POSITION_X="6.410473585692037" POSITION_Y="7.181029553767777" MEAN_INTENSITY_CH1="847.7655722448065" POSITION_Z="0.0" MAX_INTENSITY_CH1="1944.5372314453125" />
        <Spot ID="17550" name="ID17550" STD_INTENSITY_CH1="322.2286503162526" QUALITY="54.879859924316406" POSITION_T="7.83" MIN_INTENSITY_CH1="133.11740112304688" TOTAL_INTENSITY_CH1="69707.13493347168" CONTRAST_CH1="0.38915554607740954" SNR_CH1="0.9395625829767236" FRAME="9" MEDIAN_INTENSITY_CH1="445.99688720703125" VISIBILITY="1" RADIUS="0.25" POSITION_X="5.031746115110186" POSITION_Y="7.323724723640512" MEAN_INTENSITY_CH1="540.3653870811759" POSITION_Z="0.0" MAX_INTENSITY_CH1="1358.040771484375" />
        <Spot ID="17551" name="ID17551" STD_INTENSITY_CH1="352.42572600312866" QUALITY="51.40309143066406" POSITION_T="7.83" MIN_INTENSITY_CH1="158.47369384765625" TOTAL_INTENSITY_CH1="93128.12907409668" CONTRAST_CH1="0.2683329808183836" SNR_CH1="0.8667509570563563" FRAME="9" MEDIAN_INTENSITY_CH1="644.0723266601562" VISIBILITY="1" RADIUS="0.25" POSITION_X="4.3002980194733835" POSITION_Y="7.358539859746617" MEAN_INTENSITY_CH1="721.9234811945478" POSITION_Z="0.0" MAX_INTENSITY_CH1="1795.368896484375" />
        <Spot ID="17552" name="ID17552" STD_INTENSITY_CH1="567.0009162143168" QUALITY="70.49998474121094" POSITION_T="7.83" MIN_INTENSITY_CH1="9.178894996643066" TOTAL_INTENSITY_CH1="90029.51020240784" CONTRAST_CH1="0.2994698586099652" SNR_CH1="0.5673202939213781" FRAME="9" MEDIAN_INTENSITY_CH1="561.5698852539062" VISIBILITY="1" RADIUS="0.25" POSITION_X="3.5163652237013476" POSITION_Y="7.636211144500833" MEAN_INTENSITY_CH1="697.9031798636265" POSITION_Z="0.0" MAX_INTENSITY_CH1="2542.85791015625" />
        <Spot ID="17553" name="ID17553" STD_INTENSITY_CH1="689.7063483005514" QUALITY="114.35433959960938" POSITION_T="7.83" MIN_INTENSITY_CH1="158.93043518066406" TOTAL_INTENSITY_CH1="172963.34385681152" CONTRAST_CH1="0.33613219561646845" SNR_CH1="0.9781170247265821" FRAME="9" MEDIAN_INTENSITY_CH1="1206.78125" VISIBILITY="1" RADIUS="0.25" POSITION_X="6.738578844372598" POSITION_Y="7.6440799366153325" MEAN_INTENSITY_CH1="1340.8011151690807" POSITION_Z="0.0" MAX_INTENSITY_CH1="2829.759765625" />
        <Spot ID="17554" name="ID17554" STD_INTENSITY_CH1="394.91739390160427" QUALITY="69.79875946044922" POSITION_T="7.83" MIN_INTENSITY_CH1="104.15853881835938" TOTAL_INTENSITY_CH1="106792.4367980957" CONTRAST_CH1="0.38557437533163397" SNR_CH1="1.1666829203557536" FRAME="9" MEDIAN_INTENSITY_CH1="806.3165283203125" VISIBILITY="1" RADIUS="0.25" POSITION_X="5.606576335143986" POSITION_Y="7.958506768482165" MEAN_INTENSITY_CH1="827.8483472720598" POSITION_Z="0.0" MAX_INTENSITY_CH1="1742.049072265625" />
        <Spot ID="17555" name="ID17555" STD_INTENSITY_CH1="769.3568924538255" QUALITY="103.62869262695312" POSITION_T="7.83" MIN_INTENSITY_CH1="-41.13364028930664" TOTAL_INTENSITY_CH1="144690.1995820999" CONTRAST_CH1="0.3567460682396846" SNR_CH1="0.7666765429336581" FRAME="9" MEDIAN_INTENSITY_CH1="900.98583984375" VISIBILITY="1" RADIUS="0.25" POSITION_X="4.624102310324551" POSITION_Y="8.224993995570788" MEAN_INTENSITY_CH1="1121.6294541248055" POSITION_Z="0.0" MAX_INTENSITY_CH1="3596.21728515625" />
        <Spot ID="17556" name="ID17556" STD_INTENSITY_CH1="815.9056638219766" QUALITY="122.15243530273438" POSITION_T="7.83" MIN_INTENSITY_CH1="152.2816925048828" TOTAL_INTENSITY_CH1="154861.36563110352" CONTRAST_CH1="0.3102755653293201" SNR_CH1="0.696832432311766" FRAME="9" MEDIAN_INTENSITY_CH1="948.4122924804688" VISIBILITY="1" RADIUS="0.25" POSITION_X="6.735648458772213" POSITION_Y="8.217487622495034" MEAN_INTENSITY_CH1="1200.4757025666943" POSITION_Z="0.0" MAX_INTENSITY_CH1="3542.17431640625" />
        <Spot ID="17557" name="ID17557" STD_INTENSITY_CH1="600.9453069173734" QUALITY="95.83920288085938" POSITION_T="7.83" MIN_INTENSITY_CH1="145.763916015625" TOTAL_INTENSITY_CH1="157180.2758178711" CONTRAST_CH1="0.3069647423142842" SNR_CH1="0.9524189060306655" FRAME="9" MEDIAN_INTENSITY_CH1="1131.718505859375" VISIBILITY="1" RADIUS="0.25" POSITION_X="6.180761656163491" POSITION_Y="8.691482660891685" MEAN_INTENSITY_CH1="1218.4517505261329" POSITION_Z="0.0" MAX_INTENSITY_CH1="2692.097412109375" />
        <Spot ID="17558" name="ID17558" STD_INTENSITY_CH1="1021.6014116901322" QUALITY="188.66905212402344" POSITION_T="7.83" MIN_INTENSITY_CH1="220.97650146484375" TOTAL_INTENSITY_CH1="266582.6208496094" CONTRAST_CH1="0.4502391333578953" SNR_CH1="1.2560133460616738" FRAME="9" MEDIAN_INTENSITY_CH1="1941.8780517578125" VISIBILITY="1" RADIUS="0.25" POSITION_X="4.894747983705832" POSITION_Y="8.739585639751088" MEAN_INTENSITY_CH1="2066.531944570617" POSITION_Z="0.0" MAX_INTENSITY_CH1="4252.04052734375" />
        <Spot ID="17559" name="ID17559" STD_INTENSITY_CH1="387.4307482888703" QUALITY="67.1717529296875" POSITION_T="7.83" MIN_INTENSITY_CH1="188.92413330078125" TOTAL_INTENSITY_CH1="155593.0715637207" CONTRAST_CH1="0.2649386648726879" SNR_CH1="1.304104309359873" FRAME="9" MEDIAN_INTENSITY_CH1="1250.7291259765625" VISIBILITY="1" RADIUS="0.25" POSITION_X="6.417634378602937" POSITION_Y="9.294967780308921" MEAN_INTENSITY_CH1="1206.14784157923" POSITION_Z="0.0" MAX_INTENSITY_CH1="2150.3505859375" />
        <Spot ID="17560" name="ID17560" STD_INTENSITY_CH1="1149.225904323669" QUALITY="186.030517578125" POSITION_T="7.83" MIN_INTENSITY_CH1="95.13392639160156" TOTAL_INTENSITY_CH1="204791.1512145996" CONTRAST_CH1="0.4413711791349344" SNR_CH1="0.8460074803957008" FRAME="9" MEDIAN_INTENSITY_CH1="1280.8604736328125" VISIBILITY="1" RADIUS="0.25" POSITION_X="5.258677348388195" POSITION_Y="9.486136535430484" MEAN_INTENSITY_CH1="1587.5283039891451" POSITION_Z="0.0" MAX_INTENSITY_CH1="4456.87548828125" />
        <Spot ID="17561" name="ID17561" STD_INTENSITY_CH1="505.8521660590478" QUALITY="66.81790161132812" POSITION_T="7.83" MIN_INTENSITY_CH1="407.5528259277344" TOTAL_INTENSITY_CH1="158979.8162536621" CONTRAST_CH1="0.14095145319043773" SNR_CH1="0.6019508804135202" FRAME="9" MEDIAN_INTENSITY_CH1="1128.10107421875" VISIBILITY="1" RADIUS="0.25" POSITION_X="5.818842506431674" POSITION_Y="9.495988632969805" MEAN_INTENSITY_CH1="1232.4016763849777" POSITION_Z="0.0" MAX_INTENSITY_CH1="2570.2705078125" />
        <Spot ID="17562" name="ID17562" STD_INTENSITY_CH1="780.6909524410091" QUALITY="132.29673767089844" POSITION_T="7.83" MIN_INTENSITY_CH1="134.11032104492188" TOTAL_INTENSITY_CH1="132130.6064300537" CONTRAST_CH1="0.5886708216864065" SNR_CH1="0.9723064306312257" FRAME="9" MEDIAN_INTENSITY_CH1="719.9234008789062" VISIBILITY="1" RADIUS="0.25" POSITION_X="5.933038701317724" POSITION_Y="10.237734210117724" MEAN_INTENSITY_CH1="1024.2682668996413" POSITION_Z="0.0" MAX_INTENSITY_CH1="3232.84814453125" />
        <Spot ID="17519" name="ID17519" STD_INTENSITY_CH1="508.71635535001445" QUALITY="92.76980590820312" POSITION_T="7.83" MIN_INTENSITY_CH1="154.89682006835938" TOTAL_INTENSITY_CH1="134006.76097106934" CONTRAST_CH1="0.4391205907958062" SNR_CH1="1.2461717734259115" FRAME="9" MEDIAN_INTENSITY_CH1="993.014404296875" VISIBILITY="1" RADIUS="0.25" POSITION_X="5.96803883118988" POSITION_Y="1.6394666436452725" MEAN_INTENSITY_CH1="1038.8121005509252" POSITION_Z="0.0" MAX_INTENSITY_CH1="2569.086669921875" />
        <Spot ID="17520" name="ID17520" STD_INTENSITY_CH1="528.1128667472308" QUALITY="77.84141540527344" POSITION_T="7.83" MIN_INTENSITY_CH1="101.46300506591797" TOTAL_INTENSITY_CH1="99115.27227020264" CONTRAST_CH1="0.30925114522919683" SNR_CH1="0.6872938680587853" FRAME="9" MEDIAN_INTENSITY_CH1="574.709228515625" VISIBILITY="1" RADIUS="0.25" POSITION_X="5.51473882425998" POSITION_Y="1.9500653701892474" MEAN_INTENSITY_CH1="768.3354439550592" POSITION_Z="0.0" MAX_INTENSITY_CH1="2357.182373046875" />
        <Spot ID="17521" name="ID17521" STD_INTENSITY_CH1="430.77032274438074" QUALITY="65.35116577148438" POSITION_T="7.83" MIN_INTENSITY_CH1="32.496131896972656" TOTAL_INTENSITY_CH1="64526.53243255615" CONTRAST_CH1="0.5372768838446546" SNR_CH1="0.8116688816457986" FRAME="9" MEDIAN_INTENSITY_CH1="405.3034973144531" VISIBILITY="1" RADIUS="0.25" POSITION_X="7.296368408826141" POSITION_Y="2.4003719363902185" MEAN_INTENSITY_CH1="500.20567777175313" POSITION_Z="0.0" MAX_INTENSITY_CH1="1877.629638671875" />
        <Spot ID="17522" name="ID17522" STD_INTENSITY_CH1="674.041813672957" QUALITY="141.81024169921875" POSITION_T="7.83" MIN_INTENSITY_CH1="107.98529815673828" TOTAL_INTENSITY_CH1="199078.48975372314" CONTRAST_CH1="0.46863058878033725" SNR_CH1="1.4611535164051992" FRAME="9" MEDIAN_INTENSITY_CH1="1519.4686279296875" VISIBILITY="1" RADIUS="0.25" POSITION_X="6.247700304526434" POSITION_Y="2.9974507784090707" MEAN_INTENSITY_CH1="1543.2441066180088" POSITION_Z="0.0" MAX_INTENSITY_CH1="3064.906005859375" />
        <Spot ID="17523" name="ID17523" STD_INTENSITY_CH1="802.9078945520694" QUALITY="131.86676025390625" POSITION_T="7.83" MIN_INTENSITY_CH1="0.7238184213638306" TOTAL_INTENSITY_CH1="148948.45060312748" CONTRAST_CH1="0.48436951052391813" SNR_CH1="0.9385238638367095" FRAME="9" MEDIAN_INTENSITY_CH1="983.2688598632812" VISIBILITY="1" RADIUS="0.25" POSITION_X="6.972001992068321" POSITION_Y="2.9870564952870855" MEAN_INTENSITY_CH1="1154.6391519622284" POSITION_Z="0.0" MAX_INTENSITY_CH1="2862.26416015625" />
        <Spot ID="17524" name="ID17524" STD_INTENSITY_CH1="584.8228891379489" QUALITY="92.59165954589844" POSITION_T="7.83" MIN_INTENSITY_CH1="20.503337860107422" TOTAL_INTENSITY_CH1="101097.28345489502" CONTRAST_CH1="0.44796749415064063" SNR_CH1="0.8291690795277634" FRAME="9" MEDIAN_INTENSITY_CH1="599.0408325195312" VISIBILITY="1" RADIUS="0.25" POSITION_X="6.1666010409148315" POSITION_Y="3.9611471308485657" MEAN_INTENSITY_CH1="783.6998717433722" POSITION_Z="0.0" MAX_INTENSITY_CH1="2436.229248046875" />
        <Spot ID="17525" name="ID17525" STD_INTENSITY_CH1="779.1324720408094" QUALITY="176.51358032226562" POSITION_T="7.83" MIN_INTENSITY_CH1="151.2773895263672" TOTAL_INTENSITY_CH1="232277.9220123291" CONTRAST_CH1="0.4559590541393158" SNR_CH1="1.4474834109870587" FRAME="9" MEDIAN_INTENSITY_CH1="1790.0570068359375" VISIBILITY="1" RADIUS="0.25" POSITION_X="8.416116854352598" POSITION_Y="4.019484927110026" MEAN_INTENSITY_CH1="1800.6040466072018" POSITION_Z="0.0" MAX_INTENSITY_CH1="3171.799072265625" />
        <Spot ID="17526" name="ID17526" STD_INTENSITY_CH1="798.8394183897667" QUALITY="194.341552734375" POSITION_T="7.83" MIN_INTENSITY_CH1="446.67596435546875" TOTAL_INTENSITY_CH1="220066.61337280273" CONTRAST_CH1="0.6148972855542384" SNR_CH1="1.6262699228623558" FRAME="9" MEDIAN_INTENSITY_CH1="1671.4149169921875" VISIBILITY="1" RADIUS="0.25" POSITION_X="7.276025292449916" POSITION_Y="4.101368146069604" MEAN_INTENSITY_CH1="1705.9427393240521" POSITION_Z="0.0" MAX_INTENSITY_CH1="3414.996337890625" />
        <Spot ID="17527" name="ID17527" STD_INTENSITY_CH1="687.5028510025727" QUALITY="93.71939849853516" POSITION_T="7.83" MIN_INTENSITY_CH1="395.014404296875" TOTAL_INTENSITY_CH1="177772.32791137695" CONTRAST_CH1="0.20720629406446117" SNR_CH1="0.6880997398323421" FRAME="9" MEDIAN_INTENSITY_CH1="1261.6884765625" VISIBILITY="1" RADIUS="0.25" POSITION_X="8.48240721734327" POSITION_Y="4.463334137524743" MEAN_INTENSITY_CH1="1378.0800613285032" POSITION_Z="0.0" MAX_INTENSITY_CH1="3409.1474609375" />
        <Spot ID="17528" name="ID17528" STD_INTENSITY_CH1="478.88409138081573" QUALITY="79.94056701660156" POSITION_T="7.83" MIN_INTENSITY_CH1="115.22296905517578" TOTAL_INTENSITY_CH1="100613.95793914795" CONTRAST_CH1="0.3693162460661979" SNR_CH1="0.8785424698303702" FRAME="9" MEDIAN_INTENSITY_CH1="646.0967407226562" VISIBILITY="1" RADIUS="0.25" POSITION_X="6.062267247471678" POSITION_Y="4.589484461026728" MEAN_INTENSITY_CH1="779.9531623189764" POSITION_Z="0.0" MAX_INTENSITY_CH1="2029.6949462890625" />
        <Spot ID="17529" name="ID17529" STD_INTENSITY_CH1="332.84619353130796" QUALITY="54.52769470214844" POSITION_T="7.83" MIN_INTENSITY_CH1="114.48207092285156" TOTAL_INTENSITY_CH1="81480.03848266602" CONTRAST_CH1="0.31294370764277873" SNR_CH1="0.9046238501456377" FRAME="9" MEDIAN_INTENSITY_CH1="576.6437377929688" VISIBILITY="1" RADIUS="0.25" POSITION_X="3.861936824457953" POSITION_Y="5.055232494933928" MEAN_INTENSITY_CH1="631.6282052919845" POSITION_Z="0.0" MAX_INTENSITY_CH1="1509.8602294921875" />
        <Spot ID="17530" name="ID17530" STD_INTENSITY_CH1="656.8741785618815" QUALITY="100.23994445800781" POSITION_T="7.83" MIN_INTENSITY_CH1="87.1026611328125" TOTAL_INTENSITY_CH1="122542.30393218994" CONTRAST_CH1="0.41063489121223967" SNR_CH1="0.8419481807542102" FRAME="9" MEDIAN_INTENSITY_CH1="746.9119262695312" VISIBILITY="1" RADIUS="0.25" POSITION_X="6.176382942700168" POSITION_Y="5.121627577842306" MEAN_INTENSITY_CH1="949.9403405596123" POSITION_Z="0.0" MAX_INTENSITY_CH1="2500.9267578125" />
        <Spot ID="17531" name="ID17531" STD_INTENSITY_CH1="577.3058098179905" QUALITY="64.26602935791016" POSITION_T="7.83" MIN_INTENSITY_CH1="164.0358428955078" TOTAL_INTENSITY_CH1="124900.08599853516" CONTRAST_CH1="0.16564648034386353" SNR_CH1="0.47666410677742704" FRAME="9" MEDIAN_INTENSITY_CH1="883.9840087890625" VISIBILITY="1" RADIUS="0.25" POSITION_X="8.180834925872603" POSITION_Y="5.132455684431238" MEAN_INTENSITY_CH1="968.2177209188771" POSITION_Z="0.0" MAX_INTENSITY_CH1="2323.52001953125" />
        <Spot ID="17532" name="ID17532" STD_INTENSITY_CH1="619.8100695347111" QUALITY="114.177978515625" POSITION_T="7.83" MIN_INTENSITY_CH1="330.20025634765625" TOTAL_INTENSITY_CH1="185754.96252441406" CONTRAST_CH1="0.42613505132794677" SNR_CH1="1.3883810803329695" FRAME="9" MEDIAN_INTENSITY_CH1="1378.6734619140625" VISIBILITY="1" RADIUS="0.25" POSITION_X="8.60653386822" POSITION_Y="5.166148429989715" MEAN_INTENSITY_CH1="1439.960949801659" POSITION_Z="0.0" MAX_INTENSITY_CH1="2932.85205078125" />
        <Spot ID="17533" name="ID17533" STD_INTENSITY_CH1="475.7707741321375" QUALITY="85.95771026611328" POSITION_T="7.83" MIN_INTENSITY_CH1="217.18521118164062" TOTAL_INTENSITY_CH1="137114.63983154297" CONTRAST_CH1="0.3479098907400999" SNR_CH1="1.1532733794121692" FRAME="9" MEDIAN_INTENSITY_CH1="1032.951904296875" VISIBILITY="1" RADIUS="0.25" POSITION_X="2.7014208620676325" POSITION_Y="5.2016568100254705" MEAN_INTENSITY_CH1="1062.904184740643" POSITION_Z="0.0" MAX_INTENSITY_CH1="2117.34375" />
        <Spot ID="17534" name="ID17534" STD_INTENSITY_CH1="404.0488557255537" QUALITY="68.82349395751953" POSITION_T="7.83" MIN_INTENSITY_CH1="184.1269073486328" TOTAL_INTENSITY_CH1="106174.78486633301" CONTRAST_CH1="0.3085094107475013" SNR_CH1="0.9605486361951066" FRAME="9" MEDIAN_INTENSITY_CH1="732.342041015625" VISIBILITY="1" RADIUS="0.25" POSITION_X="4.5672329220583014" POSITION_Y="5.275618873103524" MEAN_INTENSITY_CH1="823.0603478010311" POSITION_Z="0.0" MAX_INTENSITY_CH1="1841.14013671875" />
        <Spot ID="17535" name="ID17535" STD_INTENSITY_CH1="560.8184856757924" QUALITY="72.45140075683594" POSITION_T="7.83" MIN_INTENSITY_CH1="8.903268814086914" TOTAL_INTENSITY_CH1="87946.25860786438" CONTRAST_CH1="0.3338060114689201" SNR_CH1="0.6084667018732873" FRAME="9" MEDIAN_INTENSITY_CH1="468.43994140625" VISIBILITY="1" RADIUS="0.25" POSITION_X="2.1737082177368907" POSITION_Y="5.396556336097266" MEAN_INTENSITY_CH1="681.7539426966231" POSITION_Z="0.0" MAX_INTENSITY_CH1="2233.69873046875" />
      </SpotsInFrame>
      <SpotsInFrame frame="10">
        <Spot ID="17728" name="ID17728" STD_INTENSITY_CH1="1216.404536496944" QUALITY="197.51873779296875" POSITION_T="8.7" MIN_INTENSITY_CH1="83.11831665039062" TOTAL_INTENSITY_CH1="268508.0919647217" CONTRAST_CH1="0.4232610038956464" SNR_CH1="1.017755223740849" FRAME="10" MEDIAN_INTENSITY_CH1="1991.5865478515625" VISIBILITY="1" RADIUS="0.25" POSITION_X="4.896234619472422" POSITION_Y="8.732436286061079" MEAN_INTENSITY_CH1="2081.458077245905" POSITION_Z="0.0" MAX_INTENSITY_CH1="4434.11376953125" />
        <Spot ID="17729" name="ID17729" STD_INTENSITY_CH1="485.02944069391526" QUALITY="69.64153289794922" POSITION_T="8.7" MIN_INTENSITY_CH1="134.25961303710938" TOTAL_INTENSITY_CH1="152246.8683013916" CONTRAST_CH1="0.2728753341189537" SNR_CH1="1.0432753892468625" FRAME="10" MEDIAN_INTENSITY_CH1="1231.2244873046875" VISIBILITY="1" RADIUS="0.25" POSITION_X="6.4502299355094745" POSITION_Y="9.271895001016993" MEAN_INTENSITY_CH1="1180.2082814061368" POSITION_Z="0.0" MAX_INTENSITY_CH1="2257.521240234375" />
        <Spot ID="17730" name="ID17730" STD_INTENSITY_CH1="316.47748740572575" QUALITY="52.091819763183594" POSITION_T="8.7" MIN_INTENSITY_CH1="1.4765844345092773" TOTAL_INTENSITY_CH1="50879.651312828064" CONTRAST_CH1="0.6082964510439668" SNR_CH1="0.9427374699274168" FRAME="10" MEDIAN_INTENSITY_CH1="267.86492919921875" VISIBILITY="1" RADIUS="0.25" POSITION_X="7.239989655614714" POSITION_Y="9.333010119763545" MEAN_INTENSITY_CH1="394.41590164983006" POSITION_Z="0.0" MAX_INTENSITY_CH1="1306.152099609375" />
        <Spot ID="17731" name="ID17731" STD_INTENSITY_CH1="1171.821769871458" QUALITY="180.2006072998047" POSITION_T="8.7" MIN_INTENSITY_CH1="87.71300506591797" TOTAL_INTENSITY_CH1="194683.47835540771" CONTRAST_CH1="0.4400672267444991" SNR_CH1="0.787125677473282" FRAME="10" MEDIAN_INTENSITY_CH1="1184.51953125" VISIBILITY="1" RADIUS="0.25" POSITION_X="5.254489722061185" POSITION_Y="9.493075247688477" MEAN_INTENSITY_CH1="1509.174250817114" POSITION_Z="0.0" MAX_INTENSITY_CH1="4728.353515625" />
        <Spot ID="17732" name="ID17732" STD_INTENSITY_CH1="596.3549666991923" QUALITY="83.76644897460938" POSITION_T="8.7" MIN_INTENSITY_CH1="291.6623840332031" TOTAL_INTENSITY_CH1="177287.7333984375" CONTRAST_CH1="0.20850572325979458" SNR_CH1="0.7952128720298894" FRAME="10" MEDIAN_INTENSITY_CH1="1264.17138671875" VISIBILITY="1" RADIUS="0.25" POSITION_X="5.799054361682063" POSITION_Y="9.537679668135075" MEAN_INTENSITY_CH1="1374.3235147165697" POSITION_Z="0.0" MAX_INTENSITY_CH1="3056.819580078125" />
        <Spot ID="17733" name="ID17733" STD_INTENSITY_CH1="864.6346391241956" QUALITY="147.4052734375" POSITION_T="8.7" MIN_INTENSITY_CH1="132.78529357910156" TOTAL_INTENSITY_CH1="141689.4771118164" CONTRAST_CH1="0.6228677402320119" SNR_CH1="0.9751197745861846" FRAME="10" MEDIAN_INTENSITY_CH1="731.2705078125" VISIBILITY="1" RADIUS="0.25" POSITION_X="5.9367064412718005" POSITION_Y="10.233073522419927" MEAN_INTENSITY_CH1="1098.3680396264833" POSITION_Z="0.0" MAX_INTENSITY_CH1="3571.12744140625" />
        <Spot ID="17688" name="ID17688" STD_INTENSITY_CH1="538.071609328588" QUALITY="93.21212768554688" POSITION_T="8.7" MIN_INTENSITY_CH1="120.16739654541016" TOTAL_INTENSITY_CH1="139975.3514328003" CONTRAST_CH1="0.44172746243286015" SNR_CH1="1.2357283307360174" FRAME="10" MEDIAN_INTENSITY_CH1="1022.3790283203125" VISIBILITY="1" RADIUS="0.25" POSITION_X="5.961447491493843" POSITION_Y="1.6420217014980643" MEAN_INTENSITY_CH1="1085.0802436651186" POSITION_Z="0.0" MAX_INTENSITY_CH1="2887.353515625" />
        <Spot ID="17689" name="ID17689" STD_INTENSITY_CH1="469.5601554270076" QUALITY="67.08827209472656" POSITION_T="8.7" MIN_INTENSITY_CH1="67.53874969482422" TOTAL_INTENSITY_CH1="92673.177734375" CONTRAST_CH1="0.259752947127439" SNR_CH1="0.6309256785075085" FRAME="10" MEDIAN_INTENSITY_CH1="562.4992065429688" VISIBILITY="1" RADIUS="0.25" POSITION_X="5.507443240010694" POSITION_Y="1.9481014857281598" MEAN_INTENSITY_CH1="718.3967266230621" POSITION_Z="0.0" MAX_INTENSITY_CH1="1917.135009765625" />
        <Spot ID="17690" name="ID17690" STD_INTENSITY_CH1="370.291518859421" QUALITY="53.78123092651367" POSITION_T="8.7" MIN_INTENSITY_CH1="5.770907402038574" TOTAL_INTENSITY_CH1="56775.32092952728" CONTRAST_CH1="0.49578926861793815" SNR_CH1="0.7879212749388559" FRAME="10" MEDIAN_INTENSITY_CH1="331.1000061035156" VISIBILITY="1" RADIUS="0.25" POSITION_X="7.302229125705863" POSITION_Y="2.4006693736033013" MEAN_INTENSITY_CH1="440.1187668955603" POSITION_Z="0.0" MAX_INTENSITY_CH1="1747.2044677734375" />
        <Spot ID="17691" name="ID17691" STD_INTENSITY_CH1="813.4482388104601" QUALITY="130.1863555908203" POSITION_T="8.7" MIN_INTENSITY_CH1="78.35762786865234" TOTAL_INTENSITY_CH1="146437.58305358887" CONTRAST_CH1="0.4835501882451732" SNR_CH1="0.9097084486308675" FRAME="10" MEDIAN_INTENSITY_CH1="887.3806762695312" VISIBILITY="1" RADIUS="0.25" POSITION_X="6.955728685947688" POSITION_Y="2.9965279463190178" MEAN_INTENSITY_CH1="1135.1750624309213" POSITION_Z="0.0" MAX_INTENSITY_CH1="3175.755126953125" />
        <Spot ID="17692" name="ID17692" STD_INTENSITY_CH1="806.5153304071708" QUALITY="135.65383911132812" POSITION_T="8.7" MIN_INTENSITY_CH1="54.742034912109375" TOTAL_INTENSITY_CH1="180693.74112701416" CONTRAST_CH1="0.4184368464724928" SNR_CH1="1.0246857206296718" FRAME="10" MEDIAN_INTENSITY_CH1="1256.29150390625" VISIBILITY="1" RADIUS="0.25" POSITION_X="6.240435925635236" POSITION_Y="3.017274355229676" MEAN_INTENSITY_CH1="1400.72667540321" POSITION_Z="0.0" MAX_INTENSITY_CH1="3205.28369140625" />
        <Spot ID="17693" name="ID17693" STD_INTENSITY_CH1="619.8054048043492" QUALITY="93.46318817138672" POSITION_T="8.7" MIN_INTENSITY_CH1="9.791141510009766" TOTAL_INTENSITY_CH1="101114.4845752716" CONTRAST_CH1="0.46982870573196134" SNR_CH1="0.8084834269338728" FRAME="10" MEDIAN_INTENSITY_CH1="585.199951171875" VISIBILITY="1" RADIUS="0.25" POSITION_X="6.1493104042408" POSITION_Y="3.950658570882009" MEAN_INTENSITY_CH1="783.8332137617953" POSITION_Z="0.0" MAX_INTENSITY_CH1="2700.827392578125" />
        <Spot ID="17694" name="ID17694" STD_INTENSITY_CH1="841.2767197093849" QUALITY="189.1265411376953" POSITION_T="8.7" MIN_INTENSITY_CH1="256.2256774902344" TOTAL_INTENSITY_CH1="242187.1340637207" CONTRAST_CH1="0.4825452122545831" SNR_CH1="1.4527221107442279" FRAME="10" MEDIAN_INTENSITY_CH1="1874.0379638671875" VISIBILITY="1" RADIUS="0.25" POSITION_X="8.421217238788598" POSITION_Y="4.01012070057723" MEAN_INTENSITY_CH1="1877.4196439048121" POSITION_Z="0.0" MAX_INTENSITY_CH1="3487.840576171875" />
        <Spot ID="17695" name="ID17695" STD_INTENSITY_CH1="820.2570157185788" QUALITY="203.18063354492188" POSITION_T="8.7" MIN_INTENSITY_CH1="456.4477233886719" TOTAL_INTENSITY_CH1="231926.01876831055" CONTRAST_CH1="0.6119562745502163" SNR_CH1="1.6642054491888587" FRAME="10" MEDIAN_INTENSITY_CH1="1713.9478759765625" VISIBILITY="1" RADIUS="0.25" POSITION_X="7.2747883270594915" POSITION_Y="4.10953183244827" MEAN_INTENSITY_CH1="1797.8761144830273" POSITION_Z="0.0" MAX_INTENSITY_CH1="3696.97119140625" />
        <Spot ID="17696" name="ID17696" STD_INTENSITY_CH1="675.3113878480489" QUALITY="93.51914978027344" POSITION_T="8.7" MIN_INTENSITY_CH1="370.993408203125" TOTAL_INTENSITY_CH1="175880.0678100586" CONTRAST_CH1="0.21872684488707705" SNR_CH1="0.7246837906011716" FRAME="10" MEDIAN_INTENSITY_CH1="1236.621826171875" VISIBILITY="1" RADIUS="0.25" POSITION_X="8.492883342353247" POSITION_Y="4.481070714804328" MEAN_INTENSITY_CH1="1363.4113783725468" POSITION_Z="0.0" MAX_INTENSITY_CH1="3354.857421875" />
        <Spot ID="17697" name="ID17697" STD_INTENSITY_CH1="514.0053036655494" QUALITY="84.82620239257812" POSITION_T="8.7" MIN_INTENSITY_CH1="107.36302947998047" TOTAL_INTENSITY_CH1="103748.92848968506" CONTRAST_CH1="0.3907586250668335" SNR_CH1="0.8792514962473622" FRAME="10" MEDIAN_INTENSITY_CH1="641.7089233398438" VISIBILITY="1" RADIUS="0.25" POSITION_X="6.068957449021559" POSITION_Y="4.585574758381212" MEAN_INTENSITY_CH1="804.2552596099619" POSITION_Z="0.0" MAX_INTENSITY_CH1="2100.233642578125" />
        <Spot ID="17698" name="ID17698" STD_INTENSITY_CH1="384.2611631986226" QUALITY="62.42348861694336" POSITION_T="8.7" MIN_INTENSITY_CH1="117.04228973388672" TOTAL_INTENSITY_CH1="82588.47785949707" CONTRAST_CH1="0.3396635179366625" SNR_CH1="0.8448632643095074" FRAME="10" MEDIAN_INTENSITY_CH1="570.7088012695312" VISIBILITY="1" RADIUS="0.25" POSITION_X="3.881864058000251" POSITION_Y="5.046235940300218" MEAN_INTENSITY_CH1="640.2207586007526" POSITION_Z="0.0" MAX_INTENSITY_CH1="1707.7391357421875" />
        <Spot ID="17699" name="ID17699" STD_INTENSITY_CH1="601.2337171814529" QUALITY="99.253173828125" POSITION_T="8.7" MIN_INTENSITY_CH1="101.5165786743164" TOTAL_INTENSITY_CH1="126205.67446899414" CONTRAST_CH1="0.42338174414623647" SNR_CH1="0.9680250055798113" FRAME="10" MEDIAN_INTENSITY_CH1="822.1246948242188" VISIBILITY="1" RADIUS="0.25" POSITION_X="6.161097957921832" POSITION_Y="5.115097442538018" MEAN_INTENSITY_CH1="978.3385617751483" POSITION_Z="0.0" MAX_INTENSITY_CH1="2439.827880859375" />
        <Spot ID="17700" name="ID17700" STD_INTENSITY_CH1="536.0529945060238" QUALITY="56.92465591430664" POSITION_T="8.7" MIN_INTENSITY_CH1="35.68946075439453" TOTAL_INTENSITY_CH1="113242.81662750244" CONTRAST_CH1="0.14269827617136477" SNR_CH1="0.40900665666420505" FRAME="10" MEDIAN_INTENSITY_CH1="841.500732421875" VISIBILITY="1" RADIUS="0.25" POSITION_X="8.155566214166212" POSITION_Y="5.148643243907136" MEAN_INTENSITY_CH1="877.8512916860655" POSITION_Z="0.0" MAX_INTENSITY_CH1="2287.701171875" />
        <Spot ID="17701" name="ID17701" STD_INTENSITY_CH1="650.5481623271069" QUALITY="109.03799438476562" POSITION_T="8.7" MIN_INTENSITY_CH1="333.7674255371094" TOTAL_INTENSITY_CH1="179739.57482910156" CONTRAST_CH1="0.44487379821800627" SNR_CH1="1.3188987398038512" FRAME="10" MEDIAN_INTENSITY_CH1="1331.474365234375" VISIBILITY="1" RADIUS="0.25" POSITION_X="8.60589634231958" POSITION_Y="5.153522028367491" MEAN_INTENSITY_CH1="1393.3300374348958" POSITION_Z="0.0" MAX_INTENSITY_CH1="3049.307861328125" />
        <Spot ID="17702" name="ID17702" STD_INTENSITY_CH1="525.0172594690797" QUALITY="85.01544189453125" POSITION_T="8.7" MIN_INTENSITY_CH1="208.39886474609375" TOTAL_INTENSITY_CH1="137031.2703552246" CONTRAST_CH1="0.35897261816893594" SNR_CH1="1.0688998223903474" FRAME="10" MEDIAN_INTENSITY_CH1="1010.4434204101562" VISIBILITY="1" RADIUS="0.25" POSITION_X="2.699814513909535" POSITION_Y="5.208715139629347" MEAN_INTENSITY_CH1="1062.2579097304233" POSITION_Z="0.0" MAX_INTENSITY_CH1="2490.19287109375" />
        <Spot ID="17703" name="ID17703" STD_INTENSITY_CH1="430.96276484608546" QUALITY="66.28475189208984" POSITION_T="8.7" MIN_INTENSITY_CH1="130.0776824951172" TOTAL_INTENSITY_CH1="107568.67074584961" CONTRAST_CH1="0.31367304737314444" SNR_CH1="0.9240091081115457" FRAME="10" MEDIAN_INTENSITY_CH1="765.9825439453125" VISIBILITY="1" RADIUS="0.25" POSITION_X="4.555169847751038" POSITION_Y="5.28957301910995" MEAN_INTENSITY_CH1="833.8656646965089" POSITION_Z="0.0" MAX_INTENSITY_CH1="2180.63720703125" />
        <Spot ID="17704" name="ID17704" STD_INTENSITY_CH1="603.695117186438" QUALITY="81.92554473876953" POSITION_T="8.7" MIN_INTENSITY_CH1="26.950716018676758" TOTAL_INTENSITY_CH1="93617.93892669678" CONTRAST_CH1="0.388635835212063" SNR_CH1="0.6728777575509453" FRAME="10" MEDIAN_INTENSITY_CH1="527.4815063476562" VISIBILITY="1" RADIUS="0.25" POSITION_X="2.1747155859579643" POSITION_Y="5.385300846792039" MEAN_INTENSITY_CH1="725.7204567960988" POSITION_Z="0.0" MAX_INTENSITY_CH1="2757.26171875" />
        <Spot ID="17705" name="ID17705" STD_INTENSITY_CH1="447.1150625015509" QUALITY="53.36387634277344" POSITION_T="8.7" MIN_INTENSITY_CH1="108.51315307617188" TOTAL_INTENSITY_CH1="110705.07911682129" CONTRAST_CH1="0.15528330495827602" SNR_CH1="0.5159704139711636" FRAME="10" MEDIAN_INTENSITY_CH1="755.309814453125" VISIBILITY="1" RADIUS="0.25" POSITION_X="5.167441333560336" POSITION_Y="5.595265752142371" MEAN_INTENSITY_CH1="858.1789078823357" POSITION_Z="0.0" MAX_INTENSITY_CH1="1892.5560302734375" />
        <Spot ID="17706" name="ID17706" STD_INTENSITY_CH1="643.471080369329" QUALITY="79.32333374023438" POSITION_T="8.7" MIN_INTENSITY_CH1="148.18341064453125" TOTAL_INTENSITY_CH1="123186.06265258789" CONTRAST_CH1="0.22929182155795588" SNR_CH1="0.5536131516833043" FRAME="10" MEDIAN_INTENSITY_CH1="742.2823486328125" VISIBILITY="1" RADIUS="0.25" POSITION_X="2.682426835740849" POSITION_Y="5.712137926870862" MEAN_INTENSITY_CH1="954.930718237115" POSITION_Z="0.0" MAX_INTENSITY_CH1="2896.56103515625" />
        <Spot ID="17707" name="ID17707" STD_INTENSITY_CH1="854.5899696903901" QUALITY="174.2672576904297" POSITION_T="8.7" MIN_INTENSITY_CH1="139.25790405273438" TOTAL_INTENSITY_CH1="207757.98071289062" CONTRAST_CH1="0.5296986146396112" SNR_CH1="1.3051582515267393" FRAME="10" MEDIAN_INTENSITY_CH1="1484.892822265625" VISIBILITY="1" RADIUS="0.25" POSITION_X="4.05209470474276" POSITION_Y="5.790417507623537" MEAN_INTENSITY_CH1="1610.5269822704704" POSITION_Z="0.0" MAX_INTENSITY_CH1="3597.87109375" />
        <Spot ID="17708" name="ID17708" STD_INTENSITY_CH1="566.532214431557" QUALITY="98.51482391357422" POSITION_T="8.7" MIN_INTENSITY_CH1="173.49761962890625" TOTAL_INTENSITY_CH1="129650.00833129883" CONTRAST_CH1="0.41693184781018316" SNR_CH1="1.0440092174149336" FRAME="10" MEDIAN_INTENSITY_CH1="862.6422729492188" VISIBILITY="1" RADIUS="0.25" POSITION_X="6.3539622967651646" POSITION_Y="5.760812738623872" MEAN_INTENSITY_CH1="1005.038824273634" POSITION_Z="0.0" MAX_INTENSITY_CH1="2442.192626953125" />
        <Spot ID="17709" name="ID17709" STD_INTENSITY_CH1="663.0121084936239" QUALITY="92.67073059082031" POSITION_T="8.7" MIN_INTENSITY_CH1="292.5145568847656" TOTAL_INTENSITY_CH1="155203.4845275879" CONTRAST_CH1="0.3041992731834015" SNR_CH1="0.8465147136631205" FRAME="10" MEDIAN_INTENSITY_CH1="1103.228271484375" VISIBILITY="1" RADIUS="0.25" POSITION_X="5.288823163327753" POSITION_Y="5.885729128473995" MEAN_INTENSITY_CH1="1203.1277870355648" POSITION_Z="0.0" MAX_INTENSITY_CH1="2790.159912109375" />
        <Spot ID="17710" name="ID17710" STD_INTENSITY_CH1="436.98716639856144" QUALITY="71.62914276123047" POSITION_T="8.7" MIN_INTENSITY_CH1="114.57968139648438" TOTAL_INTENSITY_CH1="103694.46312713623" CONTRAST_CH1="0.3381076589660494" SNR_CH1="0.9295893132869176" FRAME="10" MEDIAN_INTENSITY_CH1="765.3011474609375" VISIBILITY="1" RADIUS="0.25" POSITION_X="7.42014689408172" POSITION_Y="6.023360950771638" MEAN_INTENSITY_CH1="803.83304749718" POSITION_Z="0.0" MAX_INTENSITY_CH1="2025.2398681640625" />
        <Spot ID="17711" name="ID17711" STD_INTENSITY_CH1="433.92725810100313" QUALITY="64.20536041259766" POSITION_T="8.7" MIN_INTENSITY_CH1="122.72985076904297" TOTAL_INTENSITY_CH1="110433.98076629639" CONTRAST_CH1="0.27020989370283016" SNR_CH1="0.8393668940448678" FRAME="10" MEDIAN_INTENSITY_CH1="847.914794921875" VISIBILITY="1" RADIUS="0.25" POSITION_X="3.105338547154506" POSITION_Y="6.057794306046077" MEAN_INTENSITY_CH1="856.0773702813673" POSITION_Z="0.0" MAX_INTENSITY_CH1="1922.53759765625" />
        <Spot ID="17712" name="ID17712" STD_INTENSITY_CH1="1200.114220938987" QUALITY="215.04476928710938" POSITION_T="8.7" MIN_INTENSITY_CH1="269.62939453125" TOTAL_INTENSITY_CH1="253440.2469177246" CONTRAST_CH1="0.5161238687261067" SNR_CH1="1.1145833351065237" FRAME="10" MEDIAN_INTENSITY_CH1="1657.698974609375" VISIBILITY="1" RADIUS="0.25" POSITION_X="5.569611397063807" POSITION_Y="6.397104949586508" MEAN_INTENSITY_CH1="1964.6530768815865" POSITION_Z="0.0" MAX_INTENSITY_CH1="5357.02490234375" />
        <Spot ID="17713" name="ID17713" STD_INTENSITY_CH1="534.5580419701496" QUALITY="92.93017578125" POSITION_T="8.7" MIN_INTENSITY_CH1="179.0950927734375" TOTAL_INTENSITY_CH1="114068.88186645508" CONTRAST_CH1="0.4499175750810261" SNR_CH1="1.0266023320386435" FRAME="10" MEDIAN_INTENSITY_CH1="740.8010864257812" VISIBILITY="1" RADIUS="0.25" POSITION_X="8.351246672104239" POSITION_Y="6.461488843152189" MEAN_INTENSITY_CH1="884.2548981895745" POSITION_Z="0.0" MAX_INTENSITY_CH1="2529.88134765625" />
        <Spot ID="17714" name="ID17714" STD_INTENSITY_CH1="374.00032039563234" QUALITY="70.08222961425781" POSITION_T="8.7" MIN_INTENSITY_CH1="157.9127960205078" TOTAL_INTENSITY_CH1="106699.93333435059" CONTRAST_CH1="0.35265076393194095" SNR_CH1="1.1531654075962072" FRAME="10" MEDIAN_INTENSITY_CH1="838.8859252929688" VISIBILITY="1" RADIUS="0.25" POSITION_X="2.753597895375129" POSITION_Y="6.567671821297951" MEAN_INTENSITY_CH1="827.1312661577572" POSITION_Z="0.0" MAX_INTENSITY_CH1="1742.6126708984375" />
        <Spot ID="17715" name="ID17715" STD_INTENSITY_CH1="328.1155177037124" QUALITY="66.98701477050781" POSITION_T="8.7" MIN_INTENSITY_CH1="183.93643188476562" TOTAL_INTENSITY_CH1="91592.28866577148" CONTRAST_CH1="0.4546187680011686" SNR_CH1="1.352603791134168" FRAME="10" MEDIAN_INTENSITY_CH1="662.2840576171875" VISIBILITY="1" RADIUS="0.25" POSITION_X="4.726884309724601" POSITION_Y="6.65152388756331" MEAN_INTENSITY_CH1="710.0177415951279" POSITION_Z="0.0" MAX_INTENSITY_CH1="1585.4981689453125" />
        <Spot ID="17716" name="ID17716" STD_INTENSITY_CH1="540.7037328555882" QUALITY="83.94881439208984" POSITION_T="8.7" MIN_INTENSITY_CH1="231.38909912109375" TOTAL_INTENSITY_CH1="110840.55038452148" CONTRAST_CH1="0.3287767892989538" SNR_CH1="0.7863732066922774" FRAME="10" MEDIAN_INTENSITY_CH1="710.2534790039062" VISIBILITY="1" RADIUS="0.25" POSITION_X="4.083928865361598" POSITION_Y="6.706405108761697" MEAN_INTENSITY_CH1="859.2290727482284" POSITION_Z="0.0" MAX_INTENSITY_CH1="2404.6142578125" />
        <Spot ID="17717" name="ID17717" STD_INTENSITY_CH1="549.2863888054084" QUALITY="82.13977813720703" POSITION_T="8.7" MIN_INTENSITY_CH1="97.35186767578125" TOTAL_INTENSITY_CH1="115884.49677276611" CONTRAST_CH1="0.268817449200434" SNR_CH1="0.6929870202889543" FRAME="10" MEDIAN_INTENSITY_CH1="781.014892578125" VISIBILITY="1" RADIUS="0.25" POSITION_X="3.6152632512487077" POSITION_Y="6.85786960532903" MEAN_INTENSITY_CH1="898.3294323470242" POSITION_Z="0.0" MAX_INTENSITY_CH1="2287.85546875" />
        <Spot ID="17718" name="ID17718" STD_INTENSITY_CH1="367.72979880617123" QUALITY="58.21710205078125" POSITION_T="8.7" MIN_INTENSITY_CH1="140.9786376953125" TOTAL_INTENSITY_CH1="103954.77108764648" CONTRAST_CH1="0.2703691925528046" SNR_CH1="0.9327884039003618" FRAME="10" MEDIAN_INTENSITY_CH1="836.6823120117188" VISIBILITY="1" RADIUS="0.25" POSITION_X="6.403960454172259" POSITION_Y="7.145060143742903" MEAN_INTENSITY_CH1="805.8509386639261" POSITION_Z="0.0" MAX_INTENSITY_CH1="1659.339599609375" />
        <Spot ID="17719" name="ID17719" STD_INTENSITY_CH1="774.1099966386838" QUALITY="135.14544677734375" POSITION_T="8.7" MIN_INTENSITY_CH1="259.2801513671875" TOTAL_INTENSITY_CH1="192029.5637512207" CONTRAST_CH1="0.37742510508047655" SNR_CH1="1.0538249952906775" FRAME="10" MEDIAN_INTENSITY_CH1="1295.9139404296875" VISIBILITY="1" RADIUS="0.25" POSITION_X="7.757898468571694" POSITION_Y="7.110029934017906" MEAN_INTENSITY_CH1="1488.6012693893078" POSITION_Z="0.0" MAX_INTENSITY_CH1="3343.128173828125" />
        <Spot ID="17720" name="ID17720" STD_INTENSITY_CH1="389.36168291586154" QUALITY="58.78784942626953" POSITION_T="8.7" MIN_INTENSITY_CH1="91.18513488769531" TOTAL_INTENSITY_CH1="67628.68935394287" CONTRAST_CH1="0.4180901114874026" SNR_CH1="0.7939334739421324" FRAME="10" MEDIAN_INTENSITY_CH1="395.394775390625" VISIBILITY="1" RADIUS="0.25" POSITION_X="5.026895812393663" POSITION_Y="7.323254692000629" MEAN_INTENSITY_CH1="524.2534058445183" POSITION_Z="0.0" MAX_INTENSITY_CH1="1707.244873046875" />
        <Spot ID="17721" name="ID17721" STD_INTENSITY_CH1="404.3772357295195" QUALITY="54.88833999633789" POSITION_T="8.7" MIN_INTENSITY_CH1="119.74887084960938" TOTAL_INTENSITY_CH1="88052.3422241211" CONTRAST_CH1="0.26078833765300136" SNR_CH1="0.6982974918768485" FRAME="10" MEDIAN_INTENSITY_CH1="599.8583984375" VISIBILITY="1" RADIUS="0.25" POSITION_X="4.3224345814757195" POSITION_Y="7.361776368120985" MEAN_INTENSITY_CH1="682.5762963110162" POSITION_Z="0.0" MAX_INTENSITY_CH1="2280.955322265625" />
        <Spot ID="17722" name="ID17722" STD_INTENSITY_CH1="601.4263481883964" QUALITY="97.75802612304688" POSITION_T="8.7" MIN_INTENSITY_CH1="269.4634094238281" TOTAL_INTENSITY_CH1="162586.39794921875" CONTRAST_CH1="0.2994819372763134" SNR_CH1="0.9659228303144869" FRAME="10" MEDIAN_INTENSITY_CH1="1138.357421875" VISIBILITY="1" RADIUS="0.25" POSITION_X="6.7431189027262075" POSITION_Y="7.6365728370139045" MEAN_INTENSITY_CH1="1260.3596740249516" POSITION_Z="0.0" MAX_INTENSITY_CH1="2615.59521484375" />
        <Spot ID="17723" name="ID17723" STD_INTENSITY_CH1="627.1072319737704" QUALITY="77.72480010986328" POSITION_T="8.7" MIN_INTENSITY_CH1="-29.855236053466797" TOTAL_INTENSITY_CH1="90812.11048054695" CONTRAST_CH1="0.37361540930051984" SNR_CH1="0.6106633709097661" FRAME="10" MEDIAN_INTENSITY_CH1="553.1079711914062" VISIBILITY="1" RADIUS="0.25" POSITION_X="3.5134785140095395" POSITION_Y="7.658081284808947" MEAN_INTENSITY_CH1="703.9698486864106" POSITION_Z="0.0" MAX_INTENSITY_CH1="3192.82861328125" />
        <Spot ID="17724" name="ID17724" STD_INTENSITY_CH1="391.27065780107995" QUALITY="67.01897430419922" POSITION_T="8.7" MIN_INTENSITY_CH1="118.81242370605469" TOTAL_INTENSITY_CH1="109435.70625305176" CONTRAST_CH1="0.3780722504726218" SNR_CH1="1.1896654927801358" FRAME="10" MEDIAN_INTENSITY_CH1="830.6306762695312" VISIBILITY="1" RADIUS="0.25" POSITION_X="5.598822744377157" POSITION_Y="7.946021324645172" MEAN_INTENSITY_CH1="848.3388081631916" POSITION_Z="0.0" MAX_INTENSITY_CH1="1912.8642578125" />
        <Spot ID="17725" name="ID17725" STD_INTENSITY_CH1="764.5958711190016" QUALITY="101.91293334960938" POSITION_T="8.7" MIN_INTENSITY_CH1="116.35076141357422" TOTAL_INTENSITY_CH1="143100.39209747314" CONTRAST_CH1="0.357850346877805" SNR_CH1="0.7647133916191609" FRAME="10" MEDIAN_INTENSITY_CH1="904.7620239257812" VISIBILITY="1" RADIUS="0.25" POSITION_X="4.617581487094049" POSITION_Y="8.21898767111875" MEAN_INTENSITY_CH1="1109.3053650966906" POSITION_Z="0.0" MAX_INTENSITY_CH1="3731.982177734375" />
        <Spot ID="17726" name="ID17726" STD_INTENSITY_CH1="790.4266804087446" QUALITY="123.84745025634766" POSITION_T="8.7" MIN_INTENSITY_CH1="239.8728485107422" TOTAL_INTENSITY_CH1="160641.3787689209" CONTRAST_CH1="0.338767323098259" SNR_CH1="0.7973197576595793" FRAME="10" MEDIAN_INTENSITY_CH1="967.2310180664062" VISIBILITY="1" RADIUS="0.25" POSITION_X="6.737651623576976" POSITION_Y="8.216593219844007" MEAN_INTENSITY_CH1="1245.2820059606267" POSITION_Z="0.0" MAX_INTENSITY_CH1="3630.041015625" />
        <Spot ID="17727" name="ID17727" STD_INTENSITY_CH1="590.9474809283612" QUALITY="91.43659210205078" POSITION_T="8.7" MIN_INTENSITY_CH1="195.5030975341797" TOTAL_INTENSITY_CH1="154144.11776733398" CONTRAST_CH1="0.29533222077841" SNR_CH1="0.9220362987497034" FRAME="10" MEDIAN_INTENSITY_CH1="1163.3680419921875" VISIBILITY="1" RADIUS="0.25" POSITION_X="6.18792871187673" POSITION_Y="8.666375206799543" MEAN_INTENSITY_CH1="1194.9156416072403" POSITION_Z="0.0" MAX_INTENSITY_CH1="2609.94482421875" />
      </SpotsInFrame>
      <SpotsInFrame frame="11">
        <Spot ID="17472" name="ID17472" STD_INTENSITY_CH1="1161.840183603491" QUALITY="179.0648651123047" POSITION_T="9.57" MIN_INTENSITY_CH1="151.4146728515625" TOTAL_INTENSITY_CH1="186099.21719360352" CONTRAST_CH1="0.4433792641300995" SNR_CH1="0.7628398201986223" FRAME="11" MEDIAN_INTENSITY_CH1="1088.8372802734375" VISIBILITY="1" RADIUS="0.25" POSITION_X="5.251379200835486" POSITION_Y="9.498411916453804" MEAN_INTENSITY_CH1="1442.6295906480893" POSITION_Z="0.0" MAX_INTENSITY_CH1="4552.21337890625" />
        <Spot ID="17473" name="ID17473" STD_INTENSITY_CH1="645.0863504901714" QUALITY="97.98316955566406" POSITION_T="9.57" MIN_INTENSITY_CH1="237.00738525390625" TOTAL_INTENSITY_CH1="181360.7237548828" CONTRAST_CH1="0.24159514953211822" SNR_CH1="0.8481523631029341" FRAME="11" MEDIAN_INTENSITY_CH1="1342.4312744140625" VISIBILITY="1" RADIUS="0.25" POSITION_X="5.80081790819157" POSITION_Y="9.556381068761961" MEAN_INTENSITY_CH1="1405.8970833711842" POSITION_Z="0.0" MAX_INTENSITY_CH1="2849.443603515625" />
        <Spot ID="17474" name="ID17474" STD_INTENSITY_CH1="759.4235756669559" QUALITY="131.4547576904297" POSITION_T="9.57" MIN_INTENSITY_CH1="115.3955078125" TOTAL_INTENSITY_CH1="135916.05409240723" CONTRAST_CH1="0.5658913614935417" SNR_CH1="1.0027632373614208" FRAME="11" MEDIAN_INTENSITY_CH1="861.0546875" VISIBILITY="1" RADIUS="0.25" POSITION_X="5.945516698978213" POSITION_Y="10.227258677124938" MEAN_INTENSITY_CH1="1053.6128224217616" POSITION_Z="0.0" MAX_INTENSITY_CH1="3324.8720703125" />
        <Spot ID="17433" name="ID17433" STD_INTENSITY_CH1="438.0521484227292" QUALITY="85.09109497070312" POSITION_T="9.57" MIN_INTENSITY_CH1="151.31314086914062" TOTAL_INTENSITY_CH1="138932.12335205078" CONTRAST_CH1="0.4062928365366975" SNR_CH1="1.4206285706561073" FRAME="11" MEDIAN_INTENSITY_CH1="1104.7205810546875" VISIBILITY="1" RADIUS="0.25" POSITION_X="5.948055015381084" POSITION_Y="1.6045210657798117" MEAN_INTENSITY_CH1="1076.9932042794635" POSITION_Z="0.0" MAX_INTENSITY_CH1="2004.1702880859375" />
        <Spot ID="17434" name="ID17434" STD_INTENSITY_CH1="606.4897832026522" QUALITY="92.20858764648438" POSITION_T="9.57" MIN_INTENSITY_CH1="9.383209228515625" TOTAL_INTENSITY_CH1="125480.14881515503" CONTRAST_CH1="0.3661654366414362" SNR_CH1="0.8597375098823418" FRAME="11" MEDIAN_INTENSITY_CH1="876.1011962890625" VISIBILITY="1" RADIUS="0.25" POSITION_X="6.935248516738934" POSITION_Y="2.9984247791597762" MEAN_INTENSITY_CH1="972.7143319004265" POSITION_Z="0.0" MAX_INTENSITY_CH1="2280.645751953125" />
        <Spot ID="17435" name="ID17435" STD_INTENSITY_CH1="803.9120479830067" QUALITY="123.40676879882812" POSITION_T="9.57" MIN_INTENSITY_CH1="-5.548115253448486" TOTAL_INTENSITY_CH1="164958.16689634323" CONTRAST_CH1="0.4061542705557236" SNR_CH1="0.9188902083579907" FRAME="11" MEDIAN_INTENSITY_CH1="1050.084716796875" VISIBILITY="1" RADIUS="0.25" POSITION_X="6.257795249849257" POSITION_Y="3.024757988494636" MEAN_INTENSITY_CH1="1278.7454798166145" POSITION_Z="0.0" MAX_INTENSITY_CH1="3268.176025390625" />
        <Spot ID="17436" name="ID17436" STD_INTENSITY_CH1="463.1958019524233" QUALITY="75.33309173583984" POSITION_T="9.57" MIN_INTENSITY_CH1="105.50657653808594" TOTAL_INTENSITY_CH1="92475.29644012451" CONTRAST_CH1="0.4328066074013286" SNR_CH1="0.934991600862085" FRAME="11" MEDIAN_INTENSITY_CH1="540.0272216796875" VISIBILITY="1" RADIUS="0.25" POSITION_X="6.113171893412309" POSITION_Y="3.945915295318028" MEAN_INTENSITY_CH1="716.8627631017406" POSITION_Z="0.0" MAX_INTENSITY_CH1="2043.6741943359375" />
        <Spot ID="17437" name="ID17437" STD_INTENSITY_CH1="869.5882539840696" QUALITY="173.39463806152344" POSITION_T="9.57" MIN_INTENSITY_CH1="245.6918182373047" TOTAL_INTENSITY_CH1="228983.89710998535" CONTRAST_CH1="0.43204110047589145" SNR_CH1="1.2316892298317943" FRAME="11" MEDIAN_INTENSITY_CH1="1704.69091796875" VISIBILITY="1" RADIUS="0.25" POSITION_X="8.431873681949217" POSITION_Y="3.999140893947415" MEAN_INTENSITY_CH1="1775.0689698448475" POSITION_Z="0.0" MAX_INTENSITY_CH1="3790.093994140625" />
        <Spot ID="17438" name="ID17438" STD_INTENSITY_CH1="742.3138922267243" QUALITY="195.54647827148438" POSITION_T="9.57" MIN_INTENSITY_CH1="389.9062194824219" TOTAL_INTENSITY_CH1="231989.79397583008" CONTRAST_CH1="0.6294993700881331" SNR_CH1="1.8718139481722385" FRAME="11" MEDIAN_INTENSITY_CH1="1899.30712890625" VISIBILITY="1" RADIUS="0.25" POSITION_X="7.267634647826711" POSITION_Y="4.119573579119565" MEAN_INTENSITY_CH1="1798.370495936666" POSITION_Z="0.0" MAX_INTENSITY_CH1="3478.941162109375" />
        <Spot ID="17439" name="ID17439" STD_INTENSITY_CH1="749.9184187308293" QUALITY="104.66436004638672" POSITION_T="9.57" MIN_INTENSITY_CH1="282.6488952636719" TOTAL_INTENSITY_CH1="170615.69021606445" CONTRAST_CH1="0.2273455807045985" SNR_CH1="0.6533785694136557" FRAME="11" MEDIAN_INTENSITY_CH1="1062.6190185546875" VISIBILITY="1" RADIUS="0.25" POSITION_X="8.520844716038823" POSITION_Y="4.470702122413487" MEAN_INTENSITY_CH1="1322.6022497369333" POSITION_Z="0.0" MAX_INTENSITY_CH1="4019.29736328125" />
        <Spot ID="17440" name="ID17440" STD_INTENSITY_CH1="429.69975272303947" QUALITY="77.8203125" POSITION_T="9.57" MIN_INTENSITY_CH1="178.83551025390625" TOTAL_INTENSITY_CH1="100758.32485961914" CONTRAST_CH1="0.3751983926856605" SNR_CH1="0.9918630993687383" FRAME="11" MEDIAN_INTENSITY_CH1="695.199462890625" VISIBILITY="1" RADIUS="0.25" POSITION_X="6.065764791246364" POSITION_Y="4.60664056167718" MEAN_INTENSITY_CH1="781.0722857334822" POSITION_Z="0.0" MAX_INTENSITY_CH1="1745.4842529296875" />
        <Spot ID="17441" name="ID17441" STD_INTENSITY_CH1="396.228025288337" QUALITY="63.68356704711914" POSITION_T="9.57" MIN_INTENSITY_CH1="117.93571472167969" TOTAL_INTENSITY_CH1="83315.37283325195" CONTRAST_CH1="0.38208757375201285" SNR_CH1="0.9012547963102253" FRAME="11" MEDIAN_INTENSITY_CH1="580.6318359375" VISIBILITY="1" RADIUS="0.25" POSITION_X="3.8623364998009553" POSITION_Y="5.068250620331876" MEAN_INTENSITY_CH1="645.8556033585422" POSITION_Z="0.0" MAX_INTENSITY_CH1="1718.58642578125" />
        <Spot ID="17442" name="ID17442" STD_INTENSITY_CH1="600.1230927762996" QUALITY="96.52291107177734" POSITION_T="9.57" MIN_INTENSITY_CH1="91.49380493164062" TOTAL_INTENSITY_CH1="122888.1847000122" CONTRAST_CH1="0.39994541412113654" SNR_CH1="0.9069841438328692" FRAME="11" MEDIAN_INTENSITY_CH1="830.072021484375" VISIBILITY="1" RADIUS="0.25" POSITION_X="6.146741805360382" POSITION_Y="5.115337784560543" MEAN_INTENSITY_CH1="952.6215868218" POSITION_Z="0.0" MAX_INTENSITY_CH1="2852.9033203125" />
        <Spot ID="17443" name="ID17443" STD_INTENSITY_CH1="542.8523705160574" QUALITY="58.74633026123047" POSITION_T="9.57" MIN_INTENSITY_CH1="70.61912536621094" TOTAL_INTENSITY_CH1="109718.46592712402" CONTRAST_CH1="0.15422531122328986" SNR_CH1="0.4187003606295211" FRAME="11" MEDIAN_INTENSITY_CH1="782.9532470703125" VISIBILITY="1" RADIUS="0.25" POSITION_X="8.153725052593549" POSITION_Y="5.128024098142333" MEAN_INTENSITY_CH1="850.530743621116" POSITION_Z="0.0" MAX_INTENSITY_CH1="2305.07666015625" />
        <Spot ID="17444" name="ID17444" STD_INTENSITY_CH1="559.9645324805628" QUALITY="97.01524353027344" POSITION_T="9.57" MIN_INTENSITY_CH1="228.62295532226562" TOTAL_INTENSITY_CH1="166458.90057373047" CONTRAST_CH1="0.42036079939555177" SNR_CH1="1.3639872749295854" FRAME="11" MEDIAN_INTENSITY_CH1="1191.5703125" VISIBILITY="1" RADIUS="0.25" POSITION_X="8.615660917016099" POSITION_Y="5.135677590321929" MEAN_INTENSITY_CH1="1290.379074214965" POSITION_Z="0.0" MAX_INTENSITY_CH1="2835.648193359375" />
        <Spot ID="17445" name="ID17445" STD_INTENSITY_CH1="483.9574010663057" QUALITY="86.24201202392578" POSITION_T="9.57" MIN_INTENSITY_CH1="261.3370361328125" TOTAL_INTENSITY_CH1="140436.8828125" CONTRAST_CH1="0.3700294738691468" SNR_CH1="1.215124391099708" FRAME="11" MEDIAN_INTENSITY_CH1="1024.7015380859375" VISIBILITY="1" RADIUS="0.25" POSITION_X="2.7097790519203007" POSITION_Y="5.196026878499186" MEAN_INTENSITY_CH1="1088.6580062984497" POSITION_Z="0.0" MAX_INTENSITY_CH1="2223.748291015625" />
        <Spot ID="17446" name="ID17446" STD_INTENSITY_CH1="385.6803976041129" QUALITY="63.81544876098633" POSITION_T="9.57" MIN_INTENSITY_CH1="200.67117309570312" TOTAL_INTENSITY_CH1="113060.84126281738" CONTRAST_CH1="0.30511292823867325" SNR_CH1="1.0625208230368224" FRAME="11" MEDIAN_INTENSITY_CH1="837.4177856445312" VISIBILITY="1" RADIUS="0.25" POSITION_X="4.517977420639248" POSITION_Y="5.315649068758461" MEAN_INTENSITY_CH1="876.4406299443208" POSITION_Z="0.0" MAX_INTENSITY_CH1="1771.8052978515625" />
        <Spot ID="17447" name="ID17447" STD_INTENSITY_CH1="640.4317199820362" QUALITY="89.82048797607422" POSITION_T="9.57" MIN_INTENSITY_CH1="15.969152450561523" TOTAL_INTENSITY_CH1="103330.66126441956" CONTRAST_CH1="0.3690799062659083" SNR_CH1="0.674354508278514" FRAME="11" MEDIAN_INTENSITY_CH1="649.3380737304688" VISIBILITY="1" RADIUS="0.25" POSITION_X="2.19429314297269" POSITION_Y="5.3787507459603265" MEAN_INTENSITY_CH1="801.0128780187563" POSITION_Z="0.0" MAX_INTENSITY_CH1="2845.977783203125" />
        <Spot ID="17448" name="ID17448" STD_INTENSITY_CH1="498.1973914613345" QUALITY="63.06398391723633" POSITION_T="9.57" MIN_INTENSITY_CH1="93.85722351074219" TOTAL_INTENSITY_CH1="109268.95867156982" CONTRAST_CH1="0.20009920815899043" SNR_CH1="0.5669749367438403" FRAME="11" MEDIAN_INTENSITY_CH1="717.8114624023438" VISIBILITY="1" RADIUS="0.25" POSITION_X="5.196736110187314" POSITION_Y="5.5411107564477335" MEAN_INTENSITY_CH1="847.0461912524794" POSITION_Z="0.0" MAX_INTENSITY_CH1="2362.81396484375" />
        <Spot ID="17449" name="ID17449" STD_INTENSITY_CH1="584.3458054858828" QUALITY="59.76346206665039" POSITION_T="9.57" MIN_INTENSITY_CH1="26.4245662689209" TOTAL_INTENSITY_CH1="95609.76284599304" CONTRAST_CH1="0.12648155164680844" SNR_CH1="0.28482341970531033" FRAME="11" MEDIAN_INTENSITY_CH1="607.3329467773438" VISIBILITY="1" RADIUS="0.25" POSITION_X="2.640465901769728" POSITION_Y="5.749055582641243" MEAN_INTENSITY_CH1="741.1609522945195" POSITION_Z="0.0" MAX_INTENSITY_CH1="2590.890869140625" />
        <Spot ID="17450" name="ID17450" STD_INTENSITY_CH1="554.4610031313738" QUALITY="94.86563110351562" POSITION_T="9.57" MIN_INTENSITY_CH1="105.72197723388672" TOTAL_INTENSITY_CH1="129165.62688446045" CONTRAST_CH1="0.39338059035823014" SNR_CH1="1.0196694465550933" FRAME="11" MEDIAN_INTENSITY_CH1="908.3945922851562" VISIBILITY="1" RADIUS="0.25" POSITION_X="6.3686982638971665" POSITION_Y="5.756124151389578" MEAN_INTENSITY_CH1="1001.2839293369029" POSITION_Z="0.0" MAX_INTENSITY_CH1="2260.579833984375" />
        <Spot ID="17451" name="ID17451" STD_INTENSITY_CH1="831.9645805108711" QUALITY="167.86444091796875" POSITION_T="9.57" MIN_INTENSITY_CH1="97.35489654541016" TOTAL_INTENSITY_CH1="200527.56066131592" CONTRAST_CH1="0.5248198663673547" SNR_CH1="1.2861784941308139" FRAME="11" MEDIAN_INTENSITY_CH1="1503.042724609375" VISIBILITY="1" RADIUS="0.25" POSITION_X="4.039015168764766" POSITION_Y="5.7945124960293635" MEAN_INTENSITY_CH1="1554.4772144288058" POSITION_Z="0.0" MAX_INTENSITY_CH1="3359.758544921875" />
        <Spot ID="17452" name="ID17452" STD_INTENSITY_CH1="552.9719770331777" QUALITY="68.74295806884766" POSITION_T="9.57" MIN_INTENSITY_CH1="199.2024383544922" TOTAL_INTENSITY_CH1="140612.85508728027" CONTRAST_CH1="0.20610268643637594" SNR_CH1="0.6736922580738552" FRAME="11" MEDIAN_INTENSITY_CH1="991.39794921875" VISIBILITY="1" RADIUS="0.25" POSITION_X="5.28216662913288" POSITION_Y="5.889318028050768" MEAN_INTENSITY_CH1="1090.0221324595373" POSITION_Z="0.0" MAX_INTENSITY_CH1="2247.9267578125" />
        <Spot ID="17453" name="ID17453" STD_INTENSITY_CH1="540.0788248620163" QUALITY="84.0653076171875" POSITION_T="9.57" MIN_INTENSITY_CH1="146.991943359375" TOTAL_INTENSITY_CH1="120157.10238647461" CONTRAST_CH1="0.3653601194767304" SNR_CH1="0.923010218735009" FRAME="11" MEDIAN_INTENSITY_CH1="888.9751586914062" VISIBILITY="1" RADIUS="0.25" POSITION_X="3.1024973005591447" POSITION_Y="6.045607453639901" MEAN_INTENSITY_CH1="931.4504060967026" POSITION_Z="0.0" MAX_INTENSITY_CH1="2219.890625" />
        <Spot ID="17454" name="ID17454" STD_INTENSITY_CH1="266.9597408269956" QUALITY="55.89238357543945" POSITION_T="9.57" MIN_INTENSITY_CH1="272.3130187988281" TOTAL_INTENSITY_CH1="103886.62713623047" CONTRAST_CH1="0.3135613685118541" SNR_CH1="1.4402117289165381" FRAME="11" MEDIAN_INTENSITY_CH1="797.323486328125" VISIBILITY="1" RADIUS="0.25" POSITION_X="7.427668485178042" POSITION_Y="6.04455125053154" MEAN_INTENSITY_CH1="805.3226909785308" POSITION_Z="0.0" MAX_INTENSITY_CH1="1489.3280029296875" />
        <Spot ID="17455" name="ID17455" STD_INTENSITY_CH1="1072.0775994455146" QUALITY="214.08946228027344" POSITION_T="9.57" MIN_INTENSITY_CH1="532.7434692382812" TOTAL_INTENSITY_CH1="256857.1157836914" CONTRAST_CH1="0.5025735323068523" SNR_CH1="1.242423175127812" FRAME="11" MEDIAN_INTENSITY_CH1="1781.6492919921875" VISIBILITY="1" RADIUS="0.25" POSITION_X="5.592106360636145" POSITION_Y="6.382261293002505" MEAN_INTENSITY_CH1="1991.1404324317168" POSITION_Z="0.0" MAX_INTENSITY_CH1="4275.31201171875" />
        <Spot ID="17456" name="ID17456" STD_INTENSITY_CH1="429.78083606653587" QUALITY="84.85902404785156" POSITION_T="9.57" MIN_INTENSITY_CH1="127.22377014160156" TOTAL_INTENSITY_CH1="108517.55381774902" CONTRAST_CH1="0.48309962736507195" SNR_CH1="1.2751451138905674" FRAME="11" MEDIAN_INTENSITY_CH1="801.9244384765625" VISIBILITY="1" RADIUS="0.25" POSITION_X="8.363173923466109" POSITION_Y="6.4938470556318295" MEAN_INTENSITY_CH1="841.221347424411" POSITION_Z="0.0" MAX_INTENSITY_CH1="1859.36181640625" />
        <Spot ID="17457" name="ID17457" STD_INTENSITY_CH1="353.42990515377403" QUALITY="64.42652893066406" POSITION_T="9.57" MIN_INTENSITY_CH1="165.06893920898438" TOTAL_INTENSITY_CH1="95716.24223327637" CONTRAST_CH1="0.3637912393944184" SNR_CH1="1.120023078109919" FRAME="11" MEDIAN_INTENSITY_CH1="686.7205810546875" VISIBILITY="1" RADIUS="0.25" POSITION_X="2.7266335592745157" POSITION_Y="6.54345483275695" MEAN_INTENSITY_CH1="741.9863739013668" POSITION_Z="0.0" MAX_INTENSITY_CH1="1671.3211669921875" />
        <Spot ID="17458" name="ID17458" STD_INTENSITY_CH1="313.9493514275469" QUALITY="60.54465103149414" POSITION_T="9.57" MIN_INTENSITY_CH1="129.7998809814453" TOTAL_INTENSITY_CH1="85992.14451599121" CONTRAST_CH1="0.3929988093804422" SNR_CH1="1.198063850614645" FRAME="11" MEDIAN_INTENSITY_CH1="628.891845703125" VISIBILITY="1" RADIUS="0.25" POSITION_X="4.723368279408157" POSITION_Y="6.646770633315261" MEAN_INTENSITY_CH1="666.6057714417925" POSITION_Z="0.0" MAX_INTENSITY_CH1="1297.5850830078125" />
        <Spot ID="17459" name="ID17459" STD_INTENSITY_CH1="579.3122332212558" QUALITY="84.73179626464844" POSITION_T="9.57" MIN_INTENSITY_CH1="23.612829208374023" TOTAL_INTENSITY_CH1="109716.86680793762" CONTRAST_CH1="0.328452367818324" SNR_CH1="0.7259845737895202" FRAME="11" MEDIAN_INTENSITY_CH1="674.6309814453125" VISIBILITY="1" RADIUS="0.25" POSITION_X="4.08865798687655" POSITION_Y="6.6947597317309615" MEAN_INTENSITY_CH1="850.5183473483535" POSITION_Z="0.0" MAX_INTENSITY_CH1="2404.29248046875" />
        <Spot ID="17460" name="ID17460" STD_INTENSITY_CH1="503.423114459967" QUALITY="77.847412109375" POSITION_T="9.57" MIN_INTENSITY_CH1="106.32279968261719" TOTAL_INTENSITY_CH1="114135.68125152588" CONTRAST_CH1="0.2785438292616634" SNR_CH1="0.7657843557139403" FRAME="11" MEDIAN_INTENSITY_CH1="755.9891967773438" VISIBILITY="1" RADIUS="0.25" POSITION_X="3.613319060191793" POSITION_Y="6.861571734896947" MEAN_INTENSITY_CH1="884.7727228800453" POSITION_Z="0.0" MAX_INTENSITY_CH1="2215.785888671875" />
        <Spot ID="17461" name="ID17461" STD_INTENSITY_CH1="350.3254336962406" QUALITY="61.44384765625" POSITION_T="9.57" MIN_INTENSITY_CH1="197.2320556640625" TOTAL_INTENSITY_CH1="108508.48323059082" CONTRAST_CH1="0.27905118433662096" SNR_CH1="1.04767904069846" FRAME="11" MEDIAN_INTENSITY_CH1="865.5177001953125" VISIBILITY="1" RADIUS="0.25" POSITION_X="6.394368590514369" POSITION_Y="7.120177290648977" MEAN_INTENSITY_CH1="841.1510327952776" POSITION_Z="0.0" MAX_INTENSITY_CH1="1666.5606689453125" />
        <Spot ID="17462" name="ID17462" STD_INTENSITY_CH1="755.6265114657664" QUALITY="136.16116333007812" POSITION_T="9.57" MIN_INTENSITY_CH1="315.5841979980469" TOTAL_INTENSITY_CH1="187322.30215454102" CONTRAST_CH1="0.3771716199556054" SNR_CH1="1.0526246298711022" FRAME="11" MEDIAN_INTENSITY_CH1="1295.0572509765625" VISIBILITY="1" RADIUS="0.25" POSITION_X="7.773960782669121" POSITION_Y="7.117780576237649" MEAN_INTENSITY_CH1="1452.1108694150469" POSITION_Z="0.0" MAX_INTENSITY_CH1="3362.9443359375" />
        <Spot ID="17463" name="ID17463" STD_INTENSITY_CH1="345.72145587706876" QUALITY="52.45111846923828" POSITION_T="9.57" MIN_INTENSITY_CH1="201.22569274902344" TOTAL_INTENSITY_CH1="89167.01222229004" CONTRAST_CH1="0.2563810851849462" SNR_CH1="0.8159860963308881" FRAME="11" MEDIAN_INTENSITY_CH1="614.361572265625" VISIBILITY="1" RADIUS="0.25" POSITION_X="4.356244118933987" POSITION_Y="7.356235212425656" MEAN_INTENSITY_CH1="691.2171490100005" POSITION_Z="0.0" MAX_INTENSITY_CH1="1579.8436279296875" />
        <Spot ID="17464" name="ID17464" STD_INTENSITY_CH1="542.2605219429832" QUALITY="75.53467559814453" POSITION_T="9.57" MIN_INTENSITY_CH1="296.0044860839844" TOTAL_INTENSITY_CH1="143032.99822998047" CONTRAST_CH1="0.2403878922048132" SNR_CH1="0.7925444171988175" FRAME="11" MEDIAN_INTENSITY_CH1="972.976318359375" VISIBILITY="1" RADIUS="0.25" POSITION_X="6.796464989180854" POSITION_Y="7.611461123180714" MEAN_INTENSITY_CH1="1108.7829320153526" POSITION_Z="0.0" MAX_INTENSITY_CH1="2421.29296875" />
        <Spot ID="17465" name="ID17465" STD_INTENSITY_CH1="501.33597064067635" QUALITY="73.26646423339844" POSITION_T="9.57" MIN_INTENSITY_CH1="16.658493041992188" TOTAL_INTENSITY_CH1="91968.10759735107" CONTRAST_CH1="0.3755777006408931" SNR_CH1="0.776539123680137" FRAME="11" MEDIAN_INTENSITY_CH1="633.0360717773438" VISIBILITY="1" RADIUS="0.25" POSITION_X="3.526380333367289" POSITION_Y="7.666579851344762" MEAN_INTENSITY_CH1="712.9310666461324" POSITION_Z="0.0" MAX_INTENSITY_CH1="2033.8275146484375" />
        <Spot ID="17466" name="ID17466" STD_INTENSITY_CH1="329.191161295532" QUALITY="53.408756256103516" POSITION_T="9.57" MIN_INTENSITY_CH1="145.03964233398438" TOTAL_INTENSITY_CH1="98228.64022827148" CONTRAST_CH1="0.3087446697058748" SNR_CH1="1.0913769926421335" FRAME="11" MEDIAN_INTENSITY_CH1="783.9016723632812" VISIBILITY="1" RADIUS="0.25" POSITION_X="5.619605715618122" POSITION_Y="7.930599511073692" MEAN_INTENSITY_CH1="761.4623273509417" POSITION_Z="0.0" MAX_INTENSITY_CH1="1626.2847900390625" />
        <Spot ID="17467" name="ID17467" STD_INTENSITY_CH1="602.5005160880067" QUALITY="84.2103271484375" POSITION_T="9.57" MIN_INTENSITY_CH1="178.0151824951172" TOTAL_INTENSITY_CH1="137095.90287780762" CONTRAST_CH1="0.3364091213822225" SNR_CH1="0.8880464238882549" FRAME="11" MEDIAN_INTENSITY_CH1="898.5494995117188" VISIBILITY="1" RADIUS="0.25" POSITION_X="4.627122973959316" POSITION_Y="8.22352693368342" MEAN_INTENSITY_CH1="1062.7589370372682" POSITION_Z="0.0" MAX_INTENSITY_CH1="2809.9580078125" />
        <Spot ID="17468" name="ID17468" STD_INTENSITY_CH1="722.771682076833" QUALITY="121.9798583984375" POSITION_T="9.57" MIN_INTENSITY_CH1="170.03282165527344" TOTAL_INTENSITY_CH1="162783.18002319336" CONTRAST_CH1="0.32678787614588817" SNR_CH1="0.8600290605006581" FRAME="11" MEDIAN_INTENSITY_CH1="1092.9554443359375" VISIBILITY="1" RADIUS="0.25" POSITION_X="6.745441040662047" POSITION_Y="8.195559313539384" MEAN_INTENSITY_CH1="1261.8851164588634" POSITION_Z="0.0" MAX_INTENSITY_CH1="3073.34521484375" />
        <Spot ID="17469" name="ID17469" STD_INTENSITY_CH1="534.8854664379581" QUALITY="64.5569076538086" POSITION_T="9.57" MIN_INTENSITY_CH1="80.36885833740234" TOTAL_INTENSITY_CH1="131497.33180999756" CONTRAST_CH1="0.22348787556853197" SNR_CH1="0.6962267823463071" FRAME="11" MEDIAN_INTENSITY_CH1="1000.58740234375" VISIBILITY="1" RADIUS="0.25" POSITION_X="6.164648096034837" POSITION_Y="8.676306783097814" MEAN_INTENSITY_CH1="1019.3591613178103" POSITION_Z="0.0" MAX_INTENSITY_CH1="2031.1328125" />
        <Spot ID="17470" name="ID17470" STD_INTENSITY_CH1="1103.7049392788988" QUALITY="176.35845947265625" POSITION_T="9.57" MIN_INTENSITY_CH1="138.33982849121094" TOTAL_INTENSITY_CH1="249056.33782958984" CONTRAST_CH1="0.4008928810706773" SNR_CH1="1.0011711192676938" FRAME="11" MEDIAN_INTENSITY_CH1="1721.318359375" VISIBILITY="1" RADIUS="0.25" POSITION_X="4.905978619447207" POSITION_Y="8.7347043958175" MEAN_INTENSITY_CH1="1930.6692855006959" POSITION_Z="0.0" MAX_INTENSITY_CH1="4377.486328125" />
        <Spot ID="17471" name="ID17471" STD_INTENSITY_CH1="510.36447015248046" QUALITY="78.27267456054688" POSITION_T="9.57" MIN_INTENSITY_CH1="164.38778686523438" TOTAL_INTENSITY_CH1="159632.0899810791" CONTRAST_CH1="0.30856650887651327" SNR_CH1="1.1434917573821128" FRAME="11" MEDIAN_INTENSITY_CH1="1232.4908447265625" VISIBILITY="1" RADIUS="0.25" POSITION_X="6.467886481420631" POSITION_Y="9.276146306327794" MEAN_INTENSITY_CH1="1237.45806186883" POSITION_Z="0.0" MAX_INTENSITY_CH1="2709.795166015625" />
      </SpotsInFrame>
      <SpotsInFrame frame="12">
        <Spot ID="17734" name="ID17734" STD_INTENSITY_CH1="380.67333294130515" QUALITY="78.32398986816406" POSITION_T="10.44" MIN_INTENSITY_CH1="158.76535034179688" TOTAL_INTENSITY_CH1="132443.12579345703" CONTRAST_CH1="0.42096358344802104" SNR_CH1="1.5980075709893955" FRAME="12" MEDIAN_INTENSITY_CH1="1074.5216064453125" VISIBILITY="1" RADIUS="0.25" POSITION_X="5.943838246201963" POSITION_Y="1.571754963423241" MEAN_INTENSITY_CH1="1026.690897623698" POSITION_Z="0.0" MAX_INTENSITY_CH1="1898.22900390625" />
        <Spot ID="17735" name="ID17735" STD_INTENSITY_CH1="395.6583771829554" QUALITY="50.88059997558594" POSITION_T="10.44" MIN_INTENSITY_CH1="64.92816162109375" TOTAL_INTENSITY_CH1="72591.70764160156" CONTRAST_CH1="0.29552541468963484" SNR_CH1="0.6488672147470921" FRAME="12" MEDIAN_INTENSITY_CH1="446.16741943359375" VISIBILITY="1" RADIUS="0.25" POSITION_X="6.276146776424585" POSITION_Y="2.026767381069738" MEAN_INTENSITY_CH1="562.7264158263685" POSITION_Z="0.0" MAX_INTENSITY_CH1="1805.98095703125" />
        <Spot ID="17736" name="ID17736" STD_INTENSITY_CH1="368.5412079725262" QUALITY="61.52924346923828" POSITION_T="10.44" MIN_INTENSITY_CH1="67.89974212646484" TOTAL_INTENSITY_CH1="68520.11933898926" CONTRAST_CH1="0.4572835289744507" SNR_CH1="0.9045109805165554" FRAME="12" MEDIAN_INTENSITY_CH1="386.4161682128906" VISIBILITY="1" RADIUS="0.25" POSITION_X="7.2686369857327735" POSITION_Y="2.451151442591438" MEAN_INTENSITY_CH1="531.1637158061181" POSITION_Z="0.0" MAX_INTENSITY_CH1="1483.267333984375" />
        <Spot ID="17737" name="ID17737" STD_INTENSITY_CH1="568.3069094354095" QUALITY="80.1629638671875" POSITION_T="10.44" MIN_INTENSITY_CH1="102.19586181640625" TOTAL_INTENSITY_CH1="118397.34289550781" CONTRAST_CH1="0.2931131500296058" SNR_CH1="0.7321466502043642" FRAME="12" MEDIAN_INTENSITY_CH1="780.9149169921875" VISIBILITY="1" RADIUS="0.25" POSITION_X="6.954838331155601" POSITION_Y="2.9874168631162212" MEAN_INTENSITY_CH1="917.8088596550994" POSITION_Z="0.0" MAX_INTENSITY_CH1="2251.886962890625" />
        <Spot ID="17738" name="ID17738" STD_INTENSITY_CH1="694.8333372308534" QUALITY="125.23627471923828" POSITION_T="10.44" MIN_INTENSITY_CH1="77.05728912353516" TOTAL_INTENSITY_CH1="160686.38535308838" CONTRAST_CH1="0.43961720715798996" SNR_CH1="1.0948796240374794" FRAME="12" MEDIAN_INTENSITY_CH1="1165.2703857421875" VISIBILITY="1" RADIUS="0.25" POSITION_X="6.277567603725947" POSITION_Y="3.0115248162616997" MEAN_INTENSITY_CH1="1245.6308942099874" POSITION_Z="0.0" MAX_INTENSITY_CH1="2746.401611328125" />
        <Spot ID="17739" name="ID17739" STD_INTENSITY_CH1="322.28907353826486" QUALITY="58.134521484375" POSITION_T="10.44" MIN_INTENSITY_CH1="195.0181121826172" TOTAL_INTENSITY_CH1="86630.37878417969" CONTRAST_CH1="0.36539917886493084" SNR_CH1="1.11525157795173" FRAME="12" MEDIAN_INTENSITY_CH1="556.2020874023438" VISIBILITY="1" RADIUS="0.25" POSITION_X="6.079117045348912" POSITION_Y="3.9481253848987734" MEAN_INTENSITY_CH1="671.5533239083695" POSITION_Z="0.0" MAX_INTENSITY_CH1="1609.8026123046875" />
        <Spot ID="17740" name="ID17740" STD_INTENSITY_CH1="1030.6118220503702" QUALITY="180.30465698242188" POSITION_T="10.44" MIN_INTENSITY_CH1="111.60980224609375" TOTAL_INTENSITY_CH1="222008.01166534424" CONTRAST_CH1="0.452312466886172" SNR_CH1="1.040141215138347" FRAME="12" MEDIAN_INTENSITY_CH1="1604.5638427734375" VISIBILITY="1" RADIUS="0.25" POSITION_X="8.459765457675779" POSITION_Y="3.9693331059540378" MEAN_INTENSITY_CH1="1720.992338491041" POSITION_Z="0.0" MAX_INTENSITY_CH1="4882.07568359375" />
        <Spot ID="17741" name="ID17741" STD_INTENSITY_CH1="714.2486237710435" QUALITY="187.7294158935547" POSITION_T="10.44" MIN_INTENSITY_CH1="458.8606262207031" TOTAL_INTENSITY_CH1="228284.4158630371" CONTRAST_CH1="0.6303521475789586" SNR_CH1="1.9158828719724217" FRAME="12" MEDIAN_INTENSITY_CH1="1676.8966064453125" VISIBILITY="1" RADIUS="0.25" POSITION_X="7.264697325043555" POSITION_Y="4.10790671635491" MEAN_INTENSITY_CH1="1769.646634597187" POSITION_Z="0.0" MAX_INTENSITY_CH1="3372.138671875" />
        <Spot ID="17742" name="ID17742" STD_INTENSITY_CH1="864.2698091924243" QUALITY="121.32462310791016" POSITION_T="10.44" MIN_INTENSITY_CH1="202.99729919433594" TOTAL_INTENSITY_CH1="174089.08555603027" CONTRAST_CH1="0.24985610286270346" SNR_CH1="0.6242987043721634" FRAME="12" MEDIAN_INTENSITY_CH1="1076.08837890625" VISIBILITY="1" RADIUS="0.25" POSITION_X="8.511312522268708" POSITION_Y="4.453759489299691" MEAN_INTENSITY_CH1="1349.5277950079862" POSITION_Z="0.0" MAX_INTENSITY_CH1="3771.28466796875" />
        <Spot ID="17743" name="ID17743" STD_INTENSITY_CH1="401.343758951985" QUALITY="67.9292221069336" POSITION_T="10.44" MIN_INTENSITY_CH1="185.760498046875" TOTAL_INTENSITY_CH1="96007.01509094238" CONTRAST_CH1="0.3262123898854338" SNR_CH1="0.9122504997759932" FRAME="12" MEDIAN_INTENSITY_CH1="658.908935546875" VISIBILITY="1" RADIUS="0.25" POSITION_X="6.05908610594064" POSITION_Y="4.604047351546342" MEAN_INTENSITY_CH1="744.2404270615688" POSITION_Z="0.0" MAX_INTENSITY_CH1="1907.6124267578125" />
        <Spot ID="17744" name="ID17744" STD_INTENSITY_CH1="435.933365790917" QUALITY="67.0058822631836" POSITION_T="10.44" MIN_INTENSITY_CH1="99.56968688964844" TOTAL_INTENSITY_CH1="82821.59037017822" CONTRAST_CH1="0.3828469417458242" SNR_CH1="0.8154828069136092" FRAME="12" MEDIAN_INTENSITY_CH1="528.7064208984375" VISIBILITY="1" RADIUS="0.25" POSITION_X="3.850929215652287" POSITION_Y="5.083477798435731" MEAN_INTENSITY_CH1="642.0278323269628" POSITION_Z="0.0" MAX_INTENSITY_CH1="2152.608642578125" />
        <Spot ID="17745" name="ID17745" STD_INTENSITY_CH1="582.45958643157" QUALITY="76.30709838867188" POSITION_T="10.44" MIN_INTENSITY_CH1="54.623497009277344" TOTAL_INTENSITY_CH1="117275.96259307861" CONTRAST_CH1="0.22742640090799307" SNR_CH1="0.5784008364795845" FRAME="12" MEDIAN_INTENSITY_CH1="761.92822265625" VISIBILITY="1" RADIUS="0.25" POSITION_X="8.149825576863595" POSITION_Y="5.114883745682781" MEAN_INTENSITY_CH1="909.115989093633" POSITION_Z="0.0" MAX_INTENSITY_CH1="2191.685546875" />
        <Spot ID="17746" name="ID17746" STD_INTENSITY_CH1="603.5016643244375" QUALITY="98.95807647705078" POSITION_T="10.44" MIN_INTENSITY_CH1="115.08248138427734" TOTAL_INTENSITY_CH1="127664.68726348877" CONTRAST_CH1="0.42530782879442935" SNR_CH1="0.978649785705988" FRAME="12" MEDIAN_INTENSITY_CH1="900.0390625" VISIBILITY="1" RADIUS="0.25" POSITION_X="6.134978150237729" POSITION_Y="5.131756739825809" MEAN_INTENSITY_CH1="989.648738476657" POSITION_Z="0.0" MAX_INTENSITY_CH1="2313.38671875" />
        <Spot ID="17747" name="ID17747" STD_INTENSITY_CH1="534.9142370089342" QUALITY="99.09353637695312" POSITION_T="10.44" MIN_INTENSITY_CH1="228.59408569335938" TOTAL_INTENSITY_CH1="164093.72952270508" CONTRAST_CH1="0.41617731070658465" SNR_CH1="1.39768363946117" FRAME="12" MEDIAN_INTENSITY_CH1="1259.203369140625" VISIBILITY="1" RADIUS="0.25" POSITION_X="8.620772233949745" POSITION_Y="5.131733477196141" MEAN_INTENSITY_CH1="1272.0444149046907" POSITION_Z="0.0" MAX_INTENSITY_CH1="2571.932861328125" />
        <Spot ID="17748" name="ID17748" STD_INTENSITY_CH1="503.0483873158746" QUALITY="87.24348449707031" POSITION_T="10.44" MIN_INTENSITY_CH1="190.55105590820312" TOTAL_INTENSITY_CH1="149222.4578552246" CONTRAST_CH1="0.3877586625123954" SNR_CH1="1.2850270659312442" FRAME="12" MEDIAN_INTENSITY_CH1="1093.0477294921875" VISIBILITY="1" RADIUS="0.25" POSITION_X="2.7292942662887394" POSITION_Y="5.193624561858668" MEAN_INTENSITY_CH1="1156.7632391877873" POSITION_Z="0.0" MAX_INTENSITY_CH1="2330.72119140625" />
        <Spot ID="17749" name="ID17749" STD_INTENSITY_CH1="407.4141573292546" QUALITY="74.58808135986328" POSITION_T="10.44" MIN_INTENSITY_CH1="127.60747528076172" TOTAL_INTENSITY_CH1="122745.84755706787" CONTRAST_CH1="0.35962089517734364" SNR_CH1="1.23548667404096" FRAME="12" MEDIAN_INTENSITY_CH1="936.8364868164062" VISIBILITY="1" RADIUS="0.25" POSITION_X="4.524517823276441" POSITION_Y="5.306871084122041" MEAN_INTENSITY_CH1="951.5181981168055" POSITION_Z="0.0" MAX_INTENSITY_CH1="1938.1297607421875" />
        <Spot ID="17750" name="ID17750" STD_INTENSITY_CH1="706.0766617860171" QUALITY="100.5755615234375" POSITION_T="10.44" MIN_INTENSITY_CH1="-8.062505722045898" TOTAL_INTENSITY_CH1="112042.6802444458" CONTRAST_CH1="0.3900484230158589" SNR_CH1="0.6903359889328698" FRAME="12" MEDIAN_INTENSITY_CH1="694.2105102539062" VISIBILITY="1" RADIUS="0.25" POSITION_X="2.2091759676246987" POSITION_Y="5.379798373689226" MEAN_INTENSITY_CH1="868.5479088716727" POSITION_Z="0.0" MAX_INTENSITY_CH1="3246.55322265625" />
        <Spot ID="17751" name="ID17751" STD_INTENSITY_CH1="553.2157561905927" QUALITY="66.67892456054688" POSITION_T="10.44" MIN_INTENSITY_CH1="31.43976402282715" TOTAL_INTENSITY_CH1="103464.95599555969" CONTRAST_CH1="0.20758976012302296" SNR_CH1="0.4984545070704252" FRAME="12" MEDIAN_INTENSITY_CH1="644.6854248046875" VISIBILITY="1" RADIUS="0.25" POSITION_X="5.193522426973071" POSITION_Y="5.5211237632247485" MEAN_INTENSITY_CH1="802.053922446199" POSITION_Z="0.0" MAX_INTENSITY_CH1="2328.232177734375" />
        <Spot ID="17752" name="ID17752" STD_INTENSITY_CH1="518.2752625757272" QUALITY="87.26517486572266" POSITION_T="10.44" MIN_INTENSITY_CH1="181.52755737304688" TOTAL_INTENSITY_CH1="126963.61193847656" CONTRAST_CH1="0.38790434416837366" SNR_CH1="1.0615102258966815" FRAME="12" MEDIAN_INTENSITY_CH1="880.3836669921875" VISIBILITY="1" RADIUS="0.25" POSITION_X="6.381085745741661" POSITION_Y="5.754280363934751" MEAN_INTENSITY_CH1="984.214046034702" POSITION_Z="0.0" MAX_INTENSITY_CH1="2077.816162109375" />
        <Spot ID="17753" name="ID17753" STD_INTENSITY_CH1="664.5494780765998" QUALITY="59.51897430419922" POSITION_T="10.44" MIN_INTENSITY_CH1="11.003832817077637" TOTAL_INTENSITY_CH1="92717.31498622894" CONTRAST_CH1="0.11582910651988866" SNR_CH1="0.2245400582213726" FRAME="12" MEDIAN_INTENSITY_CH1="490.6842041015625" VISIBILITY="1" RADIUS="0.25" POSITION_X="2.6312542460945703" POSITION_Y="5.758555660228938" MEAN_INTENSITY_CH1="718.7388758622399" POSITION_Z="0.0" MAX_INTENSITY_CH1="2938.630126953125" />
        <Spot ID="17754" name="ID17754" STD_INTENSITY_CH1="835.3865359943009" QUALITY="173.38082885742188" POSITION_T="10.44" MIN_INTENSITY_CH1="216.3668670654297" TOTAL_INTENSITY_CH1="204243.5951385498" CONTRAST_CH1="0.5689215443280523" SNR_CH1="1.3745242739943333" FRAME="12" MEDIAN_INTENSITY_CH1="1586.533447265625" VISIBILITY="1" RADIUS="0.25" POSITION_X="4.0300734148720405" POSITION_Y="5.806517574004378" MEAN_INTENSITY_CH1="1583.2836832445726" POSITION_Z="0.0" MAX_INTENSITY_CH1="3711.49853515625" />
        <Spot ID="17755" name="ID17755" STD_INTENSITY_CH1="709.2266518151393" QUALITY="76.23941802978516" POSITION_T="10.44" MIN_INTENSITY_CH1="79.55043029785156" TOTAL_INTENSITY_CH1="142903.77214050293" CONTRAST_CH1="0.14509666640022745" SNR_CH1="0.3958350207218427" FRAME="12" MEDIAN_INTENSITY_CH1="896.30419921875" VISIBILITY="1" RADIUS="0.25" POSITION_X="5.305301273635425" POSITION_Y="5.894508680872142" MEAN_INTENSITY_CH1="1107.7811793837438" POSITION_Z="0.0" MAX_INTENSITY_CH1="2996.501708984375" />
        <Spot ID="17756" name="ID17756" STD_INTENSITY_CH1="607.6493431114584" QUALITY="91.43279266357422" POSITION_T="10.44" MIN_INTENSITY_CH1="184.4806671142578" TOTAL_INTENSITY_CH1="128684.01564025879" CONTRAST_CH1="0.36305992952947436" SNR_CH1="0.8745310338433784" FRAME="12" MEDIAN_INTENSITY_CH1="838.6321411132812" VISIBILITY="1" RADIUS="0.25" POSITION_X="3.084414074846912" POSITION_Y="6.063268913976692" MEAN_INTENSITY_CH1="997.5505088392156" POSITION_Z="0.0" MAX_INTENSITY_CH1="2620.754150390625" />
        <Spot ID="17757" name="ID17757" STD_INTENSITY_CH1="1164.5355341331165" QUALITY="234.6261444091797" POSITION_T="10.44" MIN_INTENSITY_CH1="303.82684326171875" TOTAL_INTENSITY_CH1="274572.7727050781" CONTRAST_CH1="0.5335099570986005" SNR_CH1="1.271747635388077" FRAME="12" MEDIAN_INTENSITY_CH1="1817.68310546875" VISIBILITY="1" RADIUS="0.25" POSITION_X="5.613340903733524" POSITION_Y="6.375242562937507" MEAN_INTENSITY_CH1="2128.471106240915" POSITION_Z="0.0" MAX_INTENSITY_CH1="4856.052734375" />
        <Spot ID="17758" name="ID17758" STD_INTENSITY_CH1="380.45256724137414" QUALITY="65.38261413574219" POSITION_T="10.44" MIN_INTENSITY_CH1="153.93638610839844" TOTAL_INTENSITY_CH1="95731.0163269043" CONTRAST_CH1="0.34568448016024766" SNR_CH1="1.0021415622459435" FRAME="12" MEDIAN_INTENSITY_CH1="651.122802734375" VISIBILITY="1" RADIUS="0.25" POSITION_X="2.709068022486147" POSITION_Y="6.525545851210875" MEAN_INTENSITY_CH1="742.1009017589477" POSITION_Z="0.0" MAX_INTENSITY_CH1="1777.5469970703125" />
        <Spot ID="17759" name="ID17759" STD_INTENSITY_CH1="431.7177454828147" QUALITY="84.18769073486328" POSITION_T="10.44" MIN_INTENSITY_CH1="194.58090209960938" TOTAL_INTENSITY_CH1="109728.96340942383" CONTRAST_CH1="0.5236931002098163" SNR_CH1="1.3543814986965683" FRAME="12" MEDIAN_INTENSITY_CH1="841.9173583984375" VISIBILITY="1" RADIUS="0.25" POSITION_X="8.365206250294621" POSITION_Y="6.546295448286126" MEAN_INTENSITY_CH1="850.6121194528981" POSITION_Z="0.0" MAX_INTENSITY_CH1="1879.0413818359375" />
        <Spot ID="17760" name="ID17760" STD_INTENSITY_CH1="617.6681548808256" QUALITY="90.96185302734375" POSITION_T="10.44" MIN_INTENSITY_CH1="-37.627593994140625" TOTAL_INTENSITY_CH1="112636.49937820435" CONTRAST_CH1="0.3313751336065429" SNR_CH1="0.7036937496291477" FRAME="12" MEDIAN_INTENSITY_CH1="766.1128540039062" VISIBILITY="1" RADIUS="0.25" POSITION_X="4.10936225757991" POSITION_Y="6.693056927355731" MEAN_INTENSITY_CH1="873.1511579705763" POSITION_Z="0.0" MAX_INTENSITY_CH1="2537.02783203125" />
        <Spot ID="17761" name="ID17761" STD_INTENSITY_CH1="346.3365442896282" QUALITY="59.67637634277344" POSITION_T="10.44" MIN_INTENSITY_CH1="114.90855407714844" TOTAL_INTENSITY_CH1="85343.64640808105" CONTRAST_CH1="0.3675821903288568" SNR_CH1="1.026866972170805" FRAME="12" MEDIAN_INTENSITY_CH1="614.2646484375" VISIBILITY="1" RADIUS="0.25" POSITION_X="4.728053657855473" POSITION_Y="6.6717672283784895" MEAN_INTENSITY_CH1="661.5786543262094" POSITION_Z="0.0" MAX_INTENSITY_CH1="1677.6859130859375" />
        <Spot ID="17762" name="ID17762" STD_INTENSITY_CH1="487.2738981667256" QUALITY="83.23434448242188" POSITION_T="10.44" MIN_INTENSITY_CH1="146.12911987304688" TOTAL_INTENSITY_CH1="115207.86254882812" CONTRAST_CH1="0.32694962317204473" SNR_CH1="0.9031828078589003" FRAME="12" MEDIAN_INTENSITY_CH1="818.9247436523438" VISIBILITY="1" RADIUS="0.25" POSITION_X="3.6248130647692696" POSITION_Y="6.854034285069843" MEAN_INTENSITY_CH1="893.0842058048694" POSITION_Z="0.0" MAX_INTENSITY_CH1="2110.637939453125" />
        <Spot ID="17763" name="ID17763" STD_INTENSITY_CH1="385.636463011515" QUALITY="68.66072845458984" POSITION_T="10.44" MIN_INTENSITY_CH1="209.3211212158203" TOTAL_INTENSITY_CH1="117321.49716186523" CONTRAST_CH1="0.3052858604790937" SNR_CH1="1.103165947212134" FRAME="12" MEDIAN_INTENSITY_CH1="980.5757446289062" VISIBILITY="1" RADIUS="0.25" POSITION_X="6.402859607360134" POSITION_Y="7.140732524405278" MEAN_INTENSITY_CH1="909.468970247017" POSITION_Z="0.0" MAX_INTENSITY_CH1="1640.1517333984375" />
        <Spot ID="17764" name="ID17764" STD_INTENSITY_CH1="811.4768172184744" QUALITY="144.0683135986328" POSITION_T="10.44" MIN_INTENSITY_CH1="222.0751495361328" TOTAL_INTENSITY_CH1="190431.08421325684" CONTRAST_CH1="0.40501719247453355" SNR_CH1="1.0488027770856707" FRAME="12" MEDIAN_INTENSITY_CH1="1315.2890625" VISIBILITY="1" RADIUS="0.25" POSITION_X="7.798289667099478" POSITION_Y="7.138803373113846" MEAN_INTENSITY_CH1="1476.2099551415258" POSITION_Z="0.0" MAX_INTENSITY_CH1="3732.142333984375" />
        <Spot ID="17765" name="ID17765" STD_INTENSITY_CH1="449.0366674282329" QUALITY="63.04224395751953" POSITION_T="10.44" MIN_INTENSITY_CH1="117.66105651855469" TOTAL_INTENSITY_CH1="91529.0440826416" CONTRAST_CH1="0.26819190189552217" SNR_CH1="0.668310201377224" FRAME="12" MEDIAN_INTENSITY_CH1="593.795654296875" VISIBILITY="1" RADIUS="0.25" POSITION_X="4.393719924545142" POSITION_Y="7.342741913880114" MEAN_INTENSITY_CH1="709.5274735088499" POSITION_Z="0.0" MAX_INTENSITY_CH1="1896.9532470703125" />
        <Spot ID="17766" name="ID17766" STD_INTENSITY_CH1="453.6548273398204" QUALITY="64.68923950195312" POSITION_T="10.44" MIN_INTENSITY_CH1="53.605350494384766" TOTAL_INTENSITY_CH1="92084.79093170166" CONTRAST_CH1="0.32835150260294343" SNR_CH1="0.7779087417648736" FRAME="12" MEDIAN_INTENSITY_CH1="601.1712036132812" VISIBILITY="1" RADIUS="0.25" POSITION_X="3.5259574420075515" POSITION_Y="7.652302985714001" MEAN_INTENSITY_CH1="713.8355886178424" POSITION_Z="0.0" MAX_INTENSITY_CH1="1973.8079833984375" />
        <Spot ID="17767" name="ID17767" STD_INTENSITY_CH1="611.2075551713936" QUALITY="78.59434509277344" POSITION_T="10.44" MIN_INTENSITY_CH1="226.44329833984375" TOTAL_INTENSITY_CH1="143750.392868042" CONTRAST_CH1="0.23563135604935337" SNR_CH1="0.6953521049167889" FRAME="12" MEDIAN_INTENSITY_CH1="939.65283203125" VISIBILITY="1" RADIUS="0.25" POSITION_X="6.782652649785731" POSITION_Y="7.607552476152937" MEAN_INTENSITY_CH1="1114.3441307600153" POSITION_Z="0.0" MAX_INTENSITY_CH1="2600.186279296875" />
        <Spot ID="17768" name="ID17768" STD_INTENSITY_CH1="411.47845383523475" QUALITY="55.38018798828125" POSITION_T="10.44" MIN_INTENSITY_CH1="194.26451110839844" TOTAL_INTENSITY_CH1="108402.41622924805" CONTRAST_CH1="0.27084164331771565" SNR_CH1="0.870474696514536" FRAME="12" MEDIAN_INTENSITY_CH1="814.5751342773438" VISIBILITY="1" RADIUS="0.25" POSITION_X="5.680116850172196" POSITION_Y="8.017042744113516" MEAN_INTENSITY_CH1="840.328807978667" POSITION_Z="0.0" MAX_INTENSITY_CH1="1861.243408203125" />
        <Spot ID="17769" name="ID17769" STD_INTENSITY_CH1="922.8316676117696" QUALITY="139.08460998535156" POSITION_T="10.44" MIN_INTENSITY_CH1="132.04563903808594" TOTAL_INTENSITY_CH1="163215.98750305176" CONTRAST_CH1="0.37846251532103675" SNR_CH1="0.7528499116224883" FRAME="12" MEDIAN_INTENSITY_CH1="1041.9798583984375" VISIBILITY="1" RADIUS="0.25" POSITION_X="6.766525812327081" POSITION_Y="8.183092505499712" MEAN_INTENSITY_CH1="1265.2402132019515" POSITION_Z="0.0" MAX_INTENSITY_CH1="3979.07958984375" />
        <Spot ID="17770" name="ID17770" STD_INTENSITY_CH1="498.2617954875308" QUALITY="75.97862243652344" POSITION_T="10.44" MIN_INTENSITY_CH1="220.4910888671875" TOTAL_INTENSITY_CH1="132746.8495941162" CONTRAST_CH1="0.32039877633854424" SNR_CH1="1.002288287421748" FRAME="12" MEDIAN_INTENSITY_CH1="944.0446166992188" VISIBILITY="1" RADIUS="0.25" POSITION_X="4.613797294542595" POSITION_Y="8.217986954697071" MEAN_INTENSITY_CH1="1029.0453456908235" POSITION_Z="0.0" MAX_INTENSITY_CH1="2723.15234375" />
        <Spot ID="17771" name="ID17771" STD_INTENSITY_CH1="593.2520733567628" QUALITY="70.18002319335938" POSITION_T="10.44" MIN_INTENSITY_CH1="120.78662109375" TOTAL_INTENSITY_CH1="133405.7326812744" CONTRAST_CH1="0.25133296393813764" SNR_CH1="0.7002483280155668" FRAME="12" MEDIAN_INTENSITY_CH1="969.7494506835938" VISIBILITY="1" RADIUS="0.25" POSITION_X="6.197017730887829" POSITION_Y="8.666756779897568" MEAN_INTENSITY_CH1="1034.152966521507" POSITION_Z="0.0" MAX_INTENSITY_CH1="2421.4130859375" />
        <Spot ID="17772" name="ID17772" STD_INTENSITY_CH1="990.5637661235685" QUALITY="179.50315856933594" POSITION_T="10.44" MIN_INTENSITY_CH1="262.92694091796875" TOTAL_INTENSITY_CH1="251242.64697265625" CONTRAST_CH1="0.3956072501288785" SNR_CH1="1.114685195056936" FRAME="12" MEDIAN_INTENSITY_CH1="1831.4222412109375" VISIBILITY="1" RADIUS="0.25" POSITION_X="4.938217239829827" POSITION_Y="8.717840429935602" MEAN_INTENSITY_CH1="1947.6174183926846" POSITION_Z="0.0" MAX_INTENSITY_CH1="4259.28466796875" />
        <Spot ID="17773" name="ID17773" STD_INTENSITY_CH1="550.9876008980141" QUALITY="94.26303100585938" POSITION_T="10.44" MIN_INTENSITY_CH1="160.20602416992188" TOTAL_INTENSITY_CH1="176699.58058166504" CONTRAST_CH1="0.37093330927071727" SNR_CH1="1.3452824721101584" FRAME="12" MEDIAN_INTENSITY_CH1="1382.4534912109375" VISIBILITY="1" RADIUS="0.25" POSITION_X="6.451659093439526" POSITION_Y="9.301374673840497" MEAN_INTENSITY_CH1="1369.7641905555433" POSITION_Z="0.0" MAX_INTENSITY_CH1="2582.651611328125" />
        <Spot ID="17774" name="ID17774" STD_INTENSITY_CH1="1161.8848414104718" QUALITY="184.12838745117188" POSITION_T="10.44" MIN_INTENSITY_CH1="238.9041748046875" TOTAL_INTENSITY_CH1="204407.37368774414" CONTRAST_CH1="0.42725566173189927" SNR_CH1="0.8165068073990792" FRAME="12" MEDIAN_INTENSITY_CH1="1186.6202392578125" VISIBILITY="1" RADIUS="0.25" POSITION_X="5.261805299395113" POSITION_Y="9.499531877243536" MEAN_INTENSITY_CH1="1584.5532844011177" POSITION_Z="0.0" MAX_INTENSITY_CH1="4727.16650390625" />
        <Spot ID="17775" name="ID17775" STD_INTENSITY_CH1="576.5616504972364" QUALITY="82.04710388183594" POSITION_T="10.44" MIN_INTENSITY_CH1="229.1781005859375" TOTAL_INTENSITY_CH1="167255.95628356934" CONTRAST_CH1="0.17706436684957402" SNR_CH1="0.676561194027981" FRAME="12" MEDIAN_INTENSITY_CH1="1298.9866943359375" VISIBILITY="1" RADIUS="0.25" POSITION_X="5.81087950854163" POSITION_Y="9.545525280669178" MEAN_INTENSITY_CH1="1296.557800647825" POSITION_Z="0.0" MAX_INTENSITY_CH1="2538.859130859375" />
        <Spot ID="17776" name="ID17776" STD_INTENSITY_CH1="722.4283408929439" QUALITY="122.12358856201172" POSITION_T="10.44" MIN_INTENSITY_CH1="65.70474243164062" TOTAL_INTENSITY_CH1="132214.74058532715" CONTRAST_CH1="0.5361409703565274" SNR_CH1="0.9903148951134968" FRAME="12" MEDIAN_INTENSITY_CH1="875.7894287109375" VISIBILITY="1" RADIUS="0.25" POSITION_X="5.946255279999096" POSITION_Y="10.220948335790418" MEAN_INTENSITY_CH1="1024.9204696536983" POSITION_Z="0.0" MAX_INTENSITY_CH1="3163.786865234375" />
      </SpotsInFrame>
      <SpotsInFrame frame="13">
        <Spot ID="17990" name="ID17990" STD_INTENSITY_CH1="364.6892128714423" QUALITY="69.52362060546875" POSITION_T="11.31" MIN_INTENSITY_CH1="266.69024658203125" TOTAL_INTENSITY_CH1="121586.25393676758" CONTRAST_CH1="0.43827779695747493" SNR_CH1="1.575101480433777" FRAME="13" MEDIAN_INTENSITY_CH1="950.7384033203125" VISIBILITY="1" RADIUS="0.25" POSITION_X="5.958879268122277" POSITION_Y="1.5445672588956227" MEAN_INTENSITY_CH1="942.5291002850199" POSITION_Z="0.0" MAX_INTENSITY_CH1="1737.495361328125" />
        <Spot ID="17991" name="ID17991" STD_INTENSITY_CH1="314.4580902667838" QUALITY="50.39723587036133" POSITION_T="11.31" MIN_INTENSITY_CH1="102.43873596191406" TOTAL_INTENSITY_CH1="77937.88441467285" CONTRAST_CH1="0.2685187016784917" SNR_CH1="0.813399291836046" FRAME="13" MEDIAN_INTENSITY_CH1="547.1495361328125" VISIBILITY="1" RADIUS="0.25" POSITION_X="5.491615234928794" POSITION_Y="1.9509934843821308" MEAN_INTENSITY_CH1="604.1696466253708" POSITION_Z="0.0" MAX_INTENSITY_CH1="1330.87158203125" />
        <Spot ID="17992" name="ID17992" STD_INTENSITY_CH1="395.04924563612684" QUALITY="51.41394805908203" POSITION_T="11.31" MIN_INTENSITY_CH1="67.78974914550781" TOTAL_INTENSITY_CH1="74767.44338226318" CONTRAST_CH1="0.33678661866400894" SNR_CH1="0.7392550791465512" FRAME="13" MEDIAN_INTENSITY_CH1="453.1992492675781" VISIBILITY="1" RADIUS="0.25" POSITION_X="6.257313418216655" POSITION_Y="2.0423486656606356" MEAN_INTENSITY_CH1="579.5925843586292" POSITION_Z="0.0" MAX_INTENSITY_CH1="2007.111083984375" />
        <Spot ID="17993" name="ID17993" STD_INTENSITY_CH1="429.28802632530574" QUALITY="70.19047546386719" POSITION_T="11.31" MIN_INTENSITY_CH1="39.89286422729492" TOTAL_INTENSITY_CH1="73803.26379776001" CONTRAST_CH1="0.5305883246792847" SNR_CH1="0.9239880854888516" FRAME="13" MEDIAN_INTENSITY_CH1="434.8873596191406" VISIBILITY="1" RADIUS="0.25" POSITION_X="7.264372825105342" POSITION_Y="2.4540885764417553" MEAN_INTENSITY_CH1="572.1183240136434" POSITION_Z="0.0" MAX_INTENSITY_CH1="1955.878173828125" />
        <Spot ID="17994" name="ID17994" STD_INTENSITY_CH1="697.1508861164093" QUALITY="121.40109252929688" POSITION_T="11.31" MIN_INTENSITY_CH1="98.92438507080078" TOTAL_INTENSITY_CH1="154523.12740325928" CONTRAST_CH1="0.43479817476948956" SNR_CH1="1.0413671835423333" FRAME="13" MEDIAN_INTENSITY_CH1="1036.418701171875" VISIBILITY="1" RADIUS="0.25" POSITION_X="6.2863353649542315" POSITION_Y="3.0113630558161426" MEAN_INTENSITY_CH1="1197.8537008004594" POSITION_Z="0.0" MAX_INTENSITY_CH1="2862.373779296875" />
        <Spot ID="17995" name="ID17995" STD_INTENSITY_CH1="679.7323118973621" QUALITY="89.02548217773438" POSITION_T="11.31" MIN_INTENSITY_CH1="84.65298461914062" TOTAL_INTENSITY_CH1="120175.89191436768" CONTRAST_CH1="0.27746954026921467" SNR_CH1="0.595366624743023" FRAME="13" MEDIAN_INTENSITY_CH1="757.3985595703125" VISIBILITY="1" RADIUS="0.25" POSITION_X="6.943610883215827" POSITION_Y="3.0093131593177795" MEAN_INTENSITY_CH1="931.5960613516871" POSITION_Z="0.0" MAX_INTENSITY_CH1="2440.301025390625" />
        <Spot ID="17996" name="ID17996" STD_INTENSITY_CH1="455.0845920544848" QUALITY="53.78477096557617" POSITION_T="11.31" MIN_INTENSITY_CH1="-12.222078323364258" TOTAL_INTENSITY_CH1="63955.411066532135" CONTRAST_CH1="0.28326657220547813" SNR_CH1="0.48095439094627124" FRAME="13" MEDIAN_INTENSITY_CH1="342.4085693359375" VISIBILITY="1" RADIUS="0.25" POSITION_X="7.4780409068105165" POSITION_Y="3.1483707951982214" MEAN_INTENSITY_CH1="495.77838036071427" POSITION_Z="0.0" MAX_INTENSITY_CH1="1881.1551513671875" />
        <Spot ID="17997" name="ID17997" STD_INTENSITY_CH1="1149.5507346326626" QUALITY="192.14190673828125" POSITION_T="11.31" MIN_INTENSITY_CH1="193.96275329589844" TOTAL_INTENSITY_CH1="228961.6340789795" CONTRAST_CH1="0.4477926396682363" SNR_CH1="0.9550925213234339" FRAME="13" MEDIAN_INTENSITY_CH1="1522.3665771484375" VISIBILITY="1" RADIUS="0.25" POSITION_X="8.47076112284779" POSITION_Y="3.9538726229022534" MEAN_INTENSITY_CH1="1774.8963882091434" POSITION_Z="0.0" MAX_INTENSITY_CH1="5117.0390625" />
        <Spot ID="17998" name="ID17998" STD_INTENSITY_CH1="408.5200232781502" QUALITY="69.61853790283203" POSITION_T="11.31" MIN_INTENSITY_CH1="212.873046875" TOTAL_INTENSITY_CH1="94938.63986206055" CONTRAST_CH1="0.37393857267646474" SNR_CH1="0.9806248456568238" FRAME="13" MEDIAN_INTENSITY_CH1="599.90625" VISIBILITY="1" RADIUS="0.25" POSITION_X="6.025159681736352" POSITION_Y="3.951064779760741" MEAN_INTENSITY_CH1="735.958448543105" POSITION_Z="0.0" MAX_INTENSITY_CH1="1898.526611328125" />
        <Spot ID="17999" name="ID17999" STD_INTENSITY_CH1="640.9296081517253" QUALITY="174.97698974609375" POSITION_T="11.31" MIN_INTENSITY_CH1="636.6039428710938" TOTAL_INTENSITY_CH1="229383.85473632812" CONTRAST_CH1="0.5910677752864534" SNR_CH1="2.0613009343534747" FRAME="13" MEDIAN_INTENSITY_CH1="1738.318603515625" VISIBILITY="1" RADIUS="0.25" POSITION_X="7.272329104687654" POSITION_Y="4.100559616066053" MEAN_INTENSITY_CH1="1778.1694165606834" POSITION_Z="0.0" MAX_INTENSITY_CH1="3266.04541015625" />
        <Spot ID="18000" name="ID18000" STD_INTENSITY_CH1="846.0676425244936" QUALITY="119.57315826416016" POSITION_T="11.31" MIN_INTENSITY_CH1="312.6418762207031" TOTAL_INTENSITY_CH1="182760.69940185547" CONTRAST_CH1="0.24817501371831677" SNR_CH1="0.6658870682224087" FRAME="13" MEDIAN_INTENSITY_CH1="1186.9681396484375" VISIBILITY="1" RADIUS="0.25" POSITION_X="8.497662211454356" POSITION_Y="4.456033524469273" MEAN_INTENSITY_CH1="1416.7496077663216" POSITION_Z="0.0" MAX_INTENSITY_CH1="3787.46875" />
        <Spot ID="18001" name="ID18001" STD_INTENSITY_CH1="431.9138751177786" QUALITY="65.98056030273438" POSITION_T="11.31" MIN_INTENSITY_CH1="220.98678588867188" TOTAL_INTENSITY_CH1="97650.12596130371" CONTRAST_CH1="0.30779358199645546" SNR_CH1="0.8249664662467566" FRAME="13" MEDIAN_INTENSITY_CH1="628.3886108398438" VISIBILITY="1" RADIUS="0.25" POSITION_X="6.072258017647439" POSITION_Y="4.582236629767852" MEAN_INTENSITY_CH1="756.9777206302613" POSITION_Z="0.0" MAX_INTENSITY_CH1="2148.31103515625" />
        <Spot ID="18002" name="ID18002" STD_INTENSITY_CH1="510.74735524229715" QUALITY="75.88097381591797" POSITION_T="11.31" MIN_INTENSITY_CH1="100.80621337890625" TOTAL_INTENSITY_CH1="87075.02979278564" CONTRAST_CH1="0.3898684292597661" SNR_CH1="0.7414334388173698" FRAME="13" MEDIAN_INTENSITY_CH1="509.3936767578125" VISIBILITY="1" RADIUS="0.25" POSITION_X="3.8551573138923776" POSITION_Y="5.0921327395093385" MEAN_INTENSITY_CH1="675.0002309518267" POSITION_Z="0.0" MAX_INTENSITY_CH1="2337.91650390625" />
        <Spot ID="18003" name="ID18003" STD_INTENSITY_CH1="585.1167900528951" QUALITY="83.57564544677734" POSITION_T="11.31" MIN_INTENSITY_CH1="126.61009979248047" TOTAL_INTENSITY_CH1="132997.11978912354" CONTRAST_CH1="0.24127272587847703" SNR_CH1="0.6849848698890629" FRAME="13" MEDIAN_INTENSITY_CH1="914.66552734375" VISIBILITY="1" RADIUS="0.25" POSITION_X="8.158588098761365" POSITION_Y="5.113284077589157" MEAN_INTENSITY_CH1="1030.985424721888" POSITION_Z="0.0" MAX_INTENSITY_CH1="2281.668701171875" />
        <Spot ID="18004" name="ID18004" STD_INTENSITY_CH1="508.76062767199926" QUALITY="104.35604858398438" POSITION_T="11.31" MIN_INTENSITY_CH1="290.6329040527344" TOTAL_INTENSITY_CH1="172949.05444335938" CONTRAST_CH1="0.40331830746295655" SNR_CH1="1.514735235036268" FRAME="13" MEDIAN_INTENSITY_CH1="1305.627685546875" VISIBILITY="1" RADIUS="0.25" POSITION_X="8.615508471256785" POSITION_Y="5.1050140079926205" MEAN_INTENSITY_CH1="1340.6903445221656" POSITION_Z="0.0" MAX_INTENSITY_CH1="2766.114013671875" />
        <Spot ID="18005" name="ID18005" STD_INTENSITY_CH1="677.2793576420594" QUALITY="111.43882751464844" POSITION_T="11.31" MIN_INTENSITY_CH1="124.42555236816406" TOTAL_INTENSITY_CH1="143719.4186859131" CONTRAST_CH1="0.4707230318441164" SNR_CH1="1.0529856499962715" FRAME="13" MEDIAN_INTENSITY_CH1="1025.9969482421875" VISIBILITY="1" RADIUS="0.25" POSITION_X="6.120580974271965" POSITION_Y="5.129952999436753" MEAN_INTENSITY_CH1="1114.1040208210318" POSITION_Z="0.0" MAX_INTENSITY_CH1="2778.396240234375" />
        <Spot ID="18006" name="ID18006" STD_INTENSITY_CH1="492.15297074828123" QUALITY="93.3062515258789" POSITION_T="11.31" MIN_INTENSITY_CH1="257.28936767578125" TOTAL_INTENSITY_CH1="162346.64416503906" CONTRAST_CH1="0.373820915739156" SNR_CH1="1.391608149152028" FRAME="13" MEDIAN_INTENSITY_CH1="1237.2060546875" VISIBILITY="1" RADIUS="0.25" POSITION_X="2.724562467222652" POSITION_Y="5.18985894475116" MEAN_INTENSITY_CH1="1258.501117558443" POSITION_Z="0.0" MAX_INTENSITY_CH1="2434.357177734375" />
        <Spot ID="18007" name="ID18007" STD_INTENSITY_CH1="430.5463839628504" QUALITY="78.5177001953125" POSITION_T="11.31" MIN_INTENSITY_CH1="116.76846313476562" TOTAL_INTENSITY_CH1="122684.97380065918" CONTRAST_CH1="0.3498212483715256" SNR_CH1="1.1449371275441222" FRAME="13" MEDIAN_INTENSITY_CH1="938.3015747070312" VISIBILITY="1" RADIUS="0.25" POSITION_X="4.535183280445807" POSITION_Y="5.311761830229593" MEAN_INTENSITY_CH1="951.0463085322415" POSITION_Z="0.0" MAX_INTENSITY_CH1="1908.1514892578125" />
        <Spot ID="18008" name="ID18008" STD_INTENSITY_CH1="782.2133975859584" QUALITY="111.05057525634766" POSITION_T="11.31" MIN_INTENSITY_CH1="46.89765930175781" TOTAL_INTENSITY_CH1="124004.85968399048" CONTRAST_CH1="0.4116736374194786" SNR_CH1="0.7167579071343719" FRAME="13" MEDIAN_INTENSITY_CH1="788.4745483398438" VISIBILITY="1" RADIUS="0.25" POSITION_X="2.2347993791352057" POSITION_Y="5.368930319374485" MEAN_INTENSITY_CH1="961.2779820464375" POSITION_Z="0.0" MAX_INTENSITY_CH1="3071.256591796875" />
        <Spot ID="18009" name="ID18009" STD_INTENSITY_CH1="515.740418342354" QUALITY="65.59818267822266" POSITION_T="11.31" MIN_INTENSITY_CH1="53.59720993041992" TOTAL_INTENSITY_CH1="104739.0481338501" CONTRAST_CH1="0.19022083357287278" SNR_CH1="0.5032088523188025" FRAME="13" MEDIAN_INTENSITY_CH1="642.17333984375" VISIBILITY="1" RADIUS="0.25" POSITION_X="5.192163395286646" POSITION_Y="5.51769070461041" MEAN_INTENSITY_CH1="811.9306056887606" POSITION_Z="0.0" MAX_INTENSITY_CH1="2135.335693359375" />
        <Spot ID="18010" name="ID18010" STD_INTENSITY_CH1="628.6983354448049" QUALITY="57.51504898071289" POSITION_T="11.31" MIN_INTENSITY_CH1="14.57857894897461" TOTAL_INTENSITY_CH1="99702.4141330719" CONTRAST_CH1="0.09493066570212488" SNR_CH1="0.21316875866531795" FRAME="13" MEDIAN_INTENSITY_CH1="592.6316528320312" VISIBILITY="1" RADIUS="0.25" POSITION_X="2.632329550001069" POSITION_Y="5.757845194582901" MEAN_INTENSITY_CH1="772.8869312641233" POSITION_Z="0.0" MAX_INTENSITY_CH1="2610.11279296875" />
        <Spot ID="18011" name="ID18011" STD_INTENSITY_CH1="520.6387686668896" QUALITY="83.54251861572266" POSITION_T="11.31" MIN_INTENSITY_CH1="206.560546875" TOTAL_INTENSITY_CH1="129127.47016906738" CONTRAST_CH1="0.36471999289328194" SNR_CH1="1.027633942711362" FRAME="13" MEDIAN_INTENSITY_CH1="964.0084228515625" VISIBILITY="1" RADIUS="0.25" POSITION_X="6.343098955593505" POSITION_Y="5.771749319256219" MEAN_INTENSITY_CH1="1000.9881408454831" POSITION_Z="0.0" MAX_INTENSITY_CH1="2324.65771484375" />
        <Spot ID="18012" name="ID18012" STD_INTENSITY_CH1="859.8012058563609" QUALITY="188.9549560546875" POSITION_T="11.31" MIN_INTENSITY_CH1="195.19395446777344" TOTAL_INTENSITY_CH1="222147.87202453613" CONTRAST_CH1="0.577443853311186" SNR_CH1="1.4663587856534739" FRAME="13" MEDIAN_INTENSITY_CH1="1699.8359375" VISIBILITY="1" RADIUS="0.25" POSITION_X="4.033339018605922" POSITION_Y="5.810679386363427" MEAN_INTENSITY_CH1="1722.0765273219854" POSITION_Z="0.0" MAX_INTENSITY_CH1="3480.140625" />
        <Spot ID="18013" name="ID18013" STD_INTENSITY_CH1="772.2431922901106" QUALITY="90.19906616210938" POSITION_T="11.31" MIN_INTENSITY_CH1="184.60841369628906" TOTAL_INTENSITY_CH1="155838.0408782959" CONTRAST_CH1="0.17968072941752294" SNR_CH1="0.4765370736848829" FRAME="13" MEDIAN_INTENSITY_CH1="1029.43798828125" VISIBILITY="1" RADIUS="0.25" POSITION_X="5.30323660725504" POSITION_Y="5.901858151397106" MEAN_INTENSITY_CH1="1208.0468285139216" POSITION_Z="0.0" MAX_INTENSITY_CH1="3219.2119140625" />
        <Spot ID="18014" name="ID18014" STD_INTENSITY_CH1="632.8888621228563" QUALITY="91.44192504882812" POSITION_T="11.31" MIN_INTENSITY_CH1="126.3049545288086" TOTAL_INTENSITY_CH1="132698.74463653564" CONTRAST_CH1="0.36845641550224295" SNR_CH1="0.8752554017043339" FRAME="13" MEDIAN_INTENSITY_CH1="820.070068359375" VISIBILITY="1" RADIUS="0.25" POSITION_X="3.0594662049622112" POSITION_Y="6.07811580496777" MEAN_INTENSITY_CH1="1028.672439042912" POSITION_Z="0.0" MAX_INTENSITY_CH1="2847.5966796875" />
        <Spot ID="18015" name="ID18015" STD_INTENSITY_CH1="1148.7259341788154" QUALITY="231.71221923828125" POSITION_T="11.31" MIN_INTENSITY_CH1="348.9886169433594" TOTAL_INTENSITY_CH1="278971.4333190918" CONTRAST_CH1="0.5054763804903794" SNR_CH1="1.264184653499813" FRAME="13" MEDIAN_INTENSITY_CH1="1890.9525146484375" VISIBILITY="1" RADIUS="0.25" POSITION_X="5.621497512887324" POSITION_Y="6.369601010300892" MEAN_INTENSITY_CH1="2162.5692505355955" POSITION_Z="0.0" MAX_INTENSITY_CH1="4799.1552734375" />
        <Spot ID="18016" name="ID18016" STD_INTENSITY_CH1="388.9159186971141" QUALITY="63.76932144165039" POSITION_T="11.31" MIN_INTENSITY_CH1="65.10958862304688" TOTAL_INTENSITY_CH1="91209.63503265381" CONTRAST_CH1="0.3460382208449887" SNR_CH1="0.93474244192109" FRAME="13" MEDIAN_INTENSITY_CH1="628.6447143554688" VISIBILITY="1" RADIUS="0.25" POSITION_X="2.686565427961482" POSITION_Y="6.546922402052873" MEAN_INTENSITY_CH1="707.0514343616575" POSITION_Z="0.0" MAX_INTENSITY_CH1="1766.4945068359375" />
        <Spot ID="18017" name="ID18017" STD_INTENSITY_CH1="434.1608947711163" QUALITY="82.45929718017578" POSITION_T="11.31" MIN_INTENSITY_CH1="201.69558715820312" TOTAL_INTENSITY_CH1="117840.76457214355" CONTRAST_CH1="0.4501856944436468" SNR_CH1="1.3063309217471937" FRAME="13" MEDIAN_INTENSITY_CH1="916.6778564453125" VISIBILITY="1" RADIUS="0.25" POSITION_X="8.358841065394104" POSITION_Y="6.5750112615894345" MEAN_INTENSITY_CH1="913.4942990088647" POSITION_Z="0.0" MAX_INTENSITY_CH1="1986.5474853515625" />
        <Spot ID="18018" name="ID18018" STD_INTENSITY_CH1="358.03996854230746" QUALITY="56.23778533935547" POSITION_T="11.31" MIN_INTENSITY_CH1="171.6412811279297" TOTAL_INTENSITY_CH1="86608.38580322266" CONTRAST_CH1="0.315390072030565" SNR_CH1="0.899212174180868" FRAME="13" MEDIAN_INTENSITY_CH1="603.5556640625" VISIBILITY="1" RADIUS="0.25" POSITION_X="4.716726454578778" POSITION_Y="6.6719832091063225" MEAN_INTENSITY_CH1="671.3828356838965" POSITION_Z="0.0" MAX_INTENSITY_CH1="1820.8570556640625" />
        <Spot ID="18019" name="ID18019" STD_INTENSITY_CH1="639.6292892896479" QUALITY="89.74053955078125" POSITION_T="11.31" MIN_INTENSITY_CH1="63.151832580566406" TOTAL_INTENSITY_CH1="116605.52555084229" CONTRAST_CH1="0.3113304042592436" SNR_CH1="0.6710277468391851" FRAME="13" MEDIAN_INTENSITY_CH1="761.9254150390625" VISIBILITY="1" RADIUS="0.25" POSITION_X="4.116344139205582" POSITION_Y="6.705216406936062" MEAN_INTENSITY_CH1="903.9188027197074" POSITION_Z="0.0" MAX_INTENSITY_CH1="2687.164306640625" />
        <Spot ID="18020" name="ID18020" STD_INTENSITY_CH1="505.11043734556057" QUALITY="84.06327819824219" POSITION_T="11.31" MIN_INTENSITY_CH1="129.14288330078125" TOTAL_INTENSITY_CH1="120610.1770324707" CONTRAST_CH1="0.34218332592385514" SNR_CH1="0.9438107108209332" FRAME="13" MEDIAN_INTENSITY_CH1="851.024169921875" VISIBILITY="1" RADIUS="0.25" POSITION_X="3.629230835087485" POSITION_Y="6.818237779083442" MEAN_INTENSITY_CH1="934.962612654812" POSITION_Z="0.0" MAX_INTENSITY_CH1="2528.119140625" />
        <Spot ID="18021" name="ID18021" STD_INTENSITY_CH1="934.0671136432504" QUALITY="163.08799743652344" POSITION_T="11.31" MIN_INTENSITY_CH1="169.6721954345703" TOTAL_INTENSITY_CH1="202184.72331237793" CONTRAST_CH1="0.4233232404231808" SNR_CH1="0.998111622475109" FRAME="13" MEDIAN_INTENSITY_CH1="1440.603271484375" VISIBILITY="1" RADIUS="0.25" POSITION_X="7.807992086827669" POSITION_Y="7.144575273383837" MEAN_INTENSITY_CH1="1567.3234365300616" POSITION_Z="0.0" MAX_INTENSITY_CH1="4351.49853515625" />
        <Spot ID="18022" name="ID18022" STD_INTENSITY_CH1="462.0628684402433" QUALITY="74.62491607666016" POSITION_T="11.31" MIN_INTENSITY_CH1="206.64549255371094" TOTAL_INTENSITY_CH1="122328.45617675781" CONTRAST_CH1="0.28462005883815905" SNR_CH1="0.909405372139211" FRAME="13" MEDIAN_INTENSITY_CH1="902.5259399414062" VISIBILITY="1" RADIUS="0.25" POSITION_X="6.419279532552654" POSITION_Y="7.163435222074033" MEAN_INTENSITY_CH1="948.2826060213783" POSITION_Z="0.0" MAX_INTENSITY_CH1="2053.611083984375" />
        <Spot ID="18023" name="ID18023" STD_INTENSITY_CH1="545.3644274906956" QUALITY="70.93355560302734" POSITION_T="11.31" MIN_INTENSITY_CH1="98.3725357055664" TOTAL_INTENSITY_CH1="100714.22956085205" CONTRAST_CH1="0.2715302614113062" SNR_CH1="0.6114146641799777" FRAME="13" MEDIAN_INTENSITY_CH1="599.8558349609375" VISIBILITY="1" RADIUS="0.25" POSITION_X="4.390527061667485" POSITION_Y="7.344264596113887" MEAN_INTENSITY_CH1="780.7304617120316" POSITION_Z="0.0" MAX_INTENSITY_CH1="2448.260498046875" />
        <Spot ID="18024" name="ID18024" STD_INTENSITY_CH1="386.5793129923174" QUALITY="52.97393035888672" POSITION_T="11.31" MIN_INTENSITY_CH1="143.01364135742188" TOTAL_INTENSITY_CH1="99482.50462341309" CONTRAST_CH1="0.20372615147148757" SNR_CH1="0.6752544757419741" FRAME="13" MEDIAN_INTENSITY_CH1="747.61669921875" VISIBILITY="1" RADIUS="0.25" POSITION_X="3.9551330905378057" POSITION_Y="7.534267127807373" MEAN_INTENSITY_CH1="771.1822063830472" POSITION_Z="0.0" MAX_INTENSITY_CH1="1593.5616455078125" />
        <Spot ID="18025" name="ID18025" STD_INTENSITY_CH1="701.9795413315463" QUALITY="78.96800231933594" POSITION_T="11.31" MIN_INTENSITY_CH1="90.1227798461914" TOTAL_INTENSITY_CH1="142949.88640594482" CONTRAST_CH1="0.19679297137368718" SNR_CH1="0.5191468199059414" FRAME="13" MEDIAN_INTENSITY_CH1="898.4482421875" VISIBILITY="1" RADIUS="0.25" POSITION_X="6.780357325254796" POSITION_Y="7.602826983967566" MEAN_INTENSITY_CH1="1108.1386543096503" POSITION_Z="0.0" MAX_INTENSITY_CH1="2979.48388671875" />
        <Spot ID="18026" name="ID18026" STD_INTENSITY_CH1="432.16809499072673" QUALITY="61.22413635253906" POSITION_T="11.31" MIN_INTENSITY_CH1="102.18492126464844" TOTAL_INTENSITY_CH1="90626.4789352417" CONTRAST_CH1="0.3500710760354021" SNR_CH1="0.8430285583259092" FRAME="13" MEDIAN_INTENSITY_CH1="579.1406860351562" VISIBILITY="1" RADIUS="0.25" POSITION_X="3.455339955010953" POSITION_Y="7.6747682618653945" MEAN_INTENSITY_CH1="702.5308444592379" POSITION_Z="0.0" MAX_INTENSITY_CH1="2010.6885986328125" />
        <Spot ID="18027" name="ID18027" STD_INTENSITY_CH1="458.3036448306584" QUALITY="60.78406524658203" POSITION_T="11.31" MIN_INTENSITY_CH1="207.16253662109375" TOTAL_INTENSITY_CH1="122529.3244934082" CONTRAST_CH1="0.2623850438982345" SNR_CH1="0.8615376261211274" FRAME="13" MEDIAN_INTENSITY_CH1="945.3930053710938" VISIBILITY="1" RADIUS="0.25" POSITION_X="5.72886978915154" POSITION_Y="8.085335295412673" MEAN_INTENSITY_CH1="949.839724755102" POSITION_Z="0.0" MAX_INTENSITY_CH1="2290.909423828125" />
        <Spot ID="18028" name="ID18028" STD_INTENSITY_CH1="988.8613836225026" QUALITY="156.21759033203125" POSITION_T="11.31" MIN_INTENSITY_CH1="142.4947509765625" TOTAL_INTENSITY_CH1="177091.45277404785" CONTRAST_CH1="0.3911973772508151" SNR_CH1="0.7807457931495105" FRAME="13" MEDIAN_INTENSITY_CH1="1053.722412109375" VISIBILITY="1" RADIUS="0.25" POSITION_X="6.7722791054848654" POSITION_Y="8.177009626807186" MEAN_INTENSITY_CH1="1372.8019594887426" POSITION_Z="0.0" MAX_INTENSITY_CH1="4060.651123046875" />
        <Spot ID="18029" name="ID18029" STD_INTENSITY_CH1="526.0089094415447" QUALITY="74.84652709960938" POSITION_T="11.31" MIN_INTENSITY_CH1="171.9205780029297" TOTAL_INTENSITY_CH1="138776.8932647705" CONTRAST_CH1="0.28752201852939824" SNR_CH1="0.9134416074357125" FRAME="13" MEDIAN_INTENSITY_CH1="1006.2244873046875" VISIBILITY="1" RADIUS="0.25" POSITION_X="4.594916668950388" POSITION_Y="8.212778694760738" MEAN_INTENSITY_CH1="1075.7898702695386" POSITION_Z="0.0" MAX_INTENSITY_CH1="2624.795166015625" />
        <Spot ID="18030" name="ID18030" STD_INTENSITY_CH1="523.6954547925973" QUALITY="70.900146484375" POSITION_T="11.31" MIN_INTENSITY_CH1="98.2346420288086" TOTAL_INTENSITY_CH1="134444.42613983154" CONTRAST_CH1="0.23756747824454844" SNR_CH1="0.7640510591354169" FRAME="13" MEDIAN_INTENSITY_CH1="964.5059814453125" VISIBILITY="1" RADIUS="0.25" POSITION_X="6.258332667818364" POSITION_Y="8.639572871384708" MEAN_INTENSITY_CH1="1042.2048537971439" POSITION_Z="0.0" MAX_INTENSITY_CH1="2092.353515625" />
        <Spot ID="18031" name="ID18031" STD_INTENSITY_CH1="1070.4343687112814" QUALITY="197.22589111328125" POSITION_T="11.31" MIN_INTENSITY_CH1="271.6126708984375" TOTAL_INTENSITY_CH1="267801.65420532227" CONTRAST_CH1="0.3941408016268878" SNR_CH1="1.096574781346192" FRAME="13" MEDIAN_INTENSITY_CH1="1971.4298095703125" VISIBILITY="1" RADIUS="0.25" POSITION_X="4.9426832603250315" POSITION_Y="8.701611187502603" MEAN_INTENSITY_CH1="2075.9818155451335" POSITION_Z="0.0" MAX_INTENSITY_CH1="4378.248046875" />
        <Spot ID="18032" name="ID18032" STD_INTENSITY_CH1="625.4134524593306" QUALITY="65.00704193115234" POSITION_T="11.31" MIN_INTENSITY_CH1="77.81852722167969" TOTAL_INTENSITY_CH1="149022.09951782227" CONTRAST_CH1="0.13085587770346693" SNR_CH1="0.4274740144074871" FRAME="13" MEDIAN_INTENSITY_CH1="1143.065185546875" VISIBILITY="1" RADIUS="0.25" POSITION_X="4.7323392680473155" POSITION_Y="9.136752610165455" MEAN_INTENSITY_CH1="1155.2100737815679" POSITION_Z="0.0" MAX_INTENSITY_CH1="2591.401611328125" />
        <Spot ID="18033" name="ID18033" STD_INTENSITY_CH1="607.5442519088773" QUALITY="105.93618774414062" POSITION_T="11.31" MIN_INTENSITY_CH1="155.03721618652344" TOTAL_INTENSITY_CH1="188420.34721374512" CONTRAST_CH1="0.3923686649935503" SNR_CH1="1.354971762633578" FRAME="13" MEDIAN_INTENSITY_CH1="1491.650146484375" VISIBILITY="1" RADIUS="0.25" POSITION_X="6.442076119082262" POSITION_Y="9.28802076251561" MEAN_INTENSITY_CH1="1460.6228466181794" POSITION_Z="0.0" MAX_INTENSITY_CH1="2898.312744140625" />
        <Spot ID="18034" name="ID18034" STD_INTENSITY_CH1="1223.3432435231703" QUALITY="192.17198181152344" POSITION_T="11.31" MIN_INTENSITY_CH1="199.94552612304688" TOTAL_INTENSITY_CH1="215721.78790283203" CONTRAST_CH1="0.426205256853341" SNR_CH1="0.8170012817222968" FRAME="13" MEDIAN_INTENSITY_CH1="1187.3038330078125" VISIBILITY="1" RADIUS="0.25" POSITION_X="5.2633942287099" POSITION_Y="9.501287368729214" MEAN_INTENSITY_CH1="1672.2619217273802" POSITION_Z="0.0" MAX_INTENSITY_CH1="4908.77685546875" />
        <Spot ID="18035" name="ID18035" STD_INTENSITY_CH1="506.964254808396" QUALITY="65.91423034667969" POSITION_T="11.31" MIN_INTENSITY_CH1="312.98004150390625" TOTAL_INTENSITY_CH1="166872.12692260742" CONTRAST_CH1="0.13420941822720145" SNR_CH1="0.6038603192474682" FRAME="13" MEDIAN_INTENSITY_CH1="1283.417724609375" VISIBILITY="1" RADIUS="0.25" POSITION_X="5.818067291990495" POSITION_Y="9.53112244786325" MEAN_INTENSITY_CH1="1293.582379245019" POSITION_Z="0.0" MAX_INTENSITY_CH1="2542.577392578125" />
        <Spot ID="18036" name="ID18036" STD_INTENSITY_CH1="686.8958883676426" QUALITY="110.67882537841797" POSITION_T="11.31" MIN_INTENSITY_CH1="63.25938034057617" TOTAL_INTENSITY_CH1="128039.19802474976" CONTRAST_CH1="0.48769348305094173" SNR_CH1="0.9473834758459369" FRAME="13" MEDIAN_INTENSITY_CH1="780.4262084960938" VISIBILITY="1" RADIUS="0.25" POSITION_X="5.944059908558703" POSITION_Y="10.211339634229805" MEAN_INTENSITY_CH1="992.5519226724791" POSITION_Z="0.0" MAX_INTENSITY_CH1="2984.395263671875" />
      </SpotsInFrame>
      <SpotsInFrame frame="14">
        <Spot ID="17920" name="ID17920" STD_INTENSITY_CH1="587.1699304390547" QUALITY="92.11766815185547" POSITION_T="12.18" MIN_INTENSITY_CH1="105.65149688720703" TOTAL_INTENSITY_CH1="135419.0859222412" CONTRAST_CH1="0.37047154119189313" SNR_CH1="0.9665875279111955" FRAME="14" MEDIAN_INTENSITY_CH1="1019.5042114257812" VISIBILITY="1" RADIUS="0.25" POSITION_X="6.294003049568175" POSITION_Y="5.775912455472441" MEAN_INTENSITY_CH1="1049.7603559863658" POSITION_Z="0.0" MAX_INTENSITY_CH1="2672.392578125" />
        <Spot ID="17921" name="ID17921" STD_INTENSITY_CH1="945.2720436986418" QUALITY="207.19070434570312" POSITION_T="12.18" MIN_INTENSITY_CH1="89.68509674072266" TOTAL_INTENSITY_CH1="239796.42993164062" CONTRAST_CH1="0.5923594427593417" SNR_CH1="1.463087813135085" FRAME="14" MEDIAN_INTENSITY_CH1="1767.150634765625" VISIBILITY="1" RADIUS="0.25" POSITION_X="4.041703207208502" POSITION_Y="5.8081718422005855" MEAN_INTENSITY_CH1="1858.8870537336484" POSITION_Z="0.0" MAX_INTENSITY_CH1="3817.99072265625" />
        <Spot ID="17922" name="ID17922" STD_INTENSITY_CH1="717.3664844844777" QUALITY="83.12369537353516" POSITION_T="12.18" MIN_INTENSITY_CH1="131.42337036132812" TOTAL_INTENSITY_CH1="150451.28549194336" CONTRAST_CH1="0.17802202081643037" SNR_CH1="0.4913776777359478" FRAME="14" MEDIAN_INTENSITY_CH1="1045.43017578125" VISIBILITY="1" RADIUS="0.25" POSITION_X="5.292401453699402" POSITION_Y="5.903410880922812" MEAN_INTENSITY_CH1="1166.2890348212666" POSITION_Z="0.0" MAX_INTENSITY_CH1="3022.720947265625" />
        <Spot ID="17923" name="ID17923" STD_INTENSITY_CH1="630.8698347144108" QUALITY="88.70265197753906" POSITION_T="12.18" MIN_INTENSITY_CH1="161.30181884765625" TOTAL_INTENSITY_CH1="130925.33984375" CONTRAST_CH1="0.30643901062570805" SNR_CH1="0.7547083321422815" FRAME="14" MEDIAN_INTENSITY_CH1="785.0526733398438" VISIBILITY="1" RADIUS="0.25" POSITION_X="3.0447605762735246" POSITION_Y="6.078177336872708" MEAN_INTENSITY_CH1="1014.9251150678291" POSITION_Z="0.0" MAX_INTENSITY_CH1="3100.09521484375" />
        <Spot ID="17924" name="ID17924" STD_INTENSITY_CH1="1025.529780986794" QUALITY="198.01220703125" POSITION_T="12.18" MIN_INTENSITY_CH1="377.01251220703125" TOTAL_INTENSITY_CH1="262736.78009033203" CONTRAST_CH1="0.4749050003104472" SNR_CH1="1.278955919310045" FRAME="14" MEDIAN_INTENSITY_CH1="1836.8819580078125" VISIBILITY="1" RADIUS="0.25" POSITION_X="5.619705992264239" POSITION_Y="6.35956619880485" MEAN_INTENSITY_CH1="2036.7192255064497" POSITION_Z="0.0" MAX_INTENSITY_CH1="4851.59228515625" />
        <Spot ID="17925" name="ID17925" STD_INTENSITY_CH1="357.6927393141224" QUALITY="58.14128875732422" POSITION_T="12.18" MIN_INTENSITY_CH1="93.9305648803711" TOTAL_INTENSITY_CH1="87401.50936126709" CONTRAST_CH1="0.3242441989829928" SNR_CH1="0.9275839579715981" FRAME="14" MEDIAN_INTENSITY_CH1="606.4209594726562" VISIBILITY="1" RADIUS="0.25" POSITION_X="2.6709674537355" POSITION_Y="6.5594335139163675" MEAN_INTENSITY_CH1="677.5310803198998" POSITION_Z="0.0" MAX_INTENSITY_CH1="1460.9710693359375" />
        <Spot ID="17926" name="ID17926" STD_INTENSITY_CH1="429.80665841817955" QUALITY="84.36223602294922" POSITION_T="12.18" MIN_INTENSITY_CH1="220.45680236816406" TOTAL_INTENSITY_CH1="125373.79850769043" CONTRAST_CH1="0.4438533764722661" SNR_CH1="1.3902418745954641" FRAME="14" MEDIAN_INTENSITY_CH1="972.5816040039062" VISIBILITY="1" RADIUS="0.25" POSITION_X="8.368847687132709" POSITION_Y="6.573497978833052" MEAN_INTENSITY_CH1="971.8899109123284" POSITION_Z="0.0" MAX_INTENSITY_CH1="2017.5791015625" />
        <Spot ID="17927" name="ID17927" STD_INTENSITY_CH1="354.24889825650405" QUALITY="61.75029754638672" POSITION_T="12.18" MIN_INTENSITY_CH1="157.00802612304688" TOTAL_INTENSITY_CH1="94297.3132019043" CONTRAST_CH1="0.3555270734812102" SNR_CH1="1.082419425607956" FRAME="14" MEDIAN_INTENSITY_CH1="671.1116943359375" VISIBILITY="1" RADIUS="0.25" POSITION_X="4.71683469206518" POSITION_Y="6.6550477009467235" MEAN_INTENSITY_CH1="730.9869240457693" POSITION_Z="0.0" MAX_INTENSITY_CH1="1658.828125" />
        <Spot ID="17928" name="ID17928" STD_INTENSITY_CH1="549.0875977246909" QUALITY="85.02698516845703" POSITION_T="12.18" MIN_INTENSITY_CH1="152.01194763183594" TOTAL_INTENSITY_CH1="121438.37791442871" CONTRAST_CH1="0.29951796598768954" SNR_CH1="0.7903058529853638" FRAME="14" MEDIAN_INTENSITY_CH1="785.709228515625" VISIBILITY="1" RADIUS="0.25" POSITION_X="4.112518183943575" POSITION_Y="6.717390463190628" MEAN_INTENSITY_CH1="941.3827745304552" POSITION_Z="0.0" MAX_INTENSITY_CH1="2714.40234375" />
        <Spot ID="17929" name="ID17929" STD_INTENSITY_CH1="525.2753575154596" QUALITY="94.1428451538086" POSITION_T="12.18" MIN_INTENSITY_CH1="106.15887451171875" TOTAL_INTENSITY_CH1="129784.67517089844" CONTRAST_CH1="0.3714464799921961" SNR_CH1="1.037514215227957" FRAME="14" MEDIAN_INTENSITY_CH1="943.3690185546875" VISIBILITY="1" RADIUS="0.25" POSITION_X="3.63127172842617" POSITION_Y="6.7930097390007145" MEAN_INTENSITY_CH1="1006.0827532627784" POSITION_Z="0.0" MAX_INTENSITY_CH1="2126.542724609375" />
        <Spot ID="17930" name="ID17930" STD_INTENSITY_CH1="1024.9238091299646" QUALITY="179.54486083984375" POSITION_T="12.18" MIN_INTENSITY_CH1="278.58306884765625" TOTAL_INTENSITY_CH1="215962.84518432617" CONTRAST_CH1="0.4484407402482487" SNR_CH1="1.011421247574861" FRAME="14" MEDIAN_INTENSITY_CH1="1483.884765625" VISIBILITY="1" RADIUS="0.25" POSITION_X="7.798001059633839" POSITION_Y="7.127872345438146" MEAN_INTENSITY_CH1="1674.130582824234" POSITION_Z="0.0" MAX_INTENSITY_CH1="4503.74658203125" />
        <Spot ID="17931" name="ID17931" STD_INTENSITY_CH1="538.9900816897316" QUALITY="76.3404541015625" POSITION_T="12.18" MIN_INTENSITY_CH1="92.4859390258789" TOTAL_INTENSITY_CH1="125815.2790222168" CONTRAST_CH1="0.2825404312724226" SNR_CH1="0.7972645169353022" FRAME="14" MEDIAN_INTENSITY_CH1="839.6970825195312" VISIBILITY="1" RADIUS="0.25" POSITION_X="6.428233943619451" POSITION_Y="7.176909259294973" MEAN_INTENSITY_CH1="975.3122404823009" POSITION_Z="0.0" MAX_INTENSITY_CH1="2374.405029296875" />
        <Spot ID="17932" name="ID17932" STD_INTENSITY_CH1="617.4952455850735" QUALITY="77.46475982666016" POSITION_T="12.18" MIN_INTENSITY_CH1="50.23279571533203" TOTAL_INTENSITY_CH1="106472.76969146729" CONTRAST_CH1="0.2889338954562855" SNR_CH1="0.5992569328278382" FRAME="14" MEDIAN_INTENSITY_CH1="644.0497436523438" VISIBILITY="1" RADIUS="0.25" POSITION_X="4.3924227009692185" POSITION_Y="7.3409115812119" MEAN_INTENSITY_CH1="825.370307685793" POSITION_Z="0.0" MAX_INTENSITY_CH1="2742.189208984375" />
        <Spot ID="17933" name="ID17933" STD_INTENSITY_CH1="445.1343006729525" QUALITY="57.47222900390625" POSITION_T="12.18" MIN_INTENSITY_CH1="128.3641815185547" TOTAL_INTENSITY_CH1="102563.44984436035" CONTRAST_CH1="0.21935977287505384" SNR_CH1="0.6426388388121105" FRAME="14" MEDIAN_INTENSITY_CH1="709.0963134765625" VISIBILITY="1" RADIUS="0.25" POSITION_X="3.9846127184627935" POSITION_Y="7.5163056341407595" MEAN_INTENSITY_CH1="795.0655026694601" POSITION_Z="0.0" MAX_INTENSITY_CH1="2020.3231201171875" />
        <Spot ID="17934" name="ID17934" STD_INTENSITY_CH1="725.4703298809765" QUALITY="75.27882385253906" POSITION_T="12.18" MIN_INTENSITY_CH1="155.09017944335938" TOTAL_INTENSITY_CH1="145187.5168762207" CONTRAST_CH1="0.1736268771846538" SNR_CH1="0.4590255028226277" FRAME="14" MEDIAN_INTENSITY_CH1="939.4078979492188" VISIBILITY="1" RADIUS="0.25" POSITION_X="6.784169019516477" POSITION_Y="7.602273702756851" MEAN_INTENSITY_CH1="1125.4846269474472" POSITION_Z="0.0" MAX_INTENSITY_CH1="3082.8359375" />
        <Spot ID="17935" name="ID17935" STD_INTENSITY_CH1="455.6437131806114" QUALITY="64.78466796875" POSITION_T="12.18" MIN_INTENSITY_CH1="118.21440124511719" TOTAL_INTENSITY_CH1="87161.90223693848" CONTRAST_CH1="0.37991337437976197" SNR_CH1="0.8165341658961427" FRAME="14" MEDIAN_INTENSITY_CH1="518.519775390625" VISIBILITY="1" RADIUS="0.25" POSITION_X="3.4439326198611675" POSITION_Y="7.6911207078589365" MEAN_INTENSITY_CH1="675.6736607514608" POSITION_Z="0.0" MAX_INTENSITY_CH1="2329.83837890625" />
        <Spot ID="17936" name="ID17936" STD_INTENSITY_CH1="765.205935710664" QUALITY="59.52958297729492" POSITION_T="12.18" MIN_INTENSITY_CH1="68.4164810180664" TOTAL_INTENSITY_CH1="153241.98231506348" CONTRAST_CH1="0.12731842050848888" SNR_CH1="0.3506584874794776" FRAME="14" MEDIAN_INTENSITY_CH1="1176.8199462890625" VISIBILITY="1" RADIUS="0.25" POSITION_X="6.605615265279268" POSITION_Y="7.781064825640951" MEAN_INTENSITY_CH1="1187.9223435276242" POSITION_Z="0.0" MAX_INTENSITY_CH1="3082.8359375" />
        <Spot ID="17937" name="ID17937" STD_INTENSITY_CH1="873.1287580560866" QUALITY="152.5680389404297" POSITION_T="12.18" MIN_INTENSITY_CH1="261.4352722167969" TOTAL_INTENSITY_CH1="189183.5079650879" CONTRAST_CH1="0.38271273871201406" SNR_CH1="0.9297928902113691" FRAME="14" MEDIAN_INTENSITY_CH1="1122.3623046875" VISIBILITY="1" RADIUS="0.25" POSITION_X="6.763141559434115" POSITION_Y="8.170666941416814" MEAN_INTENSITY_CH1="1466.5388214347895" POSITION_Z="0.0" MAX_INTENSITY_CH1="3794.692626953125" />
        <Spot ID="17938" name="ID17938" STD_INTENSITY_CH1="583.296903060818" QUALITY="78.9637451171875" POSITION_T="12.18" MIN_INTENSITY_CH1="157.60601806640625" TOTAL_INTENSITY_CH1="138955.9465637207" CONTRAST_CH1="0.29033324717758613" SNR_CH1="0.8310413540004924" FRAME="14" MEDIAN_INTENSITY_CH1="912.9841918945312" VISIBILITY="1" RADIUS="0.25" POSITION_X="4.573469217218813" POSITION_Y="8.221531882364573" MEAN_INTENSITY_CH1="1077.1778803389207" POSITION_Z="0.0" MAX_INTENSITY_CH1="2667.41845703125" />
        <Spot ID="17939" name="ID17939" STD_INTENSITY_CH1="459.6229439332258" QUALITY="63.53609848022461" POSITION_T="12.18" MIN_INTENSITY_CH1="222.00482177734375" TOTAL_INTENSITY_CH1="136771.73541259766" CONTRAST_CH1="0.20605091370224693" SNR_CH1="0.7882134572566448" FRAME="14" MEDIAN_INTENSITY_CH1="1014.8638916015625" VISIBILITY="1" RADIUS="0.25" POSITION_X="6.293146009017951" POSITION_Y="8.630387427618825" MEAN_INTENSITY_CH1="1060.2460109503697" POSITION_Z="0.0" MAX_INTENSITY_CH1="2121.27294921875" />
        <Spot ID="17940" name="ID17940" STD_INTENSITY_CH1="1175.0680816976364" QUALITY="208.8717803955078" POSITION_T="12.18" MIN_INTENSITY_CH1="288.7323913574219" TOTAL_INTENSITY_CH1="273742.98529052734" CONTRAST_CH1="0.40645977845767084" SNR_CH1="1.043783708460905" FRAME="14" MEDIAN_INTENSITY_CH1="1914.7142333984375" VISIBILITY="1" RADIUS="0.25" POSITION_X="4.951308742319635" POSITION_Y="8.690259638152094" MEAN_INTENSITY_CH1="2122.0386456630026" POSITION_Z="0.0" MAX_INTENSITY_CH1="4634.228515625" />
        <Spot ID="17941" name="ID17941" STD_INTENSITY_CH1="638.1570581090967" QUALITY="61.097900390625" POSITION_T="12.18" MIN_INTENSITY_CH1="132.97865295410156" TOTAL_INTENSITY_CH1="150303.26622009277" CONTRAST_CH1="0.12090476074909177" SNR_CH1="0.3938726408772443" FRAME="14" MEDIAN_INTENSITY_CH1="1076.3905029296875" VISIBILITY="1" RADIUS="0.25" POSITION_X="4.729395519189793" POSITION_Y="9.130057213840898" MEAN_INTENSITY_CH1="1165.1415986053705" POSITION_Z="0.0" MAX_INTENSITY_CH1="2957.94970703125" />
        <Spot ID="17942" name="ID17942" STD_INTENSITY_CH1="625.6278426762643" QUALITY="108.20790100097656" POSITION_T="12.18" MIN_INTENSITY_CH1="220.58282470703125" TOTAL_INTENSITY_CH1="199698.10668945312" CONTRAST_CH1="0.3529827034704777" SNR_CH1="1.2910984062664634" FRAME="14" MEDIAN_INTENSITY_CH1="1532.6885986328125" VISIBILITY="1" RADIUS="0.25" POSITION_X="6.431975744895881" POSITION_Y="9.286844574330313" MEAN_INTENSITY_CH1="1548.0473386779315" POSITION_Z="0.0" MAX_INTENSITY_CH1="3176.627197265625" />
        <Spot ID="17943" name="ID17943" STD_INTENSITY_CH1="1269.9328759237767" QUALITY="205.75733947753906" POSITION_T="12.18" MIN_INTENSITY_CH1="212.36941528320312" TOTAL_INTENSITY_CH1="231607.7929534912" CONTRAST_CH1="0.4928940425409052" SNR_CH1="0.9335493290858804" FRAME="14" MEDIAN_INTENSITY_CH1="1490.6099853515625" VISIBILITY="1" RADIUS="0.25" POSITION_X="5.258239092635133" POSITION_Y="9.505794694757714" MEAN_INTENSITY_CH1="1795.4092477014822" POSITION_Z="0.0" MAX_INTENSITY_CH1="6110.4287109375" />
        <Spot ID="17944" name="ID17944" STD_INTENSITY_CH1="520.0702818451811" QUALITY="69.50626373291016" POSITION_T="12.18" MIN_INTENSITY_CH1="497.9446105957031" TOTAL_INTENSITY_CH1="176812.20419311523" CONTRAST_CH1="0.12803043152197913" SNR_CH1="0.5982502366282303" FRAME="14" MEDIAN_INTENSITY_CH1="1275.8046875" VISIBILITY="1" RADIUS="0.25" POSITION_X="5.830305648145398" POSITION_Y="9.544821637865219" MEAN_INTENSITY_CH1="1370.6372418070944" POSITION_Z="0.0" MAX_INTENSITY_CH1="2819.862060546875" />
        <Spot ID="17945" name="ID17945" STD_INTENSITY_CH1="687.4045405308802" QUALITY="109.338134765625" POSITION_T="12.18" MIN_INTENSITY_CH1="167.49879455566406" TOTAL_INTENSITY_CH1="129932.51860046387" CONTRAST_CH1="0.46971369876333596" SNR_CH1="0.9365829119961764" FRAME="14" MEDIAN_INTENSITY_CH1="830.55322265625" VISIBILITY="1" RADIUS="0.25" POSITION_X="5.951831520755259" POSITION_Y="10.204773410153491" MEAN_INTENSITY_CH1="1007.2288263601852" POSITION_Z="0.0" MAX_INTENSITY_CH1="3297.53759765625" />
        <Spot ID="17901" name="ID17901" STD_INTENSITY_CH1="430.856792999219" QUALITY="81.10404205322266" POSITION_T="12.18" MIN_INTENSITY_CH1="178.5181121826172" TOTAL_INTENSITY_CH1="125374.74044799805" CONTRAST_CH1="0.4370992175316511" SNR_CH1="1.3721786693740474" FRAME="14" MEDIAN_INTENSITY_CH1="943.6815185546875" VISIBILITY="1" RADIUS="0.25" POSITION_X="5.983347733000136" POSITION_Y="1.5739455583511457" MEAN_INTENSITY_CH1="971.8972127751787" POSITION_Z="0.0" MAX_INTENSITY_CH1="1801.7244873046875" />
        <Spot ID="17902" name="ID17902" STD_INTENSITY_CH1="357.2231356417174" QUALITY="51.32478332519531" POSITION_T="12.18" MIN_INTENSITY_CH1="84.38285827636719" TOTAL_INTENSITY_CH1="73397.88468170166" CONTRAST_CH1="0.27101413285686526" SNR_CH1="0.6792439990902579" FRAME="14" MEDIAN_INTENSITY_CH1="478.96600341796875" VISIBILITY="1" RADIUS="0.25" POSITION_X="5.491212942999295" POSITION_Y="1.9591256960711603" MEAN_INTENSITY_CH1="568.9758502457494" POSITION_Z="0.0" MAX_INTENSITY_CH1="1519.8726806640625" />
        <Spot ID="17903" name="ID17903" STD_INTENSITY_CH1="389.16789054629766" QUALITY="61.30674362182617" POSITION_T="12.18" MIN_INTENSITY_CH1="40.997745513916016" TOTAL_INTENSITY_CH1="64019.060302734375" CONTRAST_CH1="0.5074524547364953" SNR_CH1="0.858547473490874" FRAME="14" MEDIAN_INTENSITY_CH1="354.5544128417969" VISIBILITY="1" RADIUS="0.25" POSITION_X="7.257665895259761" POSITION_Y="2.447030908723601" MEAN_INTENSITY_CH1="496.27178529251466" POSITION_Z="0.0" MAX_INTENSITY_CH1="1620.860595703125" />
        <Spot ID="17904" name="ID17904" STD_INTENSITY_CH1="737.6666655358925" QUALITY="117.89006805419922" POSITION_T="12.18" MIN_INTENSITY_CH1="193.1886749267578" TOTAL_INTENSITY_CH1="152456.91659545898" CONTRAST_CH1="0.41064560714419" SNR_CH1="0.9327741874874919" FRAME="14" MEDIAN_INTENSITY_CH1="961.8236083984375" VISIBILITY="1" RADIUS="0.25" POSITION_X="6.2895245469222445" POSITION_Y="3.022765170091104" MEAN_INTENSITY_CH1="1181.836562755496" POSITION_Z="0.0" MAX_INTENSITY_CH1="3221.456787109375" />
        <Spot ID="17905" name="ID17905" STD_INTENSITY_CH1="793.1160513199223" QUALITY="108.01876831054688" POSITION_T="12.18" MIN_INTENSITY_CH1="21.73957633972168" TOTAL_INTENSITY_CH1="133095.31617736816" CONTRAST_CH1="0.3189864368432058" SNR_CH1="0.6292137521385498" FRAME="14" MEDIAN_INTENSITY_CH1="861.6912841796875" VISIBILITY="1" RADIUS="0.25" POSITION_X="6.924042237779828" POSITION_Y="3.0226145971637197" MEAN_INTENSITY_CH1="1031.7466370338618" POSITION_Z="0.0" MAX_INTENSITY_CH1="2992.745849609375" />
        <Spot ID="17906" name="ID17906" STD_INTENSITY_CH1="461.3434864256176" QUALITY="57.17363739013672" POSITION_T="12.18" MIN_INTENSITY_CH1="55.09587478637695" TOTAL_INTENSITY_CH1="73083.8417892456" CONTRAST_CH1="0.2513930624494475" SNR_CH1="0.49339734295477855" FRAME="14" MEDIAN_INTENSITY_CH1="388.6178894042969" VISIBILITY="1" RADIUS="0.25" POSITION_X="7.468016312152588" POSITION_Y="3.146005323197035" MEAN_INTENSITY_CH1="566.5414092189583" POSITION_Z="0.0" MAX_INTENSITY_CH1="2148.626708984375" />
        <Spot ID="17907" name="ID17907" STD_INTENSITY_CH1="494.8269220087568" QUALITY="86.15550994873047" POSITION_T="12.18" MIN_INTENSITY_CH1="256.7142639160156" TOTAL_INTENSITY_CH1="112362.70721435547" CONTRAST_CH1="0.4224380645806265" SNR_CH1="1.0455356318334443" FRAME="14" MEDIAN_INTENSITY_CH1="739.8997802734375" VISIBILITY="1" RADIUS="0.25" POSITION_X="6.004136080590701" POSITION_Y="3.9609133176999913" MEAN_INTENSITY_CH1="871.0287380957789" POSITION_Z="0.0" MAX_INTENSITY_CH1="2413.73095703125" />
        <Spot ID="17908" name="ID17908" STD_INTENSITY_CH1="1138.4601390685548" QUALITY="188.11453247070312" POSITION_T="12.18" MIN_INTENSITY_CH1="175.01522827148438" TOTAL_INTENSITY_CH1="226308.92779541016" CONTRAST_CH1="0.4295891424649055" SNR_CH1="0.926117729593197" FRAME="14" MEDIAN_INTENSITY_CH1="1471.28369140625" VISIBILITY="1" RADIUS="0.25" POSITION_X="8.468531687732778" POSITION_Y="3.958965403665883" MEAN_INTENSITY_CH1="1754.3327736078306" POSITION_Z="0.0" MAX_INTENSITY_CH1="5401.8125" />
        <Spot ID="17909" name="ID17909" STD_INTENSITY_CH1="626.4848219662885" QUALITY="164.3419189453125" POSITION_T="12.18" MIN_INTENSITY_CH1="566.37353515625" TOTAL_INTENSITY_CH1="231991.40252685547" CONTRAST_CH1="0.5571201285354302" SNR_CH1="2.0541320227077584" FRAME="14" MEDIAN_INTENSITY_CH1="1864.4364013671875" VISIBILITY="1" RADIUS="0.25" POSITION_X="7.27249409252058" POSITION_Y="4.103616093077962" MEAN_INTENSITY_CH1="1798.3829653244609" POSITION_Z="0.0" MAX_INTENSITY_CH1="3288.309814453125" />
        <Spot ID="17910" name="ID17910" STD_INTENSITY_CH1="780.3240375202153" QUALITY="116.95980072021484" POSITION_T="12.18" MIN_INTENSITY_CH1="285.3028259277344" TOTAL_INTENSITY_CH1="187150.03607177734" CONTRAST_CH1="0.24802618500338758" SNR_CH1="0.7389738170831945" FRAME="14" MEDIAN_INTENSITY_CH1="1212.916015625" VISIBILITY="1" RADIUS="0.25" POSITION_X="8.49136641059799" POSITION_Y="4.465231644042065" MEAN_INTENSITY_CH1="1450.7754734246307" POSITION_Z="0.0" MAX_INTENSITY_CH1="3365.61572265625" />
        <Spot ID="17911" name="ID17911" STD_INTENSITY_CH1="522.3024352551643" QUALITY="71.7265625" POSITION_T="12.18" MIN_INTENSITY_CH1="155.4699249267578" TOTAL_INTENSITY_CH1="96060.3424987793" CONTRAST_CH1="0.26471635544904665" SNR_CH1="0.5968291208802873" FRAME="14" MEDIAN_INTENSITY_CH1="531.3612670898438" VISIBILITY="1" RADIUS="0.25" POSITION_X="6.0910263445934225" POSITION_Y="4.5684038033154035" MEAN_INTENSITY_CH1="744.6538178199946" POSITION_Z="0.0" MAX_INTENSITY_CH1="2275.45751953125" />
        <Spot ID="17912" name="ID17912" STD_INTENSITY_CH1="521.7899865125864" QUALITY="97.14453887939453" POSITION_T="12.18" MIN_INTENSITY_CH1="164.55313110351562" TOTAL_INTENSITY_CH1="161818.92866516113" CONTRAST_CH1="0.33959207824300147" SNR_CH1="1.2188740939487532" FRAME="14" MEDIAN_INTENSITY_CH1="1293.83203125" VISIBILITY="1" RADIUS="0.25" POSITION_X="8.640172591026719" POSITION_Y="5.076734107423775" MEAN_INTENSITY_CH1="1254.4102997299317" POSITION_Z="0.0" MAX_INTENSITY_CH1="2323.302001953125" />
        <Spot ID="17913" name="ID17913" STD_INTENSITY_CH1="569.1239090161091" QUALITY="82.55270385742188" POSITION_T="12.18" MIN_INTENSITY_CH1="69.06475067138672" TOTAL_INTENSITY_CH1="87418.15403747559" CONTRAST_CH1="0.3895182361701108" SNR_CH1="0.667572795286103" FRAME="14" MEDIAN_INTENSITY_CH1="458.3127136230469" VISIBILITY="1" RADIUS="0.25" POSITION_X="3.8565810286684554" POSITION_Y="5.090221236206603" MEAN_INTENSITY_CH1="677.6601088176402" POSITION_Z="0.0" MAX_INTENSITY_CH1="2169.816162109375" />
        <Spot ID="17914" name="ID17914" STD_INTENSITY_CH1="871.836957919848" QUALITY="137.4104461669922" POSITION_T="12.18" MIN_INTENSITY_CH1="9.765625" TOTAL_INTENSITY_CH1="159205.3363723755" CONTRAST_CH1="0.47479208640043286" SNR_CH1="0.9114551518016727" FRAME="14" MEDIAN_INTENSITY_CH1="1020.736083984375" VISIBILITY="1" RADIUS="0.25" POSITION_X="6.1128908991462065" POSITION_Y="5.112751338027804" MEAN_INTENSITY_CH1="1234.1498943595" POSITION_Z="0.0" MAX_INTENSITY_CH1="3671.5810546875" />
        <Spot ID="17915" name="ID17915" STD_INTENSITY_CH1="591.6789357683787" QUALITY="94.70361328125" POSITION_T="12.18" MIN_INTENSITY_CH1="230.44937133789062" TOTAL_INTENSITY_CH1="158461.43055725098" CONTRAST_CH1="0.3550088308552774" SNR_CH1="1.0878644380630105" FRAME="14" MEDIAN_INTENSITY_CH1="1327.6756591796875" VISIBILITY="1" RADIUS="0.25" POSITION_X="2.705865788845748" POSITION_Y="5.165023967937644" MEAN_INTENSITY_CH1="1228.383182614349" POSITION_Z="0.0" MAX_INTENSITY_CH1="2702.252197265625" />
        <Spot ID="17916" name="ID17916" STD_INTENSITY_CH1="570.140756836733" QUALITY="83.26376342773438" POSITION_T="12.18" MIN_INTENSITY_CH1="169.34674072265625" TOTAL_INTENSITY_CH1="131298.50653076172" CONTRAST_CH1="0.25333516815905643" SNR_CH1="0.7216826103671119" FRAME="14" MEDIAN_INTENSITY_CH1="965.1883544921875" VISIBILITY="1" RADIUS="0.25" POSITION_X="8.153555351823481" POSITION_Y="5.130118545894987" MEAN_INTENSITY_CH1="1017.8178800834244" POSITION_Z="0.0" MAX_INTENSITY_CH1="2384.725830078125" />
        <Spot ID="17917" name="ID17917" STD_INTENSITY_CH1="467.34526813904023" QUALITY="75.32024383544922" POSITION_T="12.18" MIN_INTENSITY_CH1="171.0574493408203" TOTAL_INTENSITY_CH1="114332.93710327148" CONTRAST_CH1="0.3106595932445212" SNR_CH1="0.8990185531895895" FRAME="14" MEDIAN_INTENSITY_CH1="773.1796875" VISIBILITY="1" RADIUS="0.25" POSITION_X="4.523639495853454" POSITION_Y="5.326109002044179" MEAN_INTENSITY_CH1="886.3018380098563" POSITION_Z="0.0" MAX_INTENSITY_CH1="2076.255859375" />
        <Spot ID="17918" name="ID17918" STD_INTENSITY_CH1="907.3761677842081" QUALITY="133.78985595703125" POSITION_T="12.18" MIN_INTENSITY_CH1="64.13668823242188" TOTAL_INTENSITY_CH1="150514.9593887329" CONTRAST_CH1="0.4149681479876551" SNR_CH1="0.754224579630393" FRAME="14" MEDIAN_INTENSITY_CH1="926.0245361328125" VISIBILITY="1" RADIUS="0.25" POSITION_X="2.261329132025373" POSITION_Y="5.360351103465528" MEAN_INTENSITY_CH1="1166.7826309204097" POSITION_Z="0.0" MAX_INTENSITY_CH1="3701.48583984375" />
        <Spot ID="17919" name="ID17919" STD_INTENSITY_CH1="475.18797571993815" QUALITY="65.1381607055664" POSITION_T="12.18" MIN_INTENSITY_CH1="82.27447509765625" TOTAL_INTENSITY_CH1="105624.85903167725" CONTRAST_CH1="0.20448071288898292" SNR_CH1="0.5850506760880032" FRAME="14" MEDIAN_INTENSITY_CH1="652.7175903320312" VISIBILITY="1" RADIUS="0.25" POSITION_X="5.192277739292787" POSITION_Y="5.508233989911413" MEAN_INTENSITY_CH1="818.7973568347072" POSITION_Z="0.0" MAX_INTENSITY_CH1="1945.875244140625" />
      </SpotsInFrame>
      <SpotsInFrame frame="15">
        <Spot ID="17475" name="ID17475" STD_INTENSITY_CH1="481.148013809448" QUALITY="90.58380889892578" POSITION_T="13.05" MIN_INTENSITY_CH1="209.88153076171875" TOTAL_INTENSITY_CH1="132435.42092895508" CONTRAST_CH1="0.4073261995980948" SNR_CH1="1.235131837860081" FRAME="15" MEDIAN_INTENSITY_CH1="1021.2086181640625" VISIBILITY="1" RADIUS="0.25" POSITION_X="5.980731822611376" POSITION_Y="1.5776559655534907" MEAN_INTENSITY_CH1="1026.6311699918997" POSITION_Z="0.0" MAX_INTENSITY_CH1="2225.11279296875" />
        <Spot ID="17476" name="ID17476" STD_INTENSITY_CH1="369.36517706023744" QUALITY="59.31934356689453" POSITION_T="13.05" MIN_INTENSITY_CH1="65.34854125976562" TOTAL_INTENSITY_CH1="67764.27448272705" CONTRAST_CH1="0.48210321892697183" SNR_CH1="0.9252236177809963" FRAME="15" MEDIAN_INTENSITY_CH1="406.70635986328125" VISIBILITY="1" RADIUS="0.25" POSITION_X="7.239668934651815" POSITION_Y="2.4388924490313277" MEAN_INTENSITY_CH1="525.3044533544731" POSITION_Z="0.0" MAX_INTENSITY_CH1="1707.78564453125" />
        <Spot ID="17477" name="ID17477" STD_INTENSITY_CH1="769.5543316733016" QUALITY="124.54288482666016" POSITION_T="13.05" MIN_INTENSITY_CH1="4.0128374099731445" TOTAL_INTENSITY_CH1="160009.9569425583" CONTRAST_CH1="0.39638308456411914" SNR_CH1="0.9150788976054957" FRAME="15" MEDIAN_INTENSITY_CH1="1058.8656005859375" VISIBILITY="1" RADIUS="0.25" POSITION_X="6.315173384050632" POSITION_Y="3.0423600153141948" MEAN_INTENSITY_CH1="1240.3872631206063" POSITION_Z="0.0" MAX_INTENSITY_CH1="3460.311279296875" />
        <Spot ID="17478" name="ID17478" STD_INTENSITY_CH1="753.8538085709397" QUALITY="99.46044921875" POSITION_T="13.05" MIN_INTENSITY_CH1="10.717390060424805" TOTAL_INTENSITY_CH1="126215.62640762329" CONTRAST_CH1="0.2879631930295574" SNR_CH1="0.5803631210226325" FRAME="15" MEDIAN_INTENSITY_CH1="880.2890625" VISIBILITY="1" RADIUS="0.25" POSITION_X="6.908906240071119" POSITION_Y="3.011327554406494" MEAN_INTENSITY_CH1="978.415708586227" POSITION_Z="0.0" MAX_INTENSITY_CH1="2678.4384765625" />
        <Spot ID="17479" name="ID17479" STD_INTENSITY_CH1="440.3060000995084" QUALITY="53.21641540527344" POSITION_T="13.05" MIN_INTENSITY_CH1="64.09416961669922" TOTAL_INTENSITY_CH1="71590.76403808594" CONTRAST_CH1="0.27200345946478843" SNR_CH1="0.5390497068695811" FRAME="15" MEDIAN_INTENSITY_CH1="367.1532897949219" VISIBILITY="1" RADIUS="0.25" POSITION_X="7.443318369606767" POSITION_Y="3.138452133679553" MEAN_INTENSITY_CH1="554.9671630859376" POSITION_Z="0.0" MAX_INTENSITY_CH1="1988.8416748046875" />
        <Spot ID="17480" name="ID17480" STD_INTENSITY_CH1="403.7588710777775" QUALITY="70.62642669677734" POSITION_T="13.05" MIN_INTENSITY_CH1="187.5500030517578" TOTAL_INTENSITY_CH1="100050.1576538086" CONTRAST_CH1="0.38894143765920597" SNR_CH1="1.0758117060220107" FRAME="15" MEDIAN_INTENSITY_CH1="725.3819580078125" VISIBILITY="1" RADIUS="0.25" POSITION_X="5.982141439638981" POSITION_Y="3.97988631880519" MEAN_INTENSITY_CH1="775.5826174713844" POSITION_Z="0.0" MAX_INTENSITY_CH1="1877.466796875" />
        <Spot ID="17481" name="ID17481" STD_INTENSITY_CH1="1068.2792667333363" QUALITY="182.47146606445312" POSITION_T="13.05" MIN_INTENSITY_CH1="121.82037353515625" TOTAL_INTENSITY_CH1="227236.11766052246" CONTRAST_CH1="0.4113063377972679" SNR_CH1="0.9611185428912138" FRAME="15" MEDIAN_INTENSITY_CH1="1513.5970458984375" VISIBILITY="1" RADIUS="0.25" POSITION_X="8.472559900486607" POSITION_Y="3.964646711429483" MEAN_INTENSITY_CH1="1761.5202919420346" POSITION_Z="0.0" MAX_INTENSITY_CH1="4541.6337890625" />
        <Spot ID="17482" name="ID17482" STD_INTENSITY_CH1="664.4254400417847" QUALITY="161.5686492919922" POSITION_T="13.05" MIN_INTENSITY_CH1="439.8902587890625" TOTAL_INTENSITY_CH1="229150.51092529297" CONTRAST_CH1="0.5533304965068833" SNR_CH1="1.9047395541292902" FRAME="15" MEDIAN_INTENSITY_CH1="1870.79833984375" VISIBILITY="1" RADIUS="0.25" POSITION_X="7.274404937682759" POSITION_Y="4.101574117007607" MEAN_INTENSITY_CH1="1776.360549808473" POSITION_Z="0.0" MAX_INTENSITY_CH1="3150.632080078125" />
        <Spot ID="17483" name="ID17483" STD_INTENSITY_CH1="914.5744621421964" QUALITY="126.62674713134766" POSITION_T="13.05" MIN_INTENSITY_CH1="311.31298828125" TOTAL_INTENSITY_CH1="195831.45440673828" CONTRAST_CH1="0.26005718238891745" SNR_CH1="0.6851446376877878" FRAME="15" MEDIAN_INTENSITY_CH1="1220.0523681640625" VISIBILITY="1" RADIUS="0.25" POSITION_X="8.491813598693371" POSITION_Y="4.454604833337504" MEAN_INTENSITY_CH1="1518.0732899747156" POSITION_Z="0.0" MAX_INTENSITY_CH1="4174.60009765625" />
        <Spot ID="17484" name="ID17484" STD_INTENSITY_CH1="552.6464898812497" QUALITY="75.2088394165039" POSITION_T="13.05" MIN_INTENSITY_CH1="90.31863403320312" TOTAL_INTENSITY_CH1="99733.89667510986" CONTRAST_CH1="0.25173514730031155" SNR_CH1="0.5626872391032139" FRAME="15" MEDIAN_INTENSITY_CH1="601.2194213867188" VISIBILITY="1" RADIUS="0.25" POSITION_X="6.0829170048322405" POSITION_Y="4.573660922865389" MEAN_INTENSITY_CH1="773.1309819775958" POSITION_Z="0.0" MAX_INTENSITY_CH1="2246.603515625" />
        <Spot ID="17485" name="ID17485" STD_INTENSITY_CH1="549.8693361728875" QUALITY="82.27945709228516" POSITION_T="13.05" MIN_INTENSITY_CH1="58.299835205078125" TOTAL_INTENSITY_CH1="88717.24152374268" CONTRAST_CH1="0.3704471483121447" SNR_CH1="0.6761651420035231" FRAME="15" MEDIAN_INTENSITY_CH1="427.11456298828125" VISIBILITY="1" RADIUS="0.25" POSITION_X="3.8483436889919855" POSITION_Y="5.08012108378865" MEAN_INTENSITY_CH1="687.7305544476176" POSITION_Z="0.0" MAX_INTENSITY_CH1="1974.3607177734375" />
        <Spot ID="17486" name="ID17486" STD_INTENSITY_CH1="936.7062285944019" QUALITY="135.45645141601562" POSITION_T="13.05" MIN_INTENSITY_CH1="54.553958892822266" TOTAL_INTENSITY_CH1="161121.51027297974" CONTRAST_CH1="0.4192076907111515" SNR_CH1="0.7877232915956172" FRAME="15" MEDIAN_INTENSITY_CH1="973.2735595703125" VISIBILITY="1" RADIUS="0.25" POSITION_X="6.122229740183413" POSITION_Y="5.10731420413771" MEAN_INTENSITY_CH1="1249.0039556044942" POSITION_Z="0.0" MAX_INTENSITY_CH1="3776.837646484375" />
        <Spot ID="17487" name="ID17487" STD_INTENSITY_CH1="510.47062418781474" QUALITY="97.43199157714844" POSITION_T="13.05" MIN_INTENSITY_CH1="298.0334777832031" TOTAL_INTENSITY_CH1="161826.44885253906" CONTRAST_CH1="0.3983621600492416" SNR_CH1="1.400159300718056" FRAME="15" MEDIAN_INTENSITY_CH1="1220.4564208984375" VISIBILITY="1" RADIUS="0.25" POSITION_X="8.641887206922922" POSITION_Y="5.08097422686415" MEAN_INTENSITY_CH1="1254.4685957561162" POSITION_Z="0.0" MAX_INTENSITY_CH1="2586.953125" />
        <Spot ID="17488" name="ID17488" STD_INTENSITY_CH1="611.4366240963084" QUALITY="96.63455963134766" POSITION_T="13.05" MIN_INTENSITY_CH1="292.0466003417969" TOTAL_INTENSITY_CH1="161722.6711730957" CONTRAST_CH1="0.3429595326316001" SNR_CH1="1.047224261107705" FRAME="15" MEDIAN_INTENSITY_CH1="1242.9041748046875" VISIBILITY="1" RADIUS="0.25" POSITION_X="2.7109934043065658" POSITION_Y="5.134960343630615" MEAN_INTENSITY_CH1="1253.664117620897" POSITION_Z="0.0" MAX_INTENSITY_CH1="2956.28466796875" />
        <Spot ID="17489" name="ID17489" STD_INTENSITY_CH1="516.059007965408" QUALITY="76.2264633178711" POSITION_T="13.05" MIN_INTENSITY_CH1="160.00250244140625" TOTAL_INTENSITY_CH1="122083.76879882812" CONTRAST_CH1="0.23797320399164917" SNR_CH1="0.7050430945418485" FRAME="15" MEDIAN_INTENSITY_CH1="853.6785278320312" VISIBILITY="1" RADIUS="0.25" POSITION_X="8.137588964968085" POSITION_Y="5.154331386537861" MEAN_INTENSITY_CH1="946.3858046420781" POSITION_Z="0.0" MAX_INTENSITY_CH1="2253.4619140625" />
        <Spot ID="17490" name="ID17490" STD_INTENSITY_CH1="489.1612228488209" QUALITY="72.52643585205078" POSITION_T="13.05" MIN_INTENSITY_CH1="151.8227996826172" TOTAL_INTENSITY_CH1="111912.8794708252" CONTRAST_CH1="0.2944540170098859" SNR_CH1="0.8068618642256172" FRAME="15" MEDIAN_INTENSITY_CH1="767.8575439453125" VISIBILITY="1" RADIUS="0.25" POSITION_X="4.517368229710432" POSITION_Y="5.342190315123643" MEAN_INTENSITY_CH1="867.5417013242261" POSITION_Z="0.0" MAX_INTENSITY_CH1="2318.875" />
        <Spot ID="17491" name="ID17491" STD_INTENSITY_CH1="1054.832283000559" QUALITY="152.71905517578125" POSITION_T="13.05" MIN_INTENSITY_CH1="70.5270004272461" TOTAL_INTENSITY_CH1="161738.29299163818" CONTRAST_CH1="0.45560483643314603" SNR_CH1="0.7440713171355712" FRAME="15" MEDIAN_INTENSITY_CH1="838.41015625" VISIBILITY="1" RADIUS="0.25" POSITION_X="2.275356746440568" POSITION_Y="5.35045665902528" MEAN_INTENSITY_CH1="1253.7852169894431" POSITION_Z="0.0" MAX_INTENSITY_CH1="3835.057861328125" />
        <Spot ID="17492" name="ID17492" STD_INTENSITY_CH1="506.33202830502677" QUALITY="71.43840789794922" POSITION_T="13.05" MIN_INTENSITY_CH1="131.7727813720703" TOTAL_INTENSITY_CH1="107783.13006591797" CONTRAST_CH1="0.21078166508339222" SNR_CH1="0.5745431779246927" FRAME="15" MEDIAN_INTENSITY_CH1="706.695068359375" VISIBILITY="1" RADIUS="0.25" POSITION_X="5.198157031375326" POSITION_Y="5.489401257966858" MEAN_INTENSITY_CH1="835.528140045876" POSITION_Z="0.0" MAX_INTENSITY_CH1="2265.48828125" />
        <Spot ID="17493" name="ID17493" STD_INTENSITY_CH1="684.0344689357062" QUALITY="110.87503814697266" POSITION_T="13.05" MIN_INTENSITY_CH1="43.60659408569336" TOTAL_INTENSITY_CH1="150195.7356452942" CONTRAST_CH1="0.3992125162404909" SNR_CH1="0.971270881131511" FRAME="15" MEDIAN_INTENSITY_CH1="1074.1968994140625" VISIBILITY="1" RADIUS="0.25" POSITION_X="6.285019381074961" POSITION_Y="5.762213391143569" MEAN_INTENSITY_CH1="1164.3080282580947" POSITION_Z="0.0" MAX_INTENSITY_CH1="3102.814697265625" />
        <Spot ID="17494" name="ID17494" STD_INTENSITY_CH1="1035.0400911030194" QUALITY="228.48768615722656" POSITION_T="13.05" MIN_INTENSITY_CH1="356.6194152832031" TOTAL_INTENSITY_CH1="260963.95825195312" CONTRAST_CH1="0.6145095678578311" SNR_CH1="1.487824378605584" FRAME="15" MEDIAN_INTENSITY_CH1="2017.8992919921875" VISIBILITY="1" RADIUS="0.25" POSITION_X="4.038511343383133" POSITION_Y="5.8056943418386044" MEAN_INTENSITY_CH1="2022.9764205577762" POSITION_Z="0.0" MAX_INTENSITY_CH1="4138.8369140625" />
        <Spot ID="17495" name="ID17495" STD_INTENSITY_CH1="695.7563872730341" QUALITY="83.26309204101562" POSITION_T="13.05" MIN_INTENSITY_CH1="119.35905456542969" TOTAL_INTENSITY_CH1="151615.26134490967" CONTRAST_CH1="0.19047507570917185" SNR_CH1="0.5405599302119827" FRAME="15" MEDIAN_INTENSITY_CH1="1090.5179443359375" VISIBILITY="1" RADIUS="0.25" POSITION_X="5.267398318700311" POSITION_Y="5.908592125292364" MEAN_INTENSITY_CH1="1175.312103448912" POSITION_Z="0.0" MAX_INTENSITY_CH1="3183.79345703125" />
        <Spot ID="17496" name="ID17496" STD_INTENSITY_CH1="667.5868945044011" QUALITY="88.76287841796875" POSITION_T="13.05" MIN_INTENSITY_CH1="100.47698974609375" TOTAL_INTENSITY_CH1="132581.30321502686" CONTRAST_CH1="0.26796371327168567" SNR_CH1="0.6507046779327901" FRAME="15" MEDIAN_INTENSITY_CH1="818.9529418945312" VISIBILITY="1" RADIUS="0.25" POSITION_X="3.0428731399119386" POSITION_Y="6.072577415641674" MEAN_INTENSITY_CH1="1027.7620404265651" POSITION_Z="0.0" MAX_INTENSITY_CH1="3467.85107421875" />
        <Spot ID="17497" name="ID17497" STD_INTENSITY_CH1="334.01795234358315" QUALITY="56.064083099365234" POSITION_T="13.05" MIN_INTENSITY_CH1="354.59521484375" TOTAL_INTENSITY_CH1="122129.06381225586" CONTRAST_CH1="0.3274935866214165" SNR_CH1="1.3984916317120861" FRAME="15" MEDIAN_INTENSITY_CH1="888.6461791992188" VISIBILITY="1" RADIUS="0.25" POSITION_X="7.403996738992414" POSITION_Y="6.074734229576605" MEAN_INTENSITY_CH1="946.736928777177" POSITION_Z="0.0" MAX_INTENSITY_CH1="1898.1041259765625" />
        <Spot ID="17498" name="ID17498" STD_INTENSITY_CH1="1152.7752400501327" QUALITY="207.0952911376953" POSITION_T="13.05" MIN_INTENSITY_CH1="250.40353393554688" TOTAL_INTENSITY_CH1="263063.5608215332" CONTRAST_CH1="0.5058105744689844" SNR_CH1="1.1884308083377286" FRAME="15" MEDIAN_INTENSITY_CH1="1717.40185546875" VISIBILITY="1" RADIUS="0.25" POSITION_X="5.628233072946514" POSITION_Y="6.348212055619494" MEAN_INTENSITY_CH1="2039.2524094692492" POSITION_Z="0.0" MAX_INTENSITY_CH1="5661.93212890625" />
        <Spot ID="17499" name="ID17499" STD_INTENSITY_CH1="342.5828405396096" QUALITY="58.24525451660156" POSITION_T="13.05" MIN_INTENSITY_CH1="137.7285919189453" TOTAL_INTENSITY_CH1="94681.10054016113" CONTRAST_CH1="0.3240249141946698" SNR_CH1="1.0486250393522165" FRAME="15" MEDIAN_INTENSITY_CH1="672.564697265625" VISIBILITY="1" RADIUS="0.25" POSITION_X="2.694933985641648" POSITION_Y="6.541685692764033" MEAN_INTENSITY_CH1="733.9620196911718" POSITION_Z="0.0" MAX_INTENSITY_CH1="1750.7017822265625" />
        <Spot ID="17500" name="ID17500" STD_INTENSITY_CH1="421.72891403304135" QUALITY="79.29786682128906" POSITION_T="13.05" MIN_INTENSITY_CH1="159.17115783691406" TOTAL_INTENSITY_CH1="122659.6674041748" CONTRAST_CH1="0.43227646704316175" SNR_CH1="1.3609539410848954" FRAME="15" MEDIAN_INTENSITY_CH1="883.5482177734375" VISIBILITY="1" RADIUS="0.25" POSITION_X="8.362069880674031" POSITION_Y="6.5761954960492" MEAN_INTENSITY_CH1="950.8501349160838" POSITION_Z="0.0" MAX_INTENSITY_CH1="1937.2413330078125" />
        <Spot ID="17501" name="ID17501" STD_INTENSITY_CH1="372.7642734585826" QUALITY="65.11135864257812" POSITION_T="13.05" MIN_INTENSITY_CH1="139.8696746826172" TOTAL_INTENSITY_CH1="100527.73963928223" CONTRAST_CH1="0.3688863269503477" SNR_CH1="1.1267228281062611" FRAME="15" MEDIAN_INTENSITY_CH1="735.9102783203125" VISIBILITY="1" RADIUS="0.25" POSITION_X="4.743363849591237" POSITION_Y="6.649252237553415" MEAN_INTENSITY_CH1="779.2848034052886" POSITION_Z="0.0" MAX_INTENSITY_CH1="1919.08544921875" />
        <Spot ID="17502" name="ID17502" STD_INTENSITY_CH1="526.3174030465577" QUALITY="79.16355895996094" POSITION_T="13.05" MIN_INTENSITY_CH1="215.89845275878906" TOTAL_INTENSITY_CH1="115768.3853302002" CONTRAST_CH1="0.28268021255157544" SNR_CH1="0.7515528828343845" FRAME="15" MEDIAN_INTENSITY_CH1="792.7567138671875" VISIBILITY="1" RADIUS="0.25" POSITION_X="4.131966448201752" POSITION_Y="6.716846891075219" MEAN_INTENSITY_CH1="897.4293436449625" POSITION_Z="0.0" MAX_INTENSITY_CH1="2326.4423828125" />
        <Spot ID="17503" name="ID17503" STD_INTENSITY_CH1="585.7703559830637" QUALITY="106.37759399414062" POSITION_T="13.05" MIN_INTENSITY_CH1="170.44224548339844" TOTAL_INTENSITY_CH1="139433.0165863037" CONTRAST_CH1="0.40518896240543045" SNR_CH1="1.064146437945489" FRAME="15" MEDIAN_INTENSITY_CH1="1011.96875" VISIBILITY="1" RADIUS="0.25" POSITION_X="3.64173797447227" POSITION_Y="6.785481565795321" MEAN_INTENSITY_CH1="1080.8760975682458" POSITION_Z="0.0" MAX_INTENSITY_CH1="3018.02294921875" />
        <Spot ID="17504" name="ID17504" STD_INTENSITY_CH1="981.6334050586195" QUALITY="179.8865509033203" POSITION_T="13.05" MIN_INTENSITY_CH1="309.8388366699219" TOTAL_INTENSITY_CH1="222533.46807861328" CONTRAST_CH1="0.4638892691827276" SNR_CH1="1.1137619882901235" FRAME="15" MEDIAN_INTENSITY_CH1="1485.3323974609375" VISIBILITY="1" RADIUS="0.25" POSITION_X="7.7807151545276385" POSITION_Y="7.1070736359884865" MEAN_INTENSITY_CH1="1725.0656440202574" POSITION_Z="0.0" MAX_INTENSITY_CH1="3876.27392578125" />
        <Spot ID="17505" name="ID17505" STD_INTENSITY_CH1="447.89715659338975" QUALITY="58.62199020385742" POSITION_T="13.05" MIN_INTENSITY_CH1="148.5985107421875" TOTAL_INTENSITY_CH1="121003.31736755371" CONTRAST_CH1="0.23747040015532345" SNR_CH1="0.8037739399686019" FRAME="15" MEDIAN_INTENSITY_CH1="840.7156982421875" VISIBILITY="1" RADIUS="0.25" POSITION_X="6.410471055942465" POSITION_Y="7.154388902732128" MEAN_INTENSITY_CH1="938.0102121515795" POSITION_Z="0.0" MAX_INTENSITY_CH1="2113.41259765625" />
        <Spot ID="17506" name="ID17506" STD_INTENSITY_CH1="599.3113479376902" QUALITY="72.69955444335938" POSITION_T="13.05" MIN_INTENSITY_CH1="46.80104446411133" TOTAL_INTENSITY_CH1="103950.7110786438" CONTRAST_CH1="0.2921602010353817" SNR_CH1="0.6080229090788912" FRAME="15" MEDIAN_INTENSITY_CH1="695.6898193359375" VISIBILITY="1" RADIUS="0.25" POSITION_X="4.398649297259512" POSITION_Y="7.342440991659942" MEAN_INTENSITY_CH1="805.8194657259207" POSITION_Z="0.0" MAX_INTENSITY_CH1="2499.57763671875" />
        <Spot ID="17507" name="ID17507" STD_INTENSITY_CH1="478.707492186695" QUALITY="60.72622299194336" POSITION_T="13.05" MIN_INTENSITY_CH1="102.69901275634766" TOTAL_INTENSITY_CH1="106678.68267059326" CONTRAST_CH1="0.2532461393362649" SNR_CH1="0.6981587137512407" FRAME="15" MEDIAN_INTENSITY_CH1="741.101806640625" VISIBILITY="1" RADIUS="0.25" POSITION_X="4.01951400000706" POSITION_Y="7.505548736058982" MEAN_INTENSITY_CH1="826.9665323301804" POSITION_Z="0.0" MAX_INTENSITY_CH1="2119.171142578125" />
        <Spot ID="17508" name="ID17508" STD_INTENSITY_CH1="790.4673293468356" QUALITY="98.0650863647461" POSITION_T="13.05" MIN_INTENSITY_CH1="119.39745330810547" TOTAL_INTENSITY_CH1="159138.1923904419" CONTRAST_CH1="0.23345213035561638" SNR_CH1="0.5907535269916714" FRAME="15" MEDIAN_INTENSITY_CH1="1028.2359619140625" VISIBILITY="1" RADIUS="0.25" POSITION_X="6.799229655751763" POSITION_Y="7.589206474411544" MEAN_INTENSITY_CH1="1233.6293983755181" POSITION_Z="0.0" MAX_INTENSITY_CH1="3582.64013671875" />
        <Spot ID="17509" name="ID17509" STD_INTENSITY_CH1="453.2008327356783" QUALITY="60.55227279663086" POSITION_T="13.05" MIN_INTENSITY_CH1="115.7009506225586" TOTAL_INTENSITY_CH1="87226.29053497314" CONTRAST_CH1="0.3133648945386562" SNR_CH1="0.7119703832958088" FRAME="15" MEDIAN_INTENSITY_CH1="543.7219848632812" VISIBILITY="1" RADIUS="0.25" POSITION_X="3.498708101707731" POSITION_Y="7.667263577396527" MEAN_INTENSITY_CH1="676.172794844753" POSITION_Z="0.0" MAX_INTENSITY_CH1="2169.693115234375" />
        <Spot ID="17510" name="ID17510" STD_INTENSITY_CH1="926.0811317571793" QUALITY="160.50482177734375" POSITION_T="13.05" MIN_INTENSITY_CH1="308.8791198730469" TOTAL_INTENSITY_CH1="197179.73593139648" CONTRAST_CH1="0.4051152287717821" SNR_CH1="0.9517440240595547" FRAME="15" MEDIAN_INTENSITY_CH1="1329.4140625" VISIBILITY="1" RADIUS="0.25" POSITION_X="6.7863460828532" POSITION_Y="8.16725411466943" MEAN_INTENSITY_CH1="1528.5250847395073" POSITION_Z="0.0" MAX_INTENSITY_CH1="4000.218994140625" />
        <Spot ID="17511" name="ID17511" STD_INTENSITY_CH1="602.5147309422837" QUALITY="80.00692749023438" POSITION_T="13.05" MIN_INTENSITY_CH1="198.70326232910156" TOTAL_INTENSITY_CH1="140120.3888092041" CONTRAST_CH1="0.2918670395005573" SNR_CH1="0.8145939583696666" FRAME="15" MEDIAN_INTENSITY_CH1="960.86083984375" VISIBILITY="1" RADIUS="0.25" POSITION_X="4.558934259005137" POSITION_Y="8.232352758246664" MEAN_INTENSITY_CH1="1086.2045644124346" POSITION_Z="0.0" MAX_INTENSITY_CH1="2458.27685546875" />
        <Spot ID="17512" name="ID17512" STD_INTENSITY_CH1="460.7490671227541" QUALITY="64.71810913085938" POSITION_T="13.05" MIN_INTENSITY_CH1="225.264404296875" TOTAL_INTENSITY_CH1="141842.57846069336" CONTRAST_CH1="0.20698507222777876" SNR_CH1="0.8185016601011526" FRAME="15" MEDIAN_INTENSITY_CH1="1040.5067138671875" VISIBILITY="1" RADIUS="0.25" POSITION_X="6.296609361896982" POSITION_Y="8.623690553103657" MEAN_INTENSITY_CH1="1099.5548717883207" POSITION_Z="0.0" MAX_INTENSITY_CH1="2200.597412109375" />
        <Spot ID="17513" name="ID17513" STD_INTENSITY_CH1="1208.0836643671691" QUALITY="208.8853302001953" POSITION_T="13.05" MIN_INTENSITY_CH1="233.36595153808594" TOTAL_INTENSITY_CH1="267676.7944793701" CONTRAST_CH1="0.38803238962373604" SNR_CH1="0.9603341528152161" FRAME="15" MEDIAN_INTENSITY_CH1="1921.780029296875" VISIBILITY="1" RADIUS="0.25" POSITION_X="4.955037085150077" POSITION_Y="8.687436455771541" MEAN_INTENSITY_CH1="2075.0139106927913" POSITION_Z="0.0" MAX_INTENSITY_CH1="4814.4453125" />
        <Spot ID="17514" name="ID17514" STD_INTENSITY_CH1="744.2020931184353" QUALITY="64.83650207519531" POSITION_T="13.05" MIN_INTENSITY_CH1="214.3055877685547" TOTAL_INTENSITY_CH1="191538.4719696045" CONTRAST_CH1="0.2061029725270778" SNR_CH1="0.6818758106945322" FRAME="15" MEDIAN_INTENSITY_CH1="1400.8819580078125" VISIBILITY="1" RADIUS="0.25" POSITION_X="4.73914395603871" POSITION_Y="9.051851265709802" MEAN_INTENSITY_CH1="1484.7943563535227" POSITION_Z="0.0" MAX_INTENSITY_CH1="4033.724609375" />
        <Spot ID="17515" name="ID17515" STD_INTENSITY_CH1="599.4803157329144" QUALITY="108.32788848876953" POSITION_T="13.05" MIN_INTENSITY_CH1="323.3086853027344" TOTAL_INTENSITY_CH1="190653.7518310547" CONTRAST_CH1="0.3366169730646782" SNR_CH1="1.2417659662972678" FRAME="15" MEDIAN_INTENSITY_CH1="1455.3565673828125" VISIBILITY="1" RADIUS="0.25" POSITION_X="6.426130522324534" POSITION_Y="9.318965010622842" MEAN_INTENSITY_CH1="1477.9360607058502" POSITION_Z="0.0" MAX_INTENSITY_CH1="3099.448974609375" />
        <Spot ID="17516" name="ID17516" STD_INTENSITY_CH1="1337.7465206659772" QUALITY="222.19932556152344" POSITION_T="13.05" MIN_INTENSITY_CH1="175.14173889160156" TOTAL_INTENSITY_CH1="239550.9845123291" CONTRAST_CH1="0.5298262342735452" SNR_CH1="0.961514348910809" FRAME="15" MEDIAN_INTENSITY_CH1="1580.2249755859375" VISIBILITY="1" RADIUS="0.25" POSITION_X="5.254979972042718" POSITION_Y="9.518043956291212" MEAN_INTENSITY_CH1="1856.9843760645665" POSITION_Z="0.0" MAX_INTENSITY_CH1="5414.09619140625" />
        <Spot ID="17517" name="ID17517" STD_INTENSITY_CH1="649.5374090326751" QUALITY="91.33706665039062" POSITION_T="13.05" MIN_INTENSITY_CH1="219.9450225830078" TOTAL_INTENSITY_CH1="182170.7215576172" CONTRAST_CH1="0.1710271454653714" SNR_CH1="0.6350571059836286" FRAME="15" MEDIAN_INTENSITY_CH1="1380.3336181640625" VISIBILITY="1" RADIUS="0.25" POSITION_X="5.843832763113495" POSITION_Y="9.552719809905279" MEAN_INTENSITY_CH1="1412.1761361055594" POSITION_Z="0.0" MAX_INTENSITY_CH1="3197.1435546875" />
        <Spot ID="17518" name="ID17518" STD_INTENSITY_CH1="868.4817478044893" QUALITY="131.38873291015625" POSITION_T="13.05" MIN_INTENSITY_CH1="70.39737701416016" TOTAL_INTENSITY_CH1="140406.54192352295" CONTRAST_CH1="0.5385209241614651" SNR_CH1="0.8773363191545918" FRAME="15" MEDIAN_INTENSITY_CH1="814.6239624023438" VISIBILITY="1" RADIUS="0.25" POSITION_X="5.951698191418867" POSITION_Y="10.187543596646462" MEAN_INTENSITY_CH1="1088.4228056087052" POSITION_Z="0.0" MAX_INTENSITY_CH1="4174.9384765625" />
      </SpotsInFrame>
      <SpotsInFrame frame="16">
        <Spot ID="18176" name="ID18176" STD_INTENSITY_CH1="833.0221649391647" QUALITY="127.74301147460938" POSITION_T="13.92" MIN_INTENSITY_CH1="90.21702575683594" TOTAL_INTENSITY_CH1="159026.5940093994" CONTRAST_CH1="0.40954636615430123" SNR_CH1="0.8599579112166745" FRAME="16" MEDIAN_INTENSITY_CH1="1075.9500732421875" VISIBILITY="1" RADIUS="0.25" POSITION_X="6.134110563943803" POSITION_Y="5.110299403344052" MEAN_INTENSITY_CH1="1232.764294646507" POSITION_Z="0.0" MAX_INTENSITY_CH1="3498.2705078125" />
        <Spot ID="18177" name="ID18177" STD_INTENSITY_CH1="514.2507111908828" QUALITY="105.65218353271484" POSITION_T="13.92" MIN_INTENSITY_CH1="378.9024658203125" TOTAL_INTENSITY_CH1="162906.3953857422" CONTRAST_CH1="0.43362531892419887" SNR_CH1="1.4855336318151913" FRAME="16" MEDIAN_INTENSITY_CH1="1217.047607421875" VISIBILITY="1" RADIUS="0.25" POSITION_X="8.639552311688023" POSITION_Y="5.099859449874293" MEAN_INTENSITY_CH1="1262.8402743080794" POSITION_Z="0.0" MAX_INTENSITY_CH1="2658.158447265625" />
        <Spot ID="18178" name="ID18178" STD_INTENSITY_CH1="586.4035547572114" QUALITY="95.08270263671875" POSITION_T="13.92" MIN_INTENSITY_CH1="173.74571228027344" TOTAL_INTENSITY_CH1="154379.72009277344" CONTRAST_CH1="0.3569957024055508" SNR_CH1="1.0737877768038213" FRAME="16" MEDIAN_INTENSITY_CH1="1180.342529296875" VISIBILITY="1" RADIUS="0.25" POSITION_X="2.7328602616077053" POSITION_Y="5.127605815845689" MEAN_INTENSITY_CH1="1196.7420162230499" POSITION_Z="0.0" MAX_INTENSITY_CH1="2878.662353515625" />
        <Spot ID="18179" name="ID18179" STD_INTENSITY_CH1="496.6172280647623" QUALITY="74.14366149902344" POSITION_T="13.92" MIN_INTENSITY_CH1="140.06739807128906" TOTAL_INTENSITY_CH1="119519.35011291504" CONTRAST_CH1="0.22069938089405475" SNR_CH1="0.6746043191302972" FRAME="16" MEDIAN_INTENSITY_CH1="826.2960205078125" VISIBILITY="1" RADIUS="0.25" POSITION_X="8.126255247192763" POSITION_Y="5.165730754547581" MEAN_INTENSITY_CH1="926.506590022597" POSITION_Z="0.0" MAX_INTENSITY_CH1="2189.16748046875" />
        <Spot ID="18180" name="ID18180" STD_INTENSITY_CH1="949.9117646415251" QUALITY="141.08126831054688" POSITION_T="13.92" MIN_INTENSITY_CH1="91.79596710205078" TOTAL_INTENSITY_CH1="162880.21382904053" CONTRAST_CH1="0.38129731263603456" SNR_CH1="0.7338409238575199" FRAME="16" MEDIAN_INTENSITY_CH1="1041.823486328125" VISIBILITY="1" RADIUS="0.25" POSITION_X="2.2815375448327293" POSITION_Y="5.340851360525324" MEAN_INTENSITY_CH1="1262.6373165041907" POSITION_Z="0.0" MAX_INTENSITY_CH1="3452.644287109375" />
        <Spot ID="18181" name="ID18181" STD_INTENSITY_CH1="471.30912211537435" QUALITY="75.75797271728516" POSITION_T="13.92" MIN_INTENSITY_CH1="124.35784149169922" TOTAL_INTENSITY_CH1="113426.08769989014" CONTRAST_CH1="0.3116686669912931" SNR_CH1="0.8865768596297654" FRAME="16" MEDIAN_INTENSITY_CH1="813.2108154296875" VISIBILITY="1" RADIUS="0.25" POSITION_X="4.519938611041853" POSITION_Y="5.348752216603571" MEAN_INTENSITY_CH1="879.2719976735672" POSITION_Z="0.0" MAX_INTENSITY_CH1="2020.26611328125" />
        <Spot ID="18182" name="ID18182" STD_INTENSITY_CH1="538.3330419929354" QUALITY="70.02123260498047" POSITION_T="13.92" MIN_INTENSITY_CH1="77.72682189941406" TOTAL_INTENSITY_CH1="102628.86557006836" CONTRAST_CH1="0.22647380673788467" SNR_CH1="0.5457810836773002" FRAME="16" MEDIAN_INTENSITY_CH1="624.6277465820312" VISIBILITY="1" RADIUS="0.25" POSITION_X="5.197117865560829" POSITION_Y="5.467808923565305" MEAN_INTENSITY_CH1="795.5726013183595" POSITION_Z="0.0" MAX_INTENSITY_CH1="2328.80615234375" />
        <Spot ID="18183" name="ID18183" STD_INTENSITY_CH1="684.312766911213" QUALITY="110.37576293945312" POSITION_T="13.92" MIN_INTENSITY_CH1="132.6180877685547" TOTAL_INTENSITY_CH1="150619.74815368652" CONTRAST_CH1="0.38709542026044785" SNR_CH1="0.9523119965922326" FRAME="16" MEDIAN_INTENSITY_CH1="1005.591552734375" VISIBILITY="1" RADIUS="0.25" POSITION_X="6.308106098209969" POSITION_Y="5.753885634797421" MEAN_INTENSITY_CH1="1167.5949469278025" POSITION_Z="0.0" MAX_INTENSITY_CH1="2681.572509765625" />
        <Spot ID="18184" name="ID18184" STD_INTENSITY_CH1="1059.939206103638" QUALITY="233.896484375" POSITION_T="13.92" MIN_INTENSITY_CH1="436.6753234863281" TOTAL_INTENSITY_CH1="263973.6513366699" CONTRAST_CH1="0.6239559949579448" SNR_CH1="1.4835412057541557" FRAME="16" MEDIAN_INTENSITY_CH1="1942.8524169921875" VISIBILITY="1" RADIUS="0.25" POSITION_X="4.02950437412638" POSITION_Y="5.804256814968115" MEAN_INTENSITY_CH1="2046.3073747028673" POSITION_Z="0.0" MAX_INTENSITY_CH1="4573.94873046875" />
        <Spot ID="18185" name="ID18185" STD_INTENSITY_CH1="682.7309222203035" QUALITY="85.83139038085938" POSITION_T="13.92" MIN_INTENSITY_CH1="64.92316436767578" TOTAL_INTENSITY_CH1="151745.04552459717" CONTRAST_CH1="0.2035423471494368" SNR_CH1="0.5827719429205674" FRAME="16" MEDIAN_INTENSITY_CH1="1119.3917236328125" VISIBILITY="1" RADIUS="0.25" POSITION_X="5.269806927585861" POSITION_Y="5.908922571194217" MEAN_INTENSITY_CH1="1176.318182361218" POSITION_Z="0.0" MAX_INTENSITY_CH1="2614.472412109375" />
        <Spot ID="18186" name="ID18186" STD_INTENSITY_CH1="364.2114574582843" QUALITY="58.78013229370117" POSITION_T="13.92" MIN_INTENSITY_CH1="294.941650390625" TOTAL_INTENSITY_CH1="117647.796875" CONTRAST_CH1="0.2812036671603975" SNR_CH1="1.0991913125036936" FRAME="16" MEDIAN_INTENSITY_CH1="880.4542236328125" VISIBILITY="1" RADIUS="0.25" POSITION_X="7.39491566073249" POSITION_Y="6.0655369319920265" MEAN_INTENSITY_CH1="911.9984253875967" POSITION_Z="0.0" MAX_INTENSITY_CH1="1846.1953125" />
        <Spot ID="18187" name="ID18187" STD_INTENSITY_CH1="669.8894278839716" QUALITY="93.47207641601562" POSITION_T="13.92" MIN_INTENSITY_CH1="-17.943607330322266" TOTAL_INTENSITY_CH1="133094.66309928894" CONTRAST_CH1="0.313148206696993" SNR_CH1="0.7345713516501441" FRAME="16" MEDIAN_INTENSITY_CH1="829.8660888671875" VISIBILITY="1" RADIUS="0.25" POSITION_X="3.036381696949559" POSITION_Y="6.08052797286584" MEAN_INTENSITY_CH1="1031.7415744130926" POSITION_Z="0.0" MAX_INTENSITY_CH1="2922.125244140625" />
        <Spot ID="18188" name="ID18188" STD_INTENSITY_CH1="1173.2973954224562" QUALITY="216.21205139160156" POSITION_T="13.92" MIN_INTENSITY_CH1="239.83782958984375" TOTAL_INTENSITY_CH1="260483.8415222168" CONTRAST_CH1="0.524331154527491" SNR_CH1="1.1839661997553388" FRAME="16" MEDIAN_INTENSITY_CH1="1807.1358642578125" VISIBILITY="1" RADIUS="0.25" POSITION_X="5.635876968786786" POSITION_Y="6.361330292126522" MEAN_INTENSITY_CH1="2019.2545854435407" POSITION_Z="0.0" MAX_INTENSITY_CH1="5308.9814453125" />
        <Spot ID="18189" name="ID18189" STD_INTENSITY_CH1="358.74997324075764" QUALITY="65.18045806884766" POSITION_T="13.92" MIN_INTENSITY_CH1="153.5863494873047" TOTAL_INTENSITY_CH1="100946.91735839844" CONTRAST_CH1="0.3689903551470558" SNR_CH1="1.1758612954472487" FRAME="16" MEDIAN_INTENSITY_CH1="765.6213989257812" VISIBILITY="1" RADIUS="0.25" POSITION_X="2.6997898237150486" POSITION_Y="6.547021347120013" MEAN_INTENSITY_CH1="782.5342430883597" POSITION_Z="0.0" MAX_INTENSITY_CH1="2170.175048828125" />
        <Spot ID="18190" name="ID18190" STD_INTENSITY_CH1="425.06565872139055" QUALITY="79.21125793457031" POSITION_T="13.92" MIN_INTENSITY_CH1="149.6373291015625" TOTAL_INTENSITY_CH1="118222.54306030273" CONTRAST_CH1="0.4539715323302338" SNR_CH1="1.3463478448707642" FRAME="16" MEDIAN_INTENSITY_CH1="889.5472412109375" VISIBILITY="1" RADIUS="0.25" POSITION_X="8.333517123868655" POSITION_Y="6.603979479505791" MEAN_INTENSITY_CH1="916.4538221728891" POSITION_Z="0.0" MAX_INTENSITY_CH1="1805.843505859375" />
        <Spot ID="18191" name="ID18191" STD_INTENSITY_CH1="377.5831082423717" QUALITY="60.51826477050781" POSITION_T="13.92" MIN_INTENSITY_CH1="179.6388397216797" TOTAL_INTENSITY_CH1="101113.41616821289" CONTRAST_CH1="0.36026303192090525" SNR_CH1="1.099596416785235" FRAME="16" MEDIAN_INTENSITY_CH1="769.9969482421875" VISIBILITY="1" RADIUS="0.25" POSITION_X="4.748030136028591" POSITION_Y="6.649573196265552" MEAN_INTENSITY_CH1="783.8249315365341" POSITION_Z="0.0" MAX_INTENSITY_CH1="1903.179443359375" />
        <Spot ID="18192" name="ID18192" STD_INTENSITY_CH1="450.7041264515432" QUALITY="62.88459014892578" POSITION_T="13.92" MIN_INTENSITY_CH1="120.17403411865234" TOTAL_INTENSITY_CH1="105611.68375396729" CONTRAST_CH1="0.24318038005491963" SNR_CH1="0.7106489244147434" FRAME="16" MEDIAN_INTENSITY_CH1="772.28125" VISIBILITY="1" RADIUS="0.25" POSITION_X="4.136791078732317" POSITION_Y="6.7194575703444555" MEAN_INTENSITY_CH1="818.6952228989713" POSITION_Z="0.0" MAX_INTENSITY_CH1="2015.44287109375" />
        <Spot ID="18193" name="ID18193" STD_INTENSITY_CH1="633.3252200178295" QUALITY="119.05886840820312" POSITION_T="13.92" MIN_INTENSITY_CH1="157.36500549316406" TOTAL_INTENSITY_CH1="141609.8939819336" CONTRAST_CH1="0.4765594910953838" SNR_CH1="1.1188536271664047" FRAME="16" MEDIAN_INTENSITY_CH1="907.7298583984375" VISIBILITY="1" RADIUS="0.25" POSITION_X="3.653067351823415" POSITION_Y="6.808510713972607" MEAN_INTENSITY_CH1="1097.75111613902" POSITION_Z="0.0" MAX_INTENSITY_CH1="2822.11572265625" />
        <Spot ID="18194" name="ID18194" STD_INTENSITY_CH1="992.2574126405962" QUALITY="176.92636108398438" POSITION_T="13.92" MIN_INTENSITY_CH1="169.45376586914062" TOTAL_INTENSITY_CH1="217957.36875915527" CONTRAST_CH1="0.46027427610255817" SNR_CH1="1.07342018714192" FRAME="16" MEDIAN_INTENSITY_CH1="1509.5233154296875" VISIBILITY="1" RADIUS="0.25" POSITION_X="7.743460229363266" POSITION_Y="7.084669260867088" MEAN_INTENSITY_CH1="1689.5920058849244" POSITION_Z="0.0" MAX_INTENSITY_CH1="3691.125244140625" />
        <Spot ID="18195" name="ID18195" STD_INTENSITY_CH1="567.6818544766902" QUALITY="77.88684844970703" POSITION_T="13.92" MIN_INTENSITY_CH1="93.94490814208984" TOTAL_INTENSITY_CH1="104145.29217529297" CONTRAST_CH1="0.32598773012660026" SNR_CH1="0.6992567447052914" FRAME="16" MEDIAN_INTENSITY_CH1="676.154296875" VISIBILITY="1" RADIUS="0.25" POSITION_X="4.406576474030923" POSITION_Y="7.340524621056055" MEAN_INTENSITY_CH1="807.3278463201005" POSITION_Z="0.0" MAX_INTENSITY_CH1="2307.612548828125" />
        <Spot ID="18196" name="ID18196" STD_INTENSITY_CH1="391.54678331312357" QUALITY="54.93361282348633" POSITION_T="13.92" MIN_INTENSITY_CH1="146.33816528320312" TOTAL_INTENSITY_CH1="103620.68374633789" CONTRAST_CH1="0.24489153031258362" SNR_CH1="0.8071334228061556" FRAME="16" MEDIAN_INTENSITY_CH1="770.4104614257812" VISIBILITY="1" RADIUS="0.25" POSITION_X="3.9665450791026053" POSITION_Y="7.513139845638831" MEAN_INTENSITY_CH1="803.261114312697" POSITION_Z="0.0" MAX_INTENSITY_CH1="1594.0782470703125" />
        <Spot ID="18197" name="ID18197" STD_INTENSITY_CH1="742.1606804848019" QUALITY="95.30784606933594" POSITION_T="13.92" MIN_INTENSITY_CH1="150.2955322265625" TOTAL_INTENSITY_CH1="160811.13235473633" CONTRAST_CH1="0.24131871663364432" SNR_CH1="0.6530796583484837" FRAME="16" MEDIAN_INTENSITY_CH1="1042.856689453125" VISIBILITY="1" RADIUS="0.25" POSITION_X="6.826607313314421" POSITION_Y="7.566834121342347" MEAN_INTENSITY_CH1="1246.5979252305142" POSITION_Z="0.0" MAX_INTENSITY_CH1="3017.144287109375" />
        <Spot ID="18198" name="ID18198" STD_INTENSITY_CH1="427.0623404248976" QUALITY="57.47217559814453" POSITION_T="13.92" MIN_INTENSITY_CH1="30.54644775390625" TOTAL_INTENSITY_CH1="89873.29665374756" CONTRAST_CH1="0.2836696732198628" SNR_CH1="0.721006714634429" FRAME="16" MEDIAN_INTENSITY_CH1="634.7538452148438" VISIBILITY="1" RADIUS="0.25" POSITION_X="3.5467395675762896" POSITION_Y="7.646478566986764" MEAN_INTENSITY_CH1="696.692222122074" POSITION_Z="0.0" MAX_INTENSITY_CH1="1928.581298828125" />
        <Spot ID="18199" name="ID18199" STD_INTENSITY_CH1="997.781938686913" QUALITY="159.96365356445312" POSITION_T="13.92" MIN_INTENSITY_CH1="211.5052947998047" TOTAL_INTENSITY_CH1="193972.0650024414" CONTRAST_CH1="0.4250719968832459" SNR_CH1="0.8990203561786212" FRAME="16" MEDIAN_INTENSITY_CH1="1288.6636962890625" VISIBILITY="1" RADIUS="0.25" POSITION_X="6.796413357457685" POSITION_Y="8.154659948819072" MEAN_INTENSITY_CH1="1503.659418623577" POSITION_Z="0.0" MAX_INTENSITY_CH1="4144.0888671875" />
        <Spot ID="18200" name="ID18200" STD_INTENSITY_CH1="614.9928460491996" QUALITY="75.44893646240234" POSITION_T="13.92" MIN_INTENSITY_CH1="182.68760681152344" TOTAL_INTENSITY_CH1="138150.96585083008" CONTRAST_CH1="0.25071961110231905" SNR_CH1="0.6981560293127461" FRAME="16" MEDIAN_INTENSITY_CH1="969.4808959960938" VISIBILITY="1" RADIUS="0.25" POSITION_X="4.583829112391955" POSITION_Y="8.23690788170806" MEAN_INTENSITY_CH1="1070.9377197738763" POSITION_Z="0.0" MAX_INTENSITY_CH1="2522.74462890625" />
        <Spot ID="18201" name="ID18201" STD_INTENSITY_CH1="504.4483021519794" QUALITY="70.71552276611328" POSITION_T="13.92" MIN_INTENSITY_CH1="119.28321838378906" TOTAL_INTENSITY_CH1="152595.81065368652" CONTRAST_CH1="0.23481975328011856" SNR_CH1="0.8918612411962412" FRAME="16" MEDIAN_INTENSITY_CH1="1182.1807861328125" VISIBILITY="1" RADIUS="0.25" POSITION_X="6.297952424781" POSITION_Y="8.611883195372817" MEAN_INTENSITY_CH1="1182.9132608812909" POSITION_Z="0.0" MAX_INTENSITY_CH1="2264.39990234375" />
        <Spot ID="18202" name="ID18202" STD_INTENSITY_CH1="1171.2870878826" QUALITY="197.6412353515625" POSITION_T="13.92" MIN_INTENSITY_CH1="222.37899780273438" TOTAL_INTENSITY_CH1="262564.91287231445" CONTRAST_CH1="0.3691653764810657" SNR_CH1="0.9370843260259676" FRAME="16" MEDIAN_INTENSITY_CH1="1817.7203369140625" VISIBILITY="1" RADIUS="0.25" POSITION_X="4.9417992820704315" POSITION_Y="8.690758968119825" MEAN_INTENSITY_CH1="2035.3869214908098" POSITION_Z="0.0" MAX_INTENSITY_CH1="5038.646484375" />
        <Spot ID="18203" name="ID18203" STD_INTENSITY_CH1="561.0324768617269" QUALITY="58.88468551635742" POSITION_T="13.92" MIN_INTENSITY_CH1="109.27057647705078" TOTAL_INTENSITY_CH1="132145.54964447021" CONTRAST_CH1="0.11532305927888031" SNR_CH1="0.37758983846594246" FRAME="16" MEDIAN_INTENSITY_CH1="947.485107421875" VISIBILITY="1" RADIUS="0.25" POSITION_X="4.742569909524732" POSITION_Y="9.15004182931465" MEAN_INTENSITY_CH1="1024.3841057710872" POSITION_Z="0.0" MAX_INTENSITY_CH1="2339.768310546875" />
        <Spot ID="18204" name="ID18204" STD_INTENSITY_CH1="622.2028865709793" QUALITY="120.56526947021484" POSITION_T="13.92" MIN_INTENSITY_CH1="229.2960968017578" TOTAL_INTENSITY_CH1="183093.4719696045" CONTRAST_CH1="0.3709671497505445" SNR_CH1="1.2344955495326515" FRAME="16" MEDIAN_INTENSITY_CH1="1352.4537353515625" VISIBILITY="1" RADIUS="0.25" POSITION_X="6.431551182387688" POSITION_Y="9.3328193609593" MEAN_INTENSITY_CH1="1419.3292400744533" POSITION_Z="0.0" MAX_INTENSITY_CH1="2932.482666015625" />
        <Spot ID="18205" name="ID18205" STD_INTENSITY_CH1="1324.694520795031" QUALITY="222.05711364746094" POSITION_T="13.92" MIN_INTENSITY_CH1="96.84898376464844" TOTAL_INTENSITY_CH1="240033.62223052979" CONTRAST_CH1="0.5284759791961856" SNR_CH1="0.9713220738768538" FRAME="16" MEDIAN_INTENSITY_CH1="1605.076171875" VISIBILITY="1" RADIUS="0.25" POSITION_X="5.254287043286188" POSITION_Y="9.522414902558737" MEAN_INTENSITY_CH1="1860.7257537250368" POSITION_Z="0.0" MAX_INTENSITY_CH1="5387.6669921875" />
        <Spot ID="18206" name="ID18206" STD_INTENSITY_CH1="598.0485642733133" QUALITY="97.79928588867188" POSITION_T="13.92" MIN_INTENSITY_CH1="218.0010528564453" TOTAL_INTENSITY_CH1="188304.60472106934" CONTRAST_CH1="0.20793030151547645" SNR_CH1="0.8403122232807856" FRAME="16" MEDIAN_INTENSITY_CH1="1370.530517578125" VISIBILITY="1" RADIUS="0.25" POSITION_X="5.847250120423935" POSITION_Y="9.539283116351834" MEAN_INTENSITY_CH1="1459.7256179927854" POSITION_Z="0.0" MAX_INTENSITY_CH1="2973.721435546875" />
        <Spot ID="18207" name="ID18207" STD_INTENSITY_CH1="964.3393540307754" QUALITY="147.06382751464844" POSITION_T="13.92" MIN_INTENSITY_CH1="53.64841842651367" TOTAL_INTENSITY_CH1="148906.3843650818" CONTRAST_CH1="0.5845013427627639" SNR_CH1="0.8831136857570018" FRAME="16" MEDIAN_INTENSITY_CH1="817.7987060546875" VISIBILITY="1" RADIUS="0.25" POSITION_X="5.941972717621514" POSITION_Y="10.188151192776184" MEAN_INTENSITY_CH1="1154.3130570936573" POSITION_Z="0.0" MAX_INTENSITY_CH1="3965.6474609375" />
        <Spot ID="18166" name="ID18166" STD_INTENSITY_CH1="482.03787035556843" QUALITY="92.05921936035156" POSITION_T="13.92" MIN_INTENSITY_CH1="182.32180786132812" TOTAL_INTENSITY_CH1="132749.35913085938" CONTRAST_CH1="0.3949962154651248" SNR_CH1="1.2089586991893133" FRAME="16" MEDIAN_INTENSITY_CH1="1002.4301147460938" VISIBILITY="1" RADIUS="0.25" POSITION_X="5.978921805990502" POSITION_Y="1.568367521577533" MEAN_INTENSITY_CH1="1029.0647994640265" POSITION_Z="0.0" MAX_INTENSITY_CH1="2363.7568359375" />
        <Spot ID="18167" name="ID18167" STD_INTENSITY_CH1="395.5005663475632" QUALITY="69.37174224853516" POSITION_T="13.92" MIN_INTENSITY_CH1="82.47918701171875" TOTAL_INTENSITY_CH1="78269.3558807373" CONTRAST_CH1="0.47846036292827354" SNR_CH1="0.9929359045858506" FRAME="16" MEDIAN_INTENSITY_CH1="468.0221252441406" VISIBILITY="1" RADIUS="0.25" POSITION_X="7.243067267160887" POSITION_Y="2.427591242903053" MEAN_INTENSITY_CH1="606.7391928739327" POSITION_Z="0.0" MAX_INTENSITY_CH1="1726.2841796875" />
        <Spot ID="18168" name="ID18168" STD_INTENSITY_CH1="649.7284661511213" QUALITY="79.56584930419922" POSITION_T="13.92" MIN_INTENSITY_CH1="24.618879318237305" TOTAL_INTENSITY_CH1="118107.52818489075" CONTRAST_CH1="0.2541405007586191" SNR_CH1="0.5711019716021568" FRAME="16" MEDIAN_INTENSITY_CH1="874.1612548828125" VISIBILITY="1" RADIUS="0.25" POSITION_X="6.903974783846642" POSITION_Y="3.0067214747763877" MEAN_INTENSITY_CH1="915.5622339914017" POSITION_Z="0.0" MAX_INTENSITY_CH1="2490.403076171875" />
        <Spot ID="18169" name="ID18169" STD_INTENSITY_CH1="839.9698873900993" QUALITY="135.31585693359375" POSITION_T="13.92" MIN_INTENSITY_CH1="46.842777252197266" TOTAL_INTENSITY_CH1="167316.87942123413" CONTRAST_CH1="0.41443776597435406" SNR_CH1="0.904881698863144" FRAME="16" MEDIAN_INTENSITY_CH1="1090.277099609375" VISIBILITY="1" RADIUS="0.25" POSITION_X="6.323364149211099" POSITION_Y="3.0501718776140687" MEAN_INTENSITY_CH1="1297.0300730328229" POSITION_Z="0.0" MAX_INTENSITY_CH1="3866.301025390625" />
        <Spot ID="18170" name="ID18170" STD_INTENSITY_CH1="323.0639166962711" QUALITY="52.651519775390625" POSITION_T="13.92" MIN_INTENSITY_CH1="225.7152099609375" TOTAL_INTENSITY_CH1="88277.84716796875" CONTRAST_CH1="0.2889805268539042" SNR_CH1="0.9497860509964243" FRAME="16" MEDIAN_INTENSITY_CH1="626.87353515625" VISIBILITY="1" RADIUS="0.25" POSITION_X="5.987587301800421" POSITION_Y="3.9749242345831264" MEAN_INTENSITY_CH1="684.3243966509206" POSITION_Z="0.0" MAX_INTENSITY_CH1="1491.8331298828125" />
        <Spot ID="18171" name="ID18171" STD_INTENSITY_CH1="1060.8775544254518" QUALITY="181.96505737304688" POSITION_T="13.92" MIN_INTENSITY_CH1="130.75025939941406" TOTAL_INTENSITY_CH1="226465.17683410645" CONTRAST_CH1="0.41317789569311897" SNR_CH1="0.9676464305119482" FRAME="16" MEDIAN_INTENSITY_CH1="1590.5335693359375" VISIBILITY="1" RADIUS="0.25" POSITION_X="8.461454501388415" POSITION_Y="3.973202040618121" MEAN_INTENSITY_CH1="1755.544006465941" POSITION_Z="0.0" MAX_INTENSITY_CH1="4875.0361328125" />
        <Spot ID="18172" name="ID18172" STD_INTENSITY_CH1="659.1088943772047" QUALITY="156.35009765625" POSITION_T="13.92" MIN_INTENSITY_CH1="296.06048583984375" TOTAL_INTENSITY_CH1="218500.21194458008" CONTRAST_CH1="0.5548667063965709" SNR_CH1="1.834131535248348" FRAME="16" MEDIAN_INTENSITY_CH1="1775.3212890625" VISIBILITY="1" RADIUS="0.25" POSITION_X="7.263336001265732" POSITION_Y="4.085803037244766" MEAN_INTENSITY_CH1="1693.8000925936446" POSITION_Z="0.0" MAX_INTENSITY_CH1="3164.7900390625" />
        <Spot ID="18173" name="ID18173" STD_INTENSITY_CH1="981.0651692319384" QUALITY="126.49685668945312" POSITION_T="13.92" MIN_INTENSITY_CH1="212.73121643066406" TOTAL_INTENSITY_CH1="189291.22282409668" CONTRAST_CH1="0.24689272244396365" SNR_CH1="0.592314143980678" FRAME="16" MEDIAN_INTENSITY_CH1="1141.457763671875" VISIBILITY="1" RADIUS="0.25" POSITION_X="8.507602742698234" POSITION_Y="4.450717932567534" MEAN_INTENSITY_CH1="1467.3738203418343" POSITION_Z="0.0" MAX_INTENSITY_CH1="4288.63671875" />
        <Spot ID="18174" name="ID18174" STD_INTENSITY_CH1="518.6308340840651" QUALITY="68.57936096191406" POSITION_T="13.92" MIN_INTENSITY_CH1="77.91805267333984" TOTAL_INTENSITY_CH1="96542.40852355957" CONTRAST_CH1="0.24001453075962426" SNR_CH1="0.5586127478181789" FRAME="16" MEDIAN_INTENSITY_CH1="589.7201538085938" VISIBILITY="1" RADIUS="0.25" POSITION_X="6.0780633558683235" POSITION_Y="4.571121109569185" MEAN_INTENSITY_CH1="748.3907637485238" POSITION_Z="0.0" MAX_INTENSITY_CH1="2231.1630859375" />
        <Spot ID="18175" name="ID18175" STD_INTENSITY_CH1="536.530667210607" QUALITY="79.15251922607422" POSITION_T="13.92" MIN_INTENSITY_CH1="45.72589874267578" TOTAL_INTENSITY_CH1="86633.14275741577" CONTRAST_CH1="0.3775973918122582" SNR_CH1="0.6861775077201041" FRAME="16" MEDIAN_INTENSITY_CH1="462.59625244140625" VISIBILITY="1" RADIUS="0.25" POSITION_X="3.866691557132094" POSITION_Y="5.0588228154338655" MEAN_INTENSITY_CH1="671.5747500574864" POSITION_Z="0.0" MAX_INTENSITY_CH1="2068.39794921875" />
      </SpotsInFrame>
      <SpotsInFrame frame="17">
        <Spot ID="18112" name="ID18112" STD_INTENSITY_CH1="619.2682334218179" QUALITY="78.98493194580078" POSITION_T="14.79" MIN_INTENSITY_CH1="166.10061645507812" TOTAL_INTENSITY_CH1="139922.14366149902" CONTRAST_CH1="0.20538124077121983" SNR_CH1="0.596876221607812" FRAME="17" MEDIAN_INTENSITY_CH1="925.1463623046875" VISIBILITY="1" RADIUS="0.25" POSITION_X="6.865925650281612" POSITION_Y="7.5579008797654526" MEAN_INTENSITY_CH1="1084.667780321698" POSITION_Z="0.0" MAX_INTENSITY_CH1="2411.0625" />
        <Spot ID="18113" name="ID18113" STD_INTENSITY_CH1="405.39749503638666" QUALITY="55.89871597290039" POSITION_T="14.79" MIN_INTENSITY_CH1="64.29649353027344" TOTAL_INTENSITY_CH1="103560.73464202881" CONTRAST_CH1="0.31105312294067394" SNR_CH1="0.9396554212536545" FRAME="17" MEDIAN_INTENSITY_CH1="789.3074951171875" VISIBILITY="1" RADIUS="0.25" POSITION_X="3.5994676627957207" POSITION_Y="7.627329027169914" MEAN_INTENSITY_CH1="802.7963925738668" POSITION_Z="0.0" MAX_INTENSITY_CH1="2022.5819091796875" />
        <Spot ID="18114" name="ID18114" STD_INTENSITY_CH1="982.1113305226809" QUALITY="174.3469696044922" POSITION_T="14.79" MIN_INTENSITY_CH1="154.64967346191406" TOTAL_INTENSITY_CH1="210138.41172790527" CONTRAST_CH1="0.41571204578873544" SNR_CH1="0.974098088040327" FRAME="17" MEDIAN_INTENSITY_CH1="1294.08154296875" VISIBILITY="1" RADIUS="0.25" POSITION_X="6.783235789960272" POSITION_Y="8.156030988154058" MEAN_INTENSITY_CH1="1628.9799358752348" POSITION_Z="0.0" MAX_INTENSITY_CH1="3848.627197265625" />
        <Spot ID="18115" name="ID18115" STD_INTENSITY_CH1="683.2682771910279" QUALITY="82.24728393554688" POSITION_T="14.79" MIN_INTENSITY_CH1="203.13320922851562" TOTAL_INTENSITY_CH1="150470.68605041504" CONTRAST_CH1="0.21046638383779878" SNR_CH1="0.5936506325310762" FRAME="17" MEDIAN_INTENSITY_CH1="1017.931884765625" VISIBILITY="1" RADIUS="0.25" POSITION_X="4.5805504504366885" POSITION_Y="8.24313897329412" MEAN_INTENSITY_CH1="1166.4394267474038" POSITION_Z="0.0" MAX_INTENSITY_CH1="2860.318603515625" />
        <Spot ID="18116" name="ID18116" STD_INTENSITY_CH1="512.5153316221019" QUALITY="64.58960723876953" POSITION_T="14.79" MIN_INTENSITY_CH1="73.31548309326172" TOTAL_INTENSITY_CH1="131155.38511657715" CONTRAST_CH1="0.32820553126885293" SNR_CH1="0.9803929108281865" FRAME="17" MEDIAN_INTENSITY_CH1="918.8192138671875" VISIBILITY="1" RADIUS="0.25" POSITION_X="5.604687243935356" POSITION_Y="8.344713961249187" MEAN_INTENSITY_CH1="1016.708411756412" POSITION_Z="0.0" MAX_INTENSITY_CH1="2130.340087890625" />
        <Spot ID="18117" name="ID18117" STD_INTENSITY_CH1="492.8488463732097" QUALITY="58.89501953125" POSITION_T="14.79" MIN_INTENSITY_CH1="123.29536437988281" TOTAL_INTENSITY_CH1="143854.67768096924" CONTRAST_CH1="0.20913823381959626" SNR_CH1="0.7827228481099093" FRAME="17" MEDIAN_INTENSITY_CH1="1045.53564453125" VISIBILITY="1" RADIUS="0.25" POSITION_X="6.294503145179019" POSITION_Y="8.589750944122487" MEAN_INTENSITY_CH1="1115.1525401625522" POSITION_Z="0.0" MAX_INTENSITY_CH1="2317.738037109375" />
        <Spot ID="18118" name="ID18118" STD_INTENSITY_CH1="1229.2829556854736" QUALITY="214.12747192382812" POSITION_T="14.79" MIN_INTENSITY_CH1="554.8882446289062" TOTAL_INTENSITY_CH1="281898.2999267578" CONTRAST_CH1="0.3810673700609487" SNR_CH1="0.9809972281492481" FRAME="17" MEDIAN_INTENSITY_CH1="1818.138671875" VISIBILITY="1" RADIUS="0.25" POSITION_X="4.936340595624422" POSITION_Y="8.682498480988722" MEAN_INTENSITY_CH1="2185.258138967116" POSITION_Z="0.0" MAX_INTENSITY_CH1="5104.28466796875" />
        <Spot ID="18119" name="ID18119" STD_INTENSITY_CH1="757.6601556951149" QUALITY="144.9877471923828" POSITION_T="14.79" MIN_INTENSITY_CH1="323.646240234375" TOTAL_INTENSITY_CH1="198546.10357666016" CONTRAST_CH1="0.43448695976371915" SNR_CH1="1.2305729005356343" FRAME="17" MEDIAN_INTENSITY_CH1="1519.00390625" VISIBILITY="1" RADIUS="0.25" POSITION_X="6.440414524483239" POSITION_Y="9.322321090875574" MEAN_INTENSITY_CH1="1539.1170819896133" POSITION_Z="0.0" MAX_INTENSITY_CH1="3425.7861328125" />
        <Spot ID="18120" name="ID18120" STD_INTENSITY_CH1="1259.3196681116276" QUALITY="201.49783325195312" POSITION_T="14.79" MIN_INTENSITY_CH1="118.39134216308594" TOTAL_INTENSITY_CH1="226464.68241882324" CONTRAST_CH1="0.47981750570269655" SNR_CH1="0.9040089078830216" FRAME="17" MEDIAN_INTENSITY_CH1="1331.6488037109375" VISIBILITY="1" RADIUS="0.25" POSITION_X="5.259677872231524" POSITION_Y="9.52242194156618" MEAN_INTENSITY_CH1="1755.5401737893283" POSITION_Z="0.0" MAX_INTENSITY_CH1="5001.83447265625" />
        <Spot ID="18121" name="ID18121" STD_INTENSITY_CH1="602.2515973860426" QUALITY="87.0607681274414" POSITION_T="14.79" MIN_INTENSITY_CH1="321.3576354980469" TOTAL_INTENSITY_CH1="180348.04483032227" CONTRAST_CH1="0.17769826117189108" SNR_CH1="0.7005238204768176" FRAME="17" MEDIAN_INTENSITY_CH1="1475.4241943359375" VISIBILITY="1" RADIUS="0.25" POSITION_X="5.796660329657631" POSITION_Y="9.602226031473968" MEAN_INTENSITY_CH1="1398.0468591497847" POSITION_Z="0.0" MAX_INTENSITY_CH1="2487.76318359375" />
        <Spot ID="18122" name="ID18122" STD_INTENSITY_CH1="899.3327315633768" QUALITY="137.78041076660156" POSITION_T="14.79" MIN_INTENSITY_CH1="61.526771545410156" TOTAL_INTENSITY_CH1="143469.7297897339" CONTRAST_CH1="0.4859625284312363" SNR_CH1="0.8088632252153838" FRAME="17" MEDIAN_INTENSITY_CH1="780.9778442382812" VISIBILITY="1" RADIUS="0.25" POSITION_X="5.958426441118873" POSITION_Y="10.178199893145035" MEAN_INTENSITY_CH1="1112.1684479824332" POSITION_Z="0.0" MAX_INTENSITY_CH1="3422.223876953125" />
        <Spot ID="18079" name="ID18079" STD_INTENSITY_CH1="473.783328859803" QUALITY="88.79933166503906" POSITION_T="14.79" MIN_INTENSITY_CH1="187.79861450195312" TOTAL_INTENSITY_CH1="130839.0129699707" CONTRAST_CH1="0.3764353702545848" SNR_CH1="1.1709338710939439" FRAME="17" MEDIAN_INTENSITY_CH1="957.5870971679688" VISIBILITY="1" RADIUS="0.25" POSITION_X="5.9821447511497725" POSITION_Y="1.5626719900213426" MEAN_INTENSITY_CH1="1014.255914495897" POSITION_Z="0.0" MAX_INTENSITY_CH1="2118.386474609375" />
        <Spot ID="18080" name="ID18080" STD_INTENSITY_CH1="470.342713922534" QUALITY="76.33649444580078" POSITION_T="14.79" MIN_INTENSITY_CH1="86.04588317871094" TOTAL_INTENSITY_CH1="84732.71448516846" CONTRAST_CH1="0.49181115869783526" SNR_CH1="0.9207919442389159" FRAME="17" MEDIAN_INTENSITY_CH1="513.9766845703125" VISIBILITY="1" RADIUS="0.25" POSITION_X="7.252433245833168" POSITION_Y="2.451056578660067" MEAN_INTENSITY_CH1="656.8427479470423" POSITION_Z="0.0" MAX_INTENSITY_CH1="1987.4361572265625" />
        <Spot ID="18081" name="ID18081" STD_INTENSITY_CH1="889.6513126567779" QUALITY="149.759521484375" POSITION_T="14.79" MIN_INTENSITY_CH1="103.66153717041016" TOTAL_INTENSITY_CH1="185515.6411972046" CONTRAST_CH1="0.4328884673138886" SNR_CH1="0.9767077230531102" FRAME="17" MEDIAN_INTENSITY_CH1="1201.1051025390625" VISIBILITY="1" RADIUS="0.25" POSITION_X="6.327051781660495" POSITION_Y="3.04095626373983" MEAN_INTENSITY_CH1="1438.1057457147635" POSITION_Z="0.0" MAX_INTENSITY_CH1="3609.530517578125" />
        <Spot ID="18082" name="ID18082" STD_INTENSITY_CH1="629.6838733075066" QUALITY="79.11161041259766" POSITION_T="14.79" MIN_INTENSITY_CH1="95.63423919677734" TOTAL_INTENSITY_CH1="125398.95691680908" CONTRAST_CH1="0.24452496923149875" SNR_CH1="0.6066402711163498" FRAME="17" MEDIAN_INTENSITY_CH1="815.242431640625" VISIBILITY="1" RADIUS="0.25" POSITION_X="6.929830261068961" POSITION_Y="3.0111020545464644" MEAN_INTENSITY_CH1="972.0849373396052" POSITION_Z="0.0" MAX_INTENSITY_CH1="2200.289794921875" />
        <Spot ID="18083" name="ID18083" STD_INTENSITY_CH1="419.8267390290938" QUALITY="55.52422332763672" POSITION_T="14.79" MIN_INTENSITY_CH1="73.4618148803711" TOTAL_INTENSITY_CH1="78010.63452911377" CONTRAST_CH1="0.275570333576563" SNR_CH1="0.6223748748666791" FRAME="17" MEDIAN_INTENSITY_CH1="506.6734619140625" VISIBILITY="1" RADIUS="0.25" POSITION_X="7.418019249640427" POSITION_Y="3.1456125337295293" MEAN_INTENSITY_CH1="604.733601000882" POSITION_Z="0.0" MAX_INTENSITY_CH1="1808.3829345703125" />
        <Spot ID="18084" name="ID18084" STD_INTENSITY_CH1="383.3606861742015" QUALITY="56.92284393310547" POSITION_T="14.79" MIN_INTENSITY_CH1="110.1727523803711" TOTAL_INTENSITY_CH1="84855.01589202881" CONTRAST_CH1="0.3069373532044439" SNR_CH1="0.8059446263467626" FRAME="17" MEDIAN_INTENSITY_CH1="568.61767578125" VISIBILITY="1" RADIUS="0.25" POSITION_X="5.965536725043489" POSITION_Y="3.9706719445508623" MEAN_INTENSITY_CH1="657.7908208684404" POSITION_Z="0.0" MAX_INTENSITY_CH1="1657.029296875" />
        <Spot ID="18085" name="ID18085" STD_INTENSITY_CH1="1017.7525441106724" QUALITY="169.94015502929688" POSITION_T="14.79" MIN_INTENSITY_CH1="198.1215057373047" TOTAL_INTENSITY_CH1="212852.61721801758" CONTRAST_CH1="0.4022745490281153" SNR_CH1="0.9301791234675414" FRAME="17" MEDIAN_INTENSITY_CH1="1568.0628662109375" VISIBILITY="1" RADIUS="0.25" POSITION_X="8.449944642041384" POSITION_Y="3.9747462466574524" MEAN_INTENSITY_CH1="1650.0202885117637" POSITION_Z="0.0" MAX_INTENSITY_CH1="4471.39599609375" />
        <Spot ID="18086" name="ID18086" STD_INTENSITY_CH1="600.8232263469716" QUALITY="142.4322052001953" POSITION_T="14.79" MIN_INTENSITY_CH1="382.7201843261719" TOTAL_INTENSITY_CH1="204309.15130615234" CONTRAST_CH1="0.5250634138670627" SNR_CH1="1.8151196044445226" FRAME="17" MEDIAN_INTENSITY_CH1="1673.9866943359375" VISIBILITY="1" RADIUS="0.25" POSITION_X="7.2406690566752285" POSITION_Y="4.058177853175281" MEAN_INTENSITY_CH1="1583.7918705903278" POSITION_Z="0.0" MAX_INTENSITY_CH1="2844.287841796875" />
        <Spot ID="18087" name="ID18087" STD_INTENSITY_CH1="868.6066272299732" QUALITY="110.90548706054688" POSITION_T="14.79" MIN_INTENSITY_CH1="278.3450622558594" TOTAL_INTENSITY_CH1="175849.51113891602" CONTRAST_CH1="0.2058341279001827" SNR_CH1="0.5357820067563569" FRAME="17" MEDIAN_INTENSITY_CH1="1081.682373046875" VISIBILITY="1" RADIUS="0.25" POSITION_X="8.522898006841796" POSITION_Y="4.45590434316055" MEAN_INTENSITY_CH1="1363.1745049528377" POSITION_Z="0.0" MAX_INTENSITY_CH1="4065.677001953125" />
        <Spot ID="18088" name="ID18088" STD_INTENSITY_CH1="491.9771461657544" QUALITY="71.32561492919922" POSITION_T="14.79" MIN_INTENSITY_CH1="141.27960205078125" TOTAL_INTENSITY_CH1="100175.51820373535" CONTRAST_CH1="0.276404650142593" SNR_CH1="0.6836186803280735" FRAME="17" MEDIAN_INTENSITY_CH1="662.9955444335938" VISIBILITY="1" RADIUS="0.25" POSITION_X="6.097974945653885" POSITION_Y="4.562186636541176" MEAN_INTENSITY_CH1="776.5544046801191" POSITION_Z="0.0" MAX_INTENSITY_CH1="2107.400390625" />
        <Spot ID="18089" name="ID18089" STD_INTENSITY_CH1="581.8581837415171" QUALITY="82.13717651367188" POSITION_T="14.79" MIN_INTENSITY_CH1="39.82609939575195" TOTAL_INTENSITY_CH1="89920.9087562561" CONTRAST_CH1="0.3980899257564163" SNR_CH1="0.6822285763395196" FRAME="17" MEDIAN_INTENSITY_CH1="461.0908508300781" VISIBILITY="1" RADIUS="0.25" POSITION_X="3.8918396721589046" POSITION_Y="5.061601254119149" MEAN_INTENSITY_CH1="697.0613081880317" POSITION_Z="0.0" MAX_INTENSITY_CH1="2314.714111328125" />
        <Spot ID="18090" name="ID18090" STD_INTENSITY_CH1="657.5000975099673" QUALITY="106.08164978027344" POSITION_T="14.79" MIN_INTENSITY_CH1="193.8950958251953" TOTAL_INTENSITY_CH1="148963.4206237793" CONTRAST_CH1="0.3837491754864323" SNR_CH1="0.974123858755194" FRAME="17" MEDIAN_INTENSITY_CH1="1047.838134765625" VISIBILITY="1" RADIUS="0.25" POSITION_X="2.7453422018199922" POSITION_Y="5.123574597483406" MEAN_INTENSITY_CH1="1154.7551986339477" POSITION_Z="0.0" MAX_INTENSITY_CH1="2760.301513671875" />
        <Spot ID="18091" name="ID18091" STD_INTENSITY_CH1="726.4376649862461" QUALITY="114.27997589111328" POSITION_T="14.79" MIN_INTENSITY_CH1="126.45826721191406" TOTAL_INTENSITY_CH1="150813.00497436523" CONTRAST_CH1="0.4001718736880351" SNR_CH1="0.9199112632778165" FRAME="17" MEDIAN_INTENSITY_CH1="1036.8890380859375" VISIBILITY="1" RADIUS="0.25" POSITION_X="6.164225839852966" POSITION_Y="5.124879043346522" MEAN_INTENSITY_CH1="1169.093061816785" POSITION_Z="0.0" MAX_INTENSITY_CH1="2811.3623046875" />
        <Spot ID="18092" name="ID18092" STD_INTENSITY_CH1="510.8367225684639" QUALITY="109.32022094726562" POSITION_T="14.79" MIN_INTENSITY_CH1="404.3681640625" TOTAL_INTENSITY_CH1="171680.21267700195" CONTRAST_CH1="0.4066388522333134" SNR_CH1="1.5062764295958895" FRAME="17" MEDIAN_INTENSITY_CH1="1329.9906005859375" VISIBILITY="1" RADIUS="0.25" POSITION_X="8.637779928092868" POSITION_Y="5.117791665494791" MEAN_INTENSITY_CH1="1330.8543618372246" POSITION_Z="0.0" MAX_INTENSITY_CH1="2624.483642578125" />
        <Spot ID="18093" name="ID18093" STD_INTENSITY_CH1="577.3349805155199" QUALITY="88.38523864746094" POSITION_T="14.79" MIN_INTENSITY_CH1="158.6558380126953" TOTAL_INTENSITY_CH1="136041.00115966797" CONTRAST_CH1="0.2532700096972887" SNR_CH1="0.738280423023888" FRAME="17" MEDIAN_INTENSITY_CH1="954.1884155273438" VISIBILITY="1" RADIUS="0.25" POSITION_X="8.12369718557897" POSITION_Y="5.167834541379858" MEAN_INTENSITY_CH1="1054.5814043385114" POSITION_Z="0.0" MAX_INTENSITY_CH1="2205.68798828125" />
        <Spot ID="18094" name="ID18094" STD_INTENSITY_CH1="849.2921136147262" QUALITY="126.55658721923828" POSITION_T="14.79" MIN_INTENSITY_CH1="101.82633972167969" TOTAL_INTENSITY_CH1="154909.45445251465" CONTRAST_CH1="0.3706795244054547" SNR_CH1="0.7647575803605668" FRAME="17" MEDIAN_INTENSITY_CH1="946.8125610351562" VISIBILITY="1" RADIUS="0.25" POSITION_X="2.316574696114268" POSITION_Y="5.331159547688651" MEAN_INTENSITY_CH1="1200.8484841280206" POSITION_Z="0.0" MAX_INTENSITY_CH1="3183.12109375" />
        <Spot ID="18095" name="ID18095" STD_INTENSITY_CH1="413.1741169769874" QUALITY="67.11600494384766" POSITION_T="14.79" MIN_INTENSITY_CH1="124.84298706054688" TOTAL_INTENSITY_CH1="117924.34944152832" CONTRAST_CH1="0.2845918833801144" SNR_CH1="0.9803203158779994" FRAME="17" MEDIAN_INTENSITY_CH1="876.4592895507812" VISIBILITY="1" RADIUS="0.25" POSITION_X="4.511628592735484" POSITION_Y="5.361794890620649" MEAN_INTENSITY_CH1="914.1422437327776" POSITION_Z="0.0" MAX_INTENSITY_CH1="1869.49365234375" />
        <Spot ID="18096" name="ID18096" STD_INTENSITY_CH1="514.5739810895797" QUALITY="63.45248794555664" POSITION_T="14.79" MIN_INTENSITY_CH1="123.07941436767578" TOTAL_INTENSITY_CH1="110618.6317062378" CONTRAST_CH1="0.21120380882471296" SNR_CH1="0.581172776663991" FRAME="17" MEDIAN_INTENSITY_CH1="785.6993408203125" VISIBILITY="1" RADIUS="0.25" POSITION_X="5.201848989948021" POSITION_Y="5.4756715702687915" MEAN_INTENSITY_CH1="857.5087729165723" POSITION_Z="0.0" MAX_INTENSITY_CH1="2171.027587890625" />
        <Spot ID="18097" name="ID18097" STD_INTENSITY_CH1="910.3702828087464" QUALITY="202.8523406982422" POSITION_T="14.79" MIN_INTENSITY_CH1="256.5212097167969" TOTAL_INTENSITY_CH1="228695.75860595703" CONTRAST_CH1="0.6039966225447989" SNR_CH1="1.4665989969726783" FRAME="17" MEDIAN_INTENSITY_CH1="1698.79736328125" VISIBILITY="1" RADIUS="0.25" POSITION_X="4.032617719807916" POSITION_Y="5.798911145460681" MEAN_INTENSITY_CH1="1772.8353380306737" POSITION_Z="0.0" MAX_INTENSITY_CH1="4124.30908203125" />
[truncated: 1,297,002 more chars]
