# Supplementary material for: DeepBacs for multi-task bacterial image analysis using open-source deep learning approaches
Source: Commun Biol. 2022 Jul 9;5:688. doi: 10.1038/s42003-022-03634-z (PMC9271087; doi:10.1038/s42003-022-03634-z)
Supplement: Supplementary file 15 — Supplementary Data 1 [file 42003_2022_3634_MOESM15_ESM.zip › Figure_4/Figure_4e/Tracking/TrackMate_files/fast_1_PureDenoise_10cyc_3fr_trackmate_Track_summary_table.csv]

	TRACK_INDEX	TRACK_ID	NUMBER_SPOTS	NUMBER_GAPS	NUMBER_SPLITS	NUMBER_MERGES	NUMBER_COMPLEX	LONGEST_GAP	TRACK_DURATION	TRACK_START	TRACK_STOP	TRACK_DISPLACEMENT	TRACK_X_LOCATION	TRACK_Y_LOCATION	TRACK_Z_LOCATION	TRACK_MEAN_SPEED	TRACK_MAX_SPEED	TRACK_MIN_SPEED	TRACK_MEDIAN_SPEED	TRACK_STD_SPEED	TRACK_MEAN_QUALITY	TOTAL_DISTANCE_TRAVELED	MAX_DISTANCE_TRAVELED	CONFINMENT_RATIO	MEAN_STRAIGHT_LINE_SPEED	LINEARITY_OF_FORWARD_PROGRESSION	MEAN_DIRECTIONAL_CHANGE_RATE
	Track index	Track ID	Number of spots in track	Number of gaps	Number of split events	Number of merge events	Number of complex points	Longest gap	Track duration	Track start	Track stop	Track displacement	Track mean X	Track mean Y	Track mean Z	Track mean speed	Track max speed	Track min speed	Track median speed	Track std speed	Track mean quality	Total distance traveled	Max distance traveled	Confinment ratio	Mean straight line speed	Linearity of forward progression	Mean directional change rate
	Index	ID	N spots	N gaps	N splits	N merges	N complex	Lgst gap	Duration	Track start	Track stop	Track disp.	Track X	Track Y	Track Z	Mean sp.	Max speed	Min speed	Med. speed	Std speed	Mean Q	Total dist.	Max dist.	Cfn. ratio	Mn. v. line	Fwd. progr.	Mn. ? rate
									(sec)	(sec)	(sec)	(�m)	(�m)	(�m)	(�m)	(�m/sec)	(�m/sec)	(�m/sec)	(�m/sec)	(�m/sec)	(quality)	(�m)	(�m)		(�m/sec)		(rad/sec)
Track_107	0	0	2	0	0	0	0	0	0.87	0.0	0.87	0.035872010913356	6.01124332026465	1.6377301188303273	0.0	0.04123219645213333	0.04123219645213333	0.04123219645213333	0.04123219645213333	NaN	66.22168350219727	0.035872010913356	0.035872010913356	1.0	0.04123219645213333	1.0	NaN
Track_108	1	1	11	0	0	0	0	0	8.7	0.0	8.7	0.1190746723770693	5.5643274359012	1.8993514373453264	0.0	0.042752658399648646	0.09446822991192645	0.0024692733075069766	0.03745614906618662	0.03306298302451872	92.37872383811258	0.3719481280769431	0.1190746723770693	0.3201378455450565	0.013686743951387277	0.3201378455450564	3.218697603107519
Track_109	2	2	22	0	0	0	0	0	18.27	0.0	18.27	0.14828159954554662	6.952310237626765	2.9975231436551066	0.0	0.021455157805795683	0.04429542702049269	0.006243385984596609	0.023641174819419082	0.009729928635961536	107.04649283669211	0.391985733111887	0.14828159954554662	0.37828315425761083	0.00811612476987119	0.3782831542576108	2.741628403428709
Track_110	3	3	26	0	0	0	0	0	21.75	0.0	21.75	0.4088887521799456	6.058739784253463	3.967698492721931	0.0	0.024760437644831372	0.06967867889577128	0.003500618761914729	0.018750468287202983	0.019557734743899824	74.27467757004958	0.5385395187750824	0.41403687410332085	0.7592548697446944	0.018799482858848072	0.7592548697446945	2.684216670185103
Track_111	4	4	32	0	0	0	0	0	26.97	0.0	26.97	0.20943847262276394	8.459476417977724	3.970655685266673	0.0	0.021012886497576273	0.05204004153308769	0.0025995370621828945	0.017587181043698656	0.01273695043914988	139.52825582027435	0.5667175488396321	0.22218191070888374	0.369564120701034	0.007765608921867406	0.36956412070103406	2.6226729854114965
Track_112	5	5	28	0	0	0	0	0	23.49	0.0	23.49	0.08185608705915155	7.238427255835831	4.09040892583875	0.0	0.024348924423874527	0.09180380864932447	0.0032144876795601766	0.018492114929835483	0.02090118064921697	160.89618764604842	0.5719562347168127	0.1965074140907028	0.14311599750229173	0.0034847206070307175	0.14311599750229176	2.917077118449964
Track_113	6	6	50	0	0	0	0	0	42.63	0.0	42.63	0.16299916849144158	8.51519978195352	4.467466389104047	0.0	0.02035240745297918	0.04230511175107302	0.003944917505434036	0.02086100760593527	0.009845374722517435	115.27418258666992	0.8676231297205026	0.16299916849144158	0.1878686297170874	0.0038235788996350355	0.1878686297170874	2.6213100692702653
Track_114	7	7	30	0	0	0	0	0	25.23	0.0	25.23	0.29441984539136334	6.138127425395216	4.573965491606513	0.0	0.021825880035526962	0.07238046655072308	0.0014895922415234146	0.020194987058378466	0.01554932176293973	70.52500864664714	0.5506669532963452	0.29441984539136334	0.5346604578846396	0.011669435013530058	0.5346604578846396	2.81749592647492
Track_115	8	8	5	0	0	0	0	0	3.48	0.0	3.48	0.026509799114310766	7.262476165642664	4.966835770282833	0.0	0.026176847775567252	0.04734731108019137	0.011460875474830393	0.029943081176911534	0.016159580014030766	66.72878036499023	0.09109543025897404	0.037500491533376354	0.29101129484702354	0.007617758366181255	0.2910112948470236	2.475853520200985
Track_116	9	9	50	0	0	0	0	0	42.63	0.0	42.63	0.08841186967378781	8.257487940850794	5.126824645933093	0.0	0.022064316208177056	0.07769962578593265	7.348774920958217E-4	0.016651023217796268	0.01814720431661719	108.52322792053222	0.9406017999545884	0.19415709140284085	0.0939950037072609	0.00207393548378578	0.09399500370726094	2.8180868816627584
Track_117	10	10	6	0	0	0	0	0	4.35	0.0	4.35	0.030642797251557278	3.8309102089607534	5.098969500896533	0.0	0.018823446285450365	0.02566539988320543	0.01413506317835133	0.016339885421026427	0.0047936867650535744	55.727593739827476	0.08188199134170908	0.030642797251557278	0.37423121677242893	0.007044321207254547	0.3742312167724289	2.9833404507418586
Track_118	11	11	49	0	0	0	0	0	41.76	0.0	41.76	0.3253624092661312	6.243703199950424	5.136272731020083	0.0	0.019738380300550258	0.0748771707388617	0.001120642707822606	0.016503637069983753	0.015474053143672497	110.93359149232202	0.8242747613509787	0.3253624092661312	0.3947256722174354	0.007791245432618084	0.3947256722174354	2.6670028225376736
Track_119	12	12	22	0	0	0	0	0	18.27	0.0	18.27	0.09915716991926464	2.709266810266844	5.1744180159822735	0.0	0.023947369911160726	0.07723893883765988	0.002025466093433039	0.021913266867804534	0.020444569971086426	90.47270306673917	0.4375184482769063	0.09915716991926464	0.22663540316934905	0.005427321834661447	0.22663540316934894	2.604388109601537
Track_120	13	13	50	0	0	0	0	0	42.63	0.0	42.63	0.27668634939205644	4.65229643370758	5.295619079374704	0.0	0.027265086248306532	0.12543692225275088	0.003710027799584453	0.0197680438506591	0.024999854274673345	73.57354469299317	1.1623106267653083	0.31073156615211667	0.2380485414317084	0.006490414013419104	0.23804854143170853	2.5578415055228607
Track_121	14	14	35	0	0	0	0	0	29.58	0.0	29.58	0.11379308018251628	2.2483237719723865	5.369455271438179	0.0	0.025091643868442377	0.06093734656471949	0.005350951878638824	0.02224564453298022	0.014474916649694525	95.66889397757394	0.7422108256285254	0.20058640559954583	0.15331638431190092	0.0038469601143514636	0.15331638431190092	2.8209094328930724
Track_122	15	15	7	0	0	0	0	0	5.22	0.0	5.22	0.07800594744102628	5.110947591116927	5.595707089007199	0.0	0.03235766248283914	0.03887256180018307	0.019219701202040803	0.03756168211853488	0.008143818897668777	71.03818620954242	0.16890699816042026	0.1029657771544489	0.46182780044992416	0.01494366809215063	0.4618278004499241	3.2039935629254876
Track_123	16	16	14	0	0	0	0	0	11.31	0.0	11.31	0.14712833844871717	2.6945552977177916	5.711630143155422	0.0	0.021964416375810425	0.06424077454104501	0.001481394688345663	0.015545459749640004	0.019521881444205386	91.33834457397461	0.24841754921041595	0.14841623506781426	0.5922622573017003	0.013008694823051916	0.5922622573017005	2.8315771256304263
Track_124	17	17	35	0	0	0	0	0	29.58	0.0	29.58	0.07729743836980861	6.332844697968424	5.736422387465539	0.0	0.026813028208195703	0.07425678647121269	0.0018240429028146099	0.020832464804428758	0.01955366481311667	99.0128273010254	0.7931293743984286	0.08014876636386721	0.09745880163426937	0.002613165597356613	0.09745880163426933	2.631613962730201
Track_125	18	18	50	0	0	0	0	0	42.63	0.0	42.63	0.12247747269523171	4.0226703974678655	5.817503272913942	0.0	0.023618177297548185	0.22054214623381788	0.0032417610908172224	0.0158219598600904	0.031750102357996496	170.59096405029297	1.0068428981944784	0.2508192446793931	0.12164506787986935	0.002873034780559036	0.12164506787986926	2.6434774347814036
Track_126	19	19	34	0	0	0	0	0	28.71	0.0	28.71	0.3672991518549475	5.209459541057762	5.927735173311691	0.0	0.030066787044490995	0.11549231615966571	0.0027944491478468256	0.026936655238698214	0.020503836253931273	77.13891197653378	0.8632174560473364	0.371282908647472	0.42550014400404557	0.012793422217169888	0.4255001440040455	2.8178438428868353
Track_127	20	20	12	0	0	0	0	0	9.57	0.0	9.57	0.07557980129331858	7.366794894212107	6.003368049172189	0.0	0.019423356299232385	0.043696249096599665	0.010181260891449162	0.015020294111546147	0.01116702827904284	66.32337792714436	0.18588151978365391	0.07557980129331858	0.40660201929317846	0.007897575892718764	0.4066020192931784	2.8989593553958906
Track_128	21	21	50	0	0	0	0	0	42.63	0.0	42.63	0.0637696235352174	5.539924145368867	6.407308228898762	0.0	0.023975753006824342	0.08917191368255595	0.002487291451791684	0.021909092153725707	0.01484868345257284	162.88495254516602	1.0220863506809212	0.16677136293647946	0.062391620329078475	0.0014958860787055452	0.06239162032907844	2.5502976244568933
Track_129	22	22	27	0	0	0	0	0	22.62	0.0	22.62	0.16646841774179863	2.729792208159929	6.548811441946071	0.0	0.02553178368027893	0.050041131817883736	0.005108989326737948	0.02298346841405595	0.01207523388870577	76.94611146714952	0.5775289468479096	0.16646841774179863	0.2882425524302552	0.007359346496100735	0.28824255243025526	2.7274205755459753
Track_130	23	23	18	0	0	0	0	0	14.79	0.0	14.79	0.0024919811686573584	4.084715730208998	6.719368406501786	0.0	0.018900840735571935	0.08616452163529713	0.001084417886359314	0.014667926807655988	0.018825902270026243	71.83019383748372	0.2795434344791088	0.07362876048385786	0.008914468598773664	1.6849095122767807E-4	0.008914468598773661	2.8062763003611058
Track_131	24	24	50	0	0	0	0	0	42.63	0.0	42.63	0.27294485481172726	3.5422649244937996	6.839367491327527	0.0	0.022399724999352638	0.10551165629473905	0.004132708779780439	0.018929393761692694	0.016381969274434742	106.6336296081543	0.9549002767224037	0.27294485481172726	0.2858359783375309	0.006402647309681615	0.2858359783375311	2.579697233383679
Track_132	25	25	3	0	0	0	0	0	1.74	0.0	1.74	0.03067457540269533	7.609196157321899	6.945264643862775	0.0	0.024492840920429255	0.04162898436871769	0.007356697472140823	0.04162898436871769	0.02423416647134036	85.94261678059895	0.042617543201546905	0.03621721640078439	0.7197640478154528	0.01762906632338812	0.7197640478154528	3.6110260386089577
Track_133	26	26	50	0	0	0	0	0	42.63	0.0	42.63	0.3256581620605351	7.763827188709355	7.092984889998726	0.0	0.032861538760715965	0.17035858824867556	0.003076050570020633	0.02792366339990791	0.02711375537479946	117.72738830566406	1.4008873973693212	0.3946924384912787	0.23246562334137455	0.007639178091966575	0.23246562334137447	2.6059770018318758
Track_134	27	27	16	0	0	0	0	0	13.05	0.0	13.05	0.1263624392252934	6.403234606123096	7.1988304780535985	0.0	0.02320744389900754	0.04201647594929378	0.0016013903600953167	0.025563151250926237	0.011710895318250144	82.2391426563263	0.30285714288204846	0.1612774842539722	0.4172344691058082	0.00968294553450524	0.4172344691058083	2.5989517315300117
Track_135	28	28	6	0	0	0	0	0	4.35	0.0	4.35	0.04722155682042237	3.9729843992657456	7.573767190102234	0.0	0.029167478008019648	0.05917205252833788	0.017324223767133336	0.022570126843030756	0.017007663685453745	59.50791104634603	0.12687852933488544	0.06324631248885988	0.37217925734136587	0.010855530303545373	0.37217925734136587	2.750867024217625
Track_136	29	29	50	0	0	0	0	0	42.63	0.0	42.63	0.3318804127548753	3.6490157549653635	7.607585900287586	0.0	0.02940295887527537	0.10631536594050932	0.0031090309004924337	0.023708354538158897	0.0236573077951452	90.9627456665039	1.253448136852989	0.4725539787088847	0.2647739487555678	0.007785137526504228	0.2647739487555678	2.965729756175106
Track_137	30	30	45	0	0	0	0	0	38.28	0.0	38.28	0.13254406026725415	6.811413668981172	7.601564297911726	0.0	0.024155938631151036	0.07180037670622026	0.004427172794741572	0.017293467400270164	0.01681480692895923	90.87606150309244	0.924689330800462	0.20119698053218088	0.14333901760553105	0.0034624885127286873	0.1433390176055311	2.651460266116066
Track_138	31	31	14	0	0	0	0	0	11.31	0.0	11.31	0.3077020269924324	5.58413517697874	7.9376677884313205	0.0	0.03783424800692741	0.12128495735973438	0.007808181384214934	0.027980199155275838	0.0353247372980206	74.94366346086774	0.42790534495834903	0.3077020269924324	0.7190890009153382	0.02720619159968456	0.7190890009153382	2.826381827661942
Track_139	32	32	24	0	0	0	0	0	20.01	0.0	20.01	0.28797516036199994	4.607784541619684	8.246456716131267	0.0	0.024537493225863412	0.08164995664480588	0.008093139817339947	0.02082828286397119	0.016029486203845165	82.42823346455891	0.4909952394495269	0.28797516036199994	0.5865131415222267	0.014391562236981506	0.5865131415222267	2.6699743968956966
Track_140	33	33	50	0	0	0	0	0	42.63	0.0	42.63	0.24315465578105205	6.7854469821480725	8.117107134265263	0.0	0.01699728563136959	0.03666204353235837	0.0011859936322051786	0.016649078585494952	0.009153477646703928	166.6758103942871	0.7245942864652856	0.26626641716236277	0.33557352069005214	0.005703838981493128	0.3355735206900521	2.646390655558855
Track_141	34	34	28	0	0	0	0	0	23.49	0.0	23.49	0.20873616186990618	4.91100871640522	8.726311684567502	0.0	0.02121111246480138	0.04379442479227257	0.002551840345093082	0.018519434294470085	0.013837631996459376	181.47160475594657	0.4982490317981844	0.20873616186990618	0.41893942295597814	0.008886171216258246	0.4189394229559782	2.8432694832585423
Track_142	35	35	18	0	0	0	0	0	14.79	0.0	14.79	0.34041110888961246	6.17424034304509	8.73125664342036	0.0	0.03218261011763585	0.07779459309536642	0.0028290848389250665	0.02574646127990296	0.0235799660503696	99.3870398203532	0.4759808036398343	0.34041110888961246	0.7151782304800576	0.02301630215616041	0.7151782304800577	2.4814157359883855
Track_143	36	36	50	0	0	0	0	0	42.63	0.0	42.63	0.1480648501354745	6.426266674230679	9.268679209384548	0.0	0.02391670324243118	0.09302023118475104	0.005355088280221331	0.01889259212664463	0.015417299870789514	121.66543243408204	1.0195690592248412	0.17871605852863615	0.14522297317265134	0.0034732547533538466	0.14522297317265134	2.7017805487762026
Track_144	37	37	5	0	0	0	0	0	3.48	0.0	3.48	0.05664209814010584	7.164774299616657	9.406114497597338	0.0	0.019001564997669355	0.028878376190152263	0.004951473071825861	0.02763979452442117	0.011394607782354202	60.84769058227539	0.06612544619188936	0.05664209814010584	0.8565854962359906	0.016276464982789035	0.8565854962359907	2.8692399055599083
Track_145	38	38	47	0	0	0	0	0	40.02	0.0	40.02	0.10552949395584027	5.241313615802778	9.539967220644623	0.0	0.01941289910577771	0.08544684374425209	4.8427748551620073E-4	0.014693582475226128	0.015708923893156958	159.94783523234915	0.7769042222132246	0.1229372691771214	0.13583333818834267	0.002636918889451281	0.13583333818834278	2.399100364172841
Track_146	39	39	35	0	0	0	0	0	29.58	0.0	29.58	0.32286874088840595	5.975354697770514	10.181134366206964	0.0	0.02857601821403055	0.11922813561292724	0.0026549725282215375	0.019804976287365144	0.027209746068037385	114.37651977539062	0.8452786187710231	0.3959701142239061	0.3819672398171326	0.010915102802177348	0.3819672398171323	2.9481856621891414
Track_147	40	40	28	0	0	0	0	0	23.49	0.87	24.36	0.2552269703337317	8.321721737024557	6.564736613468717	0.0	0.027525331295720455	0.06290840922124533	0.007899090223631085	0.023569428523010427	0.015717348663699223	76.2766524723598	0.6465700321364737	0.28452352166618833	0.3947398698488706	0.01086534569321974	0.3947398698488707	2.662637994884264
Track_148	41	41	32	0	0	0	0	0	26.97	0.87	27.84	0.42439549334232274	6.252698005915367	3.0209475842489515	0.0	0.032946646921303106	0.16842075756542566	0.007525941084406587	0.02327610970200956	0.031903298634847164	119.72689235210419	0.8885710674675449	0.4526989435603892	0.477615701073706	0.015735835867346042	0.47761570107370604	2.9058108317648483
Track_149	42	42	48	0	0	0	0	0	40.89	1.74	42.63	0.24248908992966187	5.7855179489639745	9.524911951824675	0.0	0.03264010298071151	0.09356188233294137	0.007203003574142942	0.02188425129590269	0.02339727521446361	98.4869400660197	1.3346538108812935	0.24248908992966187	0.1816868823605594	0.005930278550493075	0.18168688236055938	2.683616245355675
Track_150	43	43	2	0	0	0	0	0	0.8700000000000001	2.61	3.48	0.0103656902553209	3.148493637695225	6.02744409574891	0.0	0.01191458650036885	0.01191458650036885	0.01191458650036885	0.01191458650036885	NaN	60.81069374084473	0.0103656902553209	0.0103656902553209	1.0	0.01191458650036885	1.0	NaN
Track_151	44	44	3	0	0	0	0	0	1.74	1.74	3.48	0.044297282122269736	4.957061224159967	7.3506379150982255	0.0	0.02863161174064524	0.04458627723138523	0.012676946249905247	0.04458627723138523	0.02256330432013049	52.50371297200521	0.04981900442872271	0.044297282122269736	0.8891643385938585	0.025458208116246973	0.8891643385938583	1.3417348712522297
Track_152	45	45	2	0	0	0	0	0	0.8699999999999999	1.74	2.61	0.006368125299739868	7.044281262004693	5.4217328753849605	0.0	0.007319684252574562	0.007319684252574562	0.007319684252574562	0.007319684252574562	NaN	59.07228660583496	0.006368125299739868	0.006368125299739868	1.0	0.007319684252574562	1.0	NaN
Track_153	46	46	42	0	0	0	0	0	35.67	6.96	42.63	0.29071557307291396	2.9398403399470063	6.138314457338499	0.0	0.0268496259427382	0.11778432885597152	0.0023753975347964515	0.018747545873360465	0.02349133472833794	104.97524888174874	0.9577261573774708	0.3125539236687556	0.30354770080518284	0.008150142222397364	0.3035477008051826	2.5791806626748808
Track_154	47	47	17	0	0	0	0	0	13.920000000000002	5.22	19.14	0.06421933892775629	4.719257307240433	6.6669619463913055	0.0	0.0173675866081612	0.03255500320831444	9.845497471762915E-4	0.014984417415565323	0.010176543171676192	60.56967522116268	0.24175680558560392	0.06421933892775629	0.2656361163120051	0.00461345825630433	0.26563611631200507	2.5749695190804585
Track_155	48	48	23	0	0	0	0	0	19.14	7.83	26.97	0.29548067346932766	4.460264741914787	7.311811121344737	0.0	0.020739522921150808	0.04578270885355964	0.004065934084188691	0.020601465625575896	0.013689460368939522	84.58516178960386	0.39695446871082657	0.2998173742873489	0.7443691827653399	0.015437861727760065	0.74436918276534	2.4159787916565474
Track_156	49	49	6	0	0	0	0	0	4.35	11.31	15.66	0.2654943259308926	3.9130610004258037	7.534516373197971	0.0	0.09454241822043749	0.1969940614899142	0.03967871560545703	0.06150586984948854	0.06856690356681057	57.242432276407875	0.41125951925890314	0.2654943259308926	0.6455639650829677	0.06103317837491785	0.6455639650829678	1.8769847669624309
Track_157	50	50	4	0	0	0	0	0	2.6099999999999994	11.31	13.92	0.016771087342052682	4.735862163200138	9.117175729757701	0.0	0.07064193593061861	0.11293139386521892	0.008406848877239664	0.09058756504939727	0.05504285800123326	62.45653247833252	0.1843754527789146	0.08517359960127187	0.09096160627284243	0.006425703962472293	0.09096160627284246	2.114846091856371
Track_158	51	51	30	0	0	0	0	0	25.229999999999997	4.35	29.58	0.1883732459045071	5.995822852262893	1.581123686618308	0.0	0.027739387202272373	0.1138747337132174	0.005218202028237555	0.022710533244522605	0.022608429084062624	88.02154197692872	0.6998647391133319	0.20313065593952712	0.26915664610158774	0.007466240424276937	0.26915664610158774	2.5427459922878026
Track_159	52	52	16	0	0	0	0	0	13.049999999999999	10.44	23.49	0.174308361384969	7.252077751725246	2.502082807175937	0.0	0.02013781569244745	0.04401618597908793	0.0020112577802011812	0.021233436676767792	0.012076615120271856	64.73407697677612	0.26279849478643935	0.174308361384969	0.663277624655419	0.013356962558235173	0.6632776246554194	2.6951978728895973
Track_160	53	53	3	0	0	0	0	0	1.7400000000000002	11.31	13.05	0.03611141697839727	7.4631251961899565	3.1442760840249364	0.0	0.020762643490996678	0.02968632058123884	0.01183896640075452	0.02968632058123884	0.01261998516725854	54.72494125366211	0.03612699967433424	0.03611141697839727	0.9995686689712006	0.02075368791861912	0.9995686689712011	0.07478395411848553
Track_161	54	54	20	0	0	0	0	0	16.53	4.35	20.88	0.1234758240536742	8.619905257388147	5.139072190101079	0.0	0.032500055380354616	0.07573973571246205	0.005257099904479741	0.031130860062117512	0.01957112879383211	93.05216045379639	0.5372259154372618	0.14969618739341986	0.22983966429313837	0.00746980181812911	0.22983966429313837	2.5418063932091592
Track_162	55	55	43	0	0	0	0	0	36.540000000000006	6.09	42.63	0.20137124433558018	3.8373618156603566	5.1497185731145585	0.0	0.01882843332677312	0.052058230292344264	0.002739591609685394	0.01617748887398154	0.010658586510208129	85.49902849419172	0.6879909537602898	0.21132228904229577	0.2926946106412644	0.005510980961564865	0.29269461064126434	2.475611159738772
Track_163	56	56	9	0	0	0	0	0	6.960000000000001	8.7	15.66	0.07848343446041481	5.192354847878094	5.515222994698736	0.0	0.027528058378773337	0.07077088591679431	0.004243988633583448	0.023268628303975657	0.022914411249086008	64.21307457817926	0.19159528631626255	0.130866113652465	0.4096313430741911	0.011276355525921666	0.40963134307419125	2.1296920230932974
Track_164	57	57	3	0	0	0	0	0	1.7399999999999993	6.96	8.7	0.010476156939776472	7.296961814171319	2.399468610146438	0.0	0.006285797095721371	0.006745126026664238	0.005826468164778503	0.006745126026664238	6.495892037297383E-4	58.64202626546224	0.010937286946555179	0.010476156939776472	0.9578387209705653	0.006020779850446251	0.9578387209705651	3.6110260386089608
Track_165	58	58	2	0	0	0	0	0	0.8699999999999992	11.31	12.18	0.008142156087408762	5.491414088964044	1.9550595902266457	0.0	0.00935880010046985	0.00935880010046985	0.00935880010046985	0.00935880010046985	NaN	50.86100959777832	0.008142156087408762	0.008142156087408762	1.0	0.00935880010046985	1.0	NaN
Track_166	59	59	35	0	0	0	0	0	29.580000000000002	13.05	42.63	0.26117547879941716	7.263409565774327	6.085377884756331	0.0	0.028950762629341393	0.17026267174288662	0.0071900240950476665	0.02380315867288986	0.02860013690309359	79.16896318708147	0.8563635585759185	0.2779339212466507	0.3049820093159223	0.008829461757924853	0.30498200931592234	2.8478463682599062
Track_167	60	60	33	0	0	0	0	0	27.840000000000003	14.79	42.63	0.4101557153491371	7.197035448221319	3.157067150972399	0.0	0.030449600144252305	0.09201731194943946	0.006133648842119942	0.027091236813002344	0.021573273198856883	86.45665556011778	0.847716868015984	0.419921242847415	0.48383573669953617	0.014732604718000612	0.483835736699536	2.5155995982746284
Track_168	61	61	6	0	0	0	0	0	4.350000000000001	15.66	20.01	0.04969012549244594	7.3986177740391765	4.991720872906683	0.0	0.02545988363547173	0.03880851440450304	0.006050962443413207	0.02741705565536284	0.012540475012553563	58.082624435424805	0.11075049381430212	0.07468669466727003	0.4486673041455012	0.01142301735458527	0.44866730414550143	1.9098377115346568
Track_169	62	62	6	0	0	0	0	0	4.350000000000001	14.79	19.14	0.04571169345962929	6.878817743084831	6.653427071356788	0.0	0.020512536163254835	0.028451086523756147	0.010328522220056228	0.02360650460477366	0.008262623785083922	55.56836128234863	0.08922953231015854	0.04571169345962929	0.5122933212373807	0.010508435278075696	0.5122933212373806	2.7868921422475057
Track_170	63	63	8	0	0	0	0	0	6.09	15.66	21.75	0.10237974282415792	6.114837416909103	6.994808633693571	0.0	0.03166705812420507	0.06297761706665571	0.006521409821448232	0.02265647673393764	0.018986822838894305	62.867706298828125	0.1928523839764088	0.10237974282415792	0.5308710253573106	0.016811123616446294	0.5308710253573105	2.9647490140588686
Track_171	64	64	3	0	0	0	0	0	1.7399999999999984	16.53	18.27	0.08243651067117883	3.108948481031512	7.151329140700796	0.0	0.04764611784607013	0.06144732526803007	0.0338449104241102	0.06144732526803007	0.01951785471325996	56.793724060058594	0.082904245052162	0.08243651067117883	0.9943581371413626	0.04737730498343615	0.994358137141363	3.6110260386089537
Track_172	65	65	23	0	0	0	0	0	19.14	14.79	33.93	0.07929772320397119	5.60631582348539	8.32672016257522	0.0	0.027829824541993273	0.07921136529680324	0.0017274461878610807	0.021415282048349082	0.02072609654415493	89.7356018398119	0.5326628417337518	0.08183022713644209	0.14887038665183944	0.004143036740019393	0.14887038665183958	2.8860808596207668
Track_173	66	66	11	0	0	0	0	0	8.7	15.66	24.36	0.09088882356014756	4.76878894226292	9.159951623186002	0.0	0.02253233973309297	0.045471988367556435	0.009940709846778492	0.02010803514657886	0.010524623623791897	73.28832071477717	0.19603135567790886	0.09088882356014756	0.46364431468546946	0.010446991213810066	0.46364431468546957	2.352832978974659
Track_174	67	67	2	0	0	0	0	0	0.870000000000001	18.27	19.14	0.02646361168317633	8.035701278762293	5.864279871282632	0.0	0.030417944463421033	0.030417944463421033	0.030417944463421033	0.030417944463421033	NaN	53.9718017578125	0.02646361168317633	0.02646361168317633	1.0	0.030417944463421033	1.0	NaN
Track_175	68	68	2	0	0	0	0	0	0.870000000000001	18.27	19.14	0.0032142724456803366	6.144813193903493	6.121203029953813	0.0	0.0036945660295176243	0.0036945660295176243	0.0036945660295176243	0.0036945660295176243	NaN	66.02521896362305	0.0032142724456803366	0.0032142724456803366	1.0	0.0036945660295176243	1.0	NaN
Track_176	69	69	26	0	0	0	0	0	21.749999999999996	20.01	41.76	0.18354977497677719	2.7344389032458976	5.3230004730330664	0.0	0.034363001120341595	0.09346594593328413	0.0066849111418468875	0.026431567382623297	0.02393579926653128	118.45075137798602	0.7473952743674296	0.19181608544169257	0.24558594531137168	0.008439070113874814	0.24558594531137165	3.071619409471228
Track_177	70	70	2	0	0	0	0	0	0.8699999999999974	20.01	20.88	0.03155567021303429	5.130225109510448	5.471606250526458	0.0	0.03627088530233837	0.03627088530233837	0.03627088530233837	0.03627088530233837	NaN	56.42393112182617	0.03155567021303429	0.03155567021303429	1.0	0.03627088530233837	1.0	NaN
Track_178	71	71	28	0	0	0	0	0	23.490000000000002	19.14	42.63	0.45241498864676716	4.24245637999442	6.7251432768336015	0.0	0.027911814058232596	0.10052037006523101	0.0031701407051903906	0.023046054188831985	0.02117368108643225	106.84216962541852	0.6556485122278839	0.45653606759038473	0.6900267143281813	0.019259897345541385	0.6900267143281815	2.6192567117759893
Track_179	72	72	4	0	0	0	0	0	2.6099999999999994	19.14	21.75	0.12316545971534713	4.461270874067061	8.04007339005922	0.0	0.06249479518671411	0.10428107009841421	0.023308680541206488	0.05989463492052161	0.040548768078801915	54.60896110534668	0.16311141543732363	0.1422557971884706	0.7551001834244647	0.04718983130856213	0.7551001834244639	1.9128796483949562
Track_180	73	73	2	0	0	0	0	0	0.870000000000001	20.88	21.75	0.0066529522865117745	6.857666106048825	6.65743778973764	0.0	0.007647071593691686	0.007647071593691686	0.007647071593691686	0.007647071593691686	NaN	58.03900909423828	0.0066529522865117745	0.0066529522865117745	1.0	0.007647071593691686	1.0	NaN
Track_181	74	74	3	0	0	0	0	0	1.740000000000002	20.88	22.62	0.14746723915705603	4.604764657597428	6.64263008452285	0.0	0.08491619889102262	0.11715410304647803	0.0526782947355672	0.11715410304647803	0.04559128127912901	51.95075480143229	0.14775418607037952	0.14746723915705603	0.9980579439340771	0.08475128687187118	0.998057943934077	3.6110260386089537
Track_182	75	75	2	0	0	0	0	0	0.870000000000001	21.75	22.62	0.006728042029822563	6.789595453766429	3.0296617574576157	0.0	0.007733381643474201	0.007733381643474201	0.007733381643474201	0.007733381643474201	NaN	58.11591339111328	0.006728042029822563	0.006728042029822563	1.0	0.007733381643474201	1.0	NaN
Track_183	76	76	4	0	0	0	0	0	2.6099999999999994	21.75	24.36	0.047678122691360986	8.18310347949334	4.145521495204669	0.0	0.037181917914158605	0.04328276409923952	0.030484634038936007	0.037778355604300276	0.00641987824641381	59.73380661010742	0.09704480575595395	0.047678122691360986	0.49130009916513034	0.01826747995837586	0.4913000991651304	2.038098608727793
Track_184	77	77	2	0	0	0	0	0	0.870000000000001	21.75	22.62	0.09234322365596932	4.548597174655787	8.440457772524931	0.0	0.10614163638617151	0.10614163638617151	0.10614163638617151	0.10614163638617151	NaN	83.53571701049805	0.09234322365596932	0.09234322365596932	1.0	0.10614163638617151	1.0	NaN
Track_185	78	78	4	0	0	0	0	0	2.610000000000003	23.49	26.1	0.0954526971413007	4.456779320420021	8.082843153777553	0.0	0.046651937932034135	0.09886650264266991	0.01331850813979733	0.02777080301363517	0.04579287917046675	65.24391460418701	0.12176155800260924	0.10531648219401363	0.7839313056363424	0.03657191461352513	0.7839313056363425	2.981399936152284
Track_186	79	79	4	0	0	0	0	0	2.610000000000003	23.49	26.1	0.053085210432863544	4.731300154955626	8.63209576655462	0.0	0.03790817127626299	0.06661814235804331	0.019690614597570974	0.027415756873174685	0.02516180211018433	96.59761047363281	0.09894032703104652	0.053085210432863544	0.5365376487608123	0.02033916108538831	0.5365376487608124	1.9574757772155882
Track_187	80	80	24	0	0	0	0	0	20.01	22.62	42.63	0.21145670326320315	6.018735961867404	2.1967716281787255	0.0	0.04048103039564712	0.1240928090984626	0.005892706465536978	0.026290697843753333	0.03333587098198996	68.43598922093709	0.8100254182168987	0.21145670326320315	0.2610494664830158	0.010567551387466423	0.2610494664830157	2.3006009563316585
Track_188	81	81	4	0	0	0	0	0	2.6099999999999994	24.36	26.97	0.0537442644595626	7.124442988713174	3.9759612460995966	0.0	0.021161531658492636	0.029580002054793383	0.00718518693711382	0.026719405983570706	0.012188084808483397	56.63823223114014	0.05523159762866582	0.0537442644595626	0.9730709732660119	0.020591672206728973	0.9730709732660129	2.008027440954831
Track_189	82	82	2	0	0	0	0	0	0.8699999999999974	26.1	26.97	0.01081428000072205	8.324692537344792	6.000886484645911	0.0	0.012430206897381703	0.012430206897381703	0.012430206897381703	0.012430206897381703	NaN	57.2096061706543	0.01081428000072205	0.01081428000072205	1.0	0.012430206897381703	1.0	NaN
Track_190	83	83	5	0	0	0	0	0	3.479999999999997	26.1	29.58	0.04162610328848691	5.888163138627757	7.100827030696588	0.0	0.02747188950264885	0.04923572224913804	0.006123573257975789	0.027612627740910542	0.017604395747343852	53.023074340820315	0.09560217546921798	0.04435059707981307	0.4354095823048472	0.011961523933473262	0.43540958230484755	1.9764766025144496
Track_191	84	84	3	0	0	0	0	0	1.7399999999999984	26.1	27.84	0.03441090885344718	3.0068446011899765	7.233336539652302	0.0	0.023598796530513163	0.031667956568955935	0.015529636492070393	0.031667956568955935	0.011411515563324771	54.99113337198893	0.04106190596309284	0.03441090885344718	0.8380251244152258	0.019776384398532878	0.8380251244152251	3.6110260386089537
Track_192	85	85	2	0	0	0	0	0	0.870000000000001	10.44	11.31	0.024443236506050944	6.26673009732062	2.0345580233651868	0.0	0.02809567414488611	0.02809567414488611	0.02809567414488611	0.02809567414488611	NaN	51.147274017333984	0.024443236506050944	0.024443236506050944	1.0	0.02809567414488611	1.0	NaN
Track_193	86	86	5	0	0	0	0	0	3.480000000000004	29.58	33.06	0.09457805217302424	3.718552195556895	5.900375176054311	0.0	0.03489118239729912	0.09919282142079278	0.00872019739259017	0.022144046055630653	0.043306788119962365	81.31844940185547	0.1214213147426014	0.09457805217302424	0.7789246259894184	0.027177601199144866	0.7789246259894205	2.6969040635850376
Track_194	87	87	2	0	0	0	0	0	0.870000000000001	30.45	31.32	0.008873578948544415	4.5893453167261224	7.263718243187613	0.0	0.01019951603280966	0.01019951603280966	0.01019951603280966	0.01019951603280966	NaN	50.95081901550293	0.008873578948544415	0.008873578948544415	1.0	0.01019951603280966	1.0	NaN
Track_195	88	88	9	0	0	0	0	0	6.960000000000001	26.97	33.93	0.0959171255504192	4.4986907162578476	8.419327277383374	0.0	0.04157745681682497	0.06694675745985047	0.014935414617676368	0.04680348375783191	0.017148620766265835	76.27882851494684	0.289379099445102	0.0959171255504192	0.3314583732354714	0.013781196199772873	0.3314583732354716	2.7193602423325736
Track_196	89	89	19	0	0	0	0	0	15.660000000000004	26.97	42.63	0.09530332982489442	4.9129414033319305	8.567517970909355	0.0	0.027321569379159905	0.09650743507110555	0.0027095583171327267	0.01679650515180979	0.02643820123598705	105.73545154772307	0.42785577647764467	0.11549325433992419	0.22274639040633354	0.0060857809594440865	0.22274639040633376	2.617730890306727
Track_197	90	90	16	0	0	0	0	0	13.050000000000004	29.58	42.63	0.03487418147378475	6.155973290469796	9.994451879872846	0.0	0.033157824707458386	0.12282178658486263	0.006623921311297629	0.020440568162684327	0.03456197820256217	97.87753295898438	0.43270961243233175	0.08924964284940322	0.0805948850494706	0.0026723510707881027	0.08059488504947054	2.598364545942382
Track_198	91	91	4	0	0	0	0	0	2.6099999999999994	31.32	33.93	0.12730859914765846	6.09908524181704	1.4878665409460876	0.0	0.0778151387745884	0.1550804188695341	0.033600787986329664	0.044764209467901404	0.06714609538838887	53.61016654968262	0.20309751220167543	0.1349199644164943	0.6268348527146963	0.04877724105274272	0.6268348527146956	3.611026038608953
Track_199	92	92	13	0	0	0	0	0	10.440000000000005	32.19	42.63	0.05822950194385289	8.234833509912097	5.9779740496461455	0.0	0.029978710849064245	0.053214781297609884	0.0041829565121853955	0.0343648563184699	0.017244714604230705	68.5673599243164	0.31297774126423034	0.07639844251312036	0.18604997821456204	0.005577538500369048	0.18604997821456173	2.4943044302475164
Track_200	93	93	5	0	0	0	0	0	3.480000000000004	32.19	35.67	0.06490918268901086	6.413247045111992	4.423368893062042	0.0	0.04290998382485224	0.06954890852457504	0.005065685793434276	0.056344172125645874	0.027852398066210534	61.33848266601562	0.14932674371048568	0.06490918268901086	0.4346788865553555	0.018652063991095053	0.4346788865553547	2.4705559244831576
Track_201	94	94	12	0	0	0	0	0	9.57	33.06	42.63	0.1009578876199511	8.058993891070791	6.610649366087291	0.0	0.061314698188137055	0.1288705394380198	0.004948641050537685	0.06759852150707939	0.04221260003927488	78.59033266703288	0.5867816616604724	0.14711287025168485	0.1720535834986064	0.010549413544404503	0.1720535834986066	2.5482594371820393
Track_202	95	95	12	0	0	0	0	0	9.57	33.06	42.63	0.06121256719815292	6.126675968069943	8.755178157956932	0.0	0.01943685570829999	0.039645926913838545	0.006911409245516086	0.017639678442122237	0.010445013878270298	93.70804691314697	0.1860107091284309	0.08354204208218813	0.3290808764988298	0.006396297512868644	0.3290808764988298	2.337845201187073
Track_203	96	96	3	0	0	0	0	0	1.7399999999999984	27.84	29.58	0.02696024237618192	6.4100979757476395	4.488285981463237	0.0	0.019501298520195328	0.02899876220333264	0.010003834837058018	0.02899876220333264	0.013431441948838713	56.261128743489586	0.033932259425139874	0.02696024237618192	0.7945313053986468	0.01549439217021951	0.7945313053986477	1.767271205827102
Track_204	97	97	2	0	0	0	0	0	0.8699999999999974	28.71	29.58	0.0024459988572936514	8.260877079257355	6.0044468892858145	0.0	0.0028114929394179983	0.0028114929394179983	0.0028114929394179983	0.0028114929394179983	NaN	53.74604606628418	0.0024459988572936514	0.0024459988572936514	1.0	0.0028114929394179983	1.0	NaN
Track_205	98	98	4	0	0	0	0	0	2.6099999999999994	26.97	29.58	0.1874124534336616	8.22743247764799	6.6747634868180326	0.0	0.07194105835830922	0.13433160215006298	0.03836204740350545	0.043129525521359215	0.054084352430939876	56.33469867706299	0.1877661623151871	0.1874124534336616	0.9981162267089863	0.07180553771404662	0.9981162267089868	0.13390848981929088
Track_206	99	99	4	0	0	0	0	0	2.6099999999999994	33.93	36.54	0.08823131503931883	3.1560921917458447	7.095084743735138	0.0	0.03520259531328736	0.06786876231237988	0.012952596862006638	0.02478642676547554	0.028901881121399523	70.47420501708984	0.0918787737676799	0.08823131503931883	0.9603013995639096	0.03380510154763174	0.9603013995639087	2.0803955904727665
Track_207	100	100	11	0	0	0	0	0	8.700000000000003	33.93	42.63	0.03275434916863762	4.413779827750719	8.127187098439414	0.0	0.018320795757286686	0.041404751178116296	0.002884975566990202	0.01839982119680634	0.013352040428478582	99.96034760908647	0.15939092308839417	0.08625240427252143	0.20549695386651903	0.0037648677205330584	0.20549695386651898	2.110378619684643
Track_208	101	101	7	0	0	0	0	0	5.219999999999999	33.93	39.15	0.06427751340937145	5.109892050336385	9.032325965602944	0.0	0.01733143599748831	0.028099983421391528	0.0067804953545324105	0.015937994669631673	0.008336727608671593	54.31268801007952	0.09047009590688895	0.06427751340937145	0.7104835334266177	0.012313699886852771	0.7104835334266177	2.0975285471203535
Track_209	102	102	8	0	0	0	0	0	6.090000000000003	36.54	42.63	0.09001414479779861	5.3515620610450245	5.910698811140952	0.0	0.034074699569009506	0.06399574714719097	0.021345680173630525	0.029166717770397962	0.015025407172963683	69.09257555007935	0.2075149203752679	0.10957829017325292	0.4337719169061094	0.014780647750049024	0.4337719169061091	2.5679250234699635
Track_210	103	103	6	0	0	0	0	0	4.350000000000001	36.54	40.89	0.04625570511779844	5.189181872063835	8.032474485568953	0.0	0.020488313039824194	0.03280123055496368	0.011900954313104221	0.016738176013995406	0.009174370177669014	60.870399475097656	0.08912416172323534	0.04625570511779844	0.5190029754382445	0.010633495429378949	0.5190029754382449	2.348032299825059
Track_211	104	104	7	0	0	0	0	0	5.219999999999999	36.54	41.76	0.1030679599324515	5.6819252259344335	8.256421249065866	0.0	0.04724709500681614	0.05483628330907015	0.027737464742733812	0.053205205620284704	0.010923619252748677	63.57990537370954	0.24662983593558024	0.1270861055338611	0.41790547985188975	0.019744819910431328	0.41790547985188986	2.3394705695022373
Track_212	105	105	9	0	0	0	0	0	6.960000000000001	35.67	42.63	0.0881102495658028	6.481165208715543	3.9594525135389307	0.0	0.057731471104071716	0.16164881056456182	0.026892966953128462	0.04840303192517534	0.04339582451371326	76.55420006646051	0.40181103888433867	0.1627992193677021	0.21928279972209858	0.012659518615776261	0.21928279972209827	2.175127226264584
Track_213	106	106	6	0	0	0	0	0	4.350000000000001	38.28	42.63	0.05937312402606482	6.176388950928075	1.5308570050996257	0.0	0.020727625207499357	0.031472096779618035	0.007948405715906293	0.02340963159305236	0.008897631018252734	59.310790379842125	0.09016516965262217	0.06574422707682383	0.6584928998061076	0.013648994028980415	0.6584928998061071	2.8071808489212526
Track_214	107	107	5	0	0	0	0	0	3.480000000000004	37.41	40.89	0.06671116862367589	6.347304976063175	5.60383720640314	0.0	0.025685535638969567	0.04099370652224462	0.011685730799451812	0.03578327020525165	0.014859318129640219	58.198036193847656	0.08938566402361423	0.06959889446304678	0.7463296195467306	0.019169876041286154	0.7463296195467308	1.71982880731836
Track_215	108	108	3	0	0	0	0	0	1.7399999999999949	40.02	41.76	0.005904329593323877	4.915921379222703	6.048382125227003	0.0	0.02963275289353995	0.03301190381777806	0.02625360196930183	0.03301190381777806	0.004778841066363122	53.80405298868815	0.05156099003475935	0.028720356321466828	0.11451156367136336	0.003393292869726376	0.11451156367136334	3.6110260386089683
Track_216	109	109	3	0	0	0	0	0	1.740000000000002	40.89	42.63	0.15131932032521184	2.7828968532709375	5.213901372492639	0.0	0.0870197072335471	0.08926718296843097	0.08477223149866323	0.08926718296843097	0.0031784106653772143	112.51930491129558	0.15141429058637212	0.15131932032521184	0.999372778746362	0.08696512662368486	0.999372778746362	0.0814523806746038
Track_217	110	110	2	0	0	0	0	0	0.8700000000000045	41.76	42.63	0.0563688249725262	5.811731439883701	8.142886784751603	0.0	0.0647917528419838	0.0647917528419838	0.0647917528419838	0.0647917528419838	NaN	57.52149772644043	0.0563688249725262	0.0563688249725262	1.0	0.0647917528419838	1.0	NaN
Track_218	111	111	2	0	0	0	0	0	0.8699999999999974	38.28	39.15	0.0048726674145281165	2.1463395320982097	5.303282285081323	0.0	0.005600767143135782	0.005600767143135782	0.005600767143135782	0.005600767143135782	NaN	52.32641410827637	0.0048726674145281165	0.0048726674145281165	1.0	0.005600767143135782	1.0	NaN
Track_219	112	112	2	0	0	0	0	0	0.8699999999999974	38.28	39.15	0.06461357108180943	4.8353084318611845	5.5175840580517255	0.0	0.07426847250782714	0.07426847250782714	0.07426847250782714	0.07426847250782714	NaN	51.63962364196777	0.06461357108180943	0.06461357108180943	1.0	0.07426847250782714	1.0	NaN
Track_220	113	113	2	0	0	0	0	0	0.8699999999999974	22.62	23.49	0.03543788321416323	6.204112952425195	6.1253080798868655	0.0	0.04073319909673947	0.04073319909673947	0.04073319909673947	0.04073319909673947	NaN	56.73451042175293	0.03543788321416323	0.03543788321416323	1.0	0.04073319909673947	1.0	NaN
Track_221	114	114	2	0	0	0	0	0	0.8699999999999974	22.62	23.49	0.0233510981355145	3.0460801089920544	7.228799173867424	0.0	0.026840342684499505	0.026840342684499505	0.026840342684499505	0.026840342684499505	NaN	63.574649810791016	0.0233510981355145	0.0233510981355145	1.0	0.026840342684499505	1.0	NaN
Track_222	115	115	2	0	0	0	0	0	0.8699999999999992	7.83	8.7	0.0048730243365290105	5.029320963751925	7.3234897078205705	0.0	0.005601177398309213	0.005601177398309213	0.005601177398309213	0.005601177398309213	NaN	56.83385467529297	0.0048730243365290105	0.0048730243365290105	1.0	0.005601177398309213	1.0	NaN
Track_223	116	116	2	0	0	0	0	0	0.8699999999999974	40.89	41.76	0.03937948163126452	8.024623709957439	7.254972485095559	0.0	0.04526377198995935	0.04526377198995935	0.04526377198995935	0.04526377198995935	NaN	63.00082206726074	0.03937948163126452	0.03937948163126452	1.0	0.04526377198995935	1.0	NaN
Track_224	117	117	2	0	0	0	0	0	0.8700000000000045	37.41	38.28	0.011474296043048553	6.4990343517488895	4.470196418534875	0.0	0.01318884602649252	0.01318884602649252	0.01318884602649252	0.01318884602649252	NaN	50.64832305908203	0.011474296043048553	0.011474296043048553	1.0	0.01318884602649252	1.0	NaN
Track_225	118	118	2	0	0	0	0	0	0.8699999999999974	33.93	34.8	0.015109892789362355	5.443836889530514	5.894515996560047	0.0	0.01736769286133609	0.01736769286133609	0.01736769286133609	0.01736769286133609	NaN	51.73771286010742	0.015109892789362355	0.015109892789362355	1.0	0.01736769286133609	1.0	NaN
