# Supplementary material for: DeepBacs for multi-task bacterial image analysis using open-source deep learning approaches
Source: Commun Biol. 2022 Jul 9;5:688. doi: 10.1038/s42003-022-03634-z (PMC9271087; doi:10.1038/s42003-022-03634-z)
Supplement: Supplementary file 15 — Supplementary Data 1 [file 42003_2022_3634_MOESM15_ESM.zip › Figure_4/Figure_4e/Tracking/TrackMate_files/fast_1_raw_trackmate.xml]

<?xml version="1.0" encoding="UTF-8"?>
<TrackMate version="7.0.7">
  <Log>Session log saved in the file:&#xD;
--------------------&#xD;
TrackMate v7.0.7 started on:&#xD;&#xD;
Wed, 30 Mar 2022 14:12:09&#xD;&#xD;
Please note that TrackMate is available through Fiji, and is based on a publication. If you use it successfully for your research please be so kind to cite our work:&#xD;&#xD;
Ershov D, Phan M-S, Pylvänäinen JW, Rigaud SU, et al. 'Bringing TrackMate in the era of machine-learning and deep-learning.'bioRxiv. 2021; doi:10.1101/2021.09.03.458852&#xD;&#xD;
https://doi.org/10.1101/2021.09.03.458852&#xD;&#xD;
and / or:&#xD;&#xD;
Tinevez, JY.; Perry, N. &amp; Schindelin, J. et al. (2017), 'TrackMate: An open and extensible platform for single-particle tracking.', Methods 115: 80-90, PMID 27713081.&#xD;&#xD;
https://www.sciencedirect.com/science/article/pii/S1046202316303346&#xD;&#xD;
&#xD;&#xD;
Numerical feature analyzers:&#xD;&#xD;
Spot feature analyzers:&#xD;&#xD;
 - Manual spot color provides: Spot color; is manual.&#xD;&#xD;
 - Spot intensity provides: Mean ch1, Median ch1, Min ch1, Max ch1, Sum ch1, Std ch1.&#xD;&#xD;
 - Spot contrast and SNR provides: Ctrst ch1, SNR ch1.&#xD;&#xD;
Edge feature analyzers:&#xD;&#xD;
 - Directional change provides: &#x1d6fe; rate.&#xD;&#xD;
 - Edge speed provides: Speed, Disp.&#xD;&#xD;
 - Edge target provides: Source ID, Target ID, Cost.&#xD;&#xD;
 - Edge location provides: Edge T, Edge X, Edge Y, Edge Z.&#xD;&#xD;
 - Manual edge color provides: Edge color; is manual.&#xD;&#xD;
Track feature analyzers:&#xD;&#xD;
 - Branching analyzer provides: N spots, N gaps, N splits, N merges, N complex, Lgst gap.&#xD;&#xD;
 - Track duration provides: Duration, Track start, Track stop, Track disp.&#xD;&#xD;
 - Track index provides: Index, ID.&#xD;&#xD;
 - Track location provides: Track X, Track Y, Track Z.&#xD;&#xD;
 - Track speed provides: Mean sp., Max speed, Min speed, Med. speed, Std speed.&#xD;&#xD;
 - Track quality provides: Mean Q.&#xD;&#xD;
 - Track motility analysis provides: Total dist., Max dist., Cfn. ratio, Mn. v. line, Fwd. progr., Mn. &#x1d6fe; rate.&#xD;&#xD;
&#xD;&#xD;
Image region of interest:&#xD;&#xD;
Image data:&#xD;&#xD;
For the image named: fast_1_raw.tif.&#xD;&#xD;
Matching file fast_1_raw.tif in folder: V:\Holden-Seamus\MreB_denoising-20220330T094105Z-001\MreB_denoising\TIME_SERIES_TrackMate\&#xD;&#xD;
Geometry:&#xD;&#xD;
  X =    0 -  255, dx = 0.0451379&#xD;&#xD;
  Y =    0 -  255, dy = 0.0451379&#xD;&#xD;
  Z =    0 -    0, dz = 1.00000&#xD;&#xD;
  T =    0 -   49, dt = 0.869755&#xD;&#xD;
&#xD;&#xD;
Configured detector LoG detector with settings:&#xD;&#xD;
  - target channel: 1&#xD;&#xD;
  - threshold: 100.0&#xD;&#xD;
  - do median filtering: true&#xD;&#xD;
  - radius: 0.25&#xD;&#xD;
  - do subpixel localization: true&#xD;&#xD;
&#xD;&#xD;
Starting detection process using 16 threads.&#xD;&#xD;
Detection processes 16 frames simultaneously and allocates 1 thread per frame.&#xD;&#xD;
Found 1000 spots.&#xD;&#xD;
Detection done in 0.3 s.&#xD;&#xD;
&#xD;&#xD;
Computing spot quality histogram...&#xD;&#xD;
Initial thresholding with a quality threshold above 0.0 ...&#xD;&#xD;
Starting initial filtering process.&#xD;&#xD;
Retained 1000 spots out of 1000.&#xD;&#xD;
&#xD;&#xD;
Calculating spot features...&#xD;&#xD;
Calculating features done in 0.1 s.&#xD;&#xD;
&#xD;&#xD;
Performing spot filtering on the following features:&#xD;&#xD;
No feature threshold set, kept the 1000 spots.&#xD;&#xD;
&#xD;&#xD;
Configured tracker Simple LAP tracker with settings:&#xD;&#xD;
  - max frame gap: 2&#xD;&#xD;
  - alternative linking cost factor: 1.05&#xD;&#xD;
  - linking feature penalties: &#xD;&#xD;
  - linking max distance: 0.2&#xD;&#xD;
  - gap closing max distance: 0.2&#xD;&#xD;
  - merging feature penalties: &#xD;&#xD;
  - splitting max distance: 15.0&#xD;&#xD;
  - blocking value: Infinity&#xD;&#xD;
  - allow gap closing: true&#xD;&#xD;
  - allow track splitting: false&#xD;&#xD;
  - allow track merging: false&#xD;&#xD;
  - merging max distance: 15.0&#xD;&#xD;
  - splitting feature penalties: &#xD;&#xD;
  - cutoff percentile: 0.9&#xD;&#xD;
  - gap closing feature penalties: &#xD;&#xD;
&#xD;&#xD;
Starting tracking process.&#xD;&#xD;
Tracking done in 0.0 s.&#xD;&#xD;
Found 104 tracks.&#xD;&#xD;
  - avg size: 8.5 spots.&#xD;&#xD;
  - min size: 2 spots.&#xD;&#xD;
  - max size: 46 spots.&#xD;&#xD;
&#xD;&#xD;
Calculating features done in 0.1 s.&#xD;&#xD;
&#xD;&#xD;
Performing track filtering on the following features:&#xD;&#xD;
No feature threshold set, kept the 104 tracks.&#xD;&#xD;
Capturing TrackMate overlay from frame 1 to 50.&#xD;&#xD;
 done.&#xD;&#xD;
Saving data...&#xD;&#xD;
Computing edge features:&#xD;&#xD;
  - Directional change in 9 ms.&#xD;&#xD;
  - Edge speed in 10 ms.&#xD;&#xD;
  - Edge target in 9 ms.&#xD;&#xD;
  - Edge location in 6 ms.&#xD;&#xD;
Computation done in 34 ms.&#xD;&#xD;
Computing track features:&#xD;&#xD;
  - Branching analyzer in 6 ms.&#xD;&#xD;
  - Track duration in 7 ms.&#xD;&#xD;
  - Track index in 0 ms.&#xD;&#xD;
  - Track location in 7 ms.&#xD;&#xD;
  - Track speed in 6 ms.&#xD;&#xD;
  - Track quality in 11 ms.&#xD;&#xD;
  - Track motility analysis in 6 ms.&#xD;&#xD;
Computation done in 43 ms.&#xD;&#xD;
  Added log.&#xD;&#xD;
  Added spot, edge and track feature declarations.&#xD;&#xD;
  Added 1000 spots.&#xD;&#xD;
  Added tracks.&#xD;&#xD;
  Added filtered tracks.&#xD;&#xD;
  Added image information.&#xD;&#xD;
  Added crop settings.&#xD;&#xD;
  Added detector settings.&#xD;&#xD;
  Added initial spot filter.&#xD;&#xD;
  Added spot feature filters.&#xD;&#xD;
  Added tracker settings.&#xD;&#xD;
  Added track feature filters.&#xD;&#xD;
  Added spot, edge and track analyzers.&#xD;&#xD;
  Added GUI current state.&#xD;&#xD;
  Added display settings.&#xD;&#xD;
  Writing to file.&#xD;&#xD;
Data saved to: V:\Holden-Seamus\MreB_denoising-20220330T094105Z-001\MreB_denoising\TIME_SERIES_TrackMate\fast_1_raw_trackmate.xml&#xD;&#xD;
Saving data...&#xD;&#xD;
Computing edge features:&#xD;&#xD;
  - Directional change in 16 ms.&#xD;&#xD;
  - Edge speed in 9 ms.&#xD;&#xD;
  - Edge target in 8 ms.&#xD;&#xD;
  - Edge location in 8 ms.&#xD;&#xD;
Computation done in 41 ms.&#xD;&#xD;
Computing track features:&#xD;&#xD;
  - Branching analyzer in 6 ms.&#xD;&#xD;
  - Track duration in 7 ms.&#xD;&#xD;
  - Track index in 0 ms.&#xD;&#xD;
  - Track location in 6 ms.&#xD;&#xD;
  - Track speed in 6 ms.&#xD;&#xD;
  - Track quality in 6 ms.&#xD;&#xD;
  - Track motility analysis in 7 ms.&#xD;&#xD;
Computation done in 39 ms.&#xD;
--------------------&#xD;
File loaded on Wed, 30 Mar 2022 14:31:20&#xD;
&#xD;
Performing track filtering on the following features:&#xD;
No feature threshold set, kept the 104 tracks.&#xD;
&#xD;
Configured tracker Simple LAP tracker with settings:&#xD;
  - max frame gap: 0&#xD;
  - alternative linking cost factor: 1.05&#xD;
  - linking feature penalties: &#xD;
  - linking max distance: 0.2&#xD;
  - gap closing max distance: 0.2&#xD;
  - merging feature penalties: &#xD;
  - splitting max distance: 15.0&#xD;
  - blocking value: Infinity&#xD;
  - allow gap closing: true&#xD;
  - allow track splitting: false&#xD;
  - allow track merging: false&#xD;
  - merging max distance: 15.0&#xD;
  - splitting feature penalties: &#xD;
  - cutoff percentile: 0.9&#xD;
  - gap closing feature penalties: &#xD;
&#xD;
Starting tracking process.&#xD;
Tracking done in 0.0 s.&#xD;
Found 142 tracks.&#xD;
  - avg size: 6.2 spots.&#xD;
  - min size: 2 spots.&#xD;
  - max size: 42 spots.&#xD;
&#xD;
Calculating features done in 0.1 s.&#xD;
&#xD;
Performing track filtering on the following features:&#xD;
No feature threshold set, kept the 142 tracks.&#xD;
Saving data...&#xD;
Computing edge features:&#xD;
  - Directional change in 12 ms.&#xD;
  - Edge speed in 10 ms.&#xD;
  - Edge target in 11 ms.&#xD;
  - Edge location in 11 ms.&#xD;
Computation done in 44 ms.&#xD;
Computing track features:&#xD;
  - Branching analyzer in 6 ms.&#xD;
  - Track duration in 6 ms.&#xD;
  - Track index in 1 ms.&#xD;
  - Track location in 5 ms.&#xD;
  - Track speed in 6 ms.&#xD;
  - Track quality in 7 ms.&#xD;
  - Track motility analysis in 6 ms.&#xD;
Computation done in 37 ms.</Log>
  <Model spatialunits="micron" timeunits="sec">
    <FeatureDeclarations>
      <SpotFeatures>
        <Feature feature="QUALITY" name="Quality" shortname="Quality" dimension="QUALITY" isint="false" />
        <Feature feature="POSITION_X" name="X" shortname="X" dimension="POSITION" isint="false" />
        <Feature feature="POSITION_Y" name="Y" shortname="Y" dimension="POSITION" isint="false" />
        <Feature feature="POSITION_Z" name="Z" shortname="Z" dimension="POSITION" isint="false" />
        <Feature feature="POSITION_T" name="T" shortname="T" dimension="TIME" isint="false" />
        <Feature feature="FRAME" name="Frame" shortname="Frame" dimension="NONE" isint="true" />
        <Feature feature="RADIUS" name="Radius" shortname="R" dimension="LENGTH" isint="false" />
        <Feature feature="VISIBILITY" name="Visibility" shortname="Visibility" dimension="NONE" isint="true" />
        <Feature feature="MANUAL_SPOT_COLOR" name="Manual spot color" shortname="Spot color" dimension="NONE" isint="true" />
        <Feature feature="MEAN_INTENSITY_CH1" name="Mean intensity ch1" shortname="Mean ch1" dimension="INTENSITY" isint="false" />
        <Feature feature="MEDIAN_INTENSITY_CH1" name="Median intensity ch1" shortname="Median ch1" dimension="INTENSITY" isint="false" />
        <Feature feature="MIN_INTENSITY_CH1" name="Min intensity ch1" shortname="Min ch1" dimension="INTENSITY" isint="false" />
        <Feature feature="MAX_INTENSITY_CH1" name="Max intensity ch1" shortname="Max ch1" dimension="INTENSITY" isint="false" />
        <Feature feature="TOTAL_INTENSITY_CH1" name="Sum intensity ch1" shortname="Sum ch1" dimension="INTENSITY" isint="false" />
        <Feature feature="STD_INTENSITY_CH1" name="Std intensity ch1" shortname="Std ch1" dimension="INTENSITY" isint="false" />
        <Feature feature="CONTRAST_CH1" name="Contrast ch1" shortname="Ctrst ch1" dimension="NONE" isint="false" />
        <Feature feature="SNR_CH1" name="Signal/Noise ratio ch1" shortname="SNR ch1" dimension="NONE" isint="false" />
      </SpotFeatures>
      <EdgeFeatures>
        <Feature feature="SPOT_SOURCE_ID" name="Source spot ID" shortname="Source ID" dimension="NONE" isint="true" />
        <Feature feature="SPOT_TARGET_ID" name="Target spot ID" shortname="Target ID" dimension="NONE" isint="true" />
        <Feature feature="LINK_COST" name="Edge cost" shortname="Cost" dimension="COST" isint="false" />
        <Feature feature="DIRECTIONAL_CHANGE_RATE" name="Directional change rate" shortname="&#x1d6fe; rate" dimension="ANGLE_RATE" isint="false" />
        <Feature feature="SPEED" name="Speed" shortname="Speed" dimension="VELOCITY" isint="false" />
        <Feature feature="DISPLACEMENT" name="Displacement" shortname="Disp." dimension="LENGTH" isint="false" />
        <Feature feature="EDGE_TIME" name="Edge time" shortname="Edge T" dimension="TIME" isint="false" />
        <Feature feature="EDGE_X_LOCATION" name="Edge X" shortname="Edge X" dimension="POSITION" isint="false" />
        <Feature feature="EDGE_Y_LOCATION" name="Edge Y" shortname="Edge Y" dimension="POSITION" isint="false" />
        <Feature feature="EDGE_Z_LOCATION" name="Edge Z" shortname="Edge Z" dimension="POSITION" isint="false" />
        <Feature feature="MANUAL_EGE_COLOR" name="Manual edge color" shortname="Edge color" dimension="NONE" isint="true" />
      </EdgeFeatures>
      <TrackFeatures>
        <Feature feature="TRACK_INDEX" name="Track index" shortname="Index" dimension="NONE" isint="true" />
        <Feature feature="TRACK_ID" name="Track ID" shortname="ID" dimension="NONE" isint="true" />
        <Feature feature="NUMBER_SPOTS" name="Number of spots in track" shortname="N spots" dimension="NONE" isint="true" />
        <Feature feature="NUMBER_GAPS" name="Number of gaps" shortname="N gaps" dimension="NONE" isint="true" />
        <Feature feature="NUMBER_SPLITS" name="Number of split events" shortname="N splits" dimension="NONE" isint="true" />
        <Feature feature="NUMBER_MERGES" name="Number of merge events" shortname="N merges" dimension="NONE" isint="true" />
        <Feature feature="NUMBER_COMPLEX" name="Number of complex points" shortname="N complex" dimension="NONE" isint="true" />
        <Feature feature="LONGEST_GAP" name="Longest gap" shortname="Lgst gap" dimension="NONE" isint="true" />
        <Feature feature="TRACK_DURATION" name="Track duration" shortname="Duration" dimension="TIME" isint="false" />
        <Feature feature="TRACK_START" name="Track start" shortname="Track start" dimension="TIME" isint="false" />
        <Feature feature="TRACK_STOP" name="Track stop" shortname="Track stop" dimension="TIME" isint="false" />
        <Feature feature="TRACK_DISPLACEMENT" name="Track displacement" shortname="Track disp." dimension="LENGTH" isint="false" />
        <Feature feature="TRACK_X_LOCATION" name="Track mean X" shortname="Track X" dimension="POSITION" isint="false" />
        <Feature feature="TRACK_Y_LOCATION" name="Track mean Y" shortname="Track Y" dimension="POSITION" isint="false" />
        <Feature feature="TRACK_Z_LOCATION" name="Track mean Z" shortname="Track Z" dimension="POSITION" isint="false" />
        <Feature feature="TRACK_MEAN_SPEED" name="Track mean speed" shortname="Mean sp." dimension="VELOCITY" isint="false" />
        <Feature feature="TRACK_MAX_SPEED" name="Track max speed" shortname="Max speed" dimension="VELOCITY" isint="false" />
        <Feature feature="TRACK_MIN_SPEED" name="Track min speed" shortname="Min speed" dimension="VELOCITY" isint="false" />
        <Feature feature="TRACK_MEDIAN_SPEED" name="Track median speed" shortname="Med. speed" dimension="VELOCITY" isint="false" />
        <Feature feature="TRACK_STD_SPEED" name="Track std speed" shortname="Std speed" dimension="VELOCITY" isint="false" />
        <Feature feature="TRACK_MEAN_QUALITY" name="Track mean quality" shortname="Mean Q" dimension="QUALITY" isint="false" />
        <Feature feature="TOTAL_DISTANCE_TRAVELED" name="Total distance traveled" shortname="Total dist." dimension="LENGTH" isint="false" />
        <Feature feature="MAX_DISTANCE_TRAVELED" name="Max distance traveled" shortname="Max dist." dimension="LENGTH" isint="false" />
        <Feature feature="CONFINMENT_RATIO" name="Confinment ratio" shortname="Cfn. ratio" dimension="NONE" isint="false" />
        <Feature feature="MEAN_STRAIGHT_LINE_SPEED" name="Mean straight line speed" shortname="Mn. v. line" dimension="VELOCITY" isint="false" />
        <Feature feature="LINEARITY_OF_FORWARD_PROGRESSION" name="Linearity of forward progression" shortname="Fwd. progr." dimension="NONE" isint="false" />
        <Feature feature="MEAN_DIRECTIONAL_CHANGE_RATE" name="Mean directional change rate" shortname="Mn. &#x1d6fe; rate" dimension="ANGLE_RATE" isint="false" />
      </TrackFeatures>
    </FeatureDeclarations>
    <AllSpots nspots="1000">
      <SpotsInFrame frame="0">
        <Spot ID="10912" name="ID10912" STD_INTENSITY_CH1="1127.9134525931934" QUALITY="107.90110778808594" POSITION_T="0.0" MIN_INTENSITY_CH1="0.0" TOTAL_INTENSITY_CH1="108153.0" CONTRAST_CH1="0.4771594663115574" SNR_CH1="0.4802188923200706" FRAME="0" MEDIAN_INTENSITY_CH1="0.0" VISIBILITY="1" RADIUS="0.25" POSITION_X="3.405155867044338" POSITION_Y="7.704788999366464" MEAN_INTENSITY_CH1="838.3953488372098" POSITION_Z="0.0" MAX_INTENSITY_CH1="4883.0" />
        <Spot ID="10913" name="ID10913" STD_INTENSITY_CH1="1411.128449579002" QUALITY="115.35745239257812" POSITION_T="0.0" MIN_INTENSITY_CH1="0.0" TOTAL_INTENSITY_CH1="137833.0" CONTRAST_CH1="0.4914057402264557" SNR_CH1="0.49896646887072804" FRAME="0" MEDIAN_INTENSITY_CH1="1187.0" VISIBILITY="1" RADIUS="0.25" POSITION_X="5.520440607811347" POSITION_Y="7.878812754954316" MEAN_INTENSITY_CH1="1068.4728682170548" POSITION_Z="0.0" MAX_INTENSITY_CH1="7258.0" />
        <Spot ID="10914" name="ID10914" STD_INTENSITY_CH1="1690.9577263968608" QUALITY="184.543701171875" POSITION_T="0.0" MIN_INTENSITY_CH1="0.0" TOTAL_INTENSITY_CH1="239786.0" CONTRAST_CH1="0.4643717419438918" SNR_CH1="0.6971814164321272" FRAME="0" MEDIAN_INTENSITY_CH1="1187.0" VISIBILITY="1" RADIUS="0.25" POSITION_X="4.881035583513464" POSITION_Y="8.82916957027987" MEAN_INTENSITY_CH1="1858.80620155039" POSITION_Z="0.0" MAX_INTENSITY_CH1="9498.0" />
        <Spot ID="10915" name="ID10915" STD_INTENSITY_CH1="1473.8679839321017" QUALITY="146.74905395507812" POSITION_T="0.0" MIN_INTENSITY_CH1="0.0" TOTAL_INTENSITY_CH1="206546.0" CONTRAST_CH1="0.3648733995065376" SNR_CH1="0.5808290407161548" FRAME="0" MEDIAN_INTENSITY_CH1="1187.0" VISIBILITY="1" RADIUS="0.25" POSITION_X="6.1009701633050675" POSITION_Y="8.88508859316936" MEAN_INTENSITY_CH1="1601.1317829457382" POSITION_Z="0.0" MAX_INTENSITY_CH1="7123.0" />
        <Spot ID="10916" name="ID10916" STD_INTENSITY_CH1="1508.924161608029" QUALITY="130.43728637695312" POSITION_T="0.0" MIN_INTENSITY_CH1="0.0" TOTAL_INTENSITY_CH1="198649.0" CONTRAST_CH1="0.30359475225990884" SNR_CH1="0.4753471699887309" FRAME="0" MEDIAN_INTENSITY_CH1="1187.0" VISIBILITY="1" RADIUS="0.25" POSITION_X="6.3003108554619" POSITION_Y="9.14554762666209" MEAN_INTENSITY_CH1="1539.9147286821722" POSITION_Z="0.0" MAX_INTENSITY_CH1="5936.0" />
        <Spot ID="10917" name="ID10917" STD_INTENSITY_CH1="1676.3961580156101" QUALITY="120.25025939941406" POSITION_T="0.0" MIN_INTENSITY_CH1="0.0" TOTAL_INTENSITY_CH1="170936.0" CONTRAST_CH1="0.2763498209691965" SNR_CH1="0.3422840257683687" FRAME="0" MEDIAN_INTENSITY_CH1="1187.0" VISIBILITY="1" RADIUS="0.25" POSITION_X="5.248060145446232" POSITION_Y="9.507427000693134" MEAN_INTENSITY_CH1="1325.0852713178297" POSITION_Z="0.0" MAX_INTENSITY_CH1="8310.0" />
        <Spot ID="10918" name="ID10918" STD_INTENSITY_CH1="1196.6234898773143" QUALITY="116.85102081298828" POSITION_T="0.0" MIN_INTENSITY_CH1="0.0" TOTAL_INTENSITY_CH1="115143.0" CONTRAST_CH1="0.49624252203872454" SNR_CH1="0.49478016901099786" FRAME="0" MEDIAN_INTENSITY_CH1="0.0" VISIBILITY="1" RADIUS="0.25" POSITION_X="5.834330270421084" POSITION_Y="10.306531931792195" MEAN_INTENSITY_CH1="892.5813953488378" POSITION_Z="0.0" MAX_INTENSITY_CH1="4749.0" />
        <Spot ID="10897" name="ID10897" STD_INTENSITY_CH1="1212.7118109967466" QUALITY="127.22726440429688" POSITION_T="0.0" MIN_INTENSITY_CH1="0.0" TOTAL_INTENSITY_CH1="139015.0" CONTRAST_CH1="0.4276944329077635" SNR_CH1="0.5324056716540327" FRAME="0" MEDIAN_INTENSITY_CH1="1187.0" VISIBILITY="1" RADIUS="0.25" POSITION_X="5.589851981889763" POSITION_Y="1.8465867839615557" MEAN_INTENSITY_CH1="1077.6356589147292" POSITION_Z="0.0" MAX_INTENSITY_CH1="4883.0" />
        <Spot ID="10898" name="ID10898" STD_INTENSITY_CH1="1227.0151506767595" QUALITY="117.55840301513672" POSITION_T="0.0" MIN_INTENSITY_CH1="0.0" TOTAL_INTENSITY_CH1="132947.0" CONTRAST_CH1="0.5397911726413838" SNR_CH1="0.5888882031550604" FRAME="0" MEDIAN_INTENSITY_CH1="1187.0" VISIBILITY="1" RADIUS="0.25" POSITION_X="7.085337583993566" POSITION_Y="2.941757280443065" MEAN_INTENSITY_CH1="1030.5968992248067" POSITION_Z="0.0" MAX_INTENSITY_CH1="4749.0" />
        <Spot ID="10899" name="ID10899" STD_INTENSITY_CH1="1601.9911791673035" QUALITY="156.8569793701172" POSITION_T="0.0" MIN_INTENSITY_CH1="0.0" TOTAL_INTENSITY_CH1="177275.0" CONTRAST_CH1="0.4071912931381085" SNR_CH1="0.4964471280915487" FRAME="0" MEDIAN_INTENSITY_CH1="1187.0" VISIBILITY="1" RADIUS="0.25" POSITION_X="6.252768721134063" POSITION_Y="3.007379608750034" MEAN_INTENSITY_CH1="1374.2248062015508" POSITION_Z="0.0" MAX_INTENSITY_CH1="7258.0" />
        <Spot ID="10900" name="ID10900" STD_INTENSITY_CH1="1569.004170127326" QUALITY="191.22125244140625" POSITION_T="0.0" MIN_INTENSITY_CH1="0.0" TOTAL_INTENSITY_CH1="207734.0" CONTRAST_CH1="0.4944990077341373" SNR_CH1="0.6791935682879944" FRAME="0" MEDIAN_INTENSITY_CH1="1187.0" VISIBILITY="1" RADIUS="0.25" POSITION_X="8.386887011365895" POSITION_Y="4.026362671215706" MEAN_INTENSITY_CH1="1610.3410852713193" POSITION_Z="0.0" MAX_INTENSITY_CH1="7123.0" />
        <Spot ID="10901" name="ID10901" STD_INTENSITY_CH1="1762.3095677195245" QUALITY="274.2240295410156" POSITION_T="0.0" MIN_INTENSITY_CH1="0.0" TOTAL_INTENSITY_CH1="268280.0" CONTRAST_CH1="0.6659872806277942" SNR_CH1="0.9434972474386059" FRAME="0" MEDIAN_INTENSITY_CH1="1187.0" VISIBILITY="1" RADIUS="0.25" POSITION_X="7.243602141798656" POSITION_Y="4.170168241260972" MEAN_INTENSITY_CH1="2079.6899224806225" POSITION_Z="0.0" MAX_INTENSITY_CH1="7123.0" />
        <Spot ID="10902" name="ID10902" STD_INTENSITY_CH1="1036.0219355519293" QUALITY="105.06591796875" POSITION_T="0.0" MIN_INTENSITY_CH1="0.0" TOTAL_INTENSITY_CH1="111579.0" CONTRAST_CH1="0.3494803439025515" SNR_CH1="0.4324242000608379" FRAME="0" MEDIAN_INTENSITY_CH1="1187.0" VISIBILITY="1" RADIUS="0.25" POSITION_X="7.220639416575195" POSITION_Y="4.972751637821007" MEAN_INTENSITY_CH1="864.9534883720936" POSITION_Z="0.0" MAX_INTENSITY_CH1="4749.0" />
        <Spot ID="10903" name="ID10903" STD_INTENSITY_CH1="2228.8671717233506" QUALITY="219.03216552734375" POSITION_T="0.0" MIN_INTENSITY_CH1="0.0" TOTAL_INTENSITY_CH1="256953.0" CONTRAST_CH1="0.4171039794593688" SNR_CH1="0.526080744313914" FRAME="0" MEDIAN_INTENSITY_CH1="1187.0" VISIBILITY="1" RADIUS="0.25" POSITION_X="8.264877294985029" POSITION_Y="5.0585073321877205" MEAN_INTENSITY_CH1="1991.8837209302333" POSITION_Z="0.0" MAX_INTENSITY_CH1="10685.0" />
        <Spot ID="10904" name="ID10904" STD_INTENSITY_CH1="1235.874524471398" QUALITY="111.41547393798828" POSITION_T="0.0" MIN_INTENSITY_CH1="0.0" TOTAL_INTENSITY_CH1="136642.0" CONTRAST_CH1="0.25857525530063" SNR_CH1="0.3521744853674706" FRAME="0" MEDIAN_INTENSITY_CH1="1187.0" VISIBILITY="1" RADIUS="0.25" POSITION_X="2.6676400219437286" POSITION_Y="5.174725928936651" MEAN_INTENSITY_CH1="1059.24031007752" POSITION_Z="0.0" MAX_INTENSITY_CH1="5936.0" />
        <Spot ID="10905" name="ID10905" STD_INTENSITY_CH1="1374.396608401329" QUALITY="121.86387634277344" POSITION_T="0.0" MIN_INTENSITY_CH1="0.0" TOTAL_INTENSITY_CH1="128200.0" CONTRAST_CH1="0.38996693530959226" SNR_CH1="0.4057322710188965" FRAME="0" MEDIAN_INTENSITY_CH1="0.0" VISIBILITY="1" RADIUS="0.25" POSITION_X="4.594897325414698" POSITION_Y="5.222026548937107" MEAN_INTENSITY_CH1="993.7984496124034" POSITION_Z="0.0" MAX_INTENSITY_CH1="5936.0" />
        <Spot ID="10906" name="ID10906" STD_INTENSITY_CH1="1289.0086834079764" QUALITY="153.91024780273438" POSITION_T="0.0" MIN_INTENSITY_CH1="0.0" TOTAL_INTENSITY_CH1="149565.0" CONTRAST_CH1="0.4675000973416327" SNR_CH1="0.5730836055647153" FRAME="0" MEDIAN_INTENSITY_CH1="1187.0" VISIBILITY="1" RADIUS="0.25" POSITION_X="6.315720492105812" POSITION_Y="5.741407972222978" MEAN_INTENSITY_CH1="1159.4186046511634" POSITION_Z="0.0" MAX_INTENSITY_CH1="4749.0" />
        <Spot ID="10907" name="ID10907" STD_INTENSITY_CH1="1705.0453756195197" QUALITY="185.2711944580078" POSITION_T="0.0" MIN_INTENSITY_CH1="0.0" TOTAL_INTENSITY_CH1="213939.0" CONTRAST_CH1="0.6393977962067814" SNR_CH1="0.758719233940956" FRAME="0" MEDIAN_INTENSITY_CH1="1187.0" VISIBILITY="1" RADIUS="0.25" POSITION_X="4.051237242080684" POSITION_Y="5.786738390150635" MEAN_INTENSITY_CH1="1658.4418604651178" POSITION_Z="0.0" MAX_INTENSITY_CH1="9498.0" />
        <Spot ID="10908" name="ID10908" STD_INTENSITY_CH1="2164.245717043311" QUALITY="198.47645568847656" POSITION_T="0.0" MIN_INTENSITY_CH1="0.0" TOTAL_INTENSITY_CH1="242167.0" CONTRAST_CH1="0.4381825843491666" SNR_CH1="0.5285544911704139" FRAME="0" MEDIAN_INTENSITY_CH1="1187.0" VISIBILITY="1" RADIUS="0.25" POSITION_X="5.468307729447289" POSITION_Y="6.422300427485784" MEAN_INTENSITY_CH1="1877.2635658914735" POSITION_Z="0.0" MAX_INTENSITY_CH1="10685.0" />
        <Spot ID="10909" name="ID10909" STD_INTENSITY_CH1="1597.2809620658795" QUALITY="138.43975830078125" POSITION_T="0.0" MIN_INTENSITY_CH1="0.0" TOTAL_INTENSITY_CH1="160255.0" CONTRAST_CH1="0.3787948518067086" SNR_CH1="0.4273414047188176" FRAME="0" MEDIAN_INTENSITY_CH1="1187.0" VISIBILITY="1" RADIUS="0.25" POSITION_X="3.5187222332526384" POSITION_Y="6.859662922488046" MEAN_INTENSITY_CH1="1242.286821705427" POSITION_Z="0.0" MAX_INTENSITY_CH1="7123.0" />
        <Spot ID="10910" name="ID10910" STD_INTENSITY_CH1="1881.6357575341215" QUALITY="170.60891723632812" POSITION_T="0.0" MIN_INTENSITY_CH1="0.0" TOTAL_INTENSITY_CH1="189935.0" CONTRAST_CH1="0.38267812395429296" SNR_CH1="0.43313399725284496" FRAME="0" MEDIAN_INTENSITY_CH1="1187.0" VISIBILITY="1" RADIUS="0.25" POSITION_X="7.875723951079472" POSITION_Y="7.216969408539283" MEAN_INTENSITY_CH1="1472.364341085272" POSITION_Z="0.0" MAX_INTENSITY_CH1="9498.0" />
        <Spot ID="10911" name="ID10911" STD_INTENSITY_CH1="1399.7967040328124" QUALITY="107.16366577148438" POSITION_T="0.0" MIN_INTENSITY_CH1="0.0" TOTAL_INTENSITY_CH1="155504.0" CONTRAST_CH1="0.41087200833374465" SNR_CH1="0.5015749300870488" FRAME="0" MEDIAN_INTENSITY_CH1="1187.0" VISIBILITY="1" RADIUS="0.25" POSITION_X="6.3835544632005154" POSITION_Y="7.25945182311577" MEAN_INTENSITY_CH1="1205.457364341086" POSITION_Z="0.0" MAX_INTENSITY_CH1="5936.0" />
      </SpotsInFrame>
      <SpotsInFrame frame="1">
        <Spot ID="10944" name="ID10944" STD_INTENSITY_CH1="2218.9953136850036" QUALITY="269.8660888671875" POSITION_T="0.8697550892829895" MIN_INTENSITY_CH1="0.0" TOTAL_INTENSITY_CH1="251933.0" CONTRAST_CH1="0.6533686480287029" SNR_CH1="0.6955967616308762" FRAME="1" MEDIAN_INTENSITY_CH1="1187.0" VISIBILITY="1" RADIUS="0.25" POSITION_X="7.270283950215367" POSITION_Y="4.136098981972186" MEAN_INTENSITY_CH1="1952.9689922480625" POSITION_Z="0.0" MAX_INTENSITY_CH1="14381.0" />
        <Spot ID="10945" name="ID10945" STD_INTENSITY_CH1="1720.0585260304247" QUALITY="165.19284057617188" POSITION_T="0.8697550892829895" MIN_INTENSITY_CH1="0.0" TOTAL_INTENSITY_CH1="191257.0" CONTRAST_CH1="0.397896930807398" SNR_CH1="0.4906929724633963" FRAME="1" MEDIAN_INTENSITY_CH1="1187.0" VISIBILITY="1" RADIUS="0.25" POSITION_X="8.22337207398398" POSITION_Y="5.0839316677437125" MEAN_INTENSITY_CH1="1482.612403100776" POSITION_Z="0.0" MAX_INTENSITY_CH1="5936.0" />
        <Spot ID="10946" name="ID10946" STD_INTENSITY_CH1="1448.8222304682618" QUALITY="107.5935287475586" POSITION_T="0.8697550892829895" MIN_INTENSITY_CH1="0.0" TOTAL_INTENSITY_CH1="135458.0" CONTRAST_CH1="0.3816300649647846" SNR_CH1="0.40038762818337525" FRAME="1" MEDIAN_INTENSITY_CH1="0.0" VISIBILITY="1" RADIUS="0.25" POSITION_X="4.5673519334124535" POSITION_Y="5.2210051398894555" MEAN_INTENSITY_CH1="1050.0620155038766" POSITION_Z="0.0" MAX_INTENSITY_CH1="8445.0" />
        <Spot ID="10947" name="ID10947" STD_INTENSITY_CH1="1434.7918573134518" QUALITY="133.35919189453125" POSITION_T="0.8697550892829895" MIN_INTENSITY_CH1="0.0" TOTAL_INTENSITY_CH1="151940.0" CONTRAST_CH1="0.3583550385960168" SNR_CH1="0.43313544123635034" FRAME="1" MEDIAN_INTENSITY_CH1="1187.0" VISIBILITY="1" RADIUS="0.25" POSITION_X="2.734000230496032" POSITION_Y="5.676704616302475" MEAN_INTENSITY_CH1="1177.8294573643416" POSITION_Z="0.0" MAX_INTENSITY_CH1="7123.0" />
        <Spot ID="10948" name="ID10948" STD_INTENSITY_CH1="1208.633087936469" QUALITY="117.60379028320312" POSITION_T="0.8697550892829895" MIN_INTENSITY_CH1="0.0" TOTAL_INTENSITY_CH1="130706.0" CONTRAST_CH1="0.3563545158244661" SNR_CH1="0.44050453013357665" FRAME="1" MEDIAN_INTENSITY_CH1="1187.0" VISIBILITY="1" RADIUS="0.25" POSITION_X="6.348679341602056" POSITION_Y="5.727797270217236" MEAN_INTENSITY_CH1="1013.2248062015507" POSITION_Z="0.0" MAX_INTENSITY_CH1="4749.0" />
        <Spot ID="10949" name="ID10949" STD_INTENSITY_CH1="1464.8522004743336" QUALITY="163.76808166503906" POSITION_T="0.8697550892829895" MIN_INTENSITY_CH1="0.0" TOTAL_INTENSITY_CH1="176870.0" CONTRAST_CH1="0.5495260819635903" SNR_CH1="0.663880744922325" FRAME="1" MEDIAN_INTENSITY_CH1="1187.0" VISIBILITY="1" RADIUS="0.25" POSITION_X="4.0573107864527405" POSITION_Y="5.796773165017906" MEAN_INTENSITY_CH1="1371.0852713178303" POSITION_Z="0.0" MAX_INTENSITY_CH1="5936.0" />
        <Spot ID="10950" name="ID10950" STD_INTENSITY_CH1="2042.2910316766474" QUALITY="225.18341064453125" POSITION_T="0.8697550892829895" MIN_INTENSITY_CH1="0.0" TOTAL_INTENSITY_CH1="261159.0" CONTRAST_CH1="0.5034530850050676" SNR_CH1="0.6638909950774599" FRAME="1" MEDIAN_INTENSITY_CH1="1187.0" VISIBILITY="1" RADIUS="0.25" POSITION_X="5.510310699275124" POSITION_Y="6.417480508319051" MEAN_INTENSITY_CH1="2024.4883720930245" POSITION_Z="0.0" MAX_INTENSITY_CH1="9498.0" />
        <Spot ID="10951" name="ID10951" STD_INTENSITY_CH1="1190.5749283454797" QUALITY="113.26959991455078" POSITION_T="0.8697550892829895" MIN_INTENSITY_CH1="0.0" TOTAL_INTENSITY_CH1="122263.0" CONTRAST_CH1="0.223550353801731" SNR_CH1="0.29089222611809207" FRAME="1" MEDIAN_INTENSITY_CH1="1187.0" VISIBILITY="1" RADIUS="0.25" POSITION_X="3.5449446350817175" POSITION_Y="6.862276986926706" MEAN_INTENSITY_CH1="947.7751937984501" POSITION_Z="0.0" MAX_INTENSITY_CH1="5936.0" />
        <Spot ID="10952" name="ID10952" STD_INTENSITY_CH1="1234.2250078137251" QUALITY="105.66458129882812" POSITION_T="0.8697550892829895" MIN_INTENSITY_CH1="0.0" TOTAL_INTENSITY_CH1="142443.0" CONTRAST_CH1="0.21172888293935946" SNR_CH1="0.3126523531086422" FRAME="1" MEDIAN_INTENSITY_CH1="1187.0" VISIBILITY="1" RADIUS="0.25" POSITION_X="7.596244298231656" POSITION_Y="6.932399458138826" MEAN_INTENSITY_CH1="1104.209302325582" POSITION_Z="0.0" MAX_INTENSITY_CH1="4749.0" />
        <Spot ID="10953" name="ID10953" STD_INTENSITY_CH1="1245.0615162081115" QUALITY="115.09784698486328" POSITION_T="0.8697550892829895" MIN_INTENSITY_CH1="0.0" TOTAL_INTENSITY_CH1="147192.0" CONTRAST_CH1="0.38462436333004335" SNR_CH1="0.509141506719195" FRAME="1" MEDIAN_INTENSITY_CH1="1187.0" VISIBILITY="1" RADIUS="0.25" POSITION_X="6.422109714712159" POSITION_Y="7.283825965086247" MEAN_INTENSITY_CH1="1141.0232558139542" POSITION_Z="0.0" MAX_INTENSITY_CH1="5936.0" />
        <Spot ID="10954" name="ID10954" STD_INTENSITY_CH1="1428.8706196074995" QUALITY="147.8726806640625" POSITION_T="0.8697550892829895" MIN_INTENSITY_CH1="0.0" TOTAL_INTENSITY_CH1="165133.0" CONTRAST_CH1="0.3664559365201404" SNR_CH1="0.4805154761097108" FRAME="1" MEDIAN_INTENSITY_CH1="1187.0" VISIBILITY="1" RADIUS="0.25" POSITION_X="7.9266906595873605" POSITION_Y="7.271946954439098" MEAN_INTENSITY_CH1="1280.100775193799" POSITION_Z="0.0" MAX_INTENSITY_CH1="5936.0" />
        <Spot ID="10955" name="ID10955" STD_INTENSITY_CH1="1209.9257985448921" QUALITY="116.62264251708984" POSITION_T="0.8697550892829895" MIN_INTENSITY_CH1="0.0" TOTAL_INTENSITY_CH1="136643.0" CONTRAST_CH1="0.6443047237273352" SNR_CH1="0.6860850368381807" FRAME="1" MEDIAN_INTENSITY_CH1="1187.0" VISIBILITY="1" RADIUS="0.25" POSITION_X="5.539396233446494" POSITION_Y="7.834140403694838" MEAN_INTENSITY_CH1="1059.2480620155045" POSITION_Z="0.0" MAX_INTENSITY_CH1="7123.0" />
        <Spot ID="10956" name="ID10956" STD_INTENSITY_CH1="1162.4982164798355" QUALITY="112.01394653320312" POSITION_T="0.8697550892829895" MIN_INTENSITY_CH1="0.0" TOTAL_INTENSITY_CH1="132946.0" CONTRAST_CH1="0.21033731804704567" SNR_CH1="0.3081294248047618" FRAME="1" MEDIAN_INTENSITY_CH1="1187.0" VISIBILITY="1" RADIUS="0.25" POSITION_X="6.701090864645087" POSITION_Y="8.216370511092764" MEAN_INTENSITY_CH1="1030.5891472868223" POSITION_Z="0.0" MAX_INTENSITY_CH1="4749.0" />
        <Spot ID="10957" name="ID10957" STD_INTENSITY_CH1="1752.3805952836694" QUALITY="238.8173828125" POSITION_T="0.8697550892829895" MIN_INTENSITY_CH1="0.0" TOTAL_INTENSITY_CH1="273162.0" CONTRAST_CH1="0.5708604693511875" SNR_CH1="0.8782628104008459" FRAME="1" MEDIAN_INTENSITY_CH1="2374.0" VISIBILITY="1" RADIUS="0.25" POSITION_X="4.879631927101249" POSITION_Y="8.840772696571573" MEAN_INTENSITY_CH1="2117.5348837209326" POSITION_Z="0.0" MAX_INTENSITY_CH1="7258.0" />
        <Spot ID="10958" name="ID10958" STD_INTENSITY_CH1="1583.7981516437605" QUALITY="170.32867431640625" POSITION_T="0.8697550892829895" MIN_INTENSITY_CH1="0.0" TOTAL_INTENSITY_CH1="198508.0" CONTRAST_CH1="0.37779290342250127" SNR_CH1="0.5328295713444544" FRAME="1" MEDIAN_INTENSITY_CH1="1187.0" VISIBILITY="1" RADIUS="0.25" POSITION_X="6.098722222609144" POSITION_Y="8.845832943598554" MEAN_INTENSITY_CH1="1538.8217054263575" POSITION_Z="0.0" MAX_INTENSITY_CH1="5936.0" />
        <Spot ID="10959" name="ID10959" STD_INTENSITY_CH1="1459.4698992267809" QUALITY="110.06907653808594" POSITION_T="0.8697550892829895" MIN_INTENSITY_CH1="0.0" TOTAL_INTENSITY_CH1="158146.0" CONTRAST_CH1="0.24479424770820032" SNR_CH1="0.33037485868448985" FRAME="1" MEDIAN_INTENSITY_CH1="1187.0" VISIBILITY="1" RADIUS="0.25" POSITION_X="6.395934096242473" POSITION_Y="9.276660073440965" MEAN_INTENSITY_CH1="1225.9379844961245" POSITION_Z="0.0" MAX_INTENSITY_CH1="6070.0" />
        <Spot ID="10960" name="ID10960" STD_INTENSITY_CH1="1664.075334930668" QUALITY="174.8793182373047" POSITION_T="0.8697550892829895" MIN_INTENSITY_CH1="0.0" TOTAL_INTENSITY_CH1="194680.0" CONTRAST_CH1="0.38567620788476753" SNR_CH1="0.5048353148732097" FRAME="1" MEDIAN_INTENSITY_CH1="1187.0" VISIBILITY="1" RADIUS="0.25" POSITION_X="5.239209438582754" POSITION_Y="9.506503555044686" MEAN_INTENSITY_CH1="1509.147286821706" POSITION_Z="0.0" MAX_INTENSITY_CH1="8310.0" />
        <Spot ID="10961" name="ID10961" STD_INTENSITY_CH1="1459.0035315208495" QUALITY="136.00689697265625" POSITION_T="0.8697550892829895" MIN_INTENSITY_CH1="0.0" TOTAL_INTENSITY_CH1="121079.0" CONTRAST_CH1="0.6500157633773136" SNR_CH1="0.5068606348169515" FRAME="1" MEDIAN_INTENSITY_CH1="0.0" VISIBILITY="1" RADIUS="0.25" POSITION_X="5.84601423789519" POSITION_Y="10.324021405185912" MEAN_INTENSITY_CH1="938.5968992248066" POSITION_Z="0.0" MAX_INTENSITY_CH1="8310.0" />
        <Spot ID="10940" name="ID10940" STD_INTENSITY_CH1="1381.084308479007" QUALITY="100.53155517578125" POSITION_T="0.8697550892829895" MIN_INTENSITY_CH1="0.0" TOTAL_INTENSITY_CH1="135322.0" CONTRAST_CH1="0.40552538167686775" SNR_CH1="0.4382963472380864" FRAME="1" MEDIAN_INTENSITY_CH1="0.0" VISIBILITY="1" RADIUS="0.25" POSITION_X="5.516428691606493" POSITION_Y="1.9197010701221005" MEAN_INTENSITY_CH1="1049.0077519379847" POSITION_Z="0.0" MAX_INTENSITY_CH1="5936.0" />
        <Spot ID="10941" name="ID10941" STD_INTENSITY_CH1="1680.2710474438063" QUALITY="185.27291870117188" POSITION_T="0.8697550892829895" MIN_INTENSITY_CH1="0.0" TOTAL_INTENSITY_CH1="216315.0" CONTRAST_CH1="0.49698555415424855" SNR_CH1="0.6626340259850158" FRAME="1" MEDIAN_INTENSITY_CH1="1187.0" VISIBILITY="1" RADIUS="0.25" POSITION_X="5.948301491767049" POSITION_Y="2.8600420687884953" MEAN_INTENSITY_CH1="1676.8604651162805" POSITION_Z="0.0" MAX_INTENSITY_CH1="7258.0" />
        <Spot ID="10942" name="ID10942" STD_INTENSITY_CH1="1249.5165802624533" QUALITY="118.36127471923828" POSITION_T="0.8697550892829895" MIN_INTENSITY_CH1="0.0" TOTAL_INTENSITY_CH1="139016.0" CONTRAST_CH1="0.4749919692969445" SNR_CH1="0.5554687888493969" FRAME="1" MEDIAN_INTENSITY_CH1="1187.0" VISIBILITY="1" RADIUS="0.25" POSITION_X="6.970813130052113" POSITION_Y="2.958773801848637" MEAN_INTENSITY_CH1="1077.6434108527137" POSITION_Z="0.0" MAX_INTENSITY_CH1="6070.0" />
        <Spot ID="10943" name="ID10943" STD_INTENSITY_CH1="1731.3192213934094" QUALITY="200.12701416015625" POSITION_T="0.8697550892829895" MIN_INTENSITY_CH1="0.0" TOTAL_INTENSITY_CH1="227919.0" CONTRAST_CH1="0.4376062056765568" SNR_CH1="0.6212797504066528" FRAME="1" MEDIAN_INTENSITY_CH1="1187.0" VISIBILITY="1" RADIUS="0.25" POSITION_X="8.386458833728943" POSITION_Y="4.064354382427792" MEAN_INTENSITY_CH1="1766.8139534883735" POSITION_Z="0.0" MAX_INTENSITY_CH1="7123.0" />
      </SpotsInFrame>
      <SpotsInFrame frame="2">
        <Spot ID="10752" name="ID10752" STD_INTENSITY_CH1="1224.3772699821861" QUALITY="115.52315521240234" POSITION_T="1.739510178565979" MIN_INTENSITY_CH1="0.0" TOTAL_INTENSITY_CH1="160382.0" CONTRAST_CH1="0.3108599705148596" SNR_CH1="0.4816029645023784" FRAME="2" MEDIAN_INTENSITY_CH1="1187.0" VISIBILITY="1" RADIUS="0.25" POSITION_X="7.602522739926463" POSITION_Y="6.933830105267124" MEAN_INTENSITY_CH1="1243.2713178294587" POSITION_Z="0.0" MAX_INTENSITY_CH1="4749.0" />
        <Spot ID="10753" name="ID10753" STD_INTENSITY_CH1="1196.1649668954956" QUALITY="127.02027893066406" POSITION_T="1.739510178565979" MIN_INTENSITY_CH1="0.0" TOTAL_INTENSITY_CH1="150752.0" CONTRAST_CH1="0.36649117062696573" SNR_CH1="0.5240454752741722" FRAME="2" MEDIAN_INTENSITY_CH1="1187.0" VISIBILITY="1" RADIUS="0.25" POSITION_X="6.401129838308646" POSITION_Y="7.206582360082899" MEAN_INTENSITY_CH1="1168.6201550387607" POSITION_Z="0.0" MAX_INTENSITY_CH1="4749.0" />
        <Spot ID="10754" name="ID10754" STD_INTENSITY_CH1="1490.252045188325" QUALITY="113.98709869384766" POSITION_T="1.739510178565979" MIN_INTENSITY_CH1="0.0" TOTAL_INTENSITY_CH1="146006.0" CONTRAST_CH1="0.33789714126276155" SNR_CH1="0.38363043452195056" FRAME="2" MEDIAN_INTENSITY_CH1="1187.0" VISIBILITY="1" RADIUS="0.25" POSITION_X="7.930008461693473" POSITION_Y="7.258641923242306" MEAN_INTENSITY_CH1="1131.8294573643416" POSITION_Z="0.0" MAX_INTENSITY_CH1="7123.0" />
        <Spot ID="10755" name="ID10755" STD_INTENSITY_CH1="1534.2108904722963" QUALITY="108.42555236816406" POSITION_T="1.739510178565979" MIN_INTENSITY_CH1="0.0" TOTAL_INTENSITY_CH1="179515.0" CONTRAST_CH1="0.28059449005255255" SNR_CH1="0.39748750149218687" FRAME="2" MEDIAN_INTENSITY_CH1="1187.0" VISIBILITY="1" RADIUS="0.25" POSITION_X="6.698988894796719" POSITION_Y="7.6440507787801915" MEAN_INTENSITY_CH1="1391.5891472868223" POSITION_Z="0.0" MAX_INTENSITY_CH1="7258.0" />
        <Spot ID="10756" name="ID10756" STD_INTENSITY_CH1="1768.0537056002088" QUALITY="156.2926483154297" POSITION_T="1.739510178565979" MIN_INTENSITY_CH1="0.0" TOTAL_INTENSITY_CH1="201018.0" CONTRAST_CH1="0.36444916490068446" SNR_CH1="0.4708248533926037" FRAME="2" MEDIAN_INTENSITY_CH1="1187.0" VISIBILITY="1" RADIUS="0.25" POSITION_X="6.099705248889088" POSITION_Y="8.820922377153716" MEAN_INTENSITY_CH1="1558.2790697674427" POSITION_Z="0.0" MAX_INTENSITY_CH1="9632.0" />
        <Spot ID="10757" name="ID10757" STD_INTENSITY_CH1="2232.9841581898318" QUALITY="281.2813415527344" POSITION_T="1.739510178565979" MIN_INTENSITY_CH1="0.0" TOTAL_INTENSITY_CH1="307863.0" CONTRAST_CH1="0.5565540827567339" SNR_CH1="0.7642849338112637" FRAME="2" MEDIAN_INTENSITY_CH1="2374.0" VISIBILITY="1" RADIUS="0.25" POSITION_X="4.84081325764126" POSITION_Y="8.830592133820353" MEAN_INTENSITY_CH1="2386.5348837209312" POSITION_Z="0.0" MAX_INTENSITY_CH1="10685.0" />
        <Spot ID="10758" name="ID10758" STD_INTENSITY_CH1="1552.828970314024" QUALITY="129.5939178466797" POSITION_T="1.739510178565979" MIN_INTENSITY_CH1="0.0" TOTAL_INTENSITY_CH1="197184.0" CONTRAST_CH1="0.28368612988685776" SNR_CH1="0.43507846404728556" FRAME="2" MEDIAN_INTENSITY_CH1="1187.0" VISIBILITY="1" RADIUS="0.25" POSITION_X="6.329154594581939" POSITION_Y="9.263371643091828" MEAN_INTENSITY_CH1="1528.5581395348852" POSITION_Z="0.0" MAX_INTENSITY_CH1="7123.0" />
        <Spot ID="10759" name="ID10759" STD_INTENSITY_CH1="1967.334865155646" QUALITY="222.42431640625" POSITION_T="1.739510178565979" MIN_INTENSITY_CH1="0.0" TOTAL_INTENSITY_CH1="223308.0" CONTRAST_CH1="0.4564155057655645" SNR_CH1="0.5514947403970103" FRAME="2" MEDIAN_INTENSITY_CH1="1187.0" VISIBILITY="1" RADIUS="0.25" POSITION_X="5.240987517145692" POSITION_Y="9.48719627795021" MEAN_INTENSITY_CH1="1731.0697674418611" POSITION_Z="0.0" MAX_INTENSITY_CH1="9632.0" />
        <Spot ID="10737" name="ID10737" STD_INTENSITY_CH1="1318.9234860995837" QUALITY="102.169921875" POSITION_T="1.739510178565979" MIN_INTENSITY_CH1="0.0" TOTAL_INTENSITY_CH1="134134.0" CONTRAST_CH1="0.4275582621739353" SNR_CH1="0.4722380976084968" FRAME="2" MEDIAN_INTENSITY_CH1="0.0" VISIBILITY="1" RADIUS="0.25" POSITION_X="5.587820700987435" POSITION_Y="1.886926022015569" MEAN_INTENSITY_CH1="1039.7984496124036" POSITION_Z="0.0" MAX_INTENSITY_CH1="5936.0" />
        <Spot ID="10738" name="ID10738" STD_INTENSITY_CH1="1921.1571056937942" QUALITY="179.89971923828125" POSITION_T="1.739510178565979" MIN_INTENSITY_CH1="0.0" TOTAL_INTENSITY_CH1="199432.0" CONTRAST_CH1="0.4631693411352301" SNR_CH1="0.5094686443653172" FRAME="2" MEDIAN_INTENSITY_CH1="1187.0" VISIBILITY="1" RADIUS="0.25" POSITION_X="5.929213805251186" POSITION_Y="2.8265566116976357" MEAN_INTENSITY_CH1="1545.9844961240315" POSITION_Z="0.0" MAX_INTENSITY_CH1="8310.0" />
        <Spot ID="10739" name="ID10739" STD_INTENSITY_CH1="1312.8330671433735" QUALITY="160.029052734375" POSITION_T="1.739510178565979" MIN_INTENSITY_CH1="0.0" TOTAL_INTENSITY_CH1="140206.0" CONTRAST_CH1="0.6059312143508647" SNR_CH1="0.624732016958015" FRAME="2" MEDIAN_INTENSITY_CH1="1187.0" VISIBILITY="1" RADIUS="0.25" POSITION_X="6.977598061757763" POSITION_Y="2.9837260769430145" MEAN_INTENSITY_CH1="1086.8682170542643" POSITION_Z="0.0" MAX_INTENSITY_CH1="5936.0" />
        <Spot ID="10740" name="ID10740" STD_INTENSITY_CH1="1667.7285830058242" QUALITY="130.00567626953125" POSITION_T="1.739510178565979" MIN_INTENSITY_CH1="0.0" TOTAL_INTENSITY_CH1="212482.0" CONTRAST_CH1="0.4037962283751597" SNR_CH1="0.5681921713475129" FRAME="2" MEDIAN_INTENSITY_CH1="1187.0" VISIBILITY="1" RADIUS="0.25" POSITION_X="8.407002061731918" POSITION_Y="4.005457401317563" MEAN_INTENSITY_CH1="1647.1472868217065" POSITION_Z="0.0" MAX_INTENSITY_CH1="7123.0" />
        <Spot ID="10741" name="ID10741" STD_INTENSITY_CH1="1832.5553676846564" QUALITY="203.498779296875" POSITION_T="1.739510178565979" MIN_INTENSITY_CH1="0.0" TOTAL_INTENSITY_CH1="262615.0" CONTRAST_CH1="0.6473879466489965" SNR_CH1="0.8731149689266613" FRAME="2" MEDIAN_INTENSITY_CH1="1187.0" VISIBILITY="1" RADIUS="0.25" POSITION_X="7.231894869953527" POSITION_Y="4.14293365625505" MEAN_INTENSITY_CH1="2035.775193798451" POSITION_Z="0.0" MAX_INTENSITY_CH1="8310.0" />
        <Spot ID="10742" name="ID10742" STD_INTENSITY_CH1="1670.7515356265437" QUALITY="141.02020263671875" POSITION_T="1.739510178565979" MIN_INTENSITY_CH1="0.0" TOTAL_INTENSITY_CH1="189926.0" CONTRAST_CH1="0.3039268999350772" SNR_CH1="0.41079839064188484" FRAME="2" MEDIAN_INTENSITY_CH1="1187.0" VISIBILITY="1" RADIUS="0.25" POSITION_X="8.237341344171076" POSITION_Y="5.04768737122816" MEAN_INTENSITY_CH1="1472.2945736434115" POSITION_Z="0.0" MAX_INTENSITY_CH1="8310.0" />
        <Spot ID="10743" name="ID10743" STD_INTENSITY_CH1="1282.7735472775234" QUALITY="104.50732421875" POSITION_T="1.739510178565979" MIN_INTENSITY_CH1="0.0" TOTAL_INTENSITY_CH1="111850.0" CONTRAST_CH1="0.36606560710128727" SNR_CH1="0.3622543827018323" FRAME="2" MEDIAN_INTENSITY_CH1="0.0" VISIBILITY="1" RADIUS="0.25" POSITION_X="6.1315286589915745" POSITION_Y="5.105769270363418" MEAN_INTENSITY_CH1="867.0542635658919" POSITION_Z="0.0" MAX_INTENSITY_CH1="8445.0" />
        <Spot ID="10744" name="ID10744" STD_INTENSITY_CH1="1293.4843323923099" QUALITY="103.69155883789062" POSITION_T="1.739510178565979" MIN_INTENSITY_CH1="0.0" TOTAL_INTENSITY_CH1="106969.0" CONTRAST_CH1="0.41620256761313623" SNR_CH1="0.37680479978836995" FRAME="2" MEDIAN_INTENSITY_CH1="0.0" VISIBILITY="1" RADIUS="0.25" POSITION_X="4.563342409939297" POSITION_Y="5.231217603751319" MEAN_INTENSITY_CH1="829.2170542635663" POSITION_Z="0.0" MAX_INTENSITY_CH1="4883.0" />
        <Spot ID="10745" name="ID10745" STD_INTENSITY_CH1="1382.3112403905561" QUALITY="102.5023193359375" POSITION_T="1.739510178565979" MIN_INTENSITY_CH1="0.0" TOTAL_INTENSITY_CH1="116332.0" CONTRAST_CH1="0.38295760719357896" SNR_CH1="0.3613062496530248" FRAME="2" MEDIAN_INTENSITY_CH1="0.0" VISIBILITY="1" RADIUS="0.25" POSITION_X="2.2735476855076437" POSITION_Y="5.388188120617988" MEAN_INTENSITY_CH1="901.7984496124036" POSITION_Z="0.0" MAX_INTENSITY_CH1="5936.0" />
        <Spot ID="10746" name="ID10746" STD_INTENSITY_CH1="1220.704104018987" QUALITY="100.52619171142578" POSITION_T="1.739510178565979" MIN_INTENSITY_CH1="0.0" TOTAL_INTENSITY_CH1="121078.0" CONTRAST_CH1="0.35111496702448974" SNR_CH1="0.39962454692822463" FRAME="2" MEDIAN_INTENSITY_CH1="1187.0" VISIBILITY="1" RADIUS="0.25" POSITION_X="5.100523883084104" POSITION_Y="5.565588159384765" MEAN_INTENSITY_CH1="938.5891472868223" POSITION_Z="0.0" MAX_INTENSITY_CH1="5936.0" />
        <Spot ID="10747" name="ID10747" STD_INTENSITY_CH1="1745.2256664792624" QUALITY="130.96693420410156" POSITION_T="1.739510178565979" MIN_INTENSITY_CH1="0.0" TOTAL_INTENSITY_CH1="161444.0" CONTRAST_CH1="0.3263164670609024" SNR_CH1="0.35286000171400345" FRAME="2" MEDIAN_INTENSITY_CH1="1187.0" VISIBILITY="1" RADIUS="0.25" POSITION_X="2.8227556338054094" POSITION_Y="5.643259317266427" MEAN_INTENSITY_CH1="1251.5038759689928" POSITION_Z="0.0" MAX_INTENSITY_CH1="9498.0" />
        <Spot ID="10748" name="ID10748" STD_INTENSITY_CH1="1677.815535357801" QUALITY="191.3490447998047" POSITION_T="1.739510178565979" MIN_INTENSITY_CH1="0.0" TOTAL_INTENSITY_CH1="194812.0" CONTRAST_CH1="0.6308568068642095" SNR_CH1="0.6963486561229253" FRAME="2" MEDIAN_INTENSITY_CH1="1187.0" VISIBILITY="1" RADIUS="0.25" POSITION_X="4.058326437475587" POSITION_Y="5.755020988020369" MEAN_INTENSITY_CH1="1510.1705426356598" POSITION_Z="0.0" MAX_INTENSITY_CH1="8310.0" />
        <Spot ID="10749" name="ID10749" STD_INTENSITY_CH1="1478.898476929024" QUALITY="166.31214904785156" POSITION_T="1.739510178565979" MIN_INTENSITY_CH1="0.0" TOTAL_INTENSITY_CH1="155638.0" CONTRAST_CH1="0.4560141565658742" SNR_CH1="0.5110110515310441" FRAME="2" MEDIAN_INTENSITY_CH1="1187.0" VISIBILITY="1" RADIUS="0.25" POSITION_X="6.2920929925421305" POSITION_Y="5.7472944143696" MEAN_INTENSITY_CH1="1206.496124031008" POSITION_Z="0.0" MAX_INTENSITY_CH1="5936.0" />
        <Spot ID="10750" name="ID10750" STD_INTENSITY_CH1="2100.577379963688" QUALITY="267.1883544921875" POSITION_T="1.739510178565979" MIN_INTENSITY_CH1="0.0" TOTAL_INTENSITY_CH1="273303.0" CONTRAST_CH1="0.5473222212254768" SNR_CH1="0.7135235605109925" FRAME="2" MEDIAN_INTENSITY_CH1="1187.0" VISIBILITY="1" RADIUS="0.25" POSITION_X="5.538801616426031" POSITION_Y="6.398283949604009" MEAN_INTENSITY_CH1="2118.627906976745" POSITION_Z="0.0" MAX_INTENSITY_CH1="9498.0" />
        <Spot ID="10751" name="ID10751" STD_INTENSITY_CH1="1451.458226920818" QUALITY="125.69577026367188" POSITION_T="1.739510178565979" MIN_INTENSITY_CH1="0.0" TOTAL_INTENSITY_CH1="155773.0" CONTRAST_CH1="0.4013130234958783" SNR_CH1="0.47651439366051385" FRAME="2" MEDIAN_INTENSITY_CH1="1187.0" VISIBILITY="1" RADIUS="0.25" POSITION_X="3.562052449743654" POSITION_Y="6.844325302126248" MEAN_INTENSITY_CH1="1207.5426356589153" POSITION_Z="0.0" MAX_INTENSITY_CH1="7258.0" />
      </SpotsInFrame>
      <SpotsInFrame frame="3">
        <Spot ID="10695" name="ID10695" STD_INTENSITY_CH1="1524.0664808998727" QUALITY="151.3755645751953" POSITION_T="2.6092652678489685" MIN_INTENSITY_CH1="0.0" TOTAL_INTENSITY_CH1="166724.0" CONTRAST_CH1="0.4128085774900793" SNR_CH1="0.49556415391809167" FRAME="3" MEDIAN_INTENSITY_CH1="1187.0" VISIBILITY="1" RADIUS="0.25" POSITION_X="5.707605574324614" POSITION_Y="1.8042124025470938" MEAN_INTENSITY_CH1="1292.4341085271321" POSITION_Z="0.0" MAX_INTENSITY_CH1="7258.0" />
        <Spot ID="10696" name="ID10696" STD_INTENSITY_CH1="1592.1890663148138" QUALITY="152.75640869140625" POSITION_T="2.6092652678489685" MIN_INTENSITY_CH1="0.0" TOTAL_INTENSITY_CH1="229101.0" CONTRAST_CH1="0.5817925580742621" SNR_CH1="0.8205239587880112" FRAME="3" MEDIAN_INTENSITY_CH1="1187.0" VISIBILITY="1" RADIUS="0.25" POSITION_X="6.033143627364879" POSITION_Y="2.8771401975683144" MEAN_INTENSITY_CH1="1775.9767441860486" POSITION_Z="0.0" MAX_INTENSITY_CH1="7123.0" />
        <Spot ID="10697" name="ID10697" STD_INTENSITY_CH1="1471.2292565041641" QUALITY="147.16018676757812" POSITION_T="2.6092652678489685" MIN_INTENSITY_CH1="0.0" TOTAL_INTENSITY_CH1="152210.0" CONTRAST_CH1="0.543127579342682" SNR_CH1="0.5645509490470548" FRAME="3" MEDIAN_INTENSITY_CH1="1187.0" VISIBILITY="1" RADIUS="0.25" POSITION_X="6.944037329907856" POSITION_Y="2.9839281874762293" MEAN_INTENSITY_CH1="1179.9224806201555" POSITION_Z="0.0" MAX_INTENSITY_CH1="6070.0" />
        <Spot ID="10698" name="ID10698" STD_INTENSITY_CH1="1262.5956519333536" QUALITY="119.29695892333984" POSITION_T="2.6092652678489685" MIN_INTENSITY_CH1="0.0" TOTAL_INTENSITY_CH1="159061.0" CONTRAST_CH1="0.2716621761440167" SNR_CH1="0.4172507497778804" FRAME="3" MEDIAN_INTENSITY_CH1="1187.0" VISIBILITY="1" RADIUS="0.25" POSITION_X="8.405866404624161" POSITION_Y="4.036858972227871" MEAN_INTENSITY_CH1="1233.0310077519391" POSITION_Z="0.0" MAX_INTENSITY_CH1="5936.0" />
        <Spot ID="10699" name="ID10699" STD_INTENSITY_CH1="2013.3418750761316" QUALITY="255.83880615234375" POSITION_T="2.6092652678489685" MIN_INTENSITY_CH1="0.0" TOTAL_INTENSITY_CH1="268819.0" CONTRAST_CH1="0.6766208433917511" SNR_CH1="0.8353976156189526" FRAME="3" MEDIAN_INTENSITY_CH1="2374.0" VISIBILITY="1" RADIUS="0.25" POSITION_X="7.258800976436538" POSITION_Y="4.124935562657555" MEAN_INTENSITY_CH1="2083.868217054265" POSITION_Z="0.0" MAX_INTENSITY_CH1="9632.0" />
        <Spot ID="10700" name="ID10700" STD_INTENSITY_CH1="1594.4367512632998" QUALITY="117.68109893798828" POSITION_T="2.6092652678489685" MIN_INTENSITY_CH1="0.0" TOTAL_INTENSITY_CH1="176871.0" CONTRAST_CH1="0.32007304526074687" SNR_CH1="0.41700451681540895" FRAME="3" MEDIAN_INTENSITY_CH1="1187.0" VISIBILITY="1" RADIUS="0.25" POSITION_X="8.513019188900683" POSITION_Y="4.486675115319275" MEAN_INTENSITY_CH1="1371.0930232558144" POSITION_Z="0.0" MAX_INTENSITY_CH1="8310.0" />
        <Spot ID="10701" name="ID10701" STD_INTENSITY_CH1="1799.6096090299102" QUALITY="144.84532165527344" POSITION_T="2.6092652678489685" MIN_INTENSITY_CH1="0.0" TOTAL_INTENSITY_CH1="194817.0" CONTRAST_CH1="0.3159175355375779" SNR_CH1="0.402933978374615" FRAME="3" MEDIAN_INTENSITY_CH1="1187.0" VISIBILITY="1" RADIUS="0.25" POSITION_X="8.315859736355284" POSITION_Y="5.047825381029471" MEAN_INTENSITY_CH1="1510.2093023255818" POSITION_Z="0.0" MAX_INTENSITY_CH1="8310.0" />
        <Spot ID="10702" name="ID10702" STD_INTENSITY_CH1="1449.249445173687" QUALITY="108.83119201660156" POSITION_T="2.6092652678489685" MIN_INTENSITY_CH1="0.0" TOTAL_INTENSITY_CH1="122267.0" CONTRAST_CH1="0.4242532630866755" SNR_CH1="0.38962280359021445" FRAME="3" MEDIAN_INTENSITY_CH1="0.0" VISIBILITY="1" RADIUS="0.25" POSITION_X="6.181278160733674" POSITION_Y="5.127975333678113" MEAN_INTENSITY_CH1="947.806201550388" POSITION_Z="0.0" MAX_INTENSITY_CH1="9498.0" />
        <Spot ID="10703" name="ID10703" STD_INTENSITY_CH1="1380.7103754032278" QUALITY="103.33786010742188" POSITION_T="2.6092652678489685" MIN_INTENSITY_CH1="0.0" TOTAL_INTENSITY_CH1="153397.0" CONTRAST_CH1="0.26961566792697694" SNR_CH1="0.3657862836992203" FRAME="3" MEDIAN_INTENSITY_CH1="1187.0" VISIBILITY="1" RADIUS="0.25" POSITION_X="2.7122591301402217" POSITION_Y="5.662178013297312" MEAN_INTENSITY_CH1="1189.1240310077526" POSITION_Z="0.0" MAX_INTENSITY_CH1="5936.0" />
        <Spot ID="10704" name="ID10704" STD_INTENSITY_CH1="1551.6047073913617" QUALITY="216.77403259277344" POSITION_T="2.6092652678489685" MIN_INTENSITY_CH1="0.0" TOTAL_INTENSITY_CH1="204172.0" CONTRAST_CH1="0.58264287997339" SNR_CH1="0.7510604535960361" FRAME="3" MEDIAN_INTENSITY_CH1="1187.0" VISIBILITY="1" RADIUS="0.25" POSITION_X="4.099023138121667" POSITION_Y="5.757242822645367" MEAN_INTENSITY_CH1="1582.728682170544" POSITION_Z="0.0" MAX_INTENSITY_CH1="7123.0" />
        <Spot ID="10705" name="ID10705" STD_INTENSITY_CH1="2147.0721165841132" QUALITY="267.8074645996094" POSITION_T="2.6092652678489685" MIN_INTENSITY_CH1="0.0" TOTAL_INTENSITY_CH1="255227.0" CONTRAST_CH1="0.4985859384764436" SNR_CH1="0.6131668142262438" FRAME="3" MEDIAN_INTENSITY_CH1="1187.0" VISIBILITY="1" RADIUS="0.25" POSITION_X="5.478100864501951" POSITION_Y="6.403359639751434" MEAN_INTENSITY_CH1="1978.5038759689928" POSITION_Z="0.0" MAX_INTENSITY_CH1="9498.0" />
        <Spot ID="10706" name="ID10706" STD_INTENSITY_CH1="1189.2264124842648" QUALITY="124.64358520507812" POSITION_T="2.6092652678489685" MIN_INTENSITY_CH1="0.0" TOTAL_INTENSITY_CH1="136505.0" CONTRAST_CH1="0.34523387489430835" SNR_CH1="0.4567093536752406" FRAME="3" MEDIAN_INTENSITY_CH1="1187.0" VISIBILITY="1" RADIUS="0.25" POSITION_X="3.5161926221394033" POSITION_Y="6.881263451065372" MEAN_INTENSITY_CH1="1058.178294573644" POSITION_Z="0.0" MAX_INTENSITY_CH1="3561.0" />
        <Spot ID="10707" name="ID10707" STD_INTENSITY_CH1="1288.3940911305353" QUALITY="132.8785400390625" POSITION_T="2.6092652678489685" MIN_INTENSITY_CH1="0.0" TOTAL_INTENSITY_CH1="158008.0" CONTRAST_CH1="0.4137223878099065" SNR_CH1="0.556436389479014" FRAME="3" MEDIAN_INTENSITY_CH1="1187.0" VISIBILITY="1" RADIUS="0.25" POSITION_X="6.362047790706354" POSITION_Y="7.240704766543439" MEAN_INTENSITY_CH1="1224.8682170542645" POSITION_Z="0.0" MAX_INTENSITY_CH1="6070.0" />
        <Spot ID="10708" name="ID10708" STD_INTENSITY_CH1="1750.1657747824804" QUALITY="128.19415283203125" POSITION_T="2.6092652678489685" MIN_INTENSITY_CH1="0.0" TOTAL_INTENSITY_CH1="190067.0" CONTRAST_CH1="0.3470729098517197" SNR_CH1="0.4338078764335397" FRAME="3" MEDIAN_INTENSITY_CH1="1187.0" VISIBILITY="1" RADIUS="0.25" POSITION_X="7.887226394850473" POSITION_Y="7.224043550971697" MEAN_INTENSITY_CH1="1473.3875968992256" POSITION_Z="0.0" MAX_INTENSITY_CH1="9498.0" />
        <Spot ID="10709" name="ID10709" STD_INTENSITY_CH1="983.1999343722579" QUALITY="104.2706527709961" POSITION_T="2.6092652678489685" MIN_INTENSITY_CH1="0.0" TOTAL_INTENSITY_CH1="85465.0" CONTRAST_CH1="0.39771496617480384" SNR_CH1="0.38347765235612724" FRAME="3" MEDIAN_INTENSITY_CH1="0.0" VISIBILITY="1" RADIUS="0.25" POSITION_X="5.510153059695154" POSITION_Y="7.86121683395998" MEAN_INTENSITY_CH1="662.5193798449617" POSITION_Z="0.0" MAX_INTENSITY_CH1="4749.0" />
        <Spot ID="10710" name="ID10710" STD_INTENSITY_CH1="1239.6432383577176" QUALITY="114.74403381347656" POSITION_T="2.6092652678489685" MIN_INTENSITY_CH1="0.0" TOTAL_INTENSITY_CH1="139015.0" CONTRAST_CH1="0.32239645279328466" SNR_CH1="0.42387110564978825" FRAME="3" MEDIAN_INTENSITY_CH1="1187.0" VISIBILITY="1" RADIUS="0.25" POSITION_X="4.667367119921325" POSITION_Y="8.215711423359439" MEAN_INTENSITY_CH1="1077.6356589147292" POSITION_Z="0.0" MAX_INTENSITY_CH1="4883.0" />
        <Spot ID="10711" name="ID10711" STD_INTENSITY_CH1="1397.9053397945665" QUALITY="114.69496154785156" POSITION_T="2.6092652678489685" MIN_INTENSITY_CH1="0.0" TOTAL_INTENSITY_CH1="131763.0" CONTRAST_CH1="0.23557532534254683" SNR_CH1="0.2786227463453043" FRAME="3" MEDIAN_INTENSITY_CH1="1187.0" VISIBILITY="1" RADIUS="0.25" POSITION_X="6.692673709422869" POSITION_Y="8.206018508439072" MEAN_INTENSITY_CH1="1021.4186046511634" POSITION_Z="0.0" MAX_INTENSITY_CH1="7123.0" />
        <Spot ID="10712" name="ID10712" STD_INTENSITY_CH1="1883.456958130406" QUALITY="220.01678466796875" POSITION_T="2.6092652678489685" MIN_INTENSITY_CH1="0.0" TOTAL_INTENSITY_CH1="282926.0" CONTRAST_CH1="0.5593387178961013" SNR_CH1="0.8353949877176562" FRAME="3" MEDIAN_INTENSITY_CH1="2374.0" VISIBILITY="1" RADIUS="0.25" POSITION_X="4.893768268544482" POSITION_Y="8.818459976274854" MEAN_INTENSITY_CH1="2193.224806201553" POSITION_Z="0.0" MAX_INTENSITY_CH1="10685.0" />
        <Spot ID="10713" name="ID10713" STD_INTENSITY_CH1="1679.762215401542" QUALITY="135.1763458251953" POSITION_T="2.6092652678489685" MIN_INTENSITY_CH1="0.0" TOTAL_INTENSITY_CH1="219738.0" CONTRAST_CH1="0.34443715791130697" SNR_CH1="0.5195975978776912" FRAME="3" MEDIAN_INTENSITY_CH1="1187.0" VISIBILITY="1" RADIUS="0.25" POSITION_X="6.116723758820981" POSITION_Y="8.921881486857513" MEAN_INTENSITY_CH1="1703.395348837211" POSITION_Z="0.0" MAX_INTENSITY_CH1="8310.0" />
        <Spot ID="10714" name="ID10714" STD_INTENSITY_CH1="1473.5189452056063" QUALITY="130.17686462402344" POSITION_T="2.6092652678489685" MIN_INTENSITY_CH1="0.0" TOTAL_INTENSITY_CH1="198373.0" CONTRAST_CH1="0.3524679128545051" SNR_CH1="0.5439509494257974" FRAME="3" MEDIAN_INTENSITY_CH1="1187.0" VISIBILITY="1" RADIUS="0.25" POSITION_X="6.412243857440062" POSITION_Y="9.296264942351037" MEAN_INTENSITY_CH1="1537.775193798451" POSITION_Z="0.0" MAX_INTENSITY_CH1="5936.0" />
        <Spot ID="10715" name="ID10715" STD_INTENSITY_CH1="1380.3882182615546" QUALITY="100.29359436035156" POSITION_T="2.6092652678489685" MIN_INTENSITY_CH1="0.0" TOTAL_INTENSITY_CH1="142579.0" CONTRAST_CH1="0.12252724123904549" SNR_CH1="0.17479554997512217" FRAME="3" MEDIAN_INTENSITY_CH1="1187.0" VISIBILITY="1" RADIUS="0.25" POSITION_X="5.343377551450639" POSITION_Y="9.480250665531727" MEAN_INTENSITY_CH1="1105.2635658914733" POSITION_Z="0.0" MAX_INTENSITY_CH1="5936.0" />
      </SpotsInFrame>
      <SpotsInFrame frame="4">
        <Spot ID="10784" name="ID10784" STD_INTENSITY_CH1="1277.5458132647575" QUALITY="100.49959564208984" POSITION_T="3.479020357131958" MIN_INTENSITY_CH1="0.0" TOTAL_INTENSITY_CH1="127013.0" CONTRAST_CH1="0.3827728655602908" SNR_CH1="0.4266799849202465" FRAME="4" MEDIAN_INTENSITY_CH1="1187.0" VISIBILITY="1" RADIUS="0.25" POSITION_X="6.329395848494642" POSITION_Y="5.774589585792963" MEAN_INTENSITY_CH1="984.5968992248067" POSITION_Z="0.0" MAX_INTENSITY_CH1="5936.0" />
        <Spot ID="10785" name="ID10785" STD_INTENSITY_CH1="2122.752244965895" QUALITY="244.27761840820312" POSITION_T="3.479020357131958" MIN_INTENSITY_CH1="0.0" TOTAL_INTENSITY_CH1="263803.0" CONTRAST_CH1="0.530502822333251" SNR_CH1="0.667842834335876" FRAME="4" MEDIAN_INTENSITY_CH1="1187.0" VISIBILITY="1" RADIUS="0.25" POSITION_X="5.535120176939271" POSITION_Y="6.41143722454159" MEAN_INTENSITY_CH1="2044.9844961240317" POSITION_Z="0.0" MAX_INTENSITY_CH1="9498.0" />
        <Spot ID="10786" name="ID10786" STD_INTENSITY_CH1="1436.988039900424" QUALITY="127.47987365722656" POSITION_T="3.479020357131958" MIN_INTENSITY_CH1="0.0" TOTAL_INTENSITY_CH1="167508.0" CONTRAST_CH1="0.3346188227786997" SNR_CH1="0.4531226864745892" FRAME="4" MEDIAN_INTENSITY_CH1="1187.0" VISIBILITY="1" RADIUS="0.25" POSITION_X="6.727600437635414" POSITION_Y="7.634286821964814" MEAN_INTENSITY_CH1="1298.5116279069773" POSITION_Z="0.0" MAX_INTENSITY_CH1="7123.0" />
        <Spot ID="10787" name="ID10787" STD_INTENSITY_CH1="1009.3761582900688" QUALITY="112.99120330810547" POSITION_T="3.479020357131958" MIN_INTENSITY_CH1="0.0" TOTAL_INTENSITY_CH1="113952.0" CONTRAST_CH1="0.42452267349130535" SNR_CH1="0.5216037673422588" FRAME="4" MEDIAN_INTENSITY_CH1="1187.0" VISIBILITY="1" RADIUS="0.25" POSITION_X="5.561292422751944" POSITION_Y="7.938137873903278" MEAN_INTENSITY_CH1="883.3488372093028" POSITION_Z="0.0" MAX_INTENSITY_CH1="3561.0" />
        <Spot ID="10788" name="ID10788" STD_INTENSITY_CH1="1467.5329521345593" QUALITY="156.71475219726562" POSITION_T="3.479020357131958" MIN_INTENSITY_CH1="0.0" TOTAL_INTENSITY_CH1="156824.0" CONTRAST_CH1="0.3216293572046899" SNR_CH1="0.40319111794655743" FRAME="4" MEDIAN_INTENSITY_CH1="1187.0" VISIBILITY="1" RADIUS="0.25" POSITION_X="6.746611104782766" POSITION_Y="8.208370872629377" MEAN_INTENSITY_CH1="1215.6899224806207" POSITION_Z="0.0" MAX_INTENSITY_CH1="8310.0" />
        <Spot ID="10789" name="ID10789" STD_INTENSITY_CH1="1935.9719600217136" QUALITY="159.68800354003906" POSITION_T="3.479020357131958" MIN_INTENSITY_CH1="0.0" TOTAL_INTENSITY_CH1="248101.0" CONTRAST_CH1="0.5103157808798001" SNR_CH1="0.6713376060812216" FRAME="4" MEDIAN_INTENSITY_CH1="1187.0" VISIBILITY="1" RADIUS="0.25" POSITION_X="4.877476964934862" POSITION_Y="8.779533432119383" MEAN_INTENSITY_CH1="1923.2635658914742" POSITION_Z="0.0" MAX_INTENSITY_CH1="9498.0" />
        <Spot ID="10790" name="ID10790" STD_INTENSITY_CH1="1583.8098619784482" QUALITY="137.63357543945312" POSITION_T="3.479020357131958" MIN_INTENSITY_CH1="0.0" TOTAL_INTENSITY_CH1="198508.0" CONTRAST_CH1="0.359250785401248" SNR_CH1="0.5135862522241393" FRAME="4" MEDIAN_INTENSITY_CH1="1187.0" VISIBILITY="1" RADIUS="0.25" POSITION_X="6.072574650851776" POSITION_Y="8.813435285470732" MEAN_INTENSITY_CH1="1538.8217054263578" POSITION_Z="0.0" MAX_INTENSITY_CH1="8310.0" />
        <Spot ID="10791" name="ID10791" STD_INTENSITY_CH1="1308.7477824681548" QUALITY="101.56517028808594" POSITION_T="3.479020357131958" MIN_INTENSITY_CH1="0.0" TOTAL_INTENSITY_CH1="178054.0" CONTRAST_CH1="0.3063351517719306" SNR_CH1="0.4946275275398805" FRAME="4" MEDIAN_INTENSITY_CH1="1187.0" VISIBILITY="1" RADIUS="0.25" POSITION_X="6.39551302490429" POSITION_Y="9.315269756490654" MEAN_INTENSITY_CH1="1380.2635658914742" POSITION_Z="0.0" MAX_INTENSITY_CH1="5936.0" />
        <Spot ID="10792" name="ID10792" STD_INTENSITY_CH1="1924.9554361913617" QUALITY="169.86778259277344" POSITION_T="3.479020357131958" MIN_INTENSITY_CH1="0.0" TOTAL_INTENSITY_CH1="195087.0" CONTRAST_CH1="0.3986068016369198" SNR_CH1="0.44781331754741" FRAME="4" MEDIAN_INTENSITY_CH1="1187.0" VISIBILITY="1" RADIUS="0.25" POSITION_X="5.239442865793464" POSITION_Y="9.489181610783026" MEAN_INTENSITY_CH1="1512.3023255813957" POSITION_Z="0.0" MAX_INTENSITY_CH1="8445.0" />
        <Spot ID="10793" name="ID10793" STD_INTENSITY_CH1="1257.320845855762" QUALITY="108.74597930908203" POSITION_T="3.479020357131958" MIN_INTENSITY_CH1="0.0" TOTAL_INTENSITY_CH1="105646.0" CONTRAST_CH1="0.5086830038269616" SNR_CH1="0.4392345124037358" FRAME="4" MEDIAN_INTENSITY_CH1="0.0" VISIBILITY="1" RADIUS="0.25" POSITION_X="5.888778882306822" POSITION_Y="10.259124933662717" MEAN_INTENSITY_CH1="818.9612403100779" POSITION_Z="0.0" MAX_INTENSITY_CH1="5936.0" />
        <Spot ID="10774" name="ID10774" STD_INTENSITY_CH1="1532.2958215891267" QUALITY="122.083984375" POSITION_T="3.479020357131958" MIN_INTENSITY_CH1="0.0" TOTAL_INTENSITY_CH1="170936.0" CONTRAST_CH1="0.31411089474485465" SNR_CH1="0.4134111532414625" FRAME="4" MEDIAN_INTENSITY_CH1="1187.0" VISIBILITY="1" RADIUS="0.25" POSITION_X="5.779064351114997" POSITION_Y="1.7329446244398605" MEAN_INTENSITY_CH1="1325.0852713178301" POSITION_Z="0.0" MAX_INTENSITY_CH1="8310.0" />
        <Spot ID="10775" name="ID10775" STD_INTENSITY_CH1="1470.4072703910306" QUALITY="152.05764770507812" POSITION_T="3.479020357131958" MIN_INTENSITY_CH1="0.0" TOTAL_INTENSITY_CH1="211292.0" CONTRAST_CH1="0.5271767821492961" SNR_CH1="0.7690466062683201" FRAME="4" MEDIAN_INTENSITY_CH1="1187.0" VISIBILITY="1" RADIUS="0.25" POSITION_X="5.957105514601599" POSITION_Y="2.888433558842998" MEAN_INTENSITY_CH1="1637.922480620157" POSITION_Z="0.0" MAX_INTENSITY_CH1="5936.0" />
        <Spot ID="10776" name="ID10776" STD_INTENSITY_CH1="1530.994266415929" QUALITY="147.08685302734375" POSITION_T="3.479020357131958" MIN_INTENSITY_CH1="0.0" TOTAL_INTENSITY_CH1="150892.0" CONTRAST_CH1="0.532046828668689" SNR_CH1="0.5306531599532571" FRAME="4" MEDIAN_INTENSITY_CH1="1187.0" VISIBILITY="1" RADIUS="0.25" POSITION_X="6.9493218603346705" POSITION_Y="2.9942222969966648" MEAN_INTENSITY_CH1="1169.7054263565897" POSITION_Z="0.0" MAX_INTENSITY_CH1="6070.0" />
        <Spot ID="10777" name="ID10777" STD_INTENSITY_CH1="1459.973787114028" QUALITY="143.6222381591797" POSITION_T="3.479020357131958" MIN_INTENSITY_CH1="0.0" TOTAL_INTENSITY_CH1="198505.0" CONTRAST_CH1="0.45355544909847223" SNR_CH1="0.6577569760218498" FRAME="4" MEDIAN_INTENSITY_CH1="1187.0" VISIBILITY="1" RADIUS="0.25" POSITION_X="8.422961988277757" POSITION_Y="4.006954151989384" MEAN_INTENSITY_CH1="1538.798449612405" POSITION_Z="0.0" MAX_INTENSITY_CH1="7123.0" />
        <Spot ID="10778" name="ID10778" STD_INTENSITY_CH1="1728.442954930713" QUALITY="227.94078063964844" POSITION_T="3.479020357131958" MIN_INTENSITY_CH1="0.0" TOTAL_INTENSITY_CH1="243485.0" CONTRAST_CH1="0.6933342824711974" SNR_CH1="0.8942468516989105" FRAME="4" MEDIAN_INTENSITY_CH1="1187.0" VISIBILITY="1" RADIUS="0.25" POSITION_X="7.260304191011649" POSITION_Y="4.173110598584983" MEAN_INTENSITY_CH1="1887.4806201550405" POSITION_Z="0.0" MAX_INTENSITY_CH1="8310.0" />
        <Spot ID="10779" name="ID10779" STD_INTENSITY_CH1="1718.519902356825" QUALITY="152.39694213867188" POSITION_T="3.479020357131958" MIN_INTENSITY_CH1="0.0" TOTAL_INTENSITY_CH1="191250.0" CONTRAST_CH1="0.3116744166906713" SNR_CH1="0.4099796217481299" FRAME="4" MEDIAN_INTENSITY_CH1="1187.0" VISIBILITY="1" RADIUS="0.25" POSITION_X="8.261583006899325" POSITION_Y="5.062897572395439" MEAN_INTENSITY_CH1="1482.5581395348843" POSITION_Z="0.0" MAX_INTENSITY_CH1="8310.0" />
        <Spot ID="10780" name="ID10780" STD_INTENSITY_CH1="1297.54042529742" QUALITY="135.80796813964844" POSITION_T="3.479020357131958" MIN_INTENSITY_CH1="0.0" TOTAL_INTENSITY_CH1="156688.0" CONTRAST_CH1="0.41402200613408013" SNR_CH1="0.5481789848119031" FRAME="4" MEDIAN_INTENSITY_CH1="1187.0" VISIBILITY="1" RADIUS="0.25" POSITION_X="2.6996724869980118" POSITION_Y="5.131424968483671" MEAN_INTENSITY_CH1="1214.6356589147294" POSITION_Z="0.0" MAX_INTENSITY_CH1="4749.0" />
        <Spot ID="10781" name="ID10781" STD_INTENSITY_CH1="1311.8639346066009" QUALITY="113.14083862304688" POSITION_T="3.479020357131958" MIN_INTENSITY_CH1="0.0" TOTAL_INTENSITY_CH1="103272.0" CONTRAST_CH1="0.434576590914546" SNR_CH1="0.36972317110822356" FRAME="4" MEDIAN_INTENSITY_CH1="0.0" VISIBILITY="1" RADIUS="0.25" POSITION_X="4.589548403549244" POSITION_Y="5.252733950366695" MEAN_INTENSITY_CH1="800.5581395348839" POSITION_Z="0.0" MAX_INTENSITY_CH1="5936.0" />
        <Spot ID="10782" name="ID10782" STD_INTENSITY_CH1="1446.3325715274618" QUALITY="138.5679168701172" POSITION_T="3.479020357131958" MIN_INTENSITY_CH1="0.0" TOTAL_INTENSITY_CH1="134135.0" CONTRAST_CH1="0.37439892262498725" SNR_CH1="0.39168416710737064" FRAME="4" MEDIAN_INTENSITY_CH1="0.0" VISIBILITY="1" RADIUS="0.25" POSITION_X="2.70663340829814" POSITION_Y="5.678102494864233" MEAN_INTENSITY_CH1="1039.8062015503879" POSITION_Z="0.0" MAX_INTENSITY_CH1="5936.0" />
        <Spot ID="10783" name="ID10783" STD_INTENSITY_CH1="1670.2777673943742" QUALITY="214.72830200195312" POSITION_T="3.479020357131958" MIN_INTENSITY_CH1="0.0" TOTAL_INTENSITY_CH1="205498.0" CONTRAST_CH1="0.547514142699432" SNR_CH1="0.6748696529756838" FRAME="4" MEDIAN_INTENSITY_CH1="1187.0" VISIBILITY="1" RADIUS="0.25" POSITION_X="4.065434166783512" POSITION_Y="5.782348785490714" MEAN_INTENSITY_CH1="1593.0077519379854" POSITION_Z="0.0" MAX_INTENSITY_CH1="7123.0" />
      </SpotsInFrame>
      <SpotsInFrame frame="5">
        <Spot ID="10816" name="ID10816" STD_INTENSITY_CH1="1325.2617806248982" QUALITY="142.22113037109375" POSITION_T="4.3487754464149475" MIN_INTENSITY_CH1="0.0" TOTAL_INTENSITY_CH1="181615.0" CONTRAST_CH1="0.4280338706526737" SNR_CH1="0.6368394447699053" FRAME="5" MEDIAN_INTENSITY_CH1="1187.0" VISIBILITY="1" RADIUS="0.25" POSITION_X="6.2048181182558855" POSITION_Y="3.029973694497562" MEAN_INTENSITY_CH1="1407.8682170542652" POSITION_Z="0.0" MAX_INTENSITY_CH1="5936.0" />
        <Spot ID="10817" name="ID10817" STD_INTENSITY_CH1="1314.7688317845002" QUALITY="127.09828186035156" POSITION_T="4.3487754464149475" MIN_INTENSITY_CH1="0.0" TOTAL_INTENSITY_CH1="188736.0" CONTRAST_CH1="0.3824128740614571" SNR_CH1="0.6156591902005021" FRAME="5" MEDIAN_INTENSITY_CH1="1187.0" VISIBILITY="1" RADIUS="0.25" POSITION_X="8.395380783935195" POSITION_Y="4.009875314925861" MEAN_INTENSITY_CH1="1463.0697674418625" POSITION_Z="0.0" MAX_INTENSITY_CH1="5936.0" />
        <Spot ID="10818" name="ID10818" STD_INTENSITY_CH1="1781.3505993964134" QUALITY="218.8563690185547" POSITION_T="4.3487754464149475" MIN_INTENSITY_CH1="0.0" TOTAL_INTENSITY_CH1="232666.0" CONTRAST_CH1="0.6324329071005852" SNR_CH1="0.784518019125842" FRAME="5" MEDIAN_INTENSITY_CH1="1187.0" VISIBILITY="1" RADIUS="0.25" POSITION_X="7.278175929994669" POSITION_Y="4.117803525933927" MEAN_INTENSITY_CH1="1803.6124031007764" POSITION_Z="0.0" MAX_INTENSITY_CH1="7123.0" />
        <Spot ID="10819" name="ID10819" STD_INTENSITY_CH1="1560.0276771002486" QUALITY="108.51334381103516" POSITION_T="4.3487754464149475" MIN_INTENSITY_CH1="0.0" TOTAL_INTENSITY_CH1="193490.0" CONTRAST_CH1="0.35286575111588286" SNR_CH1="0.5015581736173322" FRAME="5" MEDIAN_INTENSITY_CH1="1187.0" VISIBILITY="1" RADIUS="0.25" POSITION_X="8.607857710347412" POSITION_Y="5.0193203675590246" MEAN_INTENSITY_CH1="1499.922480620156" POSITION_Z="0.0" MAX_INTENSITY_CH1="7123.0" />
        <Spot ID="10820" name="ID10820" STD_INTENSITY_CH1="1360.01456237038" QUALITY="159.1256103515625" POSITION_T="4.3487754464149475" MIN_INTENSITY_CH1="0.0" TOTAL_INTENSITY_CH1="172118.0" CONTRAST_CH1="0.5108437304622837" SNR_CH1="0.6634245502376894" FRAME="5" MEDIAN_INTENSITY_CH1="1187.0" VISIBILITY="1" RADIUS="0.25" POSITION_X="4.085544442812875" POSITION_Y="5.75434922819585" MEAN_INTENSITY_CH1="1334.2480620155052" POSITION_Z="0.0" MAX_INTENSITY_CH1="5936.0" />
        <Spot ID="10821" name="ID10821" STD_INTENSITY_CH1="1537.8106996050478" QUALITY="171.22824096679688" POSITION_T="4.3487754464149475" MIN_INTENSITY_CH1="0.0" TOTAL_INTENSITY_CH1="159063.0" CONTRAST_CH1="0.5258662951443795" SNR_CH1="0.5526694164801507" FRAME="5" MEDIAN_INTENSITY_CH1="1187.0" VISIBILITY="1" RADIUS="0.25" POSITION_X="6.373467532024154" POSITION_Y="5.761149484027935" MEAN_INTENSITY_CH1="1233.0465116279072" POSITION_Z="0.0" MAX_INTENSITY_CH1="8310.0" />
        <Spot ID="10822" name="ID10822" STD_INTENSITY_CH1="2205.427304392789" QUALITY="287.5576171875" POSITION_T="4.3487754464149475" MIN_INTENSITY_CH1="0.0" TOTAL_INTENSITY_CH1="274487.0" CONTRAST_CH1="0.5425150664961703" SNR_CH1="0.6786591486189796" FRAME="5" MEDIAN_INTENSITY_CH1="1187.0" VISIBILITY="1" RADIUS="0.25" POSITION_X="5.545729720807395" POSITION_Y="6.427506613537494" MEAN_INTENSITY_CH1="2127.806201550388" POSITION_Z="0.0" MAX_INTENSITY_CH1="9632.0" />
        <Spot ID="10823" name="ID10823" STD_INTENSITY_CH1="1377.570284965301" QUALITY="120.41951751708984" POSITION_T="4.3487754464149475" MIN_INTENSITY_CH1="0.0" TOTAL_INTENSITY_CH1="142444.0" CONTRAST_CH1="0.3209448295470463" SNR_CH1="0.3895080019193291" FRAME="5" MEDIAN_INTENSITY_CH1="1187.0" VISIBILITY="1" RADIUS="0.25" POSITION_X="3.5288586117703784" POSITION_Y="6.848777757960026" MEAN_INTENSITY_CH1="1104.2170542635663" POSITION_Z="0.0" MAX_INTENSITY_CH1="7123.0" />
        <Spot ID="10824" name="ID10824" STD_INTENSITY_CH1="1441.5761777343719" QUALITY="140.23263549804688" POSITION_T="4.3487754464149475" MIN_INTENSITY_CH1="0.0" TOTAL_INTENSITY_CH1="173308.0" CONTRAST_CH1="0.3398256035310611" SNR_CH1="0.47274737176968545" FRAME="5" MEDIAN_INTENSITY_CH1="1187.0" VISIBILITY="1" RADIUS="0.25" POSITION_X="7.875080580582112" POSITION_Y="7.199379244207009" MEAN_INTENSITY_CH1="1343.472868217055" POSITION_Z="0.0" MAX_INTENSITY_CH1="5936.0" />
        <Spot ID="10825" name="ID10825" STD_INTENSITY_CH1="1380.3952217189035" QUALITY="136.01339721679688" POSITION_T="4.3487754464149475" MIN_INTENSITY_CH1="0.0" TOTAL_INTENSITY_CH1="161708.0" CONTRAST_CH1="0.46136768871673034" SNR_CH1="0.5733977958027864" FRAME="5" MEDIAN_INTENSITY_CH1="1187.0" VISIBILITY="1" RADIUS="0.25" POSITION_X="6.419040079581015" POSITION_Y="7.219218168951883" MEAN_INTENSITY_CH1="1253.5503875969" POSITION_Z="0.0" MAX_INTENSITY_CH1="5936.0" />
        <Spot ID="10826" name="ID10826" STD_INTENSITY_CH1="1503.2108210524127" QUALITY="101.36860656738281" POSITION_T="4.3487754464149475" MIN_INTENSITY_CH1="0.0" TOTAL_INTENSITY_CH1="165003.0" CONTRAST_CH1="0.19114190326760358" SNR_CH1="0.27308926933309285" FRAME="5" MEDIAN_INTENSITY_CH1="1187.0" VISIBILITY="1" RADIUS="0.25" POSITION_X="6.688093974538904" POSITION_Y="7.67064493988878" MEAN_INTENSITY_CH1="1279.0930232558146" POSITION_Z="0.0" MAX_INTENSITY_CH1="7123.0" />
        <Spot ID="10827" name="ID10827" STD_INTENSITY_CH1="1342.3924736885624" QUALITY="109.85482025146484" POSITION_T="4.3487754464149475" MIN_INTENSITY_CH1="0.0" TOTAL_INTENSITY_CH1="137694.0" CONTRAST_CH1="0.2455529103735891" SNR_CH1="0.313515269907769" FRAME="5" MEDIAN_INTENSITY_CH1="1187.0" VISIBILITY="1" RADIUS="0.25" POSITION_X="6.721462200120568" POSITION_Y="8.202834467531702" MEAN_INTENSITY_CH1="1067.3953488372097" POSITION_Z="0.0" MAX_INTENSITY_CH1="8310.0" />
        <Spot ID="10828" name="ID10828" STD_INTENSITY_CH1="1554.7971480655442" QUALITY="203.27618408203125" POSITION_T="4.3487754464149475" MIN_INTENSITY_CH1="0.0" TOTAL_INTENSITY_CH1="240974.0" CONTRAST_CH1="0.5154621741872966" SNR_CH1="0.8173130570673744" FRAME="5" MEDIAN_INTENSITY_CH1="1187.0" VISIBILITY="1" RADIUS="0.25" POSITION_X="4.813979440866211" POSITION_Y="8.853769878413416" MEAN_INTENSITY_CH1="1868.0155038759713" POSITION_Z="0.0" MAX_INTENSITY_CH1="5936.0" />
        <Spot ID="10829" name="ID10829" STD_INTENSITY_CH1="1970.2598265601878" QUALITY="163.5724334716797" POSITION_T="4.3487754464149475" MIN_INTENSITY_CH1="0.0" TOTAL_INTENSITY_CH1="204861.0" CONTRAST_CH1="0.37986126438059437" SNR_CH1="0.443777886722645" FRAME="5" MEDIAN_INTENSITY_CH1="1187.0" VISIBILITY="1" RADIUS="0.25" POSITION_X="6.057353396924265" POSITION_Y="8.8429918648976" MEAN_INTENSITY_CH1="1588.069767441861" POSITION_Z="0.0" MAX_INTENSITY_CH1="11232.0" />
        <Spot ID="10830" name="ID10830" STD_INTENSITY_CH1="1368.3435305371902" QUALITY="113.52461242675781" POSITION_T="4.3487754464149475" MIN_INTENSITY_CH1="0.0" TOTAL_INTENSITY_CH1="191114.0" CONTRAST_CH1="0.3461261330741183" SNR_CH1="0.5567834009325789" FRAME="5" MEDIAN_INTENSITY_CH1="1187.0" VISIBILITY="1" RADIUS="0.25" POSITION_X="6.419256392394273" POSITION_Y="9.254079079163112" MEAN_INTENSITY_CH1="1481.503875968994" POSITION_Z="0.0" MAX_INTENSITY_CH1="5936.0" />
        <Spot ID="10831" name="ID10831" STD_INTENSITY_CH1="1804.8636719692647" QUALITY="142.8682403564453" POSITION_T="4.3487754464149475" MIN_INTENSITY_CH1="0.0" TOTAL_INTENSITY_CH1="166597.0" CONTRAST_CH1="0.3487655818265903" SNR_CH1="0.3700498249222871" FRAME="5" MEDIAN_INTENSITY_CH1="0.0" VISIBILITY="1" RADIUS="0.25" POSITION_X="5.226460497197898" POSITION_Y="9.47998937866667" MEAN_INTENSITY_CH1="1291.4496124031011" POSITION_Z="0.0" MAX_INTENSITY_CH1="7258.0" />
        <Spot ID="10832" name="ID10832" STD_INTENSITY_CH1="1336.2997557378649" QUALITY="127.32249450683594" POSITION_T="4.3487754464149475" MIN_INTENSITY_CH1="0.0" TOTAL_INTENSITY_CH1="130574.0" CONTRAST_CH1="0.7817933813864502" SNR_CH1="0.6647031744293349" FRAME="5" MEDIAN_INTENSITY_CH1="0.0" VISIBILITY="1" RADIUS="0.25" POSITION_X="5.89215325618534" POSITION_Y="10.318111632385037" MEAN_INTENSITY_CH1="1012.2015503875972" POSITION_Z="0.0" MAX_INTENSITY_CH1="5936.0" />
        <Spot ID="10814" name="ID10814" STD_INTENSITY_CH1="1294.4579305871925" QUALITY="111.67487335205078" POSITION_T="4.3487754464149475" MIN_INTENSITY_CH1="0.0" TOTAL_INTENSITY_CH1="130574.0" CONTRAST_CH1="0.38732715121505007" SNR_CH1="0.43662450772759265" FRAME="5" MEDIAN_INTENSITY_CH1="1187.0" VISIBILITY="1" RADIUS="0.25" POSITION_X="5.567182357372308" POSITION_Y="1.8816206759824086" MEAN_INTENSITY_CH1="1012.2015503875973" POSITION_Z="0.0" MAX_INTENSITY_CH1="5936.0" />
        <Spot ID="10815" name="ID10815" STD_INTENSITY_CH1="1417.939206434598" QUALITY="159.1509552001953" POSITION_T="4.3487754464149475" MIN_INTENSITY_CH1="0.0" TOTAL_INTENSITY_CH1="161437.0" CONTRAST_CH1="0.6324949038227702" SNR_CH1="0.6838973945132434" FRAME="5" MEDIAN_INTENSITY_CH1="1187.0" VISIBILITY="1" RADIUS="0.25" POSITION_X="6.962933303357" POSITION_Y="3.0014001849600596" MEAN_INTENSITY_CH1="1251.4496124031014" POSITION_Z="0.0" MAX_INTENSITY_CH1="7123.0" />
      </SpotsInFrame>
      <SpotsInFrame frame="6">
        <Spot ID="10848" name="ID10848" STD_INTENSITY_CH1="1518.8685696769555" QUALITY="122.44097137451172" POSITION_T="5.218530535697937" MIN_INTENSITY_CH1="0.0" TOTAL_INTENSITY_CH1="181619.0" CONTRAST_CH1="0.4256427130193861" SNR_CH1="0.5534977685564413" FRAME="6" MEDIAN_INTENSITY_CH1="1187.0" VISIBILITY="1" RADIUS="0.25" POSITION_X="6.456722209259863" POSITION_Y="9.32971631367733" MEAN_INTENSITY_CH1="1407.8992248062023" POSITION_Z="0.0" MAX_INTENSITY_CH1="7123.0" />
        <Spot ID="10849" name="ID10849" STD_INTENSITY_CH1="1579.5837124697166" QUALITY="154.3928985595703" POSITION_T="5.218530535697937" MIN_INTENSITY_CH1="0.0" TOTAL_INTENSITY_CH1="161441.0" CONTRAST_CH1="0.36776232829461075" SNR_CH1="0.4260573675646772" FRAME="6" MEDIAN_INTENSITY_CH1="1187.0" VISIBILITY="1" RADIUS="0.25" POSITION_X="5.231531474993642" POSITION_Y="9.489733077950667" MEAN_INTENSITY_CH1="1251.4806201550393" POSITION_Z="0.0" MAX_INTENSITY_CH1="8310.0" />
        <Spot ID="10850" name="ID10850" STD_INTENSITY_CH1="1287.703581641176" QUALITY="105.68795776367188" POSITION_T="5.218530535697937" MIN_INTENSITY_CH1="0.0" TOTAL_INTENSITY_CH1="161436.0" CONTRAST_CH1="0.20673421394282346" SNR_CH1="0.33298563682450105" FRAME="6" MEDIAN_INTENSITY_CH1="1187.0" VISIBILITY="1" RADIUS="0.25" POSITION_X="5.819842578070709" POSITION_Y="9.597695164002586" MEAN_INTENSITY_CH1="1251.441860465117" POSITION_Z="0.0" MAX_INTENSITY_CH1="4749.0" />
        <Spot ID="10851" name="ID10851" STD_INTENSITY_CH1="1259.3729514092631" QUALITY="132.85968017578125" POSITION_T="5.218530535697937" MIN_INTENSITY_CH1="0.0" TOTAL_INTENSITY_CH1="140070.0" CONTRAST_CH1="0.6421090192042429" SNR_CH1="0.6742762089347124" FRAME="6" MEDIAN_INTENSITY_CH1="1187.0" VISIBILITY="1" RADIUS="0.25" POSITION_X="5.916966078842579" POSITION_Y="10.27183776205377" MEAN_INTENSITY_CH1="1085.8139534883728" POSITION_Z="0.0" MAX_INTENSITY_CH1="5936.0" />
        <Spot ID="10833" name="ID10833" STD_INTENSITY_CH1="1637.8684979477955" QUALITY="144.96240234375" POSITION_T="5.218530535697937" MIN_INTENSITY_CH1="0.0" TOTAL_INTENSITY_CH1="228453.0" CONTRAST_CH1="0.5805557817027297" SNR_CH1="0.7943140557467513" FRAME="6" MEDIAN_INTENSITY_CH1="1187.0" VISIBILITY="1" RADIUS="0.25" POSITION_X="6.167646394509379" POSITION_Y="2.9781886680449605" MEAN_INTENSITY_CH1="1770.9534883720949" POSITION_Z="0.0" MAX_INTENSITY_CH1="8310.0" />
        <Spot ID="10834" name="ID10834" STD_INTENSITY_CH1="1513.156669425137" QUALITY="132.05137634277344" POSITION_T="5.218530535697937" MIN_INTENSITY_CH1="0.0" TOTAL_INTENSITY_CH1="150755.0" CONTRAST_CH1="0.562935026191589" SNR_CH1="0.5563466297935838" FRAME="6" MEDIAN_INTENSITY_CH1="1187.0" VISIBILITY="1" RADIUS="0.25" POSITION_X="6.959941979232221" POSITION_Y="2.992625717581515" MEAN_INTENSITY_CH1="1168.6434108527135" POSITION_Z="0.0" MAX_INTENSITY_CH1="7123.0" />
        <Spot ID="10835" name="ID10835" STD_INTENSITY_CH1="1605.164684235684" QUALITY="190.05035400390625" POSITION_T="5.218530535697937" MIN_INTENSITY_CH1="0.0" TOTAL_INTENSITY_CH1="223167.0" CONTRAST_CH1="0.3837157724300265" SNR_CH1="0.5977415208869673" FRAME="6" MEDIAN_INTENSITY_CH1="1187.0" VISIBILITY="1" RADIUS="0.25" POSITION_X="8.39755149582284" POSITION_Y="4.063127223973148" MEAN_INTENSITY_CH1="1729.9767441860483" POSITION_Z="0.0" MAX_INTENSITY_CH1="7123.0" />
        <Spot ID="10836" name="ID10836" STD_INTENSITY_CH1="1719.0806660073613" QUALITY="194.50608825683594" POSITION_T="5.218530535697937" MIN_INTENSITY_CH1="0.0" TOTAL_INTENSITY_CH1="248101.0" CONTRAST_CH1="0.6253961285344736" SNR_CH1="0.8609313283546493" FRAME="6" MEDIAN_INTENSITY_CH1="1187.0" VISIBILITY="1" RADIUS="0.25" POSITION_X="7.26408787285885" POSITION_Y="4.102385942836121" MEAN_INTENSITY_CH1="1923.2635658914746" POSITION_Z="0.0" MAX_INTENSITY_CH1="7123.0" />
        <Spot ID="10837" name="ID10837" STD_INTENSITY_CH1="1707.7252056546176" QUALITY="107.11538696289062" POSITION_T="5.218530535697937" MIN_INTENSITY_CH1="0.0" TOTAL_INTENSITY_CH1="190066.0" CONTRAST_CH1="0.28973355903850007" SNR_CH1="0.3876372756197092" FRAME="6" MEDIAN_INTENSITY_CH1="1187.0" VISIBILITY="1" RADIUS="0.25" POSITION_X="8.528055344670692" POSITION_Y="4.408796473085395" MEAN_INTENSITY_CH1="1473.3798449612407" POSITION_Z="0.0" MAX_INTENSITY_CH1="8445.0" />
        <Spot ID="10838" name="ID10838" STD_INTENSITY_CH1="1475.9995910832454" QUALITY="109.19082641601562" POSITION_T="5.218530535697937" MIN_INTENSITY_CH1="0.0" TOTAL_INTENSITY_CH1="157878.0" CONTRAST_CH1="0.22990117342597183" SNR_CH1="0.30998925215438755" FRAME="6" MEDIAN_INTENSITY_CH1="1187.0" VISIBILITY="1" RADIUS="0.25" POSITION_X="8.278038217799653" POSITION_Y="5.0548953380778165" MEAN_INTENSITY_CH1="1223.8604651162796" POSITION_Z="0.0" MAX_INTENSITY_CH1="7123.0" />
        <Spot ID="10839" name="ID10839" STD_INTENSITY_CH1="1280.3330743404235" QUALITY="131.94949340820312" POSITION_T="5.218530535697937" MIN_INTENSITY_CH1="0.0" TOTAL_INTENSITY_CH1="129387.0" CONTRAST_CH1="0.4316533114108392" SNR_CH1="0.47239487671730085" FRAME="6" MEDIAN_INTENSITY_CH1="0.0" VISIBILITY="1" RADIUS="0.25" POSITION_X="6.173224093057655" POSITION_Y="5.13030472662375" MEAN_INTENSITY_CH1="1003.0000000000006" POSITION_Z="0.0" MAX_INTENSITY_CH1="4749.0" />
        <Spot ID="10840" name="ID10840" STD_INTENSITY_CH1="1572.368980049991" QUALITY="132.21212768554688" POSITION_T="5.218530535697937" MIN_INTENSITY_CH1="0.0" TOTAL_INTENSITY_CH1="192301.0" CONTRAST_CH1="0.4101359801552407" SNR_CH1="0.5514856764935787" FRAME="6" MEDIAN_INTENSITY_CH1="1187.0" VISIBILITY="1" RADIUS="0.25" POSITION_X="8.616705578436708" POSITION_Y="5.123520719532392" MEAN_INTENSITY_CH1="1490.7054263565901" POSITION_Z="0.0" MAX_INTENSITY_CH1="8310.0" />
        <Spot ID="10841" name="ID10841" STD_INTENSITY_CH1="1365.0787293258043" QUALITY="123.18252563476562" POSITION_T="5.218530535697937" MIN_INTENSITY_CH1="0.0" TOTAL_INTENSITY_CH1="135323.0" CONTRAST_CH1="0.3515047144168603" SNR_CH1="0.39973096520424245" FRAME="6" MEDIAN_INTENSITY_CH1="1187.0" VISIBILITY="1" RADIUS="0.25" POSITION_X="2.6568011652240893" POSITION_Y="5.732730523905688" MEAN_INTENSITY_CH1="1049.0155038759694" POSITION_Z="0.0" MAX_INTENSITY_CH1="7123.0" />
        <Spot ID="10842" name="ID10842" STD_INTENSITY_CH1="1662.4924813317189" QUALITY="183.36192321777344" POSITION_T="5.218530535697937" MIN_INTENSITY_CH1="0.0" TOTAL_INTENSITY_CH1="193489.0" CONTRAST_CH1="0.5290043897794455" SNR_CH1="0.6242914961782013" FRAME="6" MEDIAN_INTENSITY_CH1="1187.0" VISIBILITY="1" RADIUS="0.25" POSITION_X="4.057149038411131" POSITION_Y="5.741872252620806" MEAN_INTENSITY_CH1="1499.9147286821715" POSITION_Z="0.0" MAX_INTENSITY_CH1="8310.0" />
        <Spot ID="10843" name="ID10843" STD_INTENSITY_CH1="2231.2616206296316" QUALITY="246.3557891845703" POSITION_T="5.218530535697937" MIN_INTENSITY_CH1="0.0" TOTAL_INTENSITY_CH1="281613.0" CONTRAST_CH1="0.5290427538097092" SNR_CH1="0.6770389128915191" FRAME="6" MEDIAN_INTENSITY_CH1="1187.0" VISIBILITY="1" RADIUS="0.25" POSITION_X="5.580847115944707" POSITION_Y="6.412148940106941" MEAN_INTENSITY_CH1="2183.046511627908" POSITION_Z="0.0" MAX_INTENSITY_CH1="10685.0" />
        <Spot ID="10844" name="ID10844" STD_INTENSITY_CH1="1329.1710646995348" QUALITY="110.12676239013672" POSITION_T="5.218530535697937" MIN_INTENSITY_CH1="0.0" TOTAL_INTENSITY_CH1="130709.0" CONTRAST_CH1="0.3362078291394967" SNR_CH1="0.3836177638662494" FRAME="6" MEDIAN_INTENSITY_CH1="0.0" VISIBILITY="1" RADIUS="0.25" POSITION_X="3.5941429359229256" POSITION_Y="6.855503890092322" MEAN_INTENSITY_CH1="1013.2480620155043" POSITION_Z="0.0" MAX_INTENSITY_CH1="5936.0" />
        <Spot ID="10845" name="ID10845" STD_INTENSITY_CH1="1669.139071263973" QUALITY="146.2340850830078" POSITION_T="5.218530535697937" MIN_INTENSITY_CH1="0.0" TOTAL_INTENSITY_CH1="193493.0" CONTRAST_CH1="0.38334052147711273" SNR_CH1="0.49804507619503785" FRAME="6" MEDIAN_INTENSITY_CH1="1187.0" VISIBILITY="1" RADIUS="0.25" POSITION_X="7.89124888853439" POSITION_Y="7.175401689892989" MEAN_INTENSITY_CH1="1499.9457364341092" POSITION_Z="0.0" MAX_INTENSITY_CH1="7123.0" />
        <Spot ID="10846" name="ID10846" STD_INTENSITY_CH1="1567.4259532184212" QUALITY="145.654541015625" POSITION_T="5.218530535697937" MIN_INTENSITY_CH1="0.0" TOTAL_INTENSITY_CH1="144183.0" CONTRAST_CH1="0.3473982343344404" SNR_CH1="0.3677044979186126" FRAME="6" MEDIAN_INTENSITY_CH1="0.0" VISIBILITY="1" RADIUS="0.25" POSITION_X="6.7121616166096265" POSITION_Y="8.200894087944105" MEAN_INTENSITY_CH1="1117.6976744186052" POSITION_Z="0.0" MAX_INTENSITY_CH1="8445.0" />
        <Spot ID="10847" name="ID10847" STD_INTENSITY_CH1="1832.215544029133" QUALITY="167.12310791015625" POSITION_T="5.218530535697937" MIN_INTENSITY_CH1="0.0" TOTAL_INTENSITY_CH1="235176.0" CONTRAST_CH1="0.4373090918944071" SNR_CH1="0.6054733820704703" FRAME="6" MEDIAN_INTENSITY_CH1="1187.0" VISIBILITY="1" RADIUS="0.25" POSITION_X="4.826542095935378" POSITION_Y="8.875459060285747" MEAN_INTENSITY_CH1="1823.0697674418616" POSITION_Z="0.0" MAX_INTENSITY_CH1="8310.0" />
      </SpotsInFrame>
      <SpotsInFrame frame="7">
        <Spot ID="10794" name="ID10794" STD_INTENSITY_CH1="1796.7887718777974" QUALITY="135.4823760986328" POSITION_T="6.0882856249809265" MIN_INTENSITY_CH1="0.0" TOTAL_INTENSITY_CH1="202073.0" CONTRAST_CH1="0.491955150644611" SNR_CH1="0.5749383698003873" FRAME="7" MEDIAN_INTENSITY_CH1="1187.0" VISIBILITY="1" RADIUS="0.25" POSITION_X="6.192288838901409" POSITION_Y="2.971894817408063" MEAN_INTENSITY_CH1="1566.457364341086" POSITION_Z="0.0" MAX_INTENSITY_CH1="9498.0" />
        <Spot ID="10795" name="ID10795" STD_INTENSITY_CH1="1327.0053282144336" QUALITY="120.87789154052734" POSITION_T="6.0882856249809265" MIN_INTENSITY_CH1="0.0" TOTAL_INTENSITY_CH1="141395.0" CONTRAST_CH1="0.45889259448135716" SNR_CH1="0.5196242376849742" FRAME="7" MEDIAN_INTENSITY_CH1="1187.0" VISIBILITY="1" RADIUS="0.25" POSITION_X="6.954136288226172" POSITION_Y="3.00430553002638" MEAN_INTENSITY_CH1="1096.0852713178303" POSITION_Z="0.0" MAX_INTENSITY_CH1="5936.0" />
        <Spot ID="10796" name="ID10796" STD_INTENSITY_CH1="1285.0069004222323" QUALITY="139.27569580078125" POSITION_T="6.0882856249809265" MIN_INTENSITY_CH1="0.0" TOTAL_INTENSITY_CH1="117650.0" CONTRAST_CH1="0.6090052776077691" SNR_CH1="0.5372672208434046" FRAME="7" MEDIAN_INTENSITY_CH1="0.0" VISIBILITY="1" RADIUS="0.25" POSITION_X="6.188076655110595" POSITION_Y="3.975577293824136" MEAN_INTENSITY_CH1="912.0155038759693" POSITION_Z="0.0" MAX_INTENSITY_CH1="6070.0" />
        <Spot ID="10797" name="ID10797" STD_INTENSITY_CH1="1736.5323443489212" QUALITY="178.67811584472656" POSITION_T="6.0882856249809265" MIN_INTENSITY_CH1="0.0" TOTAL_INTENSITY_CH1="241108.0" CONTRAST_CH1="0.4306761846125377" SNR_CH1="0.6480052705779352" FRAME="7" MEDIAN_INTENSITY_CH1="1187.0" VISIBILITY="1" RADIUS="0.25" POSITION_X="8.393014738259422" POSITION_Y="4.06473005266967" MEAN_INTENSITY_CH1="1869.054263565893" POSITION_Z="0.0" MAX_INTENSITY_CH1="7123.0" />
        <Spot ID="10798" name="ID10798" STD_INTENSITY_CH1="1644.2296659910965" QUALITY="186.5222930908203" POSITION_T="6.0882856249809265" MIN_INTENSITY_CH1="0.0" TOTAL_INTENSITY_CH1="218417.0" CONTRAST_CH1="0.6163136655544895" SNR_CH1="0.7853086769307872" FRAME="7" MEDIAN_INTENSITY_CH1="1187.0" VISIBILITY="1" RADIUS="0.25" POSITION_X="7.294924212106886" POSITION_Y="4.151196384839774" MEAN_INTENSITY_CH1="1693.1550387596915" POSITION_Z="0.0" MAX_INTENSITY_CH1="8310.0" />
        <Spot ID="10799" name="ID10799" STD_INTENSITY_CH1="1069.825257920874" QUALITY="101.4896011352539" POSITION_T="6.0882856249809265" MIN_INTENSITY_CH1="0.0" TOTAL_INTENSITY_CH1="104457.0" CONTRAST_CH1="0.5366495276146553" SNR_CH1="0.5286654291408756" FRAME="7" MEDIAN_INTENSITY_CH1="0.0" VISIBILITY="1" RADIUS="0.25" POSITION_X="6.022167415097625" POSITION_Y="4.592939186000842" MEAN_INTENSITY_CH1="809.7441860465121" POSITION_Z="0.0" MAX_INTENSITY_CH1="5936.0" />
        <Spot ID="10800" name="ID10800" STD_INTENSITY_CH1="1760.6702740929693" QUALITY="113.93509674072266" POSITION_T="6.0882856249809265" MIN_INTENSITY_CH1="0.0" TOTAL_INTENSITY_CH1="167509.0" CONTRAST_CH1="0.30770825669880075" SNR_CH1="0.34707927636814334" FRAME="7" MEDIAN_INTENSITY_CH1="1187.0" VISIBILITY="1" RADIUS="0.25" POSITION_X="8.207332808230678" POSITION_Y="5.094583640615082" MEAN_INTENSITY_CH1="1298.5193798449618" POSITION_Z="0.0" MAX_INTENSITY_CH1="10685.0" />
        <Spot ID="10801" name="ID10801" STD_INTENSITY_CH1="1483.2633748663648" QUALITY="101.49769592285156" POSITION_T="6.0882856249809265" MIN_INTENSITY_CH1="0.0" TOTAL_INTENSITY_CH1="184262.0" CONTRAST_CH1="0.35957732211228394" SNR_CH1="0.5093850267349337" FRAME="7" MEDIAN_INTENSITY_CH1="1187.0" VISIBILITY="1" RADIUS="0.25" POSITION_X="8.610822232465535" POSITION_Y="5.140352827070178" MEAN_INTENSITY_CH1="1428.3875968992259" POSITION_Z="0.0" MAX_INTENSITY_CH1="7123.0" />
        <Spot ID="10802" name="ID10802" STD_INTENSITY_CH1="1302.8221302342458" QUALITY="130.49981689453125" POSITION_T="6.0882856249809265" MIN_INTENSITY_CH1="0.0" TOTAL_INTENSITY_CH1="160384.0" CONTRAST_CH1="0.39593239173010797" SNR_CH1="0.5413434014593932" FRAME="7" MEDIAN_INTENSITY_CH1="1187.0" VISIBILITY="1" RADIUS="0.25" POSITION_X="2.7007070258062935" POSITION_Y="5.207809253055844" MEAN_INTENSITY_CH1="1243.2868217054272" POSITION_Z="0.0" MAX_INTENSITY_CH1="4749.0" />
        <Spot ID="10803" name="ID10803" STD_INTENSITY_CH1="1344.5039575383328" QUALITY="135.37538146972656" POSITION_T="6.0882856249809265" MIN_INTENSITY_CH1="0.0" TOTAL_INTENSITY_CH1="130573.0" CONTRAST_CH1="0.43155188090240754" SNR_CH1="0.4538972011485063" FRAME="7" MEDIAN_INTENSITY_CH1="0.0" VISIBILITY="1" RADIUS="0.25" POSITION_X="4.532601437243928" POSITION_Y="5.245062674995396" MEAN_INTENSITY_CH1="1012.1937984496128" POSITION_Z="0.0" MAX_INTENSITY_CH1="7123.0" />
        <Spot ID="10804" name="ID10804" STD_INTENSITY_CH1="1409.3697415636102" QUALITY="155.92413330078125" POSITION_T="6.0882856249809265" MIN_INTENSITY_CH1="0.0" TOTAL_INTENSITY_CH1="146140.0" CONTRAST_CH1="0.5562277794077797" SNR_CH1="0.5745977970276179" FRAME="7" MEDIAN_INTENSITY_CH1="1187.0" VISIBILITY="1" RADIUS="0.25" POSITION_X="6.337704012252277" POSITION_Y="5.764932629822864" MEAN_INTENSITY_CH1="1132.868217054264" POSITION_Z="0.0" MAX_INTENSITY_CH1="7123.0" />
        <Spot ID="10805" name="ID10805" STD_INTENSITY_CH1="1777.0223867426373" QUALITY="154.81002807617188" POSITION_T="6.0882856249809265" MIN_INTENSITY_CH1="0.0" TOTAL_INTENSITY_CH1="198241.0" CONTRAST_CH1="0.5552236332231525" SNR_CH1="0.6174701429112239" FRAME="7" MEDIAN_INTENSITY_CH1="1187.0" VISIBILITY="1" RADIUS="0.25" POSITION_X="4.052862198302583" POSITION_Y="5.804810616027712" MEAN_INTENSITY_CH1="1536.7519379844964" POSITION_Z="0.0" MAX_INTENSITY_CH1="7123.0" />
        <Spot ID="10806" name="ID10806" STD_INTENSITY_CH1="1342.5050341940027" QUALITY="131.76495361328125" POSITION_T="6.0882856249809265" MIN_INTENSITY_CH1="0.0" TOTAL_INTENSITY_CH1="146003.0" CONTRAST_CH1="0.2572468973323241" SNR_CH1="0.3449973148206493" FRAME="7" MEDIAN_INTENSITY_CH1="1187.0" VISIBILITY="1" RADIUS="0.25" POSITION_X="5.277345419714981" POSITION_Y="5.910806416730358" MEAN_INTENSITY_CH1="1131.806201550388" POSITION_Z="0.0" MAX_INTENSITY_CH1="5936.0" />
        <Spot ID="10807" name="ID10807" STD_INTENSITY_CH1="1847.5770794307837" QUALITY="224.29286193847656" POSITION_T="6.0882856249809265" MIN_INTENSITY_CH1="0.0" TOTAL_INTENSITY_CH1="243488.0" CONTRAST_CH1="0.5715290089108083" SNR_CH1="0.7430724477418855" FRAME="7" MEDIAN_INTENSITY_CH1="1187.0" VISIBILITY="1" RADIUS="0.25" POSITION_X="5.5961413978586965" POSITION_Y="6.392228193802559" MEAN_INTENSITY_CH1="1887.5038759689935" POSITION_Z="0.0" MAX_INTENSITY_CH1="9498.0" />
        <Spot ID="10808" name="ID10808" STD_INTENSITY_CH1="1672.9797378468543" QUALITY="149.782470703125" POSITION_T="6.0882856249809265" MIN_INTENSITY_CH1="0.0" TOTAL_INTENSITY_CH1="185314.0" CONTRAST_CH1="0.466528803786239" SNR_CH1="0.5463182391533191" FRAME="7" MEDIAN_INTENSITY_CH1="1187.0" VISIBILITY="1" RADIUS="0.25" POSITION_X="7.889712973733285" POSITION_Y="7.211925989789759" MEAN_INTENSITY_CH1="1436.5426356589153" POSITION_Z="0.0" MAX_INTENSITY_CH1="7123.0" />
        <Spot ID="10809" name="ID10809" STD_INTENSITY_CH1="1592.970414439348" QUALITY="120.23406219482422" POSITION_T="6.0882856249809265" MIN_INTENSITY_CH1="0.0" TOTAL_INTENSITY_CH1="187554.0" CONTRAST_CH1="0.3388962064573148" SNR_CH1="0.462039071792767" FRAME="7" MEDIAN_INTENSITY_CH1="1187.0" VISIBILITY="1" RADIUS="0.25" POSITION_X="6.124775385694903" POSITION_Y="8.704964494219384" MEAN_INTENSITY_CH1="1453.9069767441867" POSITION_Z="0.0" MAX_INTENSITY_CH1="7123.0" />
        <Spot ID="10810" name="ID10810" STD_INTENSITY_CH1="2132.483106609705" QUALITY="224.31895446777344" POSITION_T="6.0882856249809265" MIN_INTENSITY_CH1="0.0" TOTAL_INTENSITY_CH1="271978.0" CONTRAST_CH1="0.5345816518845831" SNR_CH1="0.688830723082195" FRAME="7" MEDIAN_INTENSITY_CH1="1187.0" VISIBILITY="1" RADIUS="0.25" POSITION_X="4.880676327111954" POSITION_Y="8.764859953229589" MEAN_INTENSITY_CH1="2108.356589147288" POSITION_Z="0.0" MAX_INTENSITY_CH1="9498.0" />
        <Spot ID="10811" name="ID10811" STD_INTENSITY_CH1="1459.5060130343193" QUALITY="141.79649353027344" POSITION_T="6.0882856249809265" MIN_INTENSITY_CH1="0.0" TOTAL_INTENSITY_CH1="174494.0" CONTRAST_CH1="0.3532176603553771" SNR_CH1="0.4838264954159466" FRAME="7" MEDIAN_INTENSITY_CH1="1187.0" VISIBILITY="1" RADIUS="0.25" POSITION_X="6.4363909358974745" POSITION_Y="9.216739128961494" MEAN_INTENSITY_CH1="1352.6666666666677" POSITION_Z="0.0" MAX_INTENSITY_CH1="8310.0" />
        <Spot ID="10812" name="ID10812" STD_INTENSITY_CH1="1807.5979157568336" QUALITY="207.400634765625" POSITION_T="6.0882856249809265" MIN_INTENSITY_CH1="0.0" TOTAL_INTENSITY_CH1="193763.0" CONTRAST_CH1="0.47316462108615776" SNR_CH1="0.5337898206642208" FRAME="7" MEDIAN_INTENSITY_CH1="1187.0" VISIBILITY="1" RADIUS="0.25" POSITION_X="5.246211445748481" POSITION_Y="9.508477845425702" MEAN_INTENSITY_CH1="1502.0387596899227" POSITION_Z="0.0" MAX_INTENSITY_CH1="8445.0" />
        <Spot ID="10813" name="ID10813" STD_INTENSITY_CH1="1291.4637081888122" QUALITY="147.85272216796875" POSITION_T="6.0882856249809265" MIN_INTENSITY_CH1="0.0" TOTAL_INTENSITY_CH1="143630.0" CONTRAST_CH1="0.6091267001128217" SNR_CH1="0.6527105536212601" FRAME="7" MEDIAN_INTENSITY_CH1="1187.0" VISIBILITY="1" RADIUS="0.25" POSITION_X="5.902467052566842" POSITION_Y="10.246992283045692" MEAN_INTENSITY_CH1="1113.4108527131789" POSITION_Z="0.0" MAX_INTENSITY_CH1="5936.0" />
      </SpotsInFrame>
      <SpotsInFrame frame="8">
        <Spot ID="10880" name="ID10880" STD_INTENSITY_CH1="1333.5743814782427" QUALITY="131.452392578125" POSITION_T="6.958040714263916" MIN_INTENSITY_CH1="0.0" TOTAL_INTENSITY_CH1="124640.0" CONTRAST_CH1="0.46056034579462174" SNR_CH1="0.4569277338189418" FRAME="8" MEDIAN_INTENSITY_CH1="0.0" VISIBILITY="1" RADIUS="0.25" POSITION_X="6.159412613506797" POSITION_Y="5.123482708142027" MEAN_INTENSITY_CH1="966.2015503875973" POSITION_Z="0.0" MAX_INTENSITY_CH1="5936.0" />
        <Spot ID="10881" name="ID10881" STD_INTENSITY_CH1="1748.5698412083327" QUALITY="112.91271209716797" POSITION_T="6.958040714263916" MIN_INTENSITY_CH1="0.0" TOTAL_INTENSITY_CH1="154456.0" CONTRAST_CH1="0.33436470635258414" SNR_CH1="0.3431689362239107" FRAME="8" MEDIAN_INTENSITY_CH1="0.0" VISIBILITY="1" RADIUS="0.25" POSITION_X="8.640122333380521" POSITION_Y="5.259209630554687" MEAN_INTENSITY_CH1="1197.3333333333342" POSITION_Z="0.0" MAX_INTENSITY_CH1="11872.0" />
        <Spot ID="10882" name="ID10882" STD_INTENSITY_CH1="1387.6330646700872" QUALITY="102.59015655517578" POSITION_T="6.958040714263916" MIN_INTENSITY_CH1="0.0" TOTAL_INTENSITY_CH1="125826.0" CONTRAST_CH1="0.2345368891061487" SNR_CH1="0.26708108083223053" FRAME="8" MEDIAN_INTENSITY_CH1="0.0" VISIBILITY="1" RADIUS="0.25" POSITION_X="2.635558092540585" POSITION_Y="5.729582172287971" MEAN_INTENSITY_CH1="975.3953488372097" POSITION_Z="0.0" MAX_INTENSITY_CH1="7123.0" />
        <Spot ID="10883" name="ID10883" STD_INTENSITY_CH1="1265.5985986814676" QUALITY="145.18548583984375" POSITION_T="6.958040714263916" MIN_INTENSITY_CH1="0.0" TOTAL_INTENSITY_CH1="159197.0" CONTRAST_CH1="0.5332935722202468" SNR_CH1="0.6782974956038846" FRAME="8" MEDIAN_INTENSITY_CH1="1187.0" VISIBILITY="1" RADIUS="0.25" POSITION_X="6.355050263321251" POSITION_Y="5.7498191931829075" MEAN_INTENSITY_CH1="1234.0852713178303" POSITION_Z="0.0" MAX_INTENSITY_CH1="4883.0" />
        <Spot ID="10884" name="ID10884" STD_INTENSITY_CH1="1466.0336403264407" QUALITY="180.16258239746094" POSITION_T="6.958040714263916" MIN_INTENSITY_CH1="0.0" TOTAL_INTENSITY_CH1="199424.0" CONTRAST_CH1="0.5602274360486215" SNR_CH1="0.7572690992573944" FRAME="8" MEDIAN_INTENSITY_CH1="1187.0" VISIBILITY="1" RADIUS="0.25" POSITION_X="4.072988887640535" POSITION_Y="5.760162712674597" MEAN_INTENSITY_CH1="1545.9224806201566" POSITION_Z="0.0" MAX_INTENSITY_CH1="5936.0" />
        <Spot ID="10885" name="ID10885" STD_INTENSITY_CH1="1341.7776704284745" QUALITY="111.92408752441406" POSITION_T="6.958040714263916" MIN_INTENSITY_CH1="0.0" TOTAL_INTENSITY_CH1="142578.0" CONTRAST_CH1="0.22507506107545183" SNR_CH1="0.3026752579891981" FRAME="8" MEDIAN_INTENSITY_CH1="1187.0" VISIBILITY="1" RADIUS="0.25" POSITION_X="5.363400128814881" POSITION_Y="5.8742330757209515" MEAN_INTENSITY_CH1="1105.2558139534888" POSITION_Z="0.0" MAX_INTENSITY_CH1="7258.0" />
        <Spot ID="10886" name="ID10886" STD_INTENSITY_CH1="2017.4934055286888" QUALITY="235.01646423339844" POSITION_T="6.958040714263916" MIN_INTENSITY_CH1="0.0" TOTAL_INTENSITY_CH1="255360.0" CONTRAST_CH1="0.47959369745557884" SNR_CH1="0.6360804177903147" FRAME="8" MEDIAN_INTENSITY_CH1="1187.0" VISIBILITY="1" RADIUS="0.25" POSITION_X="5.516135029270202" POSITION_Y="6.4155332341908995" MEAN_INTENSITY_CH1="1979.534883720931" POSITION_Z="0.0" MAX_INTENSITY_CH1="8310.0" />
        <Spot ID="10887" name="ID10887" STD_INTENSITY_CH1="1245.0594924163295" QUALITY="107.87169647216797" POSITION_T="6.958040714263916" MIN_INTENSITY_CH1="0.0" TOTAL_INTENSITY_CH1="108020.0" CONTRAST_CH1="0.32326679464380104" SNR_CH1="0.32860036151293703" FRAME="8" MEDIAN_INTENSITY_CH1="0.0" VISIBILITY="1" RADIUS="0.25" POSITION_X="4.071856237534471" POSITION_Y="6.694269374299314" MEAN_INTENSITY_CH1="837.3643410852717" POSITION_Z="0.0" MAX_INTENSITY_CH1="7123.0" />
        <Spot ID="10888" name="ID10888" STD_INTENSITY_CH1="1354.9939770383035" QUALITY="100.0025863647461" POSITION_T="6.958040714263916" MIN_INTENSITY_CH1="0.0" TOTAL_INTENSITY_CH1="122266.0" CONTRAST_CH1="0.28591931540305715" SNR_CH1="0.3110558692522696" FRAME="8" MEDIAN_INTENSITY_CH1="0.0" VISIBILITY="1" RADIUS="0.25" POSITION_X="3.6148867271818377" POSITION_Y="6.835000853589685" MEAN_INTENSITY_CH1="947.7984496124038" POSITION_Z="0.0" MAX_INTENSITY_CH1="8310.0" />
        <Spot ID="10889" name="ID10889" STD_INTENSITY_CH1="1754.5578790040504" QUALITY="161.47354125976562" POSITION_T="6.958040714263916" MIN_INTENSITY_CH1="0.0" TOTAL_INTENSITY_CH1="198508.0" CONTRAST_CH1="0.3868563524463857" SNR_CH1="0.48929283084671915" FRAME="8" MEDIAN_INTENSITY_CH1="1187.0" VISIBILITY="1" RADIUS="0.25" POSITION_X="7.719475256138611" POSITION_Y="7.067187210321236" MEAN_INTENSITY_CH1="1538.8217054263578" POSITION_Z="0.0" MAX_INTENSITY_CH1="11872.0" />
        <Spot ID="10890" name="ID10890" STD_INTENSITY_CH1="1197.055293664464" QUALITY="101.02034759521484" POSITION_T="6.958040714263916" MIN_INTENSITY_CH1="0.0" TOTAL_INTENSITY_CH1="133080.0" CONTRAST_CH1="0.40250530275743407" SNR_CH1="0.4946590514444897" FRAME="8" MEDIAN_INTENSITY_CH1="1187.0" VISIBILITY="1" RADIUS="0.25" POSITION_X="6.448504726468381" POSITION_Y="7.192942538753623" MEAN_INTENSITY_CH1="1031.6279069767447" POSITION_Z="0.0" MAX_INTENSITY_CH1="8445.0" />
        <Spot ID="10891" name="ID10891" STD_INTENSITY_CH1="1530.0196643996487" QUALITY="120.94419860839844" POSITION_T="6.958040714263916" MIN_INTENSITY_CH1="0.0" TOTAL_INTENSITY_CH1="161441.0" CONTRAST_CH1="0.24427509402302874" SNR_CH1="0.3211588489779722" FRAME="8" MEDIAN_INTENSITY_CH1="1187.0" VISIBILITY="1" RADIUS="0.25" POSITION_X="6.755161643933807" POSITION_Y="7.655653974300251" MEAN_INTENSITY_CH1="1251.4806201550393" POSITION_Z="0.0" MAX_INTENSITY_CH1="5936.0" />
        <Spot ID="10892" name="ID10892" STD_INTENSITY_CH1="1547.383033949528" QUALITY="124.79936981201172" POSITION_T="6.958040714263916" MIN_INTENSITY_CH1="0.0" TOTAL_INTENSITY_CH1="141671.0" CONTRAST_CH1="0.27846621188549986" SNR_CH1="0.3091766350818585" FRAME="8" MEDIAN_INTENSITY_CH1="0.0" VISIBILITY="1" RADIUS="0.25" POSITION_X="6.716709258969644" POSITION_Y="8.181025728494829" MEAN_INTENSITY_CH1="1098.2248062015508" POSITION_Z="0.0" MAX_INTENSITY_CH1="8310.0" />
        <Spot ID="10893" name="ID10893" STD_INTENSITY_CH1="1396.9680142193433" QUALITY="100.67161560058594" POSITION_T="6.958040714263916" MIN_INTENSITY_CH1="0.0" TOTAL_INTENSITY_CH1="133084.0" CONTRAST_CH1="0.19761980485662262" SNR_CH1="0.24371999777047354" FRAME="8" MEDIAN_INTENSITY_CH1="0.0" VISIBILITY="1" RADIUS="0.25" POSITION_X="4.705826222534217" POSITION_Y="8.24651968820424" MEAN_INTENSITY_CH1="1031.6589147286827" POSITION_Z="0.0" MAX_INTENSITY_CH1="7123.0" />
        <Spot ID="10894" name="ID10894" STD_INTENSITY_CH1="1453.947314382138" QUALITY="114.07427215576172" POSITION_T="6.958040714263916" MIN_INTENSITY_CH1="0.0" TOTAL_INTENSITY_CH1="172121.0" CONTRAST_CH1="0.3500603236553908" SNR_CH1="0.47589943830156023" FRAME="8" MEDIAN_INTENSITY_CH1="1187.0" VISIBILITY="1" RADIUS="0.25" POSITION_X="6.118964712648946" POSITION_Y="8.817277774252844" MEAN_INTENSITY_CH1="1334.2713178294582" POSITION_Z="0.0" MAX_INTENSITY_CH1="5936.0" />
        <Spot ID="10895" name="ID10895" STD_INTENSITY_CH1="2176.711969587733" QUALITY="182.44964599609375" POSITION_T="6.958040714263916" MIN_INTENSITY_CH1="0.0" TOTAL_INTENSITY_CH1="279099.0" CONTRAST_CH1="0.4651995745909447" SNR_CH1="0.6311609561045975" FRAME="8" MEDIAN_INTENSITY_CH1="1187.0" VISIBILITY="1" RADIUS="0.25" POSITION_X="4.848189294980047" POSITION_Y="8.827592872448463" MEAN_INTENSITY_CH1="2163.558139534885" POSITION_Z="0.0" MAX_INTENSITY_CH1="10685.0" />
        <Spot ID="10896" name="ID10896" STD_INTENSITY_CH1="2165.4688536445515" QUALITY="213.36199951171875" POSITION_T="6.958040714263916" MIN_INTENSITY_CH1="0.0" TOTAL_INTENSITY_CH1="217644.0" CONTRAST_CH1="0.40545298889228243" SNR_CH1="0.44953056453754037" FRAME="8" MEDIAN_INTENSITY_CH1="1187.0" VISIBILITY="1" RADIUS="0.25" POSITION_X="5.261849545395646" POSITION_Y="9.476228307188476" MEAN_INTENSITY_CH1="1687.1627906976753" POSITION_Z="0.0" MAX_INTENSITY_CH1="11872.0" />
        <Spot ID="10874" name="ID10874" STD_INTENSITY_CH1="1674.171401952413" QUALITY="132.1796875" POSITION_T="6.958040714263916" MIN_INTENSITY_CH1="0.0" TOTAL_INTENSITY_CH1="197189.0" CONTRAST_CH1="0.4932073645317253" SNR_CH1="0.6031599276984633" FRAME="8" MEDIAN_INTENSITY_CH1="1187.0" VISIBILITY="1" RADIUS="0.25" POSITION_X="6.266272500168583" POSITION_Y="2.9955519430881643" MEAN_INTENSITY_CH1="1528.5968992248067" POSITION_Z="0.0" MAX_INTENSITY_CH1="7123.0" />
        <Spot ID="10875" name="ID10875" STD_INTENSITY_CH1="1293.8113414192499" QUALITY="116.23006439208984" POSITION_T="6.958040714263916" MIN_INTENSITY_CH1="0.0" TOTAL_INTENSITY_CH1="140068.0" CONTRAST_CH1="0.46336734600258506" SNR_CH1="0.5314719209565751" FRAME="8" MEDIAN_INTENSITY_CH1="1187.0" VISIBILITY="1" RADIUS="0.25" POSITION_X="6.932629997583207" POSITION_Y="3.001179891251223" MEAN_INTENSITY_CH1="1085.7984496124034" POSITION_Z="0.0" MAX_INTENSITY_CH1="4749.0" />
        <Spot ID="10876" name="ID10876" STD_INTENSITY_CH1="1659.6104309328855" QUALITY="184.19224548339844" POSITION_T="6.958040714263916" MIN_INTENSITY_CH1="0.0" TOTAL_INTENSITY_CH1="233852.0" CONTRAST_CH1="0.45228963855411786" SNR_CH1="0.6803597578515944" FRAME="8" MEDIAN_INTENSITY_CH1="1187.0" VISIBILITY="1" RADIUS="0.25" POSITION_X="8.388782354901005" POSITION_Y="4.055324949957732" MEAN_INTENSITY_CH1="1812.8062015503895" POSITION_Z="0.0" MAX_INTENSITY_CH1="8310.0" />
        <Spot ID="10877" name="ID10877" STD_INTENSITY_CH1="1507.045170709916" QUALITY="188.44886779785156" POSITION_T="6.958040714263916" MIN_INTENSITY_CH1="0.0" TOTAL_INTENSITY_CH1="216178.0" CONTRAST_CH1="0.6767660123767575" SNR_CH1="0.8976180724700782" FRAME="8" MEDIAN_INTENSITY_CH1="1187.0" VISIBILITY="1" RADIUS="0.25" POSITION_X="7.263801051526559" POSITION_Y="4.115134234792574" MEAN_INTENSITY_CH1="1675.7984496124052" POSITION_Z="0.0" MAX_INTENSITY_CH1="7258.0" />
        <Spot ID="10878" name="ID10878" STD_INTENSITY_CH1="1479.304746516708" QUALITY="105.25556182861328" POSITION_T="6.958040714263916" MIN_INTENSITY_CH1="0.0" TOTAL_INTENSITY_CH1="173310.0" CONTRAST_CH1="0.18276629252255383" SNR_CH1="0.280674798714811" FRAME="8" MEDIAN_INTENSITY_CH1="1187.0" VISIBILITY="1" RADIUS="0.25" POSITION_X="8.488442492009199" POSITION_Y="4.451589263782676" MEAN_INTENSITY_CH1="1343.4883720930238" POSITION_Z="0.0" MAX_INTENSITY_CH1="5936.0" />
        <Spot ID="10879" name="ID10879" STD_INTENSITY_CH1="1264.5574509981743" QUALITY="115.72908782958984" POSITION_T="6.958040714263916" MIN_INTENSITY_CH1="0.0" TOTAL_INTENSITY_CH1="135321.0" CONTRAST_CH1="0.226482950509117" SNR_CH1="0.30636624790212647" FRAME="8" MEDIAN_INTENSITY_CH1="1187.0" VISIBILITY="1" RADIUS="0.25" POSITION_X="8.183319473682449" POSITION_Y="5.09598680089447" MEAN_INTENSITY_CH1="1049.0000000000005" POSITION_Z="0.0" MAX_INTENSITY_CH1="5936.0" />
      </SpotsInFrame>
      <SpotsInFrame frame="9">
        <Spot ID="10720" name="ID10720" STD_INTENSITY_CH1="1691.392747625447" QUALITY="204.45591735839844" POSITION_T="7.8277958035469055" MIN_INTENSITY_CH1="0.0" TOTAL_INTENSITY_CH1="220798.0" CONTRAST_CH1="0.6139251902184325" SNR_CH1="0.76987995068219" FRAME="9" MEDIAN_INTENSITY_CH1="1187.0" VISIBILITY="1" RADIUS="0.25" POSITION_X="7.261411569018257" POSITION_Y="4.086256169237298" MEAN_INTENSITY_CH1="1711.6124031007764" POSITION_Z="0.0" MAX_INTENSITY_CH1="7123.0" />
        <Spot ID="10721" name="ID10721" STD_INTENSITY_CH1="1505.9053363426244" QUALITY="112.11376953125" POSITION_T="7.8277958035469055" MIN_INTENSITY_CH1="0.0" TOTAL_INTENSITY_CH1="177137.0" CONTRAST_CH1="0.20312094069703304" SNR_CH1="0.3078912250126988" FRAME="9" MEDIAN_INTENSITY_CH1="1187.0" VISIBILITY="1" RADIUS="0.25" POSITION_X="8.464125577252783" POSITION_Y="4.460267564820632" MEAN_INTENSITY_CH1="1373.1550387596908" POSITION_Z="0.0" MAX_INTENSITY_CH1="8310.0" />
        <Spot ID="10722" name="ID10722" STD_INTENSITY_CH1="1168.623809410672" QUALITY="110.28971862792969" POSITION_T="7.8277958035469055" MIN_INTENSITY_CH1="0.0" TOTAL_INTENSITY_CH1="115140.0" CONTRAST_CH1="0.3993154037615008" SNR_CH1="0.43590537969148524" FRAME="9" MEDIAN_INTENSITY_CH1="0.0" VISIBILITY="1" RADIUS="0.25" POSITION_X="6.232250336007431" POSITION_Y="5.123678560663633" MEAN_INTENSITY_CH1="892.558139534884" POSITION_Z="0.0" MAX_INTENSITY_CH1="4749.0" />
        <Spot ID="10723" name="ID10723" STD_INTENSITY_CH1="1192.7050432742947" QUALITY="102.09609985351562" POSITION_T="7.8277958035469055" MIN_INTENSITY_CH1="0.0" TOTAL_INTENSITY_CH1="141254.0" CONTRAST_CH1="0.24174944703932824" SNR_CH1="0.3574699164029585" FRAME="9" MEDIAN_INTENSITY_CH1="1187.0" VISIBILITY="1" RADIUS="0.25" POSITION_X="2.678058940528718" POSITION_Y="5.27233395794838" MEAN_INTENSITY_CH1="1094.9922480620162" POSITION_Z="0.0" MAX_INTENSITY_CH1="7123.0" />
        <Spot ID="10724" name="ID10724" STD_INTENSITY_CH1="1230.3470966840202" QUALITY="110.27147674560547" POSITION_T="7.8277958035469055" MIN_INTENSITY_CH1="0.0" TOTAL_INTENSITY_CH1="143630.0" CONTRAST_CH1="0.29038600859778213" SNR_CH1="0.4072994643733214" FRAME="9" MEDIAN_INTENSITY_CH1="1187.0" VISIBILITY="1" RADIUS="0.25" POSITION_X="2.7244079774663144" POSITION_Y="5.689530206220952" MEAN_INTENSITY_CH1="1113.4108527131789" POSITION_Z="0.0" MAX_INTENSITY_CH1="4749.0" />
        <Spot ID="10725" name="ID10725" STD_INTENSITY_CH1="1093.2257462848722" QUALITY="104.7457275390625" POSITION_T="7.8277958035469055" MIN_INTENSITY_CH1="0.0" TOTAL_INTENSITY_CH1="113955.0" CONTRAST_CH1="0.4117099408783559" SNR_CH1="0.4713133052433943" FRAME="9" MEDIAN_INTENSITY_CH1="1187.0" VISIBILITY="1" RADIUS="0.25" POSITION_X="6.3523886511887735" POSITION_Y="5.781102569464461" MEAN_INTENSITY_CH1="883.3720930232565" POSITION_Z="0.0" MAX_INTENSITY_CH1="4749.0" />
        <Spot ID="10726" name="ID10726" STD_INTENSITY_CH1="1487.2533837727865" QUALITY="133.6988983154297" POSITION_T="7.8277958035469055" MIN_INTENSITY_CH1="0.0" TOTAL_INTENSITY_CH1="172257.0" CONTRAST_CH1="0.5079369162188245" SNR_CH1="0.6048654852216031" FRAME="9" MEDIAN_INTENSITY_CH1="1187.0" VISIBILITY="1" RADIUS="0.25" POSITION_X="4.082688527004406" POSITION_Y="5.81780895417893" MEAN_INTENSITY_CH1="1335.3255813953494" POSITION_Z="0.0" MAX_INTENSITY_CH1="6070.0" />
        <Spot ID="10727" name="ID10727" STD_INTENSITY_CH1="1452.417128826803" QUALITY="104.83135223388672" POSITION_T="7.8277958035469055" MIN_INTENSITY_CH1="0.0" TOTAL_INTENSITY_CH1="169882.0" CONTRAST_CH1="0.30159004176806775" SNR_CH1="0.4201835720449844" FRAME="9" MEDIAN_INTENSITY_CH1="1187.0" VISIBILITY="1" RADIUS="0.25" POSITION_X="5.279173136063374" POSITION_Y="5.89569348369331" MEAN_INTENSITY_CH1="1316.9147286821715" POSITION_Z="0.0" MAX_INTENSITY_CH1="7258.0" />
        <Spot ID="10728" name="ID10728" STD_INTENSITY_CH1="2144.827112900826" QUALITY="199.8287811279297" POSITION_T="7.8277958035469055" MIN_INTENSITY_CH1="0.0" TOTAL_INTENSITY_CH1="247454.0" CONTRAST_CH1="0.500236598349629" SNR_CH1="0.5964282137675528" FRAME="9" MEDIAN_INTENSITY_CH1="1187.0" VISIBILITY="1" RADIUS="0.25" POSITION_X="5.5500569617999505" POSITION_Y="6.390744967603455" MEAN_INTENSITY_CH1="1918.248062015505" POSITION_Z="0.0" MAX_INTENSITY_CH1="12007.0" />
        <Spot ID="10729" name="ID10729" STD_INTENSITY_CH1="1579.5189240307084" QUALITY="127.90982818603516" POSITION_T="7.8277958035469055" MIN_INTENSITY_CH1="0.0" TOTAL_INTENSITY_CH1="171070.0" CONTRAST_CH1="0.30502842452448076" SNR_CH1="0.3924728759964946" FRAME="9" MEDIAN_INTENSITY_CH1="1187.0" VISIBILITY="1" RADIUS="0.25" POSITION_X="7.795968425453544" POSITION_Y="7.157382447505346" MEAN_INTENSITY_CH1="1326.1240310077524" POSITION_Z="0.0" MAX_INTENSITY_CH1="8445.0" />
        <Spot ID="10730" name="ID10730" STD_INTENSITY_CH1="1253.23663487168" QUALITY="165.55181884765625" POSITION_T="7.8277958035469055" MIN_INTENSITY_CH1="0.0" TOTAL_INTENSITY_CH1="187684.0" CONTRAST_CH1="0.4228311156489385" SNR_CH1="0.6899983293792842" FRAME="9" MEDIAN_INTENSITY_CH1="1187.0" VISIBILITY="1" RADIUS="0.25" POSITION_X="6.730291151479241" POSITION_Y="7.633461045283014" MEAN_INTENSITY_CH1="1454.9147286821726" POSITION_Z="0.0" MAX_INTENSITY_CH1="4749.0" />
        <Spot ID="10731" name="ID10731" STD_INTENSITY_CH1="1567.4097508807354" QUALITY="106.66193389892578" POSITION_T="7.8277958035469055" MIN_INTENSITY_CH1="0.0" TOTAL_INTENSITY_CH1="146411.0" CONTRAST_CH1="0.25825575494249026" SNR_CH1="0.29724361245683634" FRAME="9" MEDIAN_INTENSITY_CH1="0.0" VISIBILITY="1" RADIUS="0.25" POSITION_X="6.736578326539583" POSITION_Y="8.21847018897955" MEAN_INTENSITY_CH1="1134.9689922480622" POSITION_Z="0.0" MAX_INTENSITY_CH1="7123.0" />
        <Spot ID="10732" name="ID10732" STD_INTENSITY_CH1="1613.9408822101825" QUALITY="105.27102661132812" POSITION_T="7.8277958035469055" MIN_INTENSITY_CH1="0.0" TOTAL_INTENSITY_CH1="144065.0" CONTRAST_CH1="0.3628208128325644" SNR_CH1="0.368438139631153" FRAME="9" MEDIAN_INTENSITY_CH1="1187.0" VISIBILITY="1" RADIUS="0.25" POSITION_X="4.578657134959438" POSITION_Y="8.238927892631642" MEAN_INTENSITY_CH1="1116.7829457364346" POSITION_Z="0.0" MAX_INTENSITY_CH1="12169.0" />
        <Spot ID="10733" name="ID10733" STD_INTENSITY_CH1="1410.8746448372963" QUALITY="105.11527252197266" POSITION_T="7.8277958035469055" MIN_INTENSITY_CH1="0.0" TOTAL_INTENSITY_CH1="159063.0" CONTRAST_CH1="0.31205263798592786" SNR_CH1="0.4157168476132137" FRAME="9" MEDIAN_INTENSITY_CH1="1187.0" VISIBILITY="1" RADIUS="0.25" POSITION_X="6.185888351413597" POSITION_Y="8.67133755417561" MEAN_INTENSITY_CH1="1233.0465116279074" POSITION_Z="0.0" MAX_INTENSITY_CH1="5936.0" />
        <Spot ID="10734" name="ID10734" STD_INTENSITY_CH1="1794.0669246737514" QUALITY="191.87619018554688" POSITION_T="7.8277958035469055" MIN_INTENSITY_CH1="0.0" TOTAL_INTENSITY_CH1="256409.0" CONTRAST_CH1="0.4756964947756042" SNR_CH1="0.7142788919394025" FRAME="9" MEDIAN_INTENSITY_CH1="1187.0" VISIBILITY="1" RADIUS="0.25" POSITION_X="4.887115180142934" POSITION_Y="8.740121943129834" MEAN_INTENSITY_CH1="1987.6666666666683" POSITION_Z="0.0" MAX_INTENSITY_CH1="7123.0" />
        <Spot ID="10735" name="ID10735" STD_INTENSITY_CH1="1871.0292030931848" QUALITY="192.2422637939453" POSITION_T="7.8277958035469055" MIN_INTENSITY_CH1="0.0" TOTAL_INTENSITY_CH1="208004.0" CONTRAST_CH1="0.4350202436618741" SNR_CH1="0.5224958504051705" FRAME="9" MEDIAN_INTENSITY_CH1="1187.0" VISIBILITY="1" RADIUS="0.25" POSITION_X="5.267099829600136" POSITION_Y="9.470709505521663" MEAN_INTENSITY_CH1="1612.4341085271328" POSITION_Z="0.0" MAX_INTENSITY_CH1="9632.0" />
        <Spot ID="10736" name="ID10736" STD_INTENSITY_CH1="1338.6395448936587" QUALITY="146.7475128173828" POSITION_T="7.8277958035469055" MIN_INTENSITY_CH1="0.0" TOTAL_INTENSITY_CH1="132950.0" CONTRAST_CH1="0.602767740710252" SNR_CH1="0.5790877598446457" FRAME="9" MEDIAN_INTENSITY_CH1="1187.0" VISIBILITY="1" RADIUS="0.25" POSITION_X="5.91554017165532" POSITION_Y="10.235213343114767" MEAN_INTENSITY_CH1="1030.6201550387602" POSITION_Z="0.0" MAX_INTENSITY_CH1="5936.0" />
        <Spot ID="10716" name="ID10716" STD_INTENSITY_CH1="1471.8892253957968" QUALITY="147.9387969970703" POSITION_T="7.8277958035469055" MIN_INTENSITY_CH1="0.0" TOTAL_INTENSITY_CH1="212617.0" CONTRAST_CH1="0.5455900011117987" SNR_CH1="0.7905607494134785" FRAME="9" MEDIAN_INTENSITY_CH1="1187.0" VISIBILITY="1" RADIUS="0.25" POSITION_X="6.096845358339478" POSITION_Y="2.920960128367087" MEAN_INTENSITY_CH1="1648.1937984496142" POSITION_Z="0.0" MAX_INTENSITY_CH1="5936.0" />
        <Spot ID="10717" name="ID10717" STD_INTENSITY_CH1="1544.3000439444227" QUALITY="180.66175842285156" POSITION_T="7.8277958035469055" MIN_INTENSITY_CH1="0.0" TOTAL_INTENSITY_CH1="161439.0" CONTRAST_CH1="0.6011166165779505" SNR_CH1="0.6084891362323835" FRAME="9" MEDIAN_INTENSITY_CH1="1187.0" VISIBILITY="1" RADIUS="0.25" POSITION_X="6.984900152746335" POSITION_Y="2.9722408937865166" MEAN_INTENSITY_CH1="1251.46511627907" POSITION_Z="0.0" MAX_INTENSITY_CH1="5936.0" />
        <Spot ID="10718" name="ID10718" STD_INTENSITY_CH1="1181.630664536949" QUALITY="103.20905303955078" POSITION_T="7.8277958035469055" MIN_INTENSITY_CH1="0.0" TOTAL_INTENSITY_CH1="92587.0" CONTRAST_CH1="0.42552710837319746" SNR_CH1="0.3626271332136642" FRAME="9" MEDIAN_INTENSITY_CH1="0.0" VISIBILITY="1" RADIUS="0.25" POSITION_X="6.173542091904513" POSITION_Y="3.957116810880515" MEAN_INTENSITY_CH1="717.7286821705427" POSITION_Z="0.0" MAX_INTENSITY_CH1="5936.0" />
        <Spot ID="10719" name="ID10719" STD_INTENSITY_CH1="1731.1754208322734" QUALITY="178.19119262695312" POSITION_T="7.8277958035469055" MIN_INTENSITY_CH1="0.0" TOTAL_INTENSITY_CH1="226729.0" CONTRAST_CH1="0.4396531957652962" SNR_CH1="0.6200955707087576" FRAME="9" MEDIAN_INTENSITY_CH1="1187.0" VISIBILITY="1" RADIUS="0.25" POSITION_X="8.38635503258014" POSITION_Y="4.02268920981476" MEAN_INTENSITY_CH1="1757.5891472868232" POSITION_Z="0.0" MAX_INTENSITY_CH1="8310.0" />
      </SpotsInFrame>
      <SpotsInFrame frame="10">
        <Spot ID="10852" name="ID10852" STD_INTENSITY_CH1="1305.2666887478758" QUALITY="104.72177124023438" POSITION_T="8.697550892829895" MIN_INTENSITY_CH1="0.0" TOTAL_INTENSITY_CH1="122263.0" CONTRAST_CH1="0.3028887290946973" SNR_CH1="0.3376073278055288" FRAME="10" MEDIAN_INTENSITY_CH1="0.0" VISIBILITY="1" RADIUS="0.25" POSITION_X="5.913101954498751" POSITION_Y="1.6665970290007504" MEAN_INTENSITY_CH1="947.7751937984501" POSITION_Z="0.0" MAX_INTENSITY_CH1="8310.0" />
        <Spot ID="10853" name="ID10853" STD_INTENSITY_CH1="1494.825338099545" QUALITY="137.39344787597656" POSITION_T="8.697550892829895" MIN_INTENSITY_CH1="0.0" TOTAL_INTENSITY_CH1="184128.0" CONTRAST_CH1="0.3815093248312187" SNR_CH1="0.527376783687458" FRAME="10" MEDIAN_INTENSITY_CH1="1187.0" VISIBILITY="1" RADIUS="0.25" POSITION_X="6.246991188725001" POSITION_Y="3.01894445854689" MEAN_INTENSITY_CH1="1427.3488372093032" POSITION_Z="0.0" MAX_INTENSITY_CH1="5936.0" />
        <Spot ID="10854" name="ID10854" STD_INTENSITY_CH1="1630.6413036123272" QUALITY="124.52750396728516" POSITION_T="8.697550892829895" MIN_INTENSITY_CH1="0.0" TOTAL_INTENSITY_CH1="143634.0" CONTRAST_CH1="0.45510146120406975" SNR_CH1="0.4271240785571131" FRAME="10" MEDIAN_INTENSITY_CH1="0.0" VISIBILITY="1" RADIUS="0.25" POSITION_X="6.975339587138437" POSITION_Y="3.003387078820385" MEAN_INTENSITY_CH1="1113.4418604651166" POSITION_Z="0.0" MAX_INTENSITY_CH1="9498.0" />
        <Spot ID="10855" name="ID10855" STD_INTENSITY_CH1="1227.2923589259813" QUALITY="103.35612487792969" POSITION_T="8.697550892829895" MIN_INTENSITY_CH1="0.0" TOTAL_INTENSITY_CH1="108022.0" CONTRAST_CH1="0.457379415933084" SNR_CH1="0.428260927501042" FRAME="10" MEDIAN_INTENSITY_CH1="0.0" VISIBILITY="1" RADIUS="0.25" POSITION_X="6.1424546550315435" POSITION_Y="3.955150401778848" MEAN_INTENSITY_CH1="837.3798449612408" POSITION_Z="0.0" MAX_INTENSITY_CH1="5936.0" />
        <Spot ID="10856" name="ID10856" STD_INTENSITY_CH1="1755.5326597510273" QUALITY="214.04771423339844" POSITION_T="8.697550892829895" MIN_INTENSITY_CH1="0.0" TOTAL_INTENSITY_CH1="258916.0" CONTRAST_CH1="0.534440166328584" SNR_CH1="0.7964149302478407" FRAME="10" MEDIAN_INTENSITY_CH1="1187.0" VISIBILITY="1" RADIUS="0.25" POSITION_X="8.420500931731574" POSITION_Y="4.005834698931833" MEAN_INTENSITY_CH1="2007.1007751938002" POSITION_Z="0.0" MAX_INTENSITY_CH1="7123.0" />
        <Spot ID="10857" name="ID10857" STD_INTENSITY_CH1="1686.0682843730856" QUALITY="209.0864715576172" POSITION_T="8.697550892829895" MIN_INTENSITY_CH1="0.0" TOTAL_INTENSITY_CH1="232663.0" CONTRAST_CH1="0.6000955510802021" SNR_CH1="0.8023556943673747" FRAME="10" MEDIAN_INTENSITY_CH1="1187.0" VISIBILITY="1" RADIUS="0.25" POSITION_X="7.29421985939351" POSITION_Y="4.096817128897821" MEAN_INTENSITY_CH1="1803.5891472868234" POSITION_Z="0.0" MAX_INTENSITY_CH1="8310.0" />
        <Spot ID="10858" name="ID10858" STD_INTENSITY_CH1="1291.7122821715334" QUALITY="101.49270629882812" POSITION_T="8.697550892829895" MIN_INTENSITY_CH1="0.0" TOTAL_INTENSITY_CH1="116331.0" CONTRAST_CH1="0.5001129963422486" SNR_CH1="0.46549403985666166" FRAME="10" MEDIAN_INTENSITY_CH1="0.0" VISIBILITY="1" RADIUS="0.25" POSITION_X="6.067596691335392" POSITION_Y="4.565335113726142" MEAN_INTENSITY_CH1="901.7906976744192" POSITION_Z="0.0" MAX_INTENSITY_CH1="5936.0" />
        <Spot ID="10859" name="ID10859" STD_INTENSITY_CH1="1741.949074944389" QUALITY="125.02566528320312" POSITION_T="8.697550892829895" MIN_INTENSITY_CH1="0.0" TOTAL_INTENSITY_CH1="200614.0" CONTRAST_CH1="0.44250511486239025" SNR_CH1="0.5477305964524295" FRAME="10" MEDIAN_INTENSITY_CH1="1187.0" VISIBILITY="1" RADIUS="0.25" POSITION_X="8.590586713064587" POSITION_Y="5.0875609670793205" MEAN_INTENSITY_CH1="1555.147286821706" POSITION_Z="0.0" MAX_INTENSITY_CH1="8310.0" />
        <Spot ID="10860" name="ID10860" STD_INTENSITY_CH1="1948.819094044645" QUALITY="194.1078338623047" POSITION_T="8.697550892829895" MIN_INTENSITY_CH1="0.0" TOTAL_INTENSITY_CH1="231749.0" CONTRAST_CH1="0.5393533731523511" SNR_CH1="0.6459839081781547" FRAME="10" MEDIAN_INTENSITY_CH1="1187.0" VISIBILITY="1" RADIUS="0.25" POSITION_X="4.051352951807168" POSITION_Y="5.7676012346047685" MEAN_INTENSITY_CH1="1796.5038759689933" POSITION_Z="0.0" MAX_INTENSITY_CH1="9498.0" />
        <Spot ID="10861" name="ID10861" STD_INTENSITY_CH1="1355.5453555218794" QUALITY="105.41153717041016" POSITION_T="8.697550892829895" MIN_INTENSITY_CH1="0.0" TOTAL_INTENSITY_CH1="129388.0" CONTRAST_CH1="0.3902388870991401" SNR_CH1="0.41539507591411395" FRAME="10" MEDIAN_INTENSITY_CH1="1187.0" VISIBILITY="1" RADIUS="0.25" POSITION_X="6.363381549390935" POSITION_Y="5.759951186757041" MEAN_INTENSITY_CH1="1003.007751937985" POSITION_Z="0.0" MAX_INTENSITY_CH1="5936.0" />
        <Spot ID="10862" name="ID10862" STD_INTENSITY_CH1="1559.7601845582967" QUALITY="110.10747528076172" POSITION_T="8.697550892829895" MIN_INTENSITY_CH1="0.0" TOTAL_INTENSITY_CH1="166324.0" CONTRAST_CH1="0.37229570158366276" SNR_CH1="0.4485157469367772" FRAME="10" MEDIAN_INTENSITY_CH1="1187.0" VISIBILITY="1" RADIUS="0.25" POSITION_X="5.2992921133509245" POSITION_Y="5.885547597239186" MEAN_INTENSITY_CH1="1289.333333333334" POSITION_Z="0.0" MAX_INTENSITY_CH1="7123.0" />
        <Spot ID="10863" name="ID10863" STD_INTENSITY_CH1="1184.7069153553125" QUALITY="118.22509765625" POSITION_T="8.697550892829895" MIN_INTENSITY_CH1="0.0" TOTAL_INTENSITY_CH1="131760.0" CONTRAST_CH1="0.4696940567683564" SNR_CH1="0.5510627751227232" FRAME="10" MEDIAN_INTENSITY_CH1="1187.0" VISIBILITY="1" RADIUS="0.25" POSITION_X="7.413496085168964" POSITION_Y="6.0333323554729485" MEAN_INTENSITY_CH1="1021.39534883721" POSITION_Z="0.0" MAX_INTENSITY_CH1="5936.0" />
        <Spot ID="10864" name="ID10864" STD_INTENSITY_CH1="2091.0190525610824" QUALITY="212.46282958984375" POSITION_T="8.697550892829895" MIN_INTENSITY_CH1="0.0" TOTAL_INTENSITY_CH1="250609.0" CONTRAST_CH1="0.5294474733956004" SNR_CH1="0.6432314531890923" FRAME="10" MEDIAN_INTENSITY_CH1="1187.0" VISIBILITY="1" RADIUS="0.25" POSITION_X="5.5419473564583726" POSITION_Y="6.398074673261472" MEAN_INTENSITY_CH1="1942.7054263565897" POSITION_Z="0.0" MAX_INTENSITY_CH1="8445.0" />
        <Spot ID="10865" name="ID10865" STD_INTENSITY_CH1="1143.4047446135792" QUALITY="109.17857360839844" POSITION_T="8.697550892829895" MIN_INTENSITY_CH1="0.0" TOTAL_INTENSITY_CH1="122263.0" CONTRAST_CH1="0.4698697703208881" SNR_CH1="0.5299488940630404" FRAME="10" MEDIAN_INTENSITY_CH1="1187.0" VISIBILITY="1" RADIUS="0.25" POSITION_X="8.332293248609759" POSITION_Y="6.468608939876165" MEAN_INTENSITY_CH1="947.7751937984501" POSITION_Z="0.0" MAX_INTENSITY_CH1="4749.0" />
        <Spot ID="10866" name="ID10866" STD_INTENSITY_CH1="1366.7781545002777" QUALITY="102.28804016113281" POSITION_T="8.697550892829895" MIN_INTENSITY_CH1="0.0" TOTAL_INTENSITY_CH1="118839.0" CONTRAST_CH1="0.3172479692961889" SNR_CH1="0.32466282135791275" FRAME="10" MEDIAN_INTENSITY_CH1="0.0" VISIBILITY="1" RADIUS="0.25" POSITION_X="3.6218943701047497" POSITION_Y="6.82946093087543" MEAN_INTENSITY_CH1="921.2325581395353" POSITION_Z="0.0" MAX_INTENSITY_CH1="7258.0" />
        <Spot ID="10867" name="ID10867" STD_INTENSITY_CH1="1499.4023726299918" QUALITY="131.5303497314453" POSITION_T="8.697550892829895" MIN_INTENSITY_CH1="0.0" TOTAL_INTENSITY_CH1="181756.0" CONTRAST_CH1="0.3864214671199605" SNR_CH1="0.5238136588140103" FRAME="10" MEDIAN_INTENSITY_CH1="1187.0" VISIBILITY="1" RADIUS="0.25" POSITION_X="7.677654278773966" POSITION_Y="7.033207792348191" MEAN_INTENSITY_CH1="1408.9612403100784" POSITION_Z="0.0" MAX_INTENSITY_CH1="7123.0" />
        <Spot ID="10868" name="ID10868" STD_INTENSITY_CH1="1494.72310236291" QUALITY="112.31211853027344" POSITION_T="8.697550892829895" MIN_INTENSITY_CH1="0.0" TOTAL_INTENSITY_CH1="149566.0" CONTRAST_CH1="0.3547737352134066" SNR_CH1="0.40625349418329454" FRAME="10" MEDIAN_INTENSITY_CH1="1187.0" VISIBILITY="1" RADIUS="0.25" POSITION_X="4.625072755606653" POSITION_Y="8.194122295890658" MEAN_INTENSITY_CH1="1159.4263565891479" POSITION_Z="0.0" MAX_INTENSITY_CH1="9498.0" />
        <Spot ID="10869" name="ID10869" STD_INTENSITY_CH1="1623.3660680038013" QUALITY="148.975341796875" POSITION_T="8.697550892829895" MIN_INTENSITY_CH1="0.0" TOTAL_INTENSITY_CH1="179380.0" CONTRAST_CH1="0.40942610686159486" SNR_CH1="0.4976580816717922" FRAME="10" MEDIAN_INTENSITY_CH1="1187.0" VISIBILITY="1" RADIUS="0.25" POSITION_X="6.740950880180201" POSITION_Y="8.212127742207091" MEAN_INTENSITY_CH1="1390.5426356589153" POSITION_Z="0.0" MAX_INTENSITY_CH1="8310.0" />
        <Spot ID="10870" name="ID10870" STD_INTENSITY_CH1="2138.1174875918587" QUALITY="200.68887329101562" POSITION_T="8.697550892829895" MIN_INTENSITY_CH1="0.0" TOTAL_INTENSITY_CH1="281881.0" CONTRAST_CH1="0.456407998704193" SNR_CH1="0.640537727712151" FRAME="10" MEDIAN_INTENSITY_CH1="1187.0" VISIBILITY="1" RADIUS="0.25" POSITION_X="4.910104993363278" POSITION_Y="8.692042045434068" MEAN_INTENSITY_CH1="2185.124031007753" POSITION_Z="0.0" MAX_INTENSITY_CH1="10819.0" />
        <Spot ID="10871" name="ID10871" STD_INTENSITY_CH1="1955.3578734531422" QUALITY="193.03277587890625" POSITION_T="8.697550892829895" MIN_INTENSITY_CH1="0.0" TOTAL_INTENSITY_CH1="182945.0" CONTRAST_CH1="0.4205533584503116" SNR_CH1="0.4294356843177128" FRAME="10" MEDIAN_INTENSITY_CH1="1187.0" VISIBILITY="1" RADIUS="0.25" POSITION_X="5.239686412492047" POSITION_Y="9.48193375268777" MEAN_INTENSITY_CH1="1418.1782945736436" POSITION_Z="0.0" MAX_INTENSITY_CH1="8310.0" />
        <Spot ID="10872" name="ID10872" STD_INTENSITY_CH1="1344.2926912968148" QUALITY="124.58194732666016" POSITION_T="8.697550892829895" MIN_INTENSITY_CH1="0.0" TOTAL_INTENSITY_CH1="182801.0" CONTRAST_CH1="0.2548725272894043" SNR_CH1="0.4282017412776244" FRAME="10" MEDIAN_INTENSITY_CH1="1187.0" VISIBILITY="1" RADIUS="0.25" POSITION_X="5.775278112517508" POSITION_Y="9.562103574424732" MEAN_INTENSITY_CH1="1417.0620155038775" POSITION_Z="0.0" MAX_INTENSITY_CH1="5936.0" />
        <Spot ID="10873" name="ID10873" STD_INTENSITY_CH1="1558.673323086263" QUALITY="162.69381713867188" POSITION_T="8.697550892829895" MIN_INTENSITY_CH1="0.0" TOTAL_INTENSITY_CH1="150890.0" CONTRAST_CH1="0.663450385725204" SNR_CH1="0.5986103758412792" FRAME="10" MEDIAN_INTENSITY_CH1="1187.0" VISIBILITY="1" RADIUS="0.25" POSITION_X="5.930861026884076" POSITION_Y="10.22744050582306" MEAN_INTENSITY_CH1="1169.6899224806207" POSITION_Z="0.0" MAX_INTENSITY_CH1="7123.0" />
      </SpotsInFrame>
      <SpotsInFrame frame="11">
        <Spot ID="10760" name="ID10760" STD_INTENSITY_CH1="1323.2134301519518" QUALITY="113.48490142822266" POSITION_T="9.567305982112885" MIN_INTENSITY_CH1="0.0" TOTAL_INTENSITY_CH1="159197.0" CONTRAST_CH1="0.4907518198395181" SNR_CH1="0.6140473128143509" FRAME="11" MEDIAN_INTENSITY_CH1="1187.0" VISIBILITY="1" RADIUS="0.25" POSITION_X="5.970278249245429" POSITION_Y="1.6317304800755497" MEAN_INTENSITY_CH1="1234.0852713178303" POSITION_Z="0.0" MAX_INTENSITY_CH1="5936.0" />
        <Spot ID="10761" name="ID10761" STD_INTENSITY_CH1="1831.5730031365931" QUALITY="106.6657943725586" POSITION_T="9.567305982112885" MIN_INTENSITY_CH1="0.0" TOTAL_INTENSITY_CH1="167647.0" CONTRAST_CH1="0.4323384304347906" SNR_CH1="0.42834138362593066" FRAME="11" MEDIAN_INTENSITY_CH1="1187.0" VISIBILITY="1" RADIUS="0.25" POSITION_X="6.263121566455559" POSITION_Y="3.0271224331842843" MEAN_INTENSITY_CH1="1299.5891472868218" POSITION_Z="0.0" MAX_INTENSITY_CH1="8445.0" />
        <Spot ID="10762" name="ID10762" STD_INTENSITY_CH1="1671.2300134188406" QUALITY="177.0049591064453" POSITION_T="9.567305982112885" MIN_INTENSITY_CH1="0.0" TOTAL_INTENSITY_CH1="219602.0" CONTRAST_CH1="0.41088267663518524" SNR_CH1="0.5932903440064196" FRAME="11" MEDIAN_INTENSITY_CH1="1187.0" VISIBILITY="1" RADIUS="0.25" POSITION_X="8.399202725457902" POSITION_Y="4.021283494115627" MEAN_INTENSITY_CH1="1702.3410852713196" POSITION_Z="0.0" MAX_INTENSITY_CH1="8310.0" />
        <Spot ID="10763" name="ID10763" STD_INTENSITY_CH1="1758.7301065179604" QUALITY="196.1925506591797" POSITION_T="9.567305982112885" MIN_INTENSITY_CH1="0.0" TOTAL_INTENSITY_CH1="236496.0" CONTRAST_CH1="0.6428103201905407" SNR_CH1="0.815756053374888" FRAME="11" MEDIAN_INTENSITY_CH1="1187.0" VISIBILITY="1" RADIUS="0.25" POSITION_X="7.243584352583841" POSITION_Y="4.130111118283923" MEAN_INTENSITY_CH1="1833.3023255813966" POSITION_Z="0.0" MAX_INTENSITY_CH1="7123.0" />
        <Spot ID="10764" name="ID10764" STD_INTENSITY_CH1="1553.178253848136" QUALITY="109.56031036376953" POSITION_T="9.567305982112885" MIN_INTENSITY_CH1="0.0" TOTAL_INTENSITY_CH1="161706.0" CONTRAST_CH1="0.22301934496605696" SNR_CH1="0.29434341742852926" FRAME="11" MEDIAN_INTENSITY_CH1="1187.0" VISIBILITY="1" RADIUS="0.25" POSITION_X="8.561250475740982" POSITION_Y="4.479587296393258" MEAN_INTENSITY_CH1="1253.534883720931" POSITION_Z="0.0" MAX_INTENSITY_CH1="10819.0" />
        <Spot ID="10765" name="ID10765" STD_INTENSITY_CH1="1539.618657520829" QUALITY="171.32638549804688" POSITION_T="9.567305982112885" MIN_INTENSITY_CH1="0.0" TOTAL_INTENSITY_CH1="204311.0" CONTRAST_CH1="0.5342307403351715" SNR_CH1="0.716402451937877" FRAME="11" MEDIAN_INTENSITY_CH1="1187.0" VISIBILITY="1" RADIUS="0.25" POSITION_X="4.048504608728611" POSITION_Y="5.780191427086775" MEAN_INTENSITY_CH1="1583.806201550389" POSITION_Z="0.0" MAX_INTENSITY_CH1="5936.0" />
        <Spot ID="10766" name="ID10766" STD_INTENSITY_CH1="1279.9297616539125" QUALITY="121.34236907958984" POSITION_T="9.567305982112885" MIN_INTENSITY_CH1="0.0" TOTAL_INTENSITY_CH1="147192.0" CONTRAST_CH1="0.45383655068008616" SNR_CH1="0.5565731362603958" FRAME="11" MEDIAN_INTENSITY_CH1="1187.0" VISIBILITY="1" RADIUS="0.25" POSITION_X="6.316138693187234" POSITION_Y="5.756144685620852" MEAN_INTENSITY_CH1="1141.0232558139542" POSITION_Z="0.0" MAX_INTENSITY_CH1="4749.0" />
        <Spot ID="10767" name="ID10767" STD_INTENSITY_CH1="1876.6383905111584" QUALITY="228.2921600341797" POSITION_T="9.567305982112885" MIN_INTENSITY_CH1="0.0" TOTAL_INTENSITY_CH1="256676.0" CONTRAST_CH1="0.5266704434261744" SNR_CH1="0.7315408801571943" FRAME="11" MEDIAN_INTENSITY_CH1="1187.0" VISIBILITY="1" RADIUS="0.25" POSITION_X="5.5903693441655555" POSITION_Y="6.3683667012659235" MEAN_INTENSITY_CH1="1989.7364341085286" POSITION_Z="0.0" MAX_INTENSITY_CH1="7258.0" />
        <Spot ID="10768" name="ID10768" STD_INTENSITY_CH1="1745.0563287411815" QUALITY="149.3267822265625" POSITION_T="9.567305982112885" MIN_INTENSITY_CH1="0.0" TOTAL_INTENSITY_CH1="204444.0" CONTRAST_CH1="0.4086559060374853" SNR_CH1="0.5269362350596951" FRAME="11" MEDIAN_INTENSITY_CH1="1187.0" VISIBILITY="1" RADIUS="0.25" POSITION_X="7.793942076222552" POSITION_Y="7.139573556720648" MEAN_INTENSITY_CH1="1584.8372093023263" POSITION_Z="0.0" MAX_INTENSITY_CH1="8445.0" />
        <Spot ID="10769" name="ID10769" STD_INTENSITY_CH1="1402.3271058830665" QUALITY="108.3088607788086" POSITION_T="9.567305982112885" MIN_INTENSITY_CH1="0.0" TOTAL_INTENSITY_CH1="161437.0" CONTRAST_CH1="0.3322082504056043" SNR_CH1="0.4450741080325855" FRAME="11" MEDIAN_INTENSITY_CH1="1187.0" VISIBILITY="1" RADIUS="0.25" POSITION_X="6.6902430921842715" POSITION_Y="8.172259649627929" MEAN_INTENSITY_CH1="1251.4496124031014" POSITION_Z="0.0" MAX_INTENSITY_CH1="5936.0" />
        <Spot ID="10770" name="ID10770" STD_INTENSITY_CH1="1993.6885806801654" QUALITY="222.6537322998047" POSITION_T="9.567305982112885" MIN_INTENSITY_CH1="0.0" TOTAL_INTENSITY_CH1="259193.0" CONTRAST_CH1="0.43017547236744486" SNR_CH1="0.6062650756647638" FRAME="11" MEDIAN_INTENSITY_CH1="1187.0" VISIBILITY="1" RADIUS="0.25" POSITION_X="4.9001862595933385" POSITION_Y="8.725200651733891" MEAN_INTENSITY_CH1="2009.2480620155045" POSITION_Z="0.0" MAX_INTENSITY_CH1="7258.0" />
        <Spot ID="10771" name="ID10771" STD_INTENSITY_CH1="1952.6573804861064" QUALITY="188.40591430664062" POSITION_T="9.567305982112885" MIN_INTENSITY_CH1="0.0" TOTAL_INTENSITY_CH1="184404.0" CONTRAST_CH1="0.4342374099696837" SNR_CH1="0.44329288908390413" FRAME="11" MEDIAN_INTENSITY_CH1="1187.0" VISIBILITY="1" RADIUS="0.25" POSITION_X="5.232173110924641" POSITION_Y="9.507453797759025" MEAN_INTENSITY_CH1="1429.4883720930234" POSITION_Z="0.0" MAX_INTENSITY_CH1="8445.0" />
        <Spot ID="10772" name="ID10772" STD_INTENSITY_CH1="1556.2045468285228" QUALITY="120.041015625" POSITION_T="9.567305982112885" MIN_INTENSITY_CH1="0.0" TOTAL_INTENSITY_CH1="181755.0" CONTRAST_CH1="0.24570798569400162" SNR_CH1="0.3571601490295668" FRAME="11" MEDIAN_INTENSITY_CH1="1187.0" VISIBILITY="1" RADIUS="0.25" POSITION_X="5.804486548680289" POSITION_Y="9.536367742859928" MEAN_INTENSITY_CH1="1408.9534883720937" POSITION_Z="0.0" MAX_INTENSITY_CH1="5936.0" />
        <Spot ID="10773" name="ID10773" STD_INTENSITY_CH1="1456.3491738113655" QUALITY="129.84552001953125" POSITION_T="9.567305982112885" MIN_INTENSITY_CH1="0.0" TOTAL_INTENSITY_CH1="141528.0" CONTRAST_CH1="0.6544608194930427" SNR_CH1="0.5959973190006606" FRAME="11" MEDIAN_INTENSITY_CH1="1187.0" VISIBILITY="1" RADIUS="0.25" POSITION_X="5.955189569298163" POSITION_Y="10.233246502083809" MEAN_INTENSITY_CH1="1097.1162790697679" POSITION_Z="0.0" MAX_INTENSITY_CH1="7123.0" />
      </SpotsInFrame>
      <SpotsInFrame frame="12">
        <Spot ID="10962" name="ID10962" STD_INTENSITY_CH1="1321.4681874421015" QUALITY="124.79817962646484" POSITION_T="10.437061071395874" MIN_INTENSITY_CH1="0.0" TOTAL_INTENSITY_CH1="161436.0" CONTRAST_CH1="0.4022885518926631" SNR_CH1="0.5433557238278589" FRAME="12" MEDIAN_INTENSITY_CH1="1187.0" VISIBILITY="1" RADIUS="0.25" POSITION_X="6.322281895081901" POSITION_Y="2.999808259334364" MEAN_INTENSITY_CH1="1251.441860465117" POSITION_Z="0.0" MAX_INTENSITY_CH1="5936.0" />
        <Spot ID="10963" name="ID10963" STD_INTENSITY_CH1="1816.530735437939" QUALITY="182.43809509277344" POSITION_T="10.437061071395874" MIN_INTENSITY_CH1="0.0" TOTAL_INTENSITY_CH1="219609.0" CONTRAST_CH1="0.4609186089064374" SNR_CH1="0.5913517558608634" FRAME="12" MEDIAN_INTENSITY_CH1="1187.0" VISIBILITY="1" RADIUS="0.25" POSITION_X="8.454518513158249" POSITION_Y="3.9837607555354513" MEAN_INTENSITY_CH1="1702.3953488372103" POSITION_Z="0.0" MAX_INTENSITY_CH1="9498.0" />
        <Spot ID="10964" name="ID10964" STD_INTENSITY_CH1="1659.926172020935" QUALITY="200.46295166015625" POSITION_T="10.437061071395874" MIN_INTENSITY_CH1="0.0" TOTAL_INTENSITY_CH1="230291.0" CONTRAST_CH1="0.669741835297761" SNR_CH1="0.8627531981950556" FRAME="12" MEDIAN_INTENSITY_CH1="1187.0" VISIBILITY="1" RADIUS="0.25" POSITION_X="7.2668692610887256" POSITION_Y="4.089459310779018" MEAN_INTENSITY_CH1="1785.2015503875984" POSITION_Z="0.0" MAX_INTENSITY_CH1="5936.0" />
        <Spot ID="10965" name="ID10965" STD_INTENSITY_CH1="1833.5956113373793" QUALITY="118.84090423583984" POSITION_T="10.437061071395874" MIN_INTENSITY_CH1="0.0" TOTAL_INTENSITY_CH1="178329.0" CONTRAST_CH1="0.23053535069461045" SNR_CH1="0.2824893858829118" FRAME="12" MEDIAN_INTENSITY_CH1="1187.0" VISIBILITY="1" RADIUS="0.25" POSITION_X="8.534544842087893" POSITION_Y="4.432029995582752" MEAN_INTENSITY_CH1="1382.39534883721" POSITION_Z="0.0" MAX_INTENSITY_CH1="9498.0" />
        <Spot ID="10966" name="ID10966" STD_INTENSITY_CH1="1229.6400246565668" QUALITY="109.7047119140625" POSITION_T="10.437061071395874" MIN_INTENSITY_CH1="0.0" TOTAL_INTENSITY_CH1="121076.0" CONTRAST_CH1="0.45750820600395614" SNR_CH1="0.4791905431213694" FRAME="12" MEDIAN_INTENSITY_CH1="0.0" VISIBILITY="1" RADIUS="0.25" POSITION_X="6.182842741654906" POSITION_Y="5.145793628487003" MEAN_INTENSITY_CH1="938.573643410853" POSITION_Z="0.0" MAX_INTENSITY_CH1="5936.0" />
        <Spot ID="10967" name="ID10967" STD_INTENSITY_CH1="1454.6578279994508" QUALITY="115.34005737304688" POSITION_T="10.437061071395874" MIN_INTENSITY_CH1="0.0" TOTAL_INTENSITY_CH1="175681.0" CONTRAST_CH1="0.4425183290320597" SNR_CH1="0.5743996353177702" FRAME="12" MEDIAN_INTENSITY_CH1="1187.0" VISIBILITY="1" RADIUS="0.25" POSITION_X="8.607397875783779" POSITION_Y="5.151771355173089" MEAN_INTENSITY_CH1="1361.8682170542647" POSITION_Z="0.0" MAX_INTENSITY_CH1="8310.0" />
        <Spot ID="10968" name="ID10968" STD_INTENSITY_CH1="1614.6491414695793" QUALITY="178.35809326171875" POSITION_T="10.437061071395874" MIN_INTENSITY_CH1="0.0" TOTAL_INTENSITY_CH1="198235.0" CONTRAST_CH1="0.6103111308856676" SNR_CH1="0.721412977074348" FRAME="12" MEDIAN_INTENSITY_CH1="1187.0" VISIBILITY="1" RADIUS="0.25" POSITION_X="4.016773221550261" POSITION_Y="5.8130922795825555" MEAN_INTENSITY_CH1="1536.7054263565904" POSITION_Z="0.0" MAX_INTENSITY_CH1="7123.0" />
        <Spot ID="10969" name="ID10969" STD_INTENSITY_CH1="2132.916974362854" QUALITY="246.33631896972656" POSITION_T="10.437061071395874" MIN_INTENSITY_CH1="0.0" TOTAL_INTENSITY_CH1="282662.0" CONTRAST_CH1="0.5652877367291962" SNR_CH1="0.7420089499357237" FRAME="12" MEDIAN_INTENSITY_CH1="1187.0" VISIBILITY="1" RADIUS="0.25" POSITION_X="5.620520356471549" POSITION_Y="6.363037159742854" MEAN_INTENSITY_CH1="2191.1782945736445" POSITION_Z="0.0" MAX_INTENSITY_CH1="8310.0" />
        <Spot ID="10970" name="ID10970" STD_INTENSITY_CH1="1280.935897166674" QUALITY="114.380615234375" POSITION_T="10.437061071395874" MIN_INTENSITY_CH1="0.0" TOTAL_INTENSITY_CH1="112769.0" CONTRAST_CH1="0.30477964879370806" SNR_CH1="0.31882429507237225" FRAME="12" MEDIAN_INTENSITY_CH1="0.0" VISIBILITY="1" RADIUS="0.25" POSITION_X="4.134052112713745" POSITION_Y="6.67337259737997" MEAN_INTENSITY_CH1="874.1782945736438" POSITION_Z="0.0" MAX_INTENSITY_CH1="4749.0" />
        <Spot ID="10971" name="ID10971" STD_INTENSITY_CH1="1509.748860402751" QUALITY="136.94789123535156" POSITION_T="10.437061071395874" MIN_INTENSITY_CH1="0.0" TOTAL_INTENSITY_CH1="168830.0" CONTRAST_CH1="0.3702812823397369" SNR_CH1="0.46849744745106003" FRAME="12" MEDIAN_INTENSITY_CH1="1187.0" VISIBILITY="1" RADIUS="0.25" POSITION_X="7.8188042400081414" POSITION_Y="7.137948807216562" MEAN_INTENSITY_CH1="1308.7596899224811" POSITION_Z="0.0" MAX_INTENSITY_CH1="7123.0" />
        <Spot ID="10972" name="ID10972" STD_INTENSITY_CH1="1840.9633389567412" QUALITY="155.51416015625" POSITION_T="10.437061071395874" MIN_INTENSITY_CH1="0.0" TOTAL_INTENSITY_CH1="170020.0" CONTRAST_CH1="0.4145136354184564" SNR_CH1="0.4195916530266994" FRAME="12" MEDIAN_INTENSITY_CH1="1187.0" VISIBILITY="1" RADIUS="0.25" POSITION_X="6.7859382413161855" POSITION_Y="8.187249727344385" MEAN_INTENSITY_CH1="1317.9844961240312" POSITION_Z="0.0" MAX_INTENSITY_CH1="9498.0" />
        <Spot ID="10973" name="ID10973" STD_INTENSITY_CH1="1788.6213861340373" QUALITY="156.1973876953125" POSITION_T="10.437061071395874" MIN_INTENSITY_CH1="0.0" TOTAL_INTENSITY_CH1="235311.0" CONTRAST_CH1="0.40202348015768863" SNR_CH1="0.5848711877329706" FRAME="12" MEDIAN_INTENSITY_CH1="1187.0" VISIBILITY="1" RADIUS="0.25" POSITION_X="4.947416651900666" POSITION_Y="8.73266027571522" MEAN_INTENSITY_CH1="1824.1162790697688" POSITION_Z="0.0" MAX_INTENSITY_CH1="8310.0" />
        <Spot ID="10974" name="ID10974" STD_INTENSITY_CH1="1810.4276047162452" QUALITY="188.17442321777344" POSITION_T="10.437061071395874" MIN_INTENSITY_CH1="0.0" TOTAL_INTENSITY_CH1="209325.0" CONTRAST_CH1="0.46908502785420925" SNR_CH1="0.5723805413865849" FRAME="12" MEDIAN_INTENSITY_CH1="1187.0" VISIBILITY="1" RADIUS="0.25" POSITION_X="5.263926531733835" POSITION_Y="9.492665638216778" MEAN_INTENSITY_CH1="1622.674418604652" POSITION_Z="0.0" MAX_INTENSITY_CH1="8310.0" />
        <Spot ID="10975" name="ID10975" STD_INTENSITY_CH1="1367.9852929578697" QUALITY="115.93191528320312" POSITION_T="10.437061071395874" MIN_INTENSITY_CH1="0.0" TOTAL_INTENSITY_CH1="135458.0" CONTRAST_CH1="0.5459045467127527" SNR_CH1="0.5421226505796001" FRAME="12" MEDIAN_INTENSITY_CH1="1187.0" VISIBILITY="1" RADIUS="0.25" POSITION_X="5.92206831650452" POSITION_Y="10.218526480608256" MEAN_INTENSITY_CH1="1050.0620155038766" POSITION_Z="0.0" MAX_INTENSITY_CH1="7123.0" />
      </SpotsInFrame>
      <SpotsInFrame frame="13">
        <Spot ID="10919" name="ID10919" STD_INTENSITY_CH1="1407.5218025869967" QUALITY="145.13221740722656" POSITION_T="11.306816160678864" MIN_INTENSITY_CH1="0.0" TOTAL_INTENSITY_CH1="164215.0" CONTRAST_CH1="0.48671068147507723" SNR_CH1="0.5921645366999673" FRAME="13" MEDIAN_INTENSITY_CH1="1187.0" VISIBILITY="1" RADIUS="0.25" POSITION_X="6.273662957780078" POSITION_Y="3.0140779158830644" MEAN_INTENSITY_CH1="1272.9844961240317" POSITION_Z="0.0" MAX_INTENSITY_CH1="5936.0" />
        <Spot ID="10920" name="ID10920" STD_INTENSITY_CH1="1887.9301746183557" QUALITY="211.8795623779297" POSITION_T="11.306816160678864" MIN_INTENSITY_CH1="0.0" TOTAL_INTENSITY_CH1="242294.0" CONTRAST_CH1="0.45066574064441894" SNR_CH1="0.6181362413212201" FRAME="13" MEDIAN_INTENSITY_CH1="1187.0" VISIBILITY="1" RADIUS="0.25" POSITION_X="8.457796989518924" POSITION_Y="3.9509970659735076" MEAN_INTENSITY_CH1="1878.2480620155052" POSITION_Z="0.0" MAX_INTENSITY_CH1="8310.0" />
        <Spot ID="10921" name="ID10921" STD_INTENSITY_CH1="1592.49954836132" QUALITY="181.01736450195312" POSITION_T="11.306816160678864" MIN_INTENSITY_CH1="0.0" TOTAL_INTENSITY_CH1="226864.0" CONTRAST_CH1="0.6163816251185475" SNR_CH1="0.8422331506840539" FRAME="13" MEDIAN_INTENSITY_CH1="1187.0" VISIBILITY="1" RADIUS="0.25" POSITION_X="7.2231734471230435" POSITION_Y="4.101002324519493" MEAN_INTENSITY_CH1="1758.6356589147304" POSITION_Z="0.0" MAX_INTENSITY_CH1="7123.0" />
        <Spot ID="10922" name="ID10922" STD_INTENSITY_CH1="1785.4743285420689" QUALITY="103.67977905273438" POSITION_T="11.306816160678864" MIN_INTENSITY_CH1="0.0" TOTAL_INTENSITY_CH1="187826.0" CONTRAST_CH1="0.28619160897427925" SNR_CH1="0.36290554923841684" FRAME="13" MEDIAN_INTENSITY_CH1="1187.0" VISIBILITY="1" RADIUS="0.25" POSITION_X="8.484433598621996" POSITION_Y="4.438592926136772" MEAN_INTENSITY_CH1="1456.0155038759694" POSITION_Z="0.0" MAX_INTENSITY_CH1="9498.0" />
        <Spot ID="10923" name="ID10923" STD_INTENSITY_CH1="1376.094464434928" QUALITY="120.70095825195312" POSITION_T="11.306816160678864" MIN_INTENSITY_CH1="0.0" TOTAL_INTENSITY_CH1="153128.0" CONTRAST_CH1="0.48009747973434114" SNR_CH1="0.5596103714360099" FRAME="13" MEDIAN_INTENSITY_CH1="1187.0" VISIBILITY="1" RADIUS="0.25" POSITION_X="6.06331832422713" POSITION_Y="5.1114695430200054" MEAN_INTENSITY_CH1="1187.038759689923" POSITION_Z="0.0" MAX_INTENSITY_CH1="7123.0" />
        <Spot ID="10924" name="ID10924" STD_INTENSITY_CH1="1244.8787808056622" QUALITY="103.8477554321289" POSITION_T="11.306816160678864" MIN_INTENSITY_CH1="0.0" TOTAL_INTENSITY_CH1="140203.0" CONTRAST_CH1="0.2849606694557759" SNR_CH1="0.3872269853703089" FRAME="13" MEDIAN_INTENSITY_CH1="1187.0" VISIBILITY="1" RADIUS="0.25" POSITION_X="8.181328847013996" POSITION_Y="5.095586872565652" MEAN_INTENSITY_CH1="1086.8449612403106" POSITION_Z="0.0" MAX_INTENSITY_CH1="4883.0" />
        <Spot ID="10925" name="ID10925" STD_INTENSITY_CH1="1379.8292050737364" QUALITY="104.3322982788086" POSITION_T="11.306816160678864" MIN_INTENSITY_CH1="0.0" TOTAL_INTENSITY_CH1="156690.0" CONTRAST_CH1="0.4109319640630672" SNR_CH1="0.512767020022838" FRAME="13" MEDIAN_INTENSITY_CH1="1187.0" VISIBILITY="1" RADIUS="0.25" POSITION_X="2.7574400247576065" POSITION_Y="5.197485648604096" MEAN_INTENSITY_CH1="1214.6511627906982" POSITION_Z="0.0" MAX_INTENSITY_CH1="5936.0" />
        <Spot ID="10926" name="ID10926" STD_INTENSITY_CH1="1215.4867921274342" QUALITY="112.84341430664062" POSITION_T="11.306816160678864" MIN_INTENSITY_CH1="0.0" TOTAL_INTENSITY_CH1="130573.0" CONTRAST_CH1="0.4391945239751885" SNR_CH1="0.5082540435090609" FRAME="13" MEDIAN_INTENSITY_CH1="1187.0" VISIBILITY="1" RADIUS="0.25" POSITION_X="4.56179525980463" POSITION_Y="5.291497833266738" MEAN_INTENSITY_CH1="1012.193798449613" POSITION_Z="0.0" MAX_INTENSITY_CH1="4749.0" />
        <Spot ID="10927" name="ID10927" STD_INTENSITY_CH1="1634.8069494565038" QUALITY="192.57803344726562" POSITION_T="11.306816160678864" MIN_INTENSITY_CH1="0.0" TOTAL_INTENSITY_CH1="222114.0" CONTRAST_CH1="0.5634138823768017" SNR_CH1="0.759107571476731" FRAME="13" MEDIAN_INTENSITY_CH1="1187.0" VISIBILITY="1" RADIUS="0.25" POSITION_X="4.046835991630112" POSITION_Y="5.799757202597877" MEAN_INTENSITY_CH1="1721.813953488374" POSITION_Z="0.0" MAX_INTENSITY_CH1="8310.0" />
        <Spot ID="10928" name="ID10928" STD_INTENSITY_CH1="1631.8842937262632" QUALITY="115.20523834228516" POSITION_T="11.306816160678864" MIN_INTENSITY_CH1="0.0" TOTAL_INTENSITY_CH1="148383.0" CONTRAST_CH1="0.14830471848777715" SNR_CH1="0.18206769317680332" FRAME="13" MEDIAN_INTENSITY_CH1="0.0" VISIBILITY="1" RADIUS="0.25" POSITION_X="5.33898706478762" POSITION_Y="5.891816991257933" MEAN_INTENSITY_CH1="1150.2558139534888" POSITION_Z="0.0" MAX_INTENSITY_CH1="8310.0" />
        <Spot ID="10929" name="ID10929" STD_INTENSITY_CH1="1202.0813460411073" QUALITY="123.64838409423828" POSITION_T="11.306816160678864" MIN_INTENSITY_CH1="0.0" TOTAL_INTENSITY_CH1="135321.0" CONTRAST_CH1="0.4059306416485176" SNR_CH1="0.5039176441718829" FRAME="13" MEDIAN_INTENSITY_CH1="1187.0" VISIBILITY="1" RADIUS="0.25" POSITION_X="3.058952616364024" POSITION_Y="6.100761203588344" MEAN_INTENSITY_CH1="1049.0000000000007" POSITION_Z="0.0" MAX_INTENSITY_CH1="5936.0" />
        <Spot ID="10930" name="ID10930" STD_INTENSITY_CH1="1923.892707526248" QUALITY="272.02947998046875" POSITION_T="11.306816160678864" MIN_INTENSITY_CH1="0.0" TOTAL_INTENSITY_CH1="285438.0" CONTRAST_CH1="0.5318884686707657" SNR_CH1="0.7986650033411314" FRAME="13" MEDIAN_INTENSITY_CH1="2374.0" VISIBILITY="1" RADIUS="0.25" POSITION_X="5.6336504689019025" POSITION_Y="6.375413632730814" MEAN_INTENSITY_CH1="2212.6976744186063" POSITION_Z="0.0" MAX_INTENSITY_CH1="8310.0" />
        <Spot ID="10931" name="ID10931" STD_INTENSITY_CH1="1243.0471651731327" QUALITY="100.70748901367188" POSITION_T="11.306816160678864" MIN_INTENSITY_CH1="0.0" TOTAL_INTENSITY_CH1="115276.0" CONTRAST_CH1="0.39980793920457336" SNR_CH1="0.41065256304695474" FRAME="13" MEDIAN_INTENSITY_CH1="0.0" VISIBILITY="1" RADIUS="0.25" POSITION_X="3.6241592333112185" POSITION_Y="6.828221512250133" MEAN_INTENSITY_CH1="893.6124031007755" POSITION_Z="0.0" MAX_INTENSITY_CH1="7123.0" />
        <Spot ID="10932" name="ID10932" STD_INTENSITY_CH1="1735.587474819964" QUALITY="165.5487518310547" POSITION_T="11.306816160678864" MIN_INTENSITY_CH1="0.0" TOTAL_INTENSITY_CH1="207734.0" CONTRAST_CH1="0.42259106620110043" SNR_CH1="0.5512411071760753" FRAME="13" MEDIAN_INTENSITY_CH1="1187.0" VISIBILITY="1" RADIUS="0.25" POSITION_X="7.808247482198348" POSITION_Y="7.149282832247168" MEAN_INTENSITY_CH1="1610.3410852713187" POSITION_Z="0.0" MAX_INTENSITY_CH1="8310.0" />
        <Spot ID="10933" name="ID10933" STD_INTENSITY_CH1="1384.0771906562036" QUALITY="119.330810546875" POSITION_T="11.306816160678864" MIN_INTENSITY_CH1="0.0" TOTAL_INTENSITY_CH1="153129.0" CONTRAST_CH1="0.2514951500996511" SNR_CH1="0.34469728573608127" FRAME="13" MEDIAN_INTENSITY_CH1="1187.0" VISIBILITY="1" RADIUS="0.25" POSITION_X="6.791413451159996" POSITION_Y="7.591572702411195" MEAN_INTENSITY_CH1="1187.0465116279076" POSITION_Z="0.0" MAX_INTENSITY_CH1="5936.0" />
        <Spot ID="10934" name="ID10934" STD_INTENSITY_CH1="1553.5242844961833" QUALITY="162.1024932861328" POSITION_T="11.306816160678864" MIN_INTENSITY_CH1="0.0" TOTAL_INTENSITY_CH1="173447.0" CONTRAST_CH1="0.41215291266310233" SNR_CH1="0.5052027182496848" FRAME="13" MEDIAN_INTENSITY_CH1="1187.0" VISIBILITY="1" RADIUS="0.25" POSITION_X="6.754246459658094" POSITION_Y="8.17753377066449" MEAN_INTENSITY_CH1="1344.5503875969" POSITION_Z="0.0" MAX_INTENSITY_CH1="5936.0" />
        <Spot ID="10935" name="ID10935" STD_INTENSITY_CH1="1373.9471380405596" QUALITY="101.48578643798828" POSITION_T="11.306816160678864" MIN_INTENSITY_CH1="0.0" TOTAL_INTENSITY_CH1="152077.0" CONTRAST_CH1="0.32465437485061716" SNR_CH1="0.42058374103293816" FRAME="13" MEDIAN_INTENSITY_CH1="1187.0" VISIBILITY="1" RADIUS="0.25" POSITION_X="6.2773244727507596" POSITION_Y="8.640478928819388" MEAN_INTENSITY_CH1="1178.8914728682175" POSITION_Z="0.0" MAX_INTENSITY_CH1="5936.0" />
        <Spot ID="10936" name="ID10936" STD_INTENSITY_CH1="2074.983849258852" QUALITY="236.45909118652344" POSITION_T="11.306816160678864" MIN_INTENSITY_CH1="0.0" TOTAL_INTENSITY_CH1="270659.0" CONTRAST_CH1="0.4218511387382071" SNR_CH1="0.6000026011966603" FRAME="13" MEDIAN_INTENSITY_CH1="1187.0" VISIBILITY="1" RADIUS="0.25" POSITION_X="4.92574209091719" POSITION_Y="8.703561619669244" MEAN_INTENSITY_CH1="2098.131782945737" POSITION_Z="0.0" MAX_INTENSITY_CH1="8310.0" />
        <Spot ID="10937" name="ID10937" STD_INTENSITY_CH1="1508.4568208931378" QUALITY="115.08078002929688" POSITION_T="11.306816160678864" MIN_INTENSITY_CH1="0.0" TOTAL_INTENSITY_CH1="204172.0" CONTRAST_CH1="0.39901251956285083" SNR_CH1="0.5985059975318983" FRAME="13" MEDIAN_INTENSITY_CH1="1187.0" VISIBILITY="1" RADIUS="0.25" POSITION_X="6.415064893202507" POSITION_Y="9.282054058498428" MEAN_INTENSITY_CH1="1582.7286821705447" POSITION_Z="0.0" MAX_INTENSITY_CH1="9498.0" />
        <Spot ID="10938" name="ID10938" STD_INTENSITY_CH1="1889.9579428652419" QUALITY="199.4551544189453" POSITION_T="11.306816160678864" MIN_INTENSITY_CH1="0.0" TOTAL_INTENSITY_CH1="220932.0" CONTRAST_CH1="0.42024521783777413" SNR_CH1="0.5362733483087726" FRAME="13" MEDIAN_INTENSITY_CH1="1187.0" VISIBILITY="1" RADIUS="0.25" POSITION_X="5.271211382107735" POSITION_Y="9.496995094706643" MEAN_INTENSITY_CH1="1712.6511627906982" POSITION_Z="0.0" MAX_INTENSITY_CH1="8310.0" />
        <Spot ID="10939" name="ID10939" STD_INTENSITY_CH1="1428.1992234710988" QUALITY="119.106201171875" POSITION_T="11.306816160678864" MIN_INTENSITY_CH1="0.0" TOTAL_INTENSITY_CH1="135326.0" CONTRAST_CH1="0.49234489092010936" SNR_CH1="0.48465530434044757" FRAME="13" MEDIAN_INTENSITY_CH1="1187.0" VISIBILITY="1" RADIUS="0.25" POSITION_X="5.9539748123333025" POSITION_Y="10.209894593981879" MEAN_INTENSITY_CH1="1049.0387596899232" POSITION_Z="0.0" MAX_INTENSITY_CH1="7123.0" />
      </SpotsInFrame>
      <SpotsInFrame frame="14">
        <Spot ID="11008" name="ID11008" STD_INTENSITY_CH1="1642.921137995811" QUALITY="102.85724639892578" POSITION_T="12.176571249961853" MIN_INTENSITY_CH1="0.0" TOTAL_INTENSITY_CH1="156826.0" CONTRAST_CH1="0.3867598019438893" SNR_CH1="0.4127449026056025" FRAME="14" MEDIAN_INTENSITY_CH1="0.0" VISIBILITY="1" RADIUS="0.25" POSITION_X="2.290089867049483" POSITION_Y="5.341386106380423" MEAN_INTENSITY_CH1="1215.7054263565894" POSITION_Z="0.0" MAX_INTENSITY_CH1="8310.0" />
        <Spot ID="11009" name="ID11009" STD_INTENSITY_CH1="1382.9551698945215" QUALITY="112.88723754882812" POSITION_T="12.176571249961853" MIN_INTENSITY_CH1="0.0" TOTAL_INTENSITY_CH1="146006.0" CONTRAST_CH1="0.4066017445949612" SNR_CH1="0.4731523182750899" FRAME="14" MEDIAN_INTENSITY_CH1="1187.0" VISIBILITY="1" RADIUS="0.25" POSITION_X="6.281032555632284" POSITION_Y="5.782287149120246" MEAN_INTENSITY_CH1="1131.8294573643416" POSITION_Z="0.0" MAX_INTENSITY_CH1="5936.0" />
        <Spot ID="11010" name="ID11010" STD_INTENSITY_CH1="1670.0628936655194" QUALITY="204.44979858398438" POSITION_T="12.176571249961853" MIN_INTENSITY_CH1="0.0" TOTAL_INTENSITY_CH1="254168.0" CONTRAST_CH1="0.6326978959987606" SNR_CH1="0.9143635125571803" FRAME="14" MEDIAN_INTENSITY_CH1="1187.0" VISIBILITY="1" RADIUS="0.25" POSITION_X="4.034604272489193" POSITION_Y="5.799948398476587" MEAN_INTENSITY_CH1="1970.294573643413" POSITION_Z="0.0" MAX_INTENSITY_CH1="7123.0" />
        <Spot ID="11011" name="ID11011" STD_INTENSITY_CH1="1386.0794366484247" QUALITY="102.95401000976562" POSITION_T="12.176571249961853" MIN_INTENSITY_CH1="0.0" TOTAL_INTENSITY_CH1="134270.0" CONTRAST_CH1="0.35136117741466966" SNR_CH1="0.39049321243899227" FRAME="14" MEDIAN_INTENSITY_CH1="0.0" VISIBILITY="1" RADIUS="0.25" POSITION_X="3.0251009943153684" POSITION_Y="6.065325345539811" MEAN_INTENSITY_CH1="1040.8527131782948" POSITION_Z="0.0" MAX_INTENSITY_CH1="5936.0" />
        <Spot ID="11012" name="ID11012" STD_INTENSITY_CH1="1971.6544943909266" QUALITY="172.576171875" POSITION_T="12.176571249961853" MIN_INTENSITY_CH1="0.0" TOTAL_INTENSITY_CH1="269738.0" CONTRAST_CH1="0.4890664631053359" SNR_CH1="0.6966351850890281" FRAME="14" MEDIAN_INTENSITY_CH1="1187.0" VISIBILITY="1" RADIUS="0.25" POSITION_X="5.607383692809096" POSITION_Y="6.373088418115486" MEAN_INTENSITY_CH1="2090.992248062017" POSITION_Z="0.0" MAX_INTENSITY_CH1="10685.0" />
        <Spot ID="11013" name="ID11013" STD_INTENSITY_CH1="1302.9633153557281" QUALITY="112.50655364990234" POSITION_T="12.176571249961853" MIN_INTENSITY_CH1="0.0" TOTAL_INTENSITY_CH1="130575.0" CONTRAST_CH1="0.30029940003707906" SNR_CH1="0.3588221415182864" FRAME="14" MEDIAN_INTENSITY_CH1="1187.0" VISIBILITY="1" RADIUS="0.25" POSITION_X="4.113935519976885" POSITION_Y="6.70697238575432" MEAN_INTENSITY_CH1="1012.2093023255821" POSITION_Z="0.0" MAX_INTENSITY_CH1="5936.0" />
        <Spot ID="11014" name="ID11014" STD_INTENSITY_CH1="1298.7987809421973" QUALITY="102.11847686767578" POSITION_T="12.176571249961853" MIN_INTENSITY_CH1="0.0" TOTAL_INTENSITY_CH1="141256.0" CONTRAST_CH1="0.36056174136702585" SNR_CH1="0.4468550856850624" FRAME="14" MEDIAN_INTENSITY_CH1="1187.0" VISIBILITY="1" RADIUS="0.25" POSITION_X="3.6122097977311105" POSITION_Y="6.7870668696452885" MEAN_INTENSITY_CH1="1095.0077519379852" POSITION_Z="0.0" MAX_INTENSITY_CH1="7123.0" />
        <Spot ID="11015" name="ID11015" STD_INTENSITY_CH1="1957.915919156745" QUALITY="211.1539764404297" POSITION_T="12.176571249961853" MIN_INTENSITY_CH1="0.0" TOTAL_INTENSITY_CH1="225547.0" CONTRAST_CH1="0.471902602813198" SNR_CH1="0.57260693323834" FRAME="14" MEDIAN_INTENSITY_CH1="1187.0" VISIBILITY="1" RADIUS="0.25" POSITION_X="7.795772096978872" POSITION_Y="7.125836310142577" MEAN_INTENSITY_CH1="1748.4263565891479" POSITION_Z="0.0" MAX_INTENSITY_CH1="9498.0" />
        <Spot ID="11016" name="ID11016" STD_INTENSITY_CH1="1227.9788973591913" QUALITY="109.85948944091797" POSITION_T="12.176571249961853" MIN_INTENSITY_CH1="0.0" TOTAL_INTENSITY_CH1="136643.0" CONTRAST_CH1="0.3208223188175405" SNR_CH1="0.4190414122662868" FRAME="14" MEDIAN_INTENSITY_CH1="1187.0" VISIBILITY="1" RADIUS="0.25" POSITION_X="6.418466841242922" POSITION_Y="7.17552263355119" MEAN_INTENSITY_CH1="1059.2480620155045" POSITION_Z="0.0" MAX_INTENSITY_CH1="5936.0" />
        <Spot ID="11017" name="ID11017" STD_INTENSITY_CH1="1617.0873736839048" QUALITY="173.34124755859375" POSITION_T="12.176571249961853" MIN_INTENSITY_CH1="0.0" TOTAL_INTENSITY_CH1="194679.0" CONTRAST_CH1="0.34871673633536604" SNR_CH1="0.4825895913749593" FRAME="14" MEDIAN_INTENSITY_CH1="1187.0" VISIBILITY="1" RADIUS="0.25" POSITION_X="6.736015699122633" POSITION_Y="8.14842592614248" MEAN_INTENSITY_CH1="1509.1395348837218" POSITION_Z="0.0" MAX_INTENSITY_CH1="7123.0" />
        <Spot ID="11018" name="ID11018" STD_INTENSITY_CH1="2074.759190110426" QUALITY="236.89617919921875" POSITION_T="12.176571249961853" MIN_INTENSITY_CH1="0.0" TOTAL_INTENSITY_CH1="283065.0" CONTRAST_CH1="0.4037571085489971" SNR_CH1="0.6083968757157393" FRAME="14" MEDIAN_INTENSITY_CH1="2374.0" VISIBILITY="1" RADIUS="0.25" POSITION_X="4.969929908784217" POSITION_Y="8.669498281397303" MEAN_INTENSITY_CH1="2194.302325581397" POSITION_Z="0.0" MAX_INTENSITY_CH1="8445.0" />
        <Spot ID="11019" name="ID11019" STD_INTENSITY_CH1="1644.4254859677255" QUALITY="123.55574798583984" POSITION_T="12.176571249961853" MIN_INTENSITY_CH1="0.0" TOTAL_INTENSITY_CH1="200615.0" CONTRAST_CH1="0.396295510922115" SNR_CH1="0.5368232284078619" FRAME="14" MEDIAN_INTENSITY_CH1="1187.0" VISIBILITY="1" RADIUS="0.25" POSITION_X="6.475711670026039" POSITION_Y="9.235144150637392" MEAN_INTENSITY_CH1="1555.1550387596908" POSITION_Z="0.0" MAX_INTENSITY_CH1="7123.0" />
        <Spot ID="11020" name="ID11020" STD_INTENSITY_CH1="2168.2321269464373" QUALITY="213.1887969970703" POSITION_T="12.176571249961853" MIN_INTENSITY_CH1="0.0" TOTAL_INTENSITY_CH1="218694.0" CONTRAST_CH1="0.4501696519167476" SNR_CH1="0.48543242238780027" FRAME="14" MEDIAN_INTENSITY_CH1="1187.0" VISIBILITY="1" RADIUS="0.25" POSITION_X="5.266823396761092" POSITION_Y="9.487584446419298" MEAN_INTENSITY_CH1="1695.3023255813957" POSITION_Z="0.0" MAX_INTENSITY_CH1="11872.0" />
        <Spot ID="10998" name="ID10998" STD_INTENSITY_CH1="1420.4172552959367" QUALITY="104.76534271240234" POSITION_T="12.176571249961853" MIN_INTENSITY_CH1="0.0" TOTAL_INTENSITY_CH1="135324.0" CONTRAST_CH1="0.39889437892699475" SNR_CH1="0.42118428989691464" FRAME="14" MEDIAN_INTENSITY_CH1="0.0" VISIBILITY="1" RADIUS="0.25" POSITION_X="6.286759283810928" POSITION_Y="3.0292555464187108" MEAN_INTENSITY_CH1="1049.0232558139537" POSITION_Z="0.0" MAX_INTENSITY_CH1="5936.0" />
        <Spot ID="10999" name="ID10999" STD_INTENSITY_CH1="1526.0113398976187" QUALITY="133.2870330810547" POSITION_T="12.176571249961853" MIN_INTENSITY_CH1="0.0" TOTAL_INTENSITY_CH1="143636.0" CONTRAST_CH1="0.370618521188228" SNR_CH1="0.3945993354046879" FRAME="14" MEDIAN_INTENSITY_CH1="0.0" VISIBILITY="1" RADIUS="0.25" POSITION_X="6.942863129209988" POSITION_Y="3.0337517372169485" MEAN_INTENSITY_CH1="1113.4573643410858" POSITION_Z="0.0" MAX_INTENSITY_CH1="5936.0" />
        <Spot ID="11000" name="ID11000" STD_INTENSITY_CH1="1348.4890873857487" QUALITY="109.37052154541016" POSITION_T="12.176571249961853" MIN_INTENSITY_CH1="0.0" TOTAL_INTENSITY_CH1="129521.0" CONTRAST_CH1="0.4837493758293126" SNR_CH1="0.48550410504786073" FRAME="14" MEDIAN_INTENSITY_CH1="1187.0" VISIBILITY="1" RADIUS="0.25" POSITION_X="5.992402463266577" POSITION_Y="3.974752281575654" MEAN_INTENSITY_CH1="1004.038759689923" POSITION_Z="0.0" MAX_INTENSITY_CH1="8310.0" />
        <Spot ID="11001" name="ID11001" STD_INTENSITY_CH1="1897.3673053088175" QUALITY="223.44241333007812" POSITION_T="12.176571249961853" MIN_INTENSITY_CH1="0.0" TOTAL_INTENSITY_CH1="229376.0" CONTRAST_CH1="0.44457363101647773" SNR_CH1="0.5768207360538788" FRAME="14" MEDIAN_INTENSITY_CH1="1187.0" VISIBILITY="1" RADIUS="0.25" POSITION_X="8.446824405477821" POSITION_Y="3.9635815626796216" MEAN_INTENSITY_CH1="1778.108527131784" POSITION_Z="0.0" MAX_INTENSITY_CH1="9498.0" />
        <Spot ID="11002" name="ID11002" STD_INTENSITY_CH1="1804.9619210549386" QUALITY="179.16632080078125" POSITION_T="12.176571249961853" MIN_INTENSITY_CH1="0.0" TOTAL_INTENSITY_CH1="250475.0" CONTRAST_CH1="0.5618609623853447" SNR_CH1="0.7739681962633217" FRAME="14" MEDIAN_INTENSITY_CH1="1187.0" VISIBILITY="1" RADIUS="0.25" POSITION_X="7.3128190010945655" POSITION_Y="4.122480044787572" MEAN_INTENSITY_CH1="1941.6666666666683" POSITION_Z="0.0" MAX_INTENSITY_CH1="7123.0" />
        <Spot ID="11003" name="ID11003" STD_INTENSITY_CH1="1349.2218307942778" QUALITY="122.56363677978516" POSITION_T="12.176571249961853" MIN_INTENSITY_CH1="0.0" TOTAL_INTENSITY_CH1="185178.0" CONTRAST_CH1="0.19349997248063808" SNR_CH1="0.34498865165876674" FRAME="14" MEDIAN_INTENSITY_CH1="1187.0" VISIBILITY="1" RADIUS="0.25" POSITION_X="8.506513956746835" POSITION_Y="4.47612340447175" MEAN_INTENSITY_CH1="1435.4883720930247" POSITION_Z="0.0" MAX_INTENSITY_CH1="4749.0" />
        <Spot ID="11004" name="ID11004" STD_INTENSITY_CH1="1431.4769167804254" QUALITY="102.69112396240234" POSITION_T="12.176571249961853" MIN_INTENSITY_CH1="0.0" TOTAL_INTENSITY_CH1="165269.0" CONTRAST_CH1="0.3396635906821552" SNR_CH1="0.45383770824458486" FRAME="14" MEDIAN_INTENSITY_CH1="1187.0" VISIBILITY="1" RADIUS="0.25" POSITION_X="8.632310085165479" POSITION_Y="5.047655048708636" MEAN_INTENSITY_CH1="1281.1550387596906" POSITION_Z="0.0" MAX_INTENSITY_CH1="5936.0" />
        <Spot ID="11005" name="ID11005" STD_INTENSITY_CH1="1154.1302356212634" QUALITY="118.52308654785156" POSITION_T="12.176571249961853" MIN_INTENSITY_CH1="0.0" TOTAL_INTENSITY_CH1="100898.0" CONTRAST_CH1="0.47559245232023173" SNR_CH1="0.4368542377350587" FRAME="14" MEDIAN_INTENSITY_CH1="0.0" VISIBILITY="1" RADIUS="0.25" POSITION_X="3.863735471372615" POSITION_Y="5.097276870387087" MEAN_INTENSITY_CH1="782.1550387596905" POSITION_Z="0.0" MAX_INTENSITY_CH1="4749.0" />
        <Spot ID="11006" name="ID11006" STD_INTENSITY_CH1="1769.5025229648784" QUALITY="135.0587158203125" POSITION_T="12.176571249961853" MIN_INTENSITY_CH1="0.0" TOTAL_INTENSITY_CH1="163818.0" CONTRAST_CH1="0.5364357878009438" SNR_CH1="0.5011342063989654" FRAME="14" MEDIAN_INTENSITY_CH1="1187.0" VISIBILITY="1" RADIUS="0.25" POSITION_X="6.161313317934787" POSITION_Y="5.114088819846936" MEAN_INTENSITY_CH1="1269.9069767441865" POSITION_Z="0.0" MAX_INTENSITY_CH1="9498.0" />
        <Spot ID="11007" name="ID11007" STD_INTENSITY_CH1="1408.9505645816955" QUALITY="101.59715270996094" POSITION_T="12.176571249961853" MIN_INTENSITY_CH1="0.0" TOTAL_INTENSITY_CH1="186637.0" CONTRAST_CH1="0.3776244594742232" SNR_CH1="0.562952233579188" FRAME="14" MEDIAN_INTENSITY_CH1="1187.0" VISIBILITY="1" RADIUS="0.25" POSITION_X="2.6626832396958853" POSITION_Y="5.199020318610265" MEAN_INTENSITY_CH1="1446.7984496124045" POSITION_Z="0.0" MAX_INTENSITY_CH1="5936.0" />
      </SpotsInFrame>
      <SpotsInFrame frame="15">
        <Spot ID="10976" name="ID10976" STD_INTENSITY_CH1="1229.961784922274" QUALITY="102.99752807617188" POSITION_T="13.046326339244843" MIN_INTENSITY_CH1="0.0" TOTAL_INTENSITY_CH1="136641.0" CONTRAST_CH1="0.3990852145753461" SNR_CH1="0.49130498444394927" FRAME="15" MEDIAN_INTENSITY_CH1="1187.0" VISIBILITY="1" RADIUS="0.25" POSITION_X="6.000615379734414" POSITION_Y="1.6218345493187405" MEAN_INTENSITY_CH1="1059.2325581395355" POSITION_Z="0.0" MAX_INTENSITY_CH1="6070.0" />
        <Spot ID="10977" name="ID10977" STD_INTENSITY_CH1="1398.0492680642826" QUALITY="112.34799194335938" POSITION_T="13.046326339244843" MIN_INTENSITY_CH1="0.0" TOTAL_INTENSITY_CH1="124640.0" CONTRAST_CH1="0.25405038197741975" SNR_CH1="0.2800142392895493" FRAME="15" MEDIAN_INTENSITY_CH1="0.0" VISIBILITY="1" RADIUS="0.25" POSITION_X="6.878699226581449" POSITION_Y="2.993306756158665" MEAN_INTENSITY_CH1="966.2015503875972" POSITION_Z="0.0" MAX_INTENSITY_CH1="5936.0" />
        <Spot ID="10978" name="ID10978" STD_INTENSITY_CH1="1560.6298746016075" QUALITY="113.00591278076172" POSITION_T="13.046326339244843" MIN_INTENSITY_CH1="0.0" TOTAL_INTENSITY_CH1="164999.0" CONTRAST_CH1="0.38838265767475316" SNR_CH1="0.45853483032103265" FRAME="15" MEDIAN_INTENSITY_CH1="1187.0" VISIBILITY="1" RADIUS="0.25" POSITION_X="6.280992788114895" POSITION_Y="3.0396700220557316" MEAN_INTENSITY_CH1="1279.0620155038762" POSITION_Z="0.0" MAX_INTENSITY_CH1="8310.0" />
        <Spot ID="10979" name="ID10979" STD_INTENSITY_CH1="1816.5125296760168" QUALITY="190.27308654785156" POSITION_T="13.046326339244843" MIN_INTENSITY_CH1="0.0" TOTAL_INTENSITY_CH1="219608.0" CONTRAST_CH1="0.4709413108302086" SNR_CH1="0.6000970439908241" FRAME="15" MEDIAN_INTENSITY_CH1="1187.0" VISIBILITY="1" RADIUS="0.25" POSITION_X="8.502544174272195" POSITION_Y="3.9481095299752167" MEAN_INTENSITY_CH1="1702.387596899226" POSITION_Z="0.0" MAX_INTENSITY_CH1="9498.0" />
        <Spot ID="10980" name="ID10980" STD_INTENSITY_CH1="1698.4163279044517" QUALITY="160.0973358154297" POSITION_T="13.046326339244843" MIN_INTENSITY_CH1="0.0" TOTAL_INTENSITY_CH1="217368.0" CONTRAST_CH1="0.5162529134486192" SNR_CH1="0.675589055998882" FRAME="15" MEDIAN_INTENSITY_CH1="1187.0" VISIBILITY="1" RADIUS="0.25" POSITION_X="7.1872923458771245" POSITION_Y="4.066547289540082" MEAN_INTENSITY_CH1="1685.0232558139546" POSITION_Z="0.0" MAX_INTENSITY_CH1="7123.0" />
        <Spot ID="10981" name="ID10981" STD_INTENSITY_CH1="1710.112743879216" QUALITY="153.84451293945312" POSITION_T="13.046326339244843" MIN_INTENSITY_CH1="0.0" TOTAL_INTENSITY_CH1="207739.0" CONTRAST_CH1="0.34241504438431064" SNR_CH1="0.48039624675964815" FRAME="15" MEDIAN_INTENSITY_CH1="1187.0" VISIBILITY="1" RADIUS="0.25" POSITION_X="8.478269273937377" POSITION_Y="4.461568521671884" MEAN_INTENSITY_CH1="1610.3798449612416" POSITION_Z="0.0" MAX_INTENSITY_CH1="9498.0" />
        <Spot ID="10982" name="ID10982" STD_INTENSITY_CH1="1245.5792559191746" QUALITY="130.63368225097656" POSITION_T="13.046326339244843" MIN_INTENSITY_CH1="0.0" TOTAL_INTENSITY_CH1="149565.0" CONTRAST_CH1="0.3253487465969135" SNR_CH1="0.4570017468461609" FRAME="15" MEDIAN_INTENSITY_CH1="1187.0" VISIBILITY="1" RADIUS="0.25" POSITION_X="2.721172788936388" POSITION_Y="5.112278587426584" MEAN_INTENSITY_CH1="1159.4186046511636" POSITION_Z="0.0" MAX_INTENSITY_CH1="4749.0" />
        <Spot ID="10983" name="ID10983" STD_INTENSITY_CH1="1530.850190923142" QUALITY="156.23626708984375" POSITION_T="13.046326339244843" MIN_INTENSITY_CH1="0.0" TOTAL_INTENSITY_CH1="160521.0" CONTRAST_CH1="0.39696200101143814" SNR_CH1="0.46195938280201493" FRAME="15" MEDIAN_INTENSITY_CH1="1187.0" VISIBILITY="1" RADIUS="0.25" POSITION_X="6.097309730065722" POSITION_Y="5.111563869776591" MEAN_INTENSITY_CH1="1244.3488372093027" POSITION_Z="0.0" MAX_INTENSITY_CH1="7123.0" />
        <Spot ID="10984" name="ID10984" STD_INTENSITY_CH1="1868.1306074061088" QUALITY="181.3228759765625" POSITION_T="13.046326339244843" MIN_INTENSITY_CH1="0.0" TOTAL_INTENSITY_CH1="173449.0" CONTRAST_CH1="0.5009872346119352" SNR_CH1="0.4804569842406444" FRAME="15" MEDIAN_INTENSITY_CH1="0.0" VISIBILITY="1" RADIUS="0.25" POSITION_X="2.2728802723175727" POSITION_Y="5.355444810902411" MEAN_INTENSITY_CH1="1344.5658914728683" POSITION_Z="0.0" MAX_INTENSITY_CH1="8310.0" />
        <Spot ID="10985" name="ID10985" STD_INTENSITY_CH1="1371.101293318877" QUALITY="120.35065460205078" POSITION_T="13.046326339244843" MIN_INTENSITY_CH1="0.0" TOTAL_INTENSITY_CH1="132948.0" CONTRAST_CH1="0.34995967864961014" SNR_CH1="0.38971737211444013" FRAME="15" MEDIAN_INTENSITY_CH1="0.0" VISIBILITY="1" RADIUS="0.25" POSITION_X="6.246548256324257" POSITION_Y="5.74486848461116" MEAN_INTENSITY_CH1="1030.604651162791" POSITION_Z="0.0" MAX_INTENSITY_CH1="5936.0" />
        <Spot ID="10986" name="ID10986" STD_INTENSITY_CH1="1988.046329158315" QUALITY="206.56396484375" POSITION_T="13.046326339244843" MIN_INTENSITY_CH1="0.0" TOTAL_INTENSITY_CH1="256681.0" CONTRAST_CH1="0.6717733253897619" SNR_CH1="0.8043644546605755" FRAME="15" MEDIAN_INTENSITY_CH1="1187.0" VISIBILITY="1" RADIUS="0.25" POSITION_X="4.047322682159267" POSITION_Y="5.834221428333594" MEAN_INTENSITY_CH1="1989.7751937984503" POSITION_Z="0.0" MAX_INTENSITY_CH1="8310.0" />
        <Spot ID="10987" name="ID10987" STD_INTENSITY_CH1="2282.6442170979635" QUALITY="226.3865966796875" POSITION_T="13.046326339244843" MIN_INTENSITY_CH1="0.0" TOTAL_INTENSITY_CH1="261056.0" CONTRAST_CH1="0.49631471241708014" SNR_CH1="0.5881254080970572" FRAME="15" MEDIAN_INTENSITY_CH1="1187.0" VISIBILITY="1" RADIUS="0.25" POSITION_X="5.624094471788588" POSITION_Y="6.341175733554523" MEAN_INTENSITY_CH1="2023.689922480621" POSITION_Z="0.0" MAX_INTENSITY_CH1="9632.0" />
        <Spot ID="10988" name="ID10988" STD_INTENSITY_CH1="1367.5909949105642" QUALITY="114.88037109375" POSITION_T="13.046326339244843" MIN_INTENSITY_CH1="0.0" TOTAL_INTENSITY_CH1="136644.0" CONTRAST_CH1="0.42064063205876606" SNR_CH1="0.4586713451826164" FRAME="15" MEDIAN_INTENSITY_CH1="1187.0" VISIBILITY="1" RADIUS="0.25" POSITION_X="3.633685510668868" POSITION_Y="6.766673958203139" MEAN_INTENSITY_CH1="1059.255813953489" POSITION_Z="0.0" MAX_INTENSITY_CH1="8445.0" />
        <Spot ID="10989" name="ID10989" STD_INTENSITY_CH1="1699.2656429442393" QUALITY="171.2022247314453" POSITION_T="13.046326339244843" MIN_INTENSITY_CH1="0.0" TOTAL_INTENSITY_CH1="209058.0" CONTRAST_CH1="0.43706492508192624" SNR_CH1="0.5801166973362545" FRAME="15" MEDIAN_INTENSITY_CH1="1187.0" VISIBILITY="1" RADIUS="0.25" POSITION_X="7.8380900049639255" POSITION_Y="7.1268898161453444" MEAN_INTENSITY_CH1="1620.6046511627917" POSITION_Z="0.0" MAX_INTENSITY_CH1="8310.0" />
        <Spot ID="10990" name="ID10990" STD_INTENSITY_CH1="1635.3499015898226" QUALITY="115.59871673583984" POSITION_T="13.046326339244843" MIN_INTENSITY_CH1="0.0" TOTAL_INTENSITY_CH1="176873.0" CONTRAST_CH1="0.30358156919946605" SNR_CH1="0.3905065549732638" FRAME="15" MEDIAN_INTENSITY_CH1="1187.0" VISIBILITY="1" RADIUS="0.25" POSITION_X="6.81417768743587" POSITION_Y="7.591461286350641" MEAN_INTENSITY_CH1="1371.1085271317836" POSITION_Z="0.0" MAX_INTENSITY_CH1="7123.0" />
        <Spot ID="10991" name="ID10991" STD_INTENSITY_CH1="1834.3341908749846" QUALITY="194.45513916015625" POSITION_T="13.046326339244843" MIN_INTENSITY_CH1="0.0" TOTAL_INTENSITY_CH1="200617.0" CONTRAST_CH1="0.45009617999618723" SNR_CH1="0.5263057012392872" FRAME="15" MEDIAN_INTENSITY_CH1="1187.0" VISIBILITY="1" RADIUS="0.25" POSITION_X="6.793357465367124" POSITION_Y="8.176396799817727" MEAN_INTENSITY_CH1="1555.1705426356593" POSITION_Z="0.0" MAX_INTENSITY_CH1="7123.0" />
        <Spot ID="10992" name="ID10992" STD_INTENSITY_CH1="1269.833346671443" QUALITY="102.8790512084961" POSITION_T="13.046326339244843" MIN_INTENSITY_CH1="0.0" TOTAL_INTENSITY_CH1="153262.0" CONTRAST_CH1="0.2768889956036244" SNR_CH1="0.40577061945512277" FRAME="15" MEDIAN_INTENSITY_CH1="1187.0" VISIBILITY="1" RADIUS="0.25" POSITION_X="4.558644488261041" POSITION_Y="8.254485633554609" MEAN_INTENSITY_CH1="1188.0775193798456" POSITION_Z="0.0" MAX_INTENSITY_CH1="4749.0" />
        <Spot ID="10993" name="ID10993" STD_INTENSITY_CH1="1958.9216013195319" QUALITY="235.90969848632812" POSITION_T="13.046326339244843" MIN_INTENSITY_CH1="0.0" TOTAL_INTENSITY_CH1="270924.0" CONTRAST_CH1="0.4010761262332646" SNR_CH1="0.6138125840492993" FRAME="15" MEDIAN_INTENSITY_CH1="1187.0" VISIBILITY="1" RADIUS="0.25" POSITION_X="4.957709360143691" POSITION_Y="8.681174190549452" MEAN_INTENSITY_CH1="2100.1860465116292" POSITION_Z="0.0" MAX_INTENSITY_CH1="7123.0" />
        <Spot ID="10994" name="ID10994" STD_INTENSITY_CH1="1469.006742693008" QUALITY="112.40396881103516" POSITION_T="13.046326339244843" MIN_INTENSITY_CH1="0.0" TOTAL_INTENSITY_CH1="185317.0" CONTRAST_CH1="0.30847447674525286" SNR_CH1="0.46109003641726537" FRAME="15" MEDIAN_INTENSITY_CH1="1187.0" VISIBILITY="1" RADIUS="0.25" POSITION_X="6.405719090557163" POSITION_Y="9.347482632456282" MEAN_INTENSITY_CH1="1436.5658914728692" POSITION_Z="0.0" MAX_INTENSITY_CH1="5936.0" />
        <Spot ID="10995" name="ID10995" STD_INTENSITY_CH1="2194.720596699617" QUALITY="229.00624084472656" POSITION_T="13.046326339244843" MIN_INTENSITY_CH1="0.0" TOTAL_INTENSITY_CH1="249559.0" CONTRAST_CH1="0.5058513811486" SNR_CH1="0.5922091472355856" FRAME="15" MEDIAN_INTENSITY_CH1="1187.0" VISIBILITY="1" RADIUS="0.25" POSITION_X="5.262390739866247" POSITION_Y="9.49719511342907" MEAN_INTENSITY_CH1="1934.5658914728683" POSITION_Z="0.0" MAX_INTENSITY_CH1="9498.0" />
        <Spot ID="10996" name="ID10996" STD_INTENSITY_CH1="1455.6981123110813" QUALITY="114.21077728271484" POSITION_T="13.046326339244843" MIN_INTENSITY_CH1="0.0" TOTAL_INTENSITY_CH1="187551.0" CONTRAST_CH1="0.17613489522058903" SNR_CH1="0.2991414680108242" FRAME="15" MEDIAN_INTENSITY_CH1="1187.0" VISIBILITY="1" RADIUS="0.25" POSITION_X="5.840707339447792" POSITION_Y="9.565386345130776" MEAN_INTENSITY_CH1="1453.883720930234" POSITION_Z="0.0" MAX_INTENSITY_CH1="5936.0" />
        <Spot ID="10997" name="ID10997" STD_INTENSITY_CH1="1680.067095209018" QUALITY="149.44406127929688" POSITION_T="13.046326339244843" MIN_INTENSITY_CH1="0.0" TOTAL_INTENSITY_CH1="152079.0" CONTRAST_CH1="0.5737664654174902" SNR_CH1="0.5116556594406337" FRAME="15" MEDIAN_INTENSITY_CH1="0.0" VISIBILITY="1" RADIUS="0.25" POSITION_X="5.964468190252106" POSITION_Y="10.178633111847166" MEAN_INTENSITY_CH1="1178.9069767441863" POSITION_Z="0.0" MAX_INTENSITY_CH1="8445.0" />
      </SpotsInFrame>
      <SpotsInFrame frame="16">
        <Spot ID="11145" name="ID11145" STD_INTENSITY_CH1="1655.4419085393636" QUALITY="142.98094177246094" POSITION_T="13.916081428527832" MIN_INTENSITY_CH1="0.0" TOTAL_INTENSITY_CH1="180433.0" CONTRAST_CH1="0.47363728297807095" SNR_CH1="0.5431222445516504" FRAME="16" MEDIAN_INTENSITY_CH1="1187.0" VISIBILITY="1" RADIUS="0.25" POSITION_X="6.340069237541315" POSITION_Y="3.046303893183693" MEAN_INTENSITY_CH1="1398.70542635659" POSITION_Z="0.0" MAX_INTENSITY_CH1="9498.0" />
        <Spot ID="11146" name="ID11146" STD_INTENSITY_CH1="1981.24075817667" QUALITY="194.3829345703125" POSITION_T="13.916081428527832" MIN_INTENSITY_CH1="0.0" TOTAL_INTENSITY_CH1="238875.0" CONTRAST_CH1="0.3746879580170414" SNR_CH1="0.5094943109469685" FRAME="16" MEDIAN_INTENSITY_CH1="1187.0" VISIBILITY="1" RADIUS="0.25" POSITION_X="8.417798776482208" POSITION_Y="4.004901529295925" MEAN_INTENSITY_CH1="1851.7441860465124" POSITION_Z="0.0" MAX_INTENSITY_CH1="10685.0" />
        <Spot ID="11147" name="ID11147" STD_INTENSITY_CH1="1679.6891802136895" QUALITY="168.36007690429688" POSITION_T="13.916081428527832" MIN_INTENSITY_CH1="0.0" TOTAL_INTENSITY_CH1="229103.0" CONTRAST_CH1="0.6365524139999587" SNR_CH1="0.8225198491331759" FRAME="16" MEDIAN_INTENSITY_CH1="1187.0" VISIBILITY="1" RADIUS="0.25" POSITION_X="7.286826352133294" POSITION_Y="4.111744235672573" MEAN_INTENSITY_CH1="1775.992248062017" POSITION_Z="0.0" MAX_INTENSITY_CH1="7123.0" />
        <Spot ID="11148" name="ID11148" STD_INTENSITY_CH1="1821.7914265738505" QUALITY="144.50901794433594" POSITION_T="13.916081428527832" MIN_INTENSITY_CH1="0.0" TOTAL_INTENSITY_CH1="186641.0" CONTRAST_CH1="0.22003090737893521" SNR_CH1="0.2864583861992013" FRAME="16" MEDIAN_INTENSITY_CH1="1187.0" VISIBILITY="1" RADIUS="0.25" POSITION_X="8.489930477713093" POSITION_Y="4.45091008576591" MEAN_INTENSITY_CH1="1446.8294573643416" POSITION_Z="0.0" MAX_INTENSITY_CH1="7123.0" />
        <Spot ID="11149" name="ID11149" STD_INTENSITY_CH1="1395.4602912367664" QUALITY="132.17543029785156" POSITION_T="13.916081428527832" MIN_INTENSITY_CH1="0.0" TOTAL_INTENSITY_CH1="173721.0" CONTRAST_CH1="0.44995351476770845" SNR_CH1="0.5989474120086206" FRAME="16" MEDIAN_INTENSITY_CH1="1187.0" VISIBILITY="1" RADIUS="0.25" POSITION_X="8.594520132110253" POSITION_Y="5.101530228708885" MEAN_INTENSITY_CH1="1346.6744186046521" POSITION_Z="0.0" MAX_INTENSITY_CH1="5936.0" />
        <Spot ID="11150" name="ID11150" STD_INTENSITY_CH1="1261.8347068928547" QUALITY="105.60220336914062" POSITION_T="13.916081428527832" MIN_INTENSITY_CH1="0.0" TOTAL_INTENSITY_CH1="161437.0" CONTRAST_CH1="0.38161169260519673" SNR_CH1="0.5478687991313591" FRAME="16" MEDIAN_INTENSITY_CH1="1187.0" VISIBILITY="1" RADIUS="0.25" POSITION_X="2.7159253552602376" POSITION_Y="5.140566162254721" MEAN_INTENSITY_CH1="1251.4496124031018" POSITION_Z="0.0" MAX_INTENSITY_CH1="5936.0" />
        <Spot ID="11151" name="ID11151" STD_INTENSITY_CH1="1515.336436847026" QUALITY="133.73524475097656" POSITION_T="13.916081428527832" MIN_INTENSITY_CH1="0.0" TOTAL_INTENSITY_CH1="165403.0" CONTRAST_CH1="0.3695914132768882" SNR_CH1="0.4566731201571684" FRAME="16" MEDIAN_INTENSITY_CH1="1187.0" VISIBILITY="1" RADIUS="0.25" POSITION_X="6.1817888116356485" POSITION_Y="5.126135068511523" MEAN_INTENSITY_CH1="1282.1937984496128" POSITION_Z="0.0" MAX_INTENSITY_CH1="8310.0" />
        <Spot ID="11152" name="ID11152" STD_INTENSITY_CH1="1414.0337126818354" QUALITY="132.59661865234375" POSITION_T="13.916081428527832" MIN_INTENSITY_CH1="0.0" TOTAL_INTENSITY_CH1="156824.0" CONTRAST_CH1="0.32193406556823273" SNR_CH1="0.4187455340823873" FRAME="16" MEDIAN_INTENSITY_CH1="1187.0" VISIBILITY="1" RADIUS="0.25" POSITION_X="2.2800087890057945" POSITION_Y="5.338607422933205" MEAN_INTENSITY_CH1="1215.6899224806207" POSITION_Z="0.0" MAX_INTENSITY_CH1="5936.0" />
        <Spot ID="11153" name="ID11153" STD_INTENSITY_CH1="1986.1970846652534" QUALITY="290.3536376953125" POSITION_T="13.916081428527832" MIN_INTENSITY_CH1="0.0" TOTAL_INTENSITY_CH1="287410.0" CONTRAST_CH1="0.6291861478683471" SNR_CH1="0.8664195910016234" FRAME="16" MEDIAN_INTENSITY_CH1="2374.0" VISIBILITY="1" RADIUS="0.25" POSITION_X="4.0290243278393945" POSITION_Y="5.789980785147115" MEAN_INTENSITY_CH1="2227.9844961240324" POSITION_Z="0.0" MAX_INTENSITY_CH1="8310.0" />
        <Spot ID="11154" name="ID11154" STD_INTENSITY_CH1="1563.893608397524" QUALITY="130.26925659179688" POSITION_T="13.916081428527832" MIN_INTENSITY_CH1="0.0" TOTAL_INTENSITY_CH1="174630.0" CONTRAST_CH1="0.47280663577922105" SNR_CH1="0.5557631733190298" FRAME="16" MEDIAN_INTENSITY_CH1="1187.0" VISIBILITY="1" RADIUS="0.25" POSITION_X="6.299433820138225" POSITION_Y="5.763571816396438" MEAN_INTENSITY_CH1="1353.7209302325587" POSITION_Z="0.0" MAX_INTENSITY_CH1="7123.0" />
        <Spot ID="11155" name="ID11155" STD_INTENSITY_CH1="1327.2789250798946" QUALITY="102.07487487792969" POSITION_T="13.916081428527832" MIN_INTENSITY_CH1="0.0" TOTAL_INTENSITY_CH1="134135.0" CONTRAST_CH1="0.32505658428077117" SNR_CH1="0.38436580457225783" FRAME="16" MEDIAN_INTENSITY_CH1="1187.0" VISIBILITY="1" RADIUS="0.25" POSITION_X="3.044953164679865" POSITION_Y="6.073249348978796" MEAN_INTENSITY_CH1="1039.8062015503883" POSITION_Z="0.0" MAX_INTENSITY_CH1="7123.0" />
        <Spot ID="11156" name="ID11156" STD_INTENSITY_CH1="2105.424660281418" QUALITY="200.59437561035156" POSITION_T="13.916081428527832" MIN_INTENSITY_CH1="0.0" TOTAL_INTENSITY_CH1="258919.0" CONTRAST_CH1="0.5324978291375816" SNR_CH1="0.6624948012059518" FRAME="16" MEDIAN_INTENSITY_CH1="1187.0" VISIBILITY="1" RADIUS="0.25" POSITION_X="5.650055170800719" POSITION_Y="6.368086378052323" MEAN_INTENSITY_CH1="2007.1240310077528" POSITION_Z="0.0" MAX_INTENSITY_CH1="9498.0" />
        <Spot ID="11157" name="ID11157" STD_INTENSITY_CH1="1309.1747186837583" QUALITY="133.25872802734375" POSITION_T="13.916081428527832" MIN_INTENSITY_CH1="0.0" TOTAL_INTENSITY_CH1="137694.0" CONTRAST_CH1="0.5103853147877045" SNR_CH1="0.5510209449619057" FRAME="16" MEDIAN_INTENSITY_CH1="1187.0" VISIBILITY="1" RADIUS="0.25" POSITION_X="3.644256482563629" POSITION_Y="6.801900245859164" MEAN_INTENSITY_CH1="1067.3953488372097" POSITION_Z="0.0" MAX_INTENSITY_CH1="7123.0" />
        <Spot ID="11158" name="ID11158" STD_INTENSITY_CH1="1745.9847329289912" QUALITY="208.3092041015625" POSITION_T="13.916081428527832" MIN_INTENSITY_CH1="0.0" TOTAL_INTENSITY_CH1="222251.0" CONTRAST_CH1="0.48969445800138367" SNR_CH1="0.6487413110355749" FRAME="16" MEDIAN_INTENSITY_CH1="1187.0" VISIBILITY="1" RADIUS="0.25" POSITION_X="7.7521643710112" POSITION_Y="7.100318119842251" MEAN_INTENSITY_CH1="1722.8759689922492" POSITION_Z="0.0" MAX_INTENSITY_CH1="8310.0" />
        <Spot ID="11159" name="ID11159" STD_INTENSITY_CH1="1547.4032906125185" QUALITY="106.92174530029297" POSITION_T="13.916081428527832" MIN_INTENSITY_CH1="0.0" TOTAL_INTENSITY_CH1="158149.0" CONTRAST_CH1="0.27395057143820384" SNR_CH1="0.34073979060284987" FRAME="16" MEDIAN_INTENSITY_CH1="1187.0" VISIBILITY="1" RADIUS="0.25" POSITION_X="6.810187992305912" POSITION_Y="7.542411671957918" MEAN_INTENSITY_CH1="1225.961240310078" POSITION_Z="0.0" MAX_INTENSITY_CH1="7258.0" />
        <Spot ID="11160" name="ID11160" STD_INTENSITY_CH1="1678.6294703538092" QUALITY="165.26904296875" POSITION_T="13.916081428527832" MIN_INTENSITY_CH1="0.0" TOTAL_INTENSITY_CH1="186371.0" CONTRAST_CH1="0.35996719724141135" SNR_CH1="0.4556152697339774" FRAME="16" MEDIAN_INTENSITY_CH1="1187.0" VISIBILITY="1" RADIUS="0.25" POSITION_X="6.816751639404063" POSITION_Y="8.140750144171337" MEAN_INTENSITY_CH1="1444.7364341085279" POSITION_Z="0.0" MAX_INTENSITY_CH1="7123.0" />
        <Spot ID="11161" name="ID11161" STD_INTENSITY_CH1="1987.1712242997785" QUALITY="219.8485565185547" POSITION_T="13.916081428527832" MIN_INTENSITY_CH1="0.0" TOTAL_INTENSITY_CH1="247181.0" CONTRAST_CH1="0.37267803084489054" SNR_CH1="0.5235825810674992" FRAME="16" MEDIAN_INTENSITY_CH1="1187.0" VISIBILITY="1" RADIUS="0.25" POSITION_X="4.949804771951811" POSITION_Y="8.672993298234905" MEAN_INTENSITY_CH1="1916.1317829457378" POSITION_Z="0.0" MAX_INTENSITY_CH1="10685.0" />
        <Spot ID="11162" name="ID11162" STD_INTENSITY_CH1="1459.6735669306768" QUALITY="146.6707305908203" POSITION_T="13.916081428527832" MIN_INTENSITY_CH1="0.0" TOTAL_INTENSITY_CH1="181616.0" CONTRAST_CH1="0.43932521072305375" SNR_CH1="0.5887973433447501" FRAME="16" MEDIAN_INTENSITY_CH1="1187.0" VISIBILITY="1" RADIUS="0.25" POSITION_X="6.44288275373839" POSITION_Y="9.32631487163739" MEAN_INTENSITY_CH1="1407.8759689922492" POSITION_Z="0.0" MAX_INTENSITY_CH1="5936.0" />
        <Spot ID="11163" name="ID11163" STD_INTENSITY_CH1="2156.8860726243756" QUALITY="215.55471801757812" POSITION_T="13.916081428527832" MIN_INTENSITY_CH1="0.0" TOTAL_INTENSITY_CH1="248243.0" CONTRAST_CH1="0.5632868119815553" SNR_CH1="0.6429556387820253" FRAME="16" MEDIAN_INTENSITY_CH1="1187.0" VISIBILITY="1" RADIUS="0.25" POSITION_X="5.244411684798875" POSITION_Y="9.520512184379953" MEAN_INTENSITY_CH1="1924.3643410852721" POSITION_Z="0.0" MAX_INTENSITY_CH1="10685.0" />
        <Spot ID="11164" name="ID11164" STD_INTENSITY_CH1="1450.1521793054621" QUALITY="153.1573486328125" POSITION_T="13.916081428527832" MIN_INTENSITY_CH1="0.0" TOTAL_INTENSITY_CH1="197183.0" CONTRAST_CH1="0.26583889865007837" SNR_CH1="0.4427272639011813" FRAME="16" MEDIAN_INTENSITY_CH1="1187.0" VISIBILITY="1" RADIUS="0.25" POSITION_X="5.840163201064556" POSITION_Y="9.533686934897464" MEAN_INTENSITY_CH1="1528.5503875969007" POSITION_Z="0.0" MAX_INTENSITY_CH1="4883.0" />
        <Spot ID="11165" name="ID11165" STD_INTENSITY_CH1="1614.693652245148" QUALITY="156.00289916992188" POSITION_T="13.916081428527832" MIN_INTENSITY_CH1="0.0" TOTAL_INTENSITY_CH1="148519.0" CONTRAST_CH1="0.5267666832354824" SNR_CH1="0.4920143715670316" FRAME="16" MEDIAN_INTENSITY_CH1="0.0" VISIBILITY="1" RADIUS="0.25" POSITION_X="5.911195532433695" POSITION_Y="10.191299295087008" MEAN_INTENSITY_CH1="1151.3100775193805" POSITION_Z="0.0" MAX_INTENSITY_CH1="8310.0" />
      </SpotsInFrame>
      <SpotsInFrame frame="17">
        <Spot ID="11046" name="ID11046" STD_INTENSITY_CH1="1165.918168184672" QUALITY="102.0351333618164" POSITION_T="14.785836517810822" MIN_INTENSITY_CH1="0.0" TOTAL_INTENSITY_CH1="131758.0" CONTRAST_CH1="0.40918412556867806" SNR_CH1="0.5087451054480747" FRAME="17" MEDIAN_INTENSITY_CH1="1187.0" VISIBILITY="1" RADIUS="0.25" POSITION_X="5.994400789942041" POSITION_Y="1.5757889799332674" MEAN_INTENSITY_CH1="1021.3798449612408" POSITION_Z="0.0" MAX_INTENSITY_CH1="4749.0" />
        <Spot ID="11047" name="ID11047" STD_INTENSITY_CH1="1591.066563228588" QUALITY="161.9174346923828" POSITION_T="14.785836517810822" MIN_INTENSITY_CH1="0.0" TOTAL_INTENSITY_CH1="186370.0" CONTRAST_CH1="0.44423904956174726" SNR_CH1="0.5586059914919128" FRAME="17" MEDIAN_INTENSITY_CH1="1187.0" VISIBILITY="1" RADIUS="0.25" POSITION_X="6.3074392957558" POSITION_Y="3.0424421797804286" MEAN_INTENSITY_CH1="1444.7286821705432" POSITION_Z="0.0" MAX_INTENSITY_CH1="5936.0" />
        <Spot ID="11048" name="ID11048" STD_INTENSITY_CH1="1882.5897760848961" QUALITY="189.13418579101562" POSITION_T="14.785836517810822" MIN_INTENSITY_CH1="0.0" TOTAL_INTENSITY_CH1="202072.0" CONTRAST_CH1="0.4253591768961317" SNR_CH1="0.49661772967272627" FRAME="17" MEDIAN_INTENSITY_CH1="1187.0" VISIBILITY="1" RADIUS="0.25" POSITION_X="8.470189177497817" POSITION_Y="3.9535548367023345" MEAN_INTENSITY_CH1="1566.4496124031014" POSITION_Z="0.0" MAX_INTENSITY_CH1="10819.0" />
        <Spot ID="11049" name="ID11049" STD_INTENSITY_CH1="1470.8436285517098" QUALITY="136.09954833984375" POSITION_T="14.785836517810822" MIN_INTENSITY_CH1="0.0" TOTAL_INTENSITY_CH1="203121.0" CONTRAST_CH1="0.4651976211866992" SNR_CH1="0.6797823560836954" FRAME="17" MEDIAN_INTENSITY_CH1="1187.0" VISIBILITY="1" RADIUS="0.25" POSITION_X="7.372872697096975" POSITION_Y="4.092036722050001" MEAN_INTENSITY_CH1="1574.581395348839" POSITION_Z="0.0" MAX_INTENSITY_CH1="5936.0" />
        <Spot ID="11050" name="ID11050" STD_INTENSITY_CH1="1563.3867625934788" QUALITY="149.1618194580078" POSITION_T="14.785836517810822" MIN_INTENSITY_CH1="0.0" TOTAL_INTENSITY_CH1="167644.0" CONTRAST_CH1="0.19900534767140735" SNR_CH1="0.27593417774903484" FRAME="17" MEDIAN_INTENSITY_CH1="1187.0" VISIBILITY="1" RADIUS="0.25" POSITION_X="8.526855457324656" POSITION_Y="4.46175834677975" MEAN_INTENSITY_CH1="1299.5658914728685" POSITION_Z="0.0" MAX_INTENSITY_CH1="8310.0" />
        <Spot ID="11051" name="ID11051" STD_INTENSITY_CH1="1402.6366959061495" QUALITY="122.50680541992188" POSITION_T="14.785836517810822" MIN_INTENSITY_CH1="0.0" TOTAL_INTENSITY_CH1="153265.0" CONTRAST_CH1="0.3863387876157194" SNR_CH1="0.4721032785763099" FRAME="17" MEDIAN_INTENSITY_CH1="1187.0" VISIBILITY="1" RADIUS="0.25" POSITION_X="2.747347866897336" POSITION_Y="5.103308892706657" MEAN_INTENSITY_CH1="1188.100775193799" POSITION_Z="0.0" MAX_INTENSITY_CH1="4883.0" />
        <Spot ID="11052" name="ID11052" STD_INTENSITY_CH1="1304.9647292265006" QUALITY="121.65489196777344" POSITION_T="14.785836517810822" MIN_INTENSITY_CH1="0.0" TOTAL_INTENSITY_CH1="147596.0" CONTRAST_CH1="0.417676988546277" SNR_CH1="0.5166296871272233" FRAME="17" MEDIAN_INTENSITY_CH1="1187.0" VISIBILITY="1" RADIUS="0.25" POSITION_X="6.129405795315175" POSITION_Y="5.120696257164179" MEAN_INTENSITY_CH1="1144.1550387596906" POSITION_Z="0.0" MAX_INTENSITY_CH1="6070.0" />
        <Spot ID="11053" name="ID11053" STD_INTENSITY_CH1="1359.3056582599515" QUALITY="117.47846221923828" POSITION_T="14.785836517810822" MIN_INTENSITY_CH1="0.0" TOTAL_INTENSITY_CH1="169880.0" CONTRAST_CH1="0.3978949502077163" SNR_CH1="0.5515175088254177" FRAME="17" MEDIAN_INTENSITY_CH1="1187.0" VISIBILITY="1" RADIUS="0.25" POSITION_X="8.626194782659173" POSITION_Y="5.12133785860945" MEAN_INTENSITY_CH1="1316.8992248062027" POSITION_Z="0.0" MAX_INTENSITY_CH1="8445.0" />
        <Spot ID="11054" name="ID11054" STD_INTENSITY_CH1="1458.5514507289245" QUALITY="106.88015747070312" POSITION_T="14.785836517810822" MIN_INTENSITY_CH1="0.0" TOTAL_INTENSITY_CH1="141260.0" CONTRAST_CH1="0.3295579558812209" SNR_CH1="0.3721879095282025" FRAME="17" MEDIAN_INTENSITY_CH1="0.0" VISIBILITY="1" RADIUS="0.25" POSITION_X="8.097933910285459" POSITION_Y="5.184687924534674" MEAN_INTENSITY_CH1="1095.038759689923" POSITION_Z="0.0" MAX_INTENSITY_CH1="5936.0" />
        <Spot ID="11055" name="ID11055" STD_INTENSITY_CH1="1608.5215162958275" QUALITY="135.83753967285156" POSITION_T="14.785836517810822" MIN_INTENSITY_CH1="0.0" TOTAL_INTENSITY_CH1="154320.0" CONTRAST_CH1="0.2956789988885725" SNR_CH1="0.3394366127854041" FRAME="17" MEDIAN_INTENSITY_CH1="1187.0" VISIBILITY="1" RADIUS="0.25" POSITION_X="2.325079441119448" POSITION_Y="5.33091125460983" MEAN_INTENSITY_CH1="1196.2790697674423" POSITION_Z="0.0" MAX_INTENSITY_CH1="7123.0" />
        <Spot ID="11056" name="ID11056" STD_INTENSITY_CH1="1615.2602635089877" QUALITY="203.777587890625" POSITION_T="14.785836517810822" MIN_INTENSITY_CH1="0.0" TOTAL_INTENSITY_CH1="204578.0" CONTRAST_CH1="0.6232103037241704" SNR_CH1="0.7539048528472355" FRAME="17" MEDIAN_INTENSITY_CH1="1187.0" VISIBILITY="1" RADIUS="0.25" POSITION_X="4.034347512406606" POSITION_Y="5.820436737633394" MEAN_INTENSITY_CH1="1585.8759689922492" POSITION_Z="0.0" MAX_INTENSITY_CH1="8310.0" />
        <Spot ID="11057" name="ID11057" STD_INTENSITY_CH1="1563.8482355715323" QUALITY="118.92362213134766" POSITION_T="14.785836517810822" MIN_INTENSITY_CH1="0.0" TOTAL_INTENSITY_CH1="194810.0" CONTRAST_CH1="0.3581265421990833" SNR_CH1="0.5092759879761092" FRAME="17" MEDIAN_INTENSITY_CH1="1187.0" VISIBILITY="1" RADIUS="0.25" POSITION_X="5.156782126785647" POSITION_Y="5.951817496986099" MEAN_INTENSITY_CH1="1510.155038759691" POSITION_Z="0.0" MAX_INTENSITY_CH1="5936.0" />
        <Spot ID="11058" name="ID11058" STD_INTENSITY_CH1="1371.6330997993298" QUALITY="115.67011260986328" POSITION_T="14.785836517810822" MIN_INTENSITY_CH1="0.0" TOTAL_INTENSITY_CH1="138885.0" CONTRAST_CH1="0.3825599429103666" SNR_CH1="0.43438337549937517" FRAME="17" MEDIAN_INTENSITY_CH1="1187.0" VISIBILITY="1" RADIUS="0.25" POSITION_X="3.0285448826186916" POSITION_Y="6.079468847511865" MEAN_INTENSITY_CH1="1076.6279069767447" POSITION_Z="0.0" MAX_INTENSITY_CH1="5936.0" />
        <Spot ID="11059" name="ID11059" STD_INTENSITY_CH1="1990.998688441063" QUALITY="257.0003356933594" POSITION_T="14.785836517810822" MIN_INTENSITY_CH1="0.0" TOTAL_INTENSITY_CH1="287275.0" CONTRAST_CH1="0.5686884877830815" SNR_CH1="0.8109701555885738" FRAME="17" MEDIAN_INTENSITY_CH1="1187.0" VISIBILITY="1" RADIUS="0.25" POSITION_X="5.626408582547793" POSITION_Y="6.388804705692138" MEAN_INTENSITY_CH1="2226.9379844961254" POSITION_Z="0.0" MAX_INTENSITY_CH1="8310.0" />
        <Spot ID="11060" name="ID11060" STD_INTENSITY_CH1="1263.3488747612303" QUALITY="114.32701110839844" POSITION_T="14.785836517810822" MIN_INTENSITY_CH1="0.0" TOTAL_INTENSITY_CH1="136644.0" CONTRAST_CH1="0.5325988912985542" SNR_CH1="0.5827460053701815" FRAME="17" MEDIAN_INTENSITY_CH1="1187.0" VISIBILITY="1" RADIUS="0.25" POSITION_X="8.284920818853312" POSITION_Y="6.6131605193986704" MEAN_INTENSITY_CH1="1059.255813953489" POSITION_Z="0.0" MAX_INTENSITY_CH1="5936.0" />
        <Spot ID="11061" name="ID11061" STD_INTENSITY_CH1="1608.896215415011" QUALITY="155.96087646484375" POSITION_T="14.785836517810822" MIN_INTENSITY_CH1="0.0" TOTAL_INTENSITY_CH1="166737.0" CONTRAST_CH1="0.5426985272087063" SNR_CH1="0.5652255909285626" FRAME="17" MEDIAN_INTENSITY_CH1="1187.0" VISIBILITY="1" RADIUS="0.25" POSITION_X="3.6604125177855638" POSITION_Y="6.824149676486963" MEAN_INTENSITY_CH1="1292.5348837209308" POSITION_Z="0.0" MAX_INTENSITY_CH1="6070.0" />
        <Spot ID="11062" name="ID11062" STD_INTENSITY_CH1="2043.5954690825783" QUALITY="243.69683837890625" POSITION_T="14.785836517810822" MIN_INTENSITY_CH1="0.0" TOTAL_INTENSITY_CH1="251149.0" CONTRAST_CH1="0.5259743682031911" SNR_CH1="0.6567410293085392" FRAME="17" MEDIAN_INTENSITY_CH1="1187.0" VISIBILITY="1" RADIUS="0.25" POSITION_X="7.664489183036329" POSITION_Y="7.020080058400673" MEAN_INTENSITY_CH1="1946.8914728682175" POSITION_Z="0.0" MAX_INTENSITY_CH1="8445.0" />
        <Spot ID="11063" name="ID11063" STD_INTENSITY_CH1="1556.9286430079599" QUALITY="108.44595336914062" POSITION_T="14.785836517810822" MIN_INTENSITY_CH1="0.0" TOTAL_INTENSITY_CH1="133086.0" CONTRAST_CH1="0.45451760972310273" SNR_CH1="0.4141290342425898" FRAME="17" MEDIAN_INTENSITY_CH1="0.0" VISIBILITY="1" RADIUS="0.25" POSITION_X="4.435719018987152" POSITION_Y="7.330966382243324" MEAN_INTENSITY_CH1="1031.6744186046515" POSITION_Z="0.0" MAX_INTENSITY_CH1="8445.0" />
        <Spot ID="11064" name="ID11064" STD_INTENSITY_CH1="1768.3476838585086" QUALITY="218.92457580566406" POSITION_T="14.785836517810822" MIN_INTENSITY_CH1="0.0" TOTAL_INTENSITY_CH1="223168.0" CONTRAST_CH1="0.4467564997230753" SNR_CH1="0.6041989779302522" FRAME="17" MEDIAN_INTENSITY_CH1="1187.0" VISIBILITY="1" RADIUS="0.25" POSITION_X="6.7631264284613515" POSITION_Y="8.154077104207644" MEAN_INTENSITY_CH1="1729.9844961240321" POSITION_Z="0.0" MAX_INTENSITY_CH1="8310.0" />
        <Spot ID="11065" name="ID11065" STD_INTENSITY_CH1="1401.364371512343" QUALITY="112.95944213867188" POSITION_T="14.785836517810822" MIN_INTENSITY_CH1="0.0" TOTAL_INTENSITY_CH1="142446.0" CONTRAST_CH1="0.3153715733459574" SNR_CH1="0.377844900076141" FRAME="17" MEDIAN_INTENSITY_CH1="1187.0" VISIBILITY="1" RADIUS="0.25" POSITION_X="4.523430496839527" POSITION_Y="8.223349797813714" MEAN_INTENSITY_CH1="1104.2325581395353" POSITION_Z="0.0" MAX_INTENSITY_CH1="5936.0" />
        <Spot ID="11066" name="ID11066" STD_INTENSITY_CH1="2164.1367461656973" QUALITY="240.15049743652344" POSITION_T="14.785836517810822" MIN_INTENSITY_CH1="0.0" TOTAL_INTENSITY_CH1="286359.0" CONTRAST_CH1="0.42749349004780995" SNR_CH1="0.614358388437488" FRAME="17" MEDIAN_INTENSITY_CH1="1187.0" VISIBILITY="1" RADIUS="0.25" POSITION_X="4.923967352220793" POSITION_Y="8.684795176872235" MEAN_INTENSITY_CH1="2219.837209302327" POSITION_Z="0.0" MAX_INTENSITY_CH1="12007.0" />
        <Spot ID="11067" name="ID11067" STD_INTENSITY_CH1="1470.4513236841976" QUALITY="135.99549865722656" POSITION_T="14.785836517810822" MIN_INTENSITY_CH1="0.0" TOTAL_INTENSITY_CH1="197050.0" CONTRAST_CH1="0.41747837167889734" SNR_CH1="0.6119044503319633" FRAME="17" MEDIAN_INTENSITY_CH1="1187.0" VISIBILITY="1" RADIUS="0.25" POSITION_X="6.427952761698032" POSITION_Y="9.307330408297169" MEAN_INTENSITY_CH1="1527.5193798449627" POSITION_Z="0.0" MAX_INTENSITY_CH1="7123.0" />
        <Spot ID="11068" name="ID11068" STD_INTENSITY_CH1="2028.1665366740713" QUALITY="238.8614959716797" POSITION_T="14.785836517810822" MIN_INTENSITY_CH1="0.0" TOTAL_INTENSITY_CH1="232942.0" CONTRAST_CH1="0.4956219237044728" SNR_CH1="0.5900830757584893" FRAME="17" MEDIAN_INTENSITY_CH1="1187.0" VISIBILITY="1" RADIUS="0.25" POSITION_X="5.255402561094334" POSITION_Y="9.522639237240789" MEAN_INTENSITY_CH1="1805.7519379844966" POSITION_Z="0.0" MAX_INTENSITY_CH1="8310.0" />
        <Spot ID="11069" name="ID11069" STD_INTENSITY_CH1="1542.8398625027546" QUALITY="147.0914764404297" POSITION_T="14.785836517810822" MIN_INTENSITY_CH1="0.0" TOTAL_INTENSITY_CH1="146144.0" CONTRAST_CH1="0.5724615583465028" SNR_CH1="0.5346464843165362" FRAME="17" MEDIAN_INTENSITY_CH1="0.0" VISIBILITY="1" RADIUS="0.25" POSITION_X="5.934093303212573" POSITION_Y="10.18543521512629" MEAN_INTENSITY_CH1="1132.899224806202" POSITION_Z="0.0" MAX_INTENSITY_CH1="7123.0" />
      </SpotsInFrame>
      <SpotsInFrame frame="18">
        <Spot ID="11021" name="ID11021" STD_INTENSITY_CH1="1645.258563765113" QUALITY="166.5303497314453" POSITION_T="15.655591607093811" MIN_INTENSITY_CH1="0.0" TOTAL_INTENSITY_CH1="193761.0" CONTRAST_CH1="0.4027988767982015" SNR_CH1="0.5242824664989362" FRAME="18" MEDIAN_INTENSITY_CH1="1187.0" VISIBILITY="1" RADIUS="0.25" POSITION_X="6.3179542117759" POSITION_Y="3.013602382941425" MEAN_INTENSITY_CH1="1502.0232558139542" POSITION_Z="0.0" MAX_INTENSITY_CH1="8310.0" />
        <Spot ID="11022" name="ID11022" STD_INTENSITY_CH1="1382.3236156002426" QUALITY="139.9239959716797" POSITION_T="15.655591607093811" MIN_INTENSITY_CH1="0.0" TOTAL_INTENSITY_CH1="177004.0" CONTRAST_CH1="0.5085520510640291" SNR_CH1="0.6692505691216729" FRAME="18" MEDIAN_INTENSITY_CH1="1187.0" VISIBILITY="1" RADIUS="0.25" POSITION_X="7.225038485685169" POSITION_Y="4.038035064495072" MEAN_INTENSITY_CH1="1372.124031007753" POSITION_Z="0.0" MAX_INTENSITY_CH1="5936.0" />
        <Spot ID="11023" name="ID11023" STD_INTENSITY_CH1="1827.0219716809227" QUALITY="161.8068084716797" POSITION_T="15.655591607093811" MIN_INTENSITY_CH1="0.0" TOTAL_INTENSITY_CH1="228187.0" CONTRAST_CH1="0.372852426701151" SNR_CH1="0.5258968047811837" FRAME="18" MEDIAN_INTENSITY_CH1="1187.0" VISIBILITY="1" RADIUS="0.25" POSITION_X="8.390736951015977" POSITION_Y="4.0177121621216285" MEAN_INTENSITY_CH1="1768.891472868218" POSITION_Z="0.0" MAX_INTENSITY_CH1="7123.0" />
        <Spot ID="11024" name="ID11024" STD_INTENSITY_CH1="1693.7935946862576" QUALITY="107.031494140625" POSITION_T="15.655591607093811" MIN_INTENSITY_CH1="0.0" TOTAL_INTENSITY_CH1="182942.0" CONTRAST_CH1="0.22027542285495752" SNR_CH1="0.3022744231669509" FRAME="18" MEDIAN_INTENSITY_CH1="1187.0" VISIBILITY="1" RADIUS="0.25" POSITION_X="8.553587961085707" POSITION_Y="4.458287728806698" MEAN_INTENSITY_CH1="1418.1550387596901" POSITION_Z="0.0" MAX_INTENSITY_CH1="8310.0" />
        <Spot ID="11025" name="ID11025" STD_INTENSITY_CH1="1132.740418730512" QUALITY="105.06060028076172" POSITION_T="15.655591607093811" MIN_INTENSITY_CH1="0.0" TOTAL_INTENSITY_CH1="113953.0" CONTRAST_CH1="0.4375924017311883" SNR_CH1="0.4747551175660975" FRAME="18" MEDIAN_INTENSITY_CH1="0.0" VISIBILITY="1" RADIUS="0.25" POSITION_X="6.113272406281495" POSITION_Y="4.559093678744859" MEAN_INTENSITY_CH1="883.3565891472873" POSITION_Z="0.0" MAX_INTENSITY_CH1="5936.0" />
        <Spot ID="11026" name="ID11026" STD_INTENSITY_CH1="1288.986930284321" QUALITY="138.2350616455078" POSITION_T="15.655591607093811" MIN_INTENSITY_CH1="0.0" TOTAL_INTENSITY_CH1="149564.0" CONTRAST_CH1="0.45365722917611767" SNR_CH1="0.5614158461611356" FRAME="18" MEDIAN_INTENSITY_CH1="1187.0" VISIBILITY="1" RADIUS="0.25" POSITION_X="2.752538828078226" POSITION_Y="5.110757171412767" MEAN_INTENSITY_CH1="1159.4108527131789" POSITION_Z="0.0" MAX_INTENSITY_CH1="4749.0" />
        <Spot ID="11027" name="ID11027" STD_INTENSITY_CH1="1262.6196816113873" QUALITY="100.49200439453125" POSITION_T="15.655591607093811" MIN_INTENSITY_CH1="0.0" TOTAL_INTENSITY_CH1="147192.0" CONTRAST_CH1="0.2477873602753272" SNR_CH1="0.35891408679200987" FRAME="18" MEDIAN_INTENSITY_CH1="1187.0" VISIBILITY="1" RADIUS="0.25" POSITION_X="8.201362894655867" POSITION_Y="5.117710933428363" MEAN_INTENSITY_CH1="1141.0232558139542" POSITION_Z="0.0" MAX_INTENSITY_CH1="5936.0" />
        <Spot ID="11028" name="ID11028" STD_INTENSITY_CH1="1500.9533879086382" QUALITY="136.2664337158203" POSITION_T="15.655591607093811" MIN_INTENSITY_CH1="0.0" TOTAL_INTENSITY_CH1="144822.0" CONTRAST_CH1="0.4035727720802948" SNR_CH1="0.4301248596546294" FRAME="18" MEDIAN_INTENSITY_CH1="0.0" VISIBILITY="1" RADIUS="0.25" POSITION_X="6.188616803103059" POSITION_Y="5.14612862306767" MEAN_INTENSITY_CH1="1122.651162790698" POSITION_Z="0.0" MAX_INTENSITY_CH1="5936.0" />
        <Spot ID="11029" name="ID11029" STD_INTENSITY_CH1="1336.3183178270363" QUALITY="103.77865600585938" POSITION_T="15.655591607093811" MIN_INTENSITY_CH1="0.0" TOTAL_INTENSITY_CH1="175681.0" CONTRAST_CH1="0.3956229557206341" SNR_CH1="0.5777880263131402" FRAME="18" MEDIAN_INTENSITY_CH1="1187.0" VISIBILITY="1" RADIUS="0.25" POSITION_X="8.578991782834887" POSITION_Y="5.162408432355998" MEAN_INTENSITY_CH1="1361.868217054265" POSITION_Z="0.0" MAX_INTENSITY_CH1="7123.0" />
        <Spot ID="11030" name="ID11030" STD_INTENSITY_CH1="1665.7057004462201" QUALITY="122.95781707763672" POSITION_T="15.655591607093811" MIN_INTENSITY_CH1="0.0" TOTAL_INTENSITY_CH1="153131.0" CONTRAST_CH1="0.4075809609136156" SNR_CH1="0.41271061291499916" FRAME="18" MEDIAN_INTENSITY_CH1="1187.0" VISIBILITY="1" RADIUS="0.25" POSITION_X="2.2540626134062642" POSITION_Y="5.371607351810756" MEAN_INTENSITY_CH1="1187.0620155038764" POSITION_Z="0.0" MAX_INTENSITY_CH1="9498.0" />
        <Spot ID="11031" name="ID11031" STD_INTENSITY_CH1="2018.7469801619009" QUALITY="252.65139770507812" POSITION_T="15.655591607093811" MIN_INTENSITY_CH1="0.0" TOTAL_INTENSITY_CH1="264993.0" CONTRAST_CH1="0.6752736876132627" SNR_CH1="0.8203267192022736" FRAME="18" MEDIAN_INTENSITY_CH1="1187.0" VISIBILITY="1" RADIUS="0.25" POSITION_X="4.040519107746005" POSITION_Y="5.77116747465526" MEAN_INTENSITY_CH1="2054.209302325583" POSITION_Z="0.0" MAX_INTENSITY_CH1="9498.0" />
        <Spot ID="11032" name="ID11032" STD_INTENSITY_CH1="1559.8542637464266" QUALITY="120.993896484375" POSITION_T="15.655591607093811" MIN_INTENSITY_CH1="0.0" TOTAL_INTENSITY_CH1="151944.0" CONTRAST_CH1="0.4561429630132054" SNR_CH1="0.4730823873686519" FRAME="18" MEDIAN_INTENSITY_CH1="1187.0" VISIBILITY="1" RADIUS="0.25" POSITION_X="3.0042089346241623" POSITION_Y="6.071065337122128" MEAN_INTENSITY_CH1="1177.8604651162796" POSITION_Z="0.0" MAX_INTENSITY_CH1="8310.0" />
        <Spot ID="11033" name="ID11033" STD_INTENSITY_CH1="1929.0721392511675" QUALITY="211.34786987304688" POSITION_T="15.655591607093811" MIN_INTENSITY_CH1="0.0" TOTAL_INTENSITY_CH1="257596.0" CONTRAST_CH1="0.5175534015562748" SNR_CH1="0.706060825810225" FRAME="18" MEDIAN_INTENSITY_CH1="1187.0" VISIBILITY="1" RADIUS="0.25" POSITION_X="5.632484190819058" POSITION_Y="6.3723930076837485" MEAN_INTENSITY_CH1="1996.8682170542652" POSITION_Z="0.0" MAX_INTENSITY_CH1="10685.0" />
        <Spot ID="11034" name="ID11034" STD_INTENSITY_CH1="1305.876666123926" QUALITY="110.83612823486328" POSITION_T="15.655591607093811" MIN_INTENSITY_CH1="0.0" TOTAL_INTENSITY_CH1="129386.0" CONTRAST_CH1="0.5389234259618787" SNR_CH1="0.5379420102766633" FRAME="18" MEDIAN_INTENSITY_CH1="1187.0" VISIBILITY="1" RADIUS="0.25" POSITION_X="8.339460823538042" POSITION_Y="6.600806738824025" MEAN_INTENSITY_CH1="1002.9922480620158" POSITION_Z="0.0" MAX_INTENSITY_CH1="7123.0" />
        <Spot ID="11035" name="ID11035" STD_INTENSITY_CH1="1267.7515655587824" QUALITY="101.10231018066406" POSITION_T="15.655591607093811" MIN_INTENSITY_CH1="0.0" TOTAL_INTENSITY_CH1="143766.0" CONTRAST_CH1="0.34883869451517846" SNR_CH1="0.4547020955483346" FRAME="18" MEDIAN_INTENSITY_CH1="1187.0" VISIBILITY="1" RADIUS="0.25" POSITION_X="3.9946487645617985" POSITION_Y="6.773802266752465" MEAN_INTENSITY_CH1="1114.4651162790703" POSITION_Z="0.0" MAX_INTENSITY_CH1="5936.0" />
        <Spot ID="11036" name="ID11036" STD_INTENSITY_CH1="1303.3728109603842" QUALITY="120.58260345458984" POSITION_T="15.655591607093811" MIN_INTENSITY_CH1="0.0" TOTAL_INTENSITY_CH1="139151.0" CONTRAST_CH1="0.3900727923027305" SNR_CH1="0.4644789921029193" FRAME="18" MEDIAN_INTENSITY_CH1="1187.0" VISIBILITY="1" RADIUS="0.25" POSITION_X="3.6021278925336753" POSITION_Y="6.794972720635292" MEAN_INTENSITY_CH1="1078.6899224806205" POSITION_Z="0.0" MAX_INTENSITY_CH1="6070.0" />
        <Spot ID="11037" name="ID11037" STD_INTENSITY_CH1="1692.2470652493278" QUALITY="183.11097717285156" POSITION_T="15.655591607093811" MIN_INTENSITY_CH1="0.0" TOTAL_INTENSITY_CH1="214993.0" CONTRAST_CH1="0.44360803775449065" SNR_CH1="0.6052725113149872" FRAME="18" MEDIAN_INTENSITY_CH1="1187.0" VISIBILITY="1" RADIUS="0.25" POSITION_X="7.760755021144406" POSITION_Y="7.109668511245832" MEAN_INTENSITY_CH1="1666.6124031007764" POSITION_Z="0.0" MAX_INTENSITY_CH1="7258.0" />
        <Spot ID="11038" name="ID11038" STD_INTENSITY_CH1="1302.7315143101966" QUALITY="113.79788970947266" POSITION_T="15.655591607093811" MIN_INTENSITY_CH1="0.0" TOTAL_INTENSITY_CH1="123452.0" CONTRAST_CH1="0.47363182662571923" SNR_CH1="0.47221021935874286" FRAME="18" MEDIAN_INTENSITY_CH1="0.0" VISIBILITY="1" RADIUS="0.25" POSITION_X="4.470698473355966" POSITION_Y="7.323532833835778" MEAN_INTENSITY_CH1="956.992248062016" POSITION_Z="0.0" MAX_INTENSITY_CH1="4749.0" />
        <Spot ID="11039" name="ID11039" STD_INTENSITY_CH1="1530.948868586651" QUALITY="102.52195739746094" POSITION_T="15.655591607093811" MIN_INTENSITY_CH1="0.0" TOTAL_INTENSITY_CH1="167373.0" CONTRAST_CH1="0.23269225484867748" SNR_CH1="0.3199574747736681" FRAME="18" MEDIAN_INTENSITY_CH1="1187.0" VISIBILITY="1" RADIUS="0.25" POSITION_X="6.730073420218541" POSITION_Y="7.63623748402135" MEAN_INTENSITY_CH1="1297.4651162790701" POSITION_Z="0.0" MAX_INTENSITY_CH1="7123.0" />
        <Spot ID="11040" name="ID11040" STD_INTENSITY_CH1="1836.4704479389543" QUALITY="155.4600372314453" POSITION_T="15.655591607093811" MIN_INTENSITY_CH1="0.0" TOTAL_INTENSITY_CH1="197321.0" CONTRAST_CH1="0.42577549137810666" SNR_CH1="0.49746114221964216" FRAME="18" MEDIAN_INTENSITY_CH1="1187.0" VISIBILITY="1" RADIUS="0.25" POSITION_X="6.7895815277402765" POSITION_Y="8.183031213206084" MEAN_INTENSITY_CH1="1529.6201550387605" POSITION_Z="0.0" MAX_INTENSITY_CH1="10819.0" />
        <Spot ID="11041" name="ID11041" STD_INTENSITY_CH1="2121.5452450667435" QUALITY="244.978271484375" POSITION_T="15.655591607093811" MIN_INTENSITY_CH1="0.0" TOTAL_INTENSITY_CH1="278047.0" CONTRAST_CH1="0.3190279640914778" SNR_CH1="0.49145182287054345" FRAME="18" MEDIAN_INTENSITY_CH1="1187.0" VISIBILITY="1" RADIUS="0.25" POSITION_X="4.960311595061371" POSITION_Y="8.632806384716742" MEAN_INTENSITY_CH1="2155.403100775195" POSITION_Z="0.0" MAX_INTENSITY_CH1="9498.0" />
        <Spot ID="11042" name="ID11042" STD_INTENSITY_CH1="1718.9077084445782" QUALITY="180.51327514648438" POSITION_T="15.655591607093811" MIN_INTENSITY_CH1="0.0" TOTAL_INTENSITY_CH1="228049.0" CONTRAST_CH1="0.5114602146473867" SNR_CH1="0.6960349300980265" FRAME="18" MEDIAN_INTENSITY_CH1="1187.0" VISIBILITY="1" RADIUS="0.25" POSITION_X="6.455322041859042" POSITION_Y="9.278929002127127" MEAN_INTENSITY_CH1="1767.8217054263582" POSITION_Z="0.0" MAX_INTENSITY_CH1="8310.0" />
        <Spot ID="11043" name="ID11043" STD_INTENSITY_CH1="1734.7902853256" QUALITY="183.75401306152344" POSITION_T="15.655591607093811" MIN_INTENSITY_CH1="0.0" TOTAL_INTENSITY_CH1="216316.0" CONTRAST_CH1="0.40289269341362216" SNR_CH1="0.5551967121161927" FRAME="18" MEDIAN_INTENSITY_CH1="1187.0" VISIBILITY="1" RADIUS="0.25" POSITION_X="5.270443224830312" POSITION_Y="9.521570303782886" MEAN_INTENSITY_CH1="1676.8682170542647" POSITION_Z="0.0" MAX_INTENSITY_CH1="7258.0" />
        <Spot ID="11044" name="ID11044" STD_INTENSITY_CH1="1576.318704509968" QUALITY="121.33039093017578" POSITION_T="15.655591607093811" MIN_INTENSITY_CH1="0.0" TOTAL_INTENSITY_CH1="206680.0" CONTRAST_CH1="0.26777186051040386" SNR_CH1="0.4293569898597785" FRAME="18" MEDIAN_INTENSITY_CH1="1187.0" VISIBILITY="1" RADIUS="0.25" POSITION_X="5.750117199301733" POSITION_Y="9.632816406872614" MEAN_INTENSITY_CH1="1602.1705426356605" POSITION_Z="0.0" MAX_INTENSITY_CH1="7123.0" />
        <Spot ID="11045" name="ID11045" STD_INTENSITY_CH1="1350.1557744608865" QUALITY="114.19552612304688" POSITION_T="15.655591607093811" MIN_INTENSITY_CH1="0.0" TOTAL_INTENSITY_CH1="128200.0" CONTRAST_CH1="0.44742946143070267" SNR_CH1="0.45506307951350494" FRAME="18" MEDIAN_INTENSITY_CH1="0.0" VISIBILITY="1" RADIUS="0.25" POSITION_X="6.012171272038485" POSITION_Y="10.146307792845954" MEAN_INTENSITY_CH1="993.7984496124034" POSITION_Z="0.0" MAX_INTENSITY_CH1="5936.0" />
      </SpotsInFrame>
      <SpotsInFrame frame="19">
        <Spot ID="11136" name="ID11136" STD_INTENSITY_CH1="1876.5200439352345" QUALITY="152.74240112304688" POSITION_T="16.5253466963768" MIN_INTENSITY_CH1="0.0" TOTAL_INTENSITY_CH1="220797.0" CONTRAST_CH1="0.4450151933815796" SNR_CH1="0.5618012111559718" FRAME="19" MEDIAN_INTENSITY_CH1="1187.0" VISIBILITY="1" RADIUS="0.25" POSITION_X="7.730282996929316" POSITION_Y="7.0736474380824585" MEAN_INTENSITY_CH1="1711.6046511627912" POSITION_Z="0.0" MAX_INTENSITY_CH1="8310.0" />
        <Spot ID="11137" name="ID11137" STD_INTENSITY_CH1="1549.2030481584557" QUALITY="137.3125" POSITION_T="16.5253466963768" MIN_INTENSITY_CH1="0.0" TOTAL_INTENSITY_CH1="117653.0" CONTRAST_CH1="0.40835016398557183" SNR_CH1="0.34139490374835074" FRAME="19" MEDIAN_INTENSITY_CH1="0.0" VISIBILITY="1" RADIUS="0.25" POSITION_X="4.478776323203391" POSITION_Y="7.3133984137268" MEAN_INTENSITY_CH1="912.0387596899227" POSITION_Z="0.0" MAX_INTENSITY_CH1="8310.0" />
        <Spot ID="11138" name="ID11138" STD_INTENSITY_CH1="1391.6249123093758" QUALITY="106.83321380615234" POSITION_T="16.5253466963768" MIN_INTENSITY_CH1="0.0" TOTAL_INTENSITY_CH1="152074.0" CONTRAST_CH1="0.2837025216345423" SNR_CH1="0.37443105504497587" FRAME="19" MEDIAN_INTENSITY_CH1="1187.0" VISIBILITY="1" RADIUS="0.25" POSITION_X="6.775517844974834" POSITION_Y="7.614589321348054" MEAN_INTENSITY_CH1="1178.868217054264" POSITION_Z="0.0" MAX_INTENSITY_CH1="7123.0" />
        <Spot ID="11139" name="ID11139" STD_INTENSITY_CH1="1791.2126969262595" QUALITY="176.33370971679688" POSITION_T="16.5253466963768" MIN_INTENSITY_CH1="0.0" TOTAL_INTENSITY_CH1="228187.0" CONTRAST_CH1="0.44864151784377065" SNR_CH1="0.6116775742519682" FRAME="19" MEDIAN_INTENSITY_CH1="1187.0" VISIBILITY="1" RADIUS="0.25" POSITION_X="6.7554075397090045" POSITION_Y="8.17834690506925" MEAN_INTENSITY_CH1="1768.8914728682182" POSITION_Z="0.0" MAX_INTENSITY_CH1="8310.0" />
        <Spot ID="11140" name="ID11140" STD_INTENSITY_CH1="1956.3816114369922" QUALITY="199.1297607421875" POSITION_T="16.5253466963768" MIN_INTENSITY_CH1="0.0" TOTAL_INTENSITY_CH1="252979.0" CONTRAST_CH1="0.34308224606192705" SNR_CH1="0.5121142034161642" FRAME="19" MEDIAN_INTENSITY_CH1="1187.0" VISIBILITY="1" RADIUS="0.25" POSITION_X="4.965097362149628" POSITION_Y="8.665914086902681" MEAN_INTENSITY_CH1="1961.0775193798465" POSITION_Z="0.0" MAX_INTENSITY_CH1="10685.0" />
        <Spot ID="11141" name="ID11141" STD_INTENSITY_CH1="1895.0025911896028" QUALITY="196.681884765625" POSITION_T="16.5253466963768" MIN_INTENSITY_CH1="0.0" TOTAL_INTENSITY_CH1="225544.0" CONTRAST_CH1="0.42871762988351625" SNR_CH1="0.5537155179417574" FRAME="19" MEDIAN_INTENSITY_CH1="1187.0" VISIBILITY="1" RADIUS="0.25" POSITION_X="6.431869296961336" POSITION_Y="9.291330410837666" MEAN_INTENSITY_CH1="1748.4031007751942" POSITION_Z="0.0" MAX_INTENSITY_CH1="8310.0" />
        <Spot ID="11142" name="ID11142" STD_INTENSITY_CH1="1961.6436168751284" QUALITY="240.85958862304688" POSITION_T="16.5253466963768" MIN_INTENSITY_CH1="0.0" TOTAL_INTENSITY_CH1="248369.0" CONTRAST_CH1="0.4584015591122533" SNR_CH1="0.6170019417912458" FRAME="19" MEDIAN_INTENSITY_CH1="1187.0" VISIBILITY="1" RADIUS="0.25" POSITION_X="5.27107284100325" POSITION_Y="9.518599834550828" MEAN_INTENSITY_CH1="1925.341085271319" POSITION_Z="0.0" MAX_INTENSITY_CH1="8310.0" />
        <Spot ID="11143" name="ID11143" STD_INTENSITY_CH1="1625.5595926387823" QUALITY="116.86398315429688" POSITION_T="16.5253466963768" MIN_INTENSITY_CH1="0.0" TOTAL_INTENSITY_CH1="205633.0" CONTRAST_CH1="0.2166367154103154" SNR_CH1="0.3492217993207209" FRAME="19" MEDIAN_INTENSITY_CH1="1187.0" VISIBILITY="1" RADIUS="0.25" POSITION_X="5.7818842896784854" POSITION_Y="9.597253726507098" MEAN_INTENSITY_CH1="1594.0542635658926" POSITION_Z="0.0" MAX_INTENSITY_CH1="5936.0" />
        <Spot ID="11144" name="ID11144" STD_INTENSITY_CH1="1527.642606878577" QUALITY="148.99929809570312" POSITION_T="16.5253466963768" MIN_INTENSITY_CH1="0.0" TOTAL_INTENSITY_CH1="150755.0" CONTRAST_CH1="0.5171939521330469" SNR_CH1="0.5215579656909332" FRAME="19" MEDIAN_INTENSITY_CH1="1187.0" VISIBILITY="1" RADIUS="0.25" POSITION_X="6.004530326485174" POSITION_Y="10.14090020861619" MEAN_INTENSITY_CH1="1168.6434108527137" POSITION_Z="0.0" MAX_INTENSITY_CH1="7123.0" />
        <Spot ID="11124" name="ID11124" STD_INTENSITY_CH1="1373.8541455698335" QUALITY="115.42990112304688" POSITION_T="16.5253466963768" MIN_INTENSITY_CH1="0.0" TOTAL_INTENSITY_CH1="127149.0" CONTRAST_CH1="0.4206749406426854" SNR_CH1="0.42487827760038743" FRAME="19" MEDIAN_INTENSITY_CH1="0.0" VISIBILITY="1" RADIUS="0.25" POSITION_X="5.9591468154239795" POSITION_Y="1.5967675695736019" MEAN_INTENSITY_CH1="985.6511627906982" POSITION_Z="0.0" MAX_INTENSITY_CH1="7258.0" />
        <Spot ID="11125" name="ID11125" STD_INTENSITY_CH1="1608.6659077965753" QUALITY="170.2911834716797" POSITION_T="16.5253466963768" MIN_INTENSITY_CH1="0.0" TOTAL_INTENSITY_CH1="193491.0" CONTRAST_CH1="0.4304170485681884" SNR_CH1="0.5611280564568535" FRAME="19" MEDIAN_INTENSITY_CH1="1187.0" VISIBILITY="1" RADIUS="0.25" POSITION_X="6.358581815536876" POSITION_Y="2.9944501795491787" MEAN_INTENSITY_CH1="1499.9302325581402" POSITION_Z="0.0" MAX_INTENSITY_CH1="7123.0" />
        <Spot ID="11126" name="ID11126" STD_INTENSITY_CH1="1843.4608082556595" QUALITY="171.28118896484375" POSITION_T="16.5253466963768" MIN_INTENSITY_CH1="0.0" TOTAL_INTENSITY_CH1="214078.0" CONTRAST_CH1="0.4029614152080097" SNR_CH1="0.5171257350009114" FRAME="19" MEDIAN_INTENSITY_CH1="1187.0" VISIBILITY="1" RADIUS="0.25" POSITION_X="8.474994925973217" POSITION_Y="3.951348251876604" MEAN_INTENSITY_CH1="1659.5193798449618" POSITION_Z="0.0" MAX_INTENSITY_CH1="8445.0" />
        <Spot ID="11127" name="ID11127" STD_INTENSITY_CH1="1525.193785025314" QUALITY="135.41033935546875" POSITION_T="16.5253466963768" MIN_INTENSITY_CH1="0.0" TOTAL_INTENSITY_CH1="204307.0" CONTRAST_CH1="0.4908296076936228" SNR_CH1="0.6837561541854285" FRAME="19" MEDIAN_INTENSITY_CH1="1187.0" VISIBILITY="1" RADIUS="0.25" POSITION_X="7.169537490166433" POSITION_Y="4.080662316942193" MEAN_INTENSITY_CH1="1583.775193798451" POSITION_Z="0.0" MAX_INTENSITY_CH1="7123.0" />
        <Spot ID="11128" name="ID11128" STD_INTENSITY_CH1="1237.206159078989" QUALITY="120.51817321777344" POSITION_T="16.5253466963768" MIN_INTENSITY_CH1="0.0" TOTAL_INTENSITY_CH1="112768.0" CONTRAST_CH1="0.42895258522582835" SNR_CH1="0.4242047831983457" FRAME="19" MEDIAN_INTENSITY_CH1="0.0" VISIBILITY="1" RADIUS="0.25" POSITION_X="6.200913449402514" POSITION_Y="4.543973175826526" MEAN_INTENSITY_CH1="874.1705426356593" POSITION_Z="0.0" MAX_INTENSITY_CH1="5936.0" />
        <Spot ID="11129" name="ID11129" STD_INTENSITY_CH1="1549.6822134533907" QUALITY="150.02349853515625" POSITION_T="16.5253466963768" MIN_INTENSITY_CH1="0.0" TOTAL_INTENSITY_CH1="158015.0" CONTRAST_CH1="0.47856828788078504" SNR_CH1="0.5116800470948794" FRAME="19" MEDIAN_INTENSITY_CH1="1187.0" VISIBILITY="1" RADIUS="0.25" POSITION_X="6.133364114536116" POSITION_Y="5.13848511231683" MEAN_INTENSITY_CH1="1224.9224806201557" POSITION_Z="0.0" MAX_INTENSITY_CH1="9498.0" />
        <Spot ID="11130" name="ID11130" STD_INTENSITY_CH1="1954.3385450684614" QUALITY="146.65150451660156" POSITION_T="16.5253466963768" MIN_INTENSITY_CH1="0.0" TOTAL_INTENSITY_CH1="180437.0" CONTRAST_CH1="0.40652861783316446" SNR_CH1="0.4137220195779364" FRAME="19" MEDIAN_INTENSITY_CH1="0.0" VISIBILITY="1" RADIUS="0.25" POSITION_X="2.310408956439242" POSITION_Y="5.349220301961383" MEAN_INTENSITY_CH1="1398.7364341085272" POSITION_Z="0.0" MAX_INTENSITY_CH1="8310.0" />
        <Spot ID="11131" name="ID11131" STD_INTENSITY_CH1="1978.9692093462945" QUALITY="195.72946166992188" POSITION_T="16.5253466963768" MIN_INTENSITY_CH1="0.0" TOTAL_INTENSITY_CH1="219609.0" CONTRAST_CH1="0.6036851522804809" SNR_CH1="0.6476535774404952" FRAME="19" MEDIAN_INTENSITY_CH1="1187.0" VISIBILITY="1" RADIUS="0.25" POSITION_X="4.022503262783303" POSITION_Y="5.7983067836779245" MEAN_INTENSITY_CH1="1702.3953488372097" POSITION_Z="0.0" MAX_INTENSITY_CH1="9498.0" />
        <Spot ID="11132" name="ID11132" STD_INTENSITY_CH1="1322.7541625761005" QUALITY="105.9224853515625" POSITION_T="16.5253466963768" MIN_INTENSITY_CH1="0.0" TOTAL_INTENSITY_CH1="149566.0" CONTRAST_CH1="0.3225219176013422" SNR_CH1="0.4275140406596741" FRAME="19" MEDIAN_INTENSITY_CH1="1187.0" VISIBILITY="1" RADIUS="0.25" POSITION_X="7.406832954031685" POSITION_Y="5.9910333803690525" MEAN_INTENSITY_CH1="1159.4263565891476" POSITION_Z="0.0" MAX_INTENSITY_CH1="5936.0" />
        <Spot ID="11133" name="ID11133" STD_INTENSITY_CH1="1481.1348185682461" QUALITY="112.27864837646484" POSITION_T="16.5253466963768" MIN_INTENSITY_CH1="0.0" TOTAL_INTENSITY_CH1="168967.0" CONTRAST_CH1="0.4125882639943701" SNR_CH1="0.5165934124593186" FRAME="19" MEDIAN_INTENSITY_CH1="1187.0" VISIBILITY="1" RADIUS="0.25" POSITION_X="3.013903315656016" POSITION_Y="6.072683872311939" MEAN_INTENSITY_CH1="1309.8217054263573" POSITION_Z="0.0" MAX_INTENSITY_CH1="7258.0" />
        <Spot ID="11134" name="ID11134" STD_INTENSITY_CH1="1735.6142352548227" QUALITY="177.36135864257812" POSITION_T="16.5253466963768" MIN_INTENSITY_CH1="0.0" TOTAL_INTENSITY_CH1="224490.0" CONTRAST_CH1="0.5539009328585209" SNR_CH1="0.7148136727545837" FRAME="19" MEDIAN_INTENSITY_CH1="1187.0" VISIBILITY="1" RADIUS="0.25" POSITION_X="5.628435859106815" POSITION_Y="6.3652677835774965" MEAN_INTENSITY_CH1="1740.2325581395366" POSITION_Z="0.0" MAX_INTENSITY_CH1="9632.0" />
        <Spot ID="11135" name="ID11135" STD_INTENSITY_CH1="1350.3222636099779" QUALITY="134.61862182617188" POSITION_T="16.5253466963768" MIN_INTENSITY_CH1="0.0" TOTAL_INTENSITY_CH1="156824.0" CONTRAST_CH1="0.4619330838327285" SNR_CH1="0.5689406405593862" FRAME="19" MEDIAN_INTENSITY_CH1="1187.0" VISIBILITY="1" RADIUS="0.25" POSITION_X="3.6576559121447088" POSITION_Y="6.8249033031939135" MEAN_INTENSITY_CH1="1215.6899224806207" POSITION_Z="0.0" MAX_INTENSITY_CH1="5936.0" />
      </SpotsInFrame>
      <SpotsInFrame frame="20">
        <Spot ID="11072" name="ID11072" STD_INTENSITY_CH1="1241.7569507002577" QUALITY="123.60191345214844" POSITION_T="17.39510178565979" MIN_INTENSITY_CH1="0.0" TOTAL_INTENSITY_CH1="115142.0" CONTRAST_CH1="0.5967993857314756" SNR_CH1="0.537298298349901" FRAME="20" MEDIAN_INTENSITY_CH1="0.0" VISIBILITY="1" RADIUS="0.25" POSITION_X="5.9022376584942275" POSITION_Y="3.972904612717752" MEAN_INTENSITY_CH1="892.5736434108533" POSITION_Z="0.0" MAX_INTENSITY_CH1="5936.0" />
        <Spot ID="11073" name="ID11073" STD_INTENSITY_CH1="1648.9922183319075" QUALITY="156.45196533203125" POSITION_T="17.39510178565979" MIN_INTENSITY_CH1="0.0" TOTAL_INTENSITY_CH1="198372.0" CONTRAST_CH1="0.35918606709623624" SNR_CH1="0.4928816153006181" FRAME="20" MEDIAN_INTENSITY_CH1="1187.0" VISIBILITY="1" RADIUS="0.25" POSITION_X="8.48092119723749" POSITION_Y="3.966706702128566" MEAN_INTENSITY_CH1="1537.767441860466" POSITION_Z="0.0" MAX_INTENSITY_CH1="7123.0" />
        <Spot ID="11074" name="ID11074" STD_INTENSITY_CH1="1504.522776982235" QUALITY="177.12635803222656" POSITION_T="17.39510178565979" MIN_INTENSITY_CH1="0.0" TOTAL_INTENSITY_CH1="207733.0" CONTRAST_CH1="0.5023599296154442" SNR_CH1="0.7157939291569211" FRAME="20" MEDIAN_INTENSITY_CH1="1187.0" VISIBILITY="1" RADIUS="0.25" POSITION_X="7.162762698326407" POSITION_Y="3.998609731723883" MEAN_INTENSITY_CH1="1610.3333333333353" POSITION_Z="0.0" MAX_INTENSITY_CH1="5936.0" />
        <Spot ID="11075" name="ID11075" STD_INTENSITY_CH1="1500.1550554549276" QUALITY="124.17007446289062" POSITION_T="17.39510178565979" MIN_INTENSITY_CH1="0.0" TOTAL_INTENSITY_CH1="175818.0" CONTRAST_CH1="0.20729440795933787" SNR_CH1="0.31199085803564075" FRAME="20" MEDIAN_INTENSITY_CH1="1187.0" VISIBILITY="1" RADIUS="0.25" POSITION_X="8.501594166949708" POSITION_Y="4.489659616245825" MEAN_INTENSITY_CH1="1362.9302325581402" POSITION_Z="0.0" MAX_INTENSITY_CH1="7123.0" />
        <Spot ID="11076" name="ID11076" STD_INTENSITY_CH1="1388.9098004788784" QUALITY="116.81998443603516" POSITION_T="17.39510178565979" MIN_INTENSITY_CH1="0.0" TOTAL_INTENSITY_CH1="106836.0" CONTRAST_CH1="0.43878424728685556" SNR_CH1="0.36369657881310474" FRAME="20" MEDIAN_INTENSITY_CH1="0.0" VISIBILITY="1" RADIUS="0.25" POSITION_X="3.87653123830361" POSITION_Y="5.092003309305088" MEAN_INTENSITY_CH1="828.1860465116283" POSITION_Z="0.0" MAX_INTENSITY_CH1="7123.0" />
        <Spot ID="11077" name="ID11077" STD_INTENSITY_CH1="1672.814915138575" QUALITY="191.03152465820312" POSITION_T="17.39510178565979" MIN_INTENSITY_CH1="0.0" TOTAL_INTENSITY_CH1="182810.0" CONTRAST_CH1="0.5234849060947523" SNR_CH1="0.582181432107246" FRAME="20" MEDIAN_INTENSITY_CH1="1187.0" VISIBILITY="1" RADIUS="0.25" POSITION_X="6.11927473994919" POSITION_Y="5.112094005263708" MEAN_INTENSITY_CH1="1417.1317829457369" POSITION_Z="0.0" MAX_INTENSITY_CH1="5936.0" />
        <Spot ID="11078" name="ID11078" STD_INTENSITY_CH1="1250.3594025470404" QUALITY="105.53743743896484" POSITION_T="17.39510178565979" MIN_INTENSITY_CH1="0.0" TOTAL_INTENSITY_CH1="134133.0" CONTRAST_CH1="0.36720956811240796" SNR_CH1="0.4467041208604867" FRAME="20" MEDIAN_INTENSITY_CH1="1187.0" VISIBILITY="1" RADIUS="0.25" POSITION_X="8.11927457749697" POSITION_Y="5.189570308011205" MEAN_INTENSITY_CH1="1039.790697674419" POSITION_Z="0.0" MAX_INTENSITY_CH1="7123.0" />
        <Spot ID="11079" name="ID11079" STD_INTENSITY_CH1="1557.967734999483" QUALITY="124.26217651367188" POSITION_T="17.39510178565979" MIN_INTENSITY_CH1="0.0" TOTAL_INTENSITY_CH1="172260.0" CONTRAST_CH1="0.4120999729288205" SNR_CH1="0.5002687906613907" FRAME="20" MEDIAN_INTENSITY_CH1="1187.0" VISIBILITY="1" RADIUS="0.25" POSITION_X="2.3495438975161975" POSITION_Y="5.330502897250155" MEAN_INTENSITY_CH1="1335.348837209303" POSITION_Z="0.0" MAX_INTENSITY_CH1="5936.0" />
        <Spot ID="11080" name="ID11080" STD_INTENSITY_CH1="1324.1177752571473" QUALITY="121.85012817382812" POSITION_T="17.39510178565979" MIN_INTENSITY_CH1="0.0" TOTAL_INTENSITY_CH1="135322.0" CONTRAST_CH1="0.3850125690571009" SNR_CH1="0.4404567505969901" FRAME="20" MEDIAN_INTENSITY_CH1="1187.0" VISIBILITY="1" RADIUS="0.25" POSITION_X="4.515256362524696" POSITION_Y="5.328636288588826" MEAN_INTENSITY_CH1="1049.007751937985" POSITION_Z="0.0" MAX_INTENSITY_CH1="7123.0" />
        <Spot ID="11081" name="ID11081" STD_INTENSITY_CH1="1968.4634796429375" QUALITY="268.5244445800781" POSITION_T="17.39510178565979" MIN_INTENSITY_CH1="0.0" TOTAL_INTENSITY_CH1="273028.0" CONTRAST_CH1="0.6488394139151691" SNR_CH1="0.8462115998526292" FRAME="20" MEDIAN_INTENSITY_CH1="1187.0" VISIBILITY="1" RADIUS="0.25" POSITION_X="4.064846002288912" POSITION_Y="5.79434363387444" MEAN_INTENSITY_CH1="2116.4961240310095" POSITION_Z="0.0" MAX_INTENSITY_CH1="8310.0" />
        <Spot ID="11082" name="ID11082" STD_INTENSITY_CH1="1684.7431610346725" QUALITY="121.25420379638672" POSITION_T="17.39510178565979" MIN_INTENSITY_CH1="0.0" TOTAL_INTENSITY_CH1="178198.0" CONTRAST_CH1="0.3207786121306395" SNR_CH1="0.39827659463522497" FRAME="20" MEDIAN_INTENSITY_CH1="1187.0" VISIBILITY="1" RADIUS="0.25" POSITION_X="5.170586390078095" POSITION_Y="5.958430734006941" MEAN_INTENSITY_CH1="1381.379844961241" POSITION_Z="0.0" MAX_INTENSITY_CH1="7123.0" />
        <Spot ID="11083" name="ID11083" STD_INTENSITY_CH1="1198.6367894319148" QUALITY="101.47762298583984" POSITION_T="17.39510178565979" MIN_INTENSITY_CH1="0.0" TOTAL_INTENSITY_CH1="134268.0" CONTRAST_CH1="0.385133780540035" SNR_CH1="0.48288653313154734" FRAME="20" MEDIAN_INTENSITY_CH1="1187.0" VISIBILITY="1" RADIUS="0.25" POSITION_X="7.381007243931954" POSITION_Y="6.020794929656026" MEAN_INTENSITY_CH1="1040.837209302326" POSITION_Z="0.0" MAX_INTENSITY_CH1="4749.0" />
        <Spot ID="11084" name="ID11084" STD_INTENSITY_CH1="1301.5473257837562" QUALITY="120.143310546875" POSITION_T="17.39510178565979" MIN_INTENSITY_CH1="0.0" TOTAL_INTENSITY_CH1="148379.0" CONTRAST_CH1="0.36029570507997793" SNR_CH1="0.46814298425346595" FRAME="20" MEDIAN_INTENSITY_CH1="1187.0" VISIBILITY="1" RADIUS="0.25" POSITION_X="3.0437537505117946" POSITION_Y="6.060550091226076" MEAN_INTENSITY_CH1="1150.224806201551" POSITION_Z="0.0" MAX_INTENSITY_CH1="4749.0" />
        <Spot ID="11085" name="ID11085" STD_INTENSITY_CH1="2044.9798215845522" QUALITY="230.379150390625" POSITION_T="17.39510178565979" MIN_INTENSITY_CH1="0.0" TOTAL_INTENSITY_CH1="290185.0" CONTRAST_CH1="0.5437240930506523" SNR_CH1="0.7748811799853004" FRAME="20" MEDIAN_INTENSITY_CH1="1187.0" VISIBILITY="1" RADIUS="0.25" POSITION_X="5.61131423513572" POSITION_Y="6.36646041181684" MEAN_INTENSITY_CH1="2249.49612403101" POSITION_Z="0.0" MAX_INTENSITY_CH1="10819.0" />
        <Spot ID="11086" name="ID11086" STD_INTENSITY_CH1="1209.57613514816" QUALITY="112.22413635253906" POSITION_T="17.39510178565979" MIN_INTENSITY_CH1="0.0" TOTAL_INTENSITY_CH1="125825.0" CONTRAST_CH1="0.3861153222764231" SNR_CH1="0.44925372487977877" FRAME="20" MEDIAN_INTENSITY_CH1="1187.0" VISIBILITY="1" RADIUS="0.25" POSITION_X="2.677223342948605" POSITION_Y="6.504733779955957" MEAN_INTENSITY_CH1="975.3875968992254" POSITION_Z="0.0" MAX_INTENSITY_CH1="4749.0" />
        <Spot ID="11087" name="ID11087" STD_INTENSITY_CH1="1544.4820335040677" QUALITY="127.60086059570312" POSITION_T="17.39510178565979" MIN_INTENSITY_CH1="0.0" TOTAL_INTENSITY_CH1="155640.0" CONTRAST_CH1="0.38917323792932873" SNR_CH1="0.4376885710365959" FRAME="20" MEDIAN_INTENSITY_CH1="1187.0" VISIBILITY="1" RADIUS="0.25" POSITION_X="3.6299321687288355" POSITION_Y="6.768899871769511" MEAN_INTENSITY_CH1="1206.5116279069773" POSITION_Z="0.0" MAX_INTENSITY_CH1="7123.0" />
        <Spot ID="11088" name="ID11088" STD_INTENSITY_CH1="1727.8267256291779" QUALITY="164.7976837158203" POSITION_T="17.39510178565979" MIN_INTENSITY_CH1="0.0" TOTAL_INTENSITY_CH1="197461.0" CONTRAST_CH1="0.3801846804544437" SNR_CH1="0.48806632137516326" FRAME="20" MEDIAN_INTENSITY_CH1="1187.0" VISIBILITY="1" RADIUS="0.25" POSITION_X="7.726172825729893" POSITION_Y="7.0750915948460085" MEAN_INTENSITY_CH1="1530.7054263565897" POSITION_Z="0.0" MAX_INTENSITY_CH1="7123.0" />
        <Spot ID="11089" name="ID11089" STD_INTENSITY_CH1="1375.9399325689292" QUALITY="113.88528442382812" POSITION_T="17.39510178565979" MIN_INTENSITY_CH1="0.0" TOTAL_INTENSITY_CH1="110397.0" CONTRAST_CH1="0.3773132967146856" SNR_CH1="0.3407747847741096" FRAME="20" MEDIAN_INTENSITY_CH1="0.0" VISIBILITY="1" RADIUS="0.25" POSITION_X="4.44590798518205" POSITION_Y="7.312677918863253" MEAN_INTENSITY_CH1="855.790697674419" POSITION_Z="0.0" MAX_INTENSITY_CH1="5936.0" />
        <Spot ID="11090" name="ID11090" STD_INTENSITY_CH1="1786.6880816850664" QUALITY="139.79489135742188" POSITION_T="17.39510178565979" MIN_INTENSITY_CH1="0.0" TOTAL_INTENSITY_CH1="186372.0" CONTRAST_CH1="0.28931235359626356" SNR_CH1="0.3628950507043048" FRAME="20" MEDIAN_INTENSITY_CH1="1187.0" VISIBILITY="1" RADIUS="0.25" POSITION_X="6.779755572462206" POSITION_Y="7.634979506612733" MEAN_INTENSITY_CH1="1444.7441860465121" POSITION_Z="0.0" MAX_INTENSITY_CH1="9498.0" />
        <Spot ID="11091" name="ID11091" STD_INTENSITY_CH1="1792.692256131486" QUALITY="151.94851684570312" POSITION_T="17.39510178565979" MIN_INTENSITY_CH1="0.0" TOTAL_INTENSITY_CH1="208927.0" CONTRAST_CH1="0.388228989449798" SNR_CH1="0.5053077549073295" FRAME="20" MEDIAN_INTENSITY_CH1="1187.0" VISIBILITY="1" RADIUS="0.25" POSITION_X="6.821311964084812" POSITION_Y="8.162298822164347" MEAN_INTENSITY_CH1="1619.5891472868223" POSITION_Z="0.0" MAX_INTENSITY_CH1="7123.0" />
        <Spot ID="11092" name="ID11092" STD_INTENSITY_CH1="2277.2074610132004" QUALITY="197.53477478027344" POSITION_T="17.39510178565979" MIN_INTENSITY_CH1="0.0" TOTAL_INTENSITY_CH1="238878.0" CONTRAST_CH1="0.3230386690350296" SNR_CH1="0.39709627774321876" FRAME="20" MEDIAN_INTENSITY_CH1="1187.0" VISIBILITY="1" RADIUS="0.25" POSITION_X="4.943931265614734" POSITION_Y="8.666176828340074" MEAN_INTENSITY_CH1="1851.7674418604659" POSITION_Z="0.0" MAX_INTENSITY_CH1="9498.0" />
        <Spot ID="11093" name="ID11093" STD_INTENSITY_CH1="1568.1500946901551" QUALITY="113.76187896728516" POSITION_T="17.39510178565979" MIN_INTENSITY_CH1="0.0" TOTAL_INTENSITY_CH1="137970.0" CONTRAST_CH1="0.21978229504234015" SNR_CH1="0.2457806564405761" FRAME="20" MEDIAN_INTENSITY_CH1="0.0" VISIBILITY="1" RADIUS="0.25" POSITION_X="4.737516126356016" POSITION_Y="9.161836239258271" MEAN_INTENSITY_CH1="1069.5348837209308" POSITION_Z="0.0" MAX_INTENSITY_CH1="6070.0" />
        <Spot ID="11094" name="ID11094" STD_INTENSITY_CH1="1582.0436724198853" QUALITY="146.38140869140625" POSITION_T="17.39510178565979" MIN_INTENSITY_CH1="0.0" TOTAL_INTENSITY_CH1="179515.0" CONTRAST_CH1="0.33573924636029884" SNR_CH1="0.44218396075640914" FRAME="20" MEDIAN_INTENSITY_CH1="1187.0" VISIBILITY="1" RADIUS="0.25" POSITION_X="6.437187260103423" POSITION_Y="9.26922652750245" MEAN_INTENSITY_CH1="1391.5891472868223" POSITION_Z="0.0" MAX_INTENSITY_CH1="7123.0" />
        <Spot ID="11095" name="ID11095" STD_INTENSITY_CH1="2076.5877735482313" QUALITY="254.86366271972656" POSITION_T="17.39510178565979" MIN_INTENSITY_CH1="0.0" TOTAL_INTENSITY_CH1="246132.0" CONTRAST_CH1="0.520652319208662" SNR_CH1="0.6291815109163006" FRAME="20" MEDIAN_INTENSITY_CH1="1187.0" VISIBILITY="1" RADIUS="0.25" POSITION_X="5.251022820357106" POSITION_Y="9.507348909977773" MEAN_INTENSITY_CH1="1908.0000000000005" POSITION_Z="0.0" MAX_INTENSITY_CH1="9498.0" />
        <Spot ID="11096" name="ID11096" STD_INTENSITY_CH1="1536.1652286975823" QUALITY="157.0411834716797" POSITION_T="17.39510178565979" MIN_INTENSITY_CH1="0.0" TOTAL_INTENSITY_CH1="158014.0" CONTRAST_CH1="0.47521576863807197" SNR_CH1="0.5137279786401514" FRAME="20" MEDIAN_INTENSITY_CH1="1187.0" VISIBILITY="1" RADIUS="0.25" POSITION_X="5.9867620288267105" POSITION_Y="10.130282505049246" MEAN_INTENSITY_CH1="1224.9147286821708" POSITION_Z="0.0" MAX_INTENSITY_CH1="5936.0" />
        <Spot ID="11070" name="ID11070" STD_INTENSITY_CH1="1403.5229726867653" QUALITY="111.60350799560547" POSITION_T="17.39510178565979" MIN_INTENSITY_CH1="0.0" TOTAL_INTENSITY_CH1="130709.0" CONTRAST_CH1="0.3806660429653295" SNR_CH1="0.3980904378103312" FRAME="20" MEDIAN_INTENSITY_CH1="0.0" VISIBILITY="1" RADIUS="0.25" POSITION_X="5.993255986741141" POSITION_Y="1.6397226998413685" MEAN_INTENSITY_CH1="1013.2480620155042" POSITION_Z="0.0" MAX_INTENSITY_CH1="7123.0" />
        <Spot ID="11071" name="ID11071" STD_INTENSITY_CH1="1545.2410340130355" QUALITY="144.04083251953125" POSITION_T="17.39510178565979" MIN_INTENSITY_CH1="0.0" TOTAL_INTENSITY_CH1="144957.0" CONTRAST_CH1="0.31738820746839896" SNR_CH1="0.3503969041078658" FRAME="20" MEDIAN_INTENSITY_CH1="1187.0" VISIBILITY="1" RADIUS="0.25" POSITION_X="6.323841684419204" POSITION_Y="3.0518383097618376" MEAN_INTENSITY_CH1="1123.697674418605" POSITION_Z="0.0" MAX_INTENSITY_CH1="7123.0" />
      </SpotsInFrame>
      <SpotsInFrame frame="21">
        <Spot ID="11097" name="ID11097" STD_INTENSITY_CH1="1308.5394754711372" QUALITY="100.67277526855469" POSITION_T="18.26485687494278" MIN_INTENSITY_CH1="0.0" TOTAL_INTENSITY_CH1="124638.0" CONTRAST_CH1="0.3933050541170469" SNR_CH1="0.4168571383746567" FRAME="21" MEDIAN_INTENSITY_CH1="0.0" VISIBILITY="1" RADIUS="0.25" POSITION_X="5.955476663622354" POSITION_Y="1.604869767280624" MEAN_INTENSITY_CH1="966.1860465116282" POSITION_Z="0.0" MAX_INTENSITY_CH1="5936.0" />
        <Spot ID="11098" name="ID11098" STD_INTENSITY_CH1="1563.1854501544628" QUALITY="156.60308837890625" POSITION_T="18.26485687494278" MIN_INTENSITY_CH1="0.0" TOTAL_INTENSITY_CH1="159334.0" CONTRAST_CH1="0.4302062813581249" SNR_CH1="0.4753530736018997" FRAME="21" MEDIAN_INTENSITY_CH1="1187.0" VISIBILITY="1" RADIUS="0.25" POSITION_X="6.31134936366683" POSITION_Y="3.0458099372105503" MEAN_INTENSITY_CH1="1235.1472868217058" POSITION_Z="0.0" MAX_INTENSITY_CH1="7123.0" />
        <Spot ID="11099" name="ID11099" STD_INTENSITY_CH1="1787.5380197005602" QUALITY="129.7388153076172" POSITION_T="18.26485687494278" MIN_INTENSITY_CH1="0.0" TOTAL_INTENSITY_CH1="187824.0" CONTRAST_CH1="0.37301309014188333" SNR_CH1="0.4425735731988063" FRAME="21" MEDIAN_INTENSITY_CH1="1187.0" VISIBILITY="1" RADIUS="0.25" POSITION_X="8.504962601255862" POSITION_Y="3.927279220019591" MEAN_INTENSITY_CH1="1456.0000000000002" POSITION_Z="0.0" MAX_INTENSITY_CH1="8445.0" />
        <Spot ID="11100" name="ID11100" STD_INTENSITY_CH1="1578.5183495893582" QUALITY="136.35552978515625" POSITION_T="18.26485687494278" MIN_INTENSITY_CH1="0.0" TOTAL_INTENSITY_CH1="192434.0" CONTRAST_CH1="0.5241050659787507" SNR_CH1="0.6499439551601529" FRAME="21" MEDIAN_INTENSITY_CH1="1187.0" VISIBILITY="1" RADIUS="0.25" POSITION_X="7.186677985884621" POSITION_Y="4.088052689307682" MEAN_INTENSITY_CH1="1491.7364341085286" POSITION_Z="0.0" MAX_INTENSITY_CH1="10819.0" />
        <Spot ID="11101" name="ID11101" STD_INTENSITY_CH1="1555.463742066253" QUALITY="124.66463470458984" POSITION_T="18.26485687494278" MIN_INTENSITY_CH1="0.0" TOTAL_INTENSITY_CH1="184984.0" CONTRAST_CH1="0.2813314865161573" SNR_CH1="0.404828800833383" FRAME="21" MEDIAN_INTENSITY_CH1="1187.0" VISIBILITY="1" RADIUS="0.25" POSITION_X="8.497281377431912" POSITION_Y="4.502075415982524" MEAN_INTENSITY_CH1="1433.9844961240321" POSITION_Z="0.0" MAX_INTENSITY_CH1="10356.0" />
        <Spot ID="11102" name="ID11102" STD_INTENSITY_CH1="1173.0766625010708" QUALITY="116.75528717041016" POSITION_T="18.26485687494278" MIN_INTENSITY_CH1="0.0" TOTAL_INTENSITY_CH1="100899.0" CONTRAST_CH1="0.5022099516624092" SNR_CH1="0.44581577534915634" FRAME="21" MEDIAN_INTENSITY_CH1="0.0" VISIBILITY="1" RADIUS="0.25" POSITION_X="3.855777925166931" POSITION_Y="5.082895253015198" MEAN_INTENSITY_CH1="782.162790697675" POSITION_Z="0.0" MAX_INTENSITY_CH1="4749.0" />
        <Spot ID="11103" name="ID11103" STD_INTENSITY_CH1="1514.6785459313946" QUALITY="159.10052490234375" POSITION_T="18.26485687494278" MIN_INTENSITY_CH1="0.0" TOTAL_INTENSITY_CH1="163816.0" CONTRAST_CH1="0.48253234045069804" SNR_CH1="0.545755823666774" FRAME="21" MEDIAN_INTENSITY_CH1="1187.0" VISIBILITY="1" RADIUS="0.25" POSITION_X="6.108502118559613" POSITION_Y="5.123804925744135" MEAN_INTENSITY_CH1="1269.8914728682178" POSITION_Z="0.0" MAX_INTENSITY_CH1="5936.0" />
        <Spot ID="11104" name="ID11104" STD_INTENSITY_CH1="1324.573968366591" QUALITY="123.56898498535156" POSITION_T="18.26485687494278" MIN_INTENSITY_CH1="0.0" TOTAL_INTENSITY_CH1="139017.0" CONTRAST_CH1="0.29845963184108554" SNR_CH1="0.37401509337564864" FRAME="21" MEDIAN_INTENSITY_CH1="1187.0" VISIBILITY="1" RADIUS="0.25" POSITION_X="8.151211575255559" POSITION_Y="5.142455875314948" MEAN_INTENSITY_CH1="1077.651162790698" POSITION_Z="0.0" MAX_INTENSITY_CH1="5936.0" />
        <Spot ID="11105" name="ID11105" STD_INTENSITY_CH1="1440.004529400782" QUALITY="107.16287231445312" POSITION_T="18.26485687494278" MIN_INTENSITY_CH1="0.0" TOTAL_INTENSITY_CH1="158148.0" CONTRAST_CH1="0.36100454284863914" SNR_CH1="0.4516408577185437" FRAME="21" MEDIAN_INTENSITY_CH1="1187.0" VISIBILITY="1" RADIUS="0.25" POSITION_X="2.7762583778092895" POSITION_Y="5.224606638637417" MEAN_INTENSITY_CH1="1225.9534883720937" POSITION_Z="0.0" MAX_INTENSITY_CH1="7123.0" />
        <Spot ID="11106" name="ID11106" STD_INTENSITY_CH1="1605.4739618566268" QUALITY="141.4292449951172" POSITION_T="18.26485687494278" MIN_INTENSITY_CH1="0.0" TOTAL_INTENSITY_CH1="165268.0" CONTRAST_CH1="0.36344696803806675" SNR_CH1="0.4254304686426661" FRAME="21" MEDIAN_INTENSITY_CH1="1187.0" VISIBILITY="1" RADIUS="0.25" POSITION_X="2.3704334053752367" POSITION_Y="5.332473395162642" MEAN_INTENSITY_CH1="1281.1472868217056" POSITION_Z="0.0" MAX_INTENSITY_CH1="8310.0" />
        <Spot ID="11107" name="ID11107" STD_INTENSITY_CH1="1375.9498017560527" QUALITY="122.03583526611328" POSITION_T="18.26485687494278" MIN_INTENSITY_CH1="0.0" TOTAL_INTENSITY_CH1="155501.0" CONTRAST_CH1="0.315432628199982" SNR_CH1="0.4201543711690589" FRAME="21" MEDIAN_INTENSITY_CH1="1187.0" VISIBILITY="1" RADIUS="0.25" POSITION_X="6.306589489634237" POSITION_Y="5.686526446930842" MEAN_INTENSITY_CH1="1205.4341085271321" POSITION_Z="0.0" MAX_INTENSITY_CH1="5936.0" />
        <Spot ID="11108" name="ID11108" STD_INTENSITY_CH1="2088.164318237729" QUALITY="248.2991485595703" POSITION_T="18.26485687494278" MIN_INTENSITY_CH1="0.0" TOTAL_INTENSITY_CH1="270796.0" CONTRAST_CH1="0.6464546231387949" SNR_CH1="0.7894163911453724" FRAME="21" MEDIAN_INTENSITY_CH1="1187.0" VISIBILITY="1" RADIUS="0.25" POSITION_X="4.033016219386382" POSITION_Y="5.810235856433071" MEAN_INTENSITY_CH1="2099.193798449613" POSITION_Z="0.0" MAX_INTENSITY_CH1="9498.0" />
        <Spot ID="11109" name="ID11109" STD_INTENSITY_CH1="1360.7279623689205" QUALITY="100.88359832763672" POSITION_T="18.26485687494278" MIN_INTENSITY_CH1="0.0" TOTAL_INTENSITY_CH1="162759.0" CONTRAST_CH1="0.2725598077645017" SNR_CH1="0.39718935504159664" FRAME="21" MEDIAN_INTENSITY_CH1="1187.0" VISIBILITY="1" RADIUS="0.25" POSITION_X="5.174383035555695" POSITION_Y="5.957350765101443" MEAN_INTENSITY_CH1="1261.6976744186054" POSITION_Z="0.0" MAX_INTENSITY_CH1="4883.0" />
        <Spot ID="11110" name="ID11110" STD_INTENSITY_CH1="1824.1543147514037" QUALITY="139.52252197265625" POSITION_T="18.26485687494278" MIN_INTENSITY_CH1="0.0" TOTAL_INTENSITY_CH1="185319.0" CONTRAST_CH1="0.4474216654026001" SNR_CH1="0.4868785029583159" FRAME="21" MEDIAN_INTENSITY_CH1="1187.0" VISIBILITY="1" RADIUS="0.25" POSITION_X="3.0129462515449728" POSITION_Y="6.05909444982668" MEAN_INTENSITY_CH1="1436.5813953488375" POSITION_Z="0.0" MAX_INTENSITY_CH1="8310.0" />
        <Spot ID="11111" name="ID11111" STD_INTENSITY_CH1="1966.8506817467855" QUALITY="219.7175750732422" POSITION_T="18.26485687494278" MIN_INTENSITY_CH1="0.0" TOTAL_INTENSITY_CH1="268551.0" CONTRAST_CH1="0.5541185963637281" SNR_CH1="0.7547693170369525" FRAME="21" MEDIAN_INTENSITY_CH1="1187.0" VISIBILITY="1" RADIUS="0.25" POSITION_X="5.620523510966389" POSITION_Y="6.381679344433141" MEAN_INTENSITY_CH1="2081.79069767442" POSITION_Z="0.0" MAX_INTENSITY_CH1="8445.0" />
        <Spot ID="11112" name="ID11112" STD_INTENSITY_CH1="1402.7873190458247" QUALITY="127.94302368164062" POSITION_T="18.26485687494278" MIN_INTENSITY_CH1="0.0" TOTAL_INTENSITY_CH1="166321.0" CONTRAST_CH1="0.39459306132223504" SNR_CH1="0.5201127326771744" FRAME="21" MEDIAN_INTENSITY_CH1="1187.0" VISIBILITY="1" RADIUS="0.25" POSITION_X="3.729066162033623" POSITION_Y="6.778874070192626" MEAN_INTENSITY_CH1="1289.3100775193807" POSITION_Z="0.0" MAX_INTENSITY_CH1="5936.0" />
        <Spot ID="11113" name="ID11113" STD_INTENSITY_CH1="1858.339103792706" QUALITY="158.86444091796875" POSITION_T="18.26485687494278" MIN_INTENSITY_CH1="0.0" TOTAL_INTENSITY_CH1="198376.0" CONTRAST_CH1="0.33844563403504707" SNR_CH1="0.418497270186173" FRAME="21" MEDIAN_INTENSITY_CH1="1187.0" VISIBILITY="1" RADIUS="0.25" POSITION_X="7.633824497785326" POSITION_Y="6.997736902006465" MEAN_INTENSITY_CH1="1537.7984496124034" POSITION_Z="0.0" MAX_INTENSITY_CH1="8310.0" />
        <Spot ID="11114" name="ID11114" STD_INTENSITY_CH1="1274.3241374420568" QUALITY="118.70643615722656" POSITION_T="18.26485687494278" MIN_INTENSITY_CH1="0.0" TOTAL_INTENSITY_CH1="111582.0" CONTRAST_CH1="0.48432313433250523" SNR_CH1="0.4429567003299341" FRAME="21" MEDIAN_INTENSITY_CH1="0.0" VISIBILITY="1" RADIUS="0.25" POSITION_X="4.5441791153669175" POSITION_Y="7.286210408432404" MEAN_INTENSITY_CH1="864.976744186047" POSITION_Z="0.0" MAX_INTENSITY_CH1="4749.0" />
        <Spot ID="11115" name="ID11115" STD_INTENSITY_CH1="1379.79575480423" QUALITY="116.28749084472656" POSITION_T="18.26485687494278" MIN_INTENSITY_CH1="0.0" TOTAL_INTENSITY_CH1="156689.0" CONTRAST_CH1="0.4923379439420445" SNR_CH1="0.5808448138288266" FRAME="21" MEDIAN_INTENSITY_CH1="1187.0" VISIBILITY="1" RADIUS="0.25" POSITION_X="3.733110456459416" POSITION_Y="7.558354727258457" MEAN_INTENSITY_CH1="1214.6434108527137" POSITION_Z="0.0" MAX_INTENSITY_CH1="5936.0" />
        <Spot ID="11116" name="ID11116" STD_INTENSITY_CH1="1513.754577701296" QUALITY="135.5379180908203" POSITION_T="18.26485687494278" MIN_INTENSITY_CH1="0.0" TOTAL_INTENSITY_CH1="168696.0" CONTRAST_CH1="0.24080238821461653" SNR_CH1="0.33531097619539374" FRAME="21" MEDIAN_INTENSITY_CH1="1187.0" VISIBILITY="1" RADIUS="0.25" POSITION_X="6.791725290006106" POSITION_Y="7.611681863806194" MEAN_INTENSITY_CH1="1307.7209302325587" POSITION_Z="0.0" MAX_INTENSITY_CH1="5936.0" />
        <Spot ID="11117" name="ID11117" STD_INTENSITY_CH1="2164.557197095084" QUALITY="235.7362518310547" POSITION_T="18.26485687494278" MIN_INTENSITY_CH1="0.0" TOTAL_INTENSITY_CH1="264724.0" CONTRAST_CH1="0.4738933112243188" SNR_CH1="0.609647877942336" FRAME="21" MEDIAN_INTENSITY_CH1="1187.0" VISIBILITY="1" RADIUS="0.25" POSITION_X="6.822972047525923" POSITION_Y="8.144449176147592" MEAN_INTENSITY_CH1="2052.124031007753" POSITION_Z="0.0" MAX_INTENSITY_CH1="10685.0" />
        <Spot ID="11118" name="ID11118" STD_INTENSITY_CH1="1323.3635833329627" QUALITY="123.72603607177734" POSITION_T="18.26485687494278" MIN_INTENSITY_CH1="0.0" TOTAL_INTENSITY_CH1="161571.0" CONTRAST_CH1="0.4546573782047542" SNR_CH1="0.5916270849842797" FRAME="21" MEDIAN_INTENSITY_CH1="1187.0" VISIBILITY="1" RADIUS="0.25" POSITION_X="5.589236314407685" POSITION_Y="8.277843195524653" MEAN_INTENSITY_CH1="1252.488372093024" POSITION_Z="0.0" MAX_INTENSITY_CH1="5936.0" />
        <Spot ID="11119" name="ID11119" STD_INTENSITY_CH1="1493.588329328013" QUALITY="113.96080017089844" POSITION_T="18.26485687494278" MIN_INTENSITY_CH1="0.0" TOTAL_INTENSITY_CH1="200882.0" CONTRAST_CH1="0.18989393280586273" SNR_CH1="0.3327769496233877" FRAME="21" MEDIAN_INTENSITY_CH1="1187.0" VISIBILITY="1" RADIUS="0.25" POSITION_X="4.588557803889037" POSITION_Y="8.352602174969633" MEAN_INTENSITY_CH1="1557.2248062015517" POSITION_Z="0.0" MAX_INTENSITY_CH1="6070.0" />
        <Spot ID="11120" name="ID11120" STD_INTENSITY_CH1="1877.7786457841582" QUALITY="169.97808837890625" POSITION_T="18.26485687494278" MIN_INTENSITY_CH1="0.0" TOTAL_INTENSITY_CH1="227921.0" CONTRAST_CH1="0.30145429941708196" SNR_CH1="0.4358858701055928" FRAME="21" MEDIAN_INTENSITY_CH1="1187.0" VISIBILITY="1" RADIUS="0.25" POSITION_X="4.955016648395611" POSITION_Y="8.638866011699363" MEAN_INTENSITY_CH1="1766.8294573643423" POSITION_Z="0.0" MAX_INTENSITY_CH1="10685.0" />
        <Spot ID="11121" name="ID11121" STD_INTENSITY_CH1="1393.8836264461295" QUALITY="118.61997985839844" POSITION_T="18.26485687494278" MIN_INTENSITY_CH1="0.0" TOTAL_INTENSITY_CH1="169745.0" CONTRAST_CH1="0.35959764396720717" SNR_CH1="0.4993639580935031" FRAME="21" MEDIAN_INTENSITY_CH1="1187.0" VISIBILITY="1" RADIUS="0.25" POSITION_X="6.455758404321101" POSITION_Y="9.255881733447357" MEAN_INTENSITY_CH1="1315.8527131782955" POSITION_Z="0.0" MAX_INTENSITY_CH1="7123.0" />
        <Spot ID="11122" name="ID11122" STD_INTENSITY_CH1="1773.9454464748346" QUALITY="211.10581970214844" POSITION_T="18.26485687494278" MIN_INTENSITY_CH1="0.0" TOTAL_INTENSITY_CH1="220795.0" CONTRAST_CH1="0.5168999143043718" SNR_CH1="0.6575651574996862" FRAME="21" MEDIAN_INTENSITY_CH1="1187.0" VISIBILITY="1" RADIUS="0.25" POSITION_X="5.249133299243414" POSITION_Y="9.552949086254543" MEAN_INTENSITY_CH1="1711.5891472868227" POSITION_Z="0.0" MAX_INTENSITY_CH1="8310.0" />
        <Spot ID="11123" name="ID11123" STD_INTENSITY_CH1="1419.3777508515498" QUALITY="126.96172332763672" POSITION_T="18.26485687494278" MIN_INTENSITY_CH1="0.0" TOTAL_INTENSITY_CH1="154315.0" CONTRAST_CH1="0.4107977910524072" SNR_CH1="0.49081040825862565" FRAME="21" MEDIAN_INTENSITY_CH1="1187.0" VISIBILITY="1" RADIUS="0.25" POSITION_X="6.0190545128538036" POSITION_Y="10.129592174146493" MEAN_INTENSITY_CH1="1196.2403100775198" POSITION_Z="0.0" MAX_INTENSITY_CH1="7123.0" />
      </SpotsInFrame>
      <SpotsInFrame frame="22">
        <Spot ID="11200" name="ID11200" STD_INTENSITY_CH1="1972.857818777236" QUALITY="213.5938262939453" POSITION_T="19.13461196422577" MIN_INTENSITY_CH1="0.0" TOTAL_INTENSITY_CH1="268416.0" CONTRAST_CH1="0.49320870435701375" SNR_CH1="0.6967277651107361" FRAME="22" MEDIAN_INTENSITY_CH1="1187.0" VISIBILITY="1" RADIUS="0.25" POSITION_X="5.615513413521497" POSITION_Y="6.365157565497614" MEAN_INTENSITY_CH1="2080.744186046513" POSITION_Z="0.0" MAX_INTENSITY_CH1="9632.0" />
        <Spot ID="11201" name="ID11201" STD_INTENSITY_CH1="1376.3178217135312" QUALITY="129.23834228515625" POSITION_T="19.13461196422577" MIN_INTENSITY_CH1="0.0" TOTAL_INTENSITY_CH1="140070.0" CONTRAST_CH1="0.35371391791950335" SNR_CH1="0.41227968466800163" FRAME="22" MEDIAN_INTENSITY_CH1="1187.0" VISIBILITY="1" RADIUS="0.25" POSITION_X="2.702122856990911" POSITION_Y="6.555917632435716" MEAN_INTENSITY_CH1="1085.8139534883726" POSITION_Z="0.0" MAX_INTENSITY_CH1="7123.0" />
        <Spot ID="11202" name="ID11202" STD_INTENSITY_CH1="1262.9552860758522" QUALITY="109.86302185058594" POSITION_T="19.13461196422577" MIN_INTENSITY_CH1="0.0" TOTAL_INTENSITY_CH1="150886.0" CONTRAST_CH1="0.32394876804394823" SNR_CH1="0.4532172264960892" FRAME="22" MEDIAN_INTENSITY_CH1="1187.0" VISIBILITY="1" RADIUS="0.25" POSITION_X="3.6916863650718916" POSITION_Y="6.782751102619914" MEAN_INTENSITY_CH1="1169.6589147286827" POSITION_Z="0.0" MAX_INTENSITY_CH1="6070.0" />
        <Spot ID="11203" name="ID11203" STD_INTENSITY_CH1="1286.6315558611914" QUALITY="103.32181549072266" POSITION_T="19.13461196422577" MIN_INTENSITY_CH1="0.0" TOTAL_INTENSITY_CH1="142443.0" CONTRAST_CH1="0.3150349092604638" SNR_CH1="0.4111957313508345" FRAME="22" MEDIAN_INTENSITY_CH1="1187.0" VISIBILITY="1" RADIUS="0.25" POSITION_X="4.032299205645299" POSITION_Y="6.7575967208403345" MEAN_INTENSITY_CH1="1104.2093023255818" POSITION_Z="0.0" MAX_INTENSITY_CH1="5936.0" />
        <Spot ID="11204" name="ID11204" STD_INTENSITY_CH1="1561.9116512461414" QUALITY="156.25558471679688" POSITION_T="19.13461196422577" MIN_INTENSITY_CH1="0.0" TOTAL_INTENSITY_CH1="178058.0" CONTRAST_CH1="0.35228790946871463" SNR_CH1="0.4604408903609599" FRAME="22" MEDIAN_INTENSITY_CH1="1187.0" VISIBILITY="1" RADIUS="0.25" POSITION_X="7.8068468167638425" POSITION_Y="7.1108441947422785" MEAN_INTENSITY_CH1="1380.2945736434115" POSITION_Z="0.0" MAX_INTENSITY_CH1="7123.0" />
        <Spot ID="11205" name="ID11205" STD_INTENSITY_CH1="1244.1190591764148" QUALITY="102.47689819335938" POSITION_T="19.13461196422577" MIN_INTENSITY_CH1="0.0" TOTAL_INTENSITY_CH1="115279.0" CONTRAST_CH1="0.3755444492794626" SNR_CH1="0.39220692827738496" FRAME="22" MEDIAN_INTENSITY_CH1="0.0" VISIBILITY="1" RADIUS="0.25" POSITION_X="4.505552699481394" POSITION_Y="7.307974385251331" MEAN_INTENSITY_CH1="893.6356589147292" POSITION_Z="0.0" MAX_INTENSITY_CH1="5936.0" />
        <Spot ID="11206" name="ID11206" STD_INTENSITY_CH1="1442.4885078656994" QUALITY="137.78814697265625" POSITION_T="19.13461196422577" MIN_INTENSITY_CH1="0.0" TOTAL_INTENSITY_CH1="151943.0" CONTRAST_CH1="0.5894210881313757" SNR_CH1="0.6056131817944308" FRAME="22" MEDIAN_INTENSITY_CH1="1187.0" VISIBILITY="1" RADIUS="0.25" POSITION_X="3.777277235968982" POSITION_Y="7.5881486213424125" MEAN_INTENSITY_CH1="1177.852713178295" POSITION_Z="0.0" MAX_INTENSITY_CH1="5936.0" />
        <Spot ID="11207" name="ID11207" STD_INTENSITY_CH1="1381.7359919687758" QUALITY="111.5862045288086" POSITION_T="19.13461196422577" MIN_INTENSITY_CH1="0.0" TOTAL_INTENSITY_CH1="184127.0" CONTRAST_CH1="0.21163256247211182" SNR_CH1="0.36086457122211607" FRAME="22" MEDIAN_INTENSITY_CH1="1187.0" VISIBILITY="1" RADIUS="0.25" POSITION_X="6.7873819121361985" POSITION_Y="7.613391314854225" MEAN_INTENSITY_CH1="1427.3410852713193" POSITION_Z="0.0" MAX_INTENSITY_CH1="5936.0" />
        <Spot ID="11208" name="ID11208" STD_INTENSITY_CH1="1857.8190083485" QUALITY="242.75140380859375" POSITION_T="19.13461196422577" MIN_INTENSITY_CH1="0.0" TOTAL_INTENSITY_CH1="263801.0" CONTRAST_CH1="0.44880239254276527" SNR_CH1="0.6819606715637148" FRAME="22" MEDIAN_INTENSITY_CH1="1187.0" VISIBILITY="1" RADIUS="0.25" POSITION_X="6.820979758719627" POSITION_Y="8.080610639913104" MEAN_INTENSITY_CH1="2044.9689922480636" POSITION_Z="0.0" MAX_INTENSITY_CH1="8310.0" />
        <Spot ID="11209" name="ID11209" STD_INTENSITY_CH1="1479.7986295887529" QUALITY="147.48486328125" POSITION_T="19.13461196422577" MIN_INTENSITY_CH1="0.0" TOTAL_INTENSITY_CH1="180430.0" CONTRAST_CH1="0.44160277762466804" SNR_CH1="0.5790720450133436" FRAME="22" MEDIAN_INTENSITY_CH1="1187.0" VISIBILITY="1" RADIUS="0.25" POSITION_X="5.528029813268441" POSITION_Y="8.327688086387816" MEAN_INTENSITY_CH1="1398.6821705426366" POSITION_Z="0.0" MAX_INTENSITY_CH1="7123.0" />
        <Spot ID="11210" name="ID11210" STD_INTENSITY_CH1="1476.6970626618136" QUALITY="106.13284301757812" POSITION_T="19.13461196422577" MIN_INTENSITY_CH1="0.0" TOTAL_INTENSITY_CH1="166187.0" CONTRAST_CH1="0.1317217262024382" SNR_CH1="0.20307837637296722" FRAME="22" MEDIAN_INTENSITY_CH1="1187.0" VISIBILITY="1" RADIUS="0.25" POSITION_X="4.545306283334972" POSITION_Y="8.367831473050694" MEAN_INTENSITY_CH1="1288.271317829458" POSITION_Z="0.0" MAX_INTENSITY_CH1="7123.0" />
        <Spot ID="11211" name="ID11211" STD_INTENSITY_CH1="1860.8694959635818" QUALITY="158.4755096435547" POSITION_T="19.13461196422577" MIN_INTENSITY_CH1="0.0" TOTAL_INTENSITY_CH1="230564.0" CONTRAST_CH1="0.30015262711333845" SNR_CH1="0.44346941971123854" FRAME="22" MEDIAN_INTENSITY_CH1="1187.0" VISIBILITY="1" RADIUS="0.25" POSITION_X="4.9525455000693634" POSITION_Y="8.654471810011762" MEAN_INTENSITY_CH1="1787.3178294573652" POSITION_Z="0.0" MAX_INTENSITY_CH1="8310.0" />
        <Spot ID="11212" name="ID11212" STD_INTENSITY_CH1="1598.675251145157" QUALITY="109.74918365478516" POSITION_T="19.13461196422577" MIN_INTENSITY_CH1="0.0" TOTAL_INTENSITY_CH1="168697.0" CONTRAST_CH1="0.28640676770121243" SNR_CH1="0.3642439549104654" FRAME="22" MEDIAN_INTENSITY_CH1="1187.0" VISIBILITY="1" RADIUS="0.25" POSITION_X="4.805311017383607" POSITION_Y="9.182063253598251" MEAN_INTENSITY_CH1="1307.728682170543" POSITION_Z="0.0" MAX_INTENSITY_CH1="5936.0" />
        <Spot ID="11213" name="ID11213" STD_INTENSITY_CH1="1797.3385249799037" QUALITY="144.87457275390625" POSITION_T="19.13461196422577" MIN_INTENSITY_CH1="0.0" TOTAL_INTENSITY_CH1="217235.0" CONTRAST_CH1="0.41998596298946783" SNR_CH1="0.5542311414319511" FRAME="22" MEDIAN_INTENSITY_CH1="1187.0" VISIBILITY="1" RADIUS="0.25" POSITION_X="6.420792265931545" POSITION_Y="9.322904353836636" MEAN_INTENSITY_CH1="1683.9922480620162" POSITION_Z="0.0" MAX_INTENSITY_CH1="7123.0" />
        <Spot ID="11214" name="ID11214" STD_INTENSITY_CH1="1934.6843321002093" QUALITY="220.53173828125" POSITION_T="19.13461196422577" MIN_INTENSITY_CH1="0.0" TOTAL_INTENSITY_CH1="245995.0" CONTRAST_CH1="0.4262214592696434" SNR_CH1="0.5891213956469765" FRAME="22" MEDIAN_INTENSITY_CH1="1187.0" VISIBILITY="1" RADIUS="0.25" POSITION_X="5.260739442130632" POSITION_Y="9.544707516413908" MEAN_INTENSITY_CH1="1906.9379844961252" POSITION_Z="0.0" MAX_INTENSITY_CH1="8310.0" />
        <Spot ID="11215" name="ID11215" STD_INTENSITY_CH1="1479.4482364798878" QUALITY="121.095458984375" POSITION_T="19.13461196422577" MIN_INTENSITY_CH1="0.0" TOTAL_INTENSITY_CH1="147194.0" CONTRAST_CH1="0.5154917066933923" SNR_CH1="0.5246851067526398" FRAME="22" MEDIAN_INTENSITY_CH1="1187.0" VISIBILITY="1" RADIUS="0.25" POSITION_X="6.028657830127284" POSITION_Y="10.10186736502344" MEAN_INTENSITY_CH1="1141.038759689923" POSITION_Z="0.0" MAX_INTENSITY_CH1="7123.0" />
        <Spot ID="11189" name="ID11189" STD_INTENSITY_CH1="1254.3854365390107" QUALITY="142.5586700439453" POSITION_T="19.13461196422577" MIN_INTENSITY_CH1="0.0" TOTAL_INTENSITY_CH1="149565.0" CONTRAST_CH1="0.491920223048711" SNR_CH1="0.6095205234938366" FRAME="22" MEDIAN_INTENSITY_CH1="1187.0" VISIBILITY="1" RADIUS="0.25" POSITION_X="6.009120544943678" POSITION_Y="1.5867845984896576" MEAN_INTENSITY_CH1="1159.4186046511634" POSITION_Z="0.0" MAX_INTENSITY_CH1="4749.0" />
        <Spot ID="11190" name="ID11190" STD_INTENSITY_CH1="1401.5310845411445" QUALITY="111.59091186523438" POSITION_T="19.13461196422577" MIN_INTENSITY_CH1="0.0" TOTAL_INTENSITY_CH1="146140.0" CONTRAST_CH1="0.3207115189083054" SNR_CH1="0.39256650993330194" FRAME="22" MEDIAN_INTENSITY_CH1="1187.0" VISIBILITY="1" RADIUS="0.25" POSITION_X="6.370643416014843" POSITION_Y="3.054030078704202" MEAN_INTENSITY_CH1="1132.868217054264" POSITION_Z="0.0" MAX_INTENSITY_CH1="5936.0" />
        <Spot ID="11191" name="ID11191" STD_INTENSITY_CH1="1733.8015513328135" QUALITY="168.5574493408203" POSITION_T="19.13461196422577" MIN_INTENSITY_CH1="0.0" TOTAL_INTENSITY_CH1="216450.0" CONTRAST_CH1="0.40485663091602725" SNR_CH1="0.55778616664898" FRAME="22" MEDIAN_INTENSITY_CH1="1187.0" VISIBILITY="1" RADIUS="0.25" POSITION_X="8.401630503712614" POSITION_Y="3.977578833816677" MEAN_INTENSITY_CH1="1677.9069767441872" POSITION_Z="0.0" MAX_INTENSITY_CH1="8310.0" />
        <Spot ID="11192" name="ID11192" STD_INTENSITY_CH1="1456.5656105740582" QUALITY="119.42098236083984" POSITION_T="19.13461196422577" MIN_INTENSITY_CH1="0.0" TOTAL_INTENSITY_CH1="169884.0" CONTRAST_CH1="0.2502703413102276" SNR_CH1="0.361966324815798" FRAME="22" MEDIAN_INTENSITY_CH1="1187.0" VISIBILITY="1" RADIUS="0.25" POSITION_X="8.517163541743216" POSITION_Y="4.460206832611619" MEAN_INTENSITY_CH1="1316.9302325581402" POSITION_Z="0.0" MAX_INTENSITY_CH1="5936.0" />
        <Spot ID="11193" name="ID11193" STD_INTENSITY_CH1="1916.510083857155" QUALITY="173.864013671875" POSITION_T="19.13461196422577" MIN_INTENSITY_CH1="0.0" TOTAL_INTENSITY_CH1="184266.0" CONTRAST_CH1="0.5138600031307764" SNR_CH1="0.5059801569391952" FRAME="22" MEDIAN_INTENSITY_CH1="1187.0" VISIBILITY="1" RADIUS="0.25" POSITION_X="6.179893658067205" POSITION_Y="5.105400777943386" MEAN_INTENSITY_CH1="1428.418604651163" POSITION_Z="0.0" MAX_INTENSITY_CH1="8310.0" />
        <Spot ID="11194" name="ID11194" STD_INTENSITY_CH1="1487.5822776655455" QUALITY="121.67693328857422" POSITION_T="19.13461196422577" MIN_INTENSITY_CH1="0.0" TOTAL_INTENSITY_CH1="151943.0" CONTRAST_CH1="0.3792685746744896" SNR_CH1="0.43544970914607695" FRAME="22" MEDIAN_INTENSITY_CH1="1187.0" VISIBILITY="1" RADIUS="0.25" POSITION_X="8.15304270102397" POSITION_Y="5.169358702170536" MEAN_INTENSITY_CH1="1177.852713178295" POSITION_Z="0.0" MAX_INTENSITY_CH1="7123.0" />
        <Spot ID="11195" name="ID11195" STD_INTENSITY_CH1="1790.0891906046943" QUALITY="185.3548126220703" POSITION_T="19.13461196422577" MIN_INTENSITY_CH1="0.0" TOTAL_INTENSITY_CH1="193494.0" CONTRAST_CH1="0.44595374556873835" SNR_CH1="0.516854775424571" FRAME="22" MEDIAN_INTENSITY_CH1="1187.0" VISIBILITY="1" RADIUS="0.25" POSITION_X="2.3520512198352175" POSITION_Y="5.337051407940611" MEAN_INTENSITY_CH1="1499.9534883720933" POSITION_Z="0.0" MAX_INTENSITY_CH1="7123.0" />
        <Spot ID="11196" name="ID11196" STD_INTENSITY_CH1="1700.8945537765885" QUALITY="148.09239196777344" POSITION_T="19.13461196422577" MIN_INTENSITY_CH1="0.0" TOTAL_INTENSITY_CH1="173313.0" CONTRAST_CH1="0.40628565061247185" SNR_CH1="0.45640666017000364" FRAME="22" MEDIAN_INTENSITY_CH1="1187.0" VISIBILITY="1" RADIUS="0.25" POSITION_X="6.40613964817112" POSITION_Y="5.682150231061184" MEAN_INTENSITY_CH1="1343.511627906977" POSITION_Z="0.0" MAX_INTENSITY_CH1="7123.0" />
        <Spot ID="11197" name="ID11197" STD_INTENSITY_CH1="1989.0077049106176" QUALITY="261.0601806640625" POSITION_T="19.13461196422577" MIN_INTENSITY_CH1="0.0" TOTAL_INTENSITY_CH1="252850.0" CONTRAST_CH1="0.6570376015301208" SNR_CH1="0.7814921838856828" FRAME="22" MEDIAN_INTENSITY_CH1="1187.0" VISIBILITY="1" RADIUS="0.25" POSITION_X="4.037440288096334" POSITION_Y="5.826666705026486" MEAN_INTENSITY_CH1="1960.0775193798456" POSITION_Z="0.0" MAX_INTENSITY_CH1="8310.0" />
        <Spot ID="11198" name="ID11198" STD_INTENSITY_CH1="1403.755273318389" QUALITY="139.25265502929688" POSITION_T="19.13461196422577" MIN_INTENSITY_CH1="0.0" TOTAL_INTENSITY_CH1="154314.0" CONTRAST_CH1="0.3621755208856015" SNR_CH1="0.45314817511908206" FRAME="22" MEDIAN_INTENSITY_CH1="1187.0" VISIBILITY="1" RADIUS="0.25" POSITION_X="7.355816265874477" POSITION_Y="6.021189891244962" MEAN_INTENSITY_CH1="1196.2325581395353" POSITION_Z="0.0" MAX_INTENSITY_CH1="7123.0" />
        <Spot ID="11199" name="ID11199" STD_INTENSITY_CH1="1604.9769271023831" QUALITY="103.29827880859375" POSITION_T="19.13461196422577" MIN_INTENSITY_CH1="0.0" TOTAL_INTENSITY_CH1="150754.0" CONTRAST_CH1="0.3854397280274566" SNR_CH1="0.40514377959460846" FRAME="22" MEDIAN_INTENSITY_CH1="1187.0" VISIBILITY="1" RADIUS="0.25" POSITION_X="2.9799250391568806" POSITION_Y="6.078617952664589" MEAN_INTENSITY_CH1="1168.635658914729" POSITION_Z="0.0" MAX_INTENSITY_CH1="10685.0" />
      </SpotsInFrame>
      <SpotsInFrame frame="23">
        <Spot ID="11285" name="ID11285" STD_INTENSITY_CH1="1332.2902711655756" QUALITY="146.56280517578125" POSITION_T="20.00436705350876" MIN_INTENSITY_CH1="0.0" TOTAL_INTENSITY_CH1="141258.0" CONTRAST_CH1="0.4373417828207957" SNR_CH1="0.5001674236800001" FRAME="23" MEDIAN_INTENSITY_CH1="1187.0" VISIBILITY="1" RADIUS="0.25" POSITION_X="6.031768971215502" POSITION_Y="1.6130854002537767" MEAN_INTENSITY_CH1="1095.023255813954" POSITION_Z="0.0" MAX_INTENSITY_CH1="5936.0" />
        <Spot ID="11286" name="ID11286" STD_INTENSITY_CH1="1335.5257349581345" QUALITY="118.70089721679688" POSITION_T="20.00436705350876" MIN_INTENSITY_CH1="0.0" TOTAL_INTENSITY_CH1="172119.0" CONTRAST_CH1="0.3735389469690408" SNR_CH1="0.5433901355549473" FRAME="23" MEDIAN_INTENSITY_CH1="1187.0" VISIBILITY="1" RADIUS="0.25" POSITION_X="6.359251123273201" POSITION_Y="3.0239774531858514" MEAN_INTENSITY_CH1="1334.2558139534897" POSITION_Z="0.0" MAX_INTENSITY_CH1="5936.0" />
        <Spot ID="11287" name="ID11287" STD_INTENSITY_CH1="1597.1582669843688" QUALITY="137.09979248046875" POSITION_T="20.00436705350876" MIN_INTENSITY_CH1="0.0" TOTAL_INTENSITY_CH1="137700.0" CONTRAST_CH1="0.416699460635663" SNR_CH1="0.39316195110128194" FRAME="23" MEDIAN_INTENSITY_CH1="0.0" VISIBILITY="1" RADIUS="0.25" POSITION_X="7.255648355284141" POSITION_Y="3.1536198475280055" MEAN_INTENSITY_CH1="1067.4418604651166" POSITION_Z="0.0" MAX_INTENSITY_CH1="8310.0" />
        <Spot ID="11288" name="ID11288" STD_INTENSITY_CH1="1672.1077968040076" QUALITY="154.36474609375" POSITION_T="20.00436705350876" MIN_INTENSITY_CH1="0.0" TOTAL_INTENSITY_CH1="195863.0" CONTRAST_CH1="0.37669188452398245" SNR_CH1="0.49691021792892237" FRAME="23" MEDIAN_INTENSITY_CH1="1187.0" VISIBILITY="1" RADIUS="0.25" POSITION_X="8.426007807042556" POSITION_Y="3.970500817695299" MEAN_INTENSITY_CH1="1518.3178294573652" POSITION_Z="0.0" MAX_INTENSITY_CH1="8310.0" />
        <Spot ID="11289" name="ID11289" STD_INTENSITY_CH1="1568.7790527437319" QUALITY="127.46761322021484" POSITION_T="20.00436705350876" MIN_INTENSITY_CH1="0.0" TOTAL_INTENSITY_CH1="181619.0" CONTRAST_CH1="0.35112184591374535" SNR_CH1="0.4664478748018346" FRAME="23" MEDIAN_INTENSITY_CH1="1187.0" VISIBILITY="1" RADIUS="0.25" POSITION_X="8.515665896771916" POSITION_Y="4.46881247054969" MEAN_INTENSITY_CH1="1407.899224806202" POSITION_Z="0.0" MAX_INTENSITY_CH1="7123.0" />
        <Spot ID="11290" name="ID11290" STD_INTENSITY_CH1="1610.3564359029558" QUALITY="148.9569091796875" POSITION_T="20.00436705350876" MIN_INTENSITY_CH1="0.0" TOTAL_INTENSITY_CH1="181620.0" CONTRAST_CH1="0.5149568875353194" SNR_CH1="0.5943640600695522" FRAME="23" MEDIAN_INTENSITY_CH1="1187.0" VISIBILITY="1" RADIUS="0.25" POSITION_X="6.253625305122658" POSITION_Y="5.1356164578259875" MEAN_INTENSITY_CH1="1407.9069767441865" POSITION_Z="0.0" MAX_INTENSITY_CH1="8310.0" />
        <Spot ID="11291" name="ID11291" STD_INTENSITY_CH1="1447.1287471920432" QUALITY="138.5005645751953" POSITION_T="20.00436705350876" MIN_INTENSITY_CH1="0.0" TOTAL_INTENSITY_CH1="143768.0" CONTRAST_CH1="0.3841762441904631" SNR_CH1="0.42749836758993387" FRAME="23" MEDIAN_INTENSITY_CH1="1187.0" VISIBILITY="1" RADIUS="0.25" POSITION_X="8.115563762243669" POSITION_Y="5.134667785363218" MEAN_INTENSITY_CH1="1114.4806201550393" POSITION_Z="0.0" MAX_INTENSITY_CH1="7123.0" />
        <Spot ID="11292" name="ID11292" STD_INTENSITY_CH1="1649.4764657155952" QUALITY="115.12548828125" POSITION_T="20.00436705350876" MIN_INTENSITY_CH1="0.0" TOTAL_INTENSITY_CH1="155641.0" CONTRAST_CH1="0.39218911252315897" SNR_CH1="0.4121122028558656" FRAME="23" MEDIAN_INTENSITY_CH1="1187.0" VISIBILITY="1" RADIUS="0.25" POSITION_X="2.2842208453237576" POSITION_Y="5.348790813429333" MEAN_INTENSITY_CH1="1206.5193798449616" POSITION_Z="0.0" MAX_INTENSITY_CH1="7258.0" />
        <Spot ID="11293" name="ID11293" STD_INTENSITY_CH1="1967.5203532567723" QUALITY="225.10369873046875" POSITION_T="20.00436705350876" MIN_INTENSITY_CH1="0.0" TOTAL_INTENSITY_CH1="251658.0" CONTRAST_CH1="0.6070157808753069" SNR_CH1="0.7490514218689511" FRAME="23" MEDIAN_INTENSITY_CH1="1187.0" VISIBILITY="1" RADIUS="0.25" POSITION_X="4.0410288453179914" POSITION_Y="5.791248532572056" MEAN_INTENSITY_CH1="1950.8372093023268" POSITION_Z="0.0" MAX_INTENSITY_CH1="8310.0" />
        <Spot ID="11294" name="ID11294" STD_INTENSITY_CH1="1390.1291869359206" QUALITY="122.53130340576172" POSITION_T="20.00436705350876" MIN_INTENSITY_CH1="0.0" TOTAL_INTENSITY_CH1="147463.0" CONTRAST_CH1="0.407842550839879" SNR_CH1="0.4764382663803761" FRAME="23" MEDIAN_INTENSITY_CH1="1187.0" VISIBILITY="1" RADIUS="0.25" POSITION_X="2.9472993429355783" POSITION_Y="6.099160813654593" MEAN_INTENSITY_CH1="1143.1240310077524" POSITION_Z="0.0" MAX_INTENSITY_CH1="4749.0" />
        <Spot ID="11295" name="ID11295" STD_INTENSITY_CH1="1917.8931580506978" QUALITY="238.32020568847656" POSITION_T="20.00436705350876" MIN_INTENSITY_CH1="0.0" TOTAL_INTENSITY_CH1="279504.0" CONTRAST_CH1="0.5123293565181365" SNR_CH1="0.7654322601389483" FRAME="23" MEDIAN_INTENSITY_CH1="1187.0" VISIBILITY="1" RADIUS="0.25" POSITION_X="5.6098628763601734" POSITION_Y="6.363622479394865" MEAN_INTENSITY_CH1="2166.6976744186063" POSITION_Z="0.0" MAX_INTENSITY_CH1="8310.0" />
        <Spot ID="11296" name="ID11296" STD_INTENSITY_CH1="1363.2414465685972" QUALITY="105.85911560058594" POSITION_T="20.00436705350876" MIN_INTENSITY_CH1="0.0" TOTAL_INTENSITY_CH1="147192.0" CONTRAST_CH1="0.3359013563459353" SNR_CH1="0.4209098382908789" FRAME="23" MEDIAN_INTENSITY_CH1="1187.0" VISIBILITY="1" RADIUS="0.25" POSITION_X="4.038080904557999" POSITION_Y="6.795976176790394" MEAN_INTENSITY_CH1="1141.023255813954" POSITION_Z="0.0" MAX_INTENSITY_CH1="5936.0" />
        <Spot ID="11297" name="ID11297" STD_INTENSITY_CH1="1553.59042700257" QUALITY="122.86830139160156" POSITION_T="20.00436705350876" MIN_INTENSITY_CH1="0.0" TOTAL_INTENSITY_CH1="164999.0" CONTRAST_CH1="0.35522570687964217" SNR_CH1="0.43159640350900735" FRAME="23" MEDIAN_INTENSITY_CH1="1187.0" VISIBILITY="1" RADIUS="0.25" POSITION_X="3.6343850402247324" POSITION_Y="6.844273208170854" MEAN_INTENSITY_CH1="1279.0620155038766" POSITION_Z="0.0" MAX_INTENSITY_CH1="9498.0" />
        <Spot ID="11298" name="ID11298" STD_INTENSITY_CH1="1666.5526381171744" QUALITY="165.79624938964844" POSITION_T="20.00436705350876" MIN_INTENSITY_CH1="0.0" TOTAL_INTENSITY_CH1="209057.0" CONTRAST_CH1="0.46887170220024676" SNR_CH1="0.6208063095232103" FRAME="23" MEDIAN_INTENSITY_CH1="1187.0" VISIBILITY="1" RADIUS="0.25" POSITION_X="7.807710414691124" POSITION_Y="7.124126378450604" MEAN_INTENSITY_CH1="1620.5968992248072" POSITION_Z="0.0" MAX_INTENSITY_CH1="7123.0" />
        <Spot ID="11299" name="ID11299" STD_INTENSITY_CH1="1351.7515023224535" QUALITY="122.94461059570312" POSITION_T="20.00436705350876" MIN_INTENSITY_CH1="0.0" TOTAL_INTENSITY_CH1="150754.0" CONTRAST_CH1="0.5283842593014427" SNR_CH1="0.5977637624886984" FRAME="23" MEDIAN_INTENSITY_CH1="1187.0" VISIBILITY="1" RADIUS="0.25" POSITION_X="3.7324578473634777" POSITION_Y="7.605675047276131" MEAN_INTENSITY_CH1="1168.6356589147292" POSITION_Z="0.0" MAX_INTENSITY_CH1="5936.0" />
        <Spot ID="11300" name="ID11300" STD_INTENSITY_CH1="1805.8584355693172" QUALITY="135.16302490234375" POSITION_T="20.00436705350876" MIN_INTENSITY_CH1="0.0" TOTAL_INTENSITY_CH1="214077.0" CONTRAST_CH1="0.23938885904846963" SNR_CH1="0.35499557543509824" FRAME="23" MEDIAN_INTENSITY_CH1="1187.0" VISIBILITY="1" RADIUS="0.25" POSITION_X="6.730374467746067" POSITION_Y="7.667448083747225" MEAN_INTENSITY_CH1="1659.5116279069775" POSITION_Z="0.0" MAX_INTENSITY_CH1="8310.0" />
        <Spot ID="11301" name="ID11301" STD_INTENSITY_CH1="2097.3271200386494" QUALITY="229.64341735839844" POSITION_T="20.00436705350876" MIN_INTENSITY_CH1="0.0" TOTAL_INTENSITY_CH1="284899.0" CONTRAST_CH1="0.4232905853829614" SNR_CH1="0.6263398877831287" FRAME="23" MEDIAN_INTENSITY_CH1="2374.0" VISIBILITY="1" RADIUS="0.25" POSITION_X="6.7823374895556965" POSITION_Y="8.102808871301546" MEAN_INTENSITY_CH1="2208.519379844963" POSITION_Z="0.0" MAX_INTENSITY_CH1="10685.0" />
        <Spot ID="11302" name="ID11302" STD_INTENSITY_CH1="1562.9998512491436" QUALITY="166.27484130859375" POSITION_T="20.00436705350876" MIN_INTENSITY_CH1="0.0" TOTAL_INTENSITY_CH1="165134.0" CONTRAST_CH1="0.5497821618849388" SNR_CH1="0.5810825536083363" FRAME="23" MEDIAN_INTENSITY_CH1="1187.0" VISIBILITY="1" RADIUS="0.25" POSITION_X="5.590842552135468" POSITION_Y="8.33322342024405" MEAN_INTENSITY_CH1="1280.1085271317831" POSITION_Z="0.0" MAX_INTENSITY_CH1="5936.0" />
        <Spot ID="11303" name="ID11303" STD_INTENSITY_CH1="1646.4522674650166" QUALITY="127.83647918701172" POSITION_T="20.00436705350876" MIN_INTENSITY_CH1="0.0" TOTAL_INTENSITY_CH1="207870.0" CONTRAST_CH1="0.21334238626355942" SNR_CH1="0.3441729513673999" FRAME="23" MEDIAN_INTENSITY_CH1="1187.0" VISIBILITY="1" RADIUS="0.25" POSITION_X="4.56823750565558" POSITION_Y="8.451128496889451" MEAN_INTENSITY_CH1="1611.3953488372103" POSITION_Z="0.0" MAX_INTENSITY_CH1="7123.0" />
        <Spot ID="11304" name="ID11304" STD_INTENSITY_CH1="1660.7716800936726" QUALITY="139.174560546875" POSITION_T="20.00436705350876" MIN_INTENSITY_CH1="0.0" TOTAL_INTENSITY_CH1="225675.0" CONTRAST_CH1="0.23723435694428027" SNR_CH1="0.40396098218853554" FRAME="23" MEDIAN_INTENSITY_CH1="1187.0" VISIBILITY="1" RADIUS="0.25" POSITION_X="4.940667640256096" POSITION_Y="8.638388106671135" MEAN_INTENSITY_CH1="1749.4186046511645" POSITION_Z="0.0" MAX_INTENSITY_CH1="8310.0" />
        <Spot ID="11305" name="ID11305" STD_INTENSITY_CH1="1462.8555109794363" QUALITY="113.86237335205078" POSITION_T="20.00436705350876" MIN_INTENSITY_CH1="0.0" TOTAL_INTENSITY_CH1="163812.0" CONTRAST_CH1="0.23815639893491178" SNR_CH1="0.3339422079808959" FRAME="23" MEDIAN_INTENSITY_CH1="1187.0" VISIBILITY="1" RADIUS="0.25" POSITION_X="4.763676214485009" POSITION_Y="9.142509597419942" MEAN_INTENSITY_CH1="1269.8604651162796" POSITION_Z="0.0" MAX_INTENSITY_CH1="7123.0" />
        <Spot ID="11306" name="ID11306" STD_INTENSITY_CH1="1563.1388903511106" QUALITY="137.14498901367188" POSITION_T="20.00436705350876" MIN_INTENSITY_CH1="0.0" TOTAL_INTENSITY_CH1="186368.0" CONTRAST_CH1="0.3504241609448615" SNR_CH1="0.4796648609896231" FRAME="23" MEDIAN_INTENSITY_CH1="1187.0" VISIBILITY="1" RADIUS="0.25" POSITION_X="6.394355844475958" POSITION_Y="9.320550247026846" MEAN_INTENSITY_CH1="1444.7131782945746" POSITION_Z="0.0" MAX_INTENSITY_CH1="8310.0" />
        <Spot ID="11307" name="ID11307" STD_INTENSITY_CH1="1639.596698378395" QUALITY="127.51821899414062" POSITION_T="20.00436705350876" MIN_INTENSITY_CH1="0.0" TOTAL_INTENSITY_CH1="238736.0" CONTRAST_CH1="0.2652219236229231" SNR_CH1="0.47322085423711185" FRAME="23" MEDIAN_INTENSITY_CH1="1187.0" VISIBILITY="1" RADIUS="0.25" POSITION_X="5.777488493172973" POSITION_Y="9.521526790202245" MEAN_INTENSITY_CH1="1850.6666666666686" POSITION_Z="0.0" MAX_INTENSITY_CH1="8310.0" />
        <Spot ID="11308" name="ID11308" STD_INTENSITY_CH1="1917.0235463796557" QUALITY="163.88037109375" POSITION_T="20.00436705350876" MIN_INTENSITY_CH1="0.0" TOTAL_INTENSITY_CH1="205634.0" CONTRAST_CH1="0.5011977406100209" SNR_CH1="0.5552377223878792" FRAME="23" MEDIAN_INTENSITY_CH1="1187.0" VISIBILITY="1" RADIUS="0.25" POSITION_X="5.210185155272807" POSITION_Y="9.54703639500256" MEAN_INTENSITY_CH1="1594.0620155038764" POSITION_Z="0.0" MAX_INTENSITY_CH1="10685.0" />
        <Spot ID="11309" name="ID11309" STD_INTENSITY_CH1="1924.6451193382225" QUALITY="136.78797912597656" POSITION_T="20.00436705350876" MIN_INTENSITY_CH1="0.0" TOTAL_INTENSITY_CH1="175959.0" CONTRAST_CH1="0.5126179915162283" SNR_CH1="0.48035873313355687" FRAME="23" MEDIAN_INTENSITY_CH1="1187.0" VISIBILITY="1" RADIUS="0.25" POSITION_X="5.955422302580585" POSITION_Y="10.190503657233569" MEAN_INTENSITY_CH1="1364.023255813954" POSITION_Z="0.0" MAX_INTENSITY_CH1="10819.0" />
      </SpotsInFrame>
      <SpotsInFrame frame="24">
        <Spot ID="11238" name="ID11238" STD_INTENSITY_CH1="1433.4641843130694" QUALITY="127.59297943115234" POSITION_T="20.874122142791748" MIN_INTENSITY_CH1="0.0" TOTAL_INTENSITY_CH1="144824.0" CONTRAST_CH1="0.45128169814009417" SNR_CH1="0.4870684285801726" FRAME="24" MEDIAN_INTENSITY_CH1="1187.0" VISIBILITY="1" RADIUS="0.25" POSITION_X="5.998083120402148" POSITION_Y="1.5810987961505452" MEAN_INTENSITY_CH1="1122.6666666666674" POSITION_Z="0.0" MAX_INTENSITY_CH1="5936.0" />
        <Spot ID="11239" name="ID11239" STD_INTENSITY_CH1="1326.697593181976" QUALITY="122.02413177490234" POSITION_T="20.874122142791748" MIN_INTENSITY_CH1="0.0" TOTAL_INTENSITY_CH1="148379.0" CONTRAST_CH1="0.38142551674709213" SNR_CH1="0.4787657271041697" FRAME="24" MEDIAN_INTENSITY_CH1="1187.0" VISIBILITY="1" RADIUS="0.25" POSITION_X="6.36635173072083" POSITION_Y="3.0328908451942875" MEAN_INTENSITY_CH1="1150.224806201551" POSITION_Z="0.0" MAX_INTENSITY_CH1="5936.0" />
        <Spot ID="11240" name="ID11240" STD_INTENSITY_CH1="1384.0838907269201" QUALITY="115.73296356201172" POSITION_T="20.874122142791748" MIN_INTENSITY_CH1="0.0" TOTAL_INTENSITY_CH1="153129.0" CONTRAST_CH1="0.33834588337772636" SNR_CH1="0.4336385137268957" FRAME="24" MEDIAN_INTENSITY_CH1="1187.0" VISIBILITY="1" RADIUS="0.25" POSITION_X="8.509945434522116" POSITION_Y="3.91644088599649" MEAN_INTENSITY_CH1="1187.0465116279076" POSITION_Z="0.0" MAX_INTENSITY_CH1="5936.0" />
        <Spot ID="11241" name="ID11241" STD_INTENSITY_CH1="1327.2580186649714" QUALITY="121.21798706054688" POSITION_T="20.874122142791748" MIN_INTENSITY_CH1="0.0" TOTAL_INTENSITY_CH1="172119.0" CONTRAST_CH1="0.44920671341704643" SNR_CH1="0.6232031541280397" FRAME="24" MEDIAN_INTENSITY_CH1="1187.0" VISIBILITY="1" RADIUS="0.25" POSITION_X="7.146130004553172" POSITION_Y="4.036270736545976" MEAN_INTENSITY_CH1="1334.2558139534897" POSITION_Z="0.0" MAX_INTENSITY_CH1="5936.0" />
        <Spot ID="11242" name="ID11242" STD_INTENSITY_CH1="1703.1747183910045" QUALITY="146.619873046875" POSITION_T="20.874122142791748" MIN_INTENSITY_CH1="0.0" TOTAL_INTENSITY_CH1="168966.0" CONTRAST_CH1="0.36023473585643406" SNR_CH1="0.40733537967988437" FRAME="24" MEDIAN_INTENSITY_CH1="1187.0" VISIBILITY="1" RADIUS="0.25" POSITION_X="8.563294043427769" POSITION_Y="4.4810195964020325" MEAN_INTENSITY_CH1="1309.8139534883724" POSITION_Z="0.0" MAX_INTENSITY_CH1="8310.0" />
        <Spot ID="11243" name="ID11243" STD_INTENSITY_CH1="1356.8019467299541" QUALITY="110.4775619506836" POSITION_T="20.874122142791748" MIN_INTENSITY_CH1="0.0" TOTAL_INTENSITY_CH1="106835.0" CONTRAST_CH1="0.4626427850827063" SNR_CH1="0.3861400977559705" FRAME="24" MEDIAN_INTENSITY_CH1="0.0" VISIBILITY="1" RADIUS="0.25" POSITION_X="3.903530103645411" POSITION_Y="5.098584050923025" MEAN_INTENSITY_CH1="828.1782945736437" POSITION_Z="0.0" MAX_INTENSITY_CH1="7123.0" />
        <Spot ID="11244" name="ID11244" STD_INTENSITY_CH1="1739.7510641645335" QUALITY="156.97161865234375" POSITION_T="20.874122142791748" MIN_INTENSITY_CH1="0.0" TOTAL_INTENSITY_CH1="180435.0" CONTRAST_CH1="0.5156312214057068" SNR_CH1="0.5470406776705544" FRAME="24" MEDIAN_INTENSITY_CH1="1187.0" VISIBILITY="1" RADIUS="0.25" POSITION_X="6.198127884741796" POSITION_Y="5.126588601340309" MEAN_INTENSITY_CH1="1398.7209302325587" POSITION_Z="0.0" MAX_INTENSITY_CH1="8310.0" />
        <Spot ID="11245" name="ID11245" STD_INTENSITY_CH1="1464.3388883195591" QUALITY="123.34944915771484" POSITION_T="20.874122142791748" MIN_INTENSITY_CH1="0.0" TOTAL_INTENSITY_CH1="132949.0" CONTRAST_CH1="0.36038098025933213" SNR_CH1="0.3728937250817924" FRAME="24" MEDIAN_INTENSITY_CH1="0.0" VISIBILITY="1" RADIUS="0.25" POSITION_X="8.177732670823536" POSITION_Y="5.156520518515206" MEAN_INTENSITY_CH1="1030.6124031007757" POSITION_Z="0.0" MAX_INTENSITY_CH1="9498.0" />
        <Spot ID="11246" name="ID11246" STD_INTENSITY_CH1="1429.1200381120311" QUALITY="100.33439636230469" POSITION_T="20.874122142791748" MIN_INTENSITY_CH1="0.0" TOTAL_INTENSITY_CH1="162626.0" CONTRAST_CH1="0.3598109414130015" SNR_CH1="0.46682853129690693" FRAME="24" MEDIAN_INTENSITY_CH1="1187.0" VISIBILITY="1" RADIUS="0.25" POSITION_X="2.828721902067232" POSITION_Y="5.335093504988982" MEAN_INTENSITY_CH1="1260.6666666666672" POSITION_Z="0.0" MAX_INTENSITY_CH1="7123.0" />
        <Spot ID="11247" name="ID11247" STD_INTENSITY_CH1="1476.6541692659337" QUALITY="146.56692504882812" POSITION_T="20.874122142791748" MIN_INTENSITY_CH1="0.0" TOTAL_INTENSITY_CH1="166185.0" CONTRAST_CH1="0.37744811362029684" SNR_CH1="0.47811825024362037" FRAME="24" MEDIAN_INTENSITY_CH1="1187.0" VISIBILITY="1" RADIUS="0.25" POSITION_X="6.35658465454886" POSITION_Y="5.7100077824500115" MEAN_INTENSITY_CH1="1288.255813953489" POSITION_Z="0.0" MAX_INTENSITY_CH1="7123.0" />
        <Spot ID="11248" name="ID11248" STD_INTENSITY_CH1="1823.6090059785422" QUALITY="181.5107421875" POSITION_T="20.874122142791748" MIN_INTENSITY_CH1="0.0" TOTAL_INTENSITY_CH1="239925.0" CONTRAST_CH1="0.6072256693122106" SNR_CH1="0.7706502484804015" FRAME="24" MEDIAN_INTENSITY_CH1="1187.0" VISIBILITY="1" RADIUS="0.25" POSITION_X="4.0076233070158835" POSITION_Y="5.8040194094832716" MEAN_INTENSITY_CH1="1859.8837209302337" POSITION_Z="0.0" MAX_INTENSITY_CH1="7123.0" />
        <Spot ID="11249" name="ID11249" STD_INTENSITY_CH1="1521.4133172654035" QUALITY="114.05069732666016" POSITION_T="20.874122142791748" MIN_INTENSITY_CH1="0.0" TOTAL_INTENSITY_CH1="153265.0" CONTRAST_CH1="0.4633270129223782" SNR_CH1="0.4945182150310849" FRAME="24" MEDIAN_INTENSITY_CH1="1187.0" VISIBILITY="1" RADIUS="0.25" POSITION_X="3.0428123299031076" POSITION_Y="6.063694076223274" MEAN_INTENSITY_CH1="1188.1007751937989" POSITION_Z="0.0" MAX_INTENSITY_CH1="7123.0" />
        <Spot ID="11250" name="ID11250" STD_INTENSITY_CH1="2003.382665556225" QUALITY="240.8854217529297" POSITION_T="20.874122142791748" MIN_INTENSITY_CH1="0.0" TOTAL_INTENSITY_CH1="255624.0" CONTRAST_CH1="0.5498314168610309" SNR_CH1="0.7018157190610324" FRAME="24" MEDIAN_INTENSITY_CH1="1187.0" VISIBILITY="1" RADIUS="0.25" POSITION_X="5.598982686363834" POSITION_Y="6.355623565871651" MEAN_INTENSITY_CH1="1981.5813953488384" POSITION_Z="0.0" MAX_INTENSITY_CH1="9498.0" />
        <Spot ID="11251" name="ID11251" STD_INTENSITY_CH1="1379.6813395110344" QUALITY="114.65630340576172" POSITION_T="20.874122142791748" MIN_INTENSITY_CH1="0.0" TOTAL_INTENSITY_CH1="123589.0" CONTRAST_CH1="0.469810919477959" SNR_CH1="0.44391819939234384" FRAME="24" MEDIAN_INTENSITY_CH1="0.0" VISIBILITY="1" RADIUS="0.25" POSITION_X="2.680330972117918" POSITION_Y="6.533380222699463" MEAN_INTENSITY_CH1="958.054263565892" POSITION_Z="0.0" MAX_INTENSITY_CH1="5936.0" />
        <Spot ID="11252" name="ID11252" STD_INTENSITY_CH1="1220.2581053818083" QUALITY="112.3807373046875" POSITION_T="20.874122142791748" MIN_INTENSITY_CH1="0.0" TOTAL_INTENSITY_CH1="135321.0" CONTRAST_CH1="0.46878406281293505" SNR_CH1="0.54874259141036" FRAME="24" MEDIAN_INTENSITY_CH1="1187.0" VISIBILITY="1" RADIUS="0.25" POSITION_X="8.372209204811133" POSITION_Y="6.6982698961787115" MEAN_INTENSITY_CH1="1049.0000000000007" POSITION_Z="0.0" MAX_INTENSITY_CH1="5936.0" />
        <Spot ID="11253" name="ID11253" STD_INTENSITY_CH1="1532.307925519377" QUALITY="129.11363220214844" POSITION_T="20.874122142791748" MIN_INTENSITY_CH1="0.0" TOTAL_INTENSITY_CH1="170936.0" CONTRAST_CH1="0.476720269306822" SNR_CH1="0.5583328185641372" FRAME="24" MEDIAN_INTENSITY_CH1="1187.0" VISIBILITY="1" RADIUS="0.25" POSITION_X="3.6440517548456897" POSITION_Y="6.825078816299762" MEAN_INTENSITY_CH1="1325.0852713178301" POSITION_Z="0.0" MAX_INTENSITY_CH1="8310.0" />
        <Spot ID="11254" name="ID11254" STD_INTENSITY_CH1="1647.044675334718" QUALITY="153.85047912597656" POSITION_T="20.874122142791748" MIN_INTENSITY_CH1="0.0" TOTAL_INTENSITY_CH1="211297.0" CONTRAST_CH1="0.43662116624678554" SNR_CH1="0.6044922837747372" FRAME="24" MEDIAN_INTENSITY_CH1="1187.0" VISIBILITY="1" RADIUS="0.25" POSITION_X="7.841351923773732" POSITION_Y="7.117159229513484" MEAN_INTENSITY_CH1="1637.961240310079" POSITION_Z="0.0" MAX_INTENSITY_CH1="8310.0" />
        <Spot ID="11255" name="ID11255" STD_INTENSITY_CH1="1391.9108996338023" QUALITY="114.089599609375" POSITION_T="20.874122142791748" MIN_INTENSITY_CH1="0.0" TOTAL_INTENSITY_CH1="104462.0" CONTRAST_CH1="0.4686255285618372" SNR_CH1="0.37128042821298446" FRAME="24" MEDIAN_INTENSITY_CH1="0.0" VISIBILITY="1" RADIUS="0.25" POSITION_X="4.498739366969984" POSITION_Y="7.287361971683515" MEAN_INTENSITY_CH1="809.7829457364345" POSITION_Z="0.0" MAX_INTENSITY_CH1="7123.0" />
        <Spot ID="11256" name="ID11256" STD_INTENSITY_CH1="1041.2261936356504" QUALITY="122.51300811767578" POSITION_T="20.874122142791748" MIN_INTENSITY_CH1="0.0" TOTAL_INTENSITY_CH1="118702.0" CONTRAST_CH1="0.44964775160307896" SNR_CH1="0.5482304791503071" FRAME="24" MEDIAN_INTENSITY_CH1="1187.0" VISIBILITY="1" RADIUS="0.25" POSITION_X="3.72650702707598" POSITION_Y="7.5928564055119" MEAN_INTENSITY_CH1="920.1705426356597" POSITION_Z="0.0" MAX_INTENSITY_CH1="4749.0" />
        <Spot ID="11257" name="ID11257" STD_INTENSITY_CH1="1615.4558645893255" QUALITY="131.335205078125" POSITION_T="20.874122142791748" MIN_INTENSITY_CH1="0.0" TOTAL_INTENSITY_CH1="188742.0" CONTRAST_CH1="0.2734371256871347" SNR_CH1="0.38894994454269294" FRAME="24" MEDIAN_INTENSITY_CH1="1187.0" VISIBILITY="1" RADIUS="0.25" POSITION_X="6.771764147331144" POSITION_Y="7.6321049754431876" MEAN_INTENSITY_CH1="1463.1162790697686" POSITION_Z="0.0" MAX_INTENSITY_CH1="9498.0" />
        <Spot ID="11258" name="ID11258" STD_INTENSITY_CH1="1895.5122230079853" QUALITY="181.90084838867188" POSITION_T="20.874122142791748" MIN_INTENSITY_CH1="0.0" TOTAL_INTENSITY_CH1="232161.0" CONTRAST_CH1="0.40043866983394705" SNR_CH1="0.5429688033872381" FRAME="24" MEDIAN_INTENSITY_CH1="1187.0" VISIBILITY="1" RADIUS="0.25" POSITION_X="6.8162223794519985" POSITION_Y="8.114866779963307" MEAN_INTENSITY_CH1="1799.6976744186054" POSITION_Z="0.0" MAX_INTENSITY_CH1="8310.0" />
        <Spot ID="11259" name="ID11259" STD_INTENSITY_CH1="1425.146414516796" QUALITY="121.79757690429688" POSITION_T="20.874122142791748" MIN_INTENSITY_CH1="0.0" TOTAL_INTENSITY_CH1="169747.0" CONTRAST_CH1="0.4674928355148682" SNR_CH1="0.588277012622854" FRAME="24" MEDIAN_INTENSITY_CH1="1187.0" VISIBILITY="1" RADIUS="0.25" POSITION_X="5.586422133866703" POSITION_Y="8.288555290477522" MEAN_INTENSITY_CH1="1315.8682170542643" POSITION_Z="0.0" MAX_INTENSITY_CH1="5936.0" />
        <Spot ID="11260" name="ID11260" STD_INTENSITY_CH1="1763.673557765836" QUALITY="157.3031005859375" POSITION_T="20.874122142791748" MIN_INTENSITY_CH1="0.0" TOTAL_INTENSITY_CH1="225676.0" CONTRAST_CH1="0.31034362501458274" SNR_CH1="0.46985633389090586" FRAME="24" MEDIAN_INTENSITY_CH1="1187.0" VISIBILITY="1" RADIUS="0.25" POSITION_X="4.961474408261393" POSITION_Y="8.6483372643695" MEAN_INTENSITY_CH1="1749.4263565891486" POSITION_Z="0.0" MAX_INTENSITY_CH1="8310.0" />
        <Spot ID="11261" name="ID11261" STD_INTENSITY_CH1="1680.3191929262357" QUALITY="167.28628540039062" POSITION_T="20.874122142791748" MIN_INTENSITY_CH1="0.0" TOTAL_INTENSITY_CH1="200748.0" CONTRAST_CH1="0.4012926737267235" SNR_CH1="0.5304349163625776" FRAME="24" MEDIAN_INTENSITY_CH1="1187.0" VISIBILITY="1" RADIUS="0.25" POSITION_X="6.406127865108607" POSITION_Y="9.285473398185584" MEAN_INTENSITY_CH1="1556.1860465116288" POSITION_Z="0.0" MAX_INTENSITY_CH1="7123.0" />
        <Spot ID="11262" name="ID11262" STD_INTENSITY_CH1="1617.4132172647635" QUALITY="219.72531127929688" POSITION_T="20.874122142791748" MIN_INTENSITY_CH1="0.0" TOTAL_INTENSITY_CH1="205495.0" CONTRAST_CH1="0.5036098756863568" SNR_CH1="0.6597503440143467" FRAME="24" MEDIAN_INTENSITY_CH1="1187.0" VISIBILITY="1" RADIUS="0.25" POSITION_X="5.20396859768286" POSITION_Y="9.528458852077405" MEAN_INTENSITY_CH1="1592.9844961240321" POSITION_Z="0.0" MAX_INTENSITY_CH1="7123.0" />
        <Spot ID="11263" name="ID11263" STD_INTENSITY_CH1="1515.3323582259532" QUALITY="131.37437438964844" POSITION_T="20.874122142791748" MIN_INTENSITY_CH1="0.0" TOTAL_INTENSITY_CH1="192303.0" CONTRAST_CH1="0.2561510011886233" SNR_CH1="0.4012108382529125" FRAME="24" MEDIAN_INTENSITY_CH1="1187.0" VISIBILITY="1" RADIUS="0.25" POSITION_X="5.825134145898899" POSITION_Y="9.556714744776313" MEAN_INTENSITY_CH1="1490.7209302325593" POSITION_Z="0.0" MAX_INTENSITY_CH1="5936.0" />
      </SpotsInFrame>
      <SpotsInFrame frame="25">
        <Spot ID="11232" name="ID11232" STD_INTENSITY_CH1="1341.708031841627" QUALITY="137.87158203125" POSITION_T="21.743877232074738" MIN_INTENSITY_CH1="0.0" TOTAL_INTENSITY_CH1="162626.0" CONTRAST_CH1="0.3818911749946236" SNR_CH1="0.5193235593595578" FRAME="25" MEDIAN_INTENSITY_CH1="1187.0" VISIBILITY="1" RADIUS="0.25" POSITION_X="5.593846346779729" POSITION_Y="8.329084375712753" MEAN_INTENSITY_CH1="1260.6666666666677" POSITION_Z="0.0" MAX_INTENSITY_CH1="5936.0" />
        <Spot ID="11233" name="ID11233" STD_INTENSITY_CH1="1661.0715773273719" QUALITY="129.70863342285156" POSITION_T="21.743877232074738" MIN_INTENSITY_CH1="0.0" TOTAL_INTENSITY_CH1="230423.0" CONTRAST_CH1="0.2669724914473229" SNR_CH1="0.45318663529487624" FRAME="25" MEDIAN_INTENSITY_CH1="1187.0" VISIBILITY="1" RADIUS="0.25" POSITION_X="4.975817172896943" POSITION_Y="8.646029873870607" MEAN_INTENSITY_CH1="1786.2248062015522" POSITION_Z="0.0" MAX_INTENSITY_CH1="8310.0" />
        <Spot ID="11234" name="ID11234" STD_INTENSITY_CH1="1716.3003624743687" QUALITY="138.3884735107422" POSITION_T="21.743877232074738" MIN_INTENSITY_CH1="0.0" TOTAL_INTENSITY_CH1="218418.0" CONTRAST_CH1="0.4383719467562152" SNR_CH1="0.6013218252539146" FRAME="25" MEDIAN_INTENSITY_CH1="1187.0" VISIBILITY="1" RADIUS="0.25" POSITION_X="6.390479449252694" POSITION_Y="9.282103488573485" MEAN_INTENSITY_CH1="1693.1627906976757" POSITION_Z="0.0" MAX_INTENSITY_CH1="7123.0" />
        <Spot ID="11235" name="ID11235" STD_INTENSITY_CH1="1620.3735823165528" QUALITY="122.79429626464844" POSITION_T="21.743877232074738" MIN_INTENSITY_CH1="0.0" TOTAL_INTENSITY_CH1="191249.0" CONTRAST_CH1="0.18936009642063958" SNR_CH1="0.29133952426862914" FRAME="25" MEDIAN_INTENSITY_CH1="1187.0" VISIBILITY="1" RADIUS="0.25" POSITION_X="5.851515293006753" POSITION_Y="9.533667547574897" MEAN_INTENSITY_CH1="1482.5503875969007" POSITION_Z="0.0" MAX_INTENSITY_CH1="10685.0" />
        <Spot ID="11236" name="ID11236" STD_INTENSITY_CH1="1870.5556854344236" QUALITY="195.0279083251953" POSITION_T="21.743877232074738" MIN_INTENSITY_CH1="0.0" TOTAL_INTENSITY_CH1="222252.0" CONTRAST_CH1="0.5852451706502843" SNR_CH1="0.6800748612036014" FRAME="25" MEDIAN_INTENSITY_CH1="1187.0" VISIBILITY="1" RADIUS="0.25" POSITION_X="5.209666349164245" POSITION_Y="9.550459691040144" MEAN_INTENSITY_CH1="1722.8837209302333" POSITION_Z="0.0" MAX_INTENSITY_CH1="7258.0" />
        <Spot ID="11237" name="ID11237" STD_INTENSITY_CH1="1224.5494049960425" QUALITY="102.17237854003906" POSITION_T="21.743877232074738" MIN_INTENSITY_CH1="0.0" TOTAL_INTENSITY_CH1="120024.0" CONTRAST_CH1="0.23016846094419638" SNR_CH1="0.28432385270097654" FRAME="25" MEDIAN_INTENSITY_CH1="0.0" VISIBILITY="1" RADIUS="0.25" POSITION_X="6.081882544659729" POSITION_Y="10.034830519481625" MEAN_INTENSITY_CH1="930.4186046511633" POSITION_Z="0.0" MAX_INTENSITY_CH1="7123.0" />
        <Spot ID="11216" name="ID11216" STD_INTENSITY_CH1="1309.9770988053115" QUALITY="114.56968688964844" POSITION_T="21.743877232074738" MIN_INTENSITY_CH1="0.0" TOTAL_INTENSITY_CH1="148378.0" CONTRAST_CH1="0.307990067214933" SNR_CH1="0.41350270937868217" FRAME="25" MEDIAN_INTENSITY_CH1="1187.0" VISIBILITY="1" RADIUS="0.25" POSITION_X="8.503294136667447" POSITION_Y="3.9270090409481218" MEAN_INTENSITY_CH1="1150.2170542635663" POSITION_Z="0.0" MAX_INTENSITY_CH1="7123.0" />
        <Spot ID="11217" name="ID11217" STD_INTENSITY_CH1="1428.1114651708813" QUALITY="136.81817626953125" POSITION_T="21.743877232074738" MIN_INTENSITY_CH1="0.0" TOTAL_INTENSITY_CH1="158012.0" CONTRAST_CH1="0.29891877932290756" SNR_CH1="0.39476573903375334" FRAME="25" MEDIAN_INTENSITY_CH1="1187.0" VISIBILITY="1" RADIUS="0.25" POSITION_X="8.550581084236288" POSITION_Y="4.446310456008648" MEAN_INTENSITY_CH1="1224.8992248062023" POSITION_Z="0.0" MAX_INTENSITY_CH1="8445.0" />
        <Spot ID="11218" name="ID11218" STD_INTENSITY_CH1="1203.237666576077" QUALITY="118.24478912353516" POSITION_T="21.743877232074738" MIN_INTENSITY_CH1="0.0" TOTAL_INTENSITY_CH1="111582.0" CONTRAST_CH1="0.4939530974669553" SNR_CH1="0.47536998648621215" FRAME="25" MEDIAN_INTENSITY_CH1="0.0" VISIBILITY="1" RADIUS="0.25" POSITION_X="3.9235248664366416" POSITION_Y="5.100960031619699" MEAN_INTENSITY_CH1="864.9767441860471" POSITION_Z="0.0" MAX_INTENSITY_CH1="4749.0" />
        <Spot ID="11219" name="ID11219" STD_INTENSITY_CH1="1843.1977318656966" QUALITY="145.446044921875" POSITION_T="21.743877232074738" MIN_INTENSITY_CH1="0.0" TOTAL_INTENSITY_CH1="186505.0" CONTRAST_CH1="0.4806502200082377" SNR_CH1="0.5092552410211243" FRAME="25" MEDIAN_INTENSITY_CH1="1187.0" VISIBILITY="1" RADIUS="0.25" POSITION_X="6.229277959554405" POSITION_Y="5.127003856480552" MEAN_INTENSITY_CH1="1445.77519379845" POSITION_Z="0.0" MAX_INTENSITY_CH1="8310.0" />
        <Spot ID="11220" name="ID11220" STD_INTENSITY_CH1="1421.8807534171017" QUALITY="101.67869567871094" POSITION_T="21.743877232074738" MIN_INTENSITY_CH1="0.0" TOTAL_INTENSITY_CH1="173440.0" CONTRAST_CH1="0.4177295373051472" SNR_CH1="0.5572218937152369" FRAME="25" MEDIAN_INTENSITY_CH1="1187.0" VISIBILITY="1" RADIUS="0.25" POSITION_X="2.672660715607557" POSITION_Y="5.248401768627974" MEAN_INTENSITY_CH1="1344.4961240310088" POSITION_Z="0.0" MAX_INTENSITY_CH1="6070.0" />
        <Spot ID="11221" name="ID11221" STD_INTENSITY_CH1="1449.9329642349649" QUALITY="111.06934356689453" POSITION_T="21.743877232074738" MIN_INTENSITY_CH1="0.0" TOTAL_INTENSITY_CH1="134269.0" CONTRAST_CH1="0.34479939871507637" SNR_CH1="0.3681095712092153" FRAME="25" MEDIAN_INTENSITY_CH1="0.0" VISIBILITY="1" RADIUS="0.25" POSITION_X="2.3027907525449347" POSITION_Y="5.359898259780363" MEAN_INTENSITY_CH1="1040.8449612403103" POSITION_Z="0.0" MAX_INTENSITY_CH1="8310.0" />
        <Spot ID="11222" name="ID11222" STD_INTENSITY_CH1="2017.557146769243" QUALITY="215.33103942871094" POSITION_T="21.743877232074738" MIN_INTENSITY_CH1="0.0" TOTAL_INTENSITY_CH1="239790.0" CONTRAST_CH1="0.5738263300127859" SNR_CH1="0.6718451299632875" FRAME="25" MEDIAN_INTENSITY_CH1="1187.0" VISIBILITY="1" RADIUS="0.25" POSITION_X="4.050217909262042" POSITION_Y="5.810675229002214" MEAN_INTENSITY_CH1="1858.8372093023263" POSITION_Z="0.0" MAX_INTENSITY_CH1="9498.0" />
        <Spot ID="11223" name="ID11223" STD_INTENSITY_CH1="1335.554319418076" QUALITY="109.96658325195312" POSITION_T="21.743877232074738" MIN_INTENSITY_CH1="0.0" TOTAL_INTENSITY_CH1="134136.0" CONTRAST_CH1="0.27032777334225255" SNR_CH1="0.3313591399984303" FRAME="25" MEDIAN_INTENSITY_CH1="1187.0" VISIBILITY="1" RADIUS="0.25" POSITION_X="5.11353481686606" POSITION_Y="5.9591062847713605" MEAN_INTENSITY_CH1="1039.8139534883726" POSITION_Z="0.0" MAX_INTENSITY_CH1="5936.0" />
        <Spot ID="11224" name="ID11224" STD_INTENSITY_CH1="1366.7786837394744" QUALITY="108.93338775634766" POSITION_T="21.743877232074738" MIN_INTENSITY_CH1="0.0" TOTAL_INTENSITY_CH1="140204.0" CONTRAST_CH1="0.4343083289354741" SNR_CH1="0.4815685653556893" FRAME="25" MEDIAN_INTENSITY_CH1="1187.0" VISIBILITY="1" RADIUS="0.25" POSITION_X="2.9870983133440077" POSITION_Y="6.084330310876977" MEAN_INTENSITY_CH1="1086.8527131782953" POSITION_Z="0.0" MAX_INTENSITY_CH1="9632.0" />
        <Spot ID="11225" name="ID11225" STD_INTENSITY_CH1="1441.3158029882964" QUALITY="103.20015716552734" POSITION_T="21.743877232074738" MIN_INTENSITY_CH1="0.0" TOTAL_INTENSITY_CH1="153262.0" CONTRAST_CH1="0.43023130253801084" SNR_CH1="0.49591969017927784" FRAME="25" MEDIAN_INTENSITY_CH1="1187.0" VISIBILITY="1" RADIUS="0.25" POSITION_X="7.287432606400782" POSITION_Y="6.1272621351749805" MEAN_INTENSITY_CH1="1188.0775193798454" POSITION_Z="0.0" MAX_INTENSITY_CH1="7123.0" />
        <Spot ID="11226" name="ID11226" STD_INTENSITY_CH1="1591.8770091263586" QUALITY="187.3802032470703" POSITION_T="21.743877232074738" MIN_INTENSITY_CH1="0.0" TOTAL_INTENSITY_CH1="233851.0" CONTRAST_CH1="0.5804447833120312" SNR_CH1="0.8364723532071302" FRAME="25" MEDIAN_INTENSITY_CH1="1187.0" VISIBILITY="1" RADIUS="0.25" POSITION_X="5.619692485401448" POSITION_Y="6.3449055976645985" MEAN_INTENSITY_CH1="1812.7984496124054" POSITION_Z="0.0" MAX_INTENSITY_CH1="7123.0" />
        <Spot ID="11227" name="ID11227" STD_INTENSITY_CH1="1273.33311253562" QUALITY="111.2591323852539" POSITION_T="21.743877232074738" MIN_INTENSITY_CH1="0.0" TOTAL_INTENSITY_CH1="122400.0" CONTRAST_CH1="0.2607394435146869" SNR_CH1="0.30822017606707786" FRAME="25" MEDIAN_INTENSITY_CH1="0.0" VISIBILITY="1" RADIUS="0.25" POSITION_X="4.070430224346948" POSITION_Y="6.767529290519212" MEAN_INTENSITY_CH1="948.8372093023261" POSITION_Z="0.0" MAX_INTENSITY_CH1="5936.0" />
        <Spot ID="11228" name="ID11228" STD_INTENSITY_CH1="1320.348182961233" QUALITY="102.61353302001953" POSITION_T="21.743877232074738" MIN_INTENSITY_CH1="0.0" TOTAL_INTENSITY_CH1="148514.0" CONTRAST_CH1="0.4612426481406977" SNR_CH1="0.5504607104559901" FRAME="25" MEDIAN_INTENSITY_CH1="1187.0" VISIBILITY="1" RADIUS="0.25" POSITION_X="3.6256139914980716" POSITION_Y="6.796624678266493" MEAN_INTENSITY_CH1="1151.2713178294578" POSITION_Z="0.0" MAX_INTENSITY_CH1="5936.0" />
        <Spot ID="11229" name="ID11229" STD_INTENSITY_CH1="1306.293490754434" QUALITY="113.31221771240234" POSITION_T="21.743877232074738" MIN_INTENSITY_CH1="0.0" TOTAL_INTENSITY_CH1="154315.0" CONTRAST_CH1="0.3228811964488701" SNR_CH1="0.44702269884682705" FRAME="25" MEDIAN_INTENSITY_CH1="1187.0" VISIBILITY="1" RADIUS="0.25" POSITION_X="7.611561091681072" POSITION_Y="6.995265211382637" MEAN_INTENSITY_CH1="1196.2403100775202" POSITION_Z="0.0" MAX_INTENSITY_CH1="5936.0" />
        <Spot ID="11230" name="ID11230" STD_INTENSITY_CH1="1492.6389387841293" QUALITY="133.67584228515625" POSITION_T="21.743877232074738" MIN_INTENSITY_CH1="0.0" TOTAL_INTENSITY_CH1="163811.0" CONTRAST_CH1="0.23337552021881378" SNR_CH1="0.32195009277683345" FRAME="25" MEDIAN_INTENSITY_CH1="1187.0" VISIBILITY="1" RADIUS="0.25" POSITION_X="6.788228215685223" POSITION_Y="7.604289911028859" MEAN_INTENSITY_CH1="1269.852713178295" POSITION_Z="0.0" MAX_INTENSITY_CH1="7123.0" />
        <Spot ID="11231" name="ID11231" STD_INTENSITY_CH1="2256.525806463867" QUALITY="257.2571716308594" POSITION_T="21.743877232074738" MIN_INTENSITY_CH1="0.0" TOTAL_INTENSITY_CH1="273167.0" CONTRAST_CH1="0.48597654455547307" SNR_CH1="0.613806620286073" FRAME="25" MEDIAN_INTENSITY_CH1="1187.0" VISIBILITY="1" RADIUS="0.25" POSITION_X="6.815311988466913" POSITION_Y="8.099617962238082" MEAN_INTENSITY_CH1="2117.5736434108535" POSITION_Z="0.0" MAX_INTENSITY_CH1="10685.0" />
      </SpotsInFrame>
      <SpotsInFrame frame="26">
        <Spot ID="11168" name="ID11168" STD_INTENSITY_CH1="1057.5716572978718" QUALITY="108.24136352539062" POSITION_T="22.613632321357727" MIN_INTENSITY_CH1="0.0" TOTAL_INTENSITY_CH1="105645.0" CONTRAST_CH1="0.2976503225164714" SNR_CH1="0.355245109554172" FRAME="26" MEDIAN_INTENSITY_CH1="0.0" VISIBILITY="1" RADIUS="0.25" POSITION_X="8.542496996714624" POSITION_Y="3.869605721431445" MEAN_INTENSITY_CH1="818.9534883720937" POSITION_Z="0.0" MAX_INTENSITY_CH1="4749.0" />
        <Spot ID="11169" name="ID11169" STD_INTENSITY_CH1="1307.225219071655" QUALITY="118.09548950195312" POSITION_T="22.613632321357727" MIN_INTENSITY_CH1="0.0" TOTAL_INTENSITY_CH1="141256.0" CONTRAST_CH1="0.3235064252121433" SNR_CH1="0.40949973810139195" FRAME="26" MEDIAN_INTENSITY_CH1="1187.0" VISIBILITY="1" RADIUS="0.25" POSITION_X="8.513138696332502" POSITION_Y="4.465789268852121" MEAN_INTENSITY_CH1="1095.007751937985" POSITION_Z="0.0" MAX_INTENSITY_CH1="5936.0" />
        <Spot ID="11170" name="ID11170" STD_INTENSITY_CH1="1472.3601747306107" QUALITY="101.51973724365234" POSITION_T="22.613632321357727" MIN_INTENSITY_CH1="0.0" TOTAL_INTENSITY_CH1="129389.0" CONTRAST_CH1="0.3979344093440057" SNR_CH1="0.3878361429615688" FRAME="26" MEDIAN_INTENSITY_CH1="0.0" VISIBILITY="1" RADIUS="0.25" POSITION_X="6.258917897920074" POSITION_Y="5.1356173715400875" MEAN_INTENSITY_CH1="1003.0155038759694" POSITION_Z="0.0" MAX_INTENSITY_CH1="7123.0" />
        <Spot ID="11171" name="ID11171" STD_INTENSITY_CH1="1302.424294769048" QUALITY="113.95174407958984" POSITION_T="22.613632321357727" MIN_INTENSITY_CH1="0.0" TOTAL_INTENSITY_CH1="128334.0" CONTRAST_CH1="0.34452824660027387" SNR_CH1="0.3914573311200847" FRAME="26" MEDIAN_INTENSITY_CH1="0.0" VISIBILITY="1" RADIUS="0.25" POSITION_X="8.184868347670593" POSITION_Y="5.15561553823536" MEAN_INTENSITY_CH1="994.837209302326" POSITION_Z="0.0" MAX_INTENSITY_CH1="5936.0" />
        <Spot ID="11172" name="ID11172" STD_INTENSITY_CH1="1371.6461445406876" QUALITY="129.38446044921875" POSITION_T="22.613632321357727" MIN_INTENSITY_CH1="0.0" TOTAL_INTENSITY_CH1="180428.0" CONTRAST_CH1="0.39888653385395006" SNR_CH1="0.581525842142033" FRAME="26" MEDIAN_INTENSITY_CH1="1187.0" VISIBILITY="1" RADIUS="0.25" POSITION_X="2.7712991147525545" POSITION_Y="5.271622990292244" MEAN_INTENSITY_CH1="1398.666666666668" POSITION_Z="0.0" MAX_INTENSITY_CH1="5936.0" />
        <Spot ID="11173" name="ID11173" STD_INTENSITY_CH1="1052.1222288074591" QUALITY="105.49391174316406" POSITION_T="22.613632321357727" MIN_INTENSITY_CH1="0.0" TOTAL_INTENSITY_CH1="113953.0" CONTRAST_CH1="0.3393384177449246" SNR_CH1="0.42544415004185865" FRAME="26" MEDIAN_INTENSITY_CH1="1187.0" VISIBILITY="1" RADIUS="0.25" POSITION_X="4.630811462478561" POSITION_Y="5.414744764302392" MEAN_INTENSITY_CH1="883.3565891472873" POSITION_Z="0.0" MAX_INTENSITY_CH1="4749.0" />
        <Spot ID="11174" name="ID11174" STD_INTENSITY_CH1="1443.2404310649238" QUALITY="116.14627075195312" POSITION_T="22.613632321357727" MIN_INTENSITY_CH1="0.0" TOTAL_INTENSITY_CH1="136644.0" CONTRAST_CH1="0.3488951007086093" SNR_CH1="0.3796722526646072" FRAME="26" MEDIAN_INTENSITY_CH1="0.0" VISIBILITY="1" RADIUS="0.25" POSITION_X="6.286742428885232" POSITION_Y="5.7407214736299625" MEAN_INTENSITY_CH1="1059.2558139534888" POSITION_Z="0.0" MAX_INTENSITY_CH1="7123.0" />
        <Spot ID="11175" name="ID11175" STD_INTENSITY_CH1="1649.70316473434" QUALITY="225.2373809814453" POSITION_T="22.613632321357727" MIN_INTENSITY_CH1="0.0" TOTAL_INTENSITY_CH1="229373.0" CONTRAST_CH1="0.6284532336314873" SNR_CH1="0.8319063646083723" FRAME="26" MEDIAN_INTENSITY_CH1="1187.0" VISIBILITY="1" RADIUS="0.25" POSITION_X="3.989140043150615" POSITION_Y="5.810342912599279" MEAN_INTENSITY_CH1="1778.085271317831" POSITION_Z="0.0" MAX_INTENSITY_CH1="5936.0" />
        <Spot ID="11176" name="ID11176" STD_INTENSITY_CH1="1418.4320610269037" QUALITY="113.52445983886719" POSITION_T="22.613632321357727" MIN_INTENSITY_CH1="0.0" TOTAL_INTENSITY_CH1="136646.0" CONTRAST_CH1="0.37560145937538825" SNR_CH1="0.40781510978497654" FRAME="26" MEDIAN_INTENSITY_CH1="0.0" VISIBILITY="1" RADIUS="0.25" POSITION_X="2.940503883713973" POSITION_Y="6.084438808320532" MEAN_INTENSITY_CH1="1059.2713178294578" POSITION_Z="0.0" MAX_INTENSITY_CH1="5936.0" />
        <Spot ID="11177" name="ID11177" STD_INTENSITY_CH1="1861.7485352232745" QUALITY="192.72760009765625" POSITION_T="22.613632321357727" MIN_INTENSITY_CH1="0.0" TOTAL_INTENSITY_CH1="220465.0" CONTRAST_CH1="0.5148162307718528" SNR_CH1="0.6239520242760912" FRAME="26" MEDIAN_INTENSITY_CH1="1187.0" VISIBILITY="1" RADIUS="0.25" POSITION_X="5.619706712122164" POSITION_Y="6.35614118829741" MEAN_INTENSITY_CH1="1709.031007751939" POSITION_Z="0.0" MAX_INTENSITY_CH1="8310.0" />
        <Spot ID="11178" name="ID11178" STD_INTENSITY_CH1="1617.0477113028685" QUALITY="166.19105529785156" POSITION_T="22.613632321357727" MIN_INTENSITY_CH1="0.0" TOTAL_INTENSITY_CH1="194675.0" CONTRAST_CH1="0.49976278718475464" SNR_CH1="0.6219693393843605" FRAME="26" MEDIAN_INTENSITY_CH1="1187.0" VISIBILITY="1" RADIUS="0.25" POSITION_X="7.811018214086185" POSITION_Y="7.121280685765974" MEAN_INTENSITY_CH1="1509.108527131784" POSITION_Z="0.0" MAX_INTENSITY_CH1="8310.0" />
        <Spot ID="11179" name="ID11179" STD_INTENSITY_CH1="1439.007417838755" QUALITY="119.66362762451172" POSITION_T="22.613632321357727" MIN_INTENSITY_CH1="0.0" TOTAL_INTENSITY_CH1="129523.0" CONTRAST_CH1="0.47964854880593094" SNR_CH1="0.45236470238474535" FRAME="26" MEDIAN_INTENSITY_CH1="0.0" VISIBILITY="1" RADIUS="0.25" POSITION_X="4.500792587024347" POSITION_Y="7.273065097934549" MEAN_INTENSITY_CH1="1004.054263565892" POSITION_Z="0.0" MAX_INTENSITY_CH1="8310.0" />
        <Spot ID="11180" name="ID11180" STD_INTENSITY_CH1="1147.3525842213373" QUALITY="140.62939453125" POSITION_T="22.613632321357727" MIN_INTENSITY_CH1="0.0" TOTAL_INTENSITY_CH1="128198.0" CONTRAST_CH1="0.5356427114816855" SNR_CH1="0.604240253742933" FRAME="26" MEDIAN_INTENSITY_CH1="1187.0" VISIBILITY="1" RADIUS="0.25" POSITION_X="3.742192841800545" POSITION_Y="7.559359739166479" MEAN_INTENSITY_CH1="993.7829457364348" POSITION_Z="0.0" MAX_INTENSITY_CH1="4749.0" />
        <Spot ID="11181" name="ID11181" STD_INTENSITY_CH1="1538.4953842503053" QUALITY="122.16239166259766" POSITION_T="22.613632321357727" MIN_INTENSITY_CH1="0.0" TOTAL_INTENSITY_CH1="154316.0" CONTRAST_CH1="0.31136747776193047" SNR_CH1="0.3692358703731068" FRAME="26" MEDIAN_INTENSITY_CH1="1187.0" VISIBILITY="1" RADIUS="0.25" POSITION_X="6.809728688719343" POSITION_Y="7.55430354961729" MEAN_INTENSITY_CH1="1196.2480620155043" POSITION_Z="0.0" MAX_INTENSITY_CH1="7123.0" />
        <Spot ID="11182" name="ID11182" STD_INTENSITY_CH1="1973.1912537709916" QUALITY="211.09381103515625" POSITION_T="22.613632321357727" MIN_INTENSITY_CH1="0.0" TOTAL_INTENSITY_CH1="236500.0" CONTRAST_CH1="0.4699184736528955" SNR_CH1="0.5940616527383066" FRAME="26" MEDIAN_INTENSITY_CH1="1187.0" VISIBILITY="1" RADIUS="0.25" POSITION_X="6.772691112143349" POSITION_Y="8.097702137272101" MEAN_INTENSITY_CH1="1833.3333333333337" POSITION_Z="0.0" MAX_INTENSITY_CH1="8310.0" />
        <Spot ID="11183" name="ID11183" STD_INTENSITY_CH1="1579.3525928060212" QUALITY="141.81228637695312" POSITION_T="22.613632321357727" MIN_INTENSITY_CH1="0.0" TOTAL_INTENSITY_CH1="192302.0" CONTRAST_CH1="0.2365764407622247" SNR_CH1="0.36115656544305735" FRAME="26" MEDIAN_INTENSITY_CH1="1187.0" VISIBILITY="1" RADIUS="0.25" POSITION_X="4.55482758986164" POSITION_Y="8.345311508834259" MEAN_INTENSITY_CH1="1490.7131782945746" POSITION_Z="0.0" MAX_INTENSITY_CH1="5936.0" />
        <Spot ID="11184" name="ID11184" STD_INTENSITY_CH1="1467.376824855848" QUALITY="157.54129028320312" POSITION_T="22.613632321357727" MIN_INTENSITY_CH1="0.0" TOTAL_INTENSITY_CH1="178055.0" CONTRAST_CH1="0.48595584457822927" SNR_CH1="0.6152387889204645" FRAME="26" MEDIAN_INTENSITY_CH1="1187.0" VISIBILITY="1" RADIUS="0.25" POSITION_X="5.586450724060366" POSITION_Y="8.367519123135324" MEAN_INTENSITY_CH1="1380.2713178294584" POSITION_Z="0.0" MAX_INTENSITY_CH1="7123.0" />
        <Spot ID="11185" name="ID11185" STD_INTENSITY_CH1="1807.7698842320174" QUALITY="114.82005310058594" POSITION_T="22.613632321357727" MIN_INTENSITY_CH1="0.0" TOTAL_INTENSITY_CH1="218551.0" CONTRAST_CH1="0.2597818626666787" SNR_CH1="0.3865123819761322" FRAME="26" MEDIAN_INTENSITY_CH1="1187.0" VISIBILITY="1" RADIUS="0.25" POSITION_X="4.91121231621495" POSITION_Y="8.63958899219565" MEAN_INTENSITY_CH1="1694.1937984496135" POSITION_Z="0.0" MAX_INTENSITY_CH1="8445.0" />
        <Spot ID="11186" name="ID11186" STD_INTENSITY_CH1="1533.3763093278026" QUALITY="141.11334228515625" POSITION_T="22.613632321357727" MIN_INTENSITY_CH1="0.0" TOTAL_INTENSITY_CH1="189929.0" CONTRAST_CH1="0.39001355619306366" SNR_CH1="0.5388197235418433" FRAME="26" MEDIAN_INTENSITY_CH1="1187.0" VISIBILITY="1" RADIUS="0.25" POSITION_X="6.33198787308678" POSITION_Y="9.320417796748881" MEAN_INTENSITY_CH1="1472.3178294573654" POSITION_Z="0.0" MAX_INTENSITY_CH1="5936.0" />
        <Spot ID="11187" name="ID11187" STD_INTENSITY_CH1="1704.7699608889807" QUALITY="185.88916015625" POSITION_T="22.613632321357727" MIN_INTENSITY_CH1="0.0" TOTAL_INTENSITY_CH1="195867.0" CONTRAST_CH1="0.4430559487527689" SNR_CH1="0.5469040950053776" FRAME="26" MEDIAN_INTENSITY_CH1="1187.0" VISIBILITY="1" RADIUS="0.25" POSITION_X="5.223296654530355" POSITION_Y="9.513216056889219" MEAN_INTENSITY_CH1="1518.348837209303" POSITION_Z="0.0" MAX_INTENSITY_CH1="5936.0" />
        <Spot ID="11188" name="ID11188" STD_INTENSITY_CH1="1249.0687078745032" QUALITY="117.77010345458984" POSITION_T="22.613632321357727" MIN_INTENSITY_CH1="0.0" TOTAL_INTENSITY_CH1="146004.0" CONTRAST_CH1="0.4102566030607503" SNR_CH1="0.5272009072588026" FRAME="26" MEDIAN_INTENSITY_CH1="1187.0" VISIBILITY="1" RADIUS="0.25" POSITION_X="6.087788672117507" POSITION_Y="10.065864246492952" MEAN_INTENSITY_CH1="1131.8139534883728" POSITION_Z="0.0" MAX_INTENSITY_CH1="4749.0" />
        <Spot ID="11166" name="ID11166" STD_INTENSITY_CH1="1290.2891269044126" QUALITY="128.34051513671875" POSITION_T="22.613632321357727" MIN_INTENSITY_CH1="0.0" TOTAL_INTENSITY_CH1="141257.0" CONTRAST_CH1="0.4629963594385081" SNR_CH1="0.5371524452313834" FRAME="26" MEDIAN_INTENSITY_CH1="1187.0" VISIBILITY="1" RADIUS="0.25" POSITION_X="6.010866670457824" POSITION_Y="1.5866387716211467" MEAN_INTENSITY_CH1="1095.0155038759694" POSITION_Z="0.0" MAX_INTENSITY_CH1="4749.0" />
        <Spot ID="11167" name="ID11167" STD_INTENSITY_CH1="1229.1438346486739" QUALITY="114.28629302978516" POSITION_T="22.613632321357727" MIN_INTENSITY_CH1="0.0" TOTAL_INTENSITY_CH1="134404.0" CONTRAST_CH1="0.3995473315645534" SNR_CH1="0.48398334432872087" FRAME="26" MEDIAN_INTENSITY_CH1="1187.0" VISIBILITY="1" RADIUS="0.25" POSITION_X="6.2985190761592795" POSITION_Y="3.0666621769244187" MEAN_INTENSITY_CH1="1041.8914728682175" POSITION_Z="0.0" MAX_INTENSITY_CH1="4883.0" />
      </SpotsInFrame>
      <SpotsInFrame frame="27">
        <Spot ID="11328" name="ID11328" STD_INTENSITY_CH1="1751.7565622584946" QUALITY="188.5602569580078" POSITION_T="23.483387410640717" MIN_INTENSITY_CH1="0.0" TOTAL_INTENSITY_CH1="209058.0" CONTRAST_CH1="0.5365835116094669" SNR_CH1="0.6461219249492091" FRAME="27" MEDIAN_INTENSITY_CH1="1187.0" VISIBILITY="1" RADIUS="0.25" POSITION_X="5.23273152543556" POSITION_Y="9.567505977620634" MEAN_INTENSITY_CH1="1620.6046511627915" POSITION_Z="0.0" MAX_INTENSITY_CH1="8310.0" />
        <Spot ID="11329" name="ID11329" STD_INTENSITY_CH1="1447.614887922705" QUALITY="105.4210433959961" POSITION_T="23.483387410640717" MIN_INTENSITY_CH1="0.0" TOTAL_INTENSITY_CH1="186501.0" CONTRAST_CH1="0.21819570812485858" SNR_CH1="0.3577647499845481" FRAME="27" MEDIAN_INTENSITY_CH1="1187.0" VISIBILITY="1" RADIUS="0.25" POSITION_X="5.824690189649366" POSITION_Y="9.57157691295112" MEAN_INTENSITY_CH1="1445.7441860465128" POSITION_Z="0.0" MAX_INTENSITY_CH1="7123.0" />
        <Spot ID="11310" name="ID11310" STD_INTENSITY_CH1="1284.740454759233" QUALITY="111.70455932617188" POSITION_T="23.483387410640717" MIN_INTENSITY_CH1="0.0" TOTAL_INTENSITY_CH1="119891.0" CONTRAST_CH1="0.33187378374041016" SNR_CH1="0.36051334430710624" FRAME="27" MEDIAN_INTENSITY_CH1="0.0" VISIBILITY="1" RADIUS="0.25" POSITION_X="6.283981148484202" POSITION_Y="3.088199463149175" MEAN_INTENSITY_CH1="929.3875968992254" POSITION_Z="0.0" MAX_INTENSITY_CH1="7123.0" />
        <Spot ID="11311" name="ID11311" STD_INTENSITY_CH1="1301.6413023805694" QUALITY="115.13546752929688" POSITION_T="23.483387410640717" MIN_INTENSITY_CH1="0.0" TOTAL_INTENSITY_CH1="111994.0" CONTRAST_CH1="0.37475835701748095" SNR_CH1="0.3636375129316611" FRAME="27" MEDIAN_INTENSITY_CH1="0.0" VISIBILITY="1" RADIUS="0.25" POSITION_X="7.282399850861207" POSITION_Y="3.1878080082109808" MEAN_INTENSITY_CH1="868.1705426356592" POSITION_Z="0.0" MAX_INTENSITY_CH1="5936.0" />
        <Spot ID="11312" name="ID11312" STD_INTENSITY_CH1="1317.156092908597" QUALITY="113.46358489990234" POSITION_T="23.483387410640717" MIN_INTENSITY_CH1="0.0" TOTAL_INTENSITY_CH1="128201.0" CONTRAST_CH1="0.31766720029486567" SNR_CH1="0.3637986582241468" FRAME="27" MEDIAN_INTENSITY_CH1="0.0" VISIBILITY="1" RADIUS="0.25" POSITION_X="8.538459116524178" POSITION_Y="4.475785101179969" MEAN_INTENSITY_CH1="993.8062015503882" POSITION_Z="0.0" MAX_INTENSITY_CH1="5936.0" />
        <Spot ID="11313" name="ID11313" STD_INTENSITY_CH1="1433.1859147643995" QUALITY="153.42913818359375" POSITION_T="23.483387410640717" MIN_INTENSITY_CH1="0.0" TOTAL_INTENSITY_CH1="158013.0" CONTRAST_CH1="0.46490416181857575" SNR_CH1="0.5424813270825092" FRAME="27" MEDIAN_INTENSITY_CH1="1187.0" VISIBILITY="1" RADIUS="0.25" POSITION_X="6.255756712992325" POSITION_Y="5.1280813301887935" MEAN_INTENSITY_CH1="1224.9069767441867" POSITION_Z="0.0" MAX_INTENSITY_CH1="5936.0" />
        <Spot ID="11314" name="ID11314" STD_INTENSITY_CH1="1625.139274703888" QUALITY="153.84788513183594" POSITION_T="23.483387410640717" MIN_INTENSITY_CH1="0.0" TOTAL_INTENSITY_CH1="157879.0" CONTRAST_CH1="0.5183981636212786" SNR_CH1="0.5142234181145701" FRAME="27" MEDIAN_INTENSITY_CH1="1187.0" VISIBILITY="1" RADIUS="0.25" POSITION_X="8.250030989213188" POSITION_Y="5.138705776795277" MEAN_INTENSITY_CH1="1223.868217054264" POSITION_Z="0.0" MAX_INTENSITY_CH1="10685.0" />
        <Spot ID="11315" name="ID11315" STD_INTENSITY_CH1="1385.6127881962498" QUALITY="151.29490661621094" POSITION_T="23.483387410640717" MIN_INTENSITY_CH1="0.0" TOTAL_INTENSITY_CH1="197048.0" CONTRAST_CH1="0.5240284525336314" SNR_CH1="0.758110002225888" FRAME="27" MEDIAN_INTENSITY_CH1="1187.0" VISIBILITY="1" RADIUS="0.25" POSITION_X="2.741112864517768" POSITION_Y="5.291725039243928" MEAN_INTENSITY_CH1="1527.5038759689942" POSITION_Z="0.0" MAX_INTENSITY_CH1="5936.0" />
        <Spot ID="11316" name="ID11316" STD_INTENSITY_CH1="1808.256027086907" QUALITY="186.70053100585938" POSITION_T="23.483387410640717" MIN_INTENSITY_CH1="0.0" TOTAL_INTENSITY_CH1="225680.0" CONTRAST_CH1="0.5926688735453851" SNR_CH1="0.720045704308704" FRAME="27" MEDIAN_INTENSITY_CH1="1187.0" VISIBILITY="1" RADIUS="0.25" POSITION_X="3.9610392326353936" POSITION_Y="5.843624188699891" MEAN_INTENSITY_CH1="1749.457364341086" POSITION_Z="0.0" MAX_INTENSITY_CH1="7123.0" />
        <Spot ID="11317" name="ID11317" STD_INTENSITY_CH1="1199.7838191498493" QUALITY="116.841552734375" POSITION_T="23.483387410640717" MIN_INTENSITY_CH1="0.0" TOTAL_INTENSITY_CH1="132946.0" CONTRAST_CH1="0.44643393635075046" SNR_CH1="0.5302383776259106" FRAME="27" MEDIAN_INTENSITY_CH1="1187.0" VISIBILITY="1" RADIUS="0.25" POSITION_X="7.222923057045943" POSITION_Y="6.128325975984234" MEAN_INTENSITY_CH1="1030.5891472868223" POSITION_Z="0.0" MAX_INTENSITY_CH1="5936.0" />
        <Spot ID="11318" name="ID11318" STD_INTENSITY_CH1="1522.2602355330314" QUALITY="133.40966796875" POSITION_T="23.483387410640717" MIN_INTENSITY_CH1="0.0" TOTAL_INTENSITY_CH1="169747.0" CONTRAST_CH1="0.46749283551486814" SNR_CH1="0.5507474055436694" FRAME="27" MEDIAN_INTENSITY_CH1="1187.0" VISIBILITY="1" RADIUS="0.25" POSITION_X="2.779516509265652" POSITION_Y="6.162987646968694" MEAN_INTENSITY_CH1="1315.868217054264" POSITION_Z="0.0" MAX_INTENSITY_CH1="7123.0" />
        <Spot ID="11319" name="ID11319" STD_INTENSITY_CH1="1657.723175787684" QUALITY="173.2998046875" POSITION_T="23.483387410640717" MIN_INTENSITY_CH1="0.0" TOTAL_INTENSITY_CH1="178062.0" CONTRAST_CH1="0.453967460304079" SNR_CH1="0.5199595515742877" FRAME="27" MEDIAN_INTENSITY_CH1="1187.0" VISIBILITY="1" RADIUS="0.25" POSITION_X="5.572833689274916" POSITION_Y="6.314088299380295" MEAN_INTENSITY_CH1="1380.3255813953494" POSITION_Z="0.0" MAX_INTENSITY_CH1="5936.0" />
        <Spot ID="11320" name="ID11320" STD_INTENSITY_CH1="1305.257999636589" QUALITY="107.17537689208984" POSITION_T="23.483387410640717" MIN_INTENSITY_CH1="0.0" TOTAL_INTENSITY_CH1="136645.0" CONTRAST_CH1="0.4535971267402108" SNR_CH1="0.5064818721223109" FRAME="27" MEDIAN_INTENSITY_CH1="1187.0" VISIBILITY="1" RADIUS="0.25" POSITION_X="3.5631697703673724" POSITION_Y="6.787938597510085" MEAN_INTENSITY_CH1="1059.2635658914735" POSITION_Z="0.0" MAX_INTENSITY_CH1="5936.0" />
        <Spot ID="11321" name="ID11321" STD_INTENSITY_CH1="1459.7335579062094" QUALITY="142.03561401367188" POSITION_T="23.483387410640717" MIN_INTENSITY_CH1="0.0" TOTAL_INTENSITY_CH1="181619.0" CONTRAST_CH1="0.4420961738192184" SNR_CH1="0.5913580389365517" FRAME="27" MEDIAN_INTENSITY_CH1="1187.0" VISIBILITY="1" RADIUS="0.25" POSITION_X="7.781866859189284" POSITION_Y="7.101176186068354" MEAN_INTENSITY_CH1="1407.8992248062027" POSITION_Z="0.0" MAX_INTENSITY_CH1="5936.0" />
        <Spot ID="11322" name="ID11322" STD_INTENSITY_CH1="1503.711423988245" QUALITY="123.09339904785156" POSITION_T="23.483387410640717" MIN_INTENSITY_CH1="0.0" TOTAL_INTENSITY_CH1="139021.0" CONTRAST_CH1="0.6122481226783786" SNR_CH1="0.5443168473848577" FRAME="27" MEDIAN_INTENSITY_CH1="1187.0" VISIBILITY="1" RADIUS="0.25" POSITION_X="3.7535611687696067" POSITION_Y="7.571700339071198" MEAN_INTENSITY_CH1="1077.6821705426362" POSITION_Z="0.0" MAX_INTENSITY_CH1="8310.0" />
        <Spot ID="11323" name="ID11323" STD_INTENSITY_CH1="1572.8651714323285" QUALITY="106.47530364990234" POSITION_T="23.483387410640717" MIN_INTENSITY_CH1="0.0" TOTAL_INTENSITY_CH1="153266.0" CONTRAST_CH1="0.22152199618537136" SNR_CH1="0.27397452156408575" FRAME="27" MEDIAN_INTENSITY_CH1="1187.0" VISIBILITY="1" RADIUS="0.25" POSITION_X="6.849323218692721" POSITION_Y="7.569614937434705" MEAN_INTENSITY_CH1="1188.1085271317834" POSITION_Z="0.0" MAX_INTENSITY_CH1="8310.0" />
        <Spot ID="11324" name="ID11324" STD_INTENSITY_CH1="1922.0589618264576" QUALITY="224.33441162109375" POSITION_T="23.483387410640717" MIN_INTENSITY_CH1="0.0" TOTAL_INTENSITY_CH1="247453.0" CONTRAST_CH1="0.4530278398640924" SNR_CH1="0.6223250155822532" FRAME="27" MEDIAN_INTENSITY_CH1="1187.0" VISIBILITY="1" RADIUS="0.25" POSITION_X="6.852868506015482" POSITION_Y="8.080618102370329" MEAN_INTENSITY_CH1="1918.2403100775205" POSITION_Z="0.0" MAX_INTENSITY_CH1="10819.0" />
        <Spot ID="11325" name="ID11325" STD_INTENSITY_CH1="1432.9055612652364" QUALITY="142.9483642578125" POSITION_T="23.483387410640717" MIN_INTENSITY_CH1="0.0" TOTAL_INTENSITY_CH1="169750.0" CONTRAST_CH1="0.45530941114962487" SNR_CH1="0.5746240376583484" FRAME="27" MEDIAN_INTENSITY_CH1="1187.0" VISIBILITY="1" RADIUS="0.25" POSITION_X="5.530929411392332" POSITION_Y="8.340317672296583" MEAN_INTENSITY_CH1="1315.891472868218" POSITION_Z="0.0" MAX_INTENSITY_CH1="5936.0" />
        <Spot ID="11326" name="ID11326" STD_INTENSITY_CH1="1556.0796994005889" QUALITY="102.63103485107422" POSITION_T="23.483387410640717" MIN_INTENSITY_CH1="0.0" TOTAL_INTENSITY_CH1="186369.0" CONTRAST_CH1="0.27434785308334264" SNR_CH1="0.39975665060934223" FRAME="27" MEDIAN_INTENSITY_CH1="1187.0" VISIBILITY="1" RADIUS="0.25" POSITION_X="4.5150025308911275" POSITION_Y="8.403042047601897" MEAN_INTENSITY_CH1="1444.7209302325589" POSITION_Z="0.0" MAX_INTENSITY_CH1="5936.0" />
        <Spot ID="11327" name="ID11327" STD_INTENSITY_CH1="1630.8249134646364" QUALITY="128.47540283203125" POSITION_T="23.483387410640717" MIN_INTENSITY_CH1="0.0" TOTAL_INTENSITY_CH1="189932.0" CONTRAST_CH1="0.3924956013321287" SNR_CH1="0.5089464054808114" FRAME="27" MEDIAN_INTENSITY_CH1="1187.0" VISIBILITY="1" RADIUS="0.25" POSITION_X="6.411111216925991" POSITION_Y="9.335112409177366" MEAN_INTENSITY_CH1="1472.3410852713187" POSITION_Z="0.0" MAX_INTENSITY_CH1="8310.0" />
      </SpotsInFrame>
      <SpotsInFrame frame="28">
        <Spot ID="11264" name="ID11264" STD_INTENSITY_CH1="1408.0001597495118" QUALITY="121.81716918945312" POSITION_T="24.353142499923706" MIN_INTENSITY_CH1="0.0" TOTAL_INTENSITY_CH1="140073.0" CONTRAST_CH1="0.4272457877724922" SNR_CH1="0.46171186086721855" FRAME="28" MEDIAN_INTENSITY_CH1="1187.0" VISIBILITY="1" RADIUS="0.25" POSITION_X="6.012157301793017" POSITION_Y="1.6132822784357086" MEAN_INTENSITY_CH1="1085.837209302326" POSITION_Z="0.0" MAX_INTENSITY_CH1="5936.0" />
        <Spot ID="11265" name="ID11265" STD_INTENSITY_CH1="1464.9620230314565" QUALITY="133.43661499023438" POSITION_T="24.353142499923706" MIN_INTENSITY_CH1="0.0" TOTAL_INTENSITY_CH1="156690.0" CONTRAST_CH1="0.42650321500992255" SNR_CH1="0.4957979811112232" FRAME="28" MEDIAN_INTENSITY_CH1="1187.0" VISIBILITY="1" RADIUS="0.25" POSITION_X="8.577687367735434" POSITION_Y="4.471063708296731" MEAN_INTENSITY_CH1="1214.651162790698" POSITION_Z="0.0" MAX_INTENSITY_CH1="7123.0" />
        <Spot ID="11266" name="ID11266" STD_INTENSITY_CH1="1539.3978502255572" QUALITY="138.20553588867188" POSITION_T="24.353142499923706" MIN_INTENSITY_CH1="0.0" TOTAL_INTENSITY_CH1="152079.0" CONTRAST_CH1="0.4670915700648255" SNR_CH1="0.4876446517922114" FRAME="28" MEDIAN_INTENSITY_CH1="1187.0" VISIBILITY="1" RADIUS="0.25" POSITION_X="6.286879251382712" POSITION_Y="5.141129138568519" MEAN_INTENSITY_CH1="1178.9069767441865" POSITION_Z="0.0" MAX_INTENSITY_CH1="7123.0" />
        <Spot ID="11267" name="ID11267" STD_INTENSITY_CH1="1311.370065251525" QUALITY="142.55702209472656" POSITION_T="24.353142499923706" MIN_INTENSITY_CH1="0.0" TOTAL_INTENSITY_CH1="130575.0" CONTRAST_CH1="0.39010088158950934" SNR_CH1="0.4332171761095006" FRAME="28" MEDIAN_INTENSITY_CH1="0.0" VISIBILITY="1" RADIUS="0.25" POSITION_X="8.251469445988336" POSITION_Y="5.159140004767434" MEAN_INTENSITY_CH1="1012.209302325582" POSITION_Z="0.0" MAX_INTENSITY_CH1="4749.0" />
        <Spot ID="11268" name="ID11268" STD_INTENSITY_CH1="1166.0131194974242" QUALITY="137.0554962158203" POSITION_T="24.353142499923706" MIN_INTENSITY_CH1="0.0" TOTAL_INTENSITY_CH1="162621.0" CONTRAST_CH1="0.40242008049578154" SNR_CH1="0.6204617276377742" FRAME="28" MEDIAN_INTENSITY_CH1="1187.0" VISIBILITY="1" RADIUS="0.25" POSITION_X="2.713663018902796" POSITION_Y="5.262994430276232" MEAN_INTENSITY_CH1="1260.6279069767456" POSITION_Z="0.0" MAX_INTENSITY_CH1="4749.0" />
        <Spot ID="11269" name="ID11269" STD_INTENSITY_CH1="1187.1451073626497" QUALITY="109.60031127929688" POSITION_T="24.353142499923706" MIN_INTENSITY_CH1="0.0" TOTAL_INTENSITY_CH1="134134.0" CONTRAST_CH1="0.3215252346416265" SNR_CH1="0.4262014840784473" FRAME="28" MEDIAN_INTENSITY_CH1="1187.0" VISIBILITY="1" RADIUS="0.25" POSITION_X="6.388062328173211" POSITION_Y="5.693192344845571" MEAN_INTENSITY_CH1="1039.7984496124036" POSITION_Z="0.0" MAX_INTENSITY_CH1="4749.0" />
        <Spot ID="11270" name="ID11270" STD_INTENSITY_CH1="1547.6515954428953" QUALITY="208.78350830078125" POSITION_T="24.353142499923706" MIN_INTENSITY_CH1="0.0" TOTAL_INTENSITY_CH1="240971.0" CONTRAST_CH1="0.5533246746758793" SNR_CH1="0.8599033914193766" FRAME="28" MEDIAN_INTENSITY_CH1="1187.0" VISIBILITY="1" RADIUS="0.25" POSITION_X="4.0061870117789855" POSITION_Y="5.835553174030511" MEAN_INTENSITY_CH1="1867.992248062018" POSITION_Z="0.0" MAX_INTENSITY_CH1="7123.0" />
        <Spot ID="11271" name="ID11271" STD_INTENSITY_CH1="1408.9874432762263" QUALITY="119.35335540771484" POSITION_T="24.353142499923706" MIN_INTENSITY_CH1="0.0" TOTAL_INTENSITY_CH1="140206.0" CONTRAST_CH1="0.403406693074497" SNR_CH1="0.443464968028212" FRAME="28" MEDIAN_INTENSITY_CH1="1187.0" VISIBILITY="1" RADIUS="0.25" POSITION_X="2.844211214917297" POSITION_Y="6.15668672878415" MEAN_INTENSITY_CH1="1086.868217054264" POSITION_Z="0.0" MAX_INTENSITY_CH1="7123.0" />
        <Spot ID="11272" name="ID11272" STD_INTENSITY_CH1="1260.742113054784" QUALITY="111.22726440429688" POSITION_T="24.353142499923706" MIN_INTENSITY_CH1="0.0" TOTAL_INTENSITY_CH1="142445.0" CONTRAST_CH1="0.48855438250489236" SNR_CH1="0.5749226817092936" FRAME="28" MEDIAN_INTENSITY_CH1="1187.0" VISIBILITY="1" RADIUS="0.25" POSITION_X="7.278319918991324" POSITION_Y="6.1129574627511" MEAN_INTENSITY_CH1="1104.224806201551" POSITION_Z="0.0" MAX_INTENSITY_CH1="4749.0" />
        <Spot ID="11273" name="ID11273" STD_INTENSITY_CH1="1346.975260931338" QUALITY="143.7073974609375" POSITION_T="24.353142499923706" MIN_INTENSITY_CH1="0.0" TOTAL_INTENSITY_CH1="182937.0" CONTRAST_CH1="0.40962785657035045" SNR_CH1="0.6118813669302487" FRAME="28" MEDIAN_INTENSITY_CH1="1187.0" VISIBILITY="1" RADIUS="0.25" POSITION_X="5.581694210482397" POSITION_Y="6.368408333539377" MEAN_INTENSITY_CH1="1418.116279069769" POSITION_Z="0.0" MAX_INTENSITY_CH1="5936.0" />
        <Spot ID="11274" name="ID11274" STD_INTENSITY_CH1="1371.3099024636854" QUALITY="157.28265380859375" POSITION_T="24.353142499923706" MIN_INTENSITY_CH1="0.0" TOTAL_INTENSITY_CH1="159064.0" CONTRAST_CH1="0.47777819754728856" SNR_CH1="0.5814249250328682" FRAME="28" MEDIAN_INTENSITY_CH1="1187.0" VISIBILITY="1" RADIUS="0.25" POSITION_X="3.5467315934170567" POSITION_Y="6.808971745291649" MEAN_INTENSITY_CH1="1233.0542635658921" POSITION_Z="0.0" MAX_INTENSITY_CH1="4749.0" />
        <Spot ID="11275" name="ID11275" STD_INTENSITY_CH1="1415.7760875188949" QUALITY="112.24526977539062" POSITION_T="24.353142499923706" MIN_INTENSITY_CH1="0.0" TOTAL_INTENSITY_CH1="166186.0" CONTRAST_CH1="0.4056794187660116" SNR_CH1="0.5252146559451452" FRAME="28" MEDIAN_INTENSITY_CH1="1187.0" VISIBILITY="1" RADIUS="0.25" POSITION_X="7.873950585612025" POSITION_Y="7.124878443397549" MEAN_INTENSITY_CH1="1288.2635658914735" POSITION_Z="0.0" MAX_INTENSITY_CH1="5936.0" />
        <Spot ID="11276" name="ID11276" STD_INTENSITY_CH1="1065.020899718048" QUALITY="110.99176788330078" POSITION_T="24.353142499923706" MIN_INTENSITY_CH1="0.0" TOTAL_INTENSITY_CH1="91400.0" CONTRAST_CH1="0.5052314171352711" SNR_CH1="0.44659661312334226" FRAME="28" MEDIAN_INTENSITY_CH1="0.0" VISIBILITY="1" RADIUS="0.25" POSITION_X="4.496600222766756" POSITION_Y="7.270972894713813" MEAN_INTENSITY_CH1="708.5271317829461" POSITION_Z="0.0" MAX_INTENSITY_CH1="4749.0" />
        <Spot ID="11277" name="ID11277" STD_INTENSITY_CH1="1576.3779344432648" QUALITY="180.27371215820312" POSITION_T="24.353142499923706" MIN_INTENSITY_CH1="0.0" TOTAL_INTENSITY_CH1="171073.0" CONTRAST_CH1="0.6769929354136263" SNR_CH1="0.6792260178730677" FRAME="28" MEDIAN_INTENSITY_CH1="1187.0" VISIBILITY="1" RADIUS="0.25" POSITION_X="3.7512038915192334" POSITION_Y="7.564195638659141" MEAN_INTENSITY_CH1="1326.147286821706" POSITION_Z="0.0" MAX_INTENSITY_CH1="7123.0" />
        <Spot ID="11278" name="ID11278" STD_INTENSITY_CH1="2019.7604354402447" QUALITY="272.8483581542969" POSITION_T="24.353142499923706" MIN_INTENSITY_CH1="0.0" TOTAL_INTENSITY_CH1="263670.0" CONTRAST_CH1="0.5430886402671874" SNR_CH1="0.7123295954790377" FRAME="28" MEDIAN_INTENSITY_CH1="1187.0" VISIBILITY="1" RADIUS="0.25" POSITION_X="6.80435056638223" POSITION_Y="8.071420722749234" MEAN_INTENSITY_CH1="2043.9534883720942" POSITION_Z="0.0" MAX_INTENSITY_CH1="9498.0" />
        <Spot ID="11279" name="ID11279" STD_INTENSITY_CH1="1452.8977186597235" QUALITY="135.61602783203125" POSITION_T="24.353142499923706" MIN_INTENSITY_CH1="0.0" TOTAL_INTENSITY_CH1="160254.0" CONTRAST_CH1="0.4675087178517943" SNR_CH1="0.5447824969487817" FRAME="28" MEDIAN_INTENSITY_CH1="1187.0" VISIBILITY="1" RADIUS="0.25" POSITION_X="5.640113286229178" POSITION_Y="8.360776298453334" MEAN_INTENSITY_CH1="1242.2790697674427" POSITION_Z="0.0" MAX_INTENSITY_CH1="5936.0" />
        <Spot ID="11280" name="ID11280" STD_INTENSITY_CH1="1733.7674746776165" QUALITY="143.2688446044922" POSITION_T="24.353142499923706" MIN_INTENSITY_CH1="0.0" TOTAL_INTENSITY_CH1="205368.0" CONTRAST_CH1="0.2826957743390476" SNR_CH1="0.4047416152109721" FRAME="28" MEDIAN_INTENSITY_CH1="1187.0" VISIBILITY="1" RADIUS="0.25" POSITION_X="4.970107053918925" POSITION_Y="8.573617720476152" MEAN_INTENSITY_CH1="1592.000000000001" POSITION_Z="0.0" MAX_INTENSITY_CH1="7123.0" />
        <Spot ID="11281" name="ID11281" STD_INTENSITY_CH1="1635.7912315592484" QUALITY="159.53758239746094" POSITION_T="24.353142499923706" MIN_INTENSITY_CH1="0.0" TOTAL_INTENSITY_CH1="188743.0" CONTRAST_CH1="0.4125144564890043" SNR_CH1="0.5224317164645577" FRAME="28" MEDIAN_INTENSITY_CH1="1187.0" VISIBILITY="1" RADIUS="0.25" POSITION_X="6.366178908410005" POSITION_Y="9.324121103497392" MEAN_INTENSITY_CH1="1463.1240310077533" POSITION_Z="0.0" MAX_INTENSITY_CH1="10685.0" />
        <Spot ID="11282" name="ID11282" STD_INTENSITY_CH1="1592.474798206085" QUALITY="142.26283264160156" POSITION_T="24.353142499923706" MIN_INTENSITY_CH1="0.0" TOTAL_INTENSITY_CH1="202989.0" CONTRAST_CH1="0.23952657250581377" SNR_CH1="0.38188981852137394" FRAME="28" MEDIAN_INTENSITY_CH1="1187.0" VISIBILITY="1" RADIUS="0.25" POSITION_X="5.825117306097033" POSITION_Y="9.489070554877534" MEAN_INTENSITY_CH1="1573.5581395348847" POSITION_Z="0.0" MAX_INTENSITY_CH1="5936.0" />
        <Spot ID="11283" name="ID11283" STD_INTENSITY_CH1="1664.33338834009" QUALITY="182.0244598388672" POSITION_T="24.353142499923706" MIN_INTENSITY_CH1="0.0" TOTAL_INTENSITY_CH1="178062.0" CONTRAST_CH1="0.4714262268485614" SNR_CH1="0.531430473200837" FRAME="28" MEDIAN_INTENSITY_CH1="1187.0" VISIBILITY="1" RADIUS="0.25" POSITION_X="5.234811657526847" POSITION_Y="9.57051697210787" MEAN_INTENSITY_CH1="1380.3255813953494" POSITION_Z="0.0" MAX_INTENSITY_CH1="7123.0" />
        <Spot ID="11284" name="ID11284" STD_INTENSITY_CH1="1407.7274372365025" QUALITY="106.60447692871094" POSITION_T="24.353142499923706" MIN_INTENSITY_CH1="0.0" TOTAL_INTENSITY_CH1="153128.0" CONTRAST_CH1="0.3591416937319343" SNR_CH1="0.4456330695393244" FRAME="28" MEDIAN_INTENSITY_CH1="1187.0" VISIBILITY="1" RADIUS="0.25" POSITION_X="6.059694484119372" POSITION_Y="10.03910601424244" MEAN_INTENSITY_CH1="1187.038759689923" POSITION_Z="0.0" MAX_INTENSITY_CH1="7123.0" />
      </SpotsInFrame>
      <SpotsInFrame frame="29">
        <Spot ID="11330" name="ID11330" STD_INTENSITY_CH1="1566.4630152123286" QUALITY="124.66658782958984" POSITION_T="25.222897589206696" MIN_INTENSITY_CH1="0.0" TOTAL_INTENSITY_CH1="138884.0" CONTRAST_CH1="0.41672649004849205" SNR_CH1="0.40433138151870673" FRAME="29" MEDIAN_INTENSITY_CH1="0.0" VISIBILITY="1" RADIUS="0.25" POSITION_X="6.240679478727795" POSITION_Y="5.126778345938537" MEAN_INTENSITY_CH1="1076.6201550387598" POSITION_Z="0.0" MAX_INTENSITY_CH1="8310.0" />
        <Spot ID="11331" name="ID11331" STD_INTENSITY_CH1="1258.7505473794636" QUALITY="102.4299545288086" POSITION_T="25.222897589206696" MIN_INTENSITY_CH1="0.0" TOTAL_INTENSITY_CH1="119890.0" CONTRAST_CH1="0.3251483279652955" SNR_CH1="0.36232692251799953" FRAME="29" MEDIAN_INTENSITY_CH1="0.0" VISIBILITY="1" RADIUS="0.25" POSITION_X="4.665030291087307" POSITION_Y="5.370584149127947" MEAN_INTENSITY_CH1="929.3798449612408" POSITION_Z="0.0" MAX_INTENSITY_CH1="5936.0" />
        <Spot ID="11332" name="ID11332" STD_INTENSITY_CH1="1518.743137047052" QUALITY="111.80585479736328" POSITION_T="25.222897589206696" MIN_INTENSITY_CH1="0.0" TOTAL_INTENSITY_CH1="143633.0" CONTRAST_CH1="0.38701331506597064" SNR_CH1="0.4091244789498801" FRAME="29" MEDIAN_INTENSITY_CH1="1187.0" VISIBILITY="1" RADIUS="0.25" POSITION_X="6.211647864571111" POSITION_Y="5.732651066152459" MEAN_INTENSITY_CH1="1113.4341085271321" POSITION_Z="0.0" MAX_INTENSITY_CH1="7123.0" />
        <Spot ID="11333" name="ID11333" STD_INTENSITY_CH1="1530.2612777712582" QUALITY="172.90240478515625" POSITION_T="25.222897589206696" MIN_INTENSITY_CH1="0.0" TOTAL_INTENSITY_CH1="191248.0" CONTRAST_CH1="0.49842194200613815" SNR_CH1="0.6445173721363" FRAME="29" MEDIAN_INTENSITY_CH1="1187.0" VISIBILITY="1" RADIUS="0.25" POSITION_X="4.078540976984689" POSITION_Y="5.831026686637181" MEAN_INTENSITY_CH1="1482.542635658916" POSITION_Z="0.0" MAX_INTENSITY_CH1="8310.0" />
        <Spot ID="11334" name="ID11334" STD_INTENSITY_CH1="1473.5612047115678" QUALITY="124.88211059570312" POSITION_T="25.222897589206696" MIN_INTENSITY_CH1="0.0" TOTAL_INTENSITY_CH1="141259.0" CONTRAST_CH1="0.31753669069742607" SNR_CH1="0.35819492621330223" FRAME="29" MEDIAN_INTENSITY_CH1="0.0" VISIBILITY="1" RADIUS="0.25" POSITION_X="2.963887234171346" POSITION_Y="6.06287844126259" MEAN_INTENSITY_CH1="1095.0310077519384" POSITION_Z="0.0" MAX_INTENSITY_CH1="5936.0" />
        <Spot ID="11335" name="ID11335" STD_INTENSITY_CH1="1140.068718975923" QUALITY="102.293701171875" POSITION_T="25.222897589206696" MIN_INTENSITY_CH1="0.0" TOTAL_INTENSITY_CH1="115142.0" CONTRAST_CH1="0.17163074152202193" SNR_CH1="0.22937566727783504" FRAME="29" MEDIAN_INTENSITY_CH1="0.0" VISIBILITY="1" RADIUS="0.25" POSITION_X="5.047388481895971" POSITION_Y="6.029810962069163" MEAN_INTENSITY_CH1="892.5736434108535" POSITION_Z="0.0" MAX_INTENSITY_CH1="4749.0" />
        <Spot ID="11336" name="ID11336" STD_INTENSITY_CH1="1263.594447091297" QUALITY="112.62045288085938" POSITION_T="25.222897589206696" MIN_INTENSITY_CH1="0.0" TOTAL_INTENSITY_CH1="115276.0" CONTRAST_CH1="0.4966893642869447" SNR_CH1="0.46938008896140593" FRAME="29" MEDIAN_INTENSITY_CH1="0.0" VISIBILITY="1" RADIUS="0.25" POSITION_X="7.25539182346645" POSITION_Y="6.152831787771401" MEAN_INTENSITY_CH1="893.6124031007756" POSITION_Z="0.0" MAX_INTENSITY_CH1="6070.0" />
        <Spot ID="11337" name="ID11337" STD_INTENSITY_CH1="1523.4526945078085" QUALITY="169.11236572265625" POSITION_T="25.222897589206696" MIN_INTENSITY_CH1="0.0" TOTAL_INTENSITY_CH1="198236.0" CONTRAST_CH1="0.5177120849699686" SNR_CH1="0.6881652661136258" FRAME="29" MEDIAN_INTENSITY_CH1="1187.0" VISIBILITY="1" RADIUS="0.25" POSITION_X="5.5680747027326785" POSITION_Y="6.35528610156562" MEAN_INTENSITY_CH1="1536.713178294575" POSITION_Z="0.0" MAX_INTENSITY_CH1="8310.0" />
        <Spot ID="11338" name="ID11338" STD_INTENSITY_CH1="1346.879994055383" QUALITY="118.26128387451172" POSITION_T="25.222897589206696" MIN_INTENSITY_CH1="0.0" TOTAL_INTENSITY_CH1="124908.0" CONTRAST_CH1="0.35353200020595715" SNR_CH1="0.3755448756581841" FRAME="29" MEDIAN_INTENSITY_CH1="0.0" VISIBILITY="1" RADIUS="0.25" POSITION_X="4.108432472793003" POSITION_Y="6.754884117119386" MEAN_INTENSITY_CH1="968.2790697674423" POSITION_Z="0.0" MAX_INTENSITY_CH1="5936.0" />
        <Spot ID="11339" name="ID11339" STD_INTENSITY_CH1="1378.7588953728523" QUALITY="100.9219970703125" POSITION_T="25.222897589206696" MIN_INTENSITY_CH1="0.0" TOTAL_INTENSITY_CH1="123588.0" CONTRAST_CH1="0.4698149026731164" SNR_CH1="0.44421416623482124" FRAME="29" MEDIAN_INTENSITY_CH1="0.0" VISIBILITY="1" RADIUS="0.25" POSITION_X="3.4862054307143064" POSITION_Y="6.798488274370348" MEAN_INTENSITY_CH1="958.0465116279073" POSITION_Z="0.0" MAX_INTENSITY_CH1="7123.0" />
        <Spot ID="11340" name="ID11340" STD_INTENSITY_CH1="1443.689070788897" QUALITY="130.02487182617188" POSITION_T="25.222897589206696" MIN_INTENSITY_CH1="0.0" TOTAL_INTENSITY_CH1="162893.0" CONTRAST_CH1="0.4145957169378313" SNR_CH1="0.5126978672227417" FRAME="29" MEDIAN_INTENSITY_CH1="1187.0" VISIBILITY="1" RADIUS="0.25" POSITION_X="7.791471580992994" POSITION_Y="7.092696897240641" MEAN_INTENSITY_CH1="1262.7364341085276" POSITION_Z="0.0" MAX_INTENSITY_CH1="7258.0" />
        <Spot ID="11341" name="ID11341" STD_INTENSITY_CH1="1052.4477509748292" QUALITY="104.76089477539062" POSITION_T="25.222897589206696" MIN_INTENSITY_CH1="0.0" TOTAL_INTENSITY_CH1="93774.0" CONTRAST_CH1="0.49136666853637456" SNR_CH1="0.45513836296244475" FRAME="29" MEDIAN_INTENSITY_CH1="0.0" VISIBILITY="1" RADIUS="0.25" POSITION_X="4.54988852106201" POSITION_Y="7.226805944870375" MEAN_INTENSITY_CH1="726.9302325581399" POSITION_Z="0.0" MAX_INTENSITY_CH1="4749.0" />
        <Spot ID="11342" name="ID11342" STD_INTENSITY_CH1="1260.134241966372" QUALITY="130.41796875" POSITION_T="25.222897589206696" MIN_INTENSITY_CH1="0.0" TOTAL_INTENSITY_CH1="127011.0" CONTRAST_CH1="0.5504456932849559" SNR_CH1="0.5547824663503318" FRAME="29" MEDIAN_INTENSITY_CH1="0.0" VISIBILITY="1" RADIUS="0.25" POSITION_X="3.8066877639360093" POSITION_Y="7.539891515644697" MEAN_INTENSITY_CH1="984.5813953488375" POSITION_Z="0.0" MAX_INTENSITY_CH1="4749.0" />
        <Spot ID="11343" name="ID11343" STD_INTENSITY_CH1="2001.5219853281503" QUALITY="251.68907165527344" POSITION_T="25.222897589206696" MIN_INTENSITY_CH1="0.0" TOTAL_INTENSITY_CH1="236501.0" CONTRAST_CH1="0.4850693376844101" SNR_CH1="0.5983702505557246" FRAME="29" MEDIAN_INTENSITY_CH1="1187.0" VISIBILITY="1" RADIUS="0.25" POSITION_X="6.846537464217509" POSITION_Y="8.0830767096394" MEAN_INTENSITY_CH1="1833.3410852713182" POSITION_Z="0.0" MAX_INTENSITY_CH1="8310.0" />
        <Spot ID="11344" name="ID11344" STD_INTENSITY_CH1="1090.4073797232143" QUALITY="119.04100036621094" POSITION_T="25.222897589206696" MIN_INTENSITY_CH1="0.0" TOTAL_INTENSITY_CH1="134131.0" CONTRAST_CH1="0.4202216496786716" SNR_CH1="0.5642907878377146" FRAME="29" MEDIAN_INTENSITY_CH1="1187.0" VISIBILITY="1" RADIUS="0.25" POSITION_X="5.606825718076154" POSITION_Y="8.342301362427065" MEAN_INTENSITY_CH1="1039.7751937984503" POSITION_Z="0.0" MAX_INTENSITY_CH1="3561.0" />
        <Spot ID="11345" name="ID11345" STD_INTENSITY_CH1="1292.2746515631552" QUALITY="133.6502227783203" POSITION_T="25.222897589206696" MIN_INTENSITY_CH1="0.0" TOTAL_INTENSITY_CH1="174627.0" CONTRAST_CH1="0.37158367874506026" SNR_CH1="0.5675853461522598" FRAME="29" MEDIAN_INTENSITY_CH1="1187.0" VISIBILITY="1" RADIUS="0.25" POSITION_X="6.384407075622278" POSITION_Y="9.304909536325223" MEAN_INTENSITY_CH1="1353.697674418606" POSITION_Z="0.0" MAX_INTENSITY_CH1="4749.0" />
        <Spot ID="11346" name="ID11346" STD_INTENSITY_CH1="1455.7443415435434" QUALITY="167.60888671875" POSITION_T="25.222897589206696" MIN_INTENSITY_CH1="0.0" TOTAL_INTENSITY_CH1="169749.0" CONTRAST_CH1="0.4960560849882897" SNR_CH1="0.5994394286623231" FRAME="29" MEDIAN_INTENSITY_CH1="1187.0" VISIBILITY="1" RADIUS="0.25" POSITION_X="5.195904639152222" POSITION_Y="9.580805407012587" MEAN_INTENSITY_CH1="1315.8837209302335" POSITION_Z="0.0" MAX_INTENSITY_CH1="5936.0" />
        <Spot ID="11347" name="ID11347" STD_INTENSITY_CH1="1371.5838781006782" QUALITY="111.21772003173828" POSITION_T="25.222897589206696" MIN_INTENSITY_CH1="0.0" TOTAL_INTENSITY_CH1="138882.0" CONTRAST_CH1="0.35317184396195495" SNR_CH1="0.4097292756623224" FRAME="29" MEDIAN_INTENSITY_CH1="1187.0" VISIBILITY="1" RADIUS="0.25" POSITION_X="6.1212752908013845" POSITION_Y="9.986507698555629" MEAN_INTENSITY_CH1="1076.604651162791" POSITION_Z="0.0" MAX_INTENSITY_CH1="8310.0" />
      </SpotsInFrame>
      <SpotsInFrame frame="30">
        <Spot ID="11360" name="ID11360" STD_INTENSITY_CH1="1266.600953645304" QUALITY="100.60880279541016" POSITION_T="26.092652678489685" MIN_INTENSITY_CH1="0.0" TOTAL_INTENSITY_CH1="146005.0" CONTRAST_CH1="0.4371713688111913" SNR_CH1="0.5436399427946004" FRAME="30" MEDIAN_INTENSITY_CH1="1187.0" VISIBILITY="1" RADIUS="0.25" POSITION_X="5.558123052694922" POSITION_Y="8.27058465716772" MEAN_INTENSITY_CH1="1131.8217054263573" POSITION_Z="0.0" MAX_INTENSITY_CH1="5936.0" />
        <Spot ID="11361" name="ID11361" STD_INTENSITY_CH1="1334.9918894739544" QUALITY="101.02887725830078" POSITION_T="26.092652678489685" MIN_INTENSITY_CH1="0.0" TOTAL_INTENSITY_CH1="208919.0" CONTRAST_CH1="0.27717449825193946" SNR_CH1="0.5265536508831725" FRAME="30" MEDIAN_INTENSITY_CH1="1187.0" VISIBILITY="1" RADIUS="0.25" POSITION_X="4.723314064825665" POSITION_Y="8.678386433508742" MEAN_INTENSITY_CH1="1619.5271317829481" POSITION_Z="0.0" MAX_INTENSITY_CH1="4749.0" />
        <Spot ID="11362" name="ID11362" STD_INTENSITY_CH1="1581.062271618197" QUALITY="122.89976501464844" POSITION_T="26.092652678489685" MIN_INTENSITY_CH1="0.0" TOTAL_INTENSITY_CH1="163948.0" CONTRAST_CH1="0.32075862470884475" SNR_CH1="0.39043821665142653" FRAME="30" MEDIAN_INTENSITY_CH1="1187.0" VISIBILITY="1" RADIUS="0.25" POSITION_X="6.414515112560185" POSITION_Y="9.319784558954046" MEAN_INTENSITY_CH1="1270.914728682171" POSITION_Z="0.0" MAX_INTENSITY_CH1="7123.0" />
        <Spot ID="11363" name="ID11363" STD_INTENSITY_CH1="1436.8280065215235" QUALITY="162.42453002929688" POSITION_T="26.092652678489685" MIN_INTENSITY_CH1="0.0" TOTAL_INTENSITY_CH1="161570.0" CONTRAST_CH1="0.5350191736390303" SNR_CH1="0.6076475726892839" FRAME="30" MEDIAN_INTENSITY_CH1="1187.0" VISIBILITY="1" RADIUS="0.25" POSITION_X="5.192467447701566" POSITION_Y="9.59780223130757" MEAN_INTENSITY_CH1="1252.4806201550396" POSITION_Z="0.0" MAX_INTENSITY_CH1="8310.0" />
        <Spot ID="11364" name="ID11364" STD_INTENSITY_CH1="1453.4417240896225" QUALITY="100.6927490234375" POSITION_T="26.092652678489685" MIN_INTENSITY_CH1="0.0" TOTAL_INTENSITY_CH1="157877.0" CONTRAST_CH1="0.39888749916791544" SNR_CH1="0.4802077492568546" FRAME="30" MEDIAN_INTENSITY_CH1="1187.0" VISIBILITY="1" RADIUS="0.25" POSITION_X="6.0695569965830485" POSITION_Y="10.03896627059624" MEAN_INTENSITY_CH1="1223.852713178295" POSITION_Z="0.0" MAX_INTENSITY_CH1="7123.0" />
        <Spot ID="11348" name="ID11348" STD_INTENSITY_CH1="1512.8872385315535" QUALITY="155.11802673339844" POSITION_T="26.092652678489685" MIN_INTENSITY_CH1="0.0" TOTAL_INTENSITY_CH1="148386.0" CONTRAST_CH1="0.48932972838490046" SNR_CH1="0.499617217697651" FRAME="30" MEDIAN_INTENSITY_CH1="0.0" VISIBILITY="1" RADIUS="0.25" POSITION_X="8.514008502217687" POSITION_Y="4.471963698238774" MEAN_INTENSITY_CH1="1150.2790697674425" POSITION_Z="0.0" MAX_INTENSITY_CH1="4749.0" />
        <Spot ID="11349" name="ID11349" STD_INTENSITY_CH1="1482.71588662024" QUALITY="106.1734619140625" POSITION_T="26.092652678489685" MIN_INTENSITY_CH1="0.0" TOTAL_INTENSITY_CH1="152076.0" CONTRAST_CH1="0.4501395354479426" SNR_CH1="0.4936059554096899" FRAME="30" MEDIAN_INTENSITY_CH1="1187.0" VISIBILITY="1" RADIUS="0.25" POSITION_X="6.264303254115411" POSITION_Y="5.15380725010165" MEAN_INTENSITY_CH1="1178.883720930233" POSITION_Z="0.0" MAX_INTENSITY_CH1="8310.0" />
        <Spot ID="11350" name="ID11350" STD_INTENSITY_CH1="1389.1567170657154" QUALITY="120.88217163085938" POSITION_T="26.092652678489685" MIN_INTENSITY_CH1="0.0" TOTAL_INTENSITY_CH1="147328.0" CONTRAST_CH1="0.4647115302512915" SNR_CH1="0.5216817970510665" FRAME="30" MEDIAN_INTENSITY_CH1="1187.0" VISIBILITY="1" RADIUS="0.25" POSITION_X="8.313545094235476" POSITION_Y="5.157166349666592" MEAN_INTENSITY_CH1="1142.0775193798454" POSITION_Z="0.0" MAX_INTENSITY_CH1="5936.0" />
        <Spot ID="11351" name="ID11351" STD_INTENSITY_CH1="1599.4135405869818" QUALITY="154.5742950439453" POSITION_T="26.092652678489685" MIN_INTENSITY_CH1="0.0" TOTAL_INTENSITY_CH1="165271.0" CONTRAST_CH1="0.41468875181330567" SNR_CH1="0.4696102060676829" FRAME="30" MEDIAN_INTENSITY_CH1="1187.0" VISIBILITY="1" RADIUS="0.25" POSITION_X="2.6730857191585833" POSITION_Y="5.212966341427953" MEAN_INTENSITY_CH1="1281.1705426356593" POSITION_Z="0.0" MAX_INTENSITY_CH1="5936.0" />
        <Spot ID="11352" name="ID11352" STD_INTENSITY_CH1="1393.7009034700857" QUALITY="121.40804290771484" POSITION_T="26.092652678489685" MIN_INTENSITY_CH1="0.0" TOTAL_INTENSITY_CH1="150887.0" CONTRAST_CH1="0.28835052247116943" SNR_CH1="0.3756723506536826" FRAME="30" MEDIAN_INTENSITY_CH1="1187.0" VISIBILITY="1" RADIUS="0.25" POSITION_X="6.26591916733021" POSITION_Y="5.708072050690222" MEAN_INTENSITY_CH1="1169.666666666667" POSITION_Z="0.0" MAX_INTENSITY_CH1="7123.0" />
        <Spot ID="11353" name="ID11353" STD_INTENSITY_CH1="1859.8488459149473" QUALITY="163.13246154785156" POSITION_T="26.092652678489685" MIN_INTENSITY_CH1="0.0" TOTAL_INTENSITY_CH1="225546.0" CONTRAST_CH1="0.6093023624438367" SNR_CH1="0.7118573579631466" FRAME="30" MEDIAN_INTENSITY_CH1="1187.0" VISIBILITY="1" RADIUS="0.25" POSITION_X="4.038765181731308" POSITION_Y="5.839285629256876" MEAN_INTENSITY_CH1="1748.4186046511636" POSITION_Z="0.0" MAX_INTENSITY_CH1="7123.0" />
        <Spot ID="11354" name="ID11354" STD_INTENSITY_CH1="1657.2800419590449" QUALITY="146.59576416015625" POSITION_T="26.092652678489685" MIN_INTENSITY_CH1="0.0" TOTAL_INTENSITY_CH1="154453.0" CONTRAST_CH1="0.3987836491465633" SNR_CH1="0.41193389594424024" FRAME="30" MEDIAN_INTENSITY_CH1="1187.0" VISIBILITY="1" RADIUS="0.25" POSITION_X="2.9146998390435854" POSITION_Y="6.098645169224044" MEAN_INTENSITY_CH1="1197.3100775193802" POSITION_Z="0.0" MAX_INTENSITY_CH1="9498.0" />
        <Spot ID="11355" name="ID11355" STD_INTENSITY_CH1="1571.4449892655448" QUALITY="200.56100463867188" POSITION_T="26.092652678489685" MIN_INTENSITY_CH1="0.0" TOTAL_INTENSITY_CH1="210243.0" CONTRAST_CH1="0.5443832251928051" SNR_CH1="0.7311598015735721" FRAME="30" MEDIAN_INTENSITY_CH1="1187.0" VISIBILITY="1" RADIUS="0.25" POSITION_X="5.545394210556452" POSITION_Y="6.370030931044235" MEAN_INTENSITY_CH1="1629.7906976744202" POSITION_Z="0.0" MAX_INTENSITY_CH1="5936.0" />
        <Spot ID="11356" name="ID11356" STD_INTENSITY_CH1="1276.504959718166" QUALITY="127.14894104003906" POSITION_T="26.092652678489685" MIN_INTENSITY_CH1="0.0" TOTAL_INTENSITY_CH1="134134.0" CONTRAST_CH1="0.4770717194984605" SNR_CH1="0.5261853401620494" FRAME="30" MEDIAN_INTENSITY_CH1="1187.0" VISIBILITY="1" RADIUS="0.25" POSITION_X="4.14605195815604" POSITION_Y="6.770861137991567" MEAN_INTENSITY_CH1="1039.7984496124034" POSITION_Z="0.0" MAX_INTENSITY_CH1="4749.0" />
        <Spot ID="11357" name="ID11357" STD_INTENSITY_CH1="1352.1114319801009" QUALITY="119.86190032958984" POSITION_T="26.092652678489685" MIN_INTENSITY_CH1="0.0" TOTAL_INTENSITY_CH1="140070.0" CONTRAST_CH1="0.36009143580289515" SNR_CH1="0.42522385051929745" FRAME="30" MEDIAN_INTENSITY_CH1="1187.0" VISIBILITY="1" RADIUS="0.25" POSITION_X="7.787998894651752" POSITION_Y="7.11315321688011" MEAN_INTENSITY_CH1="1085.8139534883726" POSITION_Z="0.0" MAX_INTENSITY_CH1="5936.0" />
        <Spot ID="11358" name="ID11358" STD_INTENSITY_CH1="1326.067614167906" QUALITY="120.65522003173828" POSITION_T="26.092652678489685" MIN_INTENSITY_CH1="0.0" TOTAL_INTENSITY_CH1="147325.0" CONTRAST_CH1="0.6983532306366876" SNR_CH1="0.7082689309197401" FRAME="30" MEDIAN_INTENSITY_CH1="1187.0" VISIBILITY="1" RADIUS="0.25" POSITION_X="3.7610860337822807" POSITION_Y="7.5851575319759865" MEAN_INTENSITY_CH1="1142.054263565892" POSITION_Z="0.0" MAX_INTENSITY_CH1="6070.0" />
        <Spot ID="11359" name="ID11359" STD_INTENSITY_CH1="1849.37248589076" QUALITY="204.77426147460938" POSITION_T="26.092652678489685" MIN_INTENSITY_CH1="0.0" TOTAL_INTENSITY_CH1="246912.0" CONTRAST_CH1="0.4996669465177003" SNR_CH1="0.689674061270876" FRAME="30" MEDIAN_INTENSITY_CH1="1187.0" VISIBILITY="1" RADIUS="0.25" POSITION_X="6.880421666863392" POSITION_Y="8.0562950076276" MEAN_INTENSITY_CH1="1914.0465116279088" POSITION_Z="0.0" MAX_INTENSITY_CH1="9498.0" />
      </SpotsInFrame>
      <SpotsInFrame frame="31">
        <Spot ID="11365" name="ID11365" STD_INTENSITY_CH1="1343.3778398015804" QUALITY="128.80056762695312" POSITION_T="26.962407767772675" MIN_INTENSITY_CH1="0.0" TOTAL_INTENSITY_CH1="119891.0" CONTRAST_CH1="0.39226017600100616" SNR_CH1="0.3898365061305871" FRAME="31" MEDIAN_INTENSITY_CH1="0.0" VISIBILITY="1" RADIUS="0.25" POSITION_X="7.256551812738692" POSITION_Y="3.165490947482967" MEAN_INTENSITY_CH1="929.3875968992252" POSITION_Z="0.0" MAX_INTENSITY_CH1="5936.0" />
        <Spot ID="11366" name="ID11366" STD_INTENSITY_CH1="1310.192145438967" QUALITY="101.8189697265625" POSITION_T="26.962407767772675" MIN_INTENSITY_CH1="0.0" TOTAL_INTENSITY_CH1="119891.0" CONTRAST_CH1="0.30037954152863405" SNR_CH1="0.3277118142519748" FRAME="31" MEDIAN_INTENSITY_CH1="0.0" VISIBILITY="1" RADIUS="0.25" POSITION_X="8.510919773150924" POSITION_Y="4.475706527813685" MEAN_INTENSITY_CH1="929.3875968992253" POSITION_Z="0.0" MAX_INTENSITY_CH1="5936.0" />
        <Spot ID="11367" name="ID11367" STD_INTENSITY_CH1="1261.8162454981714" QUALITY="124.17047882080078" POSITION_T="26.962407767772675" MIN_INTENSITY_CH1="0.0" TOTAL_INTENSITY_CH1="144818.0" CONTRAST_CH1="0.4655041371580935" SNR_CH1="0.565201378699536" FRAME="31" MEDIAN_INTENSITY_CH1="1187.0" VISIBILITY="1" RADIUS="0.25" POSITION_X="6.34574607233115" POSITION_Y="5.134067469039761" MEAN_INTENSITY_CH1="1122.6201550387602" POSITION_Z="0.0" MAX_INTENSITY_CH1="5936.0" />
        <Spot ID="11368" name="ID11368" STD_INTENSITY_CH1="1296.4703288506519" QUALITY="100.12454223632812" POSITION_T="26.962407767772675" MIN_INTENSITY_CH1="0.0" TOTAL_INTENSITY_CH1="102087.0" CONTRAST_CH1="0.4489938822613744" SNR_CH1="0.37828752251834624" FRAME="31" MEDIAN_INTENSITY_CH1="0.0" VISIBILITY="1" RADIUS="0.25" POSITION_X="3.878512673432266" POSITION_Y="5.169289281962449" MEAN_INTENSITY_CH1="791.3720930232562" POSITION_Z="0.0" MAX_INTENSITY_CH1="7123.0" />
        <Spot ID="11369" name="ID11369" STD_INTENSITY_CH1="1389.60670626125" QUALITY="111.42007446289062" POSITION_T="26.962407767772675" MIN_INTENSITY_CH1="0.0" TOTAL_INTENSITY_CH1="149701.0" CONTRAST_CH1="0.3229212646569857" SNR_CH1="0.407695326169349" FRAME="31" MEDIAN_INTENSITY_CH1="1187.0" VISIBILITY="1" RADIUS="0.25" POSITION_X="2.7700412589316423" POSITION_Y="5.306773225941096" MEAN_INTENSITY_CH1="1160.4728682170546" POSITION_Z="0.0" MAX_INTENSITY_CH1="5936.0" />
        <Spot ID="11370" name="ID11370" STD_INTENSITY_CH1="1110.3291590008428" QUALITY="112.27044677734375" POSITION_T="26.962407767772675" MIN_INTENSITY_CH1="0.0" TOTAL_INTENSITY_CH1="131894.0" CONTRAST_CH1="0.38100278980528923" SNR_CH1="0.5080976419840616" FRAME="31" MEDIAN_INTENSITY_CH1="1187.0" VISIBILITY="1" RADIUS="0.25" POSITION_X="4.701967769239506" POSITION_Y="5.399033233331684" MEAN_INTENSITY_CH1="1022.4341085271326" POSITION_Z="0.0" MAX_INTENSITY_CH1="4749.0" />
        <Spot ID="11371" name="ID11371" STD_INTENSITY_CH1="1362.9840383274732" QUALITY="165.9364471435547" POSITION_T="26.962407767772675" MIN_INTENSITY_CH1="0.0" TOTAL_INTENSITY_CH1="192435.0" CONTRAST_CH1="0.541851523780438" SNR_CH1="0.7692567652239201" FRAME="31" MEDIAN_INTENSITY_CH1="1187.0" VISIBILITY="1" RADIUS="0.25" POSITION_X="3.9793330591862555" POSITION_Y="5.838985730374415" MEAN_INTENSITY_CH1="1491.7441860465135" POSITION_Z="0.0" MAX_INTENSITY_CH1="4749.0" />
        <Spot ID="11372" name="ID11372" STD_INTENSITY_CH1="1014.6880354225392" QUALITY="120.45403289794922" POSITION_T="26.962407767772675" MIN_INTENSITY_CH1="0.0" TOTAL_INTENSITY_CH1="124635.0" CONTRAST_CH1="0.41631450889998756" SNR_CH1="0.5597699832788519" FRAME="31" MEDIAN_INTENSITY_CH1="1187.0" VISIBILITY="1" RADIUS="0.25" POSITION_X="7.249588461028942" POSITION_Y="6.100589035951976" MEAN_INTENSITY_CH1="966.1627906976751" POSITION_Z="0.0" MAX_INTENSITY_CH1="3561.0" />
        <Spot ID="11373" name="ID11373" STD_INTENSITY_CH1="1549.4588458148955" QUALITY="129.38888549804688" POSITION_T="26.962407767772675" MIN_INTENSITY_CH1="0.0" TOTAL_INTENSITY_CH1="166187.0" CONTRAST_CH1="0.4783981466609214" SNR_CH1="0.5380905521838729" FRAME="31" MEDIAN_INTENSITY_CH1="1187.0" VISIBILITY="1" RADIUS="0.25" POSITION_X="2.799907173961647" POSITION_Y="6.165557400494279" MEAN_INTENSITY_CH1="1288.2713178294578" POSITION_Z="0.0" MAX_INTENSITY_CH1="7123.0" />
        <Spot ID="11374" name="ID11374" STD_INTENSITY_CH1="1360.2769830766028" QUALITY="108.18851470947266" POSITION_T="26.962407767772675" MIN_INTENSITY_CH1="0.0" TOTAL_INTENSITY_CH1="140072.0" CONTRAST_CH1="0.42373696071836814" SNR_CH1="0.47515013083322" FRAME="31" MEDIAN_INTENSITY_CH1="1187.0" VISIBILITY="1" RADIUS="0.25" POSITION_X="5.569368808200686" POSITION_Y="6.3933365771498405" MEAN_INTENSITY_CH1="1085.8294573643416" POSITION_Z="0.0" MAX_INTENSITY_CH1="5936.0" />
        <Spot ID="11375" name="ID11375" STD_INTENSITY_CH1="1469.314513896233" QUALITY="144.59193420410156" POSITION_T="26.962407767772675" MIN_INTENSITY_CH1="0.0" TOTAL_INTENSITY_CH1="125963.0" CONTRAST_CH1="0.4898945179013537" SNR_CH1="0.4370343466778229" FRAME="31" MEDIAN_INTENSITY_CH1="0.0" VISIBILITY="1" RADIUS="0.25" POSITION_X="3.5005364713539993" POSITION_Y="6.830085173896302" MEAN_INTENSITY_CH1="976.4573643410856" POSITION_Z="0.0" MAX_INTENSITY_CH1="7258.0" />
        <Spot ID="11376" name="ID11376" STD_INTENSITY_CH1="1267.5731112233773" QUALITY="139.9207305908203" POSITION_T="26.962407767772675" MIN_INTENSITY_CH1="0.0" TOTAL_INTENSITY_CH1="137829.0" CONTRAST_CH1="0.6759347040615824" SNR_CH1="0.67991641000297" FRAME="31" MEDIAN_INTENSITY_CH1="1187.0" VISIBILITY="1" RADIUS="0.25" POSITION_X="3.7671892641641653" POSITION_Y="7.592401257893083" MEAN_INTENSITY_CH1="1068.4418604651169" POSITION_Z="0.0" MAX_INTENSITY_CH1="5936.0" />
        <Spot ID="11377" name="ID11377" STD_INTENSITY_CH1="1843.5968715809597" QUALITY="213.13922119140625" POSITION_T="26.962407767772675" MIN_INTENSITY_CH1="0.0" TOTAL_INTENSITY_CH1="227003.0" CONTRAST_CH1="0.5003631480483308" SNR_CH1="0.6366413568119738" FRAME="31" MEDIAN_INTENSITY_CH1="1187.0" VISIBILITY="1" RADIUS="0.25" POSITION_X="6.853731359089908" POSITION_Y="8.065828458247458" MEAN_INTENSITY_CH1="1759.7131782945744" POSITION_Z="0.0" MAX_INTENSITY_CH1="8310.0" />
        <Spot ID="11378" name="ID11378" STD_INTENSITY_CH1="1415.8166616921826" QUALITY="107.72811889648438" POSITION_T="26.962407767772675" MIN_INTENSITY_CH1="0.0" TOTAL_INTENSITY_CH1="140074.0" CONTRAST_CH1="0.3928689679869172" SNR_CH1="0.4326415844265087" FRAME="31" MEDIAN_INTENSITY_CH1="1187.0" VISIBILITY="1" RADIUS="0.25" POSITION_X="5.56665176927039" POSITION_Y="8.320375553284691" MEAN_INTENSITY_CH1="1085.8449612403106" POSITION_Z="0.0" MAX_INTENSITY_CH1="5936.0" />
        <Spot ID="11379" name="ID11379" STD_INTENSITY_CH1="1433.9692461182647" QUALITY="134.14645385742188" POSITION_T="26.962407767772675" MIN_INTENSITY_CH1="0.0" TOTAL_INTENSITY_CH1="173311.0" CONTRAST_CH1="0.3173170015648325" SNR_CH1="0.45136680984135125" FRAME="31" MEDIAN_INTENSITY_CH1="1187.0" VISIBILITY="1" RADIUS="0.25" POSITION_X="4.4977844636549635" POSITION_Y="8.336340320140334" MEAN_INTENSITY_CH1="1343.4961240310085" POSITION_Z="0.0" MAX_INTENSITY_CH1="5936.0" />
        <Spot ID="11380" name="ID11380" STD_INTENSITY_CH1="1603.505305918723" QUALITY="122.71275329589844" POSITION_T="26.962407767772675" MIN_INTENSITY_CH1="0.0" TOTAL_INTENSITY_CH1="181621.0" CONTRAST_CH1="0.25320524396284977" SNR_CH1="0.354802310170127" FRAME="31" MEDIAN_INTENSITY_CH1="1187.0" VISIBILITY="1" RADIUS="0.25" POSITION_X="5.006287708345882" POSITION_Y="8.588391765420386" MEAN_INTENSITY_CH1="1407.914728682171" POSITION_Z="0.0" MAX_INTENSITY_CH1="7123.0" />
        <Spot ID="11381" name="ID11381" STD_INTENSITY_CH1="1488.5040220284798" QUALITY="128.24969482421875" POSITION_T="26.962407767772675" MIN_INTENSITY_CH1="0.0" TOTAL_INTENSITY_CH1="170932.0" CONTRAST_CH1="0.33427352935989046" SNR_CH1="0.44603687424548194" FRAME="31" MEDIAN_INTENSITY_CH1="1187.0" VISIBILITY="1" RADIUS="0.25" POSITION_X="6.3865197479779034" POSITION_Y="9.249111244134003" MEAN_INTENSITY_CH1="1325.0542635658921" POSITION_Z="0.0" MAX_INTENSITY_CH1="7123.0" />
        <Spot ID="11382" name="ID11382" STD_INTENSITY_CH1="1446.1071601806607" QUALITY="178.28555297851562" POSITION_T="26.962407767772675" MIN_INTENSITY_CH1="0.0" TOTAL_INTENSITY_CH1="162758.0" CONTRAST_CH1="0.448134973432384" SNR_CH1="0.5399853156413568" FRAME="31" MEDIAN_INTENSITY_CH1="1187.0" VISIBILITY="1" RADIUS="0.25" POSITION_X="5.176657222296176" POSITION_Y="9.581592049043493" MEAN_INTENSITY_CH1="1261.6899224806207" POSITION_Z="0.0" MAX_INTENSITY_CH1="5936.0" />
        <Spot ID="11383" name="ID11383" STD_INTENSITY_CH1="1395.0350471671356" QUALITY="107.16458892822266" POSITION_T="26.962407767772675" MIN_INTENSITY_CH1="0.0" TOTAL_INTENSITY_CH1="173309.0" CONTRAST_CH1="0.20289446852962872" SNR_CH1="0.32487699738480547" FRAME="31" MEDIAN_INTENSITY_CH1="1187.0" VISIBILITY="1" RADIUS="0.25" POSITION_X="5.817860850880353" POSITION_Y="9.554819235222194" MEAN_INTENSITY_CH1="1343.4806201550396" POSITION_Z="0.0" MAX_INTENSITY_CH1="7123.0" />
        <Spot ID="11384" name="ID11384" STD_INTENSITY_CH1="1429.0083565589503" QUALITY="116.63780212402344" POSITION_T="26.962407767772675" MIN_INTENSITY_CH1="0.0" TOTAL_INTENSITY_CH1="131761.0" CONTRAST_CH1="0.39432449842599465" SNR_CH1="0.40428004064478973" FRAME="31" MEDIAN_INTENSITY_CH1="0.0" VISIBILITY="1" RADIUS="0.25" POSITION_X="6.004320200716371" POSITION_Y="10.160747960209074" MEAN_INTENSITY_CH1="1021.403100775194" POSITION_Z="0.0" MAX_INTENSITY_CH1="7123.0" />
      </SpotsInFrame>
      <SpotsInFrame frame="32">
        <Spot ID="11498" name="ID11498" STD_INTENSITY_CH1="996.8123262235682" QUALITY="104.35691833496094" POSITION_T="27.832162857055664" MIN_INTENSITY_CH1="0.0" TOTAL_INTENSITY_CH1="110528.0" CONTRAST_CH1="0.5151016736682281" SNR_CH1="0.5844540605593447" FRAME="32" MEDIAN_INTENSITY_CH1="1187.0" VISIBILITY="1" RADIUS="0.25" POSITION_X="5.9395831473891025" POSITION_Y="2.125758303633078" MEAN_INTENSITY_CH1="856.8062015503882" POSITION_Z="0.0" MAX_INTENSITY_CH1="4749.0" />
        <Spot ID="11499" name="ID11499" STD_INTENSITY_CH1="1341.6759935457505" QUALITY="142.42425537109375" POSITION_T="27.832162857055664" MIN_INTENSITY_CH1="0.0" TOTAL_INTENSITY_CH1="147327.0" CONTRAST_CH1="0.43025749520396367" SNR_CH1="0.5121405859333106" FRAME="32" MEDIAN_INTENSITY_CH1="1187.0" VISIBILITY="1" RADIUS="0.25" POSITION_X="8.544783539657514" POSITION_Y="4.450760147805943" MEAN_INTENSITY_CH1="1142.069767441861" POSITION_Z="0.0" MAX_INTENSITY_CH1="5936.0" />
        <Spot ID="11500" name="ID11500" STD_INTENSITY_CH1="1186.6907971182363" QUALITY="103.37289428710938" POSITION_T="27.832162857055664" MIN_INTENSITY_CH1="0.0" TOTAL_INTENSITY_CH1="119889.0" CONTRAST_CH1="0.34271138576173754" SNR_CH1="0.3997863024527858" FRAME="32" MEDIAN_INTENSITY_CH1="0.0" VISIBILITY="1" RADIUS="0.25" POSITION_X="6.455441539101043" POSITION_Y="5.184851112213058" MEAN_INTENSITY_CH1="929.3720930232563" POSITION_Z="0.0" MAX_INTENSITY_CH1="4749.0" />
        <Spot ID="11501" name="ID11501" STD_INTENSITY_CH1="1318.8913309219254" QUALITY="135.28762817382812" POSITION_T="27.832162857055664" MIN_INTENSITY_CH1="0.0" TOTAL_INTENSITY_CH1="153127.0" CONTRAST_CH1="0.5414726464692082" SNR_CH1="0.6323008207659866" FRAME="32" MEDIAN_INTENSITY_CH1="1187.0" VISIBILITY="1" RADIUS="0.25" POSITION_X="8.29187089952531" POSITION_Y="5.170452223266279" MEAN_INTENSITY_CH1="1187.0310077519387" POSITION_Z="0.0" MAX_INTENSITY_CH1="5936.0" />
        <Spot ID="11502" name="ID11502" STD_INTENSITY_CH1="1547.5790114345543" QUALITY="136.51568603515625" POSITION_T="27.832162857055664" MIN_INTENSITY_CH1="0.0" TOTAL_INTENSITY_CH1="187822.0" CONTRAST_CH1="0.4919153395338205" SNR_CH1="0.6204118741363613" FRAME="32" MEDIAN_INTENSITY_CH1="1187.0" VISIBILITY="1" RADIUS="0.25" POSITION_X="2.6926506142652253" POSITION_Y="5.234663097178437" MEAN_INTENSITY_CH1="1455.9844961240321" POSITION_Z="0.0" MAX_INTENSITY_CH1="8310.0" />
        <Spot ID="11503" name="ID11503" STD_INTENSITY_CH1="1317.0134713697428" QUALITY="105.55377960205078" POSITION_T="27.832162857055664" MIN_INTENSITY_CH1="0.0" TOTAL_INTENSITY_CH1="116330.0" CONTRAST_CH1="0.35605680130438705" SNR_CH1="0.3595697936936154" FRAME="32" MEDIAN_INTENSITY_CH1="0.0" VISIBILITY="1" RADIUS="0.25" POSITION_X="6.285100685430418" POSITION_Y="5.671603142994176" MEAN_INTENSITY_CH1="901.7829457364345" POSITION_Z="0.0" MAX_INTENSITY_CH1="5936.0" />
        <Spot ID="11504" name="ID11504" STD_INTENSITY_CH1="1477.026401686534" QUALITY="167.30332946777344" POSITION_T="27.832162857055664" MIN_INTENSITY_CH1="0.0" TOTAL_INTENSITY_CH1="182805.0" CONTRAST_CH1="0.46972066128293394" SNR_CH1="0.6132604555890295" FRAME="32" MEDIAN_INTENSITY_CH1="1187.0" VISIBILITY="1" RADIUS="0.25" POSITION_X="4.080389767448181" POSITION_Y="5.804130800017543" MEAN_INTENSITY_CH1="1417.093023255815" POSITION_Z="0.0" MAX_INTENSITY_CH1="5936.0" />
        <Spot ID="11505" name="ID11505" STD_INTENSITY_CH1="1340.302997911756" QUALITY="106.8170166015625" POSITION_T="27.832162857055664" MIN_INTENSITY_CH1="0.0" TOTAL_INTENSITY_CH1="149701.0" CONTRAST_CH1="0.2509032226622851" SNR_CH1="0.3473317831622287" FRAME="32" MEDIAN_INTENSITY_CH1="1187.0" VISIBILITY="1" RADIUS="0.25" POSITION_X="3.7194617651364856" POSITION_Y="5.88627641958762" MEAN_INTENSITY_CH1="1160.4728682170546" POSITION_Z="0.0" MAX_INTENSITY_CH1="5936.0" />
        <Spot ID="11506" name="ID11506" STD_INTENSITY_CH1="1258.5050621273617" QUALITY="134.4034881591797" POSITION_T="27.832162857055664" MIN_INTENSITY_CH1="0.0" TOTAL_INTENSITY_CH1="157873.0" CONTRAST_CH1="0.49137292529172877" SNR_CH1="0.6407935755361324" FRAME="32" MEDIAN_INTENSITY_CH1="1187.0" VISIBILITY="1" RADIUS="0.25" POSITION_X="2.8766046669420624" POSITION_Y="6.131044982593187" MEAN_INTENSITY_CH1="1223.8217054263575" POSITION_Z="0.0" MAX_INTENSITY_CH1="4749.0" />
        <Spot ID="11507" name="ID11507" STD_INTENSITY_CH1="1254.205764057462" QUALITY="132.33956909179688" POSITION_T="27.832162857055664" MIN_INTENSITY_CH1="0.0" TOTAL_INTENSITY_CH1="138883.0" CONTRAST_CH1="0.5721453576721547" SNR_CH1="0.6247902777313629" FRAME="32" MEDIAN_INTENSITY_CH1="1187.0" VISIBILITY="1" RADIUS="0.25" POSITION_X="7.228283934329211" POSITION_Y="6.117634902871821" MEAN_INTENSITY_CH1="1076.6124031007757" POSITION_Z="0.0" MAX_INTENSITY_CH1="4749.0" />
        <Spot ID="11508" name="ID11508" STD_INTENSITY_CH1="1419.8352187664625" QUALITY="154.048828125" POSITION_T="27.832162857055664" MIN_INTENSITY_CH1="0.0" TOTAL_INTENSITY_CH1="167509.0" CONTRAST_CH1="0.5340461332993022" SNR_CH1="0.636767429722171" FRAME="32" MEDIAN_INTENSITY_CH1="1187.0" VISIBILITY="1" RADIUS="0.25" POSITION_X="5.524117265247548" POSITION_Y="6.419485967332345" MEAN_INTENSITY_CH1="1298.519379844962" POSITION_Z="0.0" MAX_INTENSITY_CH1="5936.0" />
        <Spot ID="11509" name="ID11509" STD_INTENSITY_CH1="1380.0269482977865" QUALITY="128.88571166992188" POSITION_T="27.832162857055664" MIN_INTENSITY_CH1="0.0" TOTAL_INTENSITY_CH1="136648.0" CONTRAST_CH1="0.6022733323564514" SNR_CH1="0.5770494443699123" FRAME="32" MEDIAN_INTENSITY_CH1="1187.0" VISIBILITY="1" RADIUS="0.25" POSITION_X="3.5542932880284184" POSITION_Y="6.7863514892756065" MEAN_INTENSITY_CH1="1059.286821705427" POSITION_Z="0.0" MAX_INTENSITY_CH1="4749.0" />
        <Spot ID="11510" name="ID11510" STD_INTENSITY_CH1="1455.432456161285" QUALITY="107.02888488769531" POSITION_T="27.832162857055664" MIN_INTENSITY_CH1="0.0" TOTAL_INTENSITY_CH1="160386.0" CONTRAST_CH1="0.41753962362434044" SNR_CH1="0.5032423413901357" FRAME="32" MEDIAN_INTENSITY_CH1="1187.0" VISIBILITY="1" RADIUS="0.25" POSITION_X="7.819362600521491" POSITION_Y="7.124325688338341" MEAN_INTENSITY_CH1="1243.302325581396" POSITION_Z="0.0" MAX_INTENSITY_CH1="5936.0" />
        <Spot ID="11511" name="ID11511" STD_INTENSITY_CH1="1305.8171018238725" QUALITY="119.9752197265625" POSITION_T="27.832162857055664" MIN_INTENSITY_CH1="0.0" TOTAL_INTENSITY_CH1="138882.0" CONTRAST_CH1="0.5890840970352457" SNR_CH1="0.6112717320271397" FRAME="32" MEDIAN_INTENSITY_CH1="1187.0" VISIBILITY="1" RADIUS="0.25" POSITION_X="3.772151593477422" POSITION_Y="7.560301437791984" MEAN_INTENSITY_CH1="1076.6046511627915" POSITION_Z="0.0" MAX_INTENSITY_CH1="8310.0" />
        <Spot ID="11512" name="ID11512" STD_INTENSITY_CH1="1325.9499058174877" QUALITY="131.65663146972656" POSITION_T="27.832162857055664" MIN_INTENSITY_CH1="0.0" TOTAL_INTENSITY_CH1="137698.0" CONTRAST_CH1="0.36563715178798245" SNR_CH1="0.43107793626774327" FRAME="32" MEDIAN_INTENSITY_CH1="1187.0" VISIBILITY="1" RADIUS="0.25" POSITION_X="6.884948284822289" POSITION_Y="7.532733775879734" MEAN_INTENSITY_CH1="1067.4263565891479" POSITION_Z="0.0" MAX_INTENSITY_CH1="4749.0" />
        <Spot ID="11513" name="ID11513" STD_INTENSITY_CH1="1646.6653728947779" QUALITY="201.9413299560547" POSITION_T="27.832162857055664" MIN_INTENSITY_CH1="0.0" TOTAL_INTENSITY_CH1="219738.0" CONTRAST_CH1="0.478103938726382" SNR_CH1="0.6692023340026486" FRAME="32" MEDIAN_INTENSITY_CH1="1187.0" VISIBILITY="1" RADIUS="0.25" POSITION_X="6.86746179588946" POSITION_Y="8.081817138095474" MEAN_INTENSITY_CH1="1703.3953488372108" POSITION_Z="0.0" MAX_INTENSITY_CH1="7123.0" />
        <Spot ID="11514" name="ID11514" STD_INTENSITY_CH1="1370.5735394921373" QUALITY="113.80032348632812" POSITION_T="27.832162857055664" MIN_INTENSITY_CH1="0.0" TOTAL_INTENSITY_CH1="144820.0" CONTRAST_CH1="0.23502516016787553" SNR_CH1="0.3117489774239943" FRAME="32" MEDIAN_INTENSITY_CH1="1187.0" VISIBILITY="1" RADIUS="0.25" POSITION_X="4.530895905635634" POSITION_Y="8.519262643131405" MEAN_INTENSITY_CH1="1122.6356589147292" POSITION_Z="0.0" MAX_INTENSITY_CH1="5936.0" />
        <Spot ID="11515" name="ID11515" STD_INTENSITY_CH1="1509.120419090823" QUALITY="122.20228576660156" POSITION_T="27.832162857055664" MIN_INTENSITY_CH1="0.0" TOTAL_INTENSITY_CH1="161574.0" CONTRAST_CH1="0.4543039540765047" SNR_CH1="0.5185363407097447" FRAME="32" MEDIAN_INTENSITY_CH1="1187.0" VISIBILITY="1" RADIUS="0.25" POSITION_X="5.226941566853635" POSITION_Y="9.556933698612779" MEAN_INTENSITY_CH1="1252.5116279069775" POSITION_Z="0.0" MAX_INTENSITY_CH1="9498.0" />
        <Spot ID="11516" name="ID11516" STD_INTENSITY_CH1="1428.1320184975032" QUALITY="103.28118133544922" POSITION_T="27.832162857055664" MIN_INTENSITY_CH1="0.0" TOTAL_INTENSITY_CH1="135323.0" CONTRAST_CH1="0.36138174710952786" SNR_CH1="0.38996877674303493" FRAME="32" MEDIAN_INTENSITY_CH1="0.0" VISIBILITY="1" RADIUS="0.25" POSITION_X="6.0394130491138815" POSITION_Y="10.072502648933838" MEAN_INTENSITY_CH1="1049.0155038759694" POSITION_Z="0.0" MAX_INTENSITY_CH1="7123.0" />
      </SpotsInFrame>
      <SpotsInFrame frame="33">
        <Spot ID="11424" name="ID11424" STD_INTENSITY_CH1="1298.7553837713244" QUALITY="140.1371307373047" POSITION_T="28.701917946338654" MIN_INTENSITY_CH1="0.0" TOTAL_INTENSITY_CH1="141255.0" CONTRAST_CH1="0.697241406372626" SNR_CH1="0.6927177336993873" FRAME="33" MEDIAN_INTENSITY_CH1="1187.0" VISIBILITY="1" RADIUS="0.25" POSITION_X="3.7528288078347374" POSITION_Y="7.624036047451217" MEAN_INTENSITY_CH1="1095.0000000000005" POSITION_Z="0.0" MAX_INTENSITY_CH1="5936.0" />
        <Spot ID="11425" name="ID11425" STD_INTENSITY_CH1="1671.1489480126534" QUALITY="193.97198486328125" POSITION_T="28.701917946338654" MIN_INTENSITY_CH1="0.0" TOTAL_INTENSITY_CH1="223438.0" CONTRAST_CH1="0.5090788878794488" SNR_CH1="0.6992867577101094" FRAME="33" MEDIAN_INTENSITY_CH1="1187.0" VISIBILITY="1" RADIUS="0.25" POSITION_X="6.824046808330238" POSITION_Y="8.08012975232651" MEAN_INTENSITY_CH1="1732.0775193798463" POSITION_Z="0.0" MAX_INTENSITY_CH1="6070.0" />
        <Spot ID="11426" name="ID11426" STD_INTENSITY_CH1="1401.339437939506" QUALITY="102.24686431884766" POSITION_T="28.701917946338654" MIN_INTENSITY_CH1="0.0" TOTAL_INTENSITY_CH1="163811.0" CONTRAST_CH1="0.229157379045536" SNR_CH1="0.33788301128802045" FRAME="33" MEDIAN_INTENSITY_CH1="1187.0" VISIBILITY="1" RADIUS="0.25" POSITION_X="4.504803823010226" POSITION_Y="8.383388434117713" MEAN_INTENSITY_CH1="1269.8527131782953" POSITION_Z="0.0" MAX_INTENSITY_CH1="5936.0" />
        <Spot ID="11427" name="ID11427" STD_INTENSITY_CH1="1337.0366121587351" QUALITY="100.36251068115234" POSITION_T="28.701917946338654" MIN_INTENSITY_CH1="0.0" TOTAL_INTENSITY_CH1="163812.0" CONTRAST_CH1="0.2997887026341741" SNR_CH1="0.43811205481918347" FRAME="33" MEDIAN_INTENSITY_CH1="1187.0" VISIBILITY="1" RADIUS="0.25" POSITION_X="6.354393123625069" POSITION_Y="9.320852917926803" MEAN_INTENSITY_CH1="1269.8604651162798" POSITION_Z="0.0" MAX_INTENSITY_CH1="5936.0" />
        <Spot ID="11428" name="ID11428" STD_INTENSITY_CH1="1300.714664406656" QUALITY="106.38096618652344" POSITION_T="28.701917946338654" MIN_INTENSITY_CH1="0.0" TOTAL_INTENSITY_CH1="165133.0" CONTRAST_CH1="0.20250702138984011" SNR_CH1="0.33147027195615253" FRAME="33" MEDIAN_INTENSITY_CH1="1187.0" VISIBILITY="1" RADIUS="0.25" POSITION_X="5.880948970716336" POSITION_Y="9.526500620761535" MEAN_INTENSITY_CH1="1280.1007751937996" POSITION_Z="0.0" MAX_INTENSITY_CH1="4749.0" />
        <Spot ID="11429" name="ID11429" STD_INTENSITY_CH1="1358.6696321963334" QUALITY="141.49073791503906" POSITION_T="28.701917946338654" MIN_INTENSITY_CH1="0.0" TOTAL_INTENSITY_CH1="165133.0" CONTRAST_CH1="0.4695818586747805" SNR_CH1="0.6021127393998649" FRAME="33" MEDIAN_INTENSITY_CH1="1187.0" VISIBILITY="1" RADIUS="0.25" POSITION_X="5.221997043042364" POSITION_Y="9.580374334274103" MEAN_INTENSITY_CH1="1280.1007751937993" POSITION_Z="0.0" MAX_INTENSITY_CH1="5936.0" />
        <Spot ID="11415" name="ID11415" STD_INTENSITY_CH1="1087.8497846990488" QUALITY="103.40080261230469" POSITION_T="28.701917946338654" MIN_INTENSITY_CH1="0.0" TOTAL_INTENSITY_CH1="111579.0" CONTRAST_CH1="0.33384623232883204" SNR_CH1="0.398010503252165" FRAME="33" MEDIAN_INTENSITY_CH1="0.0" VISIBILITY="1" RADIUS="0.25" POSITION_X="8.49573102970923" POSITION_Y="4.465249434511553" MEAN_INTENSITY_CH1="864.9534883720936" POSITION_Z="0.0" MAX_INTENSITY_CH1="4749.0" />
        <Spot ID="11416" name="ID11416" STD_INTENSITY_CH1="1572.120116277647" QUALITY="132.3452911376953" POSITION_T="28.701917946338654" MIN_INTENSITY_CH1="0.0" TOTAL_INTENSITY_CH1="169750.0" CONTRAST_CH1="0.3920239371752176" SNR_CH1="0.47144412290760274" FRAME="33" MEDIAN_INTENSITY_CH1="1187.0" VISIBILITY="1" RADIUS="0.25" POSITION_X="2.6630457414185744" POSITION_Y="5.231237532495616" MEAN_INTENSITY_CH1="1315.8914728682175" POSITION_Z="0.0" MAX_INTENSITY_CH1="5936.0" />
        <Spot ID="11417" name="ID11417" STD_INTENSITY_CH1="1224.5332425806482" QUALITY="144.66387939453125" POSITION_T="28.701917946338654" MIN_INTENSITY_CH1="0.0" TOTAL_INTENSITY_CH1="130574.0" CONTRAST_CH1="0.44305448925278756" SNR_CH1="0.5075757038899344" FRAME="33" MEDIAN_INTENSITY_CH1="1187.0" VISIBILITY="1" RADIUS="0.25" POSITION_X="3.8675986279092966" POSITION_Y="5.228798996804111" MEAN_INTENSITY_CH1="1012.2015503875975" POSITION_Z="0.0" MAX_INTENSITY_CH1="4749.0" />
        <Spot ID="11418" name="ID11418" STD_INTENSITY_CH1="1446.1966820403027" QUALITY="138.14739990234375" POSITION_T="28.701917946338654" MIN_INTENSITY_CH1="0.0" TOTAL_INTENSITY_CH1="155503.0" CONTRAST_CH1="0.4556732093577205" SNR_CH1="0.5218447311519854" FRAME="33" MEDIAN_INTENSITY_CH1="1187.0" VISIBILITY="1" RADIUS="0.25" POSITION_X="4.089455870224225" POSITION_Y="5.839100853527495" MEAN_INTENSITY_CH1="1205.4496124031011" POSITION_Z="0.0" MAX_INTENSITY_CH1="5936.0" />
        <Spot ID="11419" name="ID11419" STD_INTENSITY_CH1="1140.0647464996189" QUALITY="112.86199951171875" POSITION_T="28.701917946338654" MIN_INTENSITY_CH1="0.0" TOTAL_INTENSITY_CH1="140069.0" CONTRAST_CH1="0.49361265338685667" SNR_CH1="0.6295077726729332" FRAME="33" MEDIAN_INTENSITY_CH1="1187.0" VISIBILITY="1" RADIUS="0.25" POSITION_X="7.249687319001859" POSITION_Y="6.075793552342718" MEAN_INTENSITY_CH1="1085.8062015503883" POSITION_Z="0.0" MAX_INTENSITY_CH1="4749.0" />
        <Spot ID="11420" name="ID11420" STD_INTENSITY_CH1="1409.165999474374" QUALITY="122.94902801513672" POSITION_T="28.701917946338654" MIN_INTENSITY_CH1="0.0" TOTAL_INTENSITY_CH1="163811.0" CONTRAST_CH1="0.5260201723143054" SNR_CH1="0.6212455853624149" FRAME="33" MEDIAN_INTENSITY_CH1="1187.0" VISIBILITY="1" RADIUS="0.25" POSITION_X="2.81446769839713" POSITION_Y="6.214291448348922" MEAN_INTENSITY_CH1="1269.8527131782953" POSITION_Z="0.0" MAX_INTENSITY_CH1="5936.0" />
        <Spot ID="11421" name="ID11421" STD_INTENSITY_CH1="1424.58710706992" QUALITY="134.83251953125" POSITION_T="28.701917946338654" MIN_INTENSITY_CH1="0.0" TOTAL_INTENSITY_CH1="158011.0" CONTRAST_CH1="0.4785585294803509" SNR_CH1="0.556589664664902" FRAME="33" MEDIAN_INTENSITY_CH1="1187.0" VISIBILITY="1" RADIUS="0.25" POSITION_X="5.508154643392304" POSITION_Y="6.417259176391465" MEAN_INTENSITY_CH1="1224.8914728682175" POSITION_Z="0.0" MAX_INTENSITY_CH1="7123.0" />
        <Spot ID="11422" name="ID11422" STD_INTENSITY_CH1="1413.583819671619" QUALITY="125.24649810791016" POSITION_T="28.701917946338654" MIN_INTENSITY_CH1="0.0" TOTAL_INTENSITY_CH1="143632.0" CONTRAST_CH1="0.4917037012253787" SNR_CH1="0.5192671366190722" FRAME="33" MEDIAN_INTENSITY_CH1="0.0" VISIBILITY="1" RADIUS="0.25" POSITION_X="3.5471251466022635" POSITION_Y="6.815335557326905" MEAN_INTENSITY_CH1="1113.4263565891476" POSITION_Z="0.0" MAX_INTENSITY_CH1="5936.0" />
        <Spot ID="11423" name="ID11423" STD_INTENSITY_CH1="1549.1385945661607" QUALITY="133.9123077392578" POSITION_T="28.701917946338654" MIN_INTENSITY_CH1="0.0" TOTAL_INTENSITY_CH1="150756.0" CONTRAST_CH1="0.3975357476674894" SNR_CH1="0.42917842297991704" FRAME="33" MEDIAN_INTENSITY_CH1="1187.0" VISIBILITY="1" RADIUS="0.25" POSITION_X="6.899668584584891" POSITION_Y="7.520075608833131" MEAN_INTENSITY_CH1="1168.6511627906982" POSITION_Z="0.0" MAX_INTENSITY_CH1="8310.0" />
      </SpotsInFrame>
      <SpotsInFrame frame="34">
        <Spot ID="11472" name="ID11472" STD_INTENSITY_CH1="1450.9652333553713" QUALITY="118.43671417236328" POSITION_T="29.571673035621643" MIN_INTENSITY_CH1="0.0" TOTAL_INTENSITY_CH1="141259.0" CONTRAST_CH1="0.5084261870703047" SNR_CH1="0.5087486318780713" FRAME="34" MEDIAN_INTENSITY_CH1="0.0" VISIBILITY="1" RADIUS="0.25" POSITION_X="3.4147957706146888" POSITION_Y="6.846045185493726" MEAN_INTENSITY_CH1="1095.0310077519384" POSITION_Z="0.0" MAX_INTENSITY_CH1="5936.0" />
        <Spot ID="11473" name="ID11473" STD_INTENSITY_CH1="1191.2112859953747" QUALITY="133.0234375" POSITION_T="29.571673035621643" MIN_INTENSITY_CH1="0.0" TOTAL_INTENSITY_CH1="129385.0" CONTRAST_CH1="0.570603238087142" SNR_CH1="0.6117911065614313" FRAME="34" MEDIAN_INTENSITY_CH1="1187.0" VISIBILITY="1" RADIUS="0.25" POSITION_X="3.784607668789444" POSITION_Y="7.538407327388711" MEAN_INTENSITY_CH1="1002.9844961240316" POSITION_Z="0.0" MAX_INTENSITY_CH1="4749.0" />
        <Spot ID="11474" name="ID11474" STD_INTENSITY_CH1="1603.608543097761" QUALITY="203.1270294189453" POSITION_T="29.571673035621643" MIN_INTENSITY_CH1="0.0" TOTAL_INTENSITY_CH1="223573.0" CONTRAST_CH1="0.5395279226490004" SNR_CH1="0.7575087161750158" FRAME="34" MEDIAN_INTENSITY_CH1="1187.0" VISIBILITY="1" RADIUS="0.25" POSITION_X="6.8359423963547234" POSITION_Y="8.103220418836933" MEAN_INTENSITY_CH1="1733.1240310077535" POSITION_Z="0.0" MAX_INTENSITY_CH1="5936.0" />
        <Spot ID="11475" name="ID11475" STD_INTENSITY_CH1="1339.2555803762018" QUALITY="103.91472625732422" POSITION_T="29.571673035621643" MIN_INTENSITY_CH1="0.0" TOTAL_INTENSITY_CH1="153262.0" CONTRAST_CH1="0.2794695078051386" SNR_CH1="0.3875393433826963" FRAME="34" MEDIAN_INTENSITY_CH1="1187.0" VISIBILITY="1" RADIUS="0.25" POSITION_X="4.506085474900399" POSITION_Y="8.411230202812408" MEAN_INTENSITY_CH1="1188.0775193798456" POSITION_Z="0.0" MAX_INTENSITY_CH1="6070.0" />
        <Spot ID="11476" name="ID11476" STD_INTENSITY_CH1="1283.2768564538505" QUALITY="100.24613952636719" POSITION_T="29.571673035621643" MIN_INTENSITY_CH1="0.0" TOTAL_INTENSITY_CH1="128200.0" CONTRAST_CH1="0.1316639266088939" SNR_CH1="0.18020103420241754" FRAME="34" MEDIAN_INTENSITY_CH1="1187.0" VISIBILITY="1" RADIUS="0.25" POSITION_X="5.993377146827823" POSITION_Y="8.896862877251731" MEAN_INTENSITY_CH1="993.7984496124036" POSITION_Z="0.0" MAX_INTENSITY_CH1="5936.0" />
        <Spot ID="11477" name="ID11477" STD_INTENSITY_CH1="1440.9678660919171" QUALITY="139.39935302734375" POSITION_T="29.571673035621643" MIN_INTENSITY_CH1="0.0" TOTAL_INTENSITY_CH1="163948.0" CONTRAST_CH1="0.3497330426551166" SNR_CH1="0.4570680862377331" FRAME="34" MEDIAN_INTENSITY_CH1="1187.0" VISIBILITY="1" RADIUS="0.25" POSITION_X="5.307133743331356" POSITION_Y="9.552590998349132" MEAN_INTENSITY_CH1="1270.914728682171" POSITION_Z="0.0" MAX_INTENSITY_CH1="5936.0" />
        <Spot ID="11467" name="ID11467" STD_INTENSITY_CH1="1188.779740557551" QUALITY="117.67005920410156" POSITION_T="29.571673035621643" MIN_INTENSITY_CH1="0.0" TOTAL_INTENSITY_CH1="142442.0" CONTRAST_CH1="0.5272206795167059" SNR_CH1="0.6413093822266405" FRAME="34" MEDIAN_INTENSITY_CH1="1187.0" VISIBILITY="1" RADIUS="0.25" POSITION_X="8.305474148374874" POSITION_Y="5.15881567402041" MEAN_INTENSITY_CH1="1104.2015503875975" POSITION_Z="0.0" MAX_INTENSITY_CH1="5936.0" />
        <Spot ID="11468" name="ID11468" STD_INTENSITY_CH1="1377.9299000133408" QUALITY="126.40055084228516" POSITION_T="29.571673035621643" MIN_INTENSITY_CH1="0.0" TOTAL_INTENSITY_CH1="178189.0" CONTRAST_CH1="0.45138056202995325" SNR_CH1="0.6235274857731571" FRAME="34" MEDIAN_INTENSITY_CH1="1187.0" VISIBILITY="1" RADIUS="0.25" POSITION_X="2.7336189244666405" POSITION_Y="5.231404263182069" MEAN_INTENSITY_CH1="1381.3100775193811" POSITION_Z="0.0" MAX_INTENSITY_CH1="7123.0" />
        <Spot ID="11469" name="ID11469" STD_INTENSITY_CH1="1396.6428559941917" QUALITY="143.44696044921875" POSITION_T="29.571673035621643" MIN_INTENSITY_CH1="0.0" TOTAL_INTENSITY_CH1="149702.0" CONTRAST_CH1="0.47134724874800454" SNR_CH1="0.5323635575154065" FRAME="34" MEDIAN_INTENSITY_CH1="1187.0" VISIBILITY="1" RADIUS="0.25" POSITION_X="4.128684898077031" POSITION_Y="5.810275923678564" MEAN_INTENSITY_CH1="1160.4806201550393" POSITION_Z="0.0" MAX_INTENSITY_CH1="7123.0" />
        <Spot ID="11470" name="ID11470" STD_INTENSITY_CH1="1285.2975827454286" QUALITY="103.48880004882812" POSITION_T="29.571673035621643" MIN_INTENSITY_CH1="0.0" TOTAL_INTENSITY_CH1="140069.0" CONTRAST_CH1="0.36975306503411315" SNR_CH1="0.4560874525511903" FRAME="34" MEDIAN_INTENSITY_CH1="1187.0" VISIBILITY="1" RADIUS="0.25" POSITION_X="2.898826136291315" POSITION_Y="6.1295499081732325" MEAN_INTENSITY_CH1="1085.806201550388" POSITION_Z="0.0" MAX_INTENSITY_CH1="4749.0" />
        <Spot ID="11471" name="ID11471" STD_INTENSITY_CH1="1563.1164454139212" QUALITY="142.63140869140625" POSITION_T="29.571673035621643" MIN_INTENSITY_CH1="0.0" TOTAL_INTENSITY_CH1="186367.0" CONTRAST_CH1="0.44153060407864136" SNR_CH1="0.5661805055308138" FRAME="34" MEDIAN_INTENSITY_CH1="1187.0" VISIBILITY="1" RADIUS="0.25" POSITION_X="5.537535236914584" POSITION_Y="6.372182273716779" MEAN_INTENSITY_CH1="1444.7054263565901" POSITION_Z="0.0" MAX_INTENSITY_CH1="7123.0" />
      </SpotsInFrame>
      <SpotsInFrame frame="35">
        <Spot ID="11408" name="ID11408" STD_INTENSITY_CH1="1374.4538884226686" QUALITY="105.9112548828125" POSITION_T="30.441428124904633" MIN_INTENSITY_CH1="0.0" TOTAL_INTENSITY_CH1="128203.0" CONTRAST_CH1="0.4715914186685904" SNR_CH1="0.46343298994017007" FRAME="35" MEDIAN_INTENSITY_CH1="0.0" VISIBILITY="1" RADIUS="0.25" POSITION_X="4.252039905163905" POSITION_Y="6.724068755736142" MEAN_INTENSITY_CH1="993.8217054263571" POSITION_Z="0.0" MAX_INTENSITY_CH1="5936.0" />
        <Spot ID="11409" name="ID11409" STD_INTENSITY_CH1="1115.094258810427" QUALITY="104.16572570800781" POSITION_T="30.441428124904633" MIN_INTENSITY_CH1="0.0" TOTAL_INTENSITY_CH1="123720.0" CONTRAST_CH1="0.47447601687001434" SNR_CH1="0.553535105393909" FRAME="35" MEDIAN_INTENSITY_CH1="1187.0" VISIBILITY="1" RADIUS="0.25" POSITION_X="3.5004422802855113" POSITION_Y="6.806225141566455" MEAN_INTENSITY_CH1="959.0697674418611" POSITION_Z="0.0" MAX_INTENSITY_CH1="4749.0" />
        <Spot ID="11410" name="ID11410" STD_INTENSITY_CH1="1199.964511193977" QUALITY="124.94803619384766" POSITION_T="30.441428124904633" MIN_INTENSITY_CH1="0.0" TOTAL_INTENSITY_CH1="147189.0" CONTRAST_CH1="0.4332432974978786" SNR_CH1="0.5748561358193437" FRAME="35" MEDIAN_INTENSITY_CH1="1187.0" VISIBILITY="1" RADIUS="0.25" POSITION_X="7.743585066780028" POSITION_Y="7.020156723220544" MEAN_INTENSITY_CH1="1141.0000000000007" POSITION_Z="0.0" MAX_INTENSITY_CH1="4749.0" />
        <Spot ID="11411" name="ID11411" STD_INTENSITY_CH1="1525.3802400768348" QUALITY="196.17581176757812" POSITION_T="30.441428124904633" MIN_INTENSITY_CH1="0.0" TOTAL_INTENSITY_CH1="185178.0" CONTRAST_CH1="0.4807730221891062" SNR_CH1="0.6110871547544425" FRAME="35" MEDIAN_INTENSITY_CH1="1187.0" VISIBILITY="1" RADIUS="0.25" POSITION_X="6.780078841566296" POSITION_Y="8.10597369390646" MEAN_INTENSITY_CH1="1435.4883720930243" POSITION_Z="0.0" MAX_INTENSITY_CH1="7123.0" />
        <Spot ID="11412" name="ID11412" STD_INTENSITY_CH1="1435.0093871661072" QUALITY="115.92464447021484" POSITION_T="30.441428124904633" MIN_INTENSITY_CH1="0.0" TOTAL_INTENSITY_CH1="159200.0" CONTRAST_CH1="0.1908546974263575" SNR_CH1="0.275659323585604" FRAME="35" MEDIAN_INTENSITY_CH1="1187.0" VISIBILITY="1" RADIUS="0.25" POSITION_X="4.990939025800205" POSITION_Y="8.562346905941844" MEAN_INTENSITY_CH1="1234.1085271317836" POSITION_Z="0.0" MAX_INTENSITY_CH1="5936.0" />
        <Spot ID="11413" name="ID11413" STD_INTENSITY_CH1="1286.6213311828192" QUALITY="155.0875701904297" POSITION_T="30.441428124904633" MIN_INTENSITY_CH1="0.0" TOTAL_INTENSITY_CH1="163809.0" CONTRAST_CH1="0.385307503770255" SNR_CH1="0.5490205206301088" FRAME="35" MEDIAN_INTENSITY_CH1="1187.0" VISIBILITY="1" RADIUS="0.25" POSITION_X="6.481959361559077" POSITION_Y="9.268675875736767" MEAN_INTENSITY_CH1="1269.8372093023265" POSITION_Z="0.0" MAX_INTENSITY_CH1="4749.0" />
        <Spot ID="11414" name="ID11414" STD_INTENSITY_CH1="1383.9342974491276" QUALITY="113.59589385986328" POSITION_T="30.441428124904633" MIN_INTENSITY_CH1="0.0" TOTAL_INTENSITY_CH1="150754.0" CONTRAST_CH1="0.28262740775525974" SNR_CH1="0.3721409110652278" FRAME="35" MEDIAN_INTENSITY_CH1="1187.0" VISIBILITY="1" RADIUS="0.25" POSITION_X="5.262671328250412" POSITION_Y="9.56541357470618" MEAN_INTENSITY_CH1="1168.6356589147292" POSITION_Z="0.0" MAX_INTENSITY_CH1="5936.0" />
        <Spot ID="11403" name="ID11403" STD_INTENSITY_CH1="1203.1917158085446" QUALITY="132.95375061035156" POSITION_T="30.441428124904633" MIN_INTENSITY_CH1="0.0" TOTAL_INTENSITY_CH1="143629.0" CONTRAST_CH1="0.4515248325746293" SNR_CH1="0.5757113071487949" FRAME="35" MEDIAN_INTENSITY_CH1="1187.0" VISIBILITY="1" RADIUS="0.25" POSITION_X="8.498410407809672" POSITION_Y="4.461858213759439" MEAN_INTENSITY_CH1="1113.4031007751944" POSITION_Z="0.0" MAX_INTENSITY_CH1="5936.0" />
        <Spot ID="11404" name="ID11404" STD_INTENSITY_CH1="1175.6076685624132" QUALITY="100.9880599975586" POSITION_T="30.441428124904633" MIN_INTENSITY_CH1="0.0" TOTAL_INTENSITY_CH1="117650.0" CONTRAST_CH1="0.4768728791681949" SNR_CH1="0.500990297419339" FRAME="35" MEDIAN_INTENSITY_CH1="0.0" VISIBILITY="1" RADIUS="0.25" POSITION_X="8.337943487029555" POSITION_Y="5.128225282442682" MEAN_INTENSITY_CH1="912.0155038759694" POSITION_Z="0.0" MAX_INTENSITY_CH1="4749.0" />
        <Spot ID="11405" name="ID11405" STD_INTENSITY_CH1="1349.1179880529294" QUALITY="119.42236328125" POSITION_T="30.441428124904633" MIN_INTENSITY_CH1="0.0" TOTAL_INTENSITY_CH1="167506.0" CONTRAST_CH1="0.4176486515947243" SNR_CH1="0.5671046324451299" FRAME="35" MEDIAN_INTENSITY_CH1="1187.0" VISIBILITY="1" RADIUS="0.25" POSITION_X="2.795135977495366" POSITION_Y="5.3970447799787316" MEAN_INTENSITY_CH1="1298.4961240310088" POSITION_Z="0.0" MAX_INTENSITY_CH1="5936.0" />
        <Spot ID="11406" name="ID11406" STD_INTENSITY_CH1="1419.0130541912285" QUALITY="117.18739318847656" POSITION_T="30.441428124904633" MIN_INTENSITY_CH1="0.0" TOTAL_INTENSITY_CH1="138885.0" CONTRAST_CH1="0.47127250133583204" SNR_CH1="0.48605813854102664" FRAME="35" MEDIAN_INTENSITY_CH1="1187.0" VISIBILITY="1" RADIUS="0.25" POSITION_X="4.165619310000977" POSITION_Y="5.8031445622714255" MEAN_INTENSITY_CH1="1076.6279069767447" POSITION_Z="0.0" MAX_INTENSITY_CH1="9498.0" />
        <Spot ID="11407" name="ID11407" STD_INTENSITY_CH1="1111.3963118488737" QUALITY="101.09730529785156" POSITION_T="30.441428124904633" MIN_INTENSITY_CH1="0.0" TOTAL_INTENSITY_CH1="130572.0" CONTRAST_CH1="0.43919143331855126" SNR_CH1="0.5558488168499921" FRAME="35" MEDIAN_INTENSITY_CH1="1187.0" VISIBILITY="1" RADIUS="0.25" POSITION_X="2.8545008139141785" POSITION_Y="6.219333161230098" MEAN_INTENSITY_CH1="1012.1860465116287" POSITION_Z="0.0" MAX_INTENSITY_CH1="5936.0" />
      </SpotsInFrame>
      <SpotsInFrame frame="36">
        <Spot ID="11392" name="ID11392" STD_INTENSITY_CH1="1236.1643735385717" QUALITY="141.50839233398438" POSITION_T="31.311183214187622" MIN_INTENSITY_CH1="0.0" TOTAL_INTENSITY_CH1="159061.0" CONTRAST_CH1="0.46786419952084957" SNR_CH1="0.6358602949743163" FRAME="36" MEDIAN_INTENSITY_CH1="1187.0" VISIBILITY="1" RADIUS="0.25" POSITION_X="2.8188149749007194" POSITION_Y="6.184750477899581" MEAN_INTENSITY_CH1="1233.0310077519391" POSITION_Z="0.0" MAX_INTENSITY_CH1="5936.0" />
        <Spot ID="11393" name="ID11393" STD_INTENSITY_CH1="1243.4605328590442" QUALITY="134.03819274902344" POSITION_T="31.311183214187622" MIN_INTENSITY_CH1="0.0" TOTAL_INTENSITY_CH1="172252.0" CONTRAST_CH1="0.42911879155048854" SNR_CH1="0.6448842294049013" FRAME="36" MEDIAN_INTENSITY_CH1="1187.0" VISIBILITY="1" RADIUS="0.25" POSITION_X="5.494244579667979" POSITION_Y="6.466057322922797" MEAN_INTENSITY_CH1="1335.2868217054279" POSITION_Z="0.0" MAX_INTENSITY_CH1="5936.0" />
        <Spot ID="11394" name="ID11394" STD_INTENSITY_CH1="1400.146644797603" QUALITY="119.46772003173828" POSITION_T="31.311183214187622" MIN_INTENSITY_CH1="0.0" TOTAL_INTENSITY_CH1="140072.0" CONTRAST_CH1="0.5092237810920067" SNR_CH1="0.5233269839113178" FRAME="36" MEDIAN_INTENSITY_CH1="1187.0" VISIBILITY="1" RADIUS="0.25" POSITION_X="4.209405070225921" POSITION_Y="6.734800579338687" MEAN_INTENSITY_CH1="1085.8294573643416" POSITION_Z="0.0" MAX_INTENSITY_CH1="5936.0" />
        <Spot ID="11395" name="ID11395" STD_INTENSITY_CH1="1392.424842228421" QUALITY="128.25167846679688" POSITION_T="31.311183214187622" MIN_INTENSITY_CH1="0.0" TOTAL_INTENSITY_CH1="158011.0" CONTRAST_CH1="0.4049400909807582" SNR_CH1="0.5070944000300981" FRAME="36" MEDIAN_INTENSITY_CH1="1187.0" VISIBILITY="1" RADIUS="0.25" POSITION_X="7.792974398758218" POSITION_Y="7.066848060014611" MEAN_INTENSITY_CH1="1224.8914728682175" POSITION_Z="0.0" MAX_INTENSITY_CH1="5936.0" />
        <Spot ID="11396" name="ID11396" STD_INTENSITY_CH1="1317.7328074909517" QUALITY="104.39535522460938" POSITION_T="31.311183214187622" MIN_INTENSITY_CH1="0.0" TOTAL_INTENSITY_CH1="122399.0" CONTRAST_CH1="0.621303134130434" SNR_CH1="0.5518615272450185" FRAME="36" MEDIAN_INTENSITY_CH1="0.0" VISIBILITY="1" RADIUS="0.25" POSITION_X="3.7596538159079986" POSITION_Y="7.537881473219664" MEAN_INTENSITY_CH1="948.8294573643416" POSITION_Z="0.0" MAX_INTENSITY_CH1="7123.0" />
        <Spot ID="11397" name="ID11397" STD_INTENSITY_CH1="1196.5945303072556" QUALITY="116.04026794433594" POSITION_T="31.311183214187622" MIN_INTENSITY_CH1="0.0" TOTAL_INTENSITY_CH1="140069.0" CONTRAST_CH1="0.33769564720365114" SNR_CH1="0.45814552508252054" FRAME="36" MEDIAN_INTENSITY_CH1="1187.0" VISIBILITY="1" RADIUS="0.25" POSITION_X="6.9137043075068965" POSITION_Y="7.558261356734997" MEAN_INTENSITY_CH1="1085.8062015503883" POSITION_Z="0.0" MAX_INTENSITY_CH1="4749.0" />
        <Spot ID="11398" name="ID11398" STD_INTENSITY_CH1="1680.738921447587" QUALITY="199.39390563964844" POSITION_T="31.311183214187622" MIN_INTENSITY_CH1="0.0" TOTAL_INTENSITY_CH1="231608.0" CONTRAST_CH1="0.4662270383929424" SNR_CH1="0.6793441138592183" FRAME="36" MEDIAN_INTENSITY_CH1="1187.0" VISIBILITY="1" RADIUS="0.25" POSITION_X="6.774722635309862" POSITION_Y="8.064396166892378" MEAN_INTENSITY_CH1="1795.4108527131802" POSITION_Z="0.0" MAX_INTENSITY_CH1="8310.0" />
        <Spot ID="11399" name="ID11399" STD_INTENSITY_CH1="1561.7466426096523" QUALITY="120.18978118896484" POSITION_T="31.311183214187622" MIN_INTENSITY_CH1="0.0" TOTAL_INTENSITY_CH1="181619.0" CONTRAST_CH1="0.27045099140942147" SNR_CH1="0.38381473687903267" FRAME="36" MEDIAN_INTENSITY_CH1="1187.0" VISIBILITY="1" RADIUS="0.25" POSITION_X="4.865552742529134" POSITION_Y="8.563964857206729" MEAN_INTENSITY_CH1="1407.8992248062023" POSITION_Z="0.0" MAX_INTENSITY_CH1="7123.0" />
        <Spot ID="11400" name="ID11400" STD_INTENSITY_CH1="1729.2422130223551" QUALITY="164.36199951171875" POSITION_T="31.311183214187622" MIN_INTENSITY_CH1="0.0" TOTAL_INTENSITY_CH1="211565.0" CONTRAST_CH1="0.45119257190938783" SNR_CH1="0.5897462301496776" FRAME="36" MEDIAN_INTENSITY_CH1="1187.0" VISIBILITY="1" RADIUS="0.25" POSITION_X="6.413158783921737" POSITION_Y="9.259469380696288" MEAN_INTENSITY_CH1="1640.0387596899236" POSITION_Z="0.0" MAX_INTENSITY_CH1="8310.0" />
        <Spot ID="11401" name="ID11401" STD_INTENSITY_CH1="2002.4901928610898" QUALITY="158.00401306152344" POSITION_T="31.311183214187622" MIN_INTENSITY_CH1="0.0" TOTAL_INTENSITY_CH1="176228.0" CONTRAST_CH1="0.5191475082284132" SNR_CH1="0.46626801871757745" FRAME="36" MEDIAN_INTENSITY_CH1="1187.0" VISIBILITY="1" RADIUS="0.25" POSITION_X="5.162513397165619" POSITION_Y="9.595686716499113" MEAN_INTENSITY_CH1="1366.1085271317831" POSITION_Z="0.0" MAX_INTENSITY_CH1="10819.0" />
        <Spot ID="11402" name="ID11402" STD_INTENSITY_CH1="1124.7477739432563" QUALITY="102.77442932128906" POSITION_T="31.311183214187622" MIN_INTENSITY_CH1="0.0" TOTAL_INTENSITY_CH1="109340.0" CONTRAST_CH1="0.3727052765882876" SNR_CH1="0.4092158539066505" FRAME="36" MEDIAN_INTENSITY_CH1="0.0" VISIBILITY="1" RADIUS="0.25" POSITION_X="6.201516949521788" POSITION_Y="9.956973177219496" MEAN_INTENSITY_CH1="847.5968992248066" POSITION_Z="0.0" MAX_INTENSITY_CH1="4749.0" />
        <Spot ID="11385" name="ID11385" STD_INTENSITY_CH1="1185.5934649870337" QUALITY="108.2667236328125" POSITION_T="31.311183214187622" MIN_INTENSITY_CH1="0.0" TOTAL_INTENSITY_CH1="137693.0" CONTRAST_CH1="0.3242541857777785" SNR_CH1="0.44089034416952755" FRAME="36" MEDIAN_INTENSITY_CH1="1187.0" VISIBILITY="1" RADIUS="0.25" POSITION_X="6.9658473479905965" POSITION_Y="3.173734942807693" MEAN_INTENSITY_CH1="1067.3875968992254" POSITION_Z="0.0" MAX_INTENSITY_CH1="5936.0" />
        <Spot ID="11386" name="ID11386" STD_INTENSITY_CH1="1564.0727503652379" QUALITY="131.6332550048828" POSITION_T="31.311183214187622" MIN_INTENSITY_CH1="0.0" TOTAL_INTENSITY_CH1="141530.0" CONTRAST_CH1="0.4633405199509827" SNR_CH1="0.4442083578572584" FRAME="36" MEDIAN_INTENSITY_CH1="0.0" VISIBILITY="1" RADIUS="0.25" POSITION_X="8.5180135936827" POSITION_Y="4.447699272438559" MEAN_INTENSITY_CH1="1097.1317829457369" POSITION_Z="0.0" MAX_INTENSITY_CH1="8310.0" />
        <Spot ID="11387" name="ID11387" STD_INTENSITY_CH1="1304.0684302167515" QUALITY="112.40117645263672" POSITION_T="31.311183214187622" MIN_INTENSITY_CH1="0.0" TOTAL_INTENSITY_CH1="118702.0" CONTRAST_CH1="0.42436065201074896" SNR_CH1="0.42044876453764407" FRAME="36" MEDIAN_INTENSITY_CH1="0.0" VISIBILITY="1" RADIUS="0.25" POSITION_X="6.293667952205534" POSITION_Y="5.136307879213281" MEAN_INTENSITY_CH1="920.1705426356591" POSITION_Z="0.0" MAX_INTENSITY_CH1="5936.0" />
        <Spot ID="11388" name="ID11388" STD_INTENSITY_CH1="1079.5217641251888" QUALITY="124.44780731201172" POSITION_T="31.311183214187622" MIN_INTENSITY_CH1="0.0" TOTAL_INTENSITY_CH1="121210.0" CONTRAST_CH1="0.49721843336807364" SNR_CH1="0.5781085460902137" FRAME="36" MEDIAN_INTENSITY_CH1="1187.0" VISIBILITY="1" RADIUS="0.25" POSITION_X="8.30387516543228" POSITION_Y="5.132776297949413" MEAN_INTENSITY_CH1="939.6124031007759" POSITION_Z="0.0" MAX_INTENSITY_CH1="4749.0" />
        <Spot ID="11389" name="ID11389" STD_INTENSITY_CH1="1355.7717901341105" QUALITY="132.0329132080078" POSITION_T="31.311183214187622" MIN_INTENSITY_CH1="0.0" TOTAL_INTENSITY_CH1="166319.0" CONTRAST_CH1="0.4723663577838383" SNR_CH1="0.610180930633556" FRAME="36" MEDIAN_INTENSITY_CH1="1187.0" VISIBILITY="1" RADIUS="0.25" POSITION_X="2.7479778304902935" POSITION_Y="5.334487711084401" MEAN_INTENSITY_CH1="1289.294573643412" POSITION_Z="0.0" MAX_INTENSITY_CH1="6070.0" />
        <Spot ID="11390" name="ID11390" STD_INTENSITY_CH1="1503.286374035066" QUALITY="164.08248901367188" POSITION_T="31.311183214187622" MIN_INTENSITY_CH1="0.0" TOTAL_INTENSITY_CH1="170936.0" CONTRAST_CH1="0.39495683669396303" SNR_CH1="0.49913838274980293" FRAME="36" MEDIAN_INTENSITY_CH1="1187.0" VISIBILITY="1" RADIUS="0.25" POSITION_X="4.120985918549082" POSITION_Y="5.791964849705984" MEAN_INTENSITY_CH1="1325.0852713178301" POSITION_Z="0.0" MAX_INTENSITY_CH1="7123.0" />
        <Spot ID="11391" name="ID11391" STD_INTENSITY_CH1="1460.4419480499835" QUALITY="139.63323974609375" POSITION_T="31.311183214187622" MIN_INTENSITY_CH1="0.0" TOTAL_INTENSITY_CH1="160253.0" CONTRAST_CH1="0.3315917616825902" SNR_CH1="0.423637881564161" FRAME="36" MEDIAN_INTENSITY_CH1="1187.0" VISIBILITY="1" RADIUS="0.25" POSITION_X="3.709336331670877" POSITION_Y="5.883758802828444" MEAN_INTENSITY_CH1="1242.271317829458" POSITION_Z="0.0" MAX_INTENSITY_CH1="7123.0" />
      </SpotsInFrame>
      <SpotsInFrame frame="37">
        <Spot ID="11520" name="ID11520" STD_INTENSITY_CH1="1109.9793912640937" QUALITY="126.62006378173828" POSITION_T="32.18093830347061" MIN_INTENSITY_CH1="0.0" TOTAL_INTENSITY_CH1="119888.0" CONTRAST_CH1="0.5113204397902219" SNR_CH1="0.5665492683203573" FRAME="37" MEDIAN_INTENSITY_CH1="1187.0" VISIBILITY="1" RADIUS="0.25" POSITION_X="3.7897450589085127" POSITION_Y="5.241194411618153" MEAN_INTENSITY_CH1="929.3643410852719" POSITION_Z="0.0" MAX_INTENSITY_CH1="4749.0" />
        <Spot ID="11521" name="ID11521" STD_INTENSITY_CH1="1334.8463921912974" QUALITY="120.36044311523438" POSITION_T="32.18093830347061" MIN_INTENSITY_CH1="0.0" TOTAL_INTENSITY_CH1="149699.0" CONTRAST_CH1="0.39179340927641354" SNR_CH1="0.4894521527813531" FRAME="37" MEDIAN_INTENSITY_CH1="1187.0" VISIBILITY="1" RADIUS="0.25" POSITION_X="2.7634831515844698" POSITION_Y="5.383764959962508" MEAN_INTENSITY_CH1="1160.4573643410858" POSITION_Z="0.0" MAX_INTENSITY_CH1="6070.0" />
        <Spot ID="11522" name="ID11522" STD_INTENSITY_CH1="1478.0980632040873" QUALITY="131.30950927734375" POSITION_T="32.18093830347061" MIN_INTENSITY_CH1="0.0" TOTAL_INTENSITY_CH1="150891.0" CONTRAST_CH1="0.3468623615282905" SNR_CH1="0.4076001490512171" FRAME="37" MEDIAN_INTENSITY_CH1="1187.0" VISIBILITY="1" RADIUS="0.25" POSITION_X="3.654217088195225" POSITION_Y="5.880341752353331" MEAN_INTENSITY_CH1="1169.6976744186052" POSITION_Z="0.0" MAX_INTENSITY_CH1="5936.0" />
        <Spot ID="11523" name="ID11523" STD_INTENSITY_CH1="1219.3285633782075" QUALITY="100.881103515625" POSITION_T="32.18093830347061" MIN_INTENSITY_CH1="0.0" TOTAL_INTENSITY_CH1="147325.0" CONTRAST_CH1="0.5012741321979797" SNR_CH1="0.6254769070525259" FRAME="37" MEDIAN_INTENSITY_CH1="1187.0" VISIBILITY="1" RADIUS="0.25" POSITION_X="2.7963085854631093" POSITION_Y="6.2138380927328365" MEAN_INTENSITY_CH1="1142.0542635658921" POSITION_Z="0.0" MAX_INTENSITY_CH1="5936.0" />
        <Spot ID="11524" name="ID11524" STD_INTENSITY_CH1="1314.1316463778016" QUALITY="116.56138610839844" POSITION_T="32.18093830347061" MIN_INTENSITY_CH1="0.0" TOTAL_INTENSITY_CH1="142581.0" CONTRAST_CH1="0.34282738931074686" SNR_CH1="0.4294557168637017" FRAME="37" MEDIAN_INTENSITY_CH1="1187.0" VISIBILITY="1" RADIUS="0.25" POSITION_X="5.546711526539494" POSITION_Y="6.524519410440747" MEAN_INTENSITY_CH1="1105.2790697674427" POSITION_Z="0.0" MAX_INTENSITY_CH1="4749.0" />
        <Spot ID="11525" name="ID11525" STD_INTENSITY_CH1="1433.1677227934551" QUALITY="115.86321258544922" POSITION_T="32.18093830347061" MIN_INTENSITY_CH1="0.0" TOTAL_INTENSITY_CH1="134409.0" CONTRAST_CH1="0.42024922416828125" SNR_CH1="0.43024316170274246" FRAME="37" MEDIAN_INTENSITY_CH1="0.0" VISIBILITY="1" RADIUS="0.25" POSITION_X="4.250453751545494" POSITION_Y="6.728362770893651" MEAN_INTENSITY_CH1="1041.9302325581402" POSITION_Z="0.0" MAX_INTENSITY_CH1="5936.0" />
        <Spot ID="11526" name="ID11526" STD_INTENSITY_CH1="1320.8844614642835" QUALITY="103.15265655517578" POSITION_T="32.18093830347061" MIN_INTENSITY_CH1="0.0" TOTAL_INTENSITY_CH1="136509.0" CONTRAST_CH1="0.24178953409190548" SNR_CH1="0.3119796327259376" FRAME="37" MEDIAN_INTENSITY_CH1="1187.0" VISIBILITY="1" RADIUS="0.25" POSITION_X="6.9132184212646575" POSITION_Y="7.568547103135558" MEAN_INTENSITY_CH1="1058.209302325582" POSITION_Z="0.0" MAX_INTENSITY_CH1="5936.0" />
        <Spot ID="11527" name="ID11527" STD_INTENSITY_CH1="1973.0342382987246" QUALITY="210.8115234375" POSITION_T="32.18093830347061" MIN_INTENSITY_CH1="0.0" TOTAL_INTENSITY_CH1="240980.0" CONTRAST_CH1="0.4904845520071001" SNR_CH1="0.623138404820116" FRAME="37" MEDIAN_INTENSITY_CH1="1187.0" VISIBILITY="1" RADIUS="0.25" POSITION_X="6.813864105404969" POSITION_Y="8.071001566949827" MEAN_INTENSITY_CH1="1868.0620155038766" POSITION_Z="0.0" MAX_INTENSITY_CH1="8310.0" />
        <Spot ID="11528" name="ID11528" STD_INTENSITY_CH1="1402.0770239989586" QUALITY="108.78995513916016" POSITION_T="32.18093830347061" MIN_INTENSITY_CH1="0.0" TOTAL_INTENSITY_CH1="192299.0" CONTRAST_CH1="0.28205736858270347" SNR_CH1="0.4678163858317479" FRAME="37" MEDIAN_INTENSITY_CH1="1187.0" VISIBILITY="1" RADIUS="0.25" POSITION_X="4.8656145648665055" POSITION_Y="8.561507704648902" MEAN_INTENSITY_CH1="1490.6899224806218" POSITION_Z="0.0" MAX_INTENSITY_CH1="7123.0" />
        <Spot ID="11529" name="ID11529" STD_INTENSITY_CH1="1616.12884493628" QUALITY="152.71209716796875" POSITION_T="32.18093830347061" MIN_INTENSITY_CH1="0.0" TOTAL_INTENSITY_CH1="212618.0" CONTRAST_CH1="0.446251137860172" SNR_CH1="0.629361185380968" FRAME="37" MEDIAN_INTENSITY_CH1="1187.0" VISIBILITY="1" RADIUS="0.25" POSITION_X="6.390490753308117" POSITION_Y="9.244861587146257" MEAN_INTENSITY_CH1="1648.2015503875984" POSITION_Z="0.0" MAX_INTENSITY_CH1="7123.0" />
        <Spot ID="11530" name="ID11530" STD_INTENSITY_CH1="1189.676860470992" QUALITY="111.90878295898438" POSITION_T="32.18093830347061" MIN_INTENSITY_CH1="0.0" TOTAL_INTENSITY_CH1="113955.0" CONTRAST_CH1="0.36658352695124335" SNR_CH1="0.39836522524610923" FRAME="37" MEDIAN_INTENSITY_CH1="0.0" VISIBILITY="1" RADIUS="0.25" POSITION_X="6.122613634413336" POSITION_Y="9.989704523019276" MEAN_INTENSITY_CH1="883.3720930232564" POSITION_Z="0.0" MAX_INTENSITY_CH1="5936.0" />
        <Spot ID="11517" name="ID11517" STD_INTENSITY_CH1="1460.9891988220222" QUALITY="152.7508087158203" POSITION_T="32.18093830347061" MIN_INTENSITY_CH1="0.0" TOTAL_INTENSITY_CH1="157877.0" CONTRAST_CH1="0.5051621412762707" SNR_CH1="0.562289087052055" FRAME="37" MEDIAN_INTENSITY_CH1="1187.0" VISIBILITY="1" RADIUS="0.25" POSITION_X="8.53777839648912" POSITION_Y="4.494076212831744" MEAN_INTENSITY_CH1="1223.852713178295" POSITION_Z="0.0" MAX_INTENSITY_CH1="5936.0" />
        <Spot ID="11518" name="ID11518" STD_INTENSITY_CH1="1370.6202175973585" QUALITY="117.27256774902344" POSITION_T="32.18093830347061" MIN_INTENSITY_CH1="0.0" TOTAL_INTENSITY_CH1="142581.0" CONTRAST_CH1="0.4810036308844094" SNR_CH1="0.5238139249849451" FRAME="37" MEDIAN_INTENSITY_CH1="1187.0" VISIBILITY="1" RADIUS="0.25" POSITION_X="8.356779840433209" POSITION_Y="5.106088974224893" MEAN_INTENSITY_CH1="1105.2790697674425" POSITION_Z="0.0" MAX_INTENSITY_CH1="7123.0" />
        <Spot ID="11519" name="ID11519" STD_INTENSITY_CH1="1423.4502975645582" QUALITY="117.09171295166016" POSITION_T="32.18093830347061" MIN_INTENSITY_CH1="0.0" TOTAL_INTENSITY_CH1="145089.0" CONTRAST_CH1="0.4346225156585992" SNR_CH1="0.4787480784931402" FRAME="37" MEDIAN_INTENSITY_CH1="1187.0" VISIBILITY="1" RADIUS="0.25" POSITION_X="6.342249760744031" POSITION_Y="5.1813984705122484" MEAN_INTENSITY_CH1="1124.7209302325589" POSITION_Z="0.0" MAX_INTENSITY_CH1="9498.0" />
      </SpotsInFrame>
      <SpotsInFrame frame="38">
        <Spot ID="11584" name="ID11584" STD_INTENSITY_CH1="1313.7209942659802" QUALITY="114.65969848632812" POSITION_T="33.0506933927536" MIN_INTENSITY_CH1="0.0" TOTAL_INTENSITY_CH1="140203.0" CONTRAST_CH1="0.4637486370323536" SNR_CH1="0.5242163885408152" FRAME="38" MEDIAN_INTENSITY_CH1="1187.0" VISIBILITY="1" RADIUS="0.25" POSITION_X="8.338381995290138" POSITION_Y="5.11685962197492" MEAN_INTENSITY_CH1="1086.8449612403103" POSITION_Z="0.0" MAX_INTENSITY_CH1="5936.0" />
        <Spot ID="11585" name="ID11585" STD_INTENSITY_CH1="1186.633710639785" QUALITY="108.21416473388672" POSITION_T="33.0506933927536" MIN_INTENSITY_CH1="0.0" TOTAL_INTENSITY_CH1="126093.0" CONTRAST_CH1="0.4095631979704187" SNR_CH1="0.47868625150982125" FRAME="38" MEDIAN_INTENSITY_CH1="1187.0" VISIBILITY="1" RADIUS="0.25" POSITION_X="6.3060855816485635" POSITION_Y="5.135153919918107" MEAN_INTENSITY_CH1="977.4651162790701" POSITION_Z="0.0" MAX_INTENSITY_CH1="4749.0" />
        <Spot ID="11586" name="ID11586" STD_INTENSITY_CH1="1479.7943496800365" QUALITY="156.48336791992188" POSITION_T="33.0506933927536" MIN_INTENSITY_CH1="0.0" TOTAL_INTENSITY_CH1="187688.0" CONTRAST_CH1="0.5003213100053094" SNR_CH1="0.6557527949391916" FRAME="38" MEDIAN_INTENSITY_CH1="1187.0" VISIBILITY="1" RADIUS="0.25" POSITION_X="2.7187068714075795" POSITION_Y="5.280078366314561" MEAN_INTENSITY_CH1="1454.94573643411" POSITION_Z="0.0" MAX_INTENSITY_CH1="7123.0" />
        <Spot ID="11587" name="ID11587" STD_INTENSITY_CH1="1323.8954979020473" QUALITY="106.5338363647461" POSITION_T="33.0506933927536" MIN_INTENSITY_CH1="0.0" TOTAL_INTENSITY_CH1="136645.0" CONTRAST_CH1="0.41707414418481054" SNR_CH1="0.4709784307805352" FRAME="38" MEDIAN_INTENSITY_CH1="1187.0" VISIBILITY="1" RADIUS="0.25" POSITION_X="4.142681186873457" POSITION_Y="5.794346536071149" MEAN_INTENSITY_CH1="1059.2635658914735" POSITION_Z="0.0" MAX_INTENSITY_CH1="4883.0" />
        <Spot ID="11588" name="ID11588" STD_INTENSITY_CH1="1082.6323998824312" QUALITY="100.90530395507812" POSITION_T="33.0506933927536" MIN_INTENSITY_CH1="0.0" TOTAL_INTENSITY_CH1="136505.0" CONTRAST_CH1="0.4420348802603127" SNR_CH1="0.5992231723587551" FRAME="38" MEDIAN_INTENSITY_CH1="1187.0" VISIBILITY="1" RADIUS="0.25" POSITION_X="2.862698051593884" POSITION_Y="6.249054230145105" MEAN_INTENSITY_CH1="1058.1782945736443" POSITION_Z="0.0" MAX_INTENSITY_CH1="3561.0" />
        <Spot ID="11589" name="ID11589" STD_INTENSITY_CH1="1444.3616516193586" QUALITY="156.12335205078125" POSITION_T="33.0506933927536" MIN_INTENSITY_CH1="0.0" TOTAL_INTENSITY_CH1="174495.0" CONTRAST_CH1="0.49698910382672484" SNR_CH1="0.6218355563898453" FRAME="38" MEDIAN_INTENSITY_CH1="1187.0" VISIBILITY="1" RADIUS="0.25" POSITION_X="5.51646726761666" POSITION_Y="6.509705470944791" MEAN_INTENSITY_CH1="1352.674418604652" POSITION_Z="0.0" MAX_INTENSITY_CH1="5936.0" />
        <Spot ID="11590" name="ID11590" STD_INTENSITY_CH1="1230.7437669804547" QUALITY="110.01668548583984" POSITION_T="33.0506933927536" MIN_INTENSITY_CH1="0.0" TOTAL_INTENSITY_CH1="128201.0" CONTRAST_CH1="0.5401207639876444" SNR_CH1="0.5663698815721552" FRAME="38" MEDIAN_INTENSITY_CH1="1187.0" VISIBILITY="1" RADIUS="0.25" POSITION_X="4.281609839943468" POSITION_Y="6.720602141723844" MEAN_INTENSITY_CH1="993.8062015503882" POSITION_Z="0.0" MAX_INTENSITY_CH1="4749.0" />
        <Spot ID="11591" name="ID11591" STD_INTENSITY_CH1="1467.4485591462178" QUALITY="160.22433471679688" POSITION_T="33.0506933927536" MIN_INTENSITY_CH1="0.0" TOTAL_INTENSITY_CH1="151025.0" CONTRAST_CH1="0.5215665549507658" SNR_CH1="0.5469467232370611" FRAME="38" MEDIAN_INTENSITY_CH1="1187.0" VISIBILITY="1" RADIUS="0.25" POSITION_X="3.5137595356850215" POSITION_Y="6.8197727627686655" MEAN_INTENSITY_CH1="1170.7364341085274" POSITION_Z="0.0" MAX_INTENSITY_CH1="7258.0" />
        <Spot ID="11592" name="ID11592" STD_INTENSITY_CH1="1061.6494901893843" QUALITY="100.83004760742188" POSITION_T="33.0506933927536" MIN_INTENSITY_CH1="0.0" TOTAL_INTENSITY_CH1="109205.0" CONTRAST_CH1="0.5157489289895498" SNR_CH1="0.5426411416555198" FRAME="38" MEDIAN_INTENSITY_CH1="0.0" VISIBILITY="1" RADIUS="0.25" POSITION_X="3.801267923403062" POSITION_Y="7.589635342816592" MEAN_INTENSITY_CH1="846.5503875968997" POSITION_Z="0.0" MAX_INTENSITY_CH1="4749.0" />
        <Spot ID="11593" name="ID11593" STD_INTENSITY_CH1="1744.9973295080738" QUALITY="177.6692657470703" POSITION_T="33.0506933927536" MIN_INTENSITY_CH1="0.0" TOTAL_INTENSITY_CH1="192305.0" CONTRAST_CH1="0.47813321271198306" SNR_CH1="0.5526770511930822" FRAME="38" MEDIAN_INTENSITY_CH1="1187.0" VISIBILITY="1" RADIUS="0.25" POSITION_X="6.803954852916996" POSITION_Y="8.066138647917347" MEAN_INTENSITY_CH1="1490.7364341085279" POSITION_Z="0.0" MAX_INTENSITY_CH1="9498.0" />
        <Spot ID="11594" name="ID11594" STD_INTENSITY_CH1="1489.1783136693548" QUALITY="161.745361328125" POSITION_T="33.0506933927536" MIN_INTENSITY_CH1="0.0" TOTAL_INTENSITY_CH1="197321.0" CONTRAST_CH1="0.5100729087687115" SNR_CH1="0.693906940634126" FRAME="38" MEDIAN_INTENSITY_CH1="1187.0" VISIBILITY="1" RADIUS="0.25" POSITION_X="6.449123606193708" POSITION_Y="9.236227075407859" MEAN_INTENSITY_CH1="1529.620155038761" POSITION_Z="0.0" MAX_INTENSITY_CH1="7123.0" />
        <Spot ID="11595" name="ID11595" STD_INTENSITY_CH1="1549.778706188103" QUALITY="128.3701629638672" POSITION_T="33.0506933927536" MIN_INTENSITY_CH1="0.0" TOTAL_INTENSITY_CH1="182805.0" CONTRAST_CH1="0.433720562661753" SNR_CH1="0.5532280154037007" FRAME="38" MEDIAN_INTENSITY_CH1="1187.0" VISIBILITY="1" RADIUS="0.25" POSITION_X="5.2768021608940145" POSITION_Y="9.586734071478947" MEAN_INTENSITY_CH1="1417.0930232558148" POSITION_Z="0.0" MAX_INTENSITY_CH1="7123.0" />
        <Spot ID="11596" name="ID11596" STD_INTENSITY_CH1="1584.7216707486239" QUALITY="124.23600006103516" POSITION_T="33.0506933927536" MIN_INTENSITY_CH1="0.0" TOTAL_INTENSITY_CH1="136645.0" CONTRAST_CH1="0.37857548755498416" SNR_CH1="0.36711571177321617" FRAME="38" MEDIAN_INTENSITY_CH1="0.0" VISIBILITY="1" RADIUS="0.25" POSITION_X="6.151274717038306" POSITION_Y="9.934304220903176" MEAN_INTENSITY_CH1="1059.2635658914733" POSITION_Z="0.0" MAX_INTENSITY_CH1="9632.0" />
        <Spot ID="11583" name="ID11583" STD_INTENSITY_CH1="1637.1314633142479" QUALITY="114.66693878173828" POSITION_T="33.0506933927536" MIN_INTENSITY_CH1="0.0" TOTAL_INTENSITY_CH1="136649.0" CONTRAST_CH1="0.48813015952799416" SNR_CH1="0.4244806633829785" FRAME="38" MEDIAN_INTENSITY_CH1="0.0" VISIBILITY="1" RADIUS="0.25" POSITION_X="8.48375705907421" POSITION_Y="4.460042369424993" MEAN_INTENSITY_CH1="1059.2945736434112" POSITION_Z="0.0" MAX_INTENSITY_CH1="7123.0" />
      </SpotsInFrame>
      <SpotsInFrame frame="39">
        <Spot ID="11430" name="ID11430" STD_INTENSITY_CH1="1153.5568609495583" QUALITY="109.81803131103516" POSITION_T="33.92044848203659" MIN_INTENSITY_CH1="0.0" TOTAL_INTENSITY_CH1="138880.0" CONTRAST_CH1="0.3926240972937478" SNR_CH1="0.5262402128548914" FRAME="39" MEDIAN_INTENSITY_CH1="1187.0" VISIBILITY="1" RADIUS="0.25" POSITION_X="7.1399371026696805" POSITION_Y="3.1178079084678574" MEAN_INTENSITY_CH1="1076.5891472868223" POSITION_Z="0.0" MAX_INTENSITY_CH1="4749.0" />
        <Spot ID="11431" name="ID11431" STD_INTENSITY_CH1="1677.9529519660641" QUALITY="170.28651428222656" POSITION_T="33.92044848203659" MIN_INTENSITY_CH1="0.0" TOTAL_INTENSITY_CH1="160254.0" CONTRAST_CH1="0.6065251228335758" SNR_CH1="0.55902426253401" FRAME="39" MEDIAN_INTENSITY_CH1="1187.0" VISIBILITY="1" RADIUS="0.25" POSITION_X="8.496309256086683" POSITION_Y="4.466338869810177" MEAN_INTENSITY_CH1="1242.2790697674423" POSITION_Z="0.0" MAX_INTENSITY_CH1="8310.0" />
        <Spot ID="11432" name="ID11432" STD_INTENSITY_CH1="1422.7688137940218" QUALITY="142.2858123779297" POSITION_T="33.92044848203659" MIN_INTENSITY_CH1="0.0" TOTAL_INTENSITY_CH1="148379.0" CONTRAST_CH1="0.5151033015930606" SNR_CH1="0.5497059996355959" FRAME="39" MEDIAN_INTENSITY_CH1="1187.0" VISIBILITY="1" RADIUS="0.25" POSITION_X="8.311110418333543" POSITION_Y="5.111451735125988" MEAN_INTENSITY_CH1="1150.2248062015506" POSITION_Z="0.0" MAX_INTENSITY_CH1="5936.0" />
        <Spot ID="11433" name="ID11433" STD_INTENSITY_CH1="1228.214191831963" QUALITY="112.72667694091797" POSITION_T="33.92044848203659" MIN_INTENSITY_CH1="0.0" TOTAL_INTENSITY_CH1="117516.0" CONTRAST_CH1="0.5570076843779328" SNR_CH1="0.5306810812478069" FRAME="39" MEDIAN_INTENSITY_CH1="0.0" VISIBILITY="1" RADIUS="0.25" POSITION_X="3.8477363977070005" POSITION_Y="5.196802955748762" MEAN_INTENSITY_CH1="910.976744186047" POSITION_Z="0.0" MAX_INTENSITY_CH1="7123.0" />
        <Spot ID="11434" name="ID11434" STD_INTENSITY_CH1="1287.6950611908505" QUALITY="138.00927734375" POSITION_T="33.92044848203659" MIN_INTENSITY_CH1="0.0" TOTAL_INTENSITY_CH1="160381.0" CONTRAST_CH1="0.4290742230340239" SNR_CH1="0.5797727664081959" FRAME="39" MEDIAN_INTENSITY_CH1="1187.0" VISIBILITY="1" RADIUS="0.25" POSITION_X="2.7458188203412197" POSITION_Y="5.409487119468292" MEAN_INTENSITY_CH1="1243.263565891474" POSITION_Z="0.0" MAX_INTENSITY_CH1="6070.0" />
        <Spot ID="11435" name="ID11435" STD_INTENSITY_CH1="1250.3264069957925" QUALITY="123.26060485839844" POSITION_T="33.92044848203659" MIN_INTENSITY_CH1="0.0" TOTAL_INTENSITY_CH1="153127.0" CONTRAST_CH1="0.4170431183567044" SNR_CH1="0.5588130630222522" FRAME="39" MEDIAN_INTENSITY_CH1="1187.0" VISIBILITY="1" RADIUS="0.25" POSITION_X="4.0930279423343965" POSITION_Y="5.847627080021904" MEAN_INTENSITY_CH1="1187.0310077519387" POSITION_Z="0.0" MAX_INTENSITY_CH1="5936.0" />
        <Spot ID="11436" name="ID11436" STD_INTENSITY_CH1="1329.7719018863772" QUALITY="114.41929626464844" POSITION_T="33.92044848203659" MIN_INTENSITY_CH1="0.0" TOTAL_INTENSITY_CH1="161436.0" CONTRAST_CH1="0.4543311113733905" SNR_CH1="0.5879937420534084" FRAME="39" MEDIAN_INTENSITY_CH1="1187.0" VISIBILITY="1" RADIUS="0.25" POSITION_X="2.847024307815109" POSITION_Y="6.210607912427698" MEAN_INTENSITY_CH1="1251.441860465117" POSITION_Z="0.0" MAX_INTENSITY_CH1="5936.0" />
        <Spot ID="11437" name="ID11437" STD_INTENSITY_CH1="1215.6979130601476" QUALITY="102.01515197753906" POSITION_T="33.92044848203659" MIN_INTENSITY_CH1="0.0" TOTAL_INTENSITY_CH1="127012.0" CONTRAST_CH1="0.39751764189751493" SNR_CH1="0.4607427152716449" FRAME="39" MEDIAN_INTENSITY_CH1="1187.0" VISIBILITY="1" RADIUS="0.25" POSITION_X="5.498764486236764" POSITION_Y="6.476207171663627" MEAN_INTENSITY_CH1="984.5891472868221" POSITION_Z="0.0" MAX_INTENSITY_CH1="4749.0" />
        <Spot ID="11438" name="ID11438" STD_INTENSITY_CH1="1320.906287845349" QUALITY="111.02508544921875" POSITION_T="33.92044848203659" MIN_INTENSITY_CH1="0.0" TOTAL_INTENSITY_CH1="136510.0" CONTRAST_CH1="0.4310616150736208" SNR_CH1="0.4826293881483225" FRAME="39" MEDIAN_INTENSITY_CH1="1187.0" VISIBILITY="1" RADIUS="0.25" POSITION_X="4.348997899046196" POSITION_Y="6.699256927016187" MEAN_INTENSITY_CH1="1058.2170542635665" POSITION_Z="0.0" MAX_INTENSITY_CH1="5936.0" />
        <Spot ID="11439" name="ID11439" STD_INTENSITY_CH1="1319.736280354934" QUALITY="111.61884307861328" POSITION_T="33.92044848203659" MIN_INTENSITY_CH1="0.0" TOTAL_INTENSITY_CH1="130574.0" CONTRAST_CH1="0.6259038861385312" SNR_CH1="0.5905036914759338" FRAME="39" MEDIAN_INTENSITY_CH1="1187.0" VISIBILITY="1" RADIUS="0.25" POSITION_X="3.7326323326833473" POSITION_Y="7.573321150126583" MEAN_INTENSITY_CH1="1012.2015503875976" POSITION_Z="0.0" MAX_INTENSITY_CH1="8310.0" />
        <Spot ID="11440" name="ID11440" STD_INTENSITY_CH1="1594.6834779935057" QUALITY="211.84197998046875" POSITION_T="33.92044848203659" MIN_INTENSITY_CH1="0.0" TOTAL_INTENSITY_CH1="218688.0" CONTRAST_CH1="0.5261766066433712" SNR_CH1="0.7330228063365236" FRAME="39" MEDIAN_INTENSITY_CH1="1187.0" VISIBILITY="1" RADIUS="0.25" POSITION_X="6.773952134741397" POSITION_Y="8.065045285217398" MEAN_INTENSITY_CH1="1695.25581395349" POSITION_Z="0.0" MAX_INTENSITY_CH1="7123.0" />
        <Spot ID="11441" name="ID11441" STD_INTENSITY_CH1="1441.8125352309262" QUALITY="110.53177642822266" POSITION_T="33.92044848203659" MIN_INTENSITY_CH1="0.0" TOTAL_INTENSITY_CH1="147197.0" CONTRAST_CH1="0.2793432362574044" SNR_CH1="0.345606204066064" FRAME="39" MEDIAN_INTENSITY_CH1="1187.0" VISIBILITY="1" RADIUS="0.25" POSITION_X="4.942212437233703" POSITION_Y="8.545954190037481" MEAN_INTENSITY_CH1="1141.0620155038766" POSITION_Z="0.0" MAX_INTENSITY_CH1="5936.0" />
[truncated: 472,758 more chars]
