# Supplementary material for: DeepBacs for multi-task bacterial image analysis using open-source deep learning approaches
Source: Commun Biol. 2022 Jul 9;5:688. doi: 10.1038/s42003-022-03634-z (PMC9271087; doi:10.1038/s42003-022-03634-z)
Supplement: Supplementary file 15 — Supplementary Data 1 [file 42003_2022_3634_MOESM15_ESM.zip › Figure_4/Figure_4e/Tracking/TrackMate_files/fast_1_raw_trackmate_Track_summary_table.csv]

	TRACK_INDEX	TRACK_ID	NUMBER_SPOTS	NUMBER_GAPS	NUMBER_SPLITS	NUMBER_MERGES	NUMBER_COMPLEX	LONGEST_GAP	TRACK_DURATION	TRACK_START	TRACK_STOP	TRACK_DISPLACEMENT	TRACK_X_LOCATION	TRACK_Y_LOCATION	TRACK_Z_LOCATION	TRACK_MEAN_SPEED	TRACK_MAX_SPEED	TRACK_MIN_SPEED	TRACK_MEDIAN_SPEED	TRACK_STD_SPEED	TRACK_MEAN_QUALITY	TOTAL_DISTANCE_TRAVELED	MAX_DISTANCE_TRAVELED	CONFINMENT_RATIO	MEAN_STRAIGHT_LINE_SPEED	LINEARITY_OF_FORWARD_PROGRESSION	MEAN_DIRECTIONAL_CHANGE_RATE
	Track index	Track ID	Number of spots in track	Number of gaps	Number of split events	Number of merge events	Number of complex points	Longest gap	Track duration	Track start	Track stop	Track displacement	Track mean X	Track mean Y	Track mean Z	Track mean speed	Track max speed	Track min speed	Track median speed	Track std speed	Track mean quality	Total distance traveled	Max distance traveled	Confinment ratio	Mean straight line speed	Linearity of forward progression	Mean directional change rate
	Index	ID	N spots	N gaps	N splits	N merges	N complex	Lgst gap	Duration	Track start	Track stop	Track disp.	Track X	Track Y	Track Z	Mean sp.	Max speed	Min speed	Med. speed	Std speed	Mean Q	Total dist.	Max dist.	Cfn. ratio	Mn. v. line	Fwd. progr.	Mn. ? rate
									(sec)	(sec)	(sec)	(micron)	(micron)	(micron)	(micron)	(micron/sec)	(micron/sec)	(micron/sec)	(micron/sec)	(micron/sec)	(quality)	(micron)	(micron)		(micron/sec)		(rad/sec)
Track_104	0	0	2	0	0	0	0	0	0.8697550892829895	0.0	0.8697550892829895	0.048527669532649295	5.5299184206289205	7.8564765793245765	0.0	0.055794637054270804	0.055794637054270804	0.055794637054270804	0.055794637054270804	NaN	115.99004745483398	0.048527669532649295	0.048527669532649295	1.0	0.055794637054270804	1.0	NaN
Track_105	1	1	27	0	0	0	0	0	22.613632321357727	0.0	22.613632321357727	0.19196726487420698	4.914080134761737	8.724179126479886	0.0	0.05001133194223024	0.14157643420242985	0.013079348859932977	0.041717328024129495	0.03317998273541294	196.78881722909432	1.1309378724429682	0.21176209918548464	0.16974165385365822	0.008489006195298448	0.16974165385365828	3.0668260098021265
Track_106	2	2	6	0	0	0	0	0	4.3487754464149475	0.0	4.3487754464149475	0.0606181230384438	6.091008240233388	8.855025425191245	0.0	0.07288663596898723	0.1346224068342473	0.028663189680425288	0.04520808278479168	0.04935638092514308	151.62545522054037	0.3169676128737162	0.07707464973413361	0.19124390182600393	0.01393912465368068	0.19124390182600393	3.3010928690212435
Track_107	3	3	8	0	0	0	0	0	6.0882856249809265	0.0	6.0882856249809265	0.1535774016286202	6.393190745772785	9.262206070479813	0.0	0.10017368762209515	0.1865794155313062	0.029111673315059063	0.09704779282601819	0.04938549982536766	122.45054912567139	0.6098860223509317	0.24162495085116772	0.2518132831387484	0.025225065164235186	0.25181328313874846	3.3097342789488753
Track_108	4	4	37	0	0	0	0	0	31.311183214187622	0.0	31.311183214187622	0.12291470040454322	5.241719299624436	9.525303921489677	0.0	0.03780449326507581	0.12030173446340982	0.003491169468427031	0.027374357474020707	0.032354172190369464	183.59173975764094	1.1837034149423107	0.12291470040454322	0.10383910264424948	0.003925584656566045	0.10383910264424946	2.911482176704166
Track_109	5	5	2	0	0	0	0	0	0.8697550892829895	0.0	0.8697550892829895	0.021033230268446203	5.840172254158137	10.315276668489053	0.0	0.02418293440028689	0.02418293440028689	0.02418293440028689	0.02418293440028689	NaN	126.42895889282227	0.021033230268446203	0.021033230268446203	1.0	0.02418293440028689	1.0	NaN
Track_110	6	6	5	0	0	0	0	0	3.479020357131958	0.0	3.479020357131958	0.2207166987080512	5.63615425998466	1.838074180617236	0.0	0.12321414510596561	0.16736632371424182	0.09031951486815452	0.11913462266924371	0.03214362629385306	120.67765808105469	0.4286645191102653	0.2207166987080512	0.5148937895913803	0.06344219810487285	0.5148937895913802	2.4769085274687117
Track_111	7	7	11	0	0	0	0	0	8.697550892829895	0.0	8.697550892829895	0.1260864439984333	6.972453570393577	2.985231540012153	0.0	0.038922846801673766	0.1331199400328179	0.010658569508278119	0.029730545511864437	0.037295732994943626	138.5177563753995	0.33853344095137894	0.16386169052751562	0.37244900723571994	0.014496775650071413	0.37244900723572	2.725718982235192
Track_112	8	8	27	0	0	0	0	0	22.613632321357727	0.0	22.613632321357727	0.22087826702936816	8.43609729455429	3.989331090361609	0.0	0.05763528880076841	0.1321339871221992	0.005532100318167492	0.04378139176404596	0.037947346187038336	166.88263956705728	1.3033432296758434	0.22087826702936816	0.1694705293281058	0.00976748290104447	0.16947052932810577	2.921228348327107
Track_113	9	9	22	0	0	0	0	0	18.26485687494278	0.0	18.26485687494278	0.09991658220294995	7.252680033698849	4.106162785244081	0.0	0.07625484961870468	0.18095723747806086	0.024012286527726575	0.0663808436233675	0.04136610179208021	192.8844028819691	1.3927839143059262	0.18965056766456162	0.07173875371237465	0.005470427876170422	0.07173875371237466	3.029840502029772
Track_114	10	10	5	0	0	0	0	0	3.479020357131958	0.0	3.479020357131958	0.005488765168330144	8.260606691278939	5.060169864916901	0.0	0.0639161055428013	0.09027657836071987	0.04465985961344937	0.06476602587819012	0.019405053956059758	164.49749450683595	0.22236543233200057	0.052089475027290846	0.02468353606389322	0.0015776754962293419	0.024683536063893226	3.5075596049009525
Track_115	11	11	3	0	0	0	0	0	1.739510178565979	0.0	1.739510178565979	0.03286621638183445	4.575197222922149	5.2247497641926275	0.0	0.022153179318684598	0.031692051292155576	0.012614307345213618	0.031692051292155576	0.013490002114623268	111.04965464274089	0.038535680912449195	0.03286621638183445	0.8528775307358539	0.018893948875268306	0.8528775307358539	3.6120428524076424
Track_116	12	12	3	0	0	0	0	0	1.739510178565979	0.0	1.739510178565979	0.024349721492807452	6.318830942083333	5.738833218936605	0.0	0.05490609532522067	0.06881373317732278	0.04099845747311857	0.06881373317732278	0.019668370071016225	145.9420623779297	0.09550971168353528	0.035658617039997086	0.25494497955860806	0.013998033350331372	0.2549449795586081	3.6120428524076424
Track_117	13	13	37	0	0	0	0	0	31.311183214187622	0.0	31.311183214187622	0.06994421883599101	4.052072071496215	5.8004447660543095	0.0	0.04920522679930806	0.12290662709289052	0.013486150740964025	0.04821450477887681	0.02036940420099095	192.58474195325698	1.5406738714087895	0.1155526717362243	0.0453984585148018	0.0022338414475598007	0.0453984585148018	3.2574511659581233
Track_118	14	14	35	0	0	0	0	0	29.571673035621643	0.0	29.571673035621643	0.0854650637825075	5.576504842651795	6.381382848734747	0.0	0.03727310107343919	0.09581033926363934	0.006732176219765276	0.0352034945819274	0.021638834734786793	209.993089730399	1.1022279579674217	0.1896610017755166	0.07753846485631748	0.0028900990376688335	0.07753846485631748	2.9264208144054122
Track_119	15	15	4	0	0	0	0	0	2.6092652678489685	0.0	2.6092652678489685	0.021748143994467395	3.5354779850543534	6.8618821656515925	0.0	0.04217136480486852	0.0677040154750956	0.028511462983851977	0.030298615955658	0.02212997213333184	125.51217842102051	0.11003627748313183	0.04596466316118186	0.19764521748567246	0.008334968568525872	0.19764521748567246	3.6120428524076424
Track_120	16	16	4	0	0	0	0	0	2.6092652678489685	0.0	2.6092652678489685	0.013503692230613245	7.904912366802694	7.242900459298095	0.0	0.05507351616999713	0.08619388006180374	0.015765890950220955	0.0632607774979667	0.03592073006795178	140.16571235656738	0.14370141292069208	0.0749675658488014	0.0939704903115034	0.005175285317673142	0.09397049031150341	3.6120428524076424
Track_121	17	17	4	0	0	0	0	0	2.6092652678489685	0.0	2.6092652678489685	0.028530494070332233	6.392210451731919	7.247641228707089	0.0	0.06804127768495338	0.0920282625925498	0.05244426064709574	0.05965130981521461	0.021083571166808163	120.54008293151855	0.17753774264341593	0.05571421660200918	0.1607010072648927	0.010934301859562274	0.1607010072648927	3.6120428524076424
Track_122	18	18	4	0	0	0	0	0	2.6092652678489685	0.8697550892829895	3.479020357131958	0.02740250028162521	2.743912100684951	5.665061110432611	0.0	0.0857870616919177	0.12889190524606073	0.019418094292269213	0.10905118553742317	0.058327038454827125	126.55797576904297	0.22384120050353765	0.09484782361351735	0.12241937686173253	0.010501998635123572	0.12241937686173254	2.4163287166716523
Track_123	19	19	2	0	0	0	0	0	0.8697550892829895	0.8697550892829895	1.739510178565979	0.006439377401643682	7.599383519079059	6.933114781702975	0.0	0.007403667401305107	0.007403667401305107	0.007403667401305107	0.007403667401305107	NaN	110.59386825561523	0.006439377401643682	0.006439377401643682	1.0	0.007403667401305107	1.0	NaN
Track_124	20	20	4	0	0	0	0	0	2.6092652678489685	0.8697550892829895	3.479020357131958	0.029725200177395057	5.966941109746179	2.863043109224361	0.0	0.08853136294964646	0.13289480091873565	0.0443155607280347	0.08838372720216903	0.04428980464425106	167.49667358398438	0.23100181045984353	0.08654787103431164	0.1286795117242701	0.011392172556644644	0.1286795117242701	3.2668865158598672
Track_125	21	21	2	0	0	0	0	0	0.8697550892829895	3.479020357131958	4.3487754464149475	0.046075477475331375	6.351431690259398	5.767869534910449	0.0	0.052975231813032764	0.052975231813032764	0.052975231813032764	0.052975231813032764	NaN	135.86391830444336	0.046075477475331375	0.046075477475331375	1.0	0.052975231813032764	1.0	NaN
Track_126	22	22	2	0	0	0	0	0	0.8697550892829895	3.479020357131958	4.3487754464149475	0.05369053329376555	6.707847206087159	7.652465880926798	0.0	0.06173063423868789	0.06173063423868789	0.06173063423868789	0.06173063423868789	NaN	114.42424011230469	0.05369053329376555	0.05369053329376555	1.0	0.06173063423868789	1.0	NaN
Track_127	23	23	4	0	0	0	0	0	2.6092652678489685	2.6092652678489685	5.218530535697937	0.02015038987039495	6.718227157733958	8.204529484136064	0.0	0.03420143120720963	0.062073413910781125	0.010923578742523296	0.029607300968324462	0.025882541102524415	131.72976875305176	0.0892406065596979	0.0539886676580714	0.2257984413957928	0.007722629860093362	0.22579844139579278	3.512530157830769
Track_128	24	24	4	0	0	0	0	0	2.6092652678489685	3.479020357131958	6.0882856249809265	0.018291178640593216	5.900091317475395	10.274016652786804	0.0	0.053791547570926274	0.06793077417248063	0.03307441437689524	0.06036945416340295	0.01833556914590699	129.195219039917	0.14035641678066346	0.05908313655544849	0.1303195041604478	0.007010087807466251	0.13031950416044777	3.6120428524076424
Track_129	25	25	2	0	0	0	0	0	0.8697550892829895	2.6092652678489685	3.479020357131958	0.09236926350151672	5.535722741223548	7.899677353931629	0.0	0.10620146365302018	0.10620146365302018	0.10620146365302018	0.10620146365302018	NaN	108.63092803955078	0.09236926350151672	0.09236926350151672	1.0	0.10620146365302018	1.0	NaN
Track_130	26	26	2	0	0	0	0	0	0.8697550892829895	1.739510178565979	2.6092652678489685	0.05448047514039688	6.156403409862625	5.116872302020766	0.0	0.06263886904681364	0.06263886904681364	0.06263886904681364	0.06263886904681364	NaN	106.66925811767578	0.05448047514039688	0.05448047514039688	1.0	0.06263886904681364	1.0	NaN
Track_131	27	27	20	0	0	0	0	0	16.5253466963768	4.3487754464149475	20.874122142791748	0.16155995086704628	6.2828581384423945	3.0165396573170162	0.0	0.06350237172025104	0.21284177643740135	0.013102456659306204	0.05164163777891378	0.056776690018299034	136.46125297546388	1.049398708719342	0.16756115002572788	0.15395478336752455	0.009776493881515264	0.15395478336752452	3.096962826485166
Track_132	28	28	8	0	0	0	0	0	6.0882856249809265	9.567305982112885	15.655591607093811	0.022635938465562538	8.516923255407319	4.457357288201097	0.0	0.0429744490004976	0.06271021814156955	0.018164065964063073	0.044248740503405645	0.015657773533975405	126.14893436431885	0.2616407200912055	0.087071068691267	0.08651534997179286	0.0037179494951230137	0.08651534997179286	2.7246757037845746
Track_133	29	29	21	0	0	0	0	0	17.39510178565979	10.437061071395874	27.832162857055664	0.27538262727356466	6.2063993100494255	5.130914360208534	0.0	0.06860602986346774	0.14297732265231974	0.009395989375920613	0.06464683532831139	0.037152651652618274	137.63281867617653	1.1934088725850365	0.27538262727356466	0.23075295785011204	0.0158310443173483	0.23075295785011204	3.3800151061795254
Track_134	30	30	14	0	0	0	0	0	11.306816160678864	6.958040714263916	18.26485687494278	0.11026965916112008	7.751117339741031	7.093846528362198	0.0	0.09454172681843037	0.19719981801516265	0.0050088817983153225	0.10340884244304296	0.06635085028826093	169.04392078944616	1.068965924649115	0.13279254414718242	0.1031554482873865	0.009752494211818818	0.10315544828738653	2.764936583461441
Track_135	31	31	42	0	0	0	0	0	35.65995866060257	6.958040714263916	42.617999374866486	0.2344022423995639	6.7932607361598665	8.093434073254212	0.0	0.051439625870123094	0.16375296172542025	0.0023420724663989205	0.04819875538838999	0.03286877842200959	193.49684233892532	1.8343349320454518	0.31664135129532944	0.12778595571866685	0.0065732617536243395	0.12778595571866685	3.2552080356411914
Track_136	32	32	5	0	0	0	0	0	3.479020357131958	7.8277958035469055	11.306816160678864	0.04602456585020343	5.935526779335076	10.224864285122354	0.0	0.03204637825113766	0.04167259346897039	0.01975245955681848	0.038003228294725445	0.009833734520588323	134.8649932861328	0.11149000230805876	0.04602456585020343	0.41281339041533655	0.01322917405638444	0.41281339041533655	3.2800083082200255
Track_137	33	33	4	0	0	0	0	0	2.6092652678489685	4.3487754464149475	6.958040714263916	0.24204930158971893	8.618876963657543	5.13560088617907	0.0	0.09382757378686243	0.14074653369696935	0.020500820254683593	0.12023536740893438	0.06432562921029636	113.78396987915039	0.24482102944859646	0.24204930158971893	0.9886785548401613	0.09276531005575375	0.9886785548401613	2.1382724175695387
Track_138	34	34	2	0	0	0	0	0	0.8697550892829895	4.3487754464149475	5.218530535697937	0.06562990045334482	3.561500773846652	6.852140824026174	0.0	0.07545790908501489	0.07545790908501489	0.07545790908501489	0.07545790908501489	NaN	115.27313995361328	0.06562990045334482	0.06562990045334482	1.0	0.07545790908501489	1.0	NaN
Track_139	35	35	3	0	0	0	0	0	1.739510178565979	4.3487754464149475	6.0882856249809265	0.01927505522816429	7.885347480949929	7.195568974629919	0.0	0.037640525039040834	0.04203088906430932	0.033250161013772345	0.04203088906430932	0.006208912348289627	145.41639709472656	0.06547607643197911	0.02891949676120734	0.2943831744131537	0.011080737247570634	0.29438317441315365	3.6120428524076424
Track_140	36	36	5	0	0	0	0	0	3.479020357131958	6.0882856249809265	9.567305982112885	0.023287141294602413	6.344932633868095	5.762390052969626	0.0	0.03611261606526424	0.05449345386024469	0.02645193285680695	0.03609797567165166	0.012999617812377446	126.5218505859375	0.1256365264403449	0.02615627436247744	0.18535327228789378	0.00669359155857309	0.1853532722878938	3.1660830974282175
Track_141	37	37	4	0	0	0	0	0	2.6092652678489685	6.0882856249809265	8.697550892829895	0.033461400503229814	5.30480269948604	5.891570143345951	0.0	0.07778227234493579	0.10750627462574171	0.02590668510279047	0.09993385730627517	0.04508483991102898	114.65696716308594	0.2029545816840103	0.09350412948559357	0.16487137282432712	0.012824070022905257	0.16487137282432712	3.3993505723476467
Track_142	38	38	3	0	0	0	0	0	1.739510178565979	6.958040714263916	8.697550892829895	0.09626322840048802	4.636518704366769	8.22652329224218	0.0	0.11032340303816779	0.14647283673232592	0.07417396934400965	0.14647283673232592	0.051123019402385374	106.08492024739583	0.1919086825189297	0.12739549518965687	0.5016095527152228	0.05533927285199659	0.5016095527152228	2.6607658686607385
Track_143	39	39	2	0	0	0	0	0	0.8697550892829895	7.8277958035469055	8.697550892829895	0.031149566547320748	6.157998373468028	3.9561336063296815	0.0	0.03581418140709	0.03581418140709	0.03581418140709	0.03581418140709	NaN	103.28258895874023	0.031149566547320748	0.031149566547320748	1.0	0.03581418140709	1.0	NaN
Track_144	40	40	2	0	0	0	0	0	0.8697550892829895	6.958040714263916	7.8277958035469055	0.07283798581296452	6.195831474757114	5.123580634402829	0.0	0.083745397653276	0.083745397653276	0.083745397653276	0.083745397653276	NaN	120.87105560302734	0.07283798581296452	0.07283798581296452	1.0	0.083745397653276	1.0	NaN
Track_145	41	41	2	0	0	0	0	0	0.8697550892829895	6.958040714263916	7.8277958035469055	0.09746005354579387	2.67998303500345	5.709556189254462	0.0	0.11205459415723361	0.11205459415723361	0.11205459415723361	0.11205459415723361	NaN	106.43081665039062	0.09746005354579387	0.09746005354579387	1.0	0.11205459415723361	1.0	NaN
Track_146	42	42	2	0	0	0	0	0	0.8697550892829895	6.958040714263916	7.8277958035469055	0.033332679059696634	6.742726397706524	7.644557509791633	0.0	0.03832421272426873	0.03832421272426873	0.03832421272426873	0.03832421272426873	NaN	143.24800872802734	0.033332679059696634	0.033332679059696634	1.0	0.03832421272426873	1.0	NaN
Track_147	43	43	3	0	0	0	0	0	1.739510178565979	6.0882856249809265	7.8277958035469055	0.0697536069005887	6.143209483252481	8.731193274215945	0.0	0.15695031106517465	0.1845958416007207	0.12930478052962857	0.1845958416007207	0.03909668422236878	113.14120229085286	0.27301666362696786	0.11246349093426447	0.2554921226196489	0.04009956811985563	0.2554921226196488	3.1771311321176143
Track_148	44	44	2	0	0	0	0	0	0.8697550892829895	6.958040714263916	7.8277958035469055	0.025819086974100326	8.476284034630991	4.455928414301654	0.0	0.02968546811883	0.02968546811883	0.02968546811883	0.02968546811883	NaN	108.68466567993164	0.025819086974100326	0.025819086974100326	1.0	0.02968546811883	1.0	NaN
Track_149	45	45	3	0	0	0	0	0	1.739510178565979	5.218530535697937	6.958040714263916	0.10324799660793765	8.222896833237593	5.0818219265291225	0.0	0.060440617365034296	0.09322483464102405	0.027656400089044547	0.09322483464102405	0.04636388470349103	112.95167032877605	0.10513706910528883	0.10324799660793765	0.9820322887690603	0.05935463780559965	0.9820322887690605	0.5209809427840532
Track_150	46	46	3	0	0	0	0	0	1.739510178565979	13.916081428527832	15.655591607093811	0.06282742482799317	8.59990223253477	5.128425506558112	0.0	0.057445687037478904	0.07193896779881573	0.04295240627614207	0.07193896779881573	0.020496594215963598	117.81084950764973	0.09992735731641028	0.06282742482799317	0.6287309753329734	0.03611788283974686	0.6287309753329734	3.6120428524076424
Track_151	47	47	6	0	0	0	0	0	4.3487754464149475	11.306816160678864	15.655591607093811	0.08686685492647268	2.7261846839376127	5.143902796835849	0.0	0.06576013519898008	0.12028569597809911	0.01043823464888367	0.05603747545509044	0.04759849927461612	117.15120061238606	0.28597606130625186	0.09476921191642924	0.30375568685606497	0.019975015035113886	0.3037556868560649	3.187048528578306
Track_152	48	48	10	0	0	0	0	0	7.8277958035469055	12.176571249961853	20.00436705350876	0.009448550285478592	2.308877930738822	5.343599576238075	0.0	0.048654341337182154	0.09410793229445408	0.021022284200335122	0.04987691052824589	0.027561985103044796	138.83953247070312	0.38085624894353326	0.08083638148725744	0.024808704889805966	0.0012070511958420396	0.02480870488980597	2.8626831918271445
Track_153	49	49	33	0	0	0	0	0	27.832162857055664	13.916081428527832	41.748244285583496	0.20349012754892884	2.903570997557444	6.150387689265726	0.0	0.07633412395602537	0.20595227599582	0.01130038168423908	0.06992382036746987	0.04858030253903467	122.56707925507517	2.124543769494772	0.2979001162527416	0.09578062380767985	0.007311330010320867	0.09578062380767982	3.3503218160815087
Track_154	50	50	13	0	0	0	0	0	10.437061071395874	11.306816160678864	21.743877232074738	0.03163030570784792	3.6453263714724327	6.801876156430235	0.0	0.05788798297727713	0.11455465979344392	0.024709441108125087	0.0492717211410108	0.02806580637080114	121.702272268442	0.6041804136337661	0.11593374716443298	0.05235241824145122	0.0030305758959804203	0.052352418241451204	3.0107304819820047
Track_155	51	51	19	0	0	0	0	0	15.655591607093811	11.306816160678864	26.962407767772675	0.043589612686311625	6.413365449043104	9.297799049047404	0.0	0.05591666759208847	0.1521795812015476	0.01840421676681526	0.0453490685819462	0.034931739936641365	140.9222950182463	0.8754085118513549	0.09150720017494916	0.04979345310925327	0.0027842839657723595	0.049793453109253275	3.2137694471746086
Track_156	52	52	9	0	0	0	0	0	6.958040714263916	13.046326339244843	20.00436705350876	0.014924407242380448	5.979595033201157	10.154980147219483	0.0	0.05352168177642541	0.13219530623804357	0.010762658368307212	0.03713673232707033	0.04233049405316771	139.73551177978516	0.372406040896245	0.10006642670101475	0.04007563144374045	0.002144915193121184	0.04007563144374044	3.1058873242874223
Track_157	53	53	6	0	0	0	0	0	4.3487754464149475	14.785836517810822	19.13461196422577	0.07352125445782154	4.480138935929478	7.312460057058815	0.0	0.052360850022474675	0.11701340324101961	0.01490059242070303	0.041115701945739755	0.03848256901117738	115.77082697550456	0.2277055789311534	0.11733153752709372	0.322878582083624	0.016906197011949915	0.32287858208362397	3.347669236512747
Track_158	54	54	10	0	0	0	0	0	7.8277958035469055	15.655591607093811	23.483387410640717	0.13659823626175502	6.781387277797238	7.613864094791383	0.0	0.046526573879002484	0.09032654135112887	0.005366650029903937	0.0488090489104119	0.025318751551732303	122.5085952758789	0.3642005197634707	0.13659823626175502	0.37506326556169794	0.017450408734456264	0.3750632655616979	3.413247557364015
Track_159	55	55	6	0	0	0	0	0	4.3487754464149475	16.5253466963768	20.874122142791748	0.04197077919143322	5.991142017058134	1.6037214719315955	0.0	0.05611301214112193	0.06508776767001345	0.03990611794681666	0.05909758992685178	0.010096389020593281	124.07010650634766	0.24402288942369488	0.07443284966945075	0.1719952554063882	0.009651171854834027	0.17199525540638816	3.583199567039129
Track_160	56	56	2	0	0	0	0	0	0.8697550892829895	16.5253466963768	17.39510178565979	0.03940453169517857	7.39392009898182	6.0059141550125394	0.0	0.04530531891185938	0.04530531891185938	0.04530531891185938	0.04530531891185938	NaN	103.70005416870117	0.03940453169517857	0.03940453169517857	1.0	0.04530531891185938	1.0	NaN
Track_161	57	57	2	0	0	0	0	0	0.8697550892829895	14.785836517810822	15.655591607093811	0.12322123252730864	8.149648402470664	5.151199428981519	0.0	0.14167348262243573	0.14167348262243573	0.14167348262243573	0.14167348262243573	NaN	103.68608093261719	0.12322123252730864	0.12322123252730864	1.0	0.14167348262243573	1.0	NaN
Track_162	58	58	2	0	0	0	0	0	0.8697550892829895	14.785836517810822	15.655591607093811	0.05592162377378619	8.312190821195678	6.6069836291113475	0.0	0.06429582817375289	0.06429582817375289	0.06429582817375289	0.06429582817375289	NaN	112.58156967163086	0.05592162377378619	0.05592162377378619	1.0	0.06429582817375289	1.0	NaN
Track_163	59	59	3	0	0	0	0	0	1.739510178565979	19.13461196422577	20.874122142791748	0.03507822791883073	7.818636385076233	7.117376600902122	0.0	0.027401743495966684	0.039500064778638114	0.015303422213295257	0.039500064778638114	0.017109610039900993	158.63410441080728	0.047665611721688164	0.03507822791883073	0.7359231666562229	0.020165577845453364	0.735923166656223	1.966164174914823
Track_164	60	60	4	0	0	0	0	0	2.6092652678489685	18.26485687494278	20.874122142791748	0.035127924532003724	3.742338141716964	7.5862587003472255	0.0	0.04427812974092717	0.06125454685599136	0.01624891987219506	0.0553309224945951	0.024454034141482752	124.88331413269043	0.11553338605831172	0.05327645386972183	0.3040499870251708	0.013462764773227736	0.3040499870251708	2.6734689844623487
Track_165	61	61	11	0	0	0	0	0	8.697550892829895	18.26485687494278	26.962407767772675	0.04815665203984186	5.5797701020164885	8.323479003191956	0.0	0.07075657520517217	0.12771880984219575	0.043771856892069444	0.07108512994416916	0.027787980294966957	132.78531854802912	0.6154089138493308	0.09729525077363317	0.07825146980505379	0.005536806008176548	0.07825146980505379	3.0590616244843987
Track_166	62	62	3	0	0	0	0	0	1.739510178565979	20.00436705350876	21.743877232074738	0.07501576556439458	5.818045977359542	9.537303027517817	0.0	0.05418849575692203	0.06810067334539723	0.04027631816844683	0.06810067334539723	0.01967479022776464	127.22896321614583	0.09426143993034522	0.07501576556439458	0.7958266457612754	0.043124648817080356	0.7958266457612753	3.6120428524076424
Track_167	63	63	9	0	0	0	0	0	6.958040714263916	17.39510178565979	24.353142499923706	0.07833251558751317	8.530540587905882	4.473413607347684	0.0	0.037841007353598716	0.056530412638331896	0.010043038629630047	0.04542813991157155	0.017376376080555533	127.12856038411458	0.2632992698351001	0.07833251558751317	0.2975037326786797	0.011257840936016984	0.2975037326786797	2.9065552004058506
Track_168	64	64	5	0	0	0	0	0	3.479020357131958	17.39510178565979	20.874122142791748	0.06715383281025218	8.143365057368742	5.158514637875022	0.0	0.05773217799132618	0.07576588352073525	0.03100306333542117	0.06544224767966704	0.01914920515162802	122.52667388916015	0.20085142249338936	0.06715383281025218	0.334345816308383	0.019302512177770813	0.33434581630838295	3.45538177974826
Track_169	65	65	3	0	0	0	0	0	1.739510178565979	12.176571249961853	13.916081428527832	0.02624633716122034	6.275671544031589	5.763575816709282	0.0	0.0615005462511591	0.06449566388161322	0.058505428620704965	0.06449566388161322	0.0042357359738909965	121.16904958089192	0.10698082619125901	0.05088539429354082	0.24533683367052578	0.015088349286267098	0.24533683367052578	3.6120428524076424
Track_170	66	66	2	0	0	0	0	0	0.8697550892829895	12.176571249961853	13.046326339244843	0.07584723392009433	6.910781177895718	3.0135292466878068	0.0	0.08720527750245352	0.08720527750245352	0.08720527750245352	0.08720527750245352	NaN	122.81751251220703	0.07584723392009433	0.07584723392009433	1.0	0.08720527750245352	1.0	NaN
Track_171	67	67	2	0	0	0	0	0	0.8697550892829895	23.483387410640717	24.353142499923706	0.08250746360800677	5.824903747873199	9.530323733914326	0.0	0.09486286958783356	0.09486286958783356	0.09486286958783356	0.09486286958783356	NaN	123.84193801879883	0.08250746360800677	0.08250746360800677	1.0	0.09486286958783356	1.0	NaN
Track_172	68	68	3	0	0	0	0	0	1.739510178565979	22.613632321357727	24.353142499923706	0.06669428882194835	8.228789594290705	5.1511537732660235	0.0	0.05047727977805195	0.0774021879025915	0.0235523716535124	0.0774021879025915	0.038077570235373365	136.78555043538412	0.08780574196024403	0.0673209468499172	0.7595663715494329	0.038340844246700485	0.759566371549433	2.017140538534742
Track_173	69	69	5	0	0	0	0	0	3.479020357131958	20.874122142791748	24.353142499923706	0.13578226382514724	2.745491523169581	5.2819675466858715	0.0	0.10228774049581246	0.2052569200104085	0.04169805271268151	0.11650967757008099	0.07676750057274971	123.94959106445313	0.3558611314699625	0.17852325078960427	0.38155969229982717	0.03902887878962678	0.38155969229982717	2.9429250057075405
Track_174	70	70	3	0	0	0	0	0	1.739510178565979	23.483387410640717	25.222897589206696	0.040678687346293534	7.252211599834571	6.131371742168912	0.0	0.05949114783883408	0.06609810125161064	0.052884194426057525	0.06609810125161064	0.009343643122315814	113.56309000651042	0.10348545720022534	0.057489159955530694	0.3930860281902968	0.023385139016449053	0.39308602819029687	3.6120428524076424
Track_175	71	71	3	0	0	0	0	0	1.739510178565979	23.483387410640717	25.222897589206696	0.0776840090371786	3.5320355981662455	6.798466205724028	0.0	0.05065911771852856	0.07062603304553859	0.030692202391518528	0.07062603304553859	0.028237482454212808	121.79334259033203	0.08812205090855257	0.0776840090371786	0.8815501708850841	0.04465855388165645	0.8815501708850842	3.6120428524076424
Track_176	72	72	5	0	0	0	0	0	3.479020357131958	22.613632321357727	26.092652678489685	0.02441198102807655	7.809261226906448	7.110637085870525	0.0	0.06892198089375602	0.10932419594195976	0.023856128829599085	0.10179297056772701	0.042970636133643124	134.07174224853514	0.23978097458323705	0.06303512707881176	0.10180949956729043	0.007016912383979653	0.10180949956729043	2.9533267785844806
Track_177	73	73	9	0	0	0	0	0	6.958040714263916	22.613632321357727	29.571673035621643	0.04730772778102308	3.7657232260081606	7.570605648338056	0.0	0.05020957427590618	0.10501289605263582	0.00904416847584775	0.0696443330820798	0.03585326652149283	136.45846811930338	0.34936026205761334	0.06736918218557854	0.1354124464596993	0.00679900128840044	0.13541244645969927	3.469161042990586
Track_178	74	74	2	0	0	0	0	0	0.8697550892829895	20.874122142791748	21.743877232074738	0.02013543700416135	3.913527485041026	5.099772041271361	0.0	0.023150697538039867	0.023150697538039867	0.023150697538039867	0.023150697538039867	NaN	114.36117553710938	0.02013543700416135	0.02013543700416135	1.0	0.023150697538039867	1.0	NaN
Track_179	75	75	3	0	0	0	0	0	1.739510178565979	24.353142499923706	26.092652678489685	0.12304615957738167	6.288543120024844	5.711305153896085	0.0	0.13817176227603328	0.20784412689756518	0.06849939765450139	0.20784412689756518	0.09853160297037382	114.27140299479167	0.24035118686955864	0.1807734871467368	0.5119432160081666	0.07073609634110835	0.5119432160081666	3.376106027682597
Track_180	76	76	2	0	0	0	0	0	0.8697550892829895	25.222897589206696	26.092652678489685	0.04087163900469209	4.127242215474521	6.762872627555476	0.0	0.046992123999396125	0.046992123999396125	0.046992123999396125	0.046992123999396125	NaN	122.70511245727539	0.04087163900469209	0.04087163900469209	1.0	0.046992123999396125	1.0	NaN
Track_181	77	77	5	0	0	0	0	0	3.479020357131958	24.353142499923706	27.832162857055664	0.03907264790864061	6.058852004266812	10.059566118507444	0.0	0.11146060368772984	0.15884279808977142	0.08469743872552167	0.10918828038745351	0.033181844556421064	107.68678588867188	0.3877737092478295	0.1336528124692673	0.10076146725993985	0.011230933969254321	0.10076146725993985	3.5792311921386033
Track_182	78	78	4	0	0	0	0	0	2.6092652678489685	26.092652678489685	28.701917946338654	0.01947170610645267	8.516360711183838	4.465919952092489	0.0	0.03758178041411962	0.05880702496560472	0.0055794250118821505	0.048358891264872	0.02820290655101767	125.69051361083984	0.09806083433848897	0.03737236252072349	0.1985676160906374	0.007462524545273542	0.19856761609063744	3.6120428524076424
Track_183	79	79	19	0	0	0	0	0	15.655591607093811	26.092652678489685	41.748244285583496	0.33942685975041703	2.7425024254942265	5.3546977880220945	0.0	0.0844453967583796	0.20315490878286538	0.013406678822965354	0.08114166949964607	0.05169151402583549	142.24455984015214	1.3220426447481946	0.33942685975041703	0.2567442594221812	0.021680870852342434	0.2567442594221812	3.4391617420857643
Track_184	80	80	3	0	0	0	0	0	1.739510178565979	26.962407767772675	28.701917946338654	0.024795680678613645	7.242519904786671	6.098005830388838	0.0	0.042703066319619565	0.05403579696841958	0.031370335670819545	0.05403579696841958	0.016026901382254228	121.88520050048828	0.07428241851895626	0.027284509102211002	0.3338028186614036	0.01425440390297386	0.33380281866140354	3.6120428524076424
Track_185	81	81	5	0	0	0	0	0	3.479020357131958	26.962407767772675	30.441428124904633	0.023860218245832083	3.503438591376976	6.816808509511799	0.0	0.09469727370550546	0.15618883509495804	0.03432840101612062	0.1085947500306204	0.05113497862680307	124.26531677246093	0.32945374298635033	0.0872134722015923	0.07242357615837025	0.006858315214200706	0.07242357615837024	2.82972387347372
Track_186	82	82	4	0	0	0	0	0	2.6092652678489685	26.962407767772675	29.571673035621643	0.07534853226396625	4.509892416800306	8.412555400050465	0.0	0.13495101991057556	0.21373255869506722	0.03204494326966774	0.15907555776699178	0.0932153012913181	113.52709197998047	0.3521230091134595	0.18589498067050997	0.21398355209354633	0.02887729859911186	0.21398355209354636	3.5294215127029673
Track_187	83	83	2	0	0	0	0	0	0.8697550892829895	17.39510178565979	18.26485687494278	0.02266399557732213	3.8661545817352705	5.0874492811601435	0.0	0.02605790510062542	0.02605790510062542	0.02605790510062542	0.02605790510062542	NaN	116.78763580322266	0.02266399557732213	0.02266399557732213	1.0	0.02605790510062542	1.0	NaN
Track_188	84	84	2	0	0	0	0	0	0.8697550892829895	17.39510178565979	18.26485687494278	0.003947258506789574	5.172484712816895	5.957890749554192	0.0	0.0045383563205633245	0.0045383563205633245	0.0045383563205633245	0.0045383563205633245	NaN	111.06890106201172	0.003947258506789574	0.003947258506789574	1.0	0.0045383563205633245	1.0	NaN
Track_189	85	85	6	0	0	0	0	0	4.3487754464149475	29.571673035621643	33.92044848203659	0.04769811575567219	8.325594175815601	5.125702930956384	0.0	0.04308263296739512	0.06812801366047581	0.024511168811675504	0.039517964896233465	0.017145100347422483	119.55400085449219	0.18735669641551503	0.07356887187466749	0.2545845260309698	0.010968171694170518	0.25458452603096976	3.5940945189096336
Track_190	86	86	15	0	0	0	0	0	12.176571249961853	30.441428124904633	42.617999374866486	0.18476307352172033	4.357301103530957	6.691423945622102	0.0	0.09598979332595844	0.21007033437041375	0.015752250949587612	0.08127325330931899	0.05974125061348989	135.19809112548828	1.1688265577026458	0.2960633868397595	0.15807569763376716	0.015173653545722008	0.15807569763376716	3.085467445692088
Track_191	87	87	2	0	0	0	0	0	0.8697550892829895	30.441428124904633	31.311183214187622	0.06796607274860626	7.768279732769123	7.043502391617578	0.0	0.07814392072673731	0.07814392072673731	0.07814392072673731	0.07814392072673731	NaN	126.59985733032227	0.06796607274860626	0.06796607274860626	1.0	0.07814392072673731	1.0	NaN
Track_192	88	88	3	0	0	0	0	0	1.739510178565979	30.441428124904633	32.18093830347061	0.1253272706442312	4.907368777731947	8.562606489265825	0.0	0.0735003757856845	0.14417474894736299	0.0028260026240060163	0.14417474894736299	0.09994865703746278	114.96812693277995	0.1278546518076226	0.12539672164306628	0.9802323878900061	0.0720474488672143	0.9802323878900061	3.6120428524076424
Track_193	89	89	9	0	0	0	0	0	6.958040714263916	30.441428124904633	37.39946883916855	0.10058936901506987	6.470525019940349	9.225442538450624	0.0	0.05037858482711326	0.10573220858315745	0.008560024686227173	0.04534325894266663	0.031764704973390546	154.6776360405816	0.3505362443540524	0.10941371197053443	0.2869585403370486	0.014456565166234604	0.2869585403370486	3.4940034508566415
Track_194	90	90	15	0	0	0	0	0	12.176571249961853	30.441428124904633	42.617999374866486	0.09072456892520918	8.474719938972147	4.470505612033344	0.0	0.057275607827782904	0.1829138362138522	0.011721329293368454	0.04489437883891085	0.046818393749085155	149.47563985188802	0.6974205195998714	0.130361845886355	0.13008588989790587	0.007450748413720603	0.13008588989790587	3.422908029371553
Track_195	91	91	4	0	0	0	0	0	2.6092652678489685	31.311183214187622	33.92044848203659	0.011110759868356215	5.514046965015224	6.4941223439929905	0.0	0.05753300425481246	0.09031639300759006	0.038720567731480096	0.04356205202536723	0.02849426128413926	127.18452072143555	0.1501188697570891	0.07855314246403407	0.07401307967702393	0.004258194827969993	0.07401307967702395	3.3913324090793786
Track_196	92	92	7	0	0	0	0	0	5.218530535697937	31.311183214187622	36.52971374988556	0.03996782710573497	6.161191744060109	9.966512238214928	0.0	0.06156904700869586	0.09821490491752334	0.009959624071539658	0.07273533999934356	0.03469565985483681	117.95594242640904	0.32129995186870103	0.08542291339546083	0.1243941272735322	0.007658827869709799	0.12439412727353219	3.4510446250933393
Track_197	93	93	3	0	0	0	0	0	1.739510178565979	31.311183214187622	33.0506933927536	0.012471132388011499	6.314001098199377	5.1509534232145455	0.0	0.07185268588564225	0.076208093688745	0.06749727808253951	0.076208093688745	0.0061594767848135055	112.5690180460612	0.12498847845537875	0.06628237733034083	0.09977825590111275	0.007169335679479885	0.09977825590111275	3.429266985287506
Track_198	94	94	4	0	0	0	0	0	2.6092652678489685	33.0506933927536	35.65995866060257	0.0661288385756643	4.095213826945717	5.826590787931101	0.0	0.05657961742139411	0.08373662766649806	0.03127775341762289	0.0547244711800614	0.026278594854888506	128.94672393798828	0.14763123060582609	0.09723670364832787	0.4479325838055746	0.02534385422229597	0.44793258380557466	3.6120428524076424
Track_199	95	95	2	0	0	0	0	0	0.8697550892829895	33.0506933927536	33.92044848203659	0.07054783622883815	3.766950128043205	7.581478246471588	0.0	0.08111230057532232	0.08111230057532232	0.08111230057532232	0.08111230057532232	NaN	106.22444534301758	0.07054783622883815	0.07054783622883815	1.0	0.08111230057532232	1.0	NaN
Track_200	96	96	2	0	0	0	0	0	0.8697550892829895	33.0506933927536	33.92044848203659	0.11637194060716152	5.219084647274579	9.59410263726609	0.0	0.1337985164342027	0.1337985164342027	0.1337985164342027	0.1337985164342027	NaN	125.9774398803711	0.11637194060716152	0.11637194060716152	1.0	0.1337985164342027	1.0	NaN
Track_201	97	97	2	0	0	0	0	0	0.8697550892829895	8.697550892829895	9.567305982112885	0.06696868607724356	5.941690101872091	1.64916375453815	0.0	0.07699717644935121	0.07699717644935121	0.07699717644935121	0.07699717644935121	NaN	109.10333633422852	0.06696868607724356	0.06696868607724356	1.0	0.07699717644935121	1.0	NaN
Track_202	98	98	2	0	0	0	0	0	0.8697550892829895	8.697550892829895	9.567305982112885	0.03892898366779124	5.789882330598898	9.549235658642331	0.0	0.04475855806705724	0.04475855806705724	0.04475855806705724	0.04475855806705724	NaN	122.31148147583008	0.03892898366779124	0.03892898366779124	1.0	0.04475855806705724	1.0	NaN
Track_203	99	99	11	0	0	0	0	0	8.697550892829895	33.92044848203659	42.617999374866486	0.10861821016584933	4.909925098013573	8.55301953392893	0.0	0.05942804414121263	0.09904990189683889	0.013522248296278455	0.0685002023999621	0.02530910700633785	140.07485060258344	0.5168784383795383	0.10861821016584933	0.21014266044135535	0.012488367300660722	0.21014266044135532	3.1014059266784777
Track_204	100	100	11	0	0	0	0	0	8.697550892829895	33.92044848203659	42.617999374866486	0.08007157376855004	5.720155923008976	9.425623645371047	0.0	0.07707005340062438	0.17120066730200417	0.012068373852634868	0.06833763700949183	0.04839586197323935	165.09618863192472	0.6703207117650484	0.18822845931597565	0.1194526326923576	0.009206220780445171	0.11945263269235762	3.2635738894372106
Track_205	101	101	4	0	0	0	0	0	2.6092652678489685	33.92044848203659	36.52971374988556	0.0768010065052801	3.8059895232588734	5.20241523360766	0.0	0.04370787802255176	0.061278110863521126	0.02295372706718979	0.04689179613694437	0.01935956092636127	114.93089485168457	0.11404544805562356	0.0768010065052801	0.6734245672639371	0.02943395884336186	0.673424567263937	3.6120428524076424
Track_206	102	102	8	0	0	0	0	0	6.0882856249809265	34.79020357131958	40.87848919630051	0.011498291838611625	6.38101869304024	5.155956258865086	0.0	0.03996436407412818	0.08790561430307535	0.016422710598250418	0.025898799619332204	0.029605463649247418	122.03903484344482	0.2433144633040188	0.0878030062674672	0.04725691881392449	0.001888592708501196	0.04725691881392449	2.9642683907168657
Track_207	103	103	6	0	0	0	0	0	4.3487754464149475	34.79020357131958	39.13897901773453	0.16715405064661232	3.7834014192646532	5.859833496339654	0.0	0.06341061885868832	0.14725497435635493	0.024582008937818624	0.03983754417341027	0.05137512781311848	149.1797892252604	0.2757585423346403	0.19551103275469064	0.6061609161095958	0.03843703881845891	0.6061609161095957	2.9177769753669143
Track_208	104	104	2	0	0	0	0	0	0.8697550892829895	15.655591607093811	16.5253466963768	0.04768492702924684	5.766000744490109	9.615035066689856	0.0	0.05482569474650323	0.05482569474650323	0.05482569474650323	0.05482569474650323	NaN	119.09718704223633	0.04768492702924684	0.04768492702924684	1.0	0.05482569474650323	1.0	NaN
Track_209	105	105	2	0	0	0	0	0	0.8697550892829895	15.655591607093811	16.5253466963768	0.0889358310684939	6.157092927842005	4.551533427285692	0.0	0.10225387832086272	0.10225387832086272	0.10225387832086272	0.10225387832086272	NaN	112.78938674926758	0.0889358310684939	0.0889358310684939	1.0	0.10225387832086272	1.0	NaN
Track_210	106	106	2	0	0	0	0	0	0.8697550892829895	35.65995866060257	36.52971374988556	0.013532465931126192	5.4204564587969575	6.465026005272031	0.0	0.015558938484949958	0.015558938484949958	0.015558938484949958	0.015558938484949958	NaN	116.34285736083984	0.013532465931126192	0.013532465931126192	1.0	0.015558938484949958	1.0	NaN
Track_211	107	107	3	0	0	0	0	0	1.739510178565979	35.65995866060257	37.39946883916855	0.03739964425142015	7.643300169638447	6.97475115319816	0.0	0.08736104018603214	0.09352221034795438	0.08119987002410987	0.09352221034795438	0.00871321040307889	103.7296625773112	0.15196541861371443	0.07062400020258683	0.2461062825516077	0.02150010084002598	0.2461062825516077	3.6120428524076424
Track_212	108	108	2	0	0	0	0	0	0.8697550892829895	35.65995866060257	36.52971374988556	0.023644443641815917	3.798665928791758	7.543342940346327	0.0	0.02718517423256238	0.02718517423256238	0.02718517423256238	0.02718517423256238	NaN	128.59465789794922	0.023644443641815917	0.023644443641815917	1.0	0.02718517423256238	1.0	NaN
Track_213	109	109	6	0	0	0	0	0	4.3487754464149475	35.65995866060257	40.00873410701752	0.14537675235906197	5.268576235949402	9.530655358515416	0.0	0.11622550512889931	0.1596180870228063	0.05338715253272277	0.1372755054682976	0.048084026525114294	145.6318728129069	0.5054386229517319	0.14537675235906197	0.28762493754448415	0.03342935365377579	0.2876249375444842	3.027132556104973
Track_214	110	110	9	0	0	0	0	0	6.958040714263916	35.65995866060257	42.617999374866486	0.016372465477289242	8.32654325235908	5.123836842543525	0.0	0.05399520074100283	0.12398538452680428	0.019998971458836414	0.04562280257212841	0.03683001307685041	143.84584638807507	0.37570080513075077	0.1027722352099822	0.04357846790238132	0.0023530281223744275	0.04357846790238131	3.2781741297080957
Track_215	111	111	2	0	0	0	0	0	0.8697550892829895	37.39946883916855	38.26922392845154	0.10271138544763453	7.042541548995316	3.1164362793748293	0.0	0.11809230749348987	0.11809230749348987	0.11809230749348987	0.11809230749348987	NaN	133.9344367980957	0.10271138544763453	0.10271138544763453	1.0	0.11809230749348987	1.0	NaN
Track_216	112	112	2	0	0	0	0	0	0.8697550892829895	37.39946883916855	38.26922392845154	0.09568091627675976	8.065475297845968	6.593230039966626	0.0	0.1100090329516064	0.1100090329516064	0.1100090329516064	0.1100090329516064	NaN	104.91967010498047	0.09568091627675976	0.09568091627675976	1.0	0.1100090329516064	1.0	NaN
Track_217	113	113	8	0	0	0	0	0	6.0882856249809265	36.52971374988556	42.617999374866486	0.1990337258145987	3.363395119257395	6.911504206928	0.0	0.06302496272716465	0.1775937313334605	0.022181358798277647	0.033498874607547344	0.05658512640311777	132.19883823394775	0.3837139745867552	0.1990337258145987	0.5187033545727652	0.03269125958840379	0.5187033545727651	2.8663831142896488
Track_218	114	114	2	0	0	0	0	0	0.8697550892829895	37.39946883916855	38.26922392845154	0.01574453233617697	6.113905085235354	8.761090609308063	0.0	0.018102259509808077	0.018102259509808077	0.018102259509808077	0.018102259509808077	NaN	124.87331771850586	0.01574453233617697	0.01574453233617697	1.0	0.018102259509808077	1.0	NaN
Track_219	115	115	2	0	0	0	0	0	0.8697550892829895	13.046326339244843	13.916081428527832	0.04921160776996408	6.812182839870891	7.566936479154279	0.0	0.05658099432396912	0.05658099432396912	0.05658099432396912	0.05658099432396912	NaN	111.2602310180664	0.04921160776996408	0.04921160776996408	1.0	0.05658099432396912	1.0	NaN
Track_220	116	116	2	0	0	0	0	0	0.8697550892829895	13.046326339244843	13.916081428527832	0.031704080111555205	5.840435270256174	9.54953664001412	0.0	0.03645173279490837	0.03645173279490837	0.03645173279490837	0.03645173279490837	NaN	133.68406295776367	0.031704080111555205	0.031704080111555205	1.0	0.03645173279490837	1.0	NaN
Track_221	117	117	3	0	0	0	0	0	1.739510178565979	38.26922392845154	40.00873410701752	0.04642978967640859	3.781908321349338	7.535801779018328	0.0	0.03613395697075909	0.05188960837423375	0.02037830556728444	0.05188960837423375	0.02228185589881655	121.95261637369792	0.06285538594250056	0.04642978967640859	0.7386763915328125	0.02669130094696225	0.7386763915328126	1.946692363946798
Track_222	118	118	5	0	0	0	0	0	3.479020357131958	39.13897901773453	42.617999374866486	0.034075031633322234	4.426891779420549	8.10422194260445	0.0	0.08010451480366415	0.14939501748674733	0.005899263702574507	0.09287562599846752	0.05925205135768379	116.30073699951171	0.2786852377001258	0.08586314404486263	0.12227067323166953	0.009794432953940252	0.1222706732316695	3.6120428524076424
Track_223	119	119	5	0	0	0	0	0	3.479020357131958	39.13897901773453	42.617999374866486	0.024675341409208042	6.442725974555645	9.17389258408603	0.0	0.06168237506907598	0.11829287509976323	0.03305856175128754	0.04779100465159506	0.038365433731070916	176.241845703125	0.2145942385415641	0.07821649111121762	0.11498603866025393	0.007092611964349053	0.11498603866025392	3.6120428524076424
Track_224	120	120	5	0	0	0	0	0	3.479020357131958	39.13897901773453	42.617999374866486	0.10468681197742395	6.164823039944667	10.004483587599173	0.0	0.08865593594898777	0.12990295429813103	0.052876958413919324	0.11116506315529244	0.03773077653666674	113.10171356201172	0.3084358059471154	0.14869937454008184	0.3394119941942591	0.03009088801760444	0.33941199419425905	3.6120428524076424
Track_225	121	121	4	0	0	0	0	0	2.6092652678489685	40.00873410701752	42.617999374866486	0.019073262829368366	7.019126416487625	3.111764465665256	0.0	0.07655893996437067	0.10498180738550211	0.05089614143165265	0.07379887107595726	0.02714826514935049	116.62909317016602	0.19976258299236674	0.091308461255667	0.0954796566186631	0.007309821298886955	0.0954796566186631	3.6120428524076424
Track_226	122	122	4	0	0	0	0	0	2.6092652678489685	40.00873410701752	42.617999374866486	0.007280379678849357	2.783371742726695	5.163938433086015	0.0	0.11510526697542695	0.16928651125242306	0.05710144289006235	0.1189278467837954	0.056190136840555883	131.07340049743652	0.3003401752654644	0.14723780470875703	0.024240445596112412	0.0027902029619438318	0.024240445596112412	3.6120428524076424
Track_227	123	123	4	0	0	0	0	0	2.6092652678489685	40.00873410701752	42.617999374866486	0.1672112382387986	3.93728931285973	5.837341330725275	0.0	0.08087217338512774	0.20265476547911146	0.01980490744640801	0.02015684722986377	0.1054669652936407	174.2684211730957	0.21101695314927357	0.1762600136429079	0.792406656163371	0.06408364848877345	0.792406656163371	3.6120428524076424
Track_228	124	124	2	0	0	0	0	0	0.8697550892829895	40.00873410701752	40.87848919630051	0.07869800501402512	6.12501375559906	8.694379249210112	0.0	0.09048294857222662	0.09048294857222662	0.09048294857222662	0.09048294857222662	NaN	132.43631744384766	0.07869800501402512	0.07869800501402512	1.0	0.09048294857222662	1.0	NaN
Track_229	125	125	2	0	0	0	0	0	0.8697550892829895	31.311183214187622	32.18093830347061	0.010297216345063448	6.9134613643857765	7.563404229935277	0.0	0.011839213672842418	0.011839213672842418	0.011839213672842418	0.011839213672842418	NaN	109.59646224975586	0.010297216345063448	0.010297216345063448	1.0	0.011839213672842418	1.0	NaN
Track_230	126	126	2	0	0	0	0	0	0.8697550892829895	31.311183214187622	32.18093830347061	0.055225059848565794	3.681776709933051	5.882050277590888	0.0	0.06349495453265165	0.06349495453265165	0.06349495453265165	0.06349495453265165	NaN	135.47137451171875	0.055225059848565794	0.055225059848565794	1.0	0.06349495453265165	1.0	NaN
Track_231	127	127	2	0	0	0	0	0	0.8697550892829895	41.748244285583496	42.617999374866486	0.10826267020193603	7.9984695555396765	6.595496800615102	0.0	0.12447489130668478	0.12447489130668478	0.12447489130668478	0.12447489130668478	NaN	111.37111282348633	0.10826267020193603	0.10826267020193603	1.0	0.12447489130668478	1.0	NaN
Track_232	128	128	2	0	0	0	0	0	0.8697550892829895	41.748244285583496	42.617999374866486	0.14167128513633567	3.64375033883395	7.571698192558275	0.0	0.162886411223103	0.162886411223103	0.162886411223103	0.162886411223103	NaN	130.8517074584961	0.14167128513633567	0.14167128513633567	1.0	0.162886411223103	1.0	NaN
Track_233	129	129	2	0	0	0	0	0	0.8697550892829895	41.748244285583496	42.617999374866486	0.16628760871093712	6.471271790821492	3.9321174175482847	0.0	0.1911890033871738	0.1911890033871738	0.1911890033871738	0.1911890033871738	NaN	102.60409545898438	0.16628760871093712	0.16628760871093712	1.0	0.1911890033871738	1.0	NaN
Track_234	130	130	2	0	0	0	0	0	0.8697550892829895	41.748244285583496	42.617999374866486	0.07765472691368827	3.7390464731793562	5.25001082274729	0.0	0.08928344067259834	0.08928344067259834	0.08928344067259834	0.08928344067259834	NaN	109.04924392700195	0.07765472691368827	0.07765472691368827	1.0	0.08928344067259834	1.0	NaN
Track_235	131	131	2	0	0	0	0	0	0.8697550892829895	11.306816160678864	12.176571249961853	0.04900645213602816	3.042026805339696	6.083043274564077	0.0	0.05634511684942045	0.05634511684942045	0.05634511684942045	0.05634511684942045	NaN	113.30119705200195	0.04900645213602816	0.04900645213602816	1.0	0.05634511684942045	1.0	NaN
Track_236	132	132	2	0	0	0	0	0	0.8697550892829895	27.832162857055664	28.701917946338654	0.01941433537571068	6.89230843470359	7.526404692356433	0.0	0.02232161169843284	0.02232161169843284	0.02232161169843284	0.02232161169843284	NaN	132.7844696044922	0.01941433537571068	0.01941433537571068	1.0	0.02232161169843284	1.0	NaN
Track_237	133	133	2	0	0	0	0	0	0.8697550892829895	21.743877232074738	22.613632321357727	0.03159073525198583	6.084835608388618	10.050347382987288	0.0	0.03632141466171663	0.03632141466171663	0.03632141466171663	0.03632141466171663	NaN	109.97124099731445	0.03159073525198583	0.03159073525198583	1.0	0.03632141466171663	1.0	NaN
Track_238	134	134	2	0	0	0	0	0	0.8697550892829895	24.353142499923706	25.222897589206696	0.06921244247732226	4.523244371914383	7.248889419792095	0.0	0.07957693301269414	0.07957693301269414	0.07957693301269414	0.07957693301269414	NaN	107.8763313293457	0.06921244247732226	0.06921244247732226	1.0	0.07957693301269414	1.0	NaN
Track_239	135	135	2	0	0	0	0	0	0.8697550892829895	18.26485687494278	19.13461196422577	0.09964630113584941	6.356364568902679	5.684338338996014	0.0	0.1145682300266803	0.1145682300266803	0.1145682300266803	0.1145682300266803	NaN	135.06411361694336	0.09964630113584941	0.09964630113584941	1.0	0.1145682300266803	1.0	NaN
Track_240	136	136	3	0	0	0	0	0	1.739510178565979	18.26485687494278	20.00436705350876	0.10059995343609418	4.56736719762653	8.390520714969925	0.0	0.07602726435571802	0.0993334861234555	0.052721042587980535	0.0993334861234555	0.032959974911609395	115.9767074584961	0.13225020019529793	0.10059995343609418	0.760679025721966	0.057832345378413925	0.7606790257219659	3.6120428524076424
Track_241	137	137	2	0	0	0	0	0	0.8697550892829895	22.613632321357727	23.483387410640717	0.07013451666908768	4.534915060376384	8.374176778218079	0.0	0.08063708684579854	0.08063708684579854	0.08063708684579854	0.08063708684579854	NaN	122.22166061401367	0.07013451666908768	0.07013451666908768	1.0	0.08063708684579854	1.0	NaN
Track_242	138	138	2	0	0	0	0	0	0.8697550892829895	22.613632321357727	23.483387410640717	0.025984727033641727	6.291250112321741	3.077430820036797	0.0	0.02987591260323992	0.02987591260323992	0.02987591260323992	0.02987591260323992	NaN	112.99542617797852	0.025984727033641727	0.025984727033641727	1.0	0.02987591260323992	1.0	NaN
Track_243	139	139	2	0	0	0	0	0	0.8697550892829895	19.13461196422577	20.00436705350876	0.038812506764440015	4.0351900551016495	6.776786448815365	0.0	0.044624638869818344	0.044624638869818344	0.044624638869818344	0.044624638869818344	NaN	104.5904655456543	0.038812506764440015	0.038812506764440015	1.0	0.044624638869818344	1.0	NaN
Track_244	140	140	2	0	0	0	0	0	0.8697550892829895	19.13461196422577	20.00436705350876	0.05742776793048006	4.784493615934307	9.162286425509096	0.0	0.06602751583531691	0.06602751583531691	0.06602751583531691	0.06602751583531691	NaN	111.80577850341797	0.05742776793048006	0.05742776793048006	1.0	0.06602751583531691	1.0	NaN
Track_245	141	141	2	0	0	0	0	0	0.8697550892829895	38.26922392845154	39.13897901773453	0.07114518498209735	6.451494999555513	4.02122066032284	0.0	0.08179910167671242	0.08179910167671242	0.08179910167671242	0.08179910167671242	NaN	107.745361328125	0.07114518498209735	0.07114518498209735	1.0	0.08179910167671242	1.0	NaN
