# Supplementary material for: DeepBacs for multi-task bacterial image analysis using open-source deep learning approaches
Source: Commun Biol. 2022 Jul 9;5:688. doi: 10.1038/s42003-022-03634-z (PMC9271087; doi:10.1038/s42003-022-03634-z)
Supplement: Supplementary file 15 — Supplementary Data 1 [file 42003_2022_3634_MOESM15_ESM.zip › Figure_4/Figure_4e/Tracking/TrackMate_files/MreB_high_SNR_fluorescence_trackmate.xml]

<?xml version="1.0" encoding="UTF-8"?>
<TrackMate version="7.0.7">
  <Log>Session log saved in the file:&#xD;
--------------------&#xD;
TrackMate v7.0.7 started on:&#xD;&#xD;
Wed, 30 Mar 2022 14:01:26&#xD;&#xD;
Please note that TrackMate is available through Fiji, and is based on a publication. If you use it successfully for your research please be so kind to cite our work:&#xD;&#xD;
Ershov D, Phan M-S, Pylvänäinen JW, Rigaud SU, et al. 'Bringing TrackMate in the era of machine-learning and deep-learning.'bioRxiv. 2021; doi:10.1101/2021.09.03.458852&#xD;&#xD;
https://doi.org/10.1101/2021.09.03.458852&#xD;&#xD;
and / or:&#xD;&#xD;
Tinevez, JY.; Perry, N. &amp; Schindelin, J. et al. (2017), 'TrackMate: An open and extensible platform for single-particle tracking.', Methods 115: 80-90, PMID 27713081.&#xD;&#xD;
https://www.sciencedirect.com/science/article/pii/S1046202316303346&#xD;&#xD;
&#xD;&#xD;
Numerical feature analyzers:&#xD;&#xD;
Spot feature analyzers:&#xD;&#xD;
 - Manual spot color provides: Spot color; is manual.&#xD;&#xD;
 - Spot intensity provides: Mean ch1, Median ch1, Min ch1, Max ch1, Sum ch1, Std ch1.&#xD;&#xD;
 - Spot contrast and SNR provides: Ctrst ch1, SNR ch1.&#xD;&#xD;
Edge feature analyzers:&#xD;&#xD;
 - Directional change provides: &#x1d6fe; rate.&#xD;&#xD;
 - Edge speed provides: Speed, Disp.&#xD;&#xD;
 - Edge target provides: Source ID, Target ID, Cost.&#xD;&#xD;
 - Edge location provides: Edge T, Edge X, Edge Y, Edge Z.&#xD;&#xD;
 - Manual edge color provides: Edge color; is manual.&#xD;&#xD;
Track feature analyzers:&#xD;&#xD;
 - Branching analyzer provides: N spots, N gaps, N splits, N merges, N complex, Lgst gap.&#xD;&#xD;
 - Track duration provides: Duration, Track start, Track stop, Track disp.&#xD;&#xD;
 - Track index provides: Index, ID.&#xD;&#xD;
 - Track location provides: Track X, Track Y, Track Z.&#xD;&#xD;
 - Track speed provides: Mean sp., Max speed, Min speed, Med. speed, Std speed.&#xD;&#xD;
 - Track quality provides: Mean Q.&#xD;&#xD;
 - Track motility analysis provides: Total dist., Max dist., Cfn. ratio, Mn. v. line, Fwd. progr., Mn. &#x1d6fe; rate.&#xD;&#xD;
&#xD;&#xD;
Image region of interest:&#xD;&#xD;
Image data:&#xD;&#xD;
For the image named: MreB_high_SNR_fluorescence.tif.&#xD;&#xD;
Matching file MreB_high_SNR_fluorescence.tif in folder: V:\Holden-Seamus\MreB_denoising-20220330T094105Z-001\MreB_denoising\TIME_SERIES_TrackMate\&#xD;&#xD;
Geometry:&#xD;&#xD;
  X =    0 -  255, dx = 0.0452264&#xD;&#xD;
  Y =    0 -  255, dy = 0.0452264&#xD;&#xD;
  Z =    0 -    0, dz = 1.00000&#xD;&#xD;
  T =    0 -   49, dt = 1.74163&#xD;&#xD;
&#xD;&#xD;
Configured detector LoG detector with settings:&#xD;&#xD;
  - target channel: 1&#xD;&#xD;
  - threshold: 200.0&#xD;&#xD;
  - do median filtering: true&#xD;&#xD;
  - radius: 0.25&#xD;&#xD;
  - do subpixel localization: true&#xD;&#xD;
&#xD;&#xD;
Starting detection process using 16 threads.&#xD;&#xD;
Detection processes 16 frames simultaneously and allocates 1 thread per frame.&#xD;&#xD;
Found 4064 spots.&#xD;&#xD;
Detection done in 0.5 s.&#xD;&#xD;
&#xD;&#xD;
Computing spot quality histogram...&#xD;&#xD;
Initial thresholding with a quality threshold above 0.0 ...&#xD;&#xD;
Starting initial filtering process.&#xD;&#xD;
Retained 4064 spots out of 4064.&#xD;&#xD;
&#xD;&#xD;
Calculating spot features...&#xD;&#xD;
Calculating features done in 0.3 s.&#xD;&#xD;
&#xD;&#xD;
Performing spot filtering on the following features:&#xD;&#xD;
No feature threshold set, kept the 4064 spots.&#xD;&#xD;
&#xD;&#xD;
Configured tracker Simple LAP tracker with settings:&#xD;&#xD;
  - max frame gap: 2&#xD;&#xD;
  - alternative linking cost factor: 1.05&#xD;&#xD;
  - linking feature penalties: &#xD;&#xD;
  - linking max distance: 0.2&#xD;&#xD;
  - gap closing max distance: 0.2&#xD;&#xD;
  - merging feature penalties: &#xD;&#xD;
  - splitting max distance: 15.0&#xD;&#xD;
  - blocking value: Infinity&#xD;&#xD;
  - allow gap closing: true&#xD;&#xD;
  - allow track splitting: false&#xD;&#xD;
  - allow track merging: false&#xD;&#xD;
  - merging max distance: 15.0&#xD;&#xD;
  - splitting feature penalties: &#xD;&#xD;
  - cutoff percentile: 0.9&#xD;&#xD;
  - gap closing feature penalties: &#xD;&#xD;
&#xD;&#xD;
Starting tracking process.&#xD;&#xD;
Tracking done in 0.1 s.&#xD;&#xD;
Found 262 tracks.&#xD;&#xD;
  - avg size: 15.1 spots.&#xD;&#xD;
  - min size: 2 spots.&#xD;&#xD;
  - max size: 50 spots.&#xD;&#xD;
&#xD;&#xD;
Calculating features done in 0.1 s.&#xD;&#xD;
&#xD;&#xD;
Performing track filtering on the following features:&#xD;&#xD;
No feature threshold set, kept the 262 tracks.&#xD;&#xD;
Capturing TrackMate overlay from frame 1 to 50.&#xD;&#xD;
 done.&#xD;&#xD;
&#xD;&#xD;
Performing track filtering on the following features:&#xD;&#xD;
No feature threshold set, kept the 262 tracks.&#xD;&#xD;
Saving data...&#xD;&#xD;
Computing edge features:&#xD;&#xD;
  - Directional change in 21 ms.&#xD;&#xD;
  - Edge speed in 17 ms.&#xD;&#xD;
  - Edge target in 14 ms.&#xD;&#xD;
  - Edge location in 16 ms.&#xD;&#xD;
Computation done in 69 ms.&#xD;&#xD;
Computing track features:&#xD;&#xD;
  - Branching analyzer in 9 ms.&#xD;&#xD;
  - Track duration in 7 ms.&#xD;&#xD;
  - Track index in 0 ms.&#xD;&#xD;
  - Track location in 6 ms.&#xD;&#xD;
  - Track speed in 7 ms.&#xD;&#xD;
  - Track quality in 8 ms.&#xD;&#xD;
  - Track motility analysis in 9 ms.&#xD;&#xD;
Computation done in 47 ms.&#xD;
--------------------&#xD;
File loaded on Wed, 30 Mar 2022 14:32:52&#xD;
&#xD;
Performing track filtering on the following features:&#xD;
No feature threshold set, kept the 262 tracks.&#xD;
&#xD;
Configured tracker Simple LAP tracker with settings:&#xD;
  - max frame gap: 0&#xD;
  - alternative linking cost factor: 1.05&#xD;
  - linking feature penalties: &#xD;
  - linking max distance: 0.2&#xD;
  - gap closing max distance: 0.2&#xD;
  - merging feature penalties: &#xD;
  - splitting max distance: 15.0&#xD;
  - blocking value: Infinity&#xD;
  - allow gap closing: true&#xD;
  - allow track splitting: false&#xD;
  - allow track merging: false&#xD;
  - merging max distance: 15.0&#xD;
  - splitting feature penalties: &#xD;
  - cutoff percentile: 0.9&#xD;
  - gap closing feature penalties: &#xD;
&#xD;
Starting tracking process.&#xD;
Tracking done in 0.0 s.&#xD;
Found 289 tracks.&#xD;
  - avg size: 13.7 spots.&#xD;
  - min size: 2 spots.&#xD;
  - max size: 50 spots.&#xD;
&#xD;
Calculating features done in 0.1 s.&#xD;
&#xD;
Performing track filtering on the following features:&#xD;
No feature threshold set, kept the 289 tracks.&#xD;
Saving data...&#xD;
Computing edge features:&#xD;
  - Directional change in 9 ms.&#xD;
  - Edge speed in 16 ms.&#xD;
  - Edge target in 8 ms.&#xD;
  - Edge location in 9 ms.&#xD;
Computation done in 43 ms.&#xD;
Computing track features:&#xD;
  - Branching analyzer in 5 ms.&#xD;
  - Track duration in 7 ms.&#xD;
  - Track index in 0 ms.&#xD;
  - Track location in 5 ms.&#xD;
  - Track speed in 6 ms.&#xD;
  - Track quality in 5 ms.&#xD;
  - Track motility analysis in 6 ms.&#xD;
Computation done in 34 ms.</Log>
  <Model spatialunits="micron" timeunits="sec">
    <FeatureDeclarations>
      <SpotFeatures>
        <Feature feature="QUALITY" name="Quality" shortname="Quality" dimension="QUALITY" isint="false" />
        <Feature feature="POSITION_X" name="X" shortname="X" dimension="POSITION" isint="false" />
        <Feature feature="POSITION_Y" name="Y" shortname="Y" dimension="POSITION" isint="false" />
        <Feature feature="POSITION_Z" name="Z" shortname="Z" dimension="POSITION" isint="false" />
        <Feature feature="POSITION_T" name="T" shortname="T" dimension="TIME" isint="false" />
        <Feature feature="FRAME" name="Frame" shortname="Frame" dimension="NONE" isint="true" />
        <Feature feature="RADIUS" name="Radius" shortname="R" dimension="LENGTH" isint="false" />
        <Feature feature="VISIBILITY" name="Visibility" shortname="Visibility" dimension="NONE" isint="true" />
        <Feature feature="MANUAL_SPOT_COLOR" name="Manual spot color" shortname="Spot color" dimension="NONE" isint="true" />
        <Feature feature="MEAN_INTENSITY_CH1" name="Mean intensity ch1" shortname="Mean ch1" dimension="INTENSITY" isint="false" />
        <Feature feature="MEDIAN_INTENSITY_CH1" name="Median intensity ch1" shortname="Median ch1" dimension="INTENSITY" isint="false" />
        <Feature feature="MIN_INTENSITY_CH1" name="Min intensity ch1" shortname="Min ch1" dimension="INTENSITY" isint="false" />
        <Feature feature="MAX_INTENSITY_CH1" name="Max intensity ch1" shortname="Max ch1" dimension="INTENSITY" isint="false" />
        <Feature feature="TOTAL_INTENSITY_CH1" name="Sum intensity ch1" shortname="Sum ch1" dimension="INTENSITY" isint="false" />
        <Feature feature="STD_INTENSITY_CH1" name="Std intensity ch1" shortname="Std ch1" dimension="INTENSITY" isint="false" />
        <Feature feature="CONTRAST_CH1" name="Contrast ch1" shortname="Ctrst ch1" dimension="NONE" isint="false" />
        <Feature feature="SNR_CH1" name="Signal/Noise ratio ch1" shortname="SNR ch1" dimension="NONE" isint="false" />
      </SpotFeatures>
      <EdgeFeatures>
        <Feature feature="SPOT_SOURCE_ID" name="Source spot ID" shortname="Source ID" dimension="NONE" isint="true" />
        <Feature feature="SPOT_TARGET_ID" name="Target spot ID" shortname="Target ID" dimension="NONE" isint="true" />
        <Feature feature="LINK_COST" name="Edge cost" shortname="Cost" dimension="COST" isint="false" />
        <Feature feature="DIRECTIONAL_CHANGE_RATE" name="Directional change rate" shortname="&#x1d6fe; rate" dimension="ANGLE_RATE" isint="false" />
        <Feature feature="SPEED" name="Speed" shortname="Speed" dimension="VELOCITY" isint="false" />
        <Feature feature="DISPLACEMENT" name="Displacement" shortname="Disp." dimension="LENGTH" isint="false" />
        <Feature feature="EDGE_TIME" name="Edge time" shortname="Edge T" dimension="TIME" isint="false" />
        <Feature feature="EDGE_X_LOCATION" name="Edge X" shortname="Edge X" dimension="POSITION" isint="false" />
        <Feature feature="EDGE_Y_LOCATION" name="Edge Y" shortname="Edge Y" dimension="POSITION" isint="false" />
        <Feature feature="EDGE_Z_LOCATION" name="Edge Z" shortname="Edge Z" dimension="POSITION" isint="false" />
        <Feature feature="MANUAL_EGE_COLOR" name="Manual edge color" shortname="Edge color" dimension="NONE" isint="true" />
      </EdgeFeatures>
      <TrackFeatures>
        <Feature feature="TRACK_INDEX" name="Track index" shortname="Index" dimension="NONE" isint="true" />
        <Feature feature="TRACK_ID" name="Track ID" shortname="ID" dimension="NONE" isint="true" />
        <Feature feature="NUMBER_SPOTS" name="Number of spots in track" shortname="N spots" dimension="NONE" isint="true" />
        <Feature feature="NUMBER_GAPS" name="Number of gaps" shortname="N gaps" dimension="NONE" isint="true" />
        <Feature feature="NUMBER_SPLITS" name="Number of split events" shortname="N splits" dimension="NONE" isint="true" />
        <Feature feature="NUMBER_MERGES" name="Number of merge events" shortname="N merges" dimension="NONE" isint="true" />
        <Feature feature="NUMBER_COMPLEX" name="Number of complex points" shortname="N complex" dimension="NONE" isint="true" />
        <Feature feature="LONGEST_GAP" name="Longest gap" shortname="Lgst gap" dimension="NONE" isint="true" />
        <Feature feature="TRACK_DURATION" name="Track duration" shortname="Duration" dimension="TIME" isint="false" />
        <Feature feature="TRACK_START" name="Track start" shortname="Track start" dimension="TIME" isint="false" />
        <Feature feature="TRACK_STOP" name="Track stop" shortname="Track stop" dimension="TIME" isint="false" />
        <Feature feature="TRACK_DISPLACEMENT" name="Track displacement" shortname="Track disp." dimension="LENGTH" isint="false" />
        <Feature feature="TRACK_X_LOCATION" name="Track mean X" shortname="Track X" dimension="POSITION" isint="false" />
        <Feature feature="TRACK_Y_LOCATION" name="Track mean Y" shortname="Track Y" dimension="POSITION" isint="false" />
        <Feature feature="TRACK_Z_LOCATION" name="Track mean Z" shortname="Track Z" dimension="POSITION" isint="false" />
        <Feature feature="TRACK_MEAN_SPEED" name="Track mean speed" shortname="Mean sp." dimension="VELOCITY" isint="false" />
        <Feature feature="TRACK_MAX_SPEED" name="Track max speed" shortname="Max speed" dimension="VELOCITY" isint="false" />
        <Feature feature="TRACK_MIN_SPEED" name="Track min speed" shortname="Min speed" dimension="VELOCITY" isint="false" />
        <Feature feature="TRACK_MEDIAN_SPEED" name="Track median speed" shortname="Med. speed" dimension="VELOCITY" isint="false" />
        <Feature feature="TRACK_STD_SPEED" name="Track std speed" shortname="Std speed" dimension="VELOCITY" isint="false" />
        <Feature feature="TRACK_MEAN_QUALITY" name="Track mean quality" shortname="Mean Q" dimension="QUALITY" isint="false" />
        <Feature feature="TOTAL_DISTANCE_TRAVELED" name="Total distance traveled" shortname="Total dist." dimension="LENGTH" isint="false" />
        <Feature feature="MAX_DISTANCE_TRAVELED" name="Max distance traveled" shortname="Max dist." dimension="LENGTH" isint="false" />
        <Feature feature="CONFINMENT_RATIO" name="Confinment ratio" shortname="Cfn. ratio" dimension="NONE" isint="false" />
        <Feature feature="MEAN_STRAIGHT_LINE_SPEED" name="Mean straight line speed" shortname="Mn. v. line" dimension="VELOCITY" isint="false" />
        <Feature feature="LINEARITY_OF_FORWARD_PROGRESSION" name="Linearity of forward progression" shortname="Fwd. progr." dimension="NONE" isint="false" />
        <Feature feature="MEAN_DIRECTIONAL_CHANGE_RATE" name="Mean directional change rate" shortname="Mn. &#x1d6fe; rate" dimension="ANGLE_RATE" isint="false" />
      </TrackFeatures>
    </FeatureDeclarations>
    <AllSpots nspots="4064">
      <SpotsInFrame frame="0">
        <Spot ID="3201" name="ID3201" STD_INTENSITY_CH1="2195.058389752639" QUALITY="334.89581298828125" POSITION_T="0.0" MIN_INTENSITY_CH1="0.0" TOTAL_INTENSITY_CH1="525680.0" CONTRAST_CH1="0.5202449221904519" SNR_CH1="1.2706032178374569" FRAME="0" MEDIAN_INTENSITY_CH1="3861.0" VISIBILITY="1" RADIUS="0.25" POSITION_X="5.924662533935654" POSITION_Y="11.53274004697398" MEAN_INTENSITY_CH1="4075.0387596899236" POSITION_Z="0.0" MAX_INTENSITY_CH1="9497.0" />
        <Spot ID="3074" name="ID3074" STD_INTENSITY_CH1="2081.3907100279607" QUALITY="234.51129150390625" POSITION_T="0.0" MIN_INTENSITY_CH1="739.0" TOTAL_INTENSITY_CH1="512982.0" CONTRAST_CH1="0.13580661400396804" SNR_CH1="0.4568833462391305" FRAME="0" MEDIAN_INTENSITY_CH1="3253.0" VISIBILITY="1" RADIUS="0.25" POSITION_X="1.8380978825320062" POSITION_Y="5.998649488754833" MEAN_INTENSITY_CH1="3976.604651162792" POSITION_Z="0.0" MAX_INTENSITY_CH1="8889.0" />
        <Spot ID="3204" name="ID3204" STD_INTENSITY_CH1="2461.149959384336" QUALITY="340.19134521484375" POSITION_T="0.0" MIN_INTENSITY_CH1="0.0" TOTAL_INTENSITY_CH1="300772.0" CONTRAST_CH1="0.767009614147923" SNR_CH1="0.8224348557096359" FRAME="0" MEDIAN_INTENSITY_CH1="1330.0" VISIBILITY="1" RADIUS="0.25" POSITION_X="8.95483344823862" POSITION_Y="11.53274004697398" MEAN_INTENSITY_CH1="2331.5658914728683" POSITION_Z="0.0" MAX_INTENSITY_CH1="11271.0" />
        <Spot ID="3077" name="ID3077" STD_INTENSITY_CH1="3779.650794022875" QUALITY="646.3500366210938" POSITION_T="0.0" MIN_INTENSITY_CH1="739.0" TOTAL_INTENSITY_CH1="1058017.0" CONTRAST_CH1="0.41924673240763943" SNR_CH1="1.2820147972809466" FRAME="0" MEDIAN_INTENSITY_CH1="8428.0" VISIBILITY="1" RADIUS="0.25" POSITION_X="1.233979994130279" POSITION_Y="6.186380871480671" MEAN_INTENSITY_CH1="8201.682170542637" POSITION_Z="0.0" MAX_INTENSITY_CH1="16578.0" />
        <Spot ID="3080" name="ID3080" STD_INTENSITY_CH1="1938.5578883621217" QUALITY="287.3898010253906" POSITION_T="0.0" MIN_INTENSITY_CH1="0.0" TOTAL_INTENSITY_CH1="278042.0" CONTRAST_CH1="0.539356092779044" SNR_CH1="0.7791272767733332" FRAME="0" MEDIAN_INTENSITY_CH1="1347.0" VISIBILITY="1" RADIUS="0.25" POSITION_X="8.559533538033945" POSITION_Y="6.184055878096946" MEAN_INTENSITY_CH1="2155.364341085271" POSITION_Z="0.0" MAX_INTENSITY_CH1="9480.0" />
        <Spot ID="3083" name="ID3083" STD_INTENSITY_CH1="4971.092155832369" QUALITY="828.8846435546875" POSITION_T="0.0" MIN_INTENSITY_CH1="2218.0" TOTAL_INTENSITY_CH1="1190965.0" CONTRAST_CH1="0.33102912536189366" SNR_CH1="0.9237748142950918" FRAME="0" MEDIAN_INTENSITY_CH1="7904.0" VISIBILITY="1" RADIUS="0.25" POSITION_X="2.9054577652998" POSITION_Y="6.291561163402794" MEAN_INTENSITY_CH1="9232.28682170543" POSITION_Z="0.0" MAX_INTENSITY_CH1="23682.0" />
        <Spot ID="3086" name="ID3086" STD_INTENSITY_CH1="3474.87313078804" QUALITY="598.4613647460938" POSITION_T="0.0" MIN_INTENSITY_CH1="887.0" TOTAL_INTENSITY_CH1="866454.0" CONTRAST_CH1="0.4194772085275928" SNR_CH1="1.1424226077817745" FRAME="0" MEDIAN_INTENSITY_CH1="6227.0" VISIBILITY="1" RADIUS="0.25" POSITION_X="0.4210669597102088" POSITION_Y="6.439115241051983" MEAN_INTENSITY_CH1="6716.697674418603" POSITION_Z="0.0" MAX_INTENSITY_CH1="17942.0" />
        <Spot ID="3089" name="ID3089" STD_INTENSITY_CH1="2432.569055128747" QUALITY="286.6097412109375" POSITION_T="0.0" MIN_INTENSITY_CH1="147.0" TOTAL_INTENSITY_CH1="418555.0" CONTRAST_CH1="0.25391314643568386" SNR_CH1="0.5401885486597314" FRAME="0" MEDIAN_INTENSITY_CH1="2366.0" VISIBILITY="1" RADIUS="0.25" POSITION_X="10.481129327792514" POSITION_Y="6.440309938453601" MEAN_INTENSITY_CH1="3244.612403100775" POSITION_Z="0.0" MAX_INTENSITY_CH1="8905.0" />
        <Spot ID="3092" name="ID3092" STD_INTENSITY_CH1="4162.0705678133745" QUALITY="780.1049194335938" POSITION_T="0.0" MIN_INTENSITY_CH1="739.0" TOTAL_INTENSITY_CH1="1097489.0" CONTRAST_CH1="0.3574667700988872" SNR_CH1="1.0765581451489334" FRAME="0" MEDIAN_INTENSITY_CH1="8018.0" VISIBILITY="1" RADIUS="0.25" POSITION_X="3.968296218174686" POSITION_Y="6.563239330838547" MEAN_INTENSITY_CH1="8507.666666666666" POSITION_Z="0.0" MAX_INTENSITY_CH1="19421.0" />
        <Spot ID="2966" name="ID2966" STD_INTENSITY_CH1="2930.8720377263426" QUALITY="413.92803955078125" POSITION_T="0.0" MIN_INTENSITY_CH1="0.0" TOTAL_INTENSITY_CH1="564687.0" CONTRAST_CH1="0.5027287509978917" SNR_CH1="0.999319461139888" FRAME="0" MEDIAN_INTENSITY_CH1="4288.0" VISIBILITY="1" RADIUS="0.25" POSITION_X="2.4422273040650784" POSITION_Y="0.0" MEAN_INTENSITY_CH1="4377.41860465116" POSITION_Z="0.0" MAX_INTENSITY_CH1="11550.0" />
        <Spot ID="2967" name="ID2967" STD_INTENSITY_CH1="2495.358538387168" QUALITY="396.0242004394531" POSITION_T="0.0" MIN_INTENSITY_CH1="739.0" TOTAL_INTENSITY_CH1="566757.0" CONTRAST_CH1="0.3933748297052629" SNR_CH1="0.9941291998738221" FRAME="0" MEDIAN_INTENSITY_CH1="3713.0" VISIBILITY="1" RADIUS="0.25" POSITION_X="2.836069855020246" POSITION_Y="0.5000808631163987" MEAN_INTENSITY_CH1="4393.46511627907" POSITION_Z="0.0" MAX_INTENSITY_CH1="10942.0" />
        <Spot ID="2968" name="ID2968" STD_INTENSITY_CH1="3462.43290991239" QUALITY="618.4173583984375" POSITION_T="0.0" MIN_INTENSITY_CH1="1330.0" TOTAL_INTENSITY_CH1="971398.0" CONTRAST_CH1="0.3604543112969186" SNR_CH1="1.152450780645086" FRAME="0" MEDIAN_INTENSITY_CH1="7245.0" VISIBILITY="1" RADIUS="0.25" POSITION_X="1.373081574272207" POSITION_Y="0.6421580026831429" MEAN_INTENSITY_CH1="7530.217054263569" POSITION_Z="0.0" MAX_INTENSITY_CH1="16628.0" />
        <Spot ID="3096" name="ID3096" STD_INTENSITY_CH1="3036.1810742086436" QUALITY="496.2489013671875" POSITION_T="0.0" MIN_INTENSITY_CH1="443.0" TOTAL_INTENSITY_CH1="651362.0" CONTRAST_CH1="0.47623972729113895" SNR_CH1="1.0730099951081074" FRAME="0" MEDIAN_INTENSITY_CH1="4436.0" VISIBILITY="1" RADIUS="0.25" POSITION_X="9.215271369679696" POSITION_Y="6.693104582013247" MEAN_INTENSITY_CH1="5049.317829457363" POSITION_Z="0.0" MAX_INTENSITY_CH1="11879.0" />
        <Spot ID="2969" name="ID2969" STD_INTENSITY_CH1="3693.8524818054275" QUALITY="647.4337158203125" POSITION_T="0.0" MIN_INTENSITY_CH1="739.0" TOTAL_INTENSITY_CH1="735510.0" CONTRAST_CH1="0.4744852783749061" SNR_CH1="0.9934170768593606" FRAME="0" MEDIAN_INTENSITY_CH1="4583.0" VISIBILITY="1" RADIUS="0.25" POSITION_X="10.586162200204345" POSITION_Y="0.6269400787834746" MEAN_INTENSITY_CH1="5701.6279069767415" POSITION_Z="0.0" MAX_INTENSITY_CH1="15576.0" />
        <Spot ID="2970" name="ID2970" STD_INTENSITY_CH1="1918.0487997965963" QUALITY="244.63351440429688" POSITION_T="0.0" MIN_INTENSITY_CH1="739.0" TOTAL_INTENSITY_CH1="488190.0" CONTRAST_CH1="0.23986271562800232" SNR_CH1="0.7634114298647372" FRAME="0" MEDIAN_INTENSITY_CH1="3401.0" VISIBILITY="1" RADIUS="0.25" POSITION_X="3.267177528755839" POSITION_Y="0.6767993340506879" MEAN_INTENSITY_CH1="3784.418604651164" POSITION_Z="0.0" MAX_INTENSITY_CH1="9168.0" />
        <Spot ID="2971" name="ID2971" STD_INTENSITY_CH1="3772.6976566385497" QUALITY="653.8604736328125" POSITION_T="0.0" MIN_INTENSITY_CH1="1035.0" TOTAL_INTENSITY_CH1="926345.0" CONTRAST_CH1="0.3359005562311209" SNR_CH1="0.9571888634561362" FRAME="0" MEDIAN_INTENSITY_CH1="6802.0" VISIBILITY="1" RADIUS="0.25" POSITION_X="0.9980753325191402" POSITION_Y="0.827931715746215" MEAN_INTENSITY_CH1="7180.968992248064" POSITION_Z="0.0" MAX_INTENSITY_CH1="15889.0" />
        <Spot ID="3099" name="ID3099" STD_INTENSITY_CH1="2341.2833991086723" QUALITY="281.52874755859375" POSITION_T="0.0" MIN_INTENSITY_CH1="0.0" TOTAL_INTENSITY_CH1="386676.0" CONTRAST_CH1="0.3988345058354301" SNR_CH1="0.7300622712061329" FRAME="0" MEDIAN_INTENSITY_CH1="2366.0" VISIBILITY="1" RADIUS="0.25" POSITION_X="1.0606346947594174" POSITION_Y="6.908981733017479" MEAN_INTENSITY_CH1="2997.488372093024" POSITION_Z="0.0" MAX_INTENSITY_CH1="9184.0" />
        <Spot ID="2972" name="ID2972" STD_INTENSITY_CH1="3055.6927687508314" QUALITY="323.0406799316406" POSITION_T="0.0" MIN_INTENSITY_CH1="147.0" TOTAL_INTENSITY_CH1="444733.0" CONTRAST_CH1="0.4341704641160922" SNR_CH1="0.6831081338976758" FRAME="0" MEDIAN_INTENSITY_CH1="2513.0" VISIBILITY="1" RADIUS="0.25" POSITION_X="11.38747525465099" POSITION_Y="0.8411886100279338" MEAN_INTENSITY_CH1="3447.5426356589137" POSITION_Z="0.0" MAX_INTENSITY_CH1="11715.0" />
        <Spot ID="2973" name="ID2973" STD_INTENSITY_CH1="1871.053586225972" QUALITY="220.88677978515625" POSITION_T="0.0" MIN_INTENSITY_CH1="147.0" TOTAL_INTENSITY_CH1="431130.0" CONTRAST_CH1="0.1946534866133618" SNR_CH1="0.5820798105111925" FRAME="0" MEDIAN_INTENSITY_CH1="3105.0" VISIBILITY="1" RADIUS="0.25" POSITION_X="3.3099083641358007" POSITION_Y="1.0048997470109686" MEAN_INTENSITY_CH1="3342.093023255815" POSITION_Z="0.0" MAX_INTENSITY_CH1="7870.0" />
        <Spot ID="2974" name="ID2974" STD_INTENSITY_CH1="2350.1426557857308" QUALITY="478.9725341796875" POSITION_T="0.0" MIN_INTENSITY_CH1="739.0" TOTAL_INTENSITY_CH1="704769.0" CONTRAST_CH1="0.4420520105707184" SNR_CH1="1.425231127661675" FRAME="0" MEDIAN_INTENSITY_CH1="5340.0" VISIBILITY="1" RADIUS="0.25" POSITION_X="9.827578347084192" POSITION_Y="1.055506851866528" MEAN_INTENSITY_CH1="5463.325581395351" POSITION_Z="0.0" MAX_INTENSITY_CH1="10696.0" />
        <Spot ID="3102" name="ID3102" STD_INTENSITY_CH1="3859.031099356342" QUALITY="667.6570434570312" POSITION_T="0.0" MIN_INTENSITY_CH1="739.0" TOTAL_INTENSITY_CH1="866964.0" CONTRAST_CH1="0.39997839788581674" SNR_CH1="0.9951264575818904" FRAME="0" MEDIAN_INTENSITY_CH1="5766.0" VISIBILITY="1" RADIUS="0.25" POSITION_X="4.847224303452246" POSITION_Y="7.009040651695681" MEAN_INTENSITY_CH1="6720.651162790698" POSITION_Z="0.0" MAX_INTENSITY_CH1="17567.0" />
        <Spot ID="2975" name="ID2975" STD_INTENSITY_CH1="2344.7513926611978" QUALITY="223.7832794189453" POSITION_T="0.0" MIN_INTENSITY_CH1="1478.0" TOTAL_INTENSITY_CH1="730878.0" CONTRAST_CH1="0.11714050700489441" SNR_CH1="0.5067428998335863" FRAME="0" MEDIAN_INTENSITY_CH1="5766.0" VISIBILITY="1" RADIUS="0.25" POSITION_X="10.38283234518093" POSITION_Y="1.1378826132117315" MEAN_INTENSITY_CH1="5665.720930232558" POSITION_Z="0.0" MAX_INTENSITY_CH1="11321.0" />
        <Spot ID="2977" name="ID2977" STD_INTENSITY_CH1="3134.4855239349495" QUALITY="500.06097412109375" POSITION_T="0.0" MIN_INTENSITY_CH1="1035.0" TOTAL_INTENSITY_CH1="873289.0" CONTRAST_CH1="0.2799126970876338" SNR_CH1="0.9446572416472577" FRAME="0" MEDIAN_INTENSITY_CH1="6358.0" VISIBILITY="1" RADIUS="0.25" POSITION_X="2.3752293329228547" POSITION_Y="1.220220246406036" MEAN_INTENSITY_CH1="6769.682170542636" POSITION_Z="0.0" MAX_INTENSITY_CH1="14985.0" />
        <Spot ID="3105" name="ID3105" STD_INTENSITY_CH1="4306.604892260003" QUALITY="795.8856201171875" POSITION_T="0.0" MIN_INTENSITY_CH1="591.0" TOTAL_INTENSITY_CH1="958239.0" CONTRAST_CH1="0.5018811214118224" SNR_CH1="1.1527746030953587" FRAME="0" MEDIAN_INTENSITY_CH1="6408.0" VISIBILITY="1" RADIUS="0.25" POSITION_X="11.010577175406954" POSITION_Y="6.987026071190936" MEAN_INTENSITY_CH1="7428.20930232558" POSITION_Z="0.0" MAX_INTENSITY_CH1="17959.0" />
        <Spot ID="2978" name="ID2978" STD_INTENSITY_CH1="2234.475056414236" QUALITY="244.3488006591797" POSITION_T="0.0" MIN_INTENSITY_CH1="0.0" TOTAL_INTENSITY_CH1="460475.0" CONTRAST_CH1="0.4353475248836843" SNR_CH1="0.969058166670034" FRAME="0" MEDIAN_INTENSITY_CH1="3445.0" VISIBILITY="1" RADIUS="0.25" POSITION_X="0.0" POSITION_Y="1.2663400835893" MEAN_INTENSITY_CH1="3569.573643410852" POSITION_Z="0.0" MAX_INTENSITY_CH1="9513.0" />
        <Spot ID="2980" name="ID2980" STD_INTENSITY_CH1="2911.402743329456" QUALITY="373.8273010253906" POSITION_T="0.0" MIN_INTENSITY_CH1="739.0" TOTAL_INTENSITY_CH1="626916.0" CONTRAST_CH1="0.19762618287190106" SNR_CH1="0.5508971843268059" FRAME="0" MEDIAN_INTENSITY_CH1="4288.0" VISIBILITY="1" RADIUS="0.25" POSITION_X="2.881244919589528" POSITION_Y="1.3014092223844875" MEAN_INTENSITY_CH1="4859.813953488371" POSITION_Z="0.0" MAX_INTENSITY_CH1="13785.0" />
        <Spot ID="3108" name="ID3108" STD_INTENSITY_CH1="2462.5471982501153" QUALITY="272.3121643066406" POSITION_T="0.0" MIN_INTENSITY_CH1="1035.0" TOTAL_INTENSITY_CH1="664490.0" CONTRAST_CH1="0.18111155051325964" SNR_CH1="0.6415040518279617" FRAME="0" MEDIAN_INTENSITY_CH1="4879.0" VISIBILITY="1" RADIUS="0.25" POSITION_X="2.913548101380781" POSITION_Y="7.0426213532027875" MEAN_INTENSITY_CH1="5151.085271317828" POSITION_Z="0.0" MAX_INTENSITY_CH1="13408.0" />
        <Spot ID="2982" name="ID2982" STD_INTENSITY_CH1="2876.738716738079" QUALITY="298.2325134277344" POSITION_T="0.0" MIN_INTENSITY_CH1="1035.0" TOTAL_INTENSITY_CH1="642535.0" CONTRAST_CH1="0.1165308884521324" SNR_CH1="0.36141566449678875" FRAME="0" MEDIAN_INTENSITY_CH1="4436.0" VISIBILITY="1" RADIUS="0.25" POSITION_X="10.886378339648157" POSITION_Y="1.511909410644678" MEAN_INTENSITY_CH1="4980.891472868216" POSITION_Z="0.0" MAX_INTENSITY_CH1="11669.0" />
        <Spot ID="3111" name="ID3111" STD_INTENSITY_CH1="2187.335293245534" QUALITY="397.2328186035156" POSITION_T="0.0" MIN_INTENSITY_CH1="443.0" TOTAL_INTENSITY_CH1="513106.0" CONTRAST_CH1="0.5206668145928385" SNR_CH1="1.245253719844065" FRAME="0" MEDIAN_INTENSITY_CH1="4140.0" VISIBILITY="1" RADIUS="0.25" POSITION_X="1.9205856643650525" POSITION_Y="7.159846274013411" MEAN_INTENSITY_CH1="3977.5658914728683" POSITION_Z="0.0" MAX_INTENSITY_CH1="8462.0" />
        <Spot ID="2984" name="ID2984" STD_INTENSITY_CH1="2768.285776742552" QUALITY="305.3511657714844" POSITION_T="0.0" MIN_INTENSITY_CH1="1626.0" TOTAL_INTENSITY_CH1="784659.0" CONTRAST_CH1="0.18462928107477522" SNR_CH1="0.6849020087392335" FRAME="0" MEDIAN_INTENSITY_CH1="5471.0" VISIBILITY="1" RADIUS="0.25" POSITION_X="2.256759352875762" POSITION_Y="1.8428762304862243" MEAN_INTENSITY_CH1="6082.627906976742" POSITION_Z="0.0" MAX_INTENSITY_CH1="12488.0" />
        <Spot ID="2986" name="ID2986" STD_INTENSITY_CH1="3786.233555103754" QUALITY="503.9700622558594" POSITION_T="0.0" MIN_INTENSITY_CH1="591.0" TOTAL_INTENSITY_CH1="740502.0" CONTRAST_CH1="0.2717108748423347" SNR_CH1="0.6478549133527715" FRAME="0" MEDIAN_INTENSITY_CH1="4879.0" VISIBILITY="1" RADIUS="0.25" POSITION_X="2.801317491300923" POSITION_Y="1.8642946144145225" MEAN_INTENSITY_CH1="5740.325581395352" POSITION_Z="0.0" MAX_INTENSITY_CH1="17186.0" />
        <Spot ID="3114" name="ID3114" STD_INTENSITY_CH1="2045.630186129939" QUALITY="265.2296447753906" POSITION_T="0.0" MIN_INTENSITY_CH1="443.0" TOTAL_INTENSITY_CH1="436145.0" CONTRAST_CH1="0.4153030097080835" SNR_CH1="0.9699731395605137" FRAME="0" MEDIAN_INTENSITY_CH1="2957.0" VISIBILITY="1" RADIUS="0.25" POSITION_X="9.662943878113662" POSITION_Y="7.18588932255014" MEAN_INTENSITY_CH1="3380.968992248063" POSITION_Z="0.0" MAX_INTENSITY_CH1="9713.0" />
        <Spot ID="2988" name="ID2988" STD_INTENSITY_CH1="2689.8396832450967" QUALITY="318.2560119628906" POSITION_T="0.0" MIN_INTENSITY_CH1="887.0" TOTAL_INTENSITY_CH1="564779.0" CONTRAST_CH1="0.21983658469801146" SNR_CH1="0.5866657615568709" FRAME="0" MEDIAN_INTENSITY_CH1="3565.0" VISIBILITY="1" RADIUS="0.25" POSITION_X="10.19969894369801" POSITION_Y="1.838088297212068" MEAN_INTENSITY_CH1="4378.1317829457375" POSITION_Z="0.0" MAX_INTENSITY_CH1="16332.0" />
        <Spot ID="3117" name="ID3117" STD_INTENSITY_CH1="2598.633645685994" QUALITY="455.2506408691406" POSITION_T="0.0" MIN_INTENSITY_CH1="1183.0" TOTAL_INTENSITY_CH1="700107.0" CONTRAST_CH1="0.4731257874495902" SNR_CH1="1.3415177885843275" FRAME="0" MEDIAN_INTENSITY_CH1="5487.0" VISIBILITY="1" RADIUS="0.25" POSITION_X="3.5017388560315816" POSITION_Y="7.389969104640013" MEAN_INTENSITY_CH1="5427.186046511631" POSITION_Z="0.0" MAX_INTENSITY_CH1="12539.0" />
        <Spot ID="2990" name="ID2990" STD_INTENSITY_CH1="2819.1995682584447" QUALITY="303.94830322265625" POSITION_T="0.0" MIN_INTENSITY_CH1="1478.0" TOTAL_INTENSITY_CH1="770217.0" CONTRAST_CH1="0.16925016309499682" SNR_CH1="0.6131252782995649" FRAME="0" MEDIAN_INTENSITY_CH1="5323.0" VISIBILITY="1" RADIUS="0.25" POSITION_X="2.325026534350646" POSITION_Y="1.8799474188511105" MEAN_INTENSITY_CH1="5970.674418604649" POSITION_Z="0.0" MAX_INTENSITY_CH1="12488.0" />
        <Spot ID="2992" name="ID2992" STD_INTENSITY_CH1="3285.2189728927738" QUALITY="661.524169921875" POSITION_T="0.0" MIN_INTENSITY_CH1="2661.0" TOTAL_INTENSITY_CH1="1040880.0" CONTRAST_CH1="0.3747384640099418" SNR_CH1="1.33901306721101" FRAME="0" MEDIAN_INTENSITY_CH1="7262.0" VISIBILITY="1" RADIUS="0.25" POSITION_X="0.407517043415063" POSITION_Y="1.9508600774392804" MEAN_INTENSITY_CH1="8068.8372093023245" POSITION_Z="0.0" MAX_INTENSITY_CH1="17828.0" />
        <Spot ID="3120" name="ID3120" STD_INTENSITY_CH1="2249.2732024088614" QUALITY="233.0777130126953" POSITION_T="0.0" MIN_INTENSITY_CH1="739.0" TOTAL_INTENSITY_CH1="510902.0" CONTRAST_CH1="0.10612947607275999" SNR_CH1="0.33788252712565686" FRAME="0" MEDIAN_INTENSITY_CH1="3401.0" VISIBILITY="1" RADIUS="0.25" POSITION_X="2.5623782578027634" POSITION_Y="7.470034087598293" MEAN_INTENSITY_CH1="3960.480620155039" POSITION_Z="0.0" MAX_INTENSITY_CH1="10975.0" />
        <Spot ID="2994" name="ID2994" STD_INTENSITY_CH1="3937.857907106358" QUALITY="381.0638122558594" POSITION_T="0.0" MIN_INTENSITY_CH1="147.0" TOTAL_INTENSITY_CH1="727672.0" CONTRAST_CH1="0.11613899598232028" SNR_CH1="0.29810941596781826" FRAME="0" MEDIAN_INTENSITY_CH1="4583.0" VISIBILITY="1" RADIUS="0.25" POSITION_X="10.926432715701411" POSITION_Y="2.028927946631391" MEAN_INTENSITY_CH1="5640.868217054263" POSITION_Z="0.0" MAX_INTENSITY_CH1="18783.0" />
        <Spot ID="3123" name="ID3123" STD_INTENSITY_CH1="3702.1374501242376" QUALITY="544.9855346679688" POSITION_T="0.0" MIN_INTENSITY_CH1="0.0" TOTAL_INTENSITY_CH1="1287346.0" CONTRAST_CH1="0.4364941257029154" SNR_CH1="1.638164776003173" FRAME="0" MEDIAN_INTENSITY_CH1="10532.0" VISIBILITY="1" RADIUS="0.25" POSITION_X="11.53274004697398" POSITION_Y="7.507587638422278" MEAN_INTENSITY_CH1="9979.426356589147" POSITION_Z="0.0" MAX_INTENSITY_CH1="17515.0" />
        <Spot ID="2996" name="ID2996" STD_INTENSITY_CH1="5198.106012878539" QUALITY="779.6713256835938" POSITION_T="0.0" MIN_INTENSITY_CH1="1183.0" TOTAL_INTENSITY_CH1="1246820.0" CONTRAST_CH1="0.4759135252753678" SNR_CH1="1.1991293909999636" FRAME="0" MEDIAN_INTENSITY_CH1="9036.0" VISIBILITY="1" RADIUS="0.25" POSITION_X="11.455351005380088" POSITION_Y="2.1632657262099855" MEAN_INTENSITY_CH1="9665.271317829456" POSITION_Z="0.0" MAX_INTENSITY_CH1="21575.0" />
        <Spot ID="2998" name="ID2998" STD_INTENSITY_CH1="2520.383499609086" QUALITY="430.1614074707031" POSITION_T="0.0" MIN_INTENSITY_CH1="739.0" TOTAL_INTENSITY_CH1="498396.0" CONTRAST_CH1="0.4554574499055111" SNR_CH1="0.9593929053467191" FRAME="0" MEDIAN_INTENSITY_CH1="3253.0" VISIBILITY="1" RADIUS="0.25" POSITION_X="9.577443470772392" POSITION_Y="2.2549879912041035" MEAN_INTENSITY_CH1="3863.5348837209303" POSITION_Z="0.0" MAX_INTENSITY_CH1="9940.0" />
        <Spot ID="3126" name="ID3126" STD_INTENSITY_CH1="3837.545337932568" QUALITY="452.06036376953125" POSITION_T="0.0" MIN_INTENSITY_CH1="591.0" TOTAL_INTENSITY_CH1="675637.0" CONTRAST_CH1="0.2283059476892171" SNR_CH1="0.5073537347503925" FRAME="0" MEDIAN_INTENSITY_CH1="3992.0" VISIBILITY="1" RADIUS="0.25" POSITION_X="4.701279088275564" POSITION_Y="7.5840401108931585" MEAN_INTENSITY_CH1="5237.496124031008" POSITION_Z="0.0" MAX_INTENSITY_CH1="18601.0" />
        <Spot ID="3000" name="ID3000" STD_INTENSITY_CH1="2219.0591901337066" QUALITY="494.9007263183594" POSITION_T="0.0" MIN_INTENSITY_CH1="2530.0" TOTAL_INTENSITY_CH1="977238.0" CONTRAST_CH1="0.3284244720945873" SNR_CH1="1.6879920155046146" FRAME="0" MEDIAN_INTENSITY_CH1="7837.0" VISIBILITY="1" RADIUS="0.25" POSITION_X="0.9181462806473719" POSITION_Y="2.6775870409713534" MEAN_INTENSITY_CH1="7575.488372093023" POSITION_Z="0.0" MAX_INTENSITY_CH1="13557.0" />
        <Spot ID="3129" name="ID3129" STD_INTENSITY_CH1="2618.6545388559975" QUALITY="348.0500183105469" POSITION_T="0.0" MIN_INTENSITY_CH1="295.0" TOTAL_INTENSITY_CH1="458665.0" CONTRAST_CH1="0.31079341442570624" SNR_CH1="0.6438656180044545" FRAME="0" MEDIAN_INTENSITY_CH1="2809.0" VISIBILITY="1" RADIUS="0.25" POSITION_X="10.198663213357944" POSITION_Y="7.603992051995972" MEAN_INTENSITY_CH1="3555.5426356589146" POSITION_Z="0.0" MAX_INTENSITY_CH1="10434.0" />
        <Spot ID="3002" name="ID3002" STD_INTENSITY_CH1="2038.4686352598078" QUALITY="298.5906066894531" POSITION_T="0.0" MIN_INTENSITY_CH1="295.0" TOTAL_INTENSITY_CH1="509443.0" CONTRAST_CH1="0.26958889457899177" SNR_CH1="0.8227553860552851" FRAME="0" MEDIAN_INTENSITY_CH1="3696.0" VISIBILITY="1" RADIUS="0.25" POSITION_X="1.636263595263815" POSITION_Y="2.9545817785788944" MEAN_INTENSITY_CH1="3949.1705426356593" POSITION_Z="0.0" MAX_INTENSITY_CH1="8774.0" />
        <Spot ID="3004" name="ID3004" STD_INTENSITY_CH1="4038.9744607268894" QUALITY="593.6333618164062" POSITION_T="0.0" MIN_INTENSITY_CH1="1330.0" TOTAL_INTENSITY_CH1="721767.0" CONTRAST_CH1="0.3835609834546389" SNR_CH1="0.7680726790458381" FRAME="0" MEDIAN_INTENSITY_CH1="4157.0" VISIBILITY="1" RADIUS="0.25" POSITION_X="0.32423899503817316" POSITION_Y="3.1366828952179113" MEAN_INTENSITY_CH1="5595.093023255816" POSITION_Z="0.0" MAX_INTENSITY_CH1="19323.0" />
        <Spot ID="3132" name="ID3132" STD_INTENSITY_CH1="4313.378962049584" QUALITY="573.2496948242188" POSITION_T="0.0" MIN_INTENSITY_CH1="887.0" TOTAL_INTENSITY_CH1="1019875.0" CONTRAST_CH1="0.17280753228027823" SNR_CH1="0.5401390019594122" FRAME="0" MEDIAN_INTENSITY_CH1="7541.0" VISIBILITY="1" RADIUS="0.25" POSITION_X="10.84593123566477" POSITION_Y="7.595007889327055" MEAN_INTENSITY_CH1="7906.007751937985" POSITION_Z="0.0" MAX_INTENSITY_CH1="20375.0" />
        <Spot ID="3006" name="ID3006" STD_INTENSITY_CH1="3492.078024440329" QUALITY="537.0252075195312" POSITION_T="0.0" MIN_INTENSITY_CH1="1791.0" TOTAL_INTENSITY_CH1="929715.0" CONTRAST_CH1="0.34070201638927433" SNR_CH1="1.0489351185122588" FRAME="0" MEDIAN_INTENSITY_CH1="6654.0" VISIBILITY="1" RADIUS="0.25" POSITION_X="9.918928458097293" POSITION_Y="3.3144619383366356" MEAN_INTENSITY_CH1="7207.093023255815" POSITION_Z="0.0" MAX_INTENSITY_CH1="17646.0" />
        <Spot ID="3135" name="ID3135" STD_INTENSITY_CH1="1819.0106808907876" QUALITY="236.96554565429688" POSITION_T="0.0" MIN_INTENSITY_CH1="887.0" TOTAL_INTENSITY_CH1="506577.0" CONTRAST_CH1="0.22332026702406818" SNR_CH1="0.7882037042379549" FRAME="0" MEDIAN_INTENSITY_CH1="3417.0" VISIBILITY="1" RADIUS="0.25" POSITION_X="4.0361815284847244" POSITION_Y="7.680849680978225" MEAN_INTENSITY_CH1="3926.953488372093" POSITION_Z="0.0" MAX_INTENSITY_CH1="9070.0" />
        <Spot ID="3008" name="ID3008" STD_INTENSITY_CH1="2832.282417903879" QUALITY="411.871826171875" POSITION_T="0.0" MIN_INTENSITY_CH1="443.0" TOTAL_INTENSITY_CH1="758517.0" CONTRAST_CH1="0.2997129466805699" SNR_CH1="0.9574742569940113" FRAME="0" MEDIAN_INTENSITY_CH1="5914.0" VISIBILITY="1" RADIUS="0.25" POSITION_X="2.8842242614577835" POSITION_Y="3.4303268635091264" MEAN_INTENSITY_CH1="5879.976744186048" POSITION_Z="0.0" MAX_INTENSITY_CH1="11584.0" />
        <Spot ID="3010" name="ID3010" STD_INTENSITY_CH1="2536.695008353779" QUALITY="334.4963684082031" POSITION_T="0.0" MIN_INTENSITY_CH1="591.0" TOTAL_INTENSITY_CH1="632238.0" CONTRAST_CH1="0.22647934389982854" SNR_CH1="0.7135443736930815" FRAME="0" MEDIAN_INTENSITY_CH1="4731.0" VISIBILITY="1" RADIUS="0.25" POSITION_X="1.101992003234268" POSITION_Y="3.51820908092755" MEAN_INTENSITY_CH1="4901.06976744186" POSITION_Z="0.0" MAX_INTENSITY_CH1="11550.0" />
        <Spot ID="3138" name="ID3138" STD_INTENSITY_CH1="4051.3823257045256" QUALITY="781.5571899414062" POSITION_T="0.0" MIN_INTENSITY_CH1="887.0" TOTAL_INTENSITY_CH1="1142248.0" CONTRAST_CH1="0.3851865017694545" SNR_CH1="1.2155148563753018" FRAME="0" MEDIAN_INTENSITY_CH1="8297.0" VISIBILITY="1" RADIUS="0.25" POSITION_X="5.442653798296341" POSITION_Y="7.666853111807765" MEAN_INTENSITY_CH1="8854.635658914729" POSITION_Z="0.0" MAX_INTENSITY_CH1="18716.0" />
        <Spot ID="3012" name="ID3012" STD_INTENSITY_CH1="2093.734083967043" QUALITY="207.41629028320312" POSITION_T="0.0" MIN_INTENSITY_CH1="591.0" TOTAL_INTENSITY_CH1="424978.0" CONTRAST_CH1="0.15797506136690911" SNR_CH1="0.42931349187644" FRAME="0" MEDIAN_INTENSITY_CH1="2513.0" VISIBILITY="1" RADIUS="0.25" POSITION_X="11.14347409560853" POSITION_Y="3.642070412415982" MEAN_INTENSITY_CH1="3294.403100775193" POSITION_Z="0.0" MAX_INTENSITY_CH1="11567.0" />
        <Spot ID="3014" name="ID3014" STD_INTENSITY_CH1="3589.394144556401" QUALITY="428.8887939453125" POSITION_T="0.0" MIN_INTENSITY_CH1="591.0" TOTAL_INTENSITY_CH1="576025.0" CONTRAST_CH1="0.2990632860319308" SNR_CH1="0.5727871414775161" FRAME="0" MEDIAN_INTENSITY_CH1="2957.0" VISIBILITY="1" RADIUS="0.25" POSITION_X="9.599255136583508" POSITION_Y="3.957085559547382" MEAN_INTENSITY_CH1="4465.31007751938" POSITION_Z="0.0" MAX_INTENSITY_CH1="19407.0" />
        <Spot ID="3142" name="ID3142" STD_INTENSITY_CH1="6082.521908335616" QUALITY="787.7672729492188" POSITION_T="0.0" MIN_INTENSITY_CH1="591.0" TOTAL_INTENSITY_CH1="1238359.0" CONTRAST_CH1="0.2217040995323639" SNR_CH1="0.5728103556612782" FRAME="0" MEDIAN_INTENSITY_CH1="8905.0" VISIBILITY="1" RADIUS="0.25" POSITION_X="11.165643971235395" POSITION_Y="7.810524221022897" MEAN_INTENSITY_CH1="9599.682170542634" POSITION_Z="0.0" MAX_INTENSITY_CH1="26425.0" />
        <Spot ID="3016" name="ID3016" STD_INTENSITY_CH1="1930.8595852961043" QUALITY="236.15060424804688" POSITION_T="0.0" MIN_INTENSITY_CH1="591.0" TOTAL_INTENSITY_CH1="451256.0" CONTRAST_CH1="0.2373036283295699" SNR_CH1="0.6949293822272323" FRAME="0" MEDIAN_INTENSITY_CH1="2957.0" VISIBILITY="1" RADIUS="0.25" POSITION_X="10.893735733471182" POSITION_Y="3.9909602740088124" MEAN_INTENSITY_CH1="3498.108527131782" POSITION_Z="0.0" MAX_INTENSITY_CH1="9184.0" />
        <Spot ID="3145" name="ID3145" STD_INTENSITY_CH1="2741.2274365271815" QUALITY="503.5021057128906" POSITION_T="0.0" MIN_INTENSITY_CH1="1183.0" TOTAL_INTENSITY_CH1="826475.0" CONTRAST_CH1="0.41282071419870375" SNR_CH1="1.3658385419198382" FRAME="0" MEDIAN_INTENSITY_CH1="6687.0" VISIBILITY="1" RADIUS="0.25" POSITION_X="2.998914006179436" POSITION_Y="7.898802074402449" MEAN_INTENSITY_CH1="6406.782945736435" POSITION_Z="0.0" MAX_INTENSITY_CH1="13671.0" />
        <Spot ID="3018" name="ID3018" STD_INTENSITY_CH1="3140.264979769798" QUALITY="596.550537109375" POSITION_T="0.0" MIN_INTENSITY_CH1="2513.0" TOTAL_INTENSITY_CH1="1154379.0" CONTRAST_CH1="0.2859445075230415" SNR_CH1="1.2673073047518153" FRAME="0" MEDIAN_INTENSITY_CH1="9036.0" VISIBILITY="1" RADIUS="0.25" POSITION_X="2.5261572554815754" POSITION_Y="4.0198692040711625" MEAN_INTENSITY_CH1="8948.674418604653" POSITION_Z="0.0" MAX_INTENSITY_CH1="18356.0" />
        <Spot ID="3020" name="ID3020" STD_INTENSITY_CH1="2900.114922605112" QUALITY="516.2241821289062" POSITION_T="0.0" MIN_INTENSITY_CH1="2513.0" TOTAL_INTENSITY_CH1="1037094.0" CONTRAST_CH1="0.24291299790785745" SNR_CH1="1.0835606454473476" FRAME="0" MEDIAN_INTENSITY_CH1="7837.0" VISIBILITY="1" RADIUS="0.25" POSITION_X="1.379920677335579" POSITION_Y="4.165954852409188" MEAN_INTENSITY_CH1="8039.488372093024" POSITION_Z="0.0" MAX_INTENSITY_CH1="13966.0" />
        <Spot ID="3148" name="ID3148" STD_INTENSITY_CH1="3034.509555331832" QUALITY="299.3522644042969" POSITION_T="0.0" MIN_INTENSITY_CH1="591.0" TOTAL_INTENSITY_CH1="589166.0" CONTRAST_CH1="0.15446845387609992" SNR_CH1="0.4027607878126975" FRAME="0" MEDIAN_INTENSITY_CH1="4140.0" VISIBILITY="1" RADIUS="0.25" POSITION_X="5.055660146565433" POSITION_Y="8.228717640451562" MEAN_INTENSITY_CH1="4567.178294573645" POSITION_Z="0.0" MAX_INTENSITY_CH1="13079.0" />
        <Spot ID="3022" name="ID3022" STD_INTENSITY_CH1="2998.859042927956" QUALITY="383.05316162109375" POSITION_T="0.0" MIN_INTENSITY_CH1="295.0" TOTAL_INTENSITY_CH1="468746.0" CONTRAST_CH1="0.3110188251208858" SNR_CH1="0.5749095936799069" FRAME="0" MEDIAN_INTENSITY_CH1="2809.0" VISIBILITY="1" RADIUS="0.25" POSITION_X="10.383012344703593" POSITION_Y="4.329311179173824" MEAN_INTENSITY_CH1="3633.6899224806207" POSITION_Z="0.0" MAX_INTENSITY_CH1="12602.0" />
        <Spot ID="3151" name="ID3151" STD_INTENSITY_CH1="3363.4646649078" QUALITY="626.8917236328125" POSITION_T="0.0" MIN_INTENSITY_CH1="739.0" TOTAL_INTENSITY_CH1="792920.0" CONTRAST_CH1="0.5022459415210889" SNR_CH1="1.2219633622433086" FRAME="0" MEDIAN_INTENSITY_CH1="5833.0" VISIBILITY="1" RADIUS="0.25" POSITION_X="5.832804275883179" POSITION_Y="8.209309644551528" MEAN_INTENSITY_CH1="6146.666666666666" POSITION_Z="0.0" MAX_INTENSITY_CH1="14541.0" />
        <Spot ID="3024" name="ID3024" STD_INTENSITY_CH1="2451.420592116441" QUALITY="322.1495361328125" POSITION_T="0.0" MIN_INTENSITY_CH1="739.0" TOTAL_INTENSITY_CH1="582749.0" CONTRAST_CH1="0.22212278111910977" SNR_CH1="0.6698572392379267" FRAME="0" MEDIAN_INTENSITY_CH1="3696.0" VISIBILITY="1" RADIUS="0.25" POSITION_X="0.2712486769268566" POSITION_Y="4.548506495123879" MEAN_INTENSITY_CH1="4517.434108527135" POSITION_Z="0.0" MAX_INTENSITY_CH1="10401.0" />
        <Spot ID="3154" name="ID3154" STD_INTENSITY_CH1="3602.365328658267" QUALITY="488.8890075683594" POSITION_T="0.0" MIN_INTENSITY_CH1="1478.0" TOTAL_INTENSITY_CH1="947475.0" CONTRAST_CH1="0.2717523802325881" SNR_CH1="0.8713468958721277" FRAME="0" MEDIAN_INTENSITY_CH1="7262.0" VISIBILITY="1" RADIUS="0.25" POSITION_X="4.0577902148821305" POSITION_Y="8.413466750249196" MEAN_INTENSITY_CH1="7344.7674418604665" POSITION_Z="0.0" MAX_INTENSITY_CH1="15576.0" />
        <Spot ID="3157" name="ID3157" STD_INTENSITY_CH1="5444.567491150944" QUALITY="1002.4097290039062" POSITION_T="0.0" MIN_INTENSITY_CH1="1183.0" TOTAL_INTENSITY_CH1="1130130.0" CONTRAST_CH1="0.5424315794081679" SNR_CH1="1.13173399261064" FRAME="0" MEDIAN_INTENSITY_CH1="7870.0" VISIBILITY="1" RADIUS="0.25" POSITION_X="10.01171161769445" POSITION_Y="8.437675959066608" MEAN_INTENSITY_CH1="8760.697674418607" POSITION_Z="0.0" MAX_INTENSITY_CH1="22428.0" />
        <Spot ID="3160" name="ID3160" STD_INTENSITY_CH1="2977.448050110949" QUALITY="440.3367919921875" POSITION_T="0.0" MIN_INTENSITY_CH1="1035.0" TOTAL_INTENSITY_CH1="732967.0" CONTRAST_CH1="0.2206486257613005" SNR_CH1="0.6899078318446654" FRAME="0" MEDIAN_INTENSITY_CH1="5044.0" VISIBILITY="1" RADIUS="0.25" POSITION_X="4.765480476267685" POSITION_Y="8.660329582448643" MEAN_INTENSITY_CH1="5681.914728682172" POSITION_Z="0.0" MAX_INTENSITY_CH1="13671.0" />
        <Spot ID="3163" name="ID3163" STD_INTENSITY_CH1="3168.344672045158" QUALITY="356.4906005859375" POSITION_T="0.0" MIN_INTENSITY_CH1="443.0" TOTAL_INTENSITY_CH1="563473.0" CONTRAST_CH1="0.22655935687973205" SNR_CH1="0.5093008590788167" FRAME="0" MEDIAN_INTENSITY_CH1="3401.0" VISIBILITY="1" RADIUS="0.25" POSITION_X="10.746064837850984" POSITION_Y="8.654109650136682" MEAN_INTENSITY_CH1="4368.007751937986" POSITION_Z="0.0" MAX_INTENSITY_CH1="14985.0" />
        <Spot ID="3036" name="ID3036" STD_INTENSITY_CH1="4527.976924663045" QUALITY="673.7496948242188" POSITION_T="0.0" MIN_INTENSITY_CH1="739.0" TOTAL_INTENSITY_CH1="942263.0" CONTRAST_CH1="0.32901898841858274" SNR_CH1="0.7987263188966909" FRAME="0" MEDIAN_INTENSITY_CH1="6506.0" VISIBILITY="1" RADIUS="0.25" POSITION_X="1.8658523432911878" POSITION_Y="4.561410232617787" MEAN_INTENSITY_CH1="7304.364341085273" POSITION_Z="0.0" MAX_INTENSITY_CH1="20096.0" />
        <Spot ID="3166" name="ID3166" STD_INTENSITY_CH1="2617.9257891737725" QUALITY="379.2620849609375" POSITION_T="0.0" MIN_INTENSITY_CH1="591.0" TOTAL_INTENSITY_CH1="595867.0" CONTRAST_CH1="0.2854322875995527" SNR_CH1="0.7835851231448568" FRAME="0" MEDIAN_INTENSITY_CH1="4436.0" VISIBILITY="1" RADIUS="0.25" POSITION_X="3.3406520957300083" POSITION_Y="8.666180267501604" MEAN_INTENSITY_CH1="4619.124031007751" POSITION_Z="0.0" MAX_INTENSITY_CH1="10401.0" />
        <Spot ID="3039" name="ID3039" STD_INTENSITY_CH1="3005.2873394220246" QUALITY="383.3656005859375" POSITION_T="0.0" MIN_INTENSITY_CH1="1035.0" TOTAL_INTENSITY_CH1="679391.0" CONTRAST_CH1="0.23320604505770523" SNR_CH1="0.6627934865926753" FRAME="0" MEDIAN_INTENSITY_CH1="4584.0" VISIBILITY="1" RADIUS="0.25" POSITION_X="2.688345211454637" POSITION_Y="4.600737078686494" MEAN_INTENSITY_CH1="5266.5968992248045" POSITION_Z="0.0" MAX_INTENSITY_CH1="15133.0" />
        <Spot ID="3169" name="ID3169" STD_INTENSITY_CH1="2293.2699177852564" QUALITY="309.1783447265625" POSITION_T="0.0" MIN_INTENSITY_CH1="443.0" TOTAL_INTENSITY_CH1="501671.0" CONTRAST_CH1="0.2683355413203428" SNR_CH1="0.7175433511442715" FRAME="0" MEDIAN_INTENSITY_CH1="3548.0" VISIBILITY="1" RADIUS="0.25" POSITION_X="11.096020040649506" POSITION_Y="8.760485342939765" MEAN_INTENSITY_CH1="3888.9224806201582" POSITION_Z="0.0" MAX_INTENSITY_CH1="10663.0" />
        <Spot ID="3042" name="ID3042" STD_INTENSITY_CH1="3680.721542315963" QUALITY="600.711669921875" POSITION_T="0.0" MIN_INTENSITY_CH1="887.0" TOTAL_INTENSITY_CH1="781492.0" CONTRAST_CH1="0.3835973076897627" SNR_CH1="0.9126362207088411" FRAME="0" MEDIAN_INTENSITY_CH1="4879.0" VISIBILITY="1" RADIUS="0.25" POSITION_X="9.381852603829406" POSITION_Y="4.749116924981325" MEAN_INTENSITY_CH1="6058.0775193798445" POSITION_Z="0.0" MAX_INTENSITY_CH1="16315.0" />
        <Spot ID="3172" name="ID3172" STD_INTENSITY_CH1="1590.4040982138192" QUALITY="223.83607482910156" POSITION_T="0.0" MIN_INTENSITY_CH1="0.0" TOTAL_INTENSITY_CH1="271450.0" CONTRAST_CH1="0.33470312618522957" SNR_CH1="0.6635867965968326" FRAME="0" MEDIAN_INTENSITY_CH1="1478.0" VISIBILITY="1" RADIUS="0.25" POSITION_X="2.738638733225281" POSITION_Y="8.822161503983073" MEAN_INTENSITY_CH1="2104.2635658914737" POSITION_Z="0.0" MAX_INTENSITY_CH1="6227.0" />
        <Spot ID="3045" name="ID3045" STD_INTENSITY_CH1="3281.364095598468" QUALITY="624.3954467773438" POSITION_T="0.0" MIN_INTENSITY_CH1="1183.0" TOTAL_INTENSITY_CH1="805607.0" CONTRAST_CH1="0.451049374201293" SNR_CH1="1.1831804610864767" FRAME="0" MEDIAN_INTENSITY_CH1="5914.0" VISIBILITY="1" RADIUS="0.25" POSITION_X="1.0359058693072951" POSITION_Y="5.214677596660337" MEAN_INTENSITY_CH1="6245.015503875969" POSITION_Z="0.0" MAX_INTENSITY_CH1="15593.0" />
        <Spot ID="3175" name="ID3175" STD_INTENSITY_CH1="3305.39091815942" QUALITY="491.2587890625" POSITION_T="0.0" MIN_INTENSITY_CH1="443.0" TOTAL_INTENSITY_CH1="574606.0" CONTRAST_CH1="0.4233325198496436" SNR_CH1="0.801609530592204" FRAME="0" MEDIAN_INTENSITY_CH1="3548.0" VISIBILITY="1" RADIUS="0.25" POSITION_X="6.011217074106027" POSITION_Y="8.893487045903509" MEAN_INTENSITY_CH1="4454.31007751938" POSITION_Z="0.0" MAX_INTENSITY_CH1="15297.0" />
        <Spot ID="3048" name="ID3048" STD_INTENSITY_CH1="2648.232640615751" QUALITY="383.7336730957031" POSITION_T="0.0" MIN_INTENSITY_CH1="147.0" TOTAL_INTENSITY_CH1="464439.0" CONTRAST_CH1="0.34264210925050625" SNR_CH1="0.6938942737276421" FRAME="0" MEDIAN_INTENSITY_CH1="2678.0" VISIBILITY="1" RADIUS="0.25" POSITION_X="3.4467248254629257" POSITION_Y="5.1948859671684025" MEAN_INTENSITY_CH1="3600.302325581396" POSITION_Z="0.0" MAX_INTENSITY_CH1="11913.0" />
        <Spot ID="3178" name="ID3178" STD_INTENSITY_CH1="3716.2870467715406" QUALITY="667.6713256835938" POSITION_T="0.0" MIN_INTENSITY_CH1="739.0" TOTAL_INTENSITY_CH1="972745.0" CONTRAST_CH1="0.39475488718360147" SNR_CH1="1.1485758075252748" FRAME="0" MEDIAN_INTENSITY_CH1="7689.0" VISIBILITY="1" RADIUS="0.25" POSITION_X="3.7308084317035877" POSITION_Y="9.32314592230754" MEAN_INTENSITY_CH1="7540.658914728682" POSITION_Z="0.0" MAX_INTENSITY_CH1="16827.0" />
        <Spot ID="3051" name="ID3051" STD_INTENSITY_CH1="3643.6750868381187" QUALITY="630.9761352539062" POSITION_T="0.0" MIN_INTENSITY_CH1="739.0" TOTAL_INTENSITY_CH1="808824.0" CONTRAST_CH1="0.4749661590682721" SNR_CH1="1.1082437304130508" FRAME="0" MEDIAN_INTENSITY_CH1="5488.0" VISIBILITY="1" RADIUS="0.25" POSITION_X="2.022291014087248" POSITION_Y="5.331727796126941" MEAN_INTENSITY_CH1="6269.953488372093" POSITION_Z="0.0" MAX_INTENSITY_CH1="16530.0" />
        <Spot ID="3180" name="ID3180" STD_INTENSITY_CH1="5365.1400383904875" QUALITY="974.343994140625" POSITION_T="0.0" MIN_INTENSITY_CH1="1330.0" TOTAL_INTENSITY_CH1="1307880.0" CONTRAST_CH1="0.4188032990903652" SNR_CH1="1.1156167502379621" FRAME="0" MEDIAN_INTENSITY_CH1="10367.0" VISIBILITY="1" RADIUS="0.25" POSITION_X="4.579670451307926" POSITION_Y="9.523117364131139" MEAN_INTENSITY_CH1="10138.604651162796" POSITION_Z="0.0" MAX_INTENSITY_CH1="20752.0" />
        <Spot ID="3054" name="ID3054" STD_INTENSITY_CH1="4726.654063412556" QUALITY="909.768310546875" POSITION_T="0.0" MIN_INTENSITY_CH1="1330.0" TOTAL_INTENSITY_CH1="1097229.0" CONTRAST_CH1="0.4751544227540081" SNR_CH1="1.1592604919204499" FRAME="0" MEDIAN_INTENSITY_CH1="7410.0" VISIBILITY="1" RADIUS="0.25" POSITION_X="2.8664205027288823" POSITION_Y="5.3306545056690915" MEAN_INTENSITY_CH1="8505.651162790698" POSITION_Z="0.0" MAX_INTENSITY_CH1="21689.0" />
        <Spot ID="3183" name="ID3183" STD_INTENSITY_CH1="3665.994905567955" QUALITY="451.0949401855469" POSITION_T="0.0" MIN_INTENSITY_CH1="295.0" TOTAL_INTENSITY_CH1="848714.0" CONTRAST_CH1="0.24197013701648123" SNR_CH1="0.6992949812842885" FRAME="0" MEDIAN_INTENSITY_CH1="6227.0" VISIBILITY="1" RADIUS="0.25" POSITION_X="5.221329463530897" POSITION_Y="9.712120976686686" MEAN_INTENSITY_CH1="6579.178294573642" POSITION_Z="0.0" MAX_INTENSITY_CH1="15133.0" />
        <Spot ID="3056" name="ID3056" STD_INTENSITY_CH1="3889.4100282035465" QUALITY="549.2494506835938" POSITION_T="0.0" MIN_INTENSITY_CH1="739.0" TOTAL_INTENSITY_CH1="735377.0" CONTRAST_CH1="0.32019254885382586" SNR_CH1="0.7109524289720968" FRAME="0" MEDIAN_INTENSITY_CH1="5044.0" VISIBILITY="1" RADIUS="0.25" POSITION_X="9.085236443077498" POSITION_Y="5.437156361549368" MEAN_INTENSITY_CH1="5700.596899224806" POSITION_Z="0.0" MAX_INTENSITY_CH1="16594.0" />
        <Spot ID="3186" name="ID3186" STD_INTENSITY_CH1="2203.0157385353596" QUALITY="228.5478515625" POSITION_T="0.0" MIN_INTENSITY_CH1="0.0" TOTAL_INTENSITY_CH1="514699.0" CONTRAST_CH1="0.21846997123395204" SNR_CH1="0.6494607816874273" FRAME="0" MEDIAN_INTENSITY_CH1="3730.0" VISIBILITY="1" RADIUS="0.25" POSITION_X="3.4174079166354523" POSITION_Y="9.95099346810803" MEAN_INTENSITY_CH1="3989.914728682171" POSITION_Z="0.0" MAX_INTENSITY_CH1="11271.0" />
        <Spot ID="3059" name="ID3059" STD_INTENSITY_CH1="3497.6565006945402" QUALITY="564.023193359375" POSITION_T="0.0" MIN_INTENSITY_CH1="1035.0" TOTAL_INTENSITY_CH1="829037.0" CONTRAST_CH1="0.3293002005805826" SNR_CH1="0.9103449095036286" FRAME="0" MEDIAN_INTENSITY_CH1="5766.0" VISIBILITY="1" RADIUS="0.25" POSITION_X="10.061726252436832" POSITION_Y="5.5460835994455735" MEAN_INTENSITY_CH1="6426.643410852714" POSITION_Z="0.0" MAX_INTENSITY_CH1="15166.0" />
        <Spot ID="3189" name="ID3189" STD_INTENSITY_CH1="1952.0173649327596" QUALITY="270.91986083984375" POSITION_T="0.0" MIN_INTENSITY_CH1="295.0" TOTAL_INTENSITY_CH1="503968.0" CONTRAST_CH1="0.2648269230656971" SNR_CH1="0.8380898927090477" FRAME="0" MEDIAN_INTENSITY_CH1="3548.0" VISIBILITY="1" RADIUS="0.25" POSITION_X="5.6198396567072955" POSITION_Y="10.779988486698588" MEAN_INTENSITY_CH1="3906.7286821705425" POSITION_Z="0.0" MAX_INTENSITY_CH1="9036.0" />
        <Spot ID="3062" name="ID3062" STD_INTENSITY_CH1="6281.499155660453" QUALITY="1020.0919189453125" POSITION_T="0.0" MIN_INTENSITY_CH1="591.0" TOTAL_INTENSITY_CH1="1056961.0" CONTRAST_CH1="0.5081424032605745" SNR_CH1="0.8789800719390027" FRAME="0" MEDIAN_INTENSITY_CH1="6523.0" VISIBILITY="1" RADIUS="0.25" POSITION_X="10.896319794541496" POSITION_Y="5.593889105764771" MEAN_INTENSITY_CH1="8193.496124031008" POSITION_Z="0.0" MAX_INTENSITY_CH1="23007.0" />
        <Spot ID="3192" name="ID3192" STD_INTENSITY_CH1="3072.1928225975603" QUALITY="607.1737060546875" POSITION_T="0.0" MIN_INTENSITY_CH1="443.0" TOTAL_INTENSITY_CH1="660143.0" CONTRAST_CH1="0.5555054250183491" SNR_CH1="1.1897250671260649" FRAME="0" MEDIAN_INTENSITY_CH1="4157.0" VISIBILITY="1" RADIUS="0.25" POSITION_X="3.794204567926866" POSITION_Y="11.028764281124106" MEAN_INTENSITY_CH1="5117.387596899224" POSITION_Z="0.0" MAX_INTENSITY_CH1="12585.0" />
        <Spot ID="3065" name="ID3065" STD_INTENSITY_CH1="3401.567355902891" QUALITY="356.11083984375" POSITION_T="0.0" MIN_INTENSITY_CH1="887.0" TOTAL_INTENSITY_CH1="684117.0" CONTRAST_CH1="0.16372027749484502" SNR_CH1="0.4386776044018535" FRAME="0" MEDIAN_INTENSITY_CH1="4731.0" VISIBILITY="1" RADIUS="0.25" POSITION_X="9.150079964541943" POSITION_Y="5.808324789095754" MEAN_INTENSITY_CH1="5303.2325581395335" POSITION_Z="0.0" MAX_INTENSITY_CH1="15432.0" />
        <Spot ID="3195" name="ID3195" STD_INTENSITY_CH1="3951.5086064484585" QUALITY="694.8189086914062" POSITION_T="0.0" MIN_INTENSITY_CH1="1330.0" TOTAL_INTENSITY_CH1="1086764.0" CONTRAST_CH1="0.3239779133444212" SNR_CH1="1.0433914184140618" FRAME="0" MEDIAN_INTENSITY_CH1="8149.0" VISIBILITY="1" RADIUS="0.25" POSITION_X="4.5255642846164195" POSITION_Y="11.024954927621758" MEAN_INTENSITY_CH1="8424.527131782947" POSITION_Z="0.0" MAX_INTENSITY_CH1="19192.0" />
        <Spot ID="3068" name="ID3068" STD_INTENSITY_CH1="3065.534849463498" QUALITY="600.2186889648438" POSITION_T="0.0" MIN_INTENSITY_CH1="887.0" TOTAL_INTENSITY_CH1="870598.0" CONTRAST_CH1="0.4495908464299192" SNR_CH1="1.3656006519395159" FRAME="0" MEDIAN_INTENSITY_CH1="6670.0" VISIBILITY="1" RADIUS="0.25" POSITION_X="4.157042227618202" POSITION_Y="5.857082562918714" MEAN_INTENSITY_CH1="6748.821705426355" POSITION_Z="0.0" MAX_INTENSITY_CH1="13113.0" />
        <Spot ID="3198" name="ID3198" STD_INTENSITY_CH1="7253.80818494585" QUALITY="912.7811279296875" POSITION_T="0.0" MIN_INTENSITY_CH1="443.0" TOTAL_INTENSITY_CH1="1102790.0" CONTRAST_CH1="0.33775818982483247" SNR_CH1="0.5951073408596462" FRAME="0" MEDIAN_INTENSITY_CH1="5983.0" VISIBILITY="1" RADIUS="0.25" POSITION_X="5.04536314547655" POSITION_Y="11.062906367655616" MEAN_INTENSITY_CH1="8548.759689922479" POSITION_Z="0.0" MAX_INTENSITY_CH1="27573.0" />
        <Spot ID="3071" name="ID3071" STD_INTENSITY_CH1="3512.5324446589775" QUALITY="477.98828125" POSITION_T="0.0" MIN_INTENSITY_CH1="591.0" TOTAL_INTENSITY_CH1="763026.0" CONTRAST_CH1="0.2640641817900452" SNR_CH1="0.703557583905252" FRAME="0" MEDIAN_INTENSITY_CH1="4879.0" VISIBILITY="1" RADIUS="0.25" POSITION_X="9.575741812570856" POSITION_Y="5.951524351578241" MEAN_INTENSITY_CH1="5914.930232558142" POSITION_Z="0.0" MAX_INTENSITY_CH1="15593.0" />
      </SpotsInFrame>
      <SpotsInFrame frame="1">
        <Spot ID="2692" name="ID2692" STD_INTENSITY_CH1="3138.4089766626194" QUALITY="444.4645690917969" POSITION_T="1.7416325807571411" MIN_INTENSITY_CH1="0.0" TOTAL_INTENSITY_CH1="569076.0" CONTRAST_CH1="0.45812148103850947" SNR_CH1="0.8832587862563605" FRAME="1" MEDIAN_INTENSITY_CH1="3568.0" VISIBILITY="1" RADIUS="0.25" POSITION_X="2.487453735621839" POSITION_Y="0.0" MEAN_INTENSITY_CH1="4411.441860465116" POSITION_Z="0.0" MAX_INTENSITY_CH1="13671.0" />
        <Spot ID="2693" name="ID2693" STD_INTENSITY_CH1="2133.6802859144573" QUALITY="261.27197265625" POSITION_T="1.7416325807571411" MIN_INTENSITY_CH1="295.0" TOTAL_INTENSITY_CH1="468915.0" CONTRAST_CH1="0.2014021553196086" SNR_CH1="0.5711902339903862" FRAME="1" MEDIAN_INTENSITY_CH1="3253.0" VISIBILITY="1" RADIUS="0.25" POSITION_X="1.934894954492121" POSITION_Y="0.4936628641687031" MEAN_INTENSITY_CH1="3635.000000000001" POSITION_Z="0.0" MAX_INTENSITY_CH1="10088.0" />
        <Spot ID="2694" name="ID2694" STD_INTENSITY_CH1="2474.6812440330164" QUALITY="381.642578125" POSITION_T="1.7416325807571411" MIN_INTENSITY_CH1="739.0" TOTAL_INTENSITY_CH1="543917.0" CONTRAST_CH1="0.35383474882629246" SNR_CH1="0.8906118629543135" FRAME="1" MEDIAN_INTENSITY_CH1="3548.0" VISIBILITY="1" RADIUS="0.25" POSITION_X="2.8020611436203517" POSITION_Y="0.4960010422520431" MEAN_INTENSITY_CH1="4216.410852713178" POSITION_Z="0.0" MAX_INTENSITY_CH1="10270.0" />
        <Spot ID="2695" name="ID2695" STD_INTENSITY_CH1="3733.4132621338536" QUALITY="629.9066162109375" POSITION_T="1.7416325807571411" MIN_INTENSITY_CH1="887.0" TOTAL_INTENSITY_CH1="900335.0" CONTRAST_CH1="0.3419728125115664" SNR_CH1="0.9527659231969184" FRAME="1" MEDIAN_INTENSITY_CH1="6506.0" VISIBILITY="1" RADIUS="0.25" POSITION_X="1.357737928733984" POSITION_Y="0.6150491502218844" MEAN_INTENSITY_CH1="6979.341085271314" POSITION_Z="0.0" MAX_INTENSITY_CH1="15559.0" />
        <Spot ID="2696" name="ID2696" STD_INTENSITY_CH1="3787.1620313815447" QUALITY="630.3705444335938" POSITION_T="1.7416325807571411" MIN_INTENSITY_CH1="591.0" TOTAL_INTENSITY_CH1="699373.0" CONTRAST_CH1="0.529966458988052" SNR_CH1="0.9917489176400119" FRAME="1" MEDIAN_INTENSITY_CH1="4731.0" VISIBILITY="1" RADIUS="0.25" POSITION_X="10.590663983345822" POSITION_Y="0.6258043620907002" MEAN_INTENSITY_CH1="5421.496124031009" POSITION_Z="0.0" MAX_INTENSITY_CH1="17237.0" />
        <Spot ID="2697" name="ID2697" STD_INTENSITY_CH1="2106.222522363495" QUALITY="246.25216674804688" POSITION_T="1.7416325807571411" MIN_INTENSITY_CH1="147.0" TOTAL_INTENSITY_CH1="439700.0" CONTRAST_CH1="0.26260645232814456" SNR_CH1="0.6731779571086666" FRAME="1" MEDIAN_INTENSITY_CH1="3253.0" VISIBILITY="1" RADIUS="0.25" POSITION_X="3.279800694739957" POSITION_Y="0.6943132720119134" MEAN_INTENSITY_CH1="3408.5271317829456" POSITION_Z="0.0" MAX_INTENSITY_CH1="8741.0" />
        <Spot ID="2698" name="ID2698" STD_INTENSITY_CH1="4067.667811374456" QUALITY="703.639404296875" POSITION_T="1.7416325807571411" MIN_INTENSITY_CH1="887.0" TOTAL_INTENSITY_CH1="912096.0" CONTRAST_CH1="0.3549174417162226" SNR_CH1="0.9106465921530053" FRAME="1" MEDIAN_INTENSITY_CH1="6210.0" VISIBILITY="1" RADIUS="0.25" POSITION_X="0.9810505119567702" POSITION_Y="0.8322620077392138" MEAN_INTENSITY_CH1="7070.511627906976" POSITION_Z="0.0" MAX_INTENSITY_CH1="18732.0" />
        <Spot ID="2699" name="ID2699" STD_INTENSITY_CH1="3307.1751082982696" QUALITY="361.3023376464844" POSITION_T="1.7416325807571411" MIN_INTENSITY_CH1="295.0" TOTAL_INTENSITY_CH1="455073.0" CONTRAST_CH1="0.41918416967980276" SNR_CH1="0.6301301777902769" FRAME="1" MEDIAN_INTENSITY_CH1="2382.0" VISIBILITY="1" RADIUS="0.25" POSITION_X="11.334916932055588" POSITION_Y="0.8654350828563439" MEAN_INTENSITY_CH1="3527.697674418605" POSITION_Z="0.0" MAX_INTENSITY_CH1="14689.0" />
        <Spot ID="2700" name="ID2700" STD_INTENSITY_CH1="1865.722542669669" QUALITY="217.06353759765625" POSITION_T="1.7416325807571411" MIN_INTENSITY_CH1="147.0" TOTAL_INTENSITY_CH1="417226.0" CONTRAST_CH1="0.2270369164557117" SNR_CH1="0.6415100157711157" FRAME="1" MEDIAN_INTENSITY_CH1="2957.0" VISIBILITY="1" RADIUS="0.25" POSITION_X="3.3156575099704306" POSITION_Y="1.0006121718661498" MEAN_INTENSITY_CH1="3234.3100775193807" POSITION_Z="0.0" MAX_INTENSITY_CH1="9070.0" />
        <Spot ID="2701" name="ID2701" STD_INTENSITY_CH1="2387.6119337371456" QUALITY="454.1634216308594" POSITION_T="1.7416325807571411" MIN_INTENSITY_CH1="1035.0" TOTAL_INTENSITY_CH1="656231.0" CONTRAST_CH1="0.4200007800900423" SNR_CH1="1.2603605495518893" FRAME="1" MEDIAN_INTENSITY_CH1="4731.0" VISIBILITY="1" RADIUS="0.25" POSITION_X="9.84556180141942" POSITION_Y="1.0193805836491618" MEAN_INTENSITY_CH1="5087.062015503876" POSITION_Z="0.0" MAX_INTENSITY_CH1="11140.0" />
        <Spot ID="2702" name="ID2702" STD_INTENSITY_CH1="2108.12145310618" QUALITY="200.1026153564453" POSITION_T="1.7416325807571411" MIN_INTENSITY_CH1="1035.0" TOTAL_INTENSITY_CH1="638220.0" CONTRAST_CH1="0.09875788709528953" SNR_CH1="0.4218760308081895" FRAME="1" MEDIAN_INTENSITY_CH1="4748.0" VISIBILITY="1" RADIUS="0.25" POSITION_X="10.391830850433747" POSITION_Y="1.1334921321307792" MEAN_INTENSITY_CH1="4947.441860465116" POSITION_Z="0.0" MAX_INTENSITY_CH1="11026.0" />
        <Spot ID="2703" name="ID2703" STD_INTENSITY_CH1="2554.3397001532644" QUALITY="427.446044921875" POSITION_T="1.7416325807571411" MIN_INTENSITY_CH1="1330.0" TOTAL_INTENSITY_CH1="828684.0" CONTRAST_CH1="0.25145830626606536" SNR_CH1="1.0106486181073315" FRAME="1" MEDIAN_INTENSITY_CH1="6506.0" VISIBILITY="1" RADIUS="0.25" POSITION_X="2.3858088780249616" POSITION_Y="1.2113684028831835" MEAN_INTENSITY_CH1="6423.906976744187" POSITION_Z="0.0" MAX_INTENSITY_CH1="13358.0" />
        <Spot ID="2704" name="ID2704" STD_INTENSITY_CH1="2266.5977256939805" QUALITY="272.1459655761719" POSITION_T="1.7416325807571411" MIN_INTENSITY_CH1="0.0" TOTAL_INTENSITY_CH1="477832.0" CONTRAST_CH1="0.4665890481443502" SNR_CH1="1.0398415586951055" FRAME="1" MEDIAN_INTENSITY_CH1="3548.0" VISIBILITY="1" RADIUS="0.25" POSITION_X="0.0" POSITION_Y="1.3115665151460607" MEAN_INTENSITY_CH1="3704.124031007752" POSITION_Z="0.0" MAX_INTENSITY_CH1="10549.0" />
        <Spot ID="2705" name="ID2705" STD_INTENSITY_CH1="3148.942835035085" QUALITY="380.9879150390625" POSITION_T="1.7416325807571411" MIN_INTENSITY_CH1="591.0" TOTAL_INTENSITY_CH1="644861.0" CONTRAST_CH1="0.20397183054612103" SNR_CH1="0.5378924999652591" FRAME="1" MEDIAN_INTENSITY_CH1="3844.0" VISIBILITY="1" RADIUS="0.25" POSITION_X="2.828218191262488" POSITION_Y="1.3149594848727797" MEAN_INTENSITY_CH1="4998.9224806201555" POSITION_Z="0.0" MAX_INTENSITY_CH1="15280.0" />
        <Spot ID="2706" name="ID2706" STD_INTENSITY_CH1="2630.890071108036" QUALITY="289.908447265625" POSITION_T="1.7416325807571411" MIN_INTENSITY_CH1="591.0" TOTAL_INTENSITY_CH1="650533.0" CONTRAST_CH1="0.12075497755492046" SNR_CH1="0.41304872012687854" FRAME="1" MEDIAN_INTENSITY_CH1="4617.0" VISIBILITY="1" RADIUS="0.25" POSITION_X="10.860089718543346" POSITION_Y="1.521293243819432" MEAN_INTENSITY_CH1="5042.891472868218" POSITION_Z="0.0" MAX_INTENSITY_CH1="11681.0" />
        <Spot ID="2707" name="ID2707" STD_INTENSITY_CH1="2766.9245277557743" QUALITY="310.3612060546875" POSITION_T="1.7416325807571411" MIN_INTENSITY_CH1="1922.0" TOTAL_INTENSITY_CH1="737823.0" CONTRAST_CH1="0.19908892987184057" SNR_CH1="0.6864215033381305" FRAME="1" MEDIAN_INTENSITY_CH1="5175.0" VISIBILITY="1" RADIUS="0.25" POSITION_X="2.2136306280607836" POSITION_Y="1.8263299481310833" MEAN_INTENSITY_CH1="5719.558139534885" POSITION_Z="0.0" MAX_INTENSITY_CH1="14524.0" />
        <Spot ID="2708" name="ID2708" STD_INTENSITY_CH1="3449.788009966879" QUALITY="462.7630615234375" POSITION_T="1.7416325807571411" MIN_INTENSITY_CH1="295.0" TOTAL_INTENSITY_CH1="719752.0" CONTRAST_CH1="0.2553641719704327" SNR_CH1="0.6579925743191688" FRAME="1" MEDIAN_INTENSITY_CH1="5027.0" VISIBILITY="1" RADIUS="0.25" POSITION_X="2.803230581528574" POSITION_Y="1.8765813325870668" MEAN_INTENSITY_CH1="5579.4728682170535" POSITION_Z="0.0" MAX_INTENSITY_CH1="14262.0" />
        <Spot ID="2709" name="ID2709" STD_INTENSITY_CH1="2308.4773825932903" QUALITY="293.95654296875" POSITION_T="1.7416325807571411" MIN_INTENSITY_CH1="591.0" TOTAL_INTENSITY_CH1="541677.0" CONTRAST_CH1="0.23541630689762608" SNR_CH1="0.6932314701987702" FRAME="1" MEDIAN_INTENSITY_CH1="3992.0" VISIBILITY="1" RADIUS="0.25" POSITION_X="10.219505917062476" POSITION_Y="1.8548679273036208" MEAN_INTENSITY_CH1="4199.046511627907" POSITION_Z="0.0" MAX_INTENSITY_CH1="11140.0" />
        <Spot ID="2710" name="ID2710" STD_INTENSITY_CH1="3406.9656293807802" QUALITY="721.5928344726562" POSITION_T="1.7416325807571411" MIN_INTENSITY_CH1="2957.0" TOTAL_INTENSITY_CH1="1039344.0" CONTRAST_CH1="0.41051764222744547" SNR_CH1="1.3765283167210174" FRAME="1" MEDIAN_INTENSITY_CH1="7279.0" VISIBILITY="1" RADIUS="0.25" POSITION_X="0.40504877487669044" POSITION_Y="1.94746620812422" MEAN_INTENSITY_CH1="8056.930232558141" POSITION_Z="0.0" MAX_INTENSITY_CH1="15855.0" />
        <Spot ID="2711" name="ID2711" STD_INTENSITY_CH1="4217.891799373921" QUALITY="436.9925231933594" POSITION_T="1.7416325807571411" MIN_INTENSITY_CH1="443.0" TOTAL_INTENSITY_CH1="732379.0" CONTRAST_CH1="0.1487261334551042" SNR_CH1="0.3485391114707061" FRAME="1" MEDIAN_INTENSITY_CH1="4436.0" VISIBILITY="1" RADIUS="0.25" POSITION_X="10.934356556494386" POSITION_Y="2.0342001407175148" MEAN_INTENSITY_CH1="5677.356589147288" POSITION_Z="0.0" MAX_INTENSITY_CH1="19027.0" />
        <Spot ID="2712" name="ID2712" STD_INTENSITY_CH1="5573.2454917262085" QUALITY="733.7907104492188" POSITION_T="1.7416325807571411" MIN_INTENSITY_CH1="591.0" TOTAL_INTENSITY_CH1="1203240.0" CONTRAST_CH1="0.47017848632200016" SNR_CH1="1.070476316243379" FRAME="1" MEDIAN_INTENSITY_CH1="8297.0" VISIBILITY="1" RADIUS="0.25" POSITION_X="11.44228718386046" POSITION_Y="2.1708687147245143" MEAN_INTENSITY_CH1="9327.441860465116" POSITION_Z="0.0" MAX_INTENSITY_CH1="23957.0" />
        <Spot ID="2713" name="ID2713" STD_INTENSITY_CH1="2758.510470479698" QUALITY="398.3961486816406" POSITION_T="1.7416325807571411" MIN_INTENSITY_CH1="147.0" TOTAL_INTENSITY_CH1="494957.0" CONTRAST_CH1="0.38342567778157954" SNR_CH1="0.7710072838059343" FRAME="1" MEDIAN_INTENSITY_CH1="3105.0" VISIBILITY="1" RADIUS="0.25" POSITION_X="9.60115318935462" POSITION_Y="2.2968711318814945" MEAN_INTENSITY_CH1="3836.8759689922504" POSITION_Z="0.0" MAX_INTENSITY_CH1="10515.0" />
        <Spot ID="2714" name="ID2714" STD_INTENSITY_CH1="2756.821487669093" QUALITY="339.34320068359375" POSITION_T="1.7416325807571411" MIN_INTENSITY_CH1="147.0" TOTAL_INTENSITY_CH1="490622.0" CONTRAST_CH1="0.3347533195269444" SNR_CH1="0.6919943386491196" FRAME="1" MEDIAN_INTENSITY_CH1="2957.0" VISIBILITY="1" RADIUS="0.25" POSITION_X="9.930686273722445" POSITION_Y="2.4483603283195503" MEAN_INTENSITY_CH1="3803.271317829459" POSITION_Z="0.0" MAX_INTENSITY_CH1="11715.0" />
        <Spot ID="2715" name="ID2715" STD_INTENSITY_CH1="2237.3125792244614" QUALITY="472.7509765625" POSITION_T="1.7416325807571411" MIN_INTENSITY_CH1="1922.0" TOTAL_INTENSITY_CH1="950003.0" CONTRAST_CH1="0.33527217027570017" SNR_CH1="1.6529750783879857" FRAME="1" MEDIAN_INTENSITY_CH1="7410.0" VISIBILITY="1" RADIUS="0.25" POSITION_X="0.9389774592971873" POSITION_Y="2.701047040431143" MEAN_INTENSITY_CH1="7364.364341085272" POSITION_Z="0.0" MAX_INTENSITY_CH1="12931.0" />
        <Spot ID="2716" name="ID2716" STD_INTENSITY_CH1="2524.7805482577023" QUALITY="379.9964294433594" POSITION_T="1.7416325807571411" MIN_INTENSITY_CH1="591.0" TOTAL_INTENSITY_CH1="546090.0" CONTRAST_CH1="0.3238312222600545" SNR_CH1="0.8202891610441734" FRAME="1" MEDIAN_INTENSITY_CH1="3696.0" VISIBILITY="1" RADIUS="0.25" POSITION_X="1.6271760244148235" POSITION_Y="2.9374514236036906" MEAN_INTENSITY_CH1="4233.25581395349" POSITION_Z="0.0" MAX_INTENSITY_CH1="11305.0" />
        <Spot ID="2717" name="ID2717" STD_INTENSITY_CH1="4019.169579815336" QUALITY="594.9814453125" POSITION_T="1.7416325807571411" MIN_INTENSITY_CH1="739.0" TOTAL_INTENSITY_CH1="698729.0" CONTRAST_CH1="0.4060385907726071" SNR_CH1="0.7783640952602567" FRAME="1" MEDIAN_INTENSITY_CH1="4140.0" VISIBILITY="1" RADIUS="0.25" POSITION_X="0.3268759549038347" POSITION_Y="3.1457675654023203" MEAN_INTENSITY_CH1="5416.503875968991" POSITION_Z="0.0" MAX_INTENSITY_CH1="17976.0" />
        <Spot ID="2718" name="ID2718" STD_INTENSITY_CH1="4300.496929833545" QUALITY="660.0748901367188" POSITION_T="1.7416325807571411" MIN_INTENSITY_CH1="739.0" TOTAL_INTENSITY_CH1="995624.0" CONTRAST_CH1="0.376464621264603" SNR_CH1="0.9816939534830225" FRAME="1" MEDIAN_INTENSITY_CH1="6687.0" VISIBILITY="1" RADIUS="0.25" POSITION_X="9.930172242651198" POSITION_Y="3.316386426464805" MEAN_INTENSITY_CH1="7718.015503875969" POSITION_Z="0.0" MAX_INTENSITY_CH1="20244.0" />
        <Spot ID="2719" name="ID2719" STD_INTENSITY_CH1="3086.655010850379" QUALITY="411.5263671875" POSITION_T="1.7416325807571411" MIN_INTENSITY_CH1="739.0" TOTAL_INTENSITY_CH1="832310.0" CONTRAST_CH1="0.2659274750034456" SNR_CH1="0.8781964764381227" FRAME="1" MEDIAN_INTENSITY_CH1="6506.0" VISIBILITY="1" RADIUS="0.25" POSITION_X="2.781959254679766" POSITION_Y="3.452504733570175" MEAN_INTENSITY_CH1="6452.015503875967" POSITION_Z="0.0" MAX_INTENSITY_CH1="13375.0" />
        <Spot ID="2720" name="ID2720" STD_INTENSITY_CH1="2458.7397655091772" QUALITY="294.5876770019531" POSITION_T="1.7416325807571411" MIN_INTENSITY_CH1="443.0" TOTAL_INTENSITY_CH1="594577.0" CONTRAST_CH1="0.17135057952608715" SNR_CH1="0.5484467994436683" FRAME="1" MEDIAN_INTENSITY_CH1="4583.0" VISIBILITY="1" RADIUS="0.25" POSITION_X="1.1027101091362608" POSITION_Y="3.4740320036201493" MEAN_INTENSITY_CH1="4609.124031007751" POSITION_Z="0.0" MAX_INTENSITY_CH1="10811.0" />
        <Spot ID="2721" name="ID2721" STD_INTENSITY_CH1="3086.655010850379" QUALITY="411.7004089355469" POSITION_T="1.7416325807571411" MIN_INTENSITY_CH1="739.0" TOTAL_INTENSITY_CH1="832310.0" CONTRAST_CH1="0.2659274750034456" SNR_CH1="0.8781964764381227" FRAME="1" MEDIAN_INTENSITY_CH1="6506.0" VISIBILITY="1" RADIUS="0.25" POSITION_X="2.781959254679766" POSITION_Y="3.452504733570175" MEAN_INTENSITY_CH1="6452.015503875967" POSITION_Z="0.0" MAX_INTENSITY_CH1="13375.0" />
        <Spot ID="2722" name="ID2722" STD_INTENSITY_CH1="3245.1109984405166" QUALITY="577.2338256835938" POSITION_T="1.7416325807571411" MIN_INTENSITY_CH1="2382.0" TOTAL_INTENSITY_CH1="1151392.0" CONTRAST_CH1="0.25485745527876175" SNR_CH1="1.1172153236106928" FRAME="1" MEDIAN_INTENSITY_CH1="8889.0" VISIBILITY="1" RADIUS="0.25" POSITION_X="2.5573537103061543" POSITION_Y="3.928077006883302" MEAN_INTENSITY_CH1="8925.51937984496" POSITION_Z="0.0" MAX_INTENSITY_CH1="17401.0" />
        <Spot ID="2723" name="ID2723" STD_INTENSITY_CH1="2956.9633787191615" QUALITY="348.3419189453125" POSITION_T="1.7416325807571411" MIN_INTENSITY_CH1="147.0" TOTAL_INTENSITY_CH1="489236.0" CONTRAST_CH1="0.23535558563781553" SNR_CH1="0.4887033011955288" FRAME="1" MEDIAN_INTENSITY_CH1="2678.0" VISIBILITY="1" RADIUS="0.25" POSITION_X="9.632328625773388" POSITION_Y="3.962663401595549" MEAN_INTENSITY_CH1="3792.5271317829465" POSITION_Z="0.0" MAX_INTENSITY_CH1="13079.0" />
        <Spot ID="2724" name="ID2724" STD_INTENSITY_CH1="1869.1309300054145" QUALITY="271.4998779296875" POSITION_T="1.7416325807571411" MIN_INTENSITY_CH1="591.0" TOTAL_INTENSITY_CH1="477705.0" CONTRAST_CH1="0.3019072954582331" SNR_CH1="0.9188696246894641" FRAME="1" MEDIAN_INTENSITY_CH1="3401.0" VISIBILITY="1" RADIUS="0.25" POSITION_X="10.893629334974971" POSITION_Y="3.982563191581527" MEAN_INTENSITY_CH1="3703.1395348837214" POSITION_Z="0.0" MAX_INTENSITY_CH1="9184.0" />
        <Spot ID="2725" name="ID2725" STD_INTENSITY_CH1="2944.144880380636" QUALITY="451.9071044921875" POSITION_T="1.7416325807571411" MIN_INTENSITY_CH1="2218.0" TOTAL_INTENSITY_CH1="1016319.0" CONTRAST_CH1="0.24424179739931537" SNR_CH1="1.0505732860982886" FRAME="1" MEDIAN_INTENSITY_CH1="7574.0" VISIBILITY="1" RADIUS="0.25" POSITION_X="1.3746240829336374" POSITION_Y="4.18070188857594" MEAN_INTENSITY_CH1="7878.441860465115" POSITION_Z="0.0" MAX_INTENSITY_CH1="16514.0" />
        <Spot ID="2726" name="ID2726" STD_INTENSITY_CH1="2546.8208474292405" QUALITY="202.61436462402344" POSITION_T="1.7416325807571411" MIN_INTENSITY_CH1="739.0" TOTAL_INTENSITY_CH1="518299.0" CONTRAST_CH1="0.05623006124332468" SNR_CH1="0.16797022071204878" FRAME="1" MEDIAN_INTENSITY_CH1="3548.0" VISIBILITY="1" RADIUS="0.25" POSITION_X="0.6704975975430999" POSITION_Y="4.206914369737406" MEAN_INTENSITY_CH1="4017.821705426357" POSITION_Z="0.0" MAX_INTENSITY_CH1="11567.0" />
        <Spot ID="2727" name="ID2727" STD_INTENSITY_CH1="3043.885729647254" QUALITY="402.697509765625" POSITION_T="1.7416325807571411" MIN_INTENSITY_CH1="295.0" TOTAL_INTENSITY_CH1="483988.0" CONTRAST_CH1="0.3236251981632515" SNR_CH1="0.6027314285429218" FRAME="1" MEDIAN_INTENSITY_CH1="2661.0" VISIBILITY="1" RADIUS="0.25" POSITION_X="10.363326192164433" POSITION_Y="4.345850435466732" MEAN_INTENSITY_CH1="3751.844961240311" POSITION_Z="0.0" MAX_INTENSITY_CH1="13523.0" />
        <Spot ID="2728" name="ID2728" STD_INTENSITY_CH1="2822.103099175158" QUALITY="361.0275573730469" POSITION_T="1.7416325807571411" MIN_INTENSITY_CH1="443.0" TOTAL_INTENSITY_CH1="569887.0" CONTRAST_CH1="0.238666111513342" SNR_CH1="0.6032435142177769" FRAME="1" MEDIAN_INTENSITY_CH1="3844.0" VISIBILITY="1" RADIUS="0.25" POSITION_X="0.2797645436412248" POSITION_Y="4.54321085788313" MEAN_INTENSITY_CH1="4417.728682170542" POSITION_Z="0.0" MAX_INTENSITY_CH1="12602.0" />
        <Spot ID="2729" name="ID2729" STD_INTENSITY_CH1="4173.7783268353" QUALITY="621.23876953125" POSITION_T="1.7416325807571411" MIN_INTENSITY_CH1="1035.0" TOTAL_INTENSITY_CH1="916571.0" CONTRAST_CH1="0.32988325610439323" SNR_CH1="0.844546900759901" FRAME="1" MEDIAN_INTENSITY_CH1="6966.0" VISIBILITY="1" RADIUS="0.25" POSITION_X="1.872181954200675" POSITION_Y="4.531690160074177" MEAN_INTENSITY_CH1="7105.201550387597" POSITION_Z="0.0" MAX_INTENSITY_CH1="19881.0" />
        <Spot ID="2730" name="ID2730" STD_INTENSITY_CH1="3105.419970072985" QUALITY="439.0035400390625" POSITION_T="1.7416325807571411" MIN_INTENSITY_CH1="1035.0" TOTAL_INTENSITY_CH1="714236.0" CONTRAST_CH1="0.28978407732538036" SNR_CH1="0.8011598707470159" FRAME="1" MEDIAN_INTENSITY_CH1="5044.0" VISIBILITY="1" RADIUS="0.25" POSITION_X="2.6677216866138207" POSITION_Y="4.593421040606686" MEAN_INTENSITY_CH1="5536.713178294571" POSITION_Z="0.0" MAX_INTENSITY_CH1="16235.0" />
        <Spot ID="2731" name="ID2731" STD_INTENSITY_CH1="3784.080783360736" QUALITY="629.6715698242188" POSITION_T="1.7416325807571411" MIN_INTENSITY_CH1="887.0" TOTAL_INTENSITY_CH1="751554.0" CONTRAST_CH1="0.4106678047946964" SNR_CH1="0.8964085263180933" FRAME="1" MEDIAN_INTENSITY_CH1="4600.0" VISIBILITY="1" RADIUS="0.25" POSITION_X="9.363622884865883" POSITION_Y="4.7636475766578865" MEAN_INTENSITY_CH1="5826.000000000001" POSITION_Z="0.0" MAX_INTENSITY_CH1="16299.0" />
        <Spot ID="2732" name="ID2732" STD_INTENSITY_CH1="2281.7085398774343" QUALITY="214.4608612060547" POSITION_T="1.7416325807571411" MIN_INTENSITY_CH1="147.0" TOTAL_INTENSITY_CH1="343207.0" CONTRAST_CH1="0.2234203248439189" SNR_CH1="0.4258760744699193" FRAME="1" MEDIAN_INTENSITY_CH1="1922.0" VISIBILITY="1" RADIUS="0.25" POSITION_X="10.628550943934354" POSITION_Y="5.037695832190764" MEAN_INTENSITY_CH1="2660.5193798449613" POSITION_Z="0.0" MAX_INTENSITY_CH1="10401.0" />
        <Spot ID="2733" name="ID2733" STD_INTENSITY_CH1="2064.2713691785943" QUALITY="238.3011016845703" POSITION_T="1.7416325807571411" MIN_INTENSITY_CH1="295.0" TOTAL_INTENSITY_CH1="488685.0" CONTRAST_CH1="0.1755620408033932" SNR_CH1="0.5481350474234437" FRAME="1" MEDIAN_INTENSITY_CH1="3417.0" VISIBILITY="1" RADIUS="0.25" POSITION_X="0.46284012031068594" POSITION_Y="5.079919202892083" MEAN_INTENSITY_CH1="3788.25581395349" POSITION_Z="0.0" MAX_INTENSITY_CH1="8872.0" />
        <Spot ID="2734" name="ID2734" STD_INTENSITY_CH1="3695.558330290231" QUALITY="625.5728149414062" POSITION_T="1.7416325807571411" MIN_INTENSITY_CH1="887.0" TOTAL_INTENSITY_CH1="786715.0" CONTRAST_CH1="0.44159368875440125" SNR_CH1="1.0110150955912656" FRAME="1" MEDIAN_INTENSITY_CH1="5323.0" VISIBILITY="1" RADIUS="0.25" POSITION_X="1.02312716529361" POSITION_Y="5.201298886684114" MEAN_INTENSITY_CH1="6098.565891472868" POSITION_Z="0.0" MAX_INTENSITY_CH1="15563.0" />
        <Spot ID="2735" name="ID2735" STD_INTENSITY_CH1="2676.697390679301" QUALITY="366.3167419433594" POSITION_T="1.7416325807571411" MIN_INTENSITY_CH1="147.0" TOTAL_INTENSITY_CH1="467855.0" CONTRAST_CH1="0.3312051533015366" SNR_CH1="0.6742242677210135" FRAME="1" MEDIAN_INTENSITY_CH1="2957.0" VISIBILITY="1" RADIUS="0.25" POSITION_X="3.445487959689179" POSITION_Y="5.196391010960011" MEAN_INTENSITY_CH1="3626.782945736436" POSITION_Z="0.0" MAX_INTENSITY_CH1="13835.0" />
        <Spot ID="2736" name="ID2736" STD_INTENSITY_CH1="3646.3240070865904" QUALITY="632.2911376953125" POSITION_T="1.7416325807571411" MIN_INTENSITY_CH1="887.0" TOTAL_INTENSITY_CH1="787154.0" CONTRAST_CH1="0.5123517767050482" SNR_CH1="1.1338618962473823" FRAME="1" MEDIAN_INTENSITY_CH1="5487.0" VISIBILITY="1" RADIUS="0.25" POSITION_X="2.009908856785659" POSITION_Y="5.303908946808751" MEAN_INTENSITY_CH1="6101.968992248062" POSITION_Z="0.0" MAX_INTENSITY_CH1="14870.0" />
        <Spot ID="2737" name="ID2737" STD_INTENSITY_CH1="4622.599697497008" QUALITY="865.65234375" POSITION_T="1.7416325807571411" MIN_INTENSITY_CH1="1478.0" TOTAL_INTENSITY_CH1="1067907.0" CONTRAST_CH1="0.45567631788866325" SNR_CH1="1.121189633904941" FRAME="1" MEDIAN_INTENSITY_CH1="7245.0" VISIBILITY="1" RADIUS="0.25" POSITION_X="2.8678477781297187" POSITION_Y="5.319897687688316" MEAN_INTENSITY_CH1="8278.348837209305" POSITION_Z="0.0" MAX_INTENSITY_CH1="21803.0" />
        <Spot ID="2738" name="ID2738" STD_INTENSITY_CH1="4122.172292130419" QUALITY="534.166259765625" POSITION_T="1.7416325807571411" MIN_INTENSITY_CH1="739.0" TOTAL_INTENSITY_CH1="725240.0" CONTRAST_CH1="0.3099264505072362" SNR_CH1="0.6453682943876707" FRAME="1" MEDIAN_INTENSITY_CH1="4584.0" VISIBILITY="1" RADIUS="0.25" POSITION_X="9.101855815350294" POSITION_Y="5.419430936292768" MEAN_INTENSITY_CH1="5622.015503875969" POSITION_Z="0.0" MAX_INTENSITY_CH1="20177.0" />
        <Spot ID="2739" name="ID2739" STD_INTENSITY_CH1="3718.339846705889" QUALITY="577.2634887695312" POSITION_T="1.7416325807571411" MIN_INTENSITY_CH1="887.0" TOTAL_INTENSITY_CH1="882578.0" CONTRAST_CH1="0.32100341574746616" SNR_CH1="0.894231605546737" FRAME="1" MEDIAN_INTENSITY_CH1="6079.0" VISIBILITY="1" RADIUS="0.25" POSITION_X="10.046991383195625" POSITION_Y="5.568787475525648" MEAN_INTENSITY_CH1="6841.68992248062" POSITION_Z="0.0" MAX_INTENSITY_CH1="19454.0" />
        <Spot ID="2740" name="ID2740" STD_INTENSITY_CH1="6104.489928105388" QUALITY="916.913818359375" POSITION_T="1.7416325807571411" MIN_INTENSITY_CH1="295.0" TOTAL_INTENSITY_CH1="1013634.0" CONTRAST_CH1="0.4898218561805589" SNR_CH1="0.8464004622338309" FRAME="1" MEDIAN_INTENSITY_CH1="6818.0" VISIBILITY="1" RADIUS="0.25" POSITION_X="10.928059873321073" POSITION_Y="5.591539284981964" MEAN_INTENSITY_CH1="7857.627906976747" POSITION_Z="0.0" MAX_INTENSITY_CH1="24139.0" />
        <Spot ID="2741" name="ID2741" STD_INTENSITY_CH1="2438.1067502878986" QUALITY="221.23687744140625" POSITION_T="1.7416325807571411" MIN_INTENSITY_CH1="1035.0" TOTAL_INTENSITY_CH1="644787.0" CONTRAST_CH1="0.11389150428980885" SNR_CH1="0.41922992834553524" FRAME="1" MEDIAN_INTENSITY_CH1="4436.0" VISIBILITY="1" RADIUS="0.25" POSITION_X="2.3921646606547218" POSITION_Y="5.673933094810336" MEAN_INTENSITY_CH1="4998.348837209303" POSITION_Z="0.0" MAX_INTENSITY_CH1="10663.0" />
        <Spot ID="2742" name="ID2742" STD_INTENSITY_CH1="3708.163618704849" QUALITY="394.43353271484375" POSITION_T="1.7416325807571411" MIN_INTENSITY_CH1="591.0" TOTAL_INTENSITY_CH1="647168.0" CONTRAST_CH1="0.14031249706739263" SNR_CH1="0.3329437764803791" FRAME="1" MEDIAN_INTENSITY_CH1="4288.0" VISIBILITY="1" RADIUS="0.25" POSITION_X="9.179027191606895" POSITION_Y="5.846844266192055" MEAN_INTENSITY_CH1="5016.8062015503865" POSITION_Z="0.0" MAX_INTENSITY_CH1="16299.0" />
        <Spot ID="2743" name="ID2743" STD_INTENSITY_CH1="2610.725991466622" QUALITY="465.5613098144531" POSITION_T="1.7416325807571411" MIN_INTENSITY_CH1="739.0" TOTAL_INTENSITY_CH1="781252.0" CONTRAST_CH1="0.41693765428295115" SNR_CH1="1.365181868986019" FRAME="1" MEDIAN_INTENSITY_CH1="6506.0" VISIBILITY="1" RADIUS="0.25" POSITION_X="4.163828204452251" POSITION_Y="5.857282246001973" MEAN_INTENSITY_CH1="6056.217054263565" POSITION_Z="0.0" MAX_INTENSITY_CH1="13096.0" />
        <Spot ID="2744" name="ID2744" STD_INTENSITY_CH1="2983.3424313175983" QUALITY="210.16091918945312" POSITION_T="1.7416325807571411" MIN_INTENSITY_CH1="591.0" TOTAL_INTENSITY_CH1="568503.0" CONTRAST_CH1="0.031953146796404285" SNR_CH1="0.09147946078770815" FRAME="1" MEDIAN_INTENSITY_CH1="3844.0" VISIBILITY="1" RADIUS="0.25" POSITION_X="10.381695551940444" POSITION_Y="5.90507778628084" MEAN_INTENSITY_CH1="4406.999999999999" POSITION_Z="0.0" MAX_INTENSITY_CH1="16974.0" />
        <Spot ID="2745" name="ID2745" STD_INTENSITY_CH1="3141.707086832336" QUALITY="346.9154052734375" POSITION_T="1.7416325807571411" MIN_INTENSITY_CH1="739.0" TOTAL_INTENSITY_CH1="654301.0" CONTRAST_CH1="0.16558136048618102" SNR_CH1="0.4586918572956731" FRAME="1" MEDIAN_INTENSITY_CH1="4583.0" VISIBILITY="1" RADIUS="0.25" POSITION_X="9.573429201074276" POSITION_Y="5.9528116393672414" MEAN_INTENSITY_CH1="5072.100775193799" POSITION_Z="0.0" MAX_INTENSITY_CH1="12881.0" />
        <Spot ID="2746" name="ID2746" STD_INTENSITY_CH1="2160.5744781660546" QUALITY="244.62225341796875" POSITION_T="1.7416325807571411" MIN_INTENSITY_CH1="443.0" TOTAL_INTENSITY_CH1="483608.0" CONTRAST_CH1="0.1277728442164513" SNR_CH1="0.3931709750151001" FRAME="1" MEDIAN_INTENSITY_CH1="3253.0" VISIBILITY="1" RADIUS="0.25" POSITION_X="1.8407065025159108" POSITION_Y="6.046821547459054" MEAN_INTENSITY_CH1="3748.8992248062004" POSITION_Z="0.0" MAX_INTENSITY_CH1="9792.0" />
        <Spot ID="2747" name="ID2747" STD_INTENSITY_CH1="2126.5133579479366" QUALITY="275.71612548828125" POSITION_T="1.7416325807571411" MIN_INTENSITY_CH1="0.0" TOTAL_INTENSITY_CH1="288878.0" CONTRAST_CH1="0.49735403004294015" SNR_CH1="0.6995645350013665" FRAME="1" MEDIAN_INTENSITY_CH1="1626.0" VISIBILITY="1" RADIUS="0.25" POSITION_X="8.563898983253207" POSITION_Y="6.1743199054840465" MEAN_INTENSITY_CH1="2239.3643410852706" POSITION_Z="0.0" MAX_INTENSITY_CH1="10827.0" />
        <Spot ID="2748" name="ID2748" STD_INTENSITY_CH1="4193.421296311928" QUALITY="699.76416015625" POSITION_T="1.7416325807571411" MIN_INTENSITY_CH1="739.0" TOTAL_INTENSITY_CH1="1069766.0" CONTRAST_CH1="0.433607152172048" SNR_CH1="1.1962635162663626" FRAME="1" MEDIAN_INTENSITY_CH1="8132.0" VISIBILITY="1" RADIUS="0.25" POSITION_X="1.1094153533231632" POSITION_Y="6.238764064821432" MEAN_INTENSITY_CH1="8292.759689922483" POSITION_Z="0.0" MAX_INTENSITY_CH1="17203.0" />
        <Spot ID="2749" name="ID2749" STD_INTENSITY_CH1="4474.519151645768" QUALITY="790.4557495117188" POSITION_T="1.7416325807571411" MIN_INTENSITY_CH1="1183.0" TOTAL_INTENSITY_CH1="1180098.0" CONTRAST_CH1="0.3076226170738323" SNR_CH1="0.9619396524698591" FRAME="1" MEDIAN_INTENSITY_CH1="7887.0" VISIBILITY="1" RADIUS="0.25" POSITION_X="2.8886391926229464" POSITION_Y="6.278655340858123" MEAN_INTENSITY_CH1="9148.04651162791" POSITION_Z="0.0" MAX_INTENSITY_CH1="20244.0" />
        <Spot ID="2750" name="ID2750" STD_INTENSITY_CH1="3756.353242012666" QUALITY="605.9482421875" POSITION_T="1.7416325807571411" MIN_INTENSITY_CH1="591.0" TOTAL_INTENSITY_CH1="824556.0" CONTRAST_CH1="0.41377712877938116" SNR_CH1="0.9960463439930205" FRAME="1" MEDIAN_INTENSITY_CH1="5652.0" VISIBILITY="1" RADIUS="0.25" POSITION_X="0.4136423483971723" POSITION_Y="6.451502198881177" MEAN_INTENSITY_CH1="6391.906976744185" POSITION_Z="0.0" MAX_INTENSITY_CH1="15412.0" />
        <Spot ID="2751" name="ID2751" STD_INTENSITY_CH1="2428.7468539648953" QUALITY="289.9617614746094" POSITION_T="1.7416325807571411" MIN_INTENSITY_CH1="147.0" TOTAL_INTENSITY_CH1="381739.0" CONTRAST_CH1="0.30082569004462467" SNR_CH1="0.5635343353724286" FRAME="1" MEDIAN_INTENSITY_CH1="2070.0" VISIBILITY="1" RADIUS="0.25" POSITION_X="10.427913208773427" POSITION_Y="6.474304565224597" MEAN_INTENSITY_CH1="2959.2170542635663" POSITION_Z="0.0" MAX_INTENSITY_CH1="11681.0" />
        <Spot ID="2752" name="ID2752" STD_INTENSITY_CH1="4103.892660702381" QUALITY="763.255126953125" POSITION_T="1.7416325807571411" MIN_INTENSITY_CH1="1478.0" TOTAL_INTENSITY_CH1="1078761.0" CONTRAST_CH1="0.3747537201119334" SNR_CH1="1.110939934947139" FRAME="1" MEDIAN_INTENSITY_CH1="7689.0" VISIBILITY="1" RADIUS="0.25" POSITION_X="3.977443746768912" POSITION_Y="6.547185825389372" MEAN_INTENSITY_CH1="8362.488372093023" POSITION_Z="0.0" MAX_INTENSITY_CH1="19602.0" />
        <Spot ID="2753" name="ID2753" STD_INTENSITY_CH1="3191.4465118400544" QUALITY="406.3985595703125" POSITION_T="1.7416325807571411" MIN_INTENSITY_CH1="295.0" TOTAL_INTENSITY_CH1="582837.0" CONTRAST_CH1="0.4273402585531437" SNR_CH1="0.8477076890956164" FRAME="1" MEDIAN_INTENSITY_CH1="3253.0" VISIBILITY="1" RADIUS="0.25" POSITION_X="9.278573060454113" POSITION_Y="6.660948225871526" MEAN_INTENSITY_CH1="4518.116279069768" POSITION_Z="0.0" MAX_INTENSITY_CH1="12733.0" />
        <Spot ID="2754" name="ID2754" STD_INTENSITY_CH1="2567.883630657895" QUALITY="318.34771728515625" POSITION_T="1.7416325807571411" MIN_INTENSITY_CH1="147.0" TOTAL_INTENSITY_CH1="683224.0" CONTRAST_CH1="0.23490771330819352" SNR_CH1="0.7846768395732793" FRAME="1" MEDIAN_INTENSITY_CH1="5175.0" VISIBILITY="1" RADIUS="0.25" POSITION_X="2.91739889391072" POSITION_Y="6.990268765324728" MEAN_INTENSITY_CH1="5296.31007751938" POSITION_Z="0.0" MAX_INTENSITY_CH1="12306.0" />
        <Spot ID="2755" name="ID2755" STD_INTENSITY_CH1="3289.4802682304585" QUALITY="582.9579467773438" POSITION_T="1.7416325807571411" MIN_INTENSITY_CH1="887.0" TOTAL_INTENSITY_CH1="849925.0" CONTRAST_CH1="0.3862026333898027" SNR_CH1="1.1160460503591987" FRAME="1" MEDIAN_INTENSITY_CH1="6670.0" VISIBILITY="1" RADIUS="0.25" POSITION_X="4.854409791596357" POSITION_Y="7.014018943804287" MEAN_INTENSITY_CH1="6588.565891472867" POSITION_Z="0.0" MAX_INTENSITY_CH1="13325.0" />
        <Spot ID="2756" name="ID2756" STD_INTENSITY_CH1="3578.785542733309" QUALITY="699.8780517578125" POSITION_T="1.7416325807571411" MIN_INTENSITY_CH1="739.0" TOTAL_INTENSITY_CH1="908417.0" CONTRAST_CH1="0.4759534213697968" SNR_CH1="1.2690585664780942" FRAME="1" MEDIAN_INTENSITY_CH1="7262.0" VISIBILITY="1" RADIUS="0.25" POSITION_X="10.99819701498852" POSITION_Y="6.987436024804679" MEAN_INTENSITY_CH1="7041.992248062015" POSITION_Z="0.0" MAX_INTENSITY_CH1="14837.0" />
        <Spot ID="2757" name="ID2757" STD_INTENSITY_CH1="2232.5157533657325" QUALITY="380.88153076171875" POSITION_T="1.7416325807571411" MIN_INTENSITY_CH1="295.0" TOTAL_INTENSITY_CH1="504723.0" CONTRAST_CH1="0.48534410904054454" SNR_CH1="1.1453059939107062" FRAME="1" MEDIAN_INTENSITY_CH1="4009.0" VISIBILITY="1" RADIUS="0.25" POSITION_X="1.9033607689894854" POSITION_Y="7.135619196398579" MEAN_INTENSITY_CH1="3912.5813953488364" POSITION_Z="0.0" MAX_INTENSITY_CH1="9628.0" />
        <Spot ID="2758" name="ID2758" STD_INTENSITY_CH1="2034.052409049882" QUALITY="262.1402282714844" POSITION_T="1.7416325807571411" MIN_INTENSITY_CH1="443.0" TOTAL_INTENSITY_CH1="405612.0" CONTRAST_CH1="0.4143739672209384" SNR_CH1="0.9057683702706627" FRAME="1" MEDIAN_INTENSITY_CH1="2513.0" VISIBILITY="1" RADIUS="0.25" POSITION_X="9.67195574878199" POSITION_Y="7.192373574588741" MEAN_INTENSITY_CH1="3144.2790697674423" POSITION_Z="0.0" MAX_INTENSITY_CH1="10549.0" />
        <Spot ID="2759" name="ID2759" STD_INTENSITY_CH1="2658.655022393988" QUALITY="427.0740966796875" POSITION_T="1.7416325807571411" MIN_INTENSITY_CH1="739.0" TOTAL_INTENSITY_CH1="696904.0" CONTRAST_CH1="0.4876807645218937" SNR_CH1="1.3322236299970067" FRAME="1" MEDIAN_INTENSITY_CH1="5323.0" VISIBILITY="1" RADIUS="0.25" POSITION_X="3.522636207757208" POSITION_Y="7.389416227494212" MEAN_INTENSITY_CH1="5402.356589147289" POSITION_Z="0.0" MAX_INTENSITY_CH1="12636.0" />
        <Spot ID="2760" name="ID2760" STD_INTENSITY_CH1="2173.6635557866" QUALITY="208.25331115722656" POSITION_T="1.7416325807571411" MIN_INTENSITY_CH1="147.0" TOTAL_INTENSITY_CH1="447085.0" CONTRAST_CH1="0.1563482920349091" SNR_CH1="0.43116404608722014" FRAME="1" MEDIAN_INTENSITY_CH1="3105.0" VISIBILITY="1" RADIUS="0.25" POSITION_X="2.5545860790562163" POSITION_Y="7.491883655920196" MEAN_INTENSITY_CH1="3465.775193798449" POSITION_Z="0.0" MAX_INTENSITY_CH1="9776.0" />
        <Spot ID="2761" name="ID2761" STD_INTENSITY_CH1="3593.2554238041125" QUALITY="593.324951171875" POSITION_T="1.7416325807571411" MIN_INTENSITY_CH1="0.0" TOTAL_INTENSITY_CH1="1272624.0" CONTRAST_CH1="0.45827181015679713" SNR_CH1="1.7255874255802206" FRAME="1" MEDIAN_INTENSITY_CH1="10645.0" VISIBILITY="1" RADIUS="0.25" POSITION_X="11.53274004697398" POSITION_Y="7.507587638422278" MEAN_INTENSITY_CH1="9865.302325581391" POSITION_Z="0.0" MAX_INTENSITY_CH1="17498.0" />
        <Spot ID="2762" name="ID2762" STD_INTENSITY_CH1="4119.152424715282" QUALITY="502.4348449707031" POSITION_T="1.7416325807571411" MIN_INTENSITY_CH1="1035.0" TOTAL_INTENSITY_CH1="738111.0" CONTRAST_CH1="0.23586120098945598" SNR_CH1="0.5302014458091094" FRAME="1" MEDIAN_INTENSITY_CH1="3992.0" VISIBILITY="1" RADIUS="0.25" POSITION_X="4.723625591052518" POSITION_Y="7.578125032206292" MEAN_INTENSITY_CH1="5721.79069767442" POSITION_Z="0.0" MAX_INTENSITY_CH1="20425.0" />
        <Spot ID="2763" name="ID2763" STD_INTENSITY_CH1="4442.334562555307" QUALITY="616.5060424804688" POSITION_T="1.7416325807571411" MIN_INTENSITY_CH1="1774.0" TOTAL_INTENSITY_CH1="1025803.0" CONTRAST_CH1="0.1951981743880681" SNR_CH1="0.5846942426928899" FRAME="1" MEDIAN_INTENSITY_CH1="7114.0" VISIBILITY="1" RADIUS="0.25" POSITION_X="10.850253569068064" POSITION_Y="7.587439047968812" MEAN_INTENSITY_CH1="7951.96124031008" POSITION_Z="0.0" MAX_INTENSITY_CH1="20227.0" />
        <Spot ID="2764" name="ID2764" STD_INTENSITY_CH1="2895.5873774655447" QUALITY="358.30169677734375" POSITION_T="1.7416325807571411" MIN_INTENSITY_CH1="295.0" TOTAL_INTENSITY_CH1="476037.0" CONTRAST_CH1="0.3451618900301883" SNR_CH1="0.6540223711834032" FRAME="1" MEDIAN_INTENSITY_CH1="3105.0" VISIBILITY="1" RADIUS="0.25" POSITION_X="10.179247943629665" POSITION_Y="7.621038664274733" MEAN_INTENSITY_CH1="3690.209302325583" POSITION_Z="0.0" MAX_INTENSITY_CH1="12914.0" />
        <Spot ID="2765" name="ID2765" STD_INTENSITY_CH1="4296.263676061914" QUALITY="779.2916259765625" POSITION_T="1.7416325807571411" MIN_INTENSITY_CH1="1478.0" TOTAL_INTENSITY_CH1="1154585.0" CONTRAST_CH1="0.3716080222173449" SNR_CH1="1.128834653434238" FRAME="1" MEDIAN_INTENSITY_CH1="8445.0" VISIBILITY="1" RADIUS="0.25" POSITION_X="5.440161577349751" POSITION_Y="7.676315735782029" MEAN_INTENSITY_CH1="8950.271317829456" POSITION_Z="0.0" MAX_INTENSITY_CH1="21495.0" />
        <Spot ID="2766" name="ID2766" STD_INTENSITY_CH1="2068.8740045155187" QUALITY="237.07833862304688" POSITION_T="1.7416325807571411" MIN_INTENSITY_CH1="443.0" TOTAL_INTENSITY_CH1="510479.0" CONTRAST_CH1="0.23690823525864724" SNR_CH1="0.7327010267619476" FRAME="1" MEDIAN_INTENSITY_CH1="3696.0" VISIBILITY="1" RADIUS="0.25" POSITION_X="4.013808365859446" POSITION_Y="7.762553429230054" MEAN_INTENSITY_CH1="3957.2015503875973" POSITION_Z="0.0" MAX_INTENSITY_CH1="9020.0" />
        <Spot ID="2767" name="ID2767" STD_INTENSITY_CH1="5495.690121458355" QUALITY="628.52392578125" POSITION_T="1.7416325807571411" MIN_INTENSITY_CH1="1183.0" TOTAL_INTENSITY_CH1="1121275.0" CONTRAST_CH1="0.17309188091634298" SNR_CH1="0.4667398218300895" FRAME="1" MEDIAN_INTENSITY_CH1="7985.0" VISIBILITY="1" RADIUS="0.25" POSITION_X="11.161203074502847" POSITION_Y="7.8097875235473735" MEAN_INTENSITY_CH1="8692.054263565893" POSITION_Z="0.0" MAX_INTENSITY_CH1="25517.0" />
        <Spot ID="2768" name="ID2768" STD_INTENSITY_CH1="2281.702162261201" QUALITY="325.97808837890625" POSITION_T="1.7416325807571411" MIN_INTENSITY_CH1="591.0" TOTAL_INTENSITY_CH1="690405.0" CONTRAST_CH1="0.3396992017383323" SNR_CH1="1.189522023042831" FRAME="1" MEDIAN_INTENSITY_CH1="5208.0" VISIBILITY="1" RADIUS="0.25" POSITION_X="3.0000515641836887" POSITION_Y="7.912317608931629" MEAN_INTENSITY_CH1="5351.976744186044" POSITION_Z="0.0" MAX_INTENSITY_CH1="11288.0" />
        <Spot ID="2769" name="ID2769" STD_INTENSITY_CH1="3290.3336000491504" QUALITY="304.33551025390625" POSITION_T="1.7416325807571411" MIN_INTENSITY_CH1="295.0" TOTAL_INTENSITY_CH1="612203.0" CONTRAST_CH1="0.16660348142190856" SNR_CH1="0.4119614809150241" FRAME="1" MEDIAN_INTENSITY_CH1="3992.0" VISIBILITY="1" RADIUS="0.25" POSITION_X="5.057299800979967" POSITION_Y="8.21949511548185" MEAN_INTENSITY_CH1="4745.759689922483" POSITION_Z="0.0" MAX_INTENSITY_CH1="14591.0" />
        <Spot ID="2770" name="ID2770" STD_INTENSITY_CH1="3239.5169418780824" QUALITY="579.1064453125" POSITION_T="1.7416325807571411" MIN_INTENSITY_CH1="887.0" TOTAL_INTENSITY_CH1="791463.0" CONTRAST_CH1="0.47420446566304736" SNR_CH1="1.218424333335989" FRAME="1" MEDIAN_INTENSITY_CH1="6227.0" VISIBILITY="1" RADIUS="0.25" POSITION_X="5.826560272467806" POSITION_Y="8.219047535721351" MEAN_INTENSITY_CH1="6135.372093023255" POSITION_Z="0.0" MAX_INTENSITY_CH1="16037.0" />
        <Spot ID="2771" name="ID2771" STD_INTENSITY_CH1="3890.2000412510424" QUALITY="387.40264892578125" POSITION_T="1.7416325807571411" MIN_INTENSITY_CH1="443.0" TOTAL_INTENSITY_CH1="764473.0" CONTRAST_CH1="0.15486828352677814" SNR_CH1="0.4085644105619244" FRAME="1" MEDIAN_INTENSITY_CH1="5619.0" VISIBILITY="1" RADIUS="0.25" POSITION_X="4.19762078732195" POSITION_Y="8.334917680943045" MEAN_INTENSITY_CH1="5926.147286821706" POSITION_Z="0.0" MAX_INTENSITY_CH1="16776.0" />
        <Spot ID="2772" name="ID2772" STD_INTENSITY_CH1="5507.0808020357035" QUALITY="970.82421875" POSITION_T="1.7416325807571411" MIN_INTENSITY_CH1="1035.0" TOTAL_INTENSITY_CH1="1076138.0" CONTRAST_CH1="0.5177405117537603" SNR_CH1="1.0334784520418336" FRAME="1" MEDIAN_INTENSITY_CH1="6670.0" VISIBILITY="1" RADIUS="0.25" POSITION_X="9.995732584168774" POSITION_Y="8.441491382864763" MEAN_INTENSITY_CH1="8342.15503875969" POSITION_Z="0.0" MAX_INTENSITY_CH1="24089.0" />
        <Spot ID="2773" name="ID2773" STD_INTENSITY_CH1="2866.2967362956388" QUALITY="393.9695129394531" POSITION_T="1.7416325807571411" MIN_INTENSITY_CH1="1626.0" TOTAL_INTENSITY_CH1="952157.0" CONTRAST_CH1="0.27294257005122974" SNR_CH1="1.1043078690139696" FRAME="1" MEDIAN_INTENSITY_CH1="7689.0" VISIBILITY="1" RADIUS="0.25" POSITION_X="4.0150630318496665" POSITION_Y="8.50758762947947" MEAN_INTENSITY_CH1="7381.062015503877" POSITION_Z="0.0" MAX_INTENSITY_CH1="15217.0" />
        <Spot ID="2774" name="ID2774" STD_INTENSITY_CH1="2690.1082384215415" QUALITY="392.39727783203125" POSITION_T="1.7416325807571411" MIN_INTENSITY_CH1="1626.0" TOTAL_INTENSITY_CH1="876818.0" CONTRAST_CH1="0.2642470566025797" SNR_CH1="1.0562292615549742" FRAME="1" MEDIAN_INTENSITY_CH1="7245.0" VISIBILITY="1" RADIUS="0.25" POSITION_X="4.024442373079978" POSITION_Y="8.644540706746774" MEAN_INTENSITY_CH1="6797.0387596899245" POSITION_Z="0.0" MAX_INTENSITY_CH1="12966.0" />
        <Spot ID="2775" name="ID2775" STD_INTENSITY_CH1="2957.0167244697154" QUALITY="434.79766845703125" POSITION_T="1.7416325807571411" MIN_INTENSITY_CH1="591.0" TOTAL_INTENSITY_CH1="752499.0" CONTRAST_CH1="0.2164912570553832" SNR_CH1="0.7021401404923435" FRAME="1" MEDIAN_INTENSITY_CH1="5471.0" VISIBILITY="1" RADIUS="0.25" POSITION_X="4.747569514905458" POSITION_Y="8.65359730628648" MEAN_INTENSITY_CH1="5833.32558139535" POSITION_Z="0.0" MAX_INTENSITY_CH1="13637.0" />
        <Spot ID="2776" name="ID2776" STD_INTENSITY_CH1="2739.4042391352987" QUALITY="451.7273254394531" POSITION_T="1.7416325807571411" MIN_INTENSITY_CH1="1035.0" TOTAL_INTENSITY_CH1="637650.0" CONTRAST_CH1="0.3551062920085007" SNR_CH1="0.945695955335257" FRAME="1" MEDIAN_INTENSITY_CH1="4436.0" VISIBILITY="1" RADIUS="0.25" POSITION_X="3.335406391660593" POSITION_Y="8.691152528636858" MEAN_INTENSITY_CH1="4943.023255813952" POSITION_Z="0.0" MAX_INTENSITY_CH1="11913.0" />
        <Spot ID="2777" name="ID2777" STD_INTENSITY_CH1="3010.023045992024" QUALITY="352.9366760253906" POSITION_T="1.7416325807571411" MIN_INTENSITY_CH1="591.0" TOTAL_INTENSITY_CH1="561199.0" CONTRAST_CH1="0.2529895689763652" SNR_CH1="0.583636591798154" FRAME="1" MEDIAN_INTENSITY_CH1="3253.0" VISIBILITY="1" RADIUS="0.25" POSITION_X="10.752849718732348" POSITION_Y="8.668298068659936" MEAN_INTENSITY_CH1="4350.3798449612395" POSITION_Z="0.0" MAX_INTENSITY_CH1="14524.0" />
        <Spot ID="2778" name="ID2778" STD_INTENSITY_CH1="2069.0929325941934" QUALITY="271.92193603515625" POSITION_T="1.7416325807571411" MIN_INTENSITY_CH1="147.0" TOTAL_INTENSITY_CH1="508070.0" CONTRAST_CH1="0.26076303984230087" SNR_CH1="0.7874018058179291" FRAME="1" MEDIAN_INTENSITY_CH1="3548.0" VISIBILITY="1" RADIUS="0.25" POSITION_X="11.074319603311599" POSITION_Y="8.765434245364913" MEAN_INTENSITY_CH1="3938.527131782947" POSITION_Z="0.0" MAX_INTENSITY_CH1="10532.0" />
        <Spot ID="2779" name="ID2779" STD_INTENSITY_CH1="3220.804279937807" QUALITY="472.0784606933594" POSITION_T="1.7416325807571411" MIN_INTENSITY_CH1="295.0" TOTAL_INTENSITY_CH1="548328.0" CONTRAST_CH1="0.37567483157680803" SNR_CH1="0.7207965224839245" FRAME="1" MEDIAN_INTENSITY_CH1="3105.0" VISIBILITY="1" RADIUS="0.25" POSITION_X="6.025595031425843" POSITION_Y="8.886322649280523" MEAN_INTENSITY_CH1="4250.60465116279" POSITION_Z="0.0" MAX_INTENSITY_CH1="14443.0" />
        <Spot ID="2780" name="ID2780" STD_INTENSITY_CH1="3931.6425001557564" QUALITY="678.071044921875" POSITION_T="1.7416325807571411" MIN_INTENSITY_CH1="1035.0" TOTAL_INTENSITY_CH1="956789.0" CONTRAST_CH1="0.4127648542553981" SNR_CH1="1.1023392391864086" FRAME="1" MEDIAN_INTENSITY_CH1="7131.0" VISIBILITY="1" RADIUS="0.25" POSITION_X="3.7405597845157774" POSITION_Y="9.323332427366118" MEAN_INTENSITY_CH1="7416.968992248063" POSITION_Z="0.0" MAX_INTENSITY_CH1="18715.0" />
        <Spot ID="2781" name="ID2781" STD_INTENSITY_CH1="5121.425841650561" QUALITY="870.431640625" POSITION_T="1.7416325807571411" MIN_INTENSITY_CH1="1478.0" TOTAL_INTENSITY_CH1="1252407.0" CONTRAST_CH1="0.3594838734463448" SNR_CH1="1.002536597646421" FRAME="1" MEDIAN_INTENSITY_CH1="9924.0" VISIBILITY="1" RADIUS="0.25" POSITION_X="4.591706188289286" POSITION_Y="9.52605406454043" MEAN_INTENSITY_CH1="9708.581395348836" POSITION_Z="0.0" MAX_INTENSITY_CH1="20608.0" />
        <Spot ID="2782" name="ID2782" STD_INTENSITY_CH1="3574.8665494892216" QUALITY="411.10992431640625" POSITION_T="1.7416325807571411" MIN_INTENSITY_CH1="591.0" TOTAL_INTENSITY_CH1="787149.0" CONTRAST_CH1="0.20616477089976182" SNR_CH1="0.5835058512357267" FRAME="1" MEDIAN_INTENSITY_CH1="5323.0" VISIBILITY="1" RADIUS="0.25" POSITION_X="5.198751747972242" POSITION_Y="9.726547144346442" MEAN_INTENSITY_CH1="6101.9302325581375" POSITION_Z="0.0" MAX_INTENSITY_CH1="14541.0" />
        <Spot ID="2783" name="ID2783" STD_INTENSITY_CH1="2440.646019497771" QUALITY="280.1741027832031" POSITION_T="1.7416325807571411" MIN_INTENSITY_CH1="887.0" TOTAL_INTENSITY_CH1="604270.0" CONTRAST_CH1="0.2502292995484707" SNR_CH1="0.7682720093811566" FRAME="1" MEDIAN_INTENSITY_CH1="4305.0" VISIBILITY="1" RADIUS="0.25" POSITION_X="5.510176529665773" POSITION_Y="10.829021850521405" MEAN_INTENSITY_CH1="4684.263565891471" POSITION_Z="0.0" MAX_INTENSITY_CH1="10401.0" />
        <Spot ID="2784" name="ID2784" STD_INTENSITY_CH1="4388.879644418149" QUALITY="638.165771484375" POSITION_T="1.7416325807571411" MIN_INTENSITY_CH1="887.0" TOTAL_INTENSITY_CH1="962404.0" CONTRAST_CH1="0.29367957452783455" SNR_CH1="0.7717756183070855" FRAME="1" MEDIAN_INTENSITY_CH1="6654.0" VISIBILITY="1" RADIUS="0.25" POSITION_X="4.50297010368215" POSITION_Y="11.008313268883667" MEAN_INTENSITY_CH1="7460.496124031009" POSITION_Z="0.0" MAX_INTENSITY_CH1="20063.0" />
        <Spot ID="2785" name="ID2785" STD_INTENSITY_CH1="3182.630116138711" QUALITY="626.2265625" POSITION_T="1.7416325807571411" MIN_INTENSITY_CH1="443.0" TOTAL_INTENSITY_CH1="671752.0" CONTRAST_CH1="0.5754964623410055" SNR_CH1="1.1953313541492367" FRAME="1" MEDIAN_INTENSITY_CH1="4157.0" VISIBILITY="1" RADIUS="0.25" POSITION_X="3.79681124119197" POSITION_Y="11.028225584849018" MEAN_INTENSITY_CH1="5207.37984496124" POSITION_Z="0.0" MAX_INTENSITY_CH1="13506.0" />
        <Spot ID="2786" name="ID2786" STD_INTENSITY_CH1="6311.890377693468" QUALITY="811.2576293945312" POSITION_T="1.7416325807571411" MIN_INTENSITY_CH1="591.0" TOTAL_INTENSITY_CH1="1028201.0" CONTRAST_CH1="0.31573958536801217" SNR_CH1="0.6060632534899234" FRAME="1" MEDIAN_INTENSITY_CH1="6079.0" VISIBILITY="1" RADIUS="0.25" POSITION_X="5.05446752532343" POSITION_Y="11.053351870110584" MEAN_INTENSITY_CH1="7970.550387596897" POSITION_Z="0.0" MAX_INTENSITY_CH1="24861.0" />
        <Spot ID="2787" name="ID2787" STD_INTENSITY_CH1="2280.479917196686" QUALITY="308.4515075683594" POSITION_T="1.7416325807571411" MIN_INTENSITY_CH1="0.0" TOTAL_INTENSITY_CH1="442138.0" CONTRAST_CH1="0.4733509705835895" SNR_CH1="0.9657149043890482" FRAME="1" MEDIAN_INTENSITY_CH1="3042.0" VISIBILITY="1" RADIUS="0.25" POSITION_X="5.969888965492414" POSITION_Y="11.53274004697398" MEAN_INTENSITY_CH1="3427.426356589147" POSITION_Z="0.0" MAX_INTENSITY_CH1="10975.0" />
        <Spot ID="2788" name="ID2788" STD_INTENSITY_CH1="2494.937303350566" QUALITY="402.37890625" POSITION_T="1.7416325807571411" MIN_INTENSITY_CH1="0.0" TOTAL_INTENSITY_CH1="339637.0" CONTRAST_CH1="0.7888578452499583" SNR_CH1="0.9307189661443556" FRAME="1" MEDIAN_INTENSITY_CH1="1478.0" VISIBILITY="1" RADIUS="0.25" POSITION_X="8.95483344823862" POSITION_Y="11.53274004697398" MEAN_INTENSITY_CH1="2632.844961240311" POSITION_Z="0.0" MAX_INTENSITY_CH1="9611.0" />
      </SpotsInFrame>
      <SpotsInFrame frame="2">
        <Spot ID="3328" name="ID3328" STD_INTENSITY_CH1="3679.276320338036" QUALITY="668.600341796875" POSITION_T="3.4832651615142822" MIN_INTENSITY_CH1="1035.0" TOTAL_INTENSITY_CH1="839426.0" CONTRAST_CH1="0.47445590071355936" SNR_CH1="1.1382151479789726" FRAME="2" MEDIAN_INTENSITY_CH1="6062.0" VISIBILITY="1" RADIUS="0.25" POSITION_X="5.81149304669437" POSITION_Y="8.215724283362091" MEAN_INTENSITY_CH1="6507.178294573644" POSITION_Z="0.0" MAX_INTENSITY_CH1="16299.0" />
        <Spot ID="3329" name="ID3329" STD_INTENSITY_CH1="3618.4808198743362" QUALITY="371.5491638183594" POSITION_T="3.4832651615142822" MIN_INTENSITY_CH1="739.0" TOTAL_INTENSITY_CH1="683093.0" CONTRAST_CH1="0.19833069614765353" SNR_CH1="0.4844033047479766" FRAME="2" MEDIAN_INTENSITY_CH1="4140.0" VISIBILITY="1" RADIUS="0.25" POSITION_X="10.424475077182422" POSITION_Y="8.266078727781746" MEAN_INTENSITY_CH1="5295.29457364341" POSITION_Z="0.0" MAX_INTENSITY_CH1="15445.0" />
        <Spot ID="3330" name="ID3330" STD_INTENSITY_CH1="3695.16630440358" QUALITY="317.25244140625" POSITION_T="3.4832651615142822" MIN_INTENSITY_CH1="460.0" TOTAL_INTENSITY_CH1="667895.0" CONTRAST_CH1="0.07789638021652985" SNR_CH1="0.20251386017867534" FRAME="2" MEDIAN_INTENSITY_CH1="4140.0" VISIBILITY="1" RADIUS="0.25" POSITION_X="4.2691656877004895" POSITION_Y="8.304862150423824" MEAN_INTENSITY_CH1="5177.48062015504" POSITION_Z="0.0" MAX_INTENSITY_CH1="17219.0" />
        <Spot ID="3331" name="ID3331" STD_INTENSITY_CH1="4896.401736095632" QUALITY="856.424560546875" POSITION_T="3.4832651615142822" MIN_INTENSITY_CH1="295.0" TOTAL_INTENSITY_CH1="937133.0" CONTRAST_CH1="0.5207347056105404" SNR_CH1="1.016079149036193" FRAME="2" MEDIAN_INTENSITY_CH1="6227.0" VISIBILITY="1" RADIUS="0.25" POSITION_X="9.966362057748164" POSITION_Y="8.440956696963168" MEAN_INTENSITY_CH1="7264.596899224806" POSITION_Z="0.0" MAX_INTENSITY_CH1="19915.0" />
        <Spot ID="3332" name="ID3332" STD_INTENSITY_CH1="2486.0825982009364" QUALITY="386.4797668457031" POSITION_T="3.4832651615142822" MIN_INTENSITY_CH1="1478.0" TOTAL_INTENSITY_CH1="828967.0" CONTRAST_CH1="0.2728625747891014" SNR_CH1="1.1082160343233805" FRAME="2" MEDIAN_INTENSITY_CH1="6391.0" VISIBILITY="1" RADIUS="0.25" POSITION_X="3.99775630385907" POSITION_Y="8.64077215338318" MEAN_INTENSITY_CH1="6426.100775193798" POSITION_Z="0.0" MAX_INTENSITY_CH1="12142.0" />
        <Spot ID="3333" name="ID3333" STD_INTENSITY_CH1="3070.340099650099" QUALITY="406.70721435546875" POSITION_T="3.4832651615142822" MIN_INTENSITY_CH1="739.0" TOTAL_INTENSITY_CH1="723877.0" CONTRAST_CH1="0.19887687976823468" SNR_CH1="0.6063568542501204" FRAME="2" MEDIAN_INTENSITY_CH1="4879.0" VISIBILITY="1" RADIUS="0.25" POSITION_X="4.6991012041263165" POSITION_Y="8.6347011321745" MEAN_INTENSITY_CH1="5611.449612403101" POSITION_Z="0.0" MAX_INTENSITY_CH1="14524.0" />
        <Spot ID="3334" name="ID3334" STD_INTENSITY_CH1="2748.2079046640106" QUALITY="423.4118347167969" POSITION_T="3.4832651615142822" MIN_INTENSITY_CH1="591.0" TOTAL_INTENSITY_CH1="593144.0" CONTRAST_CH1="0.36580715538770336" SNR_CH1="0.8962179854723746" FRAME="2" MEDIAN_INTENSITY_CH1="3992.0" VISIBILITY="1" RADIUS="0.25" POSITION_X="3.3238312640080365" POSITION_Y="8.702818878248012" MEAN_INTENSITY_CH1="4598.015503875969" POSITION_Z="0.0" MAX_INTENSITY_CH1="12750.0" />
        <Spot ID="3335" name="ID3335" STD_INTENSITY_CH1="2322.123196016046" QUALITY="249.50897216796875" POSITION_T="3.4832651615142822" MIN_INTENSITY_CH1="591.0" TOTAL_INTENSITY_CH1="475067.0" CONTRAST_CH1="0.16725453151329572" SNR_CH1="0.45448778650161137" FRAME="2" MEDIAN_INTENSITY_CH1="2974.0" VISIBILITY="1" RADIUS="0.25" POSITION_X="10.771628475638266" POSITION_Y="8.664227172995249" MEAN_INTENSITY_CH1="3682.6899224806207" POSITION_Z="0.0" MAX_INTENSITY_CH1="10828.0" />
        <Spot ID="3336" name="ID3336" STD_INTENSITY_CH1="2056.0825988030674" QUALITY="288.9781494140625" POSITION_T="3.4832651615142822" MIN_INTENSITY_CH1="739.0" TOTAL_INTENSITY_CH1="490412.0" CONTRAST_CH1="0.3092154855897412" SNR_CH1="0.8733954359292536" FRAME="2" MEDIAN_INTENSITY_CH1="3696.0" VISIBILITY="1" RADIUS="0.25" POSITION_X="11.096673242147485" POSITION_Y="8.737163789275314" MEAN_INTENSITY_CH1="3801.6434108527146" POSITION_Z="0.0" MAX_INTENSITY_CH1="8643.0" />
        <Spot ID="3337" name="ID3337" STD_INTENSITY_CH1="1705.6550431110372" QUALITY="225.89532470703125" POSITION_T="3.4832651615142822" MIN_INTENSITY_CH1="0.0" TOTAL_INTENSITY_CH1="269562.0" CONTRAST_CH1="0.3215905428140091" SNR_CH1="0.5962303773685824" FRAME="2" MEDIAN_INTENSITY_CH1="1626.0" VISIBILITY="1" RADIUS="0.25" POSITION_X="2.75481067484961" POSITION_Y="8.840525907325109" MEAN_INTENSITY_CH1="2089.6279069767447" POSITION_Z="0.0" MAX_INTENSITY_CH1="6670.0" />
        <Spot ID="3338" name="ID3338" STD_INTENSITY_CH1="3612.583233144974" QUALITY="492.7218017578125" POSITION_T="3.4832651615142822" MIN_INTENSITY_CH1="147.0" TOTAL_INTENSITY_CH1="559238.0" CONTRAST_CH1="0.4568406768788122" SNR_CH1="0.7526131541321753" FRAME="2" MEDIAN_INTENSITY_CH1="3105.0" VISIBILITY="1" RADIUS="0.25" POSITION_X="6.0377820962958735" POSITION_Y="8.893051797808045" MEAN_INTENSITY_CH1="4335.178294573643" POSITION_Z="0.0" MAX_INTENSITY_CH1="16366.0" />
        <Spot ID="3339" name="ID3339" STD_INTENSITY_CH1="4080.6348378641173" QUALITY="617.5206909179688" POSITION_T="3.4832651615142822" MIN_INTENSITY_CH1="1183.0" TOTAL_INTENSITY_CH1="870569.0" CONTRAST_CH1="0.336253823144038" SNR_CH1="0.8323270725124836" FRAME="2" MEDIAN_INTENSITY_CH1="5783.0" VISIBILITY="1" RADIUS="0.25" POSITION_X="3.753696315931804" POSITION_Y="9.293981702870184" MEAN_INTENSITY_CH1="6748.596899224805" POSITION_Z="0.0" MAX_INTENSITY_CH1="17646.0" />
        <Spot ID="3340" name="ID3340" STD_INTENSITY_CH1="5789.778639781872" QUALITY="1004.8665161132812" POSITION_T="3.4832651615142822" MIN_INTENSITY_CH1="739.0" TOTAL_INTENSITY_CH1="1343709.0" CONTRAST_CH1="0.40357898820735044" SNR_CH1="1.0346065909753757" FRAME="2" MEDIAN_INTENSITY_CH1="10565.0" VISIBILITY="1" RADIUS="0.25" POSITION_X="4.598883766623722" POSITION_Y="9.513646120633103" MEAN_INTENSITY_CH1="10416.348837209302" POSITION_Z="0.0" MAX_INTENSITY_CH1="23890.0" />
        <Spot ID="3341" name="ID3341" STD_INTENSITY_CH1="3004.6702390239375" QUALITY="470.3044738769531" POSITION_T="3.4832651615142822" MIN_INTENSITY_CH1="1774.0" TOTAL_INTENSITY_CH1="914298.0" CONTRAST_CH1="0.30908940743376434" SNR_CH1="1.1138996127206422" FRAME="2" MEDIAN_INTENSITY_CH1="6687.0" VISIBILITY="1" RADIUS="0.25" POSITION_X="3.7568256990601276" POSITION_Y="9.57544852961445" MEAN_INTENSITY_CH1="7087.581395348839" POSITION_Z="0.0" MAX_INTENSITY_CH1="16201.0" />
        <Spot ID="3342" name="ID3342" STD_INTENSITY_CH1="3664.990918726918" QUALITY="490.1066589355469" POSITION_T="3.4832651615142822" MIN_INTENSITY_CH1="739.0" TOTAL_INTENSITY_CH1="839707.0" CONTRAST_CH1="0.2566979260557081" SNR_CH1="0.7255821959011203" FRAME="2" MEDIAN_INTENSITY_CH1="6210.0" VISIBILITY="1" RADIUS="0.25" POSITION_X="5.218721047316972" POSITION_Y="9.724536766355303" MEAN_INTENSITY_CH1="6509.356589147288" POSITION_Z="0.0" MAX_INTENSITY_CH1="14131.0" />
        <Spot ID="3343" name="ID3343" STD_INTENSITY_CH1="3361.7975796183096" QUALITY="653.4140014648438" POSITION_T="3.4832651615142822" MIN_INTENSITY_CH1="147.0" TOTAL_INTENSITY_CH1="663202.0" CONTRAST_CH1="0.6122062261218514" SNR_CH1="1.1614264183248497" FRAME="2" MEDIAN_INTENSITY_CH1="4288.0" VISIBILITY="1" RADIUS="0.25" POSITION_X="3.8052816431667633" POSITION_Y="11.025027957181901" MEAN_INTENSITY_CH1="5141.100775193799" POSITION_Z="0.0" MAX_INTENSITY_CH1="14262.0" />
        <Spot ID="3344" name="ID3344" STD_INTENSITY_CH1="3753.898239205491" QUALITY="584.1088256835938" POSITION_T="3.4832651615142822" MIN_INTENSITY_CH1="1035.0" TOTAL_INTENSITY_CH1="908048.0" CONTRAST_CH1="0.28364890606464005" SNR_CH1="0.8287078522834747" FRAME="2" MEDIAN_INTENSITY_CH1="6210.0" VISIBILITY="1" RADIUS="0.25" POSITION_X="4.500548241011978" POSITION_Y="11.020946415050448" MEAN_INTENSITY_CH1="7039.1317829457375" POSITION_Z="0.0" MAX_INTENSITY_CH1="16628.0" />
        <Spot ID="3345" name="ID3345" STD_INTENSITY_CH1="6947.5065816561855" QUALITY="870.066650390625" POSITION_T="3.4832651615142822" MIN_INTENSITY_CH1="739.0" TOTAL_INTENSITY_CH1="1054184.0" CONTRAST_CH1="0.3267505021392937" SNR_CH1="0.5793683168876057" FRAME="2" MEDIAN_INTENSITY_CH1="5619.0" VISIBILITY="1" RADIUS="0.25" POSITION_X="5.050780222313572" POSITION_Y="11.052197776944386" MEAN_INTENSITY_CH1="8171.968992248062" POSITION_Z="0.0" MAX_INTENSITY_CH1="27330.0" />
        <Spot ID="3346" name="ID3346" STD_INTENSITY_CH1="2858.9870506933007" QUALITY="315.99835205078125" POSITION_T="3.4832651615142822" MIN_INTENSITY_CH1="0.0" TOTAL_INTENSITY_CH1="693255.0" CONTRAST_CH1="0.35785546825026093" SNR_CH1="0.9907754113655121" FRAME="2" MEDIAN_INTENSITY_CH1="4879.0" VISIBILITY="1" RADIUS="0.25" POSITION_X="4.613096018789593" POSITION_Y="11.53274004697398" MEAN_INTENSITY_CH1="5374.069767441859" POSITION_Z="0.0" MAX_INTENSITY_CH1="11896.0" />
        <Spot ID="3347" name="ID3347" STD_INTENSITY_CH1="2095.405665059344" QUALITY="265.3765869140625" POSITION_T="3.4832651615142822" MIN_INTENSITY_CH1="0.0" TOTAL_INTENSITY_CH1="450882.0" CONTRAST_CH1="0.40610820286955535" SNR_CH1="0.9635141332666379" FRAME="2" MEDIAN_INTENSITY_CH1="3122.0" VISIBILITY="1" RADIUS="0.25" POSITION_X="5.969888965492414" POSITION_Y="11.53274004697398" MEAN_INTENSITY_CH1="3495.2093023255807" POSITION_Z="0.0" MAX_INTENSITY_CH1="9480.0" />
        <Spot ID="3348" name="ID3348" STD_INTENSITY_CH1="2490.8251503521756" QUALITY="392.0185546875" POSITION_T="3.4832651615142822" MIN_INTENSITY_CH1="0.0" TOTAL_INTENSITY_CH1="333593.0" CONTRAST_CH1="0.7884320571962269" SNR_CH1="0.915389234053884" FRAME="2" MEDIAN_INTENSITY_CH1="1626.0" VISIBILITY="1" RADIUS="0.25" POSITION_X="8.95483344823862" POSITION_Y="11.53274004697398" MEAN_INTENSITY_CH1="2585.9922480620157" POSITION_Z="0.0" MAX_INTENSITY_CH1="8888.0" />
        <Spot ID="3211" name="ID3211" STD_INTENSITY_CH1="2968.517435831604" QUALITY="441.6549987792969" POSITION_T="3.4832651615142822" MIN_INTENSITY_CH1="0.0" TOTAL_INTENSITY_CH1="539195.0" CONTRAST_CH1="0.46364589270187895" SNR_CH1="0.8920658951204237" FRAME="2" MEDIAN_INTENSITY_CH1="3253.0" VISIBILITY="1" RADIUS="0.25" POSITION_X="2.487453735621839" POSITION_Y="0.0" MEAN_INTENSITY_CH1="4179.806201550388" POSITION_Z="0.0" MAX_INTENSITY_CH1="10515.0" />
        <Spot ID="3216" name="ID3216" STD_INTENSITY_CH1="2685.440372848377" QUALITY="389.7708740234375" POSITION_T="3.4832651615142822" MIN_INTENSITY_CH1="443.0" TOTAL_INTENSITY_CH1="541679.0" CONTRAST_CH1="0.3539172262805153" SNR_CH1="0.817478535662534" FRAME="2" MEDIAN_INTENSITY_CH1="3548.0" VISIBILITY="1" RADIUS="0.25" POSITION_X="2.8034904123846465" POSITION_Y="0.49835309010354256" MEAN_INTENSITY_CH1="4199.062015503875" POSITION_Z="0.0" MAX_INTENSITY_CH1="12373.0" />
        <Spot ID="3219" name="ID3219" STD_INTENSITY_CH1="4103.714981273562" QUALITY="620.530517578125" POSITION_T="3.4832651615142822" MIN_INTENSITY_CH1="443.0" TOTAL_INTENSITY_CH1="617535.0" CONTRAST_CH1="0.5289609518625785" SNR_CH1="0.8071456156230021" FRAME="2" MEDIAN_INTENSITY_CH1="3105.0" VISIBILITY="1" RADIUS="0.25" POSITION_X="10.576559860959382" POSITION_Y="0.604723899773294" MEAN_INTENSITY_CH1="4787.093023255817" POSITION_Z="0.0" MAX_INTENSITY_CH1="18402.0" />
        <Spot ID="3222" name="ID3222" STD_INTENSITY_CH1="3437.2648103122997" QUALITY="583.8743286132812" POSITION_T="3.4832651615142822" MIN_INTENSITY_CH1="739.0" TOTAL_INTENSITY_CH1="849827.0" CONTRAST_CH1="0.3265085574515" SNR_CH1="0.94350092577524" FRAME="2" MEDIAN_INTENSITY_CH1="5914.0" VISIBILITY="1" RADIUS="0.25" POSITION_X="1.383961218683382" POSITION_Y="0.6371647184382541" MEAN_INTENSITY_CH1="6587.806201550386" POSITION_Z="0.0" MAX_INTENSITY_CH1="14870.0" />
        <Spot ID="3224" name="ID3224" STD_INTENSITY_CH1="2047.165309106736" QUALITY="278.3526611328125" POSITION_T="3.4832651615142822" MIN_INTENSITY_CH1="147.0" TOTAL_INTENSITY_CH1="489271.0" CONTRAST_CH1="0.29101848367313493" SNR_CH1="0.8352663015738383" FRAME="2" MEDIAN_INTENSITY_CH1="3565.0" VISIBILITY="1" RADIUS="0.25" POSITION_X="3.2420508060063327" POSITION_Y="0.6633480606408607" MEAN_INTENSITY_CH1="3792.7984496124036" POSITION_Z="0.0" MAX_INTENSITY_CH1="8888.0" />
        <Spot ID="3227" name="ID3227" STD_INTENSITY_CH1="4280.967090734582" QUALITY="715.44775390625" POSITION_T="3.4832651615142822" MIN_INTENSITY_CH1="1035.0" TOTAL_INTENSITY_CH1="874693.0" CONTRAST_CH1="0.35056482646583964" SNR_CH1="0.8222558113811721" FRAME="2" MEDIAN_INTENSITY_CH1="5800.0" VISIBILITY="1" RADIUS="0.25" POSITION_X="0.9932543320238147" POSITION_Y="0.8459368133101793" MEAN_INTENSITY_CH1="6780.565891472869" POSITION_Z="0.0" MAX_INTENSITY_CH1="19750.0" />
        <Spot ID="3230" name="ID3230" STD_INTENSITY_CH1="2736.05335702812" QUALITY="311.0845031738281" POSITION_T="3.4832651615142822" MIN_INTENSITY_CH1="147.0" TOTAL_INTENSITY_CH1="402838.0" CONTRAST_CH1="0.3032975940139196" SNR_CH1="0.5312164627455306" FRAME="2" MEDIAN_INTENSITY_CH1="2070.0" VISIBILITY="1" RADIUS="0.25" POSITION_X="11.305156072284541" POSITION_Y="0.8890178006831129" MEAN_INTENSITY_CH1="3122.775193798449" POSITION_Z="0.0" MAX_INTENSITY_CH1="11698.0" />
        <Spot ID="3232" name="ID3232" STD_INTENSITY_CH1="2175.883139697792" QUALITY="411.4015197753906" POSITION_T="3.4832651615142822" MIN_INTENSITY_CH1="443.0" TOTAL_INTENSITY_CH1="549524.0" CONTRAST_CH1="0.4544317525298839" SNR_CH1="1.2233950105229017" FRAME="2" MEDIAN_INTENSITY_CH1="4436.0" VISIBILITY="1" RADIUS="0.25" POSITION_X="9.825649874308569" POSITION_Y="1.0067024676560972" MEAN_INTENSITY_CH1="4259.875968992248" POSITION_Z="0.0" MAX_INTENSITY_CH1="9645.0" />
        <Spot ID="3234" name="ID3234" STD_INTENSITY_CH1="2502.6361679967204" QUALITY="272.3625793457031" POSITION_T="3.4832651615142822" MIN_INTENSITY_CH1="443.0" TOTAL_INTENSITY_CH1="622459.0" CONTRAST_CH1="0.12710914901653772" SNR_CH1="0.4348747133371018" FRAME="2" MEDIAN_INTENSITY_CH1="4140.0" VISIBILITY="1" RADIUS="0.25" POSITION_X="10.40413686109674" POSITION_Y="1.151373489834431" MEAN_INTENSITY_CH1="4825.263565891472" POSITION_Z="0.0" MAX_INTENSITY_CH1="10713.0" />
        <Spot ID="3236" name="ID3236" STD_INTENSITY_CH1="2754.9673186301065" QUALITY="395.470703125" POSITION_T="3.4832651615142822" MIN_INTENSITY_CH1="1051.0" TOTAL_INTENSITY_CH1="835526.0" CONTRAST_CH1="0.2389041912514091" SNR_CH1="0.9067130150269729" FRAME="2" MEDIAN_INTENSITY_CH1="6227.0" VISIBILITY="1" RADIUS="0.25" POSITION_X="2.4094251948780476" POSITION_Y="1.2234288013341255" MEAN_INTENSITY_CH1="6476.945736434107" POSITION_Z="0.0" MAX_INTENSITY_CH1="13358.0" />
        <Spot ID="3238" name="ID3238" STD_INTENSITY_CH1="2004.7889884480408" QUALITY="246.0226287841797" POSITION_T="3.4832651615142822" MIN_INTENSITY_CH1="0.0" TOTAL_INTENSITY_CH1="489310.0" CONTRAST_CH1="0.43282356460967314" SNR_CH1="1.143072800050429" FRAME="2" MEDIAN_INTENSITY_CH1="3867.0" VISIBILITY="1" RADIUS="0.25" POSITION_X="0.0" POSITION_Y="1.3115665151460607" MEAN_INTENSITY_CH1="3793.1007751937973" POSITION_Z="0.0" MAX_INTENSITY_CH1="8428.0" />
        <Spot ID="3240" name="ID3240" STD_INTENSITY_CH1="3360.1535384686417" QUALITY="455.6180419921875" POSITION_T="3.4832651615142822" MIN_INTENSITY_CH1="739.0" TOTAL_INTENSITY_CH1="693805.0" CONTRAST_CH1="0.25685350061602014" SNR_CH1="0.6542133741210172" FRAME="2" MEDIAN_INTENSITY_CH1="4305.0" VISIBILITY="1" RADIUS="0.25" POSITION_X="2.789345268226553" POSITION_Y="1.3099129703713237" MEAN_INTENSITY_CH1="5378.333333333334" POSITION_Z="0.0" MAX_INTENSITY_CH1="13193.0" />
        <Spot ID="3242" name="ID3242" STD_INTENSITY_CH1="2466.016662553258" QUALITY="277.4373779296875" POSITION_T="3.4832651615142822" MIN_INTENSITY_CH1="1035.0" TOTAL_INTENSITY_CH1="631747.0" CONTRAST_CH1="0.1291768103981842" SNR_CH1="0.4543704435957409" FRAME="2" MEDIAN_INTENSITY_CH1="4879.0" VISIBILITY="1" RADIUS="0.25" POSITION_X="10.84076259646306" POSITION_Y="1.5502025187236106" MEAN_INTENSITY_CH1="4897.2635658914705" POSITION_Z="0.0" MAX_INTENSITY_CH1="11681.0" />
        <Spot ID="3244" name="ID3244" STD_INTENSITY_CH1="1713.9171683828595" QUALITY="206.87060546875" POSITION_T="3.4832651615142822" MIN_INTENSITY_CH1="443.0" TOTAL_INTENSITY_CH1="404213.0" CONTRAST_CH1="0.21023698406081723" SNR_CH1="0.6351838251230618" FRAME="2" MEDIAN_INTENSITY_CH1="2957.0" VISIBILITY="1" RADIUS="0.25" POSITION_X="1.0100168779959473" POSITION_Y="1.6141679005071206" MEAN_INTENSITY_CH1="3133.4341085271317" POSITION_Z="0.0" MAX_INTENSITY_CH1="8132.0" />
        <Spot ID="3246" name="ID3246" STD_INTENSITY_CH1="2826.6213546962063" QUALITY="315.07928466796875" POSITION_T="3.4832651615142822" MIN_INTENSITY_CH1="1330.0" TOTAL_INTENSITY_CH1="694861.0" CONTRAST_CH1="0.17175870596976478" SNR_CH1="0.5586646054562597" FRAME="2" MEDIAN_INTENSITY_CH1="4879.0" VISIBILITY="1" RADIUS="0.25" POSITION_X="2.2829918209305387" POSITION_Y="1.8767177201888134" MEAN_INTENSITY_CH1="5386.519379844962" POSITION_Z="0.0" MAX_INTENSITY_CH1="13916.0" />
        <Spot ID="3248" name="ID3248" STD_INTENSITY_CH1="2006.9154657162346" QUALITY="258.5870361328125" POSITION_T="3.4832651615142822" MIN_INTENSITY_CH1="739.0" TOTAL_INTENSITY_CH1="540815.0" CONTRAST_CH1="0.19914213862655264" SNR_CH1="0.6938289813518513" FRAME="2" MEDIAN_INTENSITY_CH1="3696.0" VISIBILITY="1" RADIUS="0.25" POSITION_X="10.245606989481995" POSITION_Y="1.8731192212029777" MEAN_INTENSITY_CH1="4192.364341085273" POSITION_Z="0.0" MAX_INTENSITY_CH1="9628.0" />
        <Spot ID="3250" name="ID3250" STD_INTENSITY_CH1="3651.40821086324" QUALITY="498.2677917480469" POSITION_T="3.4832651615142822" MIN_INTENSITY_CH1="443.0" TOTAL_INTENSITY_CH1="733139.0" CONTRAST_CH1="0.32621070541284025" SNR_CH1="0.7656881051670831" FRAME="2" MEDIAN_INTENSITY_CH1="5027.0" VISIBILITY="1" RADIUS="0.25" POSITION_X="2.8035444542414014" POSITION_Y="1.890057034363696" MEAN_INTENSITY_CH1="5683.248062015505" POSITION_Z="0.0" MAX_INTENSITY_CH1="17219.0" />
        <Spot ID="3252" name="ID3252" STD_INTENSITY_CH1="3268.881543794375" QUALITY="695.660888671875" POSITION_T="3.4832651615142822" MIN_INTENSITY_CH1="2661.0" TOTAL_INTENSITY_CH1="1018208.0" CONTRAST_CH1="0.39936505704204733" SNR_CH1="1.3782139616722775" FRAME="2" MEDIAN_INTENSITY_CH1="7410.0" VISIBILITY="1" RADIUS="0.25" POSITION_X="0.42759252969867545" POSITION_Y="1.9385628084887316" MEAN_INTENSITY_CH1="7893.08527131783" POSITION_Z="0.0" MAX_INTENSITY_CH1="16759.0" />
        <Spot ID="3254" name="ID3254" STD_INTENSITY_CH1="3238.1316248254593" QUALITY="292.9845275878906" POSITION_T="3.4832651615142822" MIN_INTENSITY_CH1="591.0" TOTAL_INTENSITY_CH1="678147.0" CONTRAST_CH1="0.09508879436455671" SNR_CH1="0.2819354184684865" FRAME="2" MEDIAN_INTENSITY_CH1="4452.0" VISIBILITY="1" RADIUS="0.25" POSITION_X="10.940868186562096" POSITION_Y="2.042305986378313" MEAN_INTENSITY_CH1="5256.953488372093" POSITION_Z="0.0" MAX_INTENSITY_CH1="14081.0" />
        <Spot ID="3256" name="ID3256" STD_INTENSITY_CH1="5399.7994125015375" QUALITY="723.7074584960938" POSITION_T="3.4832651615142822" MIN_INTENSITY_CH1="591.0" TOTAL_INTENSITY_CH1="1145132.0" CONTRAST_CH1="0.4880757259755855" SNR_CH1="1.07840125735568" FRAME="2" MEDIAN_INTENSITY_CH1="8166.0" VISIBILITY="1" RADIUS="0.25" POSITION_X="11.487513615417221" POSITION_Y="2.1708687147245143" MEAN_INTENSITY_CH1="8876.992248062019" POSITION_Z="0.0" MAX_INTENSITY_CH1="22018.0" />
        <Spot ID="3257" name="ID3257" STD_INTENSITY_CH1="2671.6088140446404" QUALITY="369.9727783203125" POSITION_T="3.4832651615142822" MIN_INTENSITY_CH1="295.0" TOTAL_INTENSITY_CH1="512642.0" CONTRAST_CH1="0.4147582214977771" SNR_CH1="0.8721564145734352" FRAME="2" MEDIAN_INTENSITY_CH1="3696.0" VISIBILITY="1" RADIUS="0.25" POSITION_X="9.92272820184351" POSITION_Y="2.4407218665105868" MEAN_INTENSITY_CH1="3973.9689922480625" POSITION_Z="0.0" MAX_INTENSITY_CH1="11419.0" />
        <Spot ID="3259" name="ID3259" STD_INTENSITY_CH1="2556.3502881854843" QUALITY="544.0720825195312" POSITION_T="3.4832651615142822" MIN_INTENSITY_CH1="3401.0" TOTAL_INTENSITY_CH1="993347.0" CONTRAST_CH1="0.35038777294441126" SNR_CH1="1.563188502580523" FRAME="2" MEDIAN_INTENSITY_CH1="7245.0" VISIBILITY="1" RADIUS="0.25" POSITION_X="0.9303007722141418" POSITION_Y="2.754571483661648" MEAN_INTENSITY_CH1="7700.364341085272" POSITION_Z="0.0" MAX_INTENSITY_CH1="14625.0" />
        <Spot ID="3261" name="ID3261" STD_INTENSITY_CH1="2606.0254700840405" QUALITY="351.37255859375" POSITION_T="3.4832651615142822" MIN_INTENSITY_CH1="295.0" TOTAL_INTENSITY_CH1="515286.0" CONTRAST_CH1="0.28857595418362175" SNR_CH1="0.6865309013866051" FRAME="2" MEDIAN_INTENSITY_CH1="3253.0" VISIBILITY="1" RADIUS="0.25" POSITION_X="1.6260490236138956" POSITION_Y="2.917750678133848" MEAN_INTENSITY_CH1="3994.46511627907" POSITION_Z="0.0" MAX_INTENSITY_CH1="13193.0" />
        <Spot ID="3263" name="ID3263" STD_INTENSITY_CH1="3646.6302766743097" QUALITY="539.8665771484375" POSITION_T="3.4832651615142822" MIN_INTENSITY_CH1="887.0" TOTAL_INTENSITY_CH1="674066.0" CONTRAST_CH1="0.3676398459719501" SNR_CH1="0.7703743313580336" FRAME="2" MEDIAN_INTENSITY_CH1="4140.0" VISIBILITY="1" RADIUS="0.25" POSITION_X="0.3169485760715468" POSITION_Y="3.1446826428206998" MEAN_INTENSITY_CH1="5225.317829457363" POSITION_Z="0.0" MAX_INTENSITY_CH1="15331.0" />
        <Spot ID="3265" name="ID3265" STD_INTENSITY_CH1="3793.4348941970293" QUALITY="612.2255859375" POSITION_T="3.4832651615142822" MIN_INTENSITY_CH1="739.0" TOTAL_INTENSITY_CH1="961143.0" CONTRAST_CH1="0.3651164477597605" SNR_CH1="1.0506482852884331" FRAME="2" MEDIAN_INTENSITY_CH1="6949.0" VISIBILITY="1" RADIUS="0.25" POSITION_X="9.917502222390267" POSITION_Y="3.323612668872889" MEAN_INTENSITY_CH1="7450.720930232557" POSITION_Z="0.0" MAX_INTENSITY_CH1="18157.0" />
        <Spot ID="3267" name="ID3267" STD_INTENSITY_CH1="2424.493455496658" QUALITY="259.46697998046875" POSITION_T="3.4832651615142822" MIN_INTENSITY_CH1="591.0" TOTAL_INTENSITY_CH1="566509.0" CONTRAST_CH1="0.13089432003936646" SNR_CH1="0.41929999922606415" FRAME="2" MEDIAN_INTENSITY_CH1="4140.0" VISIBILITY="1" RADIUS="0.25" POSITION_X="1.0989508753667525" POSITION_Y="3.458685573398218" MEAN_INTENSITY_CH1="4391.542635658916" POSITION_Z="0.0" MAX_INTENSITY_CH1="10713.0" />
        <Spot ID="3269" name="ID3269" STD_INTENSITY_CH1="2849.8246159316136" QUALITY="413.3390808105469" POSITION_T="3.4832651615142822" MIN_INTENSITY_CH1="1035.0" TOTAL_INTENSITY_CH1="916293.0" CONTRAST_CH1="0.22169271538780735" SNR_CH1="0.9045778709919278" FRAME="2" MEDIAN_INTENSITY_CH1="7114.0" VISIBILITY="1" RADIUS="0.25" POSITION_X="2.6782272095697413" POSITION_Y="3.4803659854867037" MEAN_INTENSITY_CH1="7103.046511627908" POSITION_Z="0.0" MAX_INTENSITY_CH1="13210.0" />
        <Spot ID="3271" name="ID3271" STD_INTENSITY_CH1="3739.9893265286796" QUALITY="666.9099731445312" POSITION_T="3.4832651615142822" MIN_INTENSITY_CH1="2070.0" TOTAL_INTENSITY_CH1="1170541.0" CONTRAST_CH1="0.2759450191955339" SNR_CH1="1.0494147189312613" FRAME="2" MEDIAN_INTENSITY_CH1="8314.0" VISIBILITY="1" RADIUS="0.25" POSITION_X="2.5344480767561555" POSITION_Y="3.982660657663329" MEAN_INTENSITY_CH1="9073.961240310075" POSITION_Z="0.0" MAX_INTENSITY_CH1="18783.0" />
        <Spot ID="3273" name="ID3273" STD_INTENSITY_CH1="2478.8759400654694" QUALITY="341.39117431640625" POSITION_T="3.4832651615142822" MIN_INTENSITY_CH1="739.0" TOTAL_INTENSITY_CH1="521643.0" CONTRAST_CH1="0.2281328093597057" SNR_CH1="0.6060400035490241" FRAME="2" MEDIAN_INTENSITY_CH1="3401.0" VISIBILITY="1" RADIUS="0.25" POSITION_X="9.685196093400542" POSITION_Y="3.998182707187918" MEAN_INTENSITY_CH1="4043.7441860465133" POSITION_Z="0.0" MAX_INTENSITY_CH1="11846.0" />
        <Spot ID="3275" name="ID3275" STD_INTENSITY_CH1="2092.7013657706752" QUALITY="278.9215087890625" POSITION_T="3.4832651615142822" MIN_INTENSITY_CH1="591.0" TOTAL_INTENSITY_CH1="482465.0" CONTRAST_CH1="0.3081080595031828" SNR_CH1="0.8418956745868634" FRAME="2" MEDIAN_INTENSITY_CH1="3548.0" VISIBILITY="1" RADIUS="0.25" POSITION_X="10.886959682811508" POSITION_Y="3.9831448934725286" MEAN_INTENSITY_CH1="3740.0387596899227" POSITION_Z="0.0" MAX_INTENSITY_CH1="9940.0" />
        <Spot ID="3277" name="ID3277" STD_INTENSITY_CH1="2828.8502055543904" QUALITY="442.2701721191406" POSITION_T="3.4832651615142822" MIN_INTENSITY_CH1="2661.0" TOTAL_INTENSITY_CH1="991671.0" CONTRAST_CH1="0.21969133613430508" SNR_CH1="0.9789509645613536" FRAME="2" MEDIAN_INTENSITY_CH1="6983.0" VISIBILITY="1" RADIUS="0.25" POSITION_X="1.4001576143204526" POSITION_Y="4.176800822136299" MEAN_INTENSITY_CH1="7687.372093023257" POSITION_Z="0.0" MAX_INTENSITY_CH1="14229.0" />
        <Spot ID="3279" name="ID3279" STD_INTENSITY_CH1="3180.9967595973435" QUALITY="396.9618835449219" POSITION_T="3.4832651615142822" MIN_INTENSITY_CH1="295.0" TOTAL_INTENSITY_CH1="483502.0" CONTRAST_CH1="0.3256642269505277" SNR_CH1="0.5789110670058354" FRAME="2" MEDIAN_INTENSITY_CH1="2513.0" VISIBILITY="1" RADIUS="0.25" POSITION_X="10.34586107577978" POSITION_Y="4.353283931915704" MEAN_INTENSITY_CH1="3748.0775193798436" POSITION_Z="0.0" MAX_INTENSITY_CH1="13671.0" />
        <Spot ID="3281" name="ID3281" STD_INTENSITY_CH1="2465.2423037663198" QUALITY="307.39324951171875" POSITION_T="3.4832651615142822" MIN_INTENSITY_CH1="443.0" TOTAL_INTENSITY_CH1="507861.0" CONTRAST_CH1="0.2337909222171473" SNR_CH1="0.6052176860211789" FRAME="2" MEDIAN_INTENSITY_CH1="3401.0" VISIBILITY="1" RADIUS="0.25" POSITION_X="0.28624921894133404" POSITION_Y="4.5247492911420135" MEAN_INTENSITY_CH1="3936.9069767441874" POSITION_Z="0.0" MAX_INTENSITY_CH1="10498.0" />
        <Spot ID="3283" name="ID3283" STD_INTENSITY_CH1="3758.7931420296063" QUALITY="540.6820678710938" POSITION_T="3.4832651615142822" MIN_INTENSITY_CH1="295.0" TOTAL_INTENSITY_CH1="817225.0" CONTRAST_CH1="0.30546283179767786" SNR_CH1="0.78872819411764" FRAME="2" MEDIAN_INTENSITY_CH1="5800.0" VISIBILITY="1" RADIUS="0.25" POSITION_X="1.863272035469557" POSITION_Y="4.536612881854382" MEAN_INTENSITY_CH1="6335.0775193798445" POSITION_Z="0.0" MAX_INTENSITY_CH1="16594.0" />
        <Spot ID="3285" name="ID3285" STD_INTENSITY_CH1="3869.52733119127" QUALITY="553.908447265625" POSITION_T="3.4832651615142822" MIN_INTENSITY_CH1="887.0" TOTAL_INTENSITY_CH1="791003.0" CONTRAST_CH1="0.3329601930676377" SNR_CH1="0.7916544040809367" FRAME="2" MEDIAN_INTENSITY_CH1="5208.0" VISIBILITY="1" RADIUS="0.25" POSITION_X="2.6641851182670053" POSITION_Y="4.591832879301194" MEAN_INTENSITY_CH1="6131.806201550388" POSITION_Z="0.0" MAX_INTENSITY_CH1="18238.0" />
        <Spot ID="3286" name="ID3286" STD_INTENSITY_CH1="4086.81290947178" QUALITY="617.27099609375" POSITION_T="3.4832651615142822" MIN_INTENSITY_CH1="591.0" TOTAL_INTENSITY_CH1="740480.0" CONTRAST_CH1="0.39881833309864456" SNR_CH1="0.8009080524062141" FRAME="2" MEDIAN_INTENSITY_CH1="4436.0" VISIBILITY="1" RADIUS="0.25" POSITION_X="9.334405656074248" POSITION_Y="4.795083671530197" MEAN_INTENSITY_CH1="5740.155038759693" POSITION_Z="0.0" MAX_INTENSITY_CH1="18813.0" />
        <Spot ID="3287" name="ID3287" STD_INTENSITY_CH1="2040.2747848450263" QUALITY="232.23748779296875" POSITION_T="3.4832651615142822" MIN_INTENSITY_CH1="295.0" TOTAL_INTENSITY_CH1="475191.0" CONTRAST_CH1="0.19018281742545734" SNR_CH1="0.5770021487728265" FRAME="2" MEDIAN_INTENSITY_CH1="3253.0" VISIBILITY="1" RADIUS="0.25" POSITION_X="9.964973142106635" POSITION_Y="4.802249934984537" MEAN_INTENSITY_CH1="3683.651162790698" POSITION_Z="0.0" MAX_INTENSITY_CH1="10844.0" />
        <Spot ID="3288" name="ID3288" STD_INTENSITY_CH1="2321.303559554583" QUALITY="228.91720581054688" POSITION_T="3.4832651615142822" MIN_INTENSITY_CH1="147.0" TOTAL_INTENSITY_CH1="359606.0" CONTRAST_CH1="0.17555819774675027" SNR_CH1="0.35868420845389953" FRAME="2" MEDIAN_INTENSITY_CH1="1774.0" VISIBILITY="1" RADIUS="0.25" POSITION_X="10.666144864874976" POSITION_Y="5.048273068550541" MEAN_INTENSITY_CH1="2787.6434108527133" POSITION_Z="0.0" MAX_INTENSITY_CH1="10532.0" />
        <Spot ID="3289" name="ID3289" STD_INTENSITY_CH1="2103.6104705360804" QUALITY="243.20291137695312" POSITION_T="3.4832651615142822" MIN_INTENSITY_CH1="591.0" TOTAL_INTENSITY_CH1="456910.0" CONTRAST_CH1="0.22965014531026767" SNR_CH1="0.6289133068777552" FRAME="2" MEDIAN_INTENSITY_CH1="3105.0" VISIBILITY="1" RADIUS="0.25" POSITION_X="0.4587174705481662" POSITION_Y="5.159413304266974" MEAN_INTENSITY_CH1="3541.9379844961245" POSITION_Z="0.0" MAX_INTENSITY_CH1="9201.0" />
        <Spot ID="3290" name="ID3290" STD_INTENSITY_CH1="3180.856445478825" QUALITY="500.7359924316406" POSITION_T="3.4832651615142822" MIN_INTENSITY_CH1="591.0" TOTAL_INTENSITY_CH1="727719.0" CONTRAST_CH1="0.3784993284018664" SNR_CH1="0.9739092356510324" FRAME="2" MEDIAN_INTENSITY_CH1="5192.0" VISIBILITY="1" RADIUS="0.25" POSITION_X="1.0376155945072372" POSITION_Y="5.159526810248216" MEAN_INTENSITY_CH1="5641.232558139537" POSITION_Z="0.0" MAX_INTENSITY_CH1="16645.0" />
        <Spot ID="3291" name="ID3291" STD_INTENSITY_CH1="2584.0036190466385" QUALITY="376.4173889160156" POSITION_T="3.4832651615142822" MIN_INTENSITY_CH1="295.0" TOTAL_INTENSITY_CH1="452344.0" CONTRAST_CH1="0.36137809185428166" SNR_CH1="0.7204420692052931" FRAME="2" MEDIAN_INTENSITY_CH1="2661.0" VISIBILITY="1" RADIUS="0.25" POSITION_X="3.451765406054308" POSITION_Y="5.185457783819332" MEAN_INTENSITY_CH1="3506.5426356589132" POSITION_Z="0.0" MAX_INTENSITY_CH1="10680.0" />
        <Spot ID="3292" name="ID3292" STD_INTENSITY_CH1="3456.650123186884" QUALITY="579.1944580078125" POSITION_T="3.4832651615142822" MIN_INTENSITY_CH1="1035.0" TOTAL_INTENSITY_CH1="758760.0" CONTRAST_CH1="0.5119861784345933" SNR_CH1="1.1523905966957213" FRAME="2" MEDIAN_INTENSITY_CH1="5192.0" VISIBILITY="1" RADIUS="0.25" POSITION_X="1.9907737434790682" POSITION_Y="5.301783003642134" MEAN_INTENSITY_CH1="5881.86046511628" POSITION_Z="0.0" MAX_INTENSITY_CH1="15183.0" />
        <Spot ID="3293" name="ID3293" STD_INTENSITY_CH1="4161.950550820586" QUALITY="801.5390625" POSITION_T="3.4832651615142822" MIN_INTENSITY_CH1="1183.0" TOTAL_INTENSITY_CH1="988696.0" CONTRAST_CH1="0.4454187616270861" SNR_CH1="1.134961069813756" FRAME="2" MEDIAN_INTENSITY_CH1="6523.0" VISIBILITY="1" RADIUS="0.25" POSITION_X="2.8656526137210916" POSITION_Y="5.323466526430194" MEAN_INTENSITY_CH1="7664.310077519384" POSITION_Z="0.0" MAX_INTENSITY_CH1="19011.0" />
        <Spot ID="3294" name="ID3294" STD_INTENSITY_CH1="4050.1366315687424" QUALITY="502.0900573730469" POSITION_T="3.4832651615142822" MIN_INTENSITY_CH1="443.0" TOTAL_INTENSITY_CH1="683313.0" CONTRAST_CH1="0.24432338765401632" SNR_CH1="0.5135965191237676" FRAME="2" MEDIAN_INTENSITY_CH1="3844.0" VISIBILITY="1" RADIUS="0.25" POSITION_X="9.124299209060135" POSITION_Y="5.3834472708743375" MEAN_INTENSITY_CH1="5297.0" POSITION_Z="0.0" MAX_INTENSITY_CH1="17401.0" />
        <Spot ID="3295" name="ID3295" STD_INTENSITY_CH1="3395.977366012612" QUALITY="551.6259155273438" POSITION_T="3.4832651615142822" MIN_INTENSITY_CH1="1035.0" TOTAL_INTENSITY_CH1="856051.0" CONTRAST_CH1="0.3344315007152532" SNR_CH1="0.9794584774966867" FRAME="2" MEDIAN_INTENSITY_CH1="5914.0" VISIBILITY="1" RADIUS="0.25" POSITION_X="10.029442046225869" POSITION_Y="5.587658640801905" MEAN_INTENSITY_CH1="6636.054263565896" POSITION_Z="0.0" MAX_INTENSITY_CH1="16151.0" />
        <Spot ID="3296" name="ID3296" STD_INTENSITY_CH1="6036.611320897124" QUALITY="816.5352783203125" POSITION_T="3.4832651615142822" MIN_INTENSITY_CH1="295.0" TOTAL_INTENSITY_CH1="950902.0" CONTRAST_CH1="0.45492794248432256" SNR_CH1="0.7636317207201415" FRAME="2" MEDIAN_INTENSITY_CH1="5783.0" VISIBILITY="1" RADIUS="0.25" POSITION_X="10.954825465305" POSITION_Y="5.5904753027067375" MEAN_INTENSITY_CH1="7371.333333333331" POSITION_Z="0.0" MAX_INTENSITY_CH1="22626.0" />
        <Spot ID="3297" name="ID3297" STD_INTENSITY_CH1="2592.7460208079965" QUALITY="269.2192077636719" POSITION_T="3.4832651615142822" MIN_INTENSITY_CH1="1183.0" TOTAL_INTENSITY_CH1="660687.0" CONTRAST_CH1="0.17736621719332415" SNR_CH1="0.5951622869261602" FRAME="2" MEDIAN_INTENSITY_CH1="5027.0" VISIBILITY="1" RADIUS="0.25" POSITION_X="2.371888600363125" POSITION_Y="5.650128458963719" MEAN_INTENSITY_CH1="5121.604651162789" POSITION_Z="0.0" MAX_INTENSITY_CH1="12044.0" />
        <Spot ID="3298" name="ID3298" STD_INTENSITY_CH1="2419.698770512433" QUALITY="387.4436340332031" POSITION_T="3.4832651615142822" MIN_INTENSITY_CH1="591.0" TOTAL_INTENSITY_CH1="667891.0" CONTRAST_CH1="0.3531813210459317" SNR_CH1="1.1169308982586743" FRAME="2" MEDIAN_INTENSITY_CH1="5340.0" VISIBILITY="1" RADIUS="0.25" POSITION_X="4.132894673549439" POSITION_Y="5.839447384732383" MEAN_INTENSITY_CH1="5177.449612403102" POSITION_Z="0.0" MAX_INTENSITY_CH1="11896.0" />
        <Spot ID="3299" name="ID3299" STD_INTENSITY_CH1="3351.9314545523507" QUALITY="425.5010681152344" POSITION_T="3.4832651615142822" MIN_INTENSITY_CH1="739.0" TOTAL_INTENSITY_CH1="652737.0" CONTRAST_CH1="0.1924141573652793" SNR_CH1="0.48718430310913224" FRAME="2" MEDIAN_INTENSITY_CH1="4305.0" VISIBILITY="1" RADIUS="0.25" POSITION_X="9.13799596928533" POSITION_Y="5.842855499745165" MEAN_INTENSITY_CH1="5059.976744186047" POSITION_Z="0.0" MAX_INTENSITY_CH1="15626.0" />
        <Spot ID="3300" name="ID3300" STD_INTENSITY_CH1="2814.875991367666" QUALITY="296.14434814453125" POSITION_T="3.4832651615142822" MIN_INTENSITY_CH1="295.0" TOTAL_INTENSITY_CH1="612443.0" CONTRAST_CH1="0.14281665106497507" SNR_CH1="0.4215498888785265" FRAME="2" MEDIAN_INTENSITY_CH1="4140.0" VISIBILITY="1" RADIUS="0.25" POSITION_X="9.575035877917792" POSITION_Y="5.962015947011193" MEAN_INTENSITY_CH1="4747.620155038758" POSITION_Z="0.0" MAX_INTENSITY_CH1="13177.0" />
        <Spot ID="3301" name="ID3301" STD_INTENSITY_CH1="2025.1152273956297" QUALITY="244.69537353515625" POSITION_T="3.4832651615142822" MIN_INTENSITY_CH1="739.0" TOTAL_INTENSITY_CH1="474828.0" CONTRAST_CH1="0.18369735686124908" SNR_CH1="0.5641428608381743" FRAME="2" MEDIAN_INTENSITY_CH1="2957.0" VISIBILITY="1" RADIUS="0.25" POSITION_X="1.8335055502033062" POSITION_Y="6.038106137838579" MEAN_INTENSITY_CH1="3680.837209302326" POSITION_Z="0.0" MAX_INTENSITY_CH1="11027.0" />
        <Spot ID="3302" name="ID3302" STD_INTENSITY_CH1="2747.5636366165845" QUALITY="306.6086120605469" POSITION_T="3.4832651615142822" MIN_INTENSITY_CH1="2513.0" TOTAL_INTENSITY_CH1="917489.0" CONTRAST_CH1="0.14691843259463785" SNR_CH1="0.6631887422775705" FRAME="2" MEDIAN_INTENSITY_CH1="6539.0" VISIBILITY="1" RADIUS="0.25" POSITION_X="3.321185521415219" POSITION_Y="6.208739342874821" MEAN_INTENSITY_CH1="7112.317829457365" POSITION_Z="0.0" MAX_INTENSITY_CH1="16151.0" />
        <Spot ID="3303" name="ID3303" STD_INTENSITY_CH1="1895.4668224604852" QUALITY="245.3154296875" POSITION_T="3.4832651615142822" MIN_INTENSITY_CH1="0.0" TOTAL_INTENSITY_CH1="248717.0" CONTRAST_CH1="0.46159333658582" SNR_CH1="0.6424843382121936" FRAME="2" MEDIAN_INTENSITY_CH1="1183.0" VISIBILITY="1" RADIUS="0.25" POSITION_X="8.54390136807273" POSITION_Y="6.196055715387429" MEAN_INTENSITY_CH1="1928.0387596899222" POSITION_Z="0.0" MAX_INTENSITY_CH1="8757.0" />
        <Spot ID="3304" name="ID3304" STD_INTENSITY_CH1="3883.5430685940646" QUALITY="734.7601928710938" POSITION_T="3.4832651615142822" MIN_INTENSITY_CH1="1183.0" TOTAL_INTENSITY_CH1="1037418.0" CONTRAST_CH1="0.43360054156206823" SNR_CH1="1.2526438143230851" FRAME="2" MEDIAN_INTENSITY_CH1="7870.0" VISIBILITY="1" RADIUS="0.25" POSITION_X="1.0863367726863389" POSITION_Y="6.245168261924983" MEAN_INTENSITY_CH1="8042.000000000002" POSITION_Z="0.0" MAX_INTENSITY_CH1="17777.0" />
        <Spot ID="3305" name="ID3305" STD_INTENSITY_CH1="3877.8856548864396" QUALITY="692.3211669921875" POSITION_T="3.4832651615142822" MIN_INTENSITY_CH1="1626.0" TOTAL_INTENSITY_CH1="1103071.0" CONTRAST_CH1="0.304811739853102" SNR_CH1="1.0302261934585537" FRAME="2" MEDIAN_INTENSITY_CH1="7427.0" VISIBILITY="1" RADIUS="0.25" POSITION_X="2.8881030539538686" POSITION_Y="6.255794128861144" MEAN_INTENSITY_CH1="8550.937984496124" POSITION_Z="0.0" MAX_INTENSITY_CH1="19767.0" />
        <Spot ID="3306" name="ID3306" STD_INTENSITY_CH1="3766.4923028196426" QUALITY="657.4075317382812" POSITION_T="3.4832651615142822" MIN_INTENSITY_CH1="1330.0" TOTAL_INTENSITY_CH1="986960.0" CONTRAST_CH1="0.4337846179065911" SNR_CH1="1.2291163160196485" FRAME="2" MEDIAN_INTENSITY_CH1="7097.0" VISIBILITY="1" RADIUS="0.25" POSITION_X="0.3926383168953639" POSITION_Y="6.432650713948927" MEAN_INTENSITY_CH1="7650.852713178296" POSITION_Z="0.0" MAX_INTENSITY_CH1="18486.0" />
        <Spot ID="3307" name="ID3307" STD_INTENSITY_CH1="2111.1495834523994" QUALITY="260.59619140625" POSITION_T="3.4832651615142822" MIN_INTENSITY_CH1="147.0" TOTAL_INTENSITY_CH1="362257.0" CONTRAST_CH1="0.3013926773267444" SNR_CH1="0.6161158811230731" FRAME="2" MEDIAN_INTENSITY_CH1="2086.0" VISIBILITY="1" RADIUS="0.25" POSITION_X="10.424855793463768" POSITION_Y="6.4742783135557715" MEAN_INTENSITY_CH1="2808.1937984496117" POSITION_Z="0.0" MAX_INTENSITY_CH1="10879.0" />
        <Spot ID="3308" name="ID3308" STD_INTENSITY_CH1="4037.436790820883" QUALITY="742.49755859375" POSITION_T="3.4832651615142822" MIN_INTENSITY_CH1="1774.0" TOTAL_INTENSITY_CH1="1063210.0" CONTRAST_CH1="0.3651291683636768" SNR_CH1="1.0920094172565213" FRAME="2" MEDIAN_INTENSITY_CH1="7706.0" VISIBILITY="1" RADIUS="0.25" POSITION_X="3.9623892096062567" POSITION_Y="6.551451116534712" MEAN_INTENSITY_CH1="8241.937984496124" POSITION_Z="0.0" MAX_INTENSITY_CH1="18224.0" />
        <Spot ID="3309" name="ID3309" STD_INTENSITY_CH1="3245.002557209101" QUALITY="381.82928466796875" POSITION_T="3.4832651615142822" MIN_INTENSITY_CH1="295.0" TOTAL_INTENSITY_CH1="560934.0" CONTRAST_CH1="0.40864690830685213" SNR_CH1="0.7774689936467807" FRAME="2" MEDIAN_INTENSITY_CH1="2809.0" VISIBILITY="1" RADIUS="0.25" POSITION_X="9.311547801672521" POSITION_Y="6.641244382314658" MEAN_INTENSITY_CH1="4348.325581395349" POSITION_Z="0.0" MAX_INTENSITY_CH1="14262.0" />
        <Spot ID="3310" name="ID3310" STD_INTENSITY_CH1="2756.6179943612506" QUALITY="507.5675964355469" POSITION_T="3.4832651615142822" MIN_INTENSITY_CH1="1035.0" TOTAL_INTENSITY_CH1="886513.0" CONTRAST_CH1="0.3842466552476994" SNR_CH1="1.3840297330309241" FRAME="2" MEDIAN_INTENSITY_CH1="6818.0" VISIBILITY="1" RADIUS="0.25" POSITION_X="2.8799524293627887" POSITION_Y="6.939690830890856" MEAN_INTENSITY_CH1="6872.193798449613" POSITION_Z="0.0" MAX_INTENSITY_CH1="15133.0" />
        <Spot ID="3311" name="ID3311" STD_INTENSITY_CH1="3383.1402947195147" QUALITY="629.1297607421875" POSITION_T="3.4832651615142822" MIN_INTENSITY_CH1="1035.0" TOTAL_INTENSITY_CH1="898643.0" CONTRAST_CH1="0.44030697394764035" SNR_CH1="1.2589485267264" FRAME="2" MEDIAN_INTENSITY_CH1="6670.0" VISIBILITY="1" RADIUS="0.25" POSITION_X="4.858913336296991" POSITION_Y="6.999080586592415" MEAN_INTENSITY_CH1="6966.224806201548" POSITION_Z="0.0" MAX_INTENSITY_CH1="16168.0" />
        <Spot ID="3312" name="ID3312" STD_INTENSITY_CH1="3687.1561193617113" QUALITY="682.1634521484375" POSITION_T="3.4832651615142822" MIN_INTENSITY_CH1="1183.0" TOTAL_INTENSITY_CH1="930033.0" CONTRAST_CH1="0.4248529047205174" SNR_CH1="1.1660459832433492" FRAME="2" MEDIAN_INTENSITY_CH1="6523.0" VISIBILITY="1" RADIUS="0.25" POSITION_X="10.982935589641004" POSITION_Y="6.9967954397824546" MEAN_INTENSITY_CH1="7209.558139534884" POSITION_Z="0.0" MAX_INTENSITY_CH1="17288.0" />
        <Spot ID="3313" name="ID3313" STD_INTENSITY_CH1="2313.1125560743476" QUALITY="420.0370788574219" POSITION_T="3.4832651615142822" MIN_INTENSITY_CH1="739.0" TOTAL_INTENSITY_CH1="544886.0" CONTRAST_CH1="0.461842193950159" SNR_CH1="1.1538312136835511" FRAME="2" MEDIAN_INTENSITY_CH1="3844.0" VISIBILITY="1" RADIUS="0.25" POSITION_X="1.9279970075836748" POSITION_Y="7.087939226560231" MEAN_INTENSITY_CH1="4223.922480620154" POSITION_Z="0.0" MAX_INTENSITY_CH1="11698.0" />
        <Spot ID="3314" name="ID3314" STD_INTENSITY_CH1="2132.698411215829" QUALITY="365.0567626953125" POSITION_T="3.4832651615142822" MIN_INTENSITY_CH1="739.0" TOTAL_INTENSITY_CH1="493498.0" CONTRAST_CH1="0.4766457769924239" SNR_CH1="1.158018929911073" FRAME="2" MEDIAN_INTENSITY_CH1="3696.0" VISIBILITY="1" RADIUS="0.25" POSITION_X="9.656224569578296" POSITION_Y="7.195659780518911" MEAN_INTENSITY_CH1="3825.5658914728706" POSITION_Z="0.0" MAX_INTENSITY_CH1="9611.0" />
        <Spot ID="3315" name="ID3315" STD_INTENSITY_CH1="2208.959540419706" QUALITY="447.7218322753906" POSITION_T="3.4832651615142822" MIN_INTENSITY_CH1="1035.0" TOTAL_INTENSITY_CH1="695414.0" CONTRAST_CH1="0.48744828158333453" SNR_CH1="1.5994940284348225" FRAME="2" MEDIAN_INTENSITY_CH1="5619.0" VISIBILITY="1" RADIUS="0.25" POSITION_X="3.5672879986204054" POSITION_Y="7.3755639252073095" MEAN_INTENSITY_CH1="5390.8062015503865" POSITION_Z="0.0" MAX_INTENSITY_CH1="10088.0" />
        <Spot ID="3316" name="ID3316" STD_INTENSITY_CH1="3402.3166286899964" QUALITY="388.642578125" POSITION_T="3.4832651615142822" MIN_INTENSITY_CH1="1183.0" TOTAL_INTENSITY_CH1="926445.0" CONTRAST_CH1="0.1798749522040542" SNR_CH1="0.6436057410693018" FRAME="2" MEDIAN_INTENSITY_CH1="6802.0" VISIBILITY="1" RADIUS="0.25" POSITION_X="5.332559047067915" POSITION_Y="7.352968402574935" MEAN_INTENSITY_CH1="7181.74418604651" POSITION_Z="0.0" MAX_INTENSITY_CH1="15149.0" />
        <Spot ID="3317" name="ID3317" STD_INTENSITY_CH1="2727.0308626237647" QUALITY="297.6765441894531" POSITION_T="3.4832651615142822" MIN_INTENSITY_CH1="295.0" TOTAL_INTENSITY_CH1="525473.0" CONTRAST_CH1="0.19530577981397834" SNR_CH1="0.4881313653780239" FRAME="2" MEDIAN_INTENSITY_CH1="3105.0" VISIBILITY="1" RADIUS="0.25" POSITION_X="2.5413121274850448" POSITION_Y="7.499459039511903" MEAN_INTENSITY_CH1="4073.434108527131" POSITION_Z="0.0" MAX_INTENSITY_CH1="11913.0" />
        <Spot ID="3318" name="ID3318" STD_INTENSITY_CH1="3962.005989994577" QUALITY="660.1012573242188" POSITION_T="3.4832651615142822" MIN_INTENSITY_CH1="0.0" TOTAL_INTENSITY_CH1="1254672.0" CONTRAST_CH1="0.4836308634072395" SNR_CH1="1.6004551655445427" FRAME="2" MEDIAN_INTENSITY_CH1="10350.0" VISIBILITY="1" RADIUS="0.25" POSITION_X="11.53274004697398" POSITION_Y="7.507587638422278" MEAN_INTENSITY_CH1="9726.139534883721" POSITION_Z="0.0" MAX_INTENSITY_CH1="17515.0" />
        <Spot ID="3319" name="ID3319" STD_INTENSITY_CH1="4431.492342858221" QUALITY="565.530517578125" POSITION_T="3.4832651615142822" MIN_INTENSITY_CH1="887.0" TOTAL_INTENSITY_CH1="798624.0" CONTRAST_CH1="0.275280025434128" SNR_CH1="0.6031172940205236" FRAME="2" MEDIAN_INTENSITY_CH1="5027.0" VISIBILITY="1" RADIUS="0.25" POSITION_X="4.755394973924222" POSITION_Y="7.577197739253216" MEAN_INTENSITY_CH1="6190.883720930232" POSITION_Z="0.0" MAX_INTENSITY_CH1="18489.0" />
        <Spot ID="3320" name="ID3320" STD_INTENSITY_CH1="2940.5737512113146" QUALITY="377.2136535644531" POSITION_T="3.4832651615142822" MIN_INTENSITY_CH1="0.0" TOTAL_INTENSITY_CH1="450404.0" CONTRAST_CH1="0.35876156736010406" SNR_CH1="0.6270080350409081" FRAME="2" MEDIAN_INTENSITY_CH1="2513.0" VISIBILITY="1" RADIUS="0.25" POSITION_X="10.173722586393053" POSITION_Y="7.612823894562478" MEAN_INTENSITY_CH1="3491.5038759689924" POSITION_Z="0.0" MAX_INTENSITY_CH1="13671.0" />
        <Spot ID="3321" name="ID3321" STD_INTENSITY_CH1="4974.780887426799" QUALITY="724.3430786132812" POSITION_T="3.4832651615142822" MIN_INTENSITY_CH1="739.0" TOTAL_INTENSITY_CH1="1109778.0" CONTRAST_CH1="0.25073974329615784" SNR_CH1="0.6933598126237672" FRAME="2" MEDIAN_INTENSITY_CH1="7393.0" VISIBILITY="1" RADIUS="0.25" POSITION_X="10.865447795323107" POSITION_Y="7.590668662988672" MEAN_INTENSITY_CH1="8602.93023255814" POSITION_Z="0.0" MAX_INTENSITY_CH1="25436.0" />
        <Spot ID="3322" name="ID3322" STD_INTENSITY_CH1="5053.177788060889" QUALITY="854.5830078125" POSITION_T="3.4832651615142822" MIN_INTENSITY_CH1="1183.0" TOTAL_INTENSITY_CH1="1149260.0" CONTRAST_CH1="0.37134708476166106" SNR_CH1="0.9548312614053622" FRAME="2" MEDIAN_INTENSITY_CH1="8314.0" VISIBILITY="1" RADIUS="0.25" POSITION_X="5.457404412247557" POSITION_Y="7.686482995777698" MEAN_INTENSITY_CH1="8908.992248062015" POSITION_Z="0.0" MAX_INTENSITY_CH1="23646.0" />
        <Spot ID="3323" name="ID3323" STD_INTENSITY_CH1="2214.0972591749983" QUALITY="278.6275329589844" POSITION_T="3.4832651615142822" MIN_INTENSITY_CH1="443.0" TOTAL_INTENSITY_CH1="512062.0" CONTRAST_CH1="0.2568360380195337" SNR_CH1="0.7327291612813923" FRAME="2" MEDIAN_INTENSITY_CH1="3565.0" VISIBILITY="1" RADIUS="0.25" POSITION_X="4.0056516272412095" POSITION_Y="7.809683858981413" MEAN_INTENSITY_CH1="3969.4728682170553" POSITION_Z="0.0" MAX_INTENSITY_CH1="9463.0" />
        <Spot ID="3324" name="ID3324" STD_INTENSITY_CH1="4803.5905169245825" QUALITY="583.7315063476562" POSITION_T="3.4832651615142822" MIN_INTENSITY_CH1="1183.0" TOTAL_INTENSITY_CH1="1084659.0" CONTRAST_CH1="0.17363293549731493" SNR_CH1="0.5179255666224241" FRAME="2" MEDIAN_INTENSITY_CH1="7853.0" VISIBILITY="1" RADIUS="0.25" POSITION_X="11.126613073127146" POSITION_Y="7.802276460549714" MEAN_INTENSITY_CH1="8408.209302325584" POSITION_Z="0.0" MAX_INTENSITY_CH1="20869.0" />
        <Spot ID="3325" name="ID3325" STD_INTENSITY_CH1="2537.0487819838427" QUALITY="283.3184814453125" POSITION_T="3.4832651615142822" MIN_INTENSITY_CH1="1183.0" TOTAL_INTENSITY_CH1="658236.0" CONTRAST_CH1="0.2632297023189611" SNR_CH1="0.8381961512453303" FRAME="2" MEDIAN_INTENSITY_CH1="4879.0" VISIBILITY="1" RADIUS="0.25" POSITION_X="2.975047260063481" POSITION_Y="7.875675779357036" MEAN_INTENSITY_CH1="5102.604651162788" POSITION_Z="0.0" MAX_INTENSITY_CH1="12471.0" />
        <Spot ID="3326" name="ID3326" STD_INTENSITY_CH1="2439.22715627569" QUALITY="238.79547119140625" POSITION_T="3.4832651615142822" MIN_INTENSITY_CH1="295.0" TOTAL_INTENSITY_CH1="445722.0" CONTRAST_CH1="0.21845307683421977" SNR_CH1="0.5079271954918602" FRAME="2" MEDIAN_INTENSITY_CH1="2809.0" VISIBILITY="1" RADIUS="0.25" POSITION_X="2.732405923905181" POSITION_Y="8.22008818599215" MEAN_INTENSITY_CH1="3455.2093023255825" POSITION_Z="0.0" MAX_INTENSITY_CH1="10828.0" />
        <Spot ID="3327" name="ID3327" STD_INTENSITY_CH1="3338.8416892243513" QUALITY="326.921875" POSITION_T="3.4832651615142822" MIN_INTENSITY_CH1="591.0" TOTAL_INTENSITY_CH1="631571.0" CONTRAST_CH1="0.17329604931120143" SNR_CH1="0.43315934843408715" FRAME="2" MEDIAN_INTENSITY_CH1="4140.0" VISIBILITY="1" RADIUS="0.25" POSITION_X="5.059897267914331" POSITION_Y="8.223963092843327" MEAN_INTENSITY_CH1="4895.899224806202" POSITION_Z="0.0" MAX_INTENSITY_CH1="13654.0" />
      </SpotsInFrame>
      <SpotsInFrame frame="3">
        <Spot ID="3073" name="ID3073" STD_INTENSITY_CH1="3949.6227557259763" QUALITY="463.0384216308594" POSITION_T="5.224897742271423" MIN_INTENSITY_CH1="739.0" TOTAL_INTENSITY_CH1="675707.0" CONTRAST_CH1="0.20512952770925946" SNR_CH1="0.45147898454280777" FRAME="3" MEDIAN_INTENSITY_CH1="4288.0" VISIBILITY="1" RADIUS="0.25" POSITION_X="9.140984853617915" POSITION_Y="5.368722966359621" MEAN_INTENSITY_CH1="5238.0387596899245" POSITION_Z="0.0" MAX_INTENSITY_CH1="18880.0" />
        <Spot ID="3202" name="ID3202" STD_INTENSITY_CH1="1889.160953162149" QUALITY="256.6192321777344" POSITION_T="5.224897742271423" MIN_INTENSITY_CH1="443.0" TOTAL_INTENSITY_CH1="466735.0" CONTRAST_CH1="0.33971711969393203" SNR_CH1="0.9712835207104678" FRAME="3" MEDIAN_INTENSITY_CH1="3253.0" VISIBILITY="1" RADIUS="0.25" POSITION_X="11.057118600604051" POSITION_Y="8.743111660072714" MEAN_INTENSITY_CH1="3618.100775193797" POSITION_Z="0.0" MAX_INTENSITY_CH1="10105.0" />
        <Spot ID="3076" name="ID3076" STD_INTENSITY_CH1="3441.9467951015868" QUALITY="269.02105712890625" POSITION_T="5.224897742271423" MIN_INTENSITY_CH1="0.0" TOTAL_INTENSITY_CH1="550804.0" CONTRAST_CH1="0.2606718550498063" SNR_CH1="0.5130093770684964" FRAME="3" MEDIAN_INTENSITY_CH1="2957.0" VISIBILITY="1" RADIUS="0.25" POSITION_X="11.53274004697398" POSITION_Y="5.517624649924807" MEAN_INTENSITY_CH1="4269.798449612403" POSITION_Z="0.0" MAX_INTENSITY_CH1="11419.0" />
        <Spot ID="3205" name="ID3205" STD_INTENSITY_CH1="3428.805147614848" QUALITY="547.661376953125" POSITION_T="5.224897742271423" MIN_INTENSITY_CH1="443.0" TOTAL_INTENSITY_CH1="591104.0" CONTRAST_CH1="0.49261172877840526" SNR_CH1="0.882102952810909" FRAME="3" MEDIAN_INTENSITY_CH1="3401.0" VISIBILITY="1" RADIUS="0.25" POSITION_X="6.054472473507646" POSITION_Y="8.90735348180335" MEAN_INTENSITY_CH1="4582.201550387594" POSITION_Z="0.0" MAX_INTENSITY_CH1="14508.0" />
        <Spot ID="3079" name="ID3079" STD_INTENSITY_CH1="3284.0590510487455" QUALITY="530.3695678710938" POSITION_T="5.224897742271423" MIN_INTENSITY_CH1="739.0" TOTAL_INTENSITY_CH1="772042.0" CONTRAST_CH1="0.36069776697790207" SNR_CH1="0.9661666365869938" FRAME="3" MEDIAN_INTENSITY_CH1="5487.0" VISIBILITY="1" RADIUS="0.25" POSITION_X="9.995077343787607" POSITION_Y="5.571719339197374" MEAN_INTENSITY_CH1="5984.82170542636" POSITION_Z="0.0" MAX_INTENSITY_CH1="15907.0" />
        <Spot ID="3207" name="ID3207" STD_INTENSITY_CH1="3542.6741366027545" QUALITY="464.69769287109375" POSITION_T="5.224897742271423" MIN_INTENSITY_CH1="443.0" TOTAL_INTENSITY_CH1="719832.0" CONTRAST_CH1="0.2816143780255551" SNR_CH1="0.6922097004818667" FRAME="3" MEDIAN_INTENSITY_CH1="4436.0" VISIBILITY="1" RADIUS="0.25" POSITION_X="3.774333432349157" POSITION_Y="9.280723943460908" MEAN_INTENSITY_CH1="5580.093023255813" POSITION_Z="0.0" MAX_INTENSITY_CH1="14820.0" />
        <Spot ID="3209" name="ID3209" STD_INTENSITY_CH1="5449.998708873238" QUALITY="901.31640625" POSITION_T="5.224897742271423" MIN_INTENSITY_CH1="1183.0" TOTAL_INTENSITY_CH1="1300786.0" CONTRAST_CH1="0.3760365763315477" SNR_CH1="1.0112297828112926" FRAME="3" MEDIAN_INTENSITY_CH1="10269.0" VISIBILITY="1" RADIUS="0.25" POSITION_X="4.5960644175988445" POSITION_Y="9.507498232850537" MEAN_INTENSITY_CH1="10083.612403100773" POSITION_Z="0.0" MAX_INTENSITY_CH1="21000.0" />
        <Spot ID="3082" name="ID3082" STD_INTENSITY_CH1="5231.700732378855" QUALITY="683.778076171875" POSITION_T="5.224897742271423" MIN_INTENSITY_CH1="443.0" TOTAL_INTENSITY_CH1="829991.0" CONTRAST_CH1="0.38968904980896296" SNR_CH1="0.6897176538203653" FRAME="3" MEDIAN_INTENSITY_CH1="5175.0" VISIBILITY="1" RADIUS="0.25" POSITION_X="10.975399793524332" POSITION_Y="5.590417815766672" MEAN_INTENSITY_CH1="6434.038759689922" POSITION_Z="0.0" MAX_INTENSITY_CH1="19290.0" />
        <Spot ID="3212" name="ID3212" STD_INTENSITY_CH1="2899.038629116636" QUALITY="460.5794677734375" POSITION_T="5.224897742271423" MIN_INTENSITY_CH1="739.0" TOTAL_INTENSITY_CH1="774162.0" CONTRAST_CH1="0.26961775871016325" SNR_CH1="0.8792120644424748" FRAME="3" MEDIAN_INTENSITY_CH1="5619.0" VISIBILITY="1" RADIUS="0.25" POSITION_X="3.735199983543634" POSITION_Y="9.621113877309233" MEAN_INTENSITY_CH1="6001.255813953487" POSITION_Z="0.0" MAX_INTENSITY_CH1="14689.0" />
        <Spot ID="3085" name="ID3085" STD_INTENSITY_CH1="2502.542763871348" QUALITY="405.9331970214844" POSITION_T="5.224897742271423" MIN_INTENSITY_CH1="591.0" TOTAL_INTENSITY_CH1="638435.0" CONTRAST_CH1="0.3639625480921706" SNR_CH1="1.055430685939616" FRAME="3" MEDIAN_INTENSITY_CH1="4436.0" VISIBILITY="1" RADIUS="0.25" POSITION_X="4.1207330092815155" POSITION_Y="5.8265274235574225" MEAN_INTENSITY_CH1="4949.1085271317825" POSITION_Z="0.0" MAX_INTENSITY_CH1="10861.0" />
        <Spot ID="3214" name="ID3214" STD_INTENSITY_CH1="3778.227020923009" QUALITY="497.3912658691406" POSITION_T="5.224897742271423" MIN_INTENSITY_CH1="1035.0" TOTAL_INTENSITY_CH1="798121.0" CONTRAST_CH1="0.27685740941894643" SNR_CH1="0.71012487134276" FRAME="3" MEDIAN_INTENSITY_CH1="5619.0" VISIBILITY="1" RADIUS="0.25" POSITION_X="5.228358281590897" POSITION_Y="9.723265239447148" MEAN_INTENSITY_CH1="6186.984496124033" POSITION_Z="0.0" MAX_INTENSITY_CH1="15939.0" />
        <Spot ID="3088" name="ID3088" STD_INTENSITY_CH1="3753.5737955627656" QUALITY="471.6033020019531" POSITION_T="5.224897742271423" MIN_INTENSITY_CH1="591.0" TOTAL_INTENSITY_CH1="651030.0" CONTRAST_CH1="0.22236338859873533" SNR_CH1="0.48916939603622556" FRAME="3" MEDIAN_INTENSITY_CH1="4305.0" VISIBILITY="1" RADIUS="0.25" POSITION_X="9.147293020484518" POSITION_Y="5.86771874426677" MEAN_INTENSITY_CH1="5046.7441860465115" POSITION_Z="0.0" MAX_INTENSITY_CH1="16776.0" />
        <Spot ID="3217" name="ID3217" STD_INTENSITY_CH1="3174.7273671515923" QUALITY="608.1510009765625" POSITION_T="5.224897742271423" MIN_INTENSITY_CH1="147.0" TOTAL_INTENSITY_CH1="627222.0" CONTRAST_CH1="0.5844404900745933" SNR_CH1="1.1298466353259375" FRAME="3" MEDIAN_INTENSITY_CH1="4140.0" VISIBILITY="1" RADIUS="0.25" POSITION_X="3.810328085728552" POSITION_Y="11.028880811721368" MEAN_INTENSITY_CH1="4862.186046511627" POSITION_Z="0.0" MAX_INTENSITY_CH1="13029.0" />
        <Spot ID="3091" name="ID3091" STD_INTENSITY_CH1="2832.671111614374" QUALITY="220.4283905029297" POSITION_T="5.224897742271423" MIN_INTENSITY_CH1="443.0" TOTAL_INTENSITY_CH1="508241.0" CONTRAST_CH1="0.07527549137378875" SNR_CH1="0.1947366437336422" FRAME="3" MEDIAN_INTENSITY_CH1="3105.0" VISIBILITY="1" RADIUS="0.25" POSITION_X="10.381581834767031" POSITION_Y="5.919946896367255" MEAN_INTENSITY_CH1="3939.8527131782944" POSITION_Z="0.0" MAX_INTENSITY_CH1="14968.0" />
        <Spot ID="3220" name="ID3220" STD_INTENSITY_CH1="4494.010089156877" QUALITY="639.9515991210938" POSITION_T="5.224897742271423" MIN_INTENSITY_CH1="591.0" TOTAL_INTENSITY_CH1="881123.0" CONTRAST_CH1="0.3340374802064697" SNR_CH1="0.7611494670677273" FRAME="3" MEDIAN_INTENSITY_CH1="6358.0" VISIBILITY="1" RADIUS="0.25" POSITION_X="4.497510756791223" POSITION_Y="11.023431216712522" MEAN_INTENSITY_CH1="6830.4108527131775" POSITION_Z="0.0" MAX_INTENSITY_CH1="22381.0" />
        <Spot ID="3094" name="ID3094" STD_INTENSITY_CH1="2895.363150873487" QUALITY="241.93101501464844" POSITION_T="5.224897742271423" MIN_INTENSITY_CH1="591.0" TOTAL_INTENSITY_CH1="555102.0" CONTRAST_CH1="0.12359462382474945" SNR_CH1="0.32696401828675986" FRAME="3" MEDIAN_INTENSITY_CH1="3713.0" VISIBILITY="1" RADIUS="0.25" POSITION_X="9.50796368446003" POSITION_Y="5.955056003742603" MEAN_INTENSITY_CH1="4303.116279069769" POSITION_Z="0.0" MAX_INTENSITY_CH1="12965.0" />
        <Spot ID="3223" name="ID3223" STD_INTENSITY_CH1="6414.281812444206" QUALITY="799.6812133789062" POSITION_T="5.224897742271423" MIN_INTENSITY_CH1="147.0" TOTAL_INTENSITY_CH1="1043167.0" CONTRAST_CH1="0.29144752768113497" SNR_CH1="0.5690228400032485" FRAME="3" MEDIAN_INTENSITY_CH1="6375.0" VISIBILITY="1" RADIUS="0.25" POSITION_X="5.053095323937612" POSITION_Y="11.06142558161399" MEAN_INTENSITY_CH1="8086.56589147287" POSITION_Z="0.0" MAX_INTENSITY_CH1="27000.0" />
        <Spot ID="3097" name="ID3097" STD_INTENSITY_CH1="2352.54706716914" QUALITY="272.8269348144531" POSITION_T="5.224897742271423" MIN_INTENSITY_CH1="591.0" TOTAL_INTENSITY_CH1="450968.0" CONTRAST_CH1="0.17220540103855644" SNR_CH1="0.436607046700268" FRAME="3" MEDIAN_INTENSITY_CH1="2661.0" VISIBILITY="1" RADIUS="0.25" POSITION_X="1.8083986734888222" POSITION_Y="6.076476283357931" MEAN_INTENSITY_CH1="3495.875968992247" POSITION_Z="0.0" MAX_INTENSITY_CH1="9843.0" />
        <Spot ID="3226" name="ID3226" STD_INTENSITY_CH1="2040.7020926354312" QUALITY="242.85501098632812" POSITION_T="5.224897742271423" MIN_INTENSITY_CH1="0.0" TOTAL_INTENSITY_CH1="599169.0" CONTRAST_CH1="0.42536372257381716" SNR_CH1="1.3584534402832475" FRAME="3" MEDIAN_INTENSITY_CH1="4436.0" VISIBILITY="1" RADIUS="0.25" POSITION_X="5.69853037615185" POSITION_Y="11.53274004697398" MEAN_INTENSITY_CH1="4644.720930232558" POSITION_Z="0.0" MAX_INTENSITY_CH1="10236.0" />
        <Spot ID="3100" name="ID3100" STD_INTENSITY_CH1="2691.78299233242" QUALITY="389.4801330566406" POSITION_T="5.224897742271423" MIN_INTENSITY_CH1="2661.0" TOTAL_INTENSITY_CH1="925334.0" CONTRAST_CH1="0.1801173728377265" SNR_CH1="0.8134468103528482" FRAME="3" MEDIAN_INTENSITY_CH1="6523.0" VISIBILITY="1" RADIUS="0.25" POSITION_X="3.3581960104769917" POSITION_Y="6.176659803211532" MEAN_INTENSITY_CH1="7173.131782945738" POSITION_Z="0.0" MAX_INTENSITY_CH1="15889.0" />
        <Spot ID="3229" name="ID3229" STD_INTENSITY_CH1="2304.1276140644595" QUALITY="367.2451477050781" POSITION_T="5.224897742271423" MIN_INTENSITY_CH1="0.0" TOTAL_INTENSITY_CH1="302219.0" CONTRAST_CH1="0.8015324452940444" SNR_CH1="0.9047623908947486" FRAME="3" MEDIAN_INTENSITY_CH1="1330.0" VISIBILITY="1" RADIUS="0.25" POSITION_X="8.95483344823862" POSITION_Y="11.53274004697398" MEAN_INTENSITY_CH1="2342.7829457364337" POSITION_Z="0.0" MAX_INTENSITY_CH1="9349.0" />
        <Spot ID="3103" name="ID3103" STD_INTENSITY_CH1="2032.8657400642421" QUALITY="298.764404296875" POSITION_T="5.224897742271423" MIN_INTENSITY_CH1="147.0" TOTAL_INTENSITY_CH1="299537.0" CONTRAST_CH1="0.4841969841603707" SNR_CH1="0.7452682156459985" FRAME="3" MEDIAN_INTENSITY_CH1="1478.0" VISIBILITY="1" RADIUS="0.25" POSITION_X="8.555661512922898" POSITION_Y="6.194703095817151" MEAN_INTENSITY_CH1="2321.9922480620157" POSITION_Z="0.0" MAX_INTENSITY_CH1="8741.0" />
        <Spot ID="2976" name="ID2976" STD_INTENSITY_CH1="2946.071553357937" QUALITY="391.4774169921875" POSITION_T="5.224897742271423" MIN_INTENSITY_CH1="0.0" TOTAL_INTENSITY_CH1="506941.0" CONTRAST_CH1="0.4118693588048419" SNR_CH1="0.7782504536588927" FRAME="3" MEDIAN_INTENSITY_CH1="2957.0" VISIBILITY="1" RADIUS="0.25" POSITION_X="2.487453735621839" POSITION_Y="0.0" MEAN_INTENSITY_CH1="3929.775193798449" POSITION_Z="0.0" MAX_INTENSITY_CH1="11026.0" />
        <Spot ID="3106" name="ID3106" STD_INTENSITY_CH1="3629.058630816814" QUALITY="737.2882080078125" POSITION_T="5.224897742271423" MIN_INTENSITY_CH1="1183.0" TOTAL_INTENSITY_CH1="1034455.0" CONTRAST_CH1="0.46106066752247465" SNR_CH1="1.3945937964034583" FRAME="3" MEDIAN_INTENSITY_CH1="7739.0" VISIBILITY="1" RADIUS="0.25" POSITION_X="1.0688195030668994" POSITION_Y="6.240573218045508" MEAN_INTENSITY_CH1="8019.031007751937" POSITION_Z="0.0" MAX_INTENSITY_CH1="17663.0" />
        <Spot ID="2979" name="ID2979" STD_INTENSITY_CH1="2263.028339018873" QUALITY="265.62725830078125" POSITION_T="5.224897742271423" MIN_INTENSITY_CH1="295.0" TOTAL_INTENSITY_CH1="464843.0" CONTRAST_CH1="0.1724275383289467" SNR_CH1="0.46835720491860544" FRAME="3" MEDIAN_INTENSITY_CH1="3253.0" VISIBILITY="1" RADIUS="0.25" POSITION_X="1.9251267936794754" POSITION_Y="0.4955549856527782" MEAN_INTENSITY_CH1="3603.4341085271317" POSITION_Z="0.0" MAX_INTENSITY_CH1="9792.0" />
        <Spot ID="2981" name="ID2981" STD_INTENSITY_CH1="2654.7118633019304" QUALITY="336.00054931640625" POSITION_T="5.224897742271423" MIN_INTENSITY_CH1="591.0" TOTAL_INTENSITY_CH1="475627.0" CONTRAST_CH1="0.27903658805371545" SNR_CH1="0.6059929614935777" FRAME="3" MEDIAN_INTENSITY_CH1="3122.0" VISIBILITY="1" RADIUS="0.25" POSITION_X="2.7482167910173594" POSITION_Y="0.473926510134476" MEAN_INTENSITY_CH1="3687.031007751939" POSITION_Z="0.0" MAX_INTENSITY_CH1="11436.0" />
        <Spot ID="3109" name="ID3109" STD_INTENSITY_CH1="3801.4102755863305" QUALITY="646.27734375" POSITION_T="5.224897742271423" MIN_INTENSITY_CH1="2218.0" TOTAL_INTENSITY_CH1="1041761.0" CONTRAST_CH1="0.2690259230327731" SNR_CH1="0.900714744974933" FRAME="3" MEDIAN_INTENSITY_CH1="7393.0" VISIBILITY="1" RADIUS="0.25" POSITION_X="2.8781114406690147" POSITION_Y="6.266979767003085" MEAN_INTENSITY_CH1="8075.666666666667" POSITION_Z="0.0" MAX_INTENSITY_CH1="17976.0" />
        <Spot ID="2983" name="ID2983" STD_INTENSITY_CH1="3897.706465273903" QUALITY="595.3970947265625" POSITION_T="5.224897742271423" MIN_INTENSITY_CH1="591.0" TOTAL_INTENSITY_CH1="602065.0" CONTRAST_CH1="0.5356755841504802" SNR_CH1="0.8353662195438696" FRAME="3" MEDIAN_INTENSITY_CH1="3417.0" VISIBILITY="1" RADIUS="0.25" POSITION_X="10.578744432786051" POSITION_Y="0.5967112231147119" MEAN_INTENSITY_CH1="4667.17054263566" POSITION_Z="0.0" MAX_INTENSITY_CH1="16941.0" />
        <Spot ID="3112" name="ID3112" STD_INTENSITY_CH1="3290.6872305415222" QUALITY="477.0001220703125" POSITION_T="5.224897742271423" MIN_INTENSITY_CH1="443.0" TOTAL_INTENSITY_CH1="821120.0" CONTRAST_CH1="0.366465714313558" SNR_CH1="1.0375162790637436" FRAME="3" MEDIAN_INTENSITY_CH1="5914.0" VISIBILITY="1" RADIUS="0.25" POSITION_X="0.4152464284201266" POSITION_Y="6.447757068551473" MEAN_INTENSITY_CH1="6365.271317829459" POSITION_Z="0.0" MAX_INTENSITY_CH1="15018.0" />
        <Spot ID="2985" name="ID2985" STD_INTENSITY_CH1="1689.9076567086493" QUALITY="247.281005859375" POSITION_T="5.224897742271423" MIN_INTENSITY_CH1="295.0" TOTAL_INTENSITY_CH1="427003.0" CONTRAST_CH1="0.24890161095856142" SNR_CH1="0.7807423177980706" FRAME="3" MEDIAN_INTENSITY_CH1="3253.0" VISIBILITY="1" RADIUS="0.25" POSITION_X="3.216606675998303" POSITION_Y="0.6375975724631688" MEAN_INTENSITY_CH1="3310.100775193797" POSITION_Z="0.0" MAX_INTENSITY_CH1="8280.0" />
        <Spot ID="2987" name="ID2987" STD_INTENSITY_CH1="3083.8610328471013" QUALITY="535.5784301757812" POSITION_T="5.224897742271423" MIN_INTENSITY_CH1="1035.0" TOTAL_INTENSITY_CH1="840537.0" CONTRAST_CH1="0.3042523658040129" SNR_CH1="0.9857678556334527" FRAME="3" MEDIAN_INTENSITY_CH1="6062.0" VISIBILITY="1" RADIUS="0.25" POSITION_X="1.3856058855864914" POSITION_Y="0.6614097683187872" MEAN_INTENSITY_CH1="6515.790697674416" POSITION_Z="0.0" MAX_INTENSITY_CH1="13489.0" />
        <Spot ID="3115" name="ID3115" STD_INTENSITY_CH1="1947.59194564699" QUALITY="211.98887634277344" POSITION_T="5.224897742271423" MIN_INTENSITY_CH1="0.0" TOTAL_INTENSITY_CH1="301723.0" CONTRAST_CH1="0.26433253978547305" SNR_CH1="0.5021576071231448" FRAME="3" MEDIAN_INTENSITY_CH1="1495.0" VISIBILITY="1" RADIUS="0.25" POSITION_X="10.3971756430232" POSITION_Y="6.501264687819865" MEAN_INTENSITY_CH1="2338.937984496124" POSITION_Z="0.0" MAX_INTENSITY_CH1="8872.0" />
        <Spot ID="2989" name="ID2989" STD_INTENSITY_CH1="4373.537316040245" QUALITY="737.7299194335938" POSITION_T="5.224897742271423" MIN_INTENSITY_CH1="1035.0" TOTAL_INTENSITY_CH1="909507.0" CONTRAST_CH1="0.3856579818378192" SNR_CH1="0.8973456697085619" FRAME="3" MEDIAN_INTENSITY_CH1="5948.0" VISIBILITY="1" RADIUS="0.25" POSITION_X="0.9791702950714286" POSITION_Y="0.8425854678007662" MEAN_INTENSITY_CH1="7050.441860465115" POSITION_Z="0.0" MAX_INTENSITY_CH1="18748.0" />
        <Spot ID="2991" name="ID2991" STD_INTENSITY_CH1="2445.6770048623353" QUALITY="280.7694396972656" POSITION_T="5.224897742271423" MIN_INTENSITY_CH1="147.0" TOTAL_INTENSITY_CH1="390151.0" CONTRAST_CH1="0.3036562975976466" SNR_CH1="0.5760936591446194" FRAME="3" MEDIAN_INTENSITY_CH1="2365.0" VISIBILITY="1" RADIUS="0.25" POSITION_X="11.284143064659265" POSITION_Y="0.9302920610019634" MEAN_INTENSITY_CH1="3024.426356589148" POSITION_Z="0.0" MAX_INTENSITY_CH1="9809.0" />
        <Spot ID="3119" name="ID3119" STD_INTENSITY_CH1="3911.6707197058486" QUALITY="697.825439453125" POSITION_T="5.224897742271423" MIN_INTENSITY_CH1="1183.0" TOTAL_INTENSITY_CH1="1034697.0" CONTRAST_CH1="0.3456955859970498" SNR_CH1="1.0535088602407217" FRAME="3" MEDIAN_INTENSITY_CH1="7541.0" VISIBILITY="1" RADIUS="0.25" POSITION_X="3.9849598782976625" POSITION_Y="6.554237360870878" MEAN_INTENSITY_CH1="8020.906976744185" POSITION_Z="0.0" MAX_INTENSITY_CH1="18322.0" />
        <Spot ID="2993" name="ID2993" STD_INTENSITY_CH1="2091.17031667973" QUALITY="378.2362060546875" POSITION_T="5.224897742271423" MIN_INTENSITY_CH1="295.0" TOTAL_INTENSITY_CH1="517450.0" CONTRAST_CH1="0.4299120624046182" SNR_CH1="1.1534255618399247" FRAME="3" MEDIAN_INTENSITY_CH1="3844.0" VISIBILITY="1" RADIUS="0.25" POSITION_X="9.81588432188747" POSITION_Y="1.0154601748332992" MEAN_INTENSITY_CH1="4011.240310077519" POSITION_Z="0.0" MAX_INTENSITY_CH1="9611.0" />
        <Spot ID="3122" name="ID3122" STD_INTENSITY_CH1="3194.5358708254175" QUALITY="399.3304443359375" POSITION_T="5.224897742271423" MIN_INTENSITY_CH1="295.0" TOTAL_INTENSITY_CH1="518012.0" CONTRAST_CH1="0.30813093650365264" SNR_CH1="0.5921836658002987" FRAME="3" MEDIAN_INTENSITY_CH1="3105.0" VISIBILITY="1" RADIUS="0.25" POSITION_X="9.438297228286356" POSITION_Y="6.598274066537915" MEAN_INTENSITY_CH1="4015.596899224806" POSITION_Z="0.0" MAX_INTENSITY_CH1="12898.0" />
        <Spot ID="2995" name="ID2995" STD_INTENSITY_CH1="2354.607428365738" QUALITY="266.8005676269531" POSITION_T="5.224897742271423" MIN_INTENSITY_CH1="1183.0" TOTAL_INTENSITY_CH1="591513.0" CONTRAST_CH1="0.13540772577942048" SNR_CH1="0.46449139022400937" FRAME="3" MEDIAN_INTENSITY_CH1="4140.0" VISIBILITY="1" RADIUS="0.25" POSITION_X="10.424386910652489" POSITION_Y="1.130942098883749" MEAN_INTENSITY_CH1="4585.372093023255" POSITION_Z="0.0" MAX_INTENSITY_CH1="11419.0" />
        <Spot ID="2997" name="ID2997" STD_INTENSITY_CH1="3738.060363073294" QUALITY="513.772216796875" POSITION_T="5.224897742271423" MIN_INTENSITY_CH1="1035.0" TOTAL_INTENSITY_CH1="856926.0" CONTRAST_CH1="0.3086965585333393" SNR_CH1="0.8383591769304132" FRAME="3" MEDIAN_INTENSITY_CH1="6062.0" VISIBILITY="1" RADIUS="0.25" POSITION_X="2.6502788627854943" POSITION_Y="1.2951824471892683" MEAN_INTENSITY_CH1="6642.837209302328" POSITION_Z="0.0" MAX_INTENSITY_CH1="16826.0" />
        <Spot ID="3125" name="ID3125" STD_INTENSITY_CH1="2476.1747445021074" QUALITY="483.5670471191406" POSITION_T="5.224897742271423" MIN_INTENSITY_CH1="1183.0" TOTAL_INTENSITY_CH1="855115.0" CONTRAST_CH1="0.3879226779251654" SNR_CH1="1.4964541586346223" FRAME="3" MEDIAN_INTENSITY_CH1="6654.0" VISIBILITY="1" RADIUS="0.25" POSITION_X="2.9031806601511727" POSITION_Y="6.90853194251798" MEAN_INTENSITY_CH1="6628.7984496124045" POSITION_Z="0.0" MAX_INTENSITY_CH1="13062.0" />
        <Spot ID="2999" name="ID2999" STD_INTENSITY_CH1="2120.625496433548" QUALITY="291.0716247558594" POSITION_T="5.224897742271423" MIN_INTENSITY_CH1="0.0" TOTAL_INTENSITY_CH1="541808.0" CONTRAST_CH1="0.4713585955477658" SNR_CH1="1.268979541394749" FRAME="3" MEDIAN_INTENSITY_CH1="4424.0" VISIBILITY="1" RADIUS="0.25" POSITION_X="0.0" POSITION_Y="1.3567929467028212" MEAN_INTENSITY_CH1="4200.062015503876" POSITION_Z="0.0" MAX_INTENSITY_CH1="8593.0" />
        <Spot ID="3128" name="ID3128" STD_INTENSITY_CH1="3376.480542416733" QUALITY="581.3724975585938" POSITION_T="5.224897742271423" MIN_INTENSITY_CH1="887.0" TOTAL_INTENSITY_CH1="826771.0" CONTRAST_CH1="0.41693084763385274" SNR_CH1="1.1170603636801495" FRAME="3" MEDIAN_INTENSITY_CH1="6079.0" VISIBILITY="1" RADIUS="0.25" POSITION_X="4.892304608320879" POSITION_Y="6.9855328482060415" MEAN_INTENSITY_CH1="6409.0775193798445" POSITION_Z="0.0" MAX_INTENSITY_CH1="13966.0" />
        <Spot ID="3001" name="ID3001" STD_INTENSITY_CH1="2555.400954408271" QUALITY="293.8692626953125" POSITION_T="5.224897742271423" MIN_INTENSITY_CH1="739.0" TOTAL_INTENSITY_CH1="647142.0" CONTRAST_CH1="0.15010902905104265" SNR_CH1="0.5124466075032037" FRAME="3" MEDIAN_INTENSITY_CH1="4584.0" VISIBILITY="1" RADIUS="0.25" POSITION_X="10.812106344866844" POSITION_Y="1.5596365600994073" MEAN_INTENSITY_CH1="5016.60465116279" POSITION_Z="0.0" MAX_INTENSITY_CH1="11305.0" />
        <Spot ID="3003" name="ID3003" STD_INTENSITY_CH1="2375.9140991807863" QUALITY="314.6625061035156" POSITION_T="5.224897742271423" MIN_INTENSITY_CH1="1626.0" TOTAL_INTENSITY_CH1="717870.0" CONTRAST_CH1="0.19434275983985008" SNR_CH1="0.7622452727457298" FRAME="3" MEDIAN_INTENSITY_CH1="5027.0" VISIBILITY="1" RADIUS="0.25" POSITION_X="2.2763708381555037" POSITION_Y="1.890715319501515" MEAN_INTENSITY_CH1="5564.88372093023" POSITION_Z="0.0" MAX_INTENSITY_CH1="12306.0" />
        <Spot ID="3131" name="ID3131" STD_INTENSITY_CH1="3480.369653276734" QUALITY="641.0209350585938" POSITION_T="5.224897742271423" MIN_INTENSITY_CH1="1330.0" TOTAL_INTENSITY_CH1="876923.0" CONTRAST_CH1="0.41485116994487103" SNR_CH1="1.1454019919057397" FRAME="3" MEDIAN_INTENSITY_CH1="6358.0" VISIBILITY="1" RADIUS="0.25" POSITION_X="10.98300282054484" POSITION_Y="7.0028827703231835" MEAN_INTENSITY_CH1="6797.852713178295" POSITION_Z="0.0" MAX_INTENSITY_CH1="15395.0" />
        <Spot ID="3005" name="ID3005" STD_INTENSITY_CH1="3239.593025976926" QUALITY="462.5290832519531" POSITION_T="5.224897742271423" MIN_INTENSITY_CH1="739.0" TOTAL_INTENSITY_CH1="733021.0" CONTRAST_CH1="0.3052848892221988" SNR_CH1="0.8204766855619652" FRAME="3" MEDIAN_INTENSITY_CH1="5323.0" VISIBILITY="1" RADIUS="0.25" POSITION_X="2.8256364619529597" POSITION_Y="1.9078138928291193" MEAN_INTENSITY_CH1="5682.333333333332" POSITION_Z="0.0" MAX_INTENSITY_CH1="13835.0" />
        <Spot ID="3134" name="ID3134" STD_INTENSITY_CH1="2308.298537547682" QUALITY="394.3274841308594" POSITION_T="5.224897742271423" MIN_INTENSITY_CH1="147.0" TOTAL_INTENSITY_CH1="500913.0" CONTRAST_CH1="0.4395998302203866" SNR_CH1="1.0273687255970003" FRAME="3" MEDIAN_INTENSITY_CH1="3548.0" VISIBILITY="1" RADIUS="0.25" POSITION_X="1.9602541003966685" POSITION_Y="7.088485661242213" MEAN_INTENSITY_CH1="3883.046511627908" POSITION_Z="0.0" MAX_INTENSITY_CH1="10236.0" />
        <Spot ID="3007" name="ID3007" STD_INTENSITY_CH1="2123.1573047063894" QUALITY="254.84490966796875" POSITION_T="5.224897742271423" MIN_INTENSITY_CH1="591.0" TOTAL_INTENSITY_CH1="520091.0" CONTRAST_CH1="0.19003057464031803" SNR_CH1="0.6064609106529918" FRAME="3" MEDIAN_INTENSITY_CH1="3696.0" VISIBILITY="1" RADIUS="0.25" POSITION_X="10.311840068724422" POSITION_Y="1.9200345383406245" MEAN_INTENSITY_CH1="4031.713178294573" POSITION_Z="0.0" MAX_INTENSITY_CH1="9628.0" />
        <Spot ID="3009" name="ID3009" STD_INTENSITY_CH1="3348.4145245000277" QUALITY="715.3278198242188" POSITION_T="5.224897742271423" MIN_INTENSITY_CH1="2957.0" TOTAL_INTENSITY_CH1="1001558.0" CONTRAST_CH1="0.4338502911019968" SNR_CH1="1.403179583024472" FRAME="3" MEDIAN_INTENSITY_CH1="6818.0" VISIBILITY="1" RADIUS="0.25" POSITION_X="0.4046127713861649" POSITION_Y="1.934051468093263" MEAN_INTENSITY_CH1="7764.015503875971" POSITION_Z="0.0" MAX_INTENSITY_CH1="17828.0" />
        <Spot ID="3137" name="ID3137" STD_INTENSITY_CH1="2093.042565260035" QUALITY="317.41339111328125" POSITION_T="5.224897742271423" MIN_INTENSITY_CH1="443.0" TOTAL_INTENSITY_CH1="438247.0" CONTRAST_CH1="0.4604359634778305" SNR_CH1="1.023452981823584" FRAME="3" MEDIAN_INTENSITY_CH1="3105.0" VISIBILITY="1" RADIUS="0.25" POSITION_X="9.692920480451255" POSITION_Y="7.191150053604104" MEAN_INTENSITY_CH1="3397.263565891472" POSITION_Z="0.0" MAX_INTENSITY_CH1="10105.0" />
        <Spot ID="3011" name="ID3011" STD_INTENSITY_CH1="4762.00325162717" QUALITY="625.0778198242188" POSITION_T="5.224897742271423" MIN_INTENSITY_CH1="591.0" TOTAL_INTENSITY_CH1="1062356.0" CONTRAST_CH1="0.3973881429603417" SNR_CH1="0.9836000081377139" FRAME="3" MEDIAN_INTENSITY_CH1="8018.0" VISIBILITY="1" RADIUS="0.25" POSITION_X="11.406812472268888" POSITION_Y="2.166514324178732" MEAN_INTENSITY_CH1="8235.317829457368" POSITION_Z="0.0" MAX_INTENSITY_CH1="20721.0" />
        <Spot ID="3140" name="ID3140" STD_INTENSITY_CH1="2413.4193901469757" QUALITY="420.6669616699219" POSITION_T="5.224897742271423" MIN_INTENSITY_CH1="1330.0" TOTAL_INTENSITY_CH1="686612.0" CONTRAST_CH1="0.47840997866094515" SNR_CH1="1.42732943289936" FRAME="3" MEDIAN_INTENSITY_CH1="4913.0" VISIBILITY="1" RADIUS="0.25" POSITION_X="3.5787514004911434" POSITION_Y="7.370068485370667" MEAN_INTENSITY_CH1="5322.573643410853" POSITION_Z="0.0" MAX_INTENSITY_CH1="12488.0" />
        <Spot ID="3013" name="ID3013" STD_INTENSITY_CH1="1838.8640449076352" QUALITY="253.0760040283203" POSITION_T="5.224897742271423" MIN_INTENSITY_CH1="443.0" TOTAL_INTENSITY_CH1="384561.0" CONTRAST_CH1="0.26794545114294754" SNR_CH1="0.6851753355925156" FRAME="3" MEDIAN_INTENSITY_CH1="2661.0" VISIBILITY="1" RADIUS="0.25" POSITION_X="9.61323281835753" POSITION_Y="2.306101436279863" MEAN_INTENSITY_CH1="2981.093023255815" POSITION_Z="0.0" MAX_INTENSITY_CH1="8757.0" />
        <Spot ID="3015" name="ID3015" STD_INTENSITY_CH1="2349.0600950301355" QUALITY="289.4332275390625" POSITION_T="5.224897742271423" MIN_INTENSITY_CH1="147.0" TOTAL_INTENSITY_CH1="394375.0" CONTRAST_CH1="0.3014880706369472" SNR_CH1="0.6029557976791489" FRAME="3" MEDIAN_INTENSITY_CH1="2366.0" VISIBILITY="1" RADIUS="0.25" POSITION_X="9.992374836600513" POSITION_Y="2.4652307407132352" MEAN_INTENSITY_CH1="3057.170542635659" POSITION_Z="0.0" MAX_INTENSITY_CH1="10367.0" />
        <Spot ID="3143" name="ID3143" STD_INTENSITY_CH1="2577.6836880453952" QUALITY="300.9765930175781" POSITION_T="5.224897742271423" MIN_INTENSITY_CH1="591.0" TOTAL_INTENSITY_CH1="529364.0" CONTRAST_CH1="0.21200780846817519" SNR_CH1="0.5569439675222799" FRAME="3" MEDIAN_INTENSITY_CH1="3401.0" VISIBILITY="1" RADIUS="0.25" POSITION_X="2.5438554135247826" POSITION_Y="7.509286911315957" MEAN_INTENSITY_CH1="4103.596899224807" POSITION_Z="0.0" MAX_INTENSITY_CH1="11436.0" />
        <Spot ID="3017" name="ID3017" STD_INTENSITY_CH1="2740.9227464374085" QUALITY="577.377197265625" POSITION_T="5.224897742271423" MIN_INTENSITY_CH1="2366.0" TOTAL_INTENSITY_CH1="1013231.0" CONTRAST_CH1="0.33802504294256996" SNR_CH1="1.4478934175395946" FRAME="3" MEDIAN_INTENSITY_CH1="7706.0" VISIBILITY="1" RADIUS="0.25" POSITION_X="0.9315308474096298" POSITION_Y="2.738600448999658" MEAN_INTENSITY_CH1="7854.503875968992" POSITION_Z="0.0" MAX_INTENSITY_CH1="14524.0" />
        <Spot ID="3146" name="ID3146" STD_INTENSITY_CH1="3896.7673321754146" QUALITY="673.9940795898438" POSITION_T="5.224897742271423" MIN_INTENSITY_CH1="0.0" TOTAL_INTENSITY_CH1="1236433.0" CONTRAST_CH1="0.4838895992761805" SNR_CH1="1.6041725995307845" FRAME="3" MEDIAN_INTENSITY_CH1="10253.0" VISIBILITY="1" RADIUS="0.25" POSITION_X="11.53274004697398" POSITION_Y="7.507587638422278" MEAN_INTENSITY_CH1="9584.7519379845" POSITION_Z="0.0" MAX_INTENSITY_CH1="16645.0" />
        <Spot ID="3019" name="ID3019" STD_INTENSITY_CH1="2408.797408849455" QUALITY="353.4976501464844" POSITION_T="5.224897742271423" MIN_INTENSITY_CH1="295.0" TOTAL_INTENSITY_CH1="524528.0" CONTRAST_CH1="0.28345584363225257" SNR_CH1="0.7456124814023253" FRAME="3" MEDIAN_INTENSITY_CH1="3401.0" VISIBILITY="1" RADIUS="0.25" POSITION_X="1.6315071936496308" POSITION_Y="2.8950439018273078" MEAN_INTENSITY_CH1="4066.1085271317843" POSITION_Z="0.0" MAX_INTENSITY_CH1="10367.0" />
        <Spot ID="3021" name="ID3021" STD_INTENSITY_CH1="2876.8432446246434" QUALITY="447.4886474609375" POSITION_T="5.224897742271423" MIN_INTENSITY_CH1="887.0" TOTAL_INTENSITY_CH1="673506.0" CONTRAST_CH1="0.33373501821019375" SNR_CH1="0.9082340521099592" FRAME="3" MEDIAN_INTENSITY_CH1="4748.0" VISIBILITY="1" RADIUS="0.25" POSITION_X="0.3048823003695823" POSITION_Y="3.1402526440121066" MEAN_INTENSITY_CH1="5220.976744186046" POSITION_Z="0.0" MAX_INTENSITY_CH1="13062.0" />
        <Spot ID="3149" name="ID3149" STD_INTENSITY_CH1="4260.805039092154" QUALITY="538.796875" POSITION_T="5.224897742271423" MIN_INTENSITY_CH1="887.0" TOTAL_INTENSITY_CH1="832099.0" CONTRAST_CH1="0.21379146798623205" SNR_CH1="0.5332979468177232" FRAME="3" MEDIAN_INTENSITY_CH1="5175.0" VISIBILITY="1" RADIUS="0.25" POSITION_X="4.772952716656058" POSITION_Y="7.56636793242613" MEAN_INTENSITY_CH1="6450.3798449612395" POSITION_Z="0.0" MAX_INTENSITY_CH1="18648.0" />
        <Spot ID="3023" name="ID3023" STD_INTENSITY_CH1="3753.397334967675" QUALITY="590.42578125" POSITION_T="5.224897742271423" MIN_INTENSITY_CH1="739.0" TOTAL_INTENSITY_CH1="936666.0" CONTRAST_CH1="0.3475912829764416" SNR_CH1="0.9979555174542543" FRAME="3" MEDIAN_INTENSITY_CH1="6409.0" VISIBILITY="1" RADIUS="0.25" POSITION_X="9.914914461757277" POSITION_Y="3.3141675004423425" MEAN_INTENSITY_CH1="7260.976744186047" POSITION_Z="0.0" MAX_INTENSITY_CH1="16974.0" />
        <Spot ID="3152" name="ID3152" STD_INTENSITY_CH1="4974.30544341417" QUALITY="647.800048828125" POSITION_T="5.224897742271423" MIN_INTENSITY_CH1="295.0" TOTAL_INTENSITY_CH1="998876.0" CONTRAST_CH1="0.21738397874504056" SNR_CH1="0.5559290464987768" FRAME="3" MEDIAN_INTENSITY_CH1="6375.0" VISIBILITY="1" RADIUS="0.25" POSITION_X="10.859100190699406" POSITION_Y="7.580446434501988" MEAN_INTENSITY_CH1="7743.224806201548" POSITION_Z="0.0" MAX_INTENSITY_CH1="21937.0" />
        <Spot ID="3025" name="ID3025" STD_INTENSITY_CH1="2760.668155664073" QUALITY="382.60198974609375" POSITION_T="5.224897742271423" MIN_INTENSITY_CH1="739.0" TOTAL_INTENSITY_CH1="867228.0" CONTRAST_CH1="0.18883573752982163" SNR_CH1="0.7736093462356398" FRAME="3" MEDIAN_INTENSITY_CH1="7097.0" VISIBILITY="1" RADIUS="0.25" POSITION_X="2.671279575442183" POSITION_Y="3.461419669917792" MEAN_INTENSITY_CH1="6722.697674418605" POSITION_Z="0.0" MAX_INTENSITY_CH1="11846.0" />
        <Spot ID="3027" name="ID3027" STD_INTENSITY_CH1="2208.232088380454" QUALITY="273.4666442871094" POSITION_T="5.224897742271423" MIN_INTENSITY_CH1="1626.0" TOTAL_INTENSITY_CH1="707614.0" CONTRAST_CH1="0.13662996109917583" SNR_CH1="0.5971986683926636" FRAME="3" MEDIAN_INTENSITY_CH1="5619.0" VISIBILITY="1" RADIUS="0.25" POSITION_X="1.4539843448610505" POSITION_Y="3.7747594515786904" MEAN_INTENSITY_CH1="5485.379844961239" POSITION_Z="0.0" MAX_INTENSITY_CH1="11731.0" />
        <Spot ID="3155" name="ID3155" STD_INTENSITY_CH1="2937.8191345281293" QUALITY="395.5177307128906" POSITION_T="5.224897742271423" MIN_INTENSITY_CH1="295.0" TOTAL_INTENSITY_CH1="461027.0" CONTRAST_CH1="0.4029878030242133" SNR_CH1="0.698842964168861" FRAME="3" MEDIAN_INTENSITY_CH1="2513.0" VISIBILITY="1" RADIUS="0.25" POSITION_X="10.185457550931687" POSITION_Y="7.623966904232559" MEAN_INTENSITY_CH1="3573.852713178294" POSITION_Z="0.0" MAX_INTENSITY_CH1="13489.0" />
        <Spot ID="3028" name="ID3028" STD_INTENSITY_CH1="3622.5987976607325" QUALITY="729.6000366210938" POSITION_T="5.224897742271423" MIN_INTENSITY_CH1="2661.0" TOTAL_INTENSITY_CH1="1243625.0" CONTRAST_CH1="0.3291177731202788" SNR_CH1="1.3179452249706547" FRAME="3" MEDIAN_INTENSITY_CH1="9184.0" VISIBILITY="1" RADIUS="0.25" POSITION_X="2.5491436074626064" POSITION_Y="3.9698265742292147" MEAN_INTENSITY_CH1="9640.503875968992" POSITION_Z="0.0" MAX_INTENSITY_CH1="21098.0" />
        <Spot ID="3030" name="ID3030" STD_INTENSITY_CH1="2343.8012276572094" QUALITY="266.20367431640625" POSITION_T="5.224897742271423" MIN_INTENSITY_CH1="443.0" TOTAL_INTENSITY_CH1="467112.0" CONTRAST_CH1="0.19947538256747097" SNR_CH1="0.5138525307995774" FRAME="3" MEDIAN_INTENSITY_CH1="2809.0" VISIBILITY="1" RADIUS="0.25" POSITION_X="9.684664296468085" POSITION_Y="3.9613470252810314" MEAN_INTENSITY_CH1="3621.023255813953" POSITION_Z="0.0" MAX_INTENSITY_CH1="11158.0" />
        <Spot ID="3158" name="ID3158" STD_INTENSITY_CH1="4282.53030262226" QUALITY="678.3805541992188" POSITION_T="5.224897742271423" MIN_INTENSITY_CH1="1478.0" TOTAL_INTENSITY_CH1="1048143.0" CONTRAST_CH1="0.3028760882948515" SNR_CH1="0.8821089998855061" FRAME="3" MEDIAN_INTENSITY_CH1="8149.0" VISIBILITY="1" RADIUS="0.25" POSITION_X="5.451318355078876" POSITION_Y="7.674151422033015" MEAN_INTENSITY_CH1="8125.139534883723" POSITION_Z="0.0" MAX_INTENSITY_CH1="20608.0" />
        <Spot ID="3032" name="ID3032" STD_INTENSITY_CH1="2039.2628909595664" QUALITY="254.84423828125" POSITION_T="5.224897742271423" MIN_INTENSITY_CH1="739.0" TOTAL_INTENSITY_CH1="422340.0" CONTRAST_CH1="0.29672550901560063" SNR_CH1="0.734744110926994" FRAME="3" MEDIAN_INTENSITY_CH1="2678.0" VISIBILITY="1" RADIUS="0.25" POSITION_X="10.898742241255079" POSITION_Y="3.9904577810648703" MEAN_INTENSITY_CH1="3273.953488372093" POSITION_Z="0.0" MAX_INTENSITY_CH1="9497.0" />
        <Spot ID="3034" name="ID3034" STD_INTENSITY_CH1="2545.5623303865" QUALITY="353.775390625" POSITION_T="5.224897742271423" MIN_INTENSITY_CH1="2366.0" TOTAL_INTENSITY_CH1="917149.0" CONTRAST_CH1="0.17439280307512617" SNR_CH1="0.8294908959534194" FRAME="3" MEDIAN_INTENSITY_CH1="6687.0" VISIBILITY="1" RADIUS="0.25" POSITION_X="1.4165090871153303" POSITION_Y="4.167915116391987" MEAN_INTENSITY_CH1="7109.6821705426355" POSITION_Z="0.0" MAX_INTENSITY_CH1="14541.0" />
        <Spot ID="3162" name="ID3162" STD_INTENSITY_CH1="4588.491418320721" QUALITY="538.8106079101562" POSITION_T="5.224897742271423" MIN_INTENSITY_CH1="1183.0" TOTAL_INTENSITY_CH1="1110579.0" CONTRAST_CH1="0.16216591383745071" SNR_CH1="0.5236140109252959" FRAME="3" MEDIAN_INTENSITY_CH1="7558.0" VISIBILITY="1" RADIUS="0.25" POSITION_X="11.156589005728705" POSITION_Y="7.800716828095919" MEAN_INTENSITY_CH1="8609.13953488372" POSITION_Z="0.0" MAX_INTENSITY_CH1="20671.0" />
        <Spot ID="3037" name="ID3037" STD_INTENSITY_CH1="3228.74231559722" QUALITY="428.4775085449219" POSITION_T="5.224897742271423" MIN_INTENSITY_CH1="0.0" TOTAL_INTENSITY_CH1="484690.0" CONTRAST_CH1="0.38641333212194273" SNR_CH1="0.6486797422576065" FRAME="3" MEDIAN_INTENSITY_CH1="2513.0" VISIBILITY="1" RADIUS="0.25" POSITION_X="10.342293246897235" POSITION_Y="4.355149554144766" MEAN_INTENSITY_CH1="3757.286821705427" POSITION_Z="0.0" MAX_INTENSITY_CH1="13489.0" />
        <Spot ID="3165" name="ID3165" STD_INTENSITY_CH1="2538.019801578096" QUALITY="272.98687744140625" POSITION_T="5.224897742271423" MIN_INTENSITY_CH1="887.0" TOTAL_INTENSITY_CH1="647980.0" CONTRAST_CH1="0.22855557075870933" SNR_CH1="0.7363832245955929" FRAME="3" MEDIAN_INTENSITY_CH1="4436.0" VISIBILITY="1" RADIUS="0.25" POSITION_X="2.8995213628102956" POSITION_Y="7.842591900043582" MEAN_INTENSITY_CH1="5023.100775193799" POSITION_Z="0.0" MAX_INTENSITY_CH1="10975.0" />
        <Spot ID="3040" name="ID3040" STD_INTENSITY_CH1="2270.8111522901477" QUALITY="269.0838317871094" POSITION_T="5.224897742271423" MIN_INTENSITY_CH1="591.0" TOTAL_INTENSITY_CH1="500597.0" CONTRAST_CH1="0.20056710753168372" SNR_CH1="0.5709798475519605" FRAME="3" MEDIAN_INTENSITY_CH1="3548.0" VISIBILITY="1" RADIUS="0.25" POSITION_X="0.28736742740800436" POSITION_Y="4.5148564314717445" MEAN_INTENSITY_CH1="3880.5968992248063" POSITION_Z="0.0" MAX_INTENSITY_CH1="10203.0" />
        <Spot ID="3168" name="ID3168" STD_INTENSITY_CH1="2459.3214606870984" QUALITY="322.54827880859375" POSITION_T="5.224897742271423" MIN_INTENSITY_CH1="591.0" TOTAL_INTENSITY_CH1="534302.0" CONTRAST_CH1="0.3012253184648702" SNR_CH1="0.7797416861996459" FRAME="3" MEDIAN_INTENSITY_CH1="3696.0" VISIBILITY="1" RADIUS="0.25" POSITION_X="4.035048397279573" POSITION_Y="7.8274745537567485" MEAN_INTENSITY_CH1="4141.875968992248" POSITION_Z="0.0" MAX_INTENSITY_CH1="14097.0" />
        <Spot ID="3043" name="ID3043" STD_INTENSITY_CH1="2959.4451812810703" QUALITY="260.63427734375" POSITION_T="5.224897742271423" MIN_INTENSITY_CH1="739.0" TOTAL_INTENSITY_CH1="594649.0" CONTRAST_CH1="0.05764402181391445" SNR_CH1="0.16978739039274757" FRAME="3" MEDIAN_INTENSITY_CH1="3696.0" VISIBILITY="1" RADIUS="0.25" POSITION_X="0.8126935500938901" POSITION_Y="4.542723116657423" MEAN_INTENSITY_CH1="4609.682170542636" POSITION_Z="0.0" MAX_INTENSITY_CH1="14524.0" />
        <Spot ID="3171" name="ID3171" STD_INTENSITY_CH1="2849.315611314891" QUALITY="294.43658447265625" POSITION_T="5.224897742271423" MIN_INTENSITY_CH1="591.0" TOTAL_INTENSITY_CH1="671791.0" CONTRAST_CH1="0.18285182985256346" SNR_CH1="0.5650708105277373" FRAME="3" MEDIAN_INTENSITY_CH1="4879.0" VISIBILITY="1" RADIUS="0.25" POSITION_X="5.055454973871948" POSITION_Y="8.204904613227173" MEAN_INTENSITY_CH1="5207.6821705426355" POSITION_Z="0.0" MAX_INTENSITY_CH1="10663.0" />
        <Spot ID="3046" name="ID3046" STD_INTENSITY_CH1="3571.284404723125" QUALITY="475.2775573730469" POSITION_T="5.224897742271423" MIN_INTENSITY_CH1="591.0" TOTAL_INTENSITY_CH1="763251.0" CONTRAST_CH1="0.2576428228251463" SNR_CH1="0.6788033268518953" FRAME="3" MEDIAN_INTENSITY_CH1="5323.0" VISIBILITY="1" RADIUS="0.25" POSITION_X="1.8730287302434532" POSITION_Y="4.50511595308432" MEAN_INTENSITY_CH1="5916.674418604652" POSITION_Z="0.0" MAX_INTENSITY_CH1="14854.0" />
        <Spot ID="3174" name="ID3174" STD_INTENSITY_CH1="2549.361698497771" QUALITY="254.08792114257812" POSITION_T="5.224897742271423" MIN_INTENSITY_CH1="295.0" TOTAL_INTENSITY_CH1="440532.0" CONTRAST_CH1="0.21589558245675483" SNR_CH1="0.4757006720602185" FRAME="3" MEDIAN_INTENSITY_CH1="2809.0" VISIBILITY="1" RADIUS="0.25" POSITION_X="2.7301212614003405" POSITION_Y="8.212257378375254" MEAN_INTENSITY_CH1="3414.976744186046" POSITION_Z="0.0" MAX_INTENSITY_CH1="10975.0" />
        <Spot ID="3049" name="ID3049" STD_INTENSITY_CH1="3494.1964030414915" QUALITY="489.3365783691406" POSITION_T="5.224897742271423" MIN_INTENSITY_CH1="887.0" TOTAL_INTENSITY_CH1="711484.0" CONTRAST_CH1="0.28672642911270013" SNR_CH1="0.7034603369744432" FRAME="3" MEDIAN_INTENSITY_CH1="4584.0" VISIBILITY="1" RADIUS="0.25" POSITION_X="2.658357850412707" POSITION_Y="4.601194623788308" MEAN_INTENSITY_CH1="5515.3798449612395" POSITION_Z="0.0" MAX_INTENSITY_CH1="15314.0" />
        <Spot ID="3177" name="ID3177" STD_INTENSITY_CH1="3921.042491136319" QUALITY="724.103759765625" POSITION_T="5.224897742271423" MIN_INTENSITY_CH1="1774.0" TOTAL_INTENSITY_CH1="885141.0" CONTRAST_CH1="0.48170437450172093" SNR_CH1="1.1378112455771403" FRAME="3" MEDIAN_INTENSITY_CH1="5766.0" VISIBILITY="1" RADIUS="0.25" POSITION_X="5.7992852666928405" POSITION_Y="8.213502739816185" MEAN_INTENSITY_CH1="6861.558139534885" POSITION_Z="0.0" MAX_INTENSITY_CH1="17549.0" />
        <Spot ID="3052" name="ID3052" STD_INTENSITY_CH1="4002.0687364044625" QUALITY="628.6517333984375" POSITION_T="5.224897742271423" MIN_INTENSITY_CH1="887.0" TOTAL_INTENSITY_CH1="766264.0" CONTRAST_CH1="0.3735257122126253" SNR_CH1="0.8072682519618481" FRAME="3" MEDIAN_INTENSITY_CH1="4600.0" VISIBILITY="1" RADIUS="0.25" POSITION_X="9.333737920097798" POSITION_Y="4.818936455296993" MEAN_INTENSITY_CH1="5940.031007751937" POSITION_Z="0.0" MAX_INTENSITY_CH1="17680.0" />
        <Spot ID="3181" name="ID3181" STD_INTENSITY_CH1="3487.562204892435" QUALITY="260.33953857421875" POSITION_T="5.224897742271423" MIN_INTENSITY_CH1="591.0" TOTAL_INTENSITY_CH1="600207.0" CONTRAST_CH1="0.018032255355911398" SNR_CH1="0.047261542234721864" FRAME="3" MEDIAN_INTENSITY_CH1="3451.0" VISIBILITY="1" RADIUS="0.25" POSITION_X="4.3091472668017765" POSITION_Y="8.287573710363906" MEAN_INTENSITY_CH1="4652.767441860465" POSITION_Z="0.0" MAX_INTENSITY_CH1="16201.0" />
        <Spot ID="3055" name="ID3055" STD_INTENSITY_CH1="2541.1185991806333" QUALITY="263.8249206542969" POSITION_T="5.224897742271423" MIN_INTENSITY_CH1="147.0" TOTAL_INTENSITY_CH1="379587.0" CONTRAST_CH1="0.23320107388570752" SNR_CH1="0.4379487918386152" FRAME="3" MEDIAN_INTENSITY_CH1="1922.0" VISIBILITY="1" RADIUS="0.25" POSITION_X="10.683340791254317" POSITION_Y="5.061775334718292" MEAN_INTENSITY_CH1="2942.5348837209317" POSITION_Z="0.0" MAX_INTENSITY_CH1="10532.0" />
        <Spot ID="3184" name="ID3184" STD_INTENSITY_CH1="3394.4453292854414" QUALITY="385.18353271484375" POSITION_T="5.224897742271423" MIN_INTENSITY_CH1="295.0" TOTAL_INTENSITY_CH1="625652.0" CONTRAST_CH1="0.25187714580440546" SNR_CH1="0.5749516922004124" FRAME="3" MEDIAN_INTENSITY_CH1="3992.0" VISIBILITY="1" RADIUS="0.25" POSITION_X="10.471482626195682" POSITION_Y="8.262127738226464" MEAN_INTENSITY_CH1="4850.015503875969" POSITION_Z="0.0" MAX_INTENSITY_CH1="12619.0" />
        <Spot ID="3058" name="ID3058" STD_INTENSITY_CH1="2005.881531614248" QUALITY="248.53623962402344" POSITION_T="5.224897742271423" MIN_INTENSITY_CH1="443.0" TOTAL_INTENSITY_CH1="473360.0" CONTRAST_CH1="0.27323957271576904" SNR_CH1="0.7851633714608203" FRAME="3" MEDIAN_INTENSITY_CH1="3253.0" VISIBILITY="1" RADIUS="0.25" POSITION_X="0.4601083641737793" POSITION_Y="5.144574432946053" MEAN_INTENSITY_CH1="3669.457364341085" POSITION_Z="0.0" MAX_INTENSITY_CH1="8774.0" />
        <Spot ID="3187" name="ID3187" STD_INTENSITY_CH1="2458.5185350107245" QUALITY="220.7117919921875" POSITION_T="5.224897742271423" MIN_INTENSITY_CH1="0.0" TOTAL_INTENSITY_CH1="434190.0" CONTRAST_CH1="0.37611034956712125" SNR_CH1="0.7483566779808436" FRAME="3" MEDIAN_INTENSITY_CH1="2661.0" VISIBILITY="1" RADIUS="0.25" POSITION_X="11.53274004697398" POSITION_Y="8.27643697488721" MEAN_INTENSITY_CH1="3365.813953488374" POSITION_Z="0.0" MAX_INTENSITY_CH1="9776.0" />
        <Spot ID="3061" name="ID3061" STD_INTENSITY_CH1="2560.9690973889183" QUALITY="362.821533203125" POSITION_T="5.224897742271423" MIN_INTENSITY_CH1="0.0" TOTAL_INTENSITY_CH1="427166.0" CONTRAST_CH1="0.3709667290724719" SNR_CH1="0.6997463967348893" FRAME="3" MEDIAN_INTENSITY_CH1="2513.0" VISIBILITY="1" RADIUS="0.25" POSITION_X="3.440097680856562" POSITION_Y="5.16995079760869" MEAN_INTENSITY_CH1="3311.364341085272" POSITION_Z="0.0" MAX_INTENSITY_CH1="12290.0" />
        <Spot ID="3190" name="ID3190" STD_INTENSITY_CH1="4469.438854005585" QUALITY="770.94287109375" POSITION_T="5.224897742271423" MIN_INTENSITY_CH1="887.0" TOTAL_INTENSITY_CH1="902748.0" CONTRAST_CH1="0.47090015675563474" SNR_CH1="1.0025348096214615" FRAME="3" MEDIAN_INTENSITY_CH1="5783.0" VISIBILITY="1" RADIUS="0.25" POSITION_X="9.959674810927874" POSITION_Y="8.437672319703394" MEAN_INTENSITY_CH1="6998.04651162791" POSITION_Z="0.0" MAX_INTENSITY_CH1="19489.0" />
        <Spot ID="3064" name="ID3064" STD_INTENSITY_CH1="2668.7225665991914" QUALITY="401.330078125" POSITION_T="5.224897742271423" MIN_INTENSITY_CH1="591.0" TOTAL_INTENSITY_CH1="619369.0" CONTRAST_CH1="0.31945362559365653" SNR_CH1="0.8711641853128316" FRAME="3" MEDIAN_INTENSITY_CH1="4600.0" VISIBILITY="1" RADIUS="0.25" POSITION_X="1.0291160572026437" POSITION_Y="5.190033413377541" MEAN_INTENSITY_CH1="4801.310077519379" POSITION_Z="0.0" MAX_INTENSITY_CH1="12125.0" />
        <Spot ID="3193" name="ID3193" STD_INTENSITY_CH1="2793.0288280427935" QUALITY="328.17791748046875" POSITION_T="5.224897742271423" MIN_INTENSITY_CH1="1035.0" TOTAL_INTENSITY_CH1="680512.0" CONTRAST_CH1="0.1484457625920863" SNR_CH1="0.4882676715587504" FRAME="3" MEDIAN_INTENSITY_CH1="4731.0" VISIBILITY="1" RADIUS="0.25" POSITION_X="4.688225897134156" POSITION_Y="8.634853708436193" MEAN_INTENSITY_CH1="5275.2868217054265" POSITION_Z="0.0" MAX_INTENSITY_CH1="12290.0" />
        <Spot ID="3067" name="ID3067" STD_INTENSITY_CH1="3355.478393287575" QUALITY="572.118896484375" POSITION_T="5.224897742271423" MIN_INTENSITY_CH1="739.0" TOTAL_INTENSITY_CH1="754914.0" CONTRAST_CH1="0.49589426094811156" SNR_CH1="1.1563026059484334" FRAME="3" MEDIAN_INTENSITY_CH1="5619.0" VISIBILITY="1" RADIUS="0.25" POSITION_X="1.9922023177916433" POSITION_Y="5.284626450079008" MEAN_INTENSITY_CH1="5852.046511627908" POSITION_Z="0.0" MAX_INTENSITY_CH1="13916.0" />
        <Spot ID="3196" name="ID3196" STD_INTENSITY_CH1="2969.9457834916525" QUALITY="481.78961181640625" POSITION_T="5.224897742271423" MIN_INTENSITY_CH1="591.0" TOTAL_INTENSITY_CH1="812084.0" CONTRAST_CH1="0.2785981916367587" SNR_CH1="0.9237127223617014" FRAME="3" MEDIAN_INTENSITY_CH1="6375.0" VISIBILITY="1" RADIUS="0.25" POSITION_X="4.03517380032774" POSITION_Y="8.663166293735996" MEAN_INTENSITY_CH1="6295.224806201553" POSITION_Z="0.0" MAX_INTENSITY_CH1="13751.0" />
        <Spot ID="3070" name="ID3070" STD_INTENSITY_CH1="3946.153862075508" QUALITY="716.6924438476562" POSITION_T="5.224897742271423" MIN_INTENSITY_CH1="887.0" TOTAL_INTENSITY_CH1="906230.0" CONTRAST_CH1="0.405254450555012" SNR_CH1="1.0267803043433033" FRAME="3" MEDIAN_INTENSITY_CH1="5931.0" VISIBILITY="1" RADIUS="0.25" POSITION_X="2.851063136256686" POSITION_Y="5.332572115187879" MEAN_INTENSITY_CH1="7025.038759689924" POSITION_Z="0.0" MAX_INTENSITY_CH1="18225.0" />
        <Spot ID="3199" name="ID3199" STD_INTENSITY_CH1="2321.299896798545" QUALITY="338.9309387207031" POSITION_T="5.224897742271423" MIN_INTENSITY_CH1="443.0" TOTAL_INTENSITY_CH1="495574.0" CONTRAST_CH1="0.31961509780031044" SNR_CH1="0.8016735537187654" FRAME="3" MEDIAN_INTENSITY_CH1="3253.0" VISIBILITY="1" RADIUS="0.25" POSITION_X="3.3177733237580247" POSITION_Y="8.720764973349965" MEAN_INTENSITY_CH1="3841.6589147286827" POSITION_Z="0.0" MAX_INTENSITY_CH1="10219.0" />
      </SpotsInFrame>
      <SpotsInFrame frame="4">
        <Spot ID="3584" name="ID3584" STD_INTENSITY_CH1="2545.387994351311" QUALITY="517.3060913085938" POSITION_T="6.9665303230285645" MIN_INTENSITY_CH1="1330.0" TOTAL_INTENSITY_CH1="845493.0" CONTRAST_CH1="0.41530423938851707" SNR_CH1="1.5111684127422191" FRAME="4" MEDIAN_INTENSITY_CH1="6802.0" VISIBILITY="1" RADIUS="0.25" POSITION_X="2.91216672704617" POSITION_Y="6.9050650690785345" MEAN_INTENSITY_CH1="6554.209302325579" POSITION_Z="0.0" MAX_INTENSITY_CH1="11732.0" />
        <Spot ID="3585" name="ID3585" STD_INTENSITY_CH1="2525.784685234034" QUALITY="422.4312744140625" POSITION_T="6.9665303230285645" MIN_INTENSITY_CH1="1330.0" TOTAL_INTENSITY_CH1="718245.0" CONTRAST_CH1="0.33803163645308226" SNR_CH1="1.113800829448211" FRAME="4" MEDIAN_INTENSITY_CH1="5323.0" VISIBILITY="1" RADIUS="0.25" POSITION_X="4.938962766933232" POSITION_Y="6.960410482484799" MEAN_INTENSITY_CH1="5567.79069767442" POSITION_Z="0.0" MAX_INTENSITY_CH1="11288.0" />
        <Spot ID="3586" name="ID3586" STD_INTENSITY_CH1="3816.9558565565258" QUALITY="688.861328125" POSITION_T="6.9665303230285645" MIN_INTENSITY_CH1="1183.0" TOTAL_INTENSITY_CH1="944076.0" CONTRAST_CH1="0.4174348496727724" SNR_CH1="1.1293165753120191" FRAME="4" MEDIAN_INTENSITY_CH1="7114.0" VISIBILITY="1" RADIUS="0.25" POSITION_X="10.987722283131271" POSITION_Y="7.019383848803663" MEAN_INTENSITY_CH1="7318.418604651164" POSITION_Z="0.0" MAX_INTENSITY_CH1="18419.0" />
        <Spot ID="3587" name="ID3587" STD_INTENSITY_CH1="2028.767877052063" QUALITY="319.7649841308594" POSITION_T="6.9665303230285645" MIN_INTENSITY_CH1="147.0" TOTAL_INTENSITY_CH1="456316.0" CONTRAST_CH1="0.4035112978241422" SNR_CH1="1.0025670070013772" FRAME="4" MEDIAN_INTENSITY_CH1="3401.0" VISIBILITY="1" RADIUS="0.25" POSITION_X="1.9587144127977534" POSITION_Y="7.054793366890628" MEAN_INTENSITY_CH1="3537.333333333334" POSITION_Z="0.0" MAX_INTENSITY_CH1="8593.0" />
        <Spot ID="3589" name="ID3589" STD_INTENSITY_CH1="2348.8518216797615" QUALITY="389.82281494140625" POSITION_T="6.9665303230285645" MIN_INTENSITY_CH1="591.0" TOTAL_INTENSITY_CH1="490888.0" CONTRAST_CH1="0.5704348057001273" SNR_CH1="1.1769369171887365" FRAME="4" MEDIAN_INTENSITY_CH1="3401.0" VISIBILITY="1" RADIUS="0.25" POSITION_X="9.714751444521301" POSITION_Y="7.157263964447677" MEAN_INTENSITY_CH1="3805.3333333333317" POSITION_Z="0.0" MAX_INTENSITY_CH1="11238.0" />
        <Spot ID="3590" name="ID3590" STD_INTENSITY_CH1="2032.551329600618" QUALITY="327.14947509765625" POSITION_T="6.9665303230285645" MIN_INTENSITY_CH1="739.0" TOTAL_INTENSITY_CH1="586975.0" CONTRAST_CH1="0.4034745419238629" SNR_CH1="1.287152385290345" FRAME="4" MEDIAN_INTENSITY_CH1="4436.0" VISIBILITY="1" RADIUS="0.25" POSITION_X="3.6010094626107274" POSITION_Y="7.354693122559469" MEAN_INTENSITY_CH1="4550.193798449612" POSITION_Z="0.0" MAX_INTENSITY_CH1="10975.0" />
        <Spot ID="3592" name="ID3592" STD_INTENSITY_CH1="2917.879610046613" QUALITY="335.271484375" POSITION_T="6.9665303230285645" MIN_INTENSITY_CH1="295.0" TOTAL_INTENSITY_CH1="530279.0" CONTRAST_CH1="0.2918360896679137" SNR_CH1="0.6365154200069707" FRAME="4" MEDIAN_INTENSITY_CH1="3401.0" VISIBILITY="1" RADIUS="0.25" POSITION_X="2.539707116888055" POSITION_Y="7.49933417599653" MEAN_INTENSITY_CH1="4110.689922480621" POSITION_Z="0.0" MAX_INTENSITY_CH1="13426.0" />
        <Spot ID="3594" name="ID3594" STD_INTENSITY_CH1="4193.601858122981" QUALITY="740.6146240234375" POSITION_T="6.9665303230285645" MIN_INTENSITY_CH1="0.0" TOTAL_INTENSITY_CH1="1205303.0" CONTRAST_CH1="0.5210365126538837" SNR_CH1="1.5264333490269482" FRAME="4" MEDIAN_INTENSITY_CH1="9294.0" VISIBILITY="1" RADIUS="0.25" POSITION_X="11.53274004697398" POSITION_Y="7.507587638422278" MEAN_INTENSITY_CH1="9343.43410852713" POSITION_Z="0.0" MAX_INTENSITY_CH1="16447.0" />
        <Spot ID="3596" name="ID3596" STD_INTENSITY_CH1="4537.46412812555" QUALITY="617.8587036132812" POSITION_T="6.9665303230285645" MIN_INTENSITY_CH1="1035.0" TOTAL_INTENSITY_CH1="847992.0" CONTRAST_CH1="0.27941230510676124" SNR_CH1="0.6327815976802547" FRAME="4" MEDIAN_INTENSITY_CH1="5044.0" VISIBILITY="1" RADIUS="0.25" POSITION_X="4.8009150851187306" POSITION_Y="7.568049066020952" MEAN_INTENSITY_CH1="6573.581395348838" POSITION_Z="0.0" MAX_INTENSITY_CH1="19505.0" />
        <Spot ID="3598" name="ID3598" STD_INTENSITY_CH1="5228.474748480114" QUALITY="656.7399291992188" POSITION_T="6.9665303230285645" MIN_INTENSITY_CH1="443.0" TOTAL_INTENSITY_CH1="973722.0" CONTRAST_CH1="0.2221774283495578" SNR_CH1="0.5248871367726856" FRAME="4" MEDIAN_INTENSITY_CH1="6358.0" VISIBILITY="1" RADIUS="0.25" POSITION_X="10.876252640338583" POSITION_Y="7.544051283659146" MEAN_INTENSITY_CH1="7548.2325581395335" POSITION_Z="0.0" MAX_INTENSITY_CH1="23991.0" />
        <Spot ID="3600" name="ID3600" STD_INTENSITY_CH1="2814.2521512661247" QUALITY="368.63427734375" POSITION_T="6.9665303230285645" MIN_INTENSITY_CH1="147.0" TOTAL_INTENSITY_CH1="435766.0" CONTRAST_CH1="0.3644703932825539" SNR_CH1="0.6412520395482919" FRAME="4" MEDIAN_INTENSITY_CH1="2366.0" VISIBILITY="1" RADIUS="0.25" POSITION_X="10.157831193276541" POSITION_Y="7.6270407270375244" MEAN_INTENSITY_CH1="3378.0310077519375" POSITION_Z="0.0" MAX_INTENSITY_CH1="12044.0" />
        <Spot ID="3602" name="ID3602" STD_INTENSITY_CH1="4140.021226376135" QUALITY="677.3040771484375" POSITION_T="6.9665303230285645" MIN_INTENSITY_CH1="591.0" TOTAL_INTENSITY_CH1="1039661.0" CONTRAST_CH1="0.3159470608901338" SNR_CH1="0.9347713038961126" FRAME="4" MEDIAN_INTENSITY_CH1="7541.0" VISIBILITY="1" RADIUS="0.25" POSITION_X="5.4652181382453415" POSITION_Y="7.68695504543172" MEAN_INTENSITY_CH1="8059.387596899228" POSITION_Z="0.0" MAX_INTENSITY_CH1="19654.0" />
        <Spot ID="3604" name="ID3604" STD_INTENSITY_CH1="3623.957262634342" QUALITY="266.0230712890625" POSITION_T="6.9665303230285645" MIN_INTENSITY_CH1="443.0" TOTAL_INTENSITY_CH1="794617.0" CONTRAST_CH1="0.027349577434578044" SNR_CH1="0.09049976345697944" FRAME="4" MEDIAN_INTENSITY_CH1="5619.0" VISIBILITY="1" RADIUS="0.25" POSITION_X="11.15449627512841" POSITION_Y="7.802160374132144" MEAN_INTENSITY_CH1="6159.821705426358" POSITION_Z="0.0" MAX_INTENSITY_CH1="14854.0" />
        <Spot ID="3606" name="ID3606" STD_INTENSITY_CH1="2758.9682953283345" QUALITY="374.4674072265625" POSITION_T="6.9665303230285645" MIN_INTENSITY_CH1="591.0" TOTAL_INTENSITY_CH1="510968.0" CONTRAST_CH1="0.3181709579508717" SNR_CH1="0.6930683631649058" FRAME="4" MEDIAN_INTENSITY_CH1="2957.0" VISIBILITY="1" RADIUS="0.25" POSITION_X="4.02706334294022" POSITION_Y="7.837726803215463" MEAN_INTENSITY_CH1="3960.9922480620157" POSITION_Z="0.0" MAX_INTENSITY_CH1="11896.0" />
        <Spot ID="3608" name="ID3608" STD_INTENSITY_CH1="2333.1148264936837" QUALITY="246.16790771484375" POSITION_T="6.9665303230285645" MIN_INTENSITY_CH1="887.0" TOTAL_INTENSITY_CH1="560097.0" CONTRAST_CH1="0.22406011415295404" SNR_CH1="0.6812856234075563" FRAME="4" MEDIAN_INTENSITY_CH1="4009.0" VISIBILITY="1" RADIUS="0.25" POSITION_X="2.919821476562828" POSITION_Y="7.876636607129487" MEAN_INTENSITY_CH1="4341.837209302326" POSITION_Z="0.0" MAX_INTENSITY_CH1="10253.0" />
        <Spot ID="3610" name="ID3610" STD_INTENSITY_CH1="2429.461408241084" QUALITY="284.2684631347656" POSITION_T="6.9665303230285645" MIN_INTENSITY_CH1="147.0" TOTAL_INTENSITY_CH1="447632.0" CONTRAST_CH1="0.20422348286970288" SNR_CH1="0.4844511517249419" FRAME="4" MEDIAN_INTENSITY_CH1="3253.0" VISIBILITY="1" RADIUS="0.25" POSITION_X="2.7504203229995166" POSITION_Y="8.174084013433124" MEAN_INTENSITY_CH1="3470.015503875971" POSITION_Z="0.0" MAX_INTENSITY_CH1="10844.0" />
        <Spot ID="3612" name="ID3612" STD_INTENSITY_CH1="2742.8372029699685" QUALITY="311.58282470703125" POSITION_T="6.9665303230285645" MIN_INTENSITY_CH1="1035.0" TOTAL_INTENSITY_CH1="684877.0" CONTRAST_CH1="0.20123144283840164" SNR_CH1="0.648517926026675" FRAME="4" MEDIAN_INTENSITY_CH1="5323.0" VISIBILITY="1" RADIUS="0.25" POSITION_X="5.057228457665374" POSITION_Y="8.203634006346574" MEAN_INTENSITY_CH1="5309.124031007751" POSITION_Z="0.0" MAX_INTENSITY_CH1="11271.0" />
        <Spot ID="3614" name="ID3614" STD_INTENSITY_CH1="3606.1671300079" QUALITY="660.3157958984375" POSITION_T="6.9665303230285645" MIN_INTENSITY_CH1="1626.0" TOTAL_INTENSITY_CH1="824871.0" CONTRAST_CH1="0.4403019902069012" SNR_CH1="1.0841205031106491" FRAME="4" MEDIAN_INTENSITY_CH1="5323.0" VISIBILITY="1" RADIUS="0.25" POSITION_X="5.80656573361718" POSITION_Y="8.214102513913481" MEAN_INTENSITY_CH1="6394.348837209301" POSITION_Z="0.0" MAX_INTENSITY_CH1="15166.0" />
        <Spot ID="3616" name="ID3616" STD_INTENSITY_CH1="2688.8516441717848" QUALITY="259.6142578125" POSITION_T="6.9665303230285645" MIN_INTENSITY_CH1="0.0" TOTAL_INTENSITY_CH1="434893.0" CONTRAST_CH1="0.34499202896642966" SNR_CH1="0.6431987801505313" FRAME="4" MEDIAN_INTENSITY_CH1="2513.0" VISIBILITY="1" RADIUS="0.25" POSITION_X="11.53274004697398" POSITION_Y="8.23121054333045" MEAN_INTENSITY_CH1="3371.263565891473" POSITION_Z="0.0" MAX_INTENSITY_CH1="12323.0" />
        <Spot ID="3618" name="ID3618" STD_INTENSITY_CH1="3407.949803866461" QUALITY="239.8723907470703" POSITION_T="6.9665303230285645" MIN_INTENSITY_CH1="443.0" TOTAL_INTENSITY_CH1="587891.0" CONTRAST_CH1="0.003806898698770197" SNR_CH1="0.010142967922510661" FRAME="4" MEDIAN_INTENSITY_CH1="3696.0" VISIBILITY="1" RADIUS="0.25" POSITION_X="4.3289052910821395" POSITION_Y="8.274211703069364" MEAN_INTENSITY_CH1="4557.294573643409" POSITION_Z="0.0" MAX_INTENSITY_CH1="15116.0" />
        <Spot ID="3620" name="ID3620" STD_INTENSITY_CH1="3203.2673773424103" QUALITY="351.90179443359375" POSITION_T="6.9665303230285645" MIN_INTENSITY_CH1="591.0" TOTAL_INTENSITY_CH1="630869.0" CONTRAST_CH1="0.24106261554171618" SNR_CH1="0.5930925279786546" FRAME="4" MEDIAN_INTENSITY_CH1="4140.0" VISIBILITY="1" RADIUS="0.25" POSITION_X="10.467808176665894" POSITION_Y="8.259718827941084" MEAN_INTENSITY_CH1="4890.457364341084" POSITION_Z="0.0" MAX_INTENSITY_CH1="12357.0" />
        <Spot ID="3622" name="ID3622" STD_INTENSITY_CH1="4174.729648734081" QUALITY="697.746826171875" POSITION_T="6.9665303230285645" MIN_INTENSITY_CH1="1035.0" TOTAL_INTENSITY_CH1="855500.0" CONTRAST_CH1="0.4359419481036416" SNR_CH1="0.9645477246489865" FRAME="4" MEDIAN_INTENSITY_CH1="5488.0" VISIBILITY="1" RADIUS="0.25" POSITION_X="9.976683811297573" POSITION_Y="8.433953106122006" MEAN_INTENSITY_CH1="6631.782945736437" POSITION_Z="0.0" MAX_INTENSITY_CH1="17203.0" />
        <Spot ID="3624" name="ID3624" STD_INTENSITY_CH1="2946.708760899196" QUALITY="470.4686279296875" POSITION_T="6.9665303230285645" MIN_INTENSITY_CH1="1774.0" TOTAL_INTENSITY_CH1="862468.0" CONTRAST_CH1="0.2936487516161005" SNR_CH1="1.0300489095124286" FRAME="4" MEDIAN_INTENSITY_CH1="6375.0" VISIBILITY="1" RADIUS="0.25" POSITION_X="4.046588575012298" POSITION_Y="8.656568048447395" MEAN_INTENSITY_CH1="6685.7984496124045" POSITION_Z="0.0" MAX_INTENSITY_CH1="16480.0" />
        <Spot ID="3626" name="ID3626" STD_INTENSITY_CH1="3311.2314648163933" QUALITY="359.25091552734375" POSITION_T="6.9665303230285645" MIN_INTENSITY_CH1="739.0" TOTAL_INTENSITY_CH1="679749.0" CONTRAST_CH1="0.1230850382695496" SNR_CH1="0.3488124244934895" FRAME="4" MEDIAN_INTENSITY_CH1="4452.0" VISIBILITY="1" RADIUS="0.25" POSITION_X="4.671740475557722" POSITION_Y="8.633411530319222" MEAN_INTENSITY_CH1="5269.372093023254" POSITION_Z="0.0" MAX_INTENSITY_CH1="13113.0" />
        <Spot ID="3628" name="ID3628" STD_INTENSITY_CH1="2087.115319340495" QUALITY="285.4938659667969" POSITION_T="6.9665303230285645" MIN_INTENSITY_CH1="739.0" TOTAL_INTENSITY_CH1="467450.0" CONTRAST_CH1="0.24594602486871633" SNR_CH1="0.6854402172628259" FRAME="4" MEDIAN_INTENSITY_CH1="3105.0" VISIBILITY="1" RADIUS="0.25" POSITION_X="3.282295820328987" POSITION_Y="8.73677619620462" MEAN_INTENSITY_CH1="3623.6434108527133" POSITION_Z="0.0" MAX_INTENSITY_CH1="10549.0" />
        <Spot ID="3630" name="ID3630" STD_INTENSITY_CH1="2036.425618197142" QUALITY="225.34754943847656" POSITION_T="6.9665303230285645" MIN_INTENSITY_CH1="147.0" TOTAL_INTENSITY_CH1="376699.0" CONTRAST_CH1="0.24682718873168016" SNR_CH1="0.5677444972156663" FRAME="4" MEDIAN_INTENSITY_CH1="2365.0" VISIBILITY="1" RADIUS="0.25" POSITION_X="11.157981723187108" POSITION_Y="8.713950237993858" MEAN_INTENSITY_CH1="2920.1472868217047" POSITION_Z="0.0" MAX_INTENSITY_CH1="11254.0" />
        <Spot ID="3634" name="ID3634" STD_INTENSITY_CH1="1948.3473189952674" QUALITY="271.7262268066406" POSITION_T="6.9665303230285645" MIN_INTENSITY_CH1="0.0" TOTAL_INTENSITY_CH1="320709.0" CONTRAST_CH1="0.3503120773260652" SNR_CH1="0.6620732068530715" FRAME="4" MEDIAN_INTENSITY_CH1="1922.0" VISIBILITY="1" RADIUS="0.25" POSITION_X="2.821919024807226" POSITION_Y="8.83673406118253" MEAN_INTENSITY_CH1="2486.116279069768" POSITION_Z="0.0" MAX_INTENSITY_CH1="7837.0" />
        <Spot ID="3636" name="ID3636" STD_INTENSITY_CH1="3227.5772071178985" QUALITY="544.12255859375" POSITION_T="6.9665303230285645" MIN_INTENSITY_CH1="295.0" TOTAL_INTENSITY_CH1="570171.0" CONTRAST_CH1="0.4807670568080346" SNR_CH1="0.8892353669647022" FRAME="4" MEDIAN_INTENSITY_CH1="3548.0" VISIBILITY="1" RADIUS="0.25" POSITION_X="6.0757390806016" POSITION_Y="8.903529896361613" MEAN_INTENSITY_CH1="4419.93023255814" POSITION_Z="0.0" MAX_INTENSITY_CH1="12914.0" />
        <Spot ID="3639" name="ID3639" STD_INTENSITY_CH1="3284.530602289167" QUALITY="442.843994140625" POSITION_T="6.9665303230285645" MIN_INTENSITY_CH1="1035.0" TOTAL_INTENSITY_CH1="677860.0" CONTRAST_CH1="0.29850625693382665" SNR_CH1="0.7355570665546416" FRAME="4" MEDIAN_INTENSITY_CH1="3992.0" VISIBILITY="1" RADIUS="0.25" POSITION_X="3.792951508855925" POSITION_Y="9.260650737544738" MEAN_INTENSITY_CH1="5254.728682170542" POSITION_Z="0.0" MAX_INTENSITY_CH1="13933.0" />
        <Spot ID="3641" name="ID3641" STD_INTENSITY_CH1="6001.584814376697" QUALITY="900.281982421875" POSITION_T="6.9665303230285645" MIN_INTENSITY_CH1="591.0" TOTAL_INTENSITY_CH1="1182423.0" CONTRAST_CH1="0.37130632281443693" SNR_CH1="0.8270753407543181" FRAME="4" MEDIAN_INTENSITY_CH1="8593.0" VISIBILITY="1" RADIUS="0.25" POSITION_X="4.561475783956807" POSITION_Y="9.53331427830005" MEAN_INTENSITY_CH1="9166.069767441864" POSITION_Z="0.0" MAX_INTENSITY_CH1="21706.0" />
        <Spot ID="3643" name="ID3643" STD_INTENSITY_CH1="2875.658055966487" QUALITY="423.89501953125" POSITION_T="6.9665303230285645" MIN_INTENSITY_CH1="887.0" TOTAL_INTENSITY_CH1="688996.0" CONTRAST_CH1="0.2609398660197572" SNR_CH1="0.7687157910344189" FRAME="4" MEDIAN_INTENSITY_CH1="5027.0" VISIBILITY="1" RADIUS="0.25" POSITION_X="3.742484862112448" POSITION_Y="9.624150957842355" MEAN_INTENSITY_CH1="5341.054263565891" POSITION_Z="0.0" MAX_INTENSITY_CH1="12898.0" />
        <Spot ID="3645" name="ID3645" STD_INTENSITY_CH1="3747.449521046374" QUALITY="545.5177612304688" POSITION_T="6.9665303230285645" MIN_INTENSITY_CH1="739.0" TOTAL_INTENSITY_CH1="789816.0" CONTRAST_CH1="0.31088543544209335" SNR_CH1="0.7749363973016923" FRAME="4" MEDIAN_INTENSITY_CH1="5471.0" VISIBILITY="1" RADIUS="0.25" POSITION_X="5.25477749944162" POSITION_Y="9.728816675034029" MEAN_INTENSITY_CH1="6122.604651162794" POSITION_Z="0.0" MAX_INTENSITY_CH1="15610.0" />
        <Spot ID="3647" name="ID3647" STD_INTENSITY_CH1="3127.758250693614" QUALITY="309.0799560546875" POSITION_T="6.9665303230285645" MIN_INTENSITY_CH1="591.0" TOTAL_INTENSITY_CH1="709233.0" CONTRAST_CH1="0.18224641355105464" SNR_CH1="0.5419347840185268" FRAME="4" MEDIAN_INTENSITY_CH1="5356.0" VISIBILITY="1" RADIUS="0.25" POSITION_X="5.493792012522501" POSITION_Y="10.874307877537737" MEAN_INTENSITY_CH1="5497.930232558138" POSITION_Z="0.0" MAX_INTENSITY_CH1="17680.0" />
        <Spot ID="3649" name="ID3649" STD_INTENSITY_CH1="2958.687770700261" QUALITY="559.850830078125" POSITION_T="6.9665303230285645" MIN_INTENSITY_CH1="591.0" TOTAL_INTENSITY_CH1="632769.0" CONTRAST_CH1="0.5045379589264869" SNR_CH1="1.1119289558205097" FRAME="4" MEDIAN_INTENSITY_CH1="4140.0" VISIBILITY="1" RADIUS="0.25" POSITION_X="3.8318285507581993" POSITION_Y="11.027637526261858" MEAN_INTENSITY_CH1="4905.186046511628" POSITION_Z="0.0" MAX_INTENSITY_CH1="12636.0" />
        <Spot ID="3651" name="ID3651" STD_INTENSITY_CH1="3983.475448492223" QUALITY="598.8233032226562" POSITION_T="6.9665303230285645" MIN_INTENSITY_CH1="591.0" TOTAL_INTENSITY_CH1="831973.0" CONTRAST_CH1="0.30493887983181384" SNR_CH1="0.7566760754783928" FRAME="4" MEDIAN_INTENSITY_CH1="5635.0" VISIBILITY="1" RADIUS="0.25" POSITION_X="4.491444027731902" POSITION_Y="11.024867506926864" MEAN_INTENSITY_CH1="6449.4031007751955" POSITION_Z="0.0" MAX_INTENSITY_CH1="16793.0" />
        <Spot ID="3653" name="ID3653" STD_INTENSITY_CH1="6784.86083751343" QUALITY="928.2935180664062" POSITION_T="6.9665303230285645" MIN_INTENSITY_CH1="591.0" TOTAL_INTENSITY_CH1="1129400.0" CONTRAST_CH1="0.34468672310250265" SNR_CH1="0.6615315518878853" FRAME="4" MEDIAN_INTENSITY_CH1="6358.0" VISIBILITY="1" RADIUS="0.25" POSITION_X="5.082294046294856" POSITION_Y="11.036085658126003" MEAN_INTENSITY_CH1="8755.038759689925" POSITION_Z="0.0" MAX_INTENSITY_CH1="29234.0" />
        <Spot ID="3656" name="ID3656" STD_INTENSITY_CH1="2181.0451746305184" QUALITY="303.06707763671875" POSITION_T="6.9665303230285645" MIN_INTENSITY_CH1="0.0" TOTAL_INTENSITY_CH1="713229.0" CONTRAST_CH1="0.49639582347690075" SNR_CH1="1.6818460873105452" FRAME="4" MEDIAN_INTENSITY_CH1="5619.0" VISIBILITY="1" RADIUS="0.25" POSITION_X="5.69853037615185" POSITION_Y="11.53274004697398" MEAN_INTENSITY_CH1="5528.906976744186" POSITION_Z="0.0" MAX_INTENSITY_CH1="11107.0" />
        <Spot ID="3658" name="ID3658" STD_INTENSITY_CH1="1834.1498043630352" QUALITY="301.8641357421875" POSITION_T="6.9665303230285645" MIN_INTENSITY_CH1="0.0" TOTAL_INTENSITY_CH1="279880.0" CONTRAST_CH1="0.7500971667940803" SNR_CH1="1.0139877542452609" FRAME="4" MEDIAN_INTENSITY_CH1="1478.0" VISIBILITY="1" RADIUS="0.25" POSITION_X="8.95483344823862" POSITION_Y="11.53274004697398" MEAN_INTENSITY_CH1="2169.612403100775" POSITION_Z="0.0" MAX_INTENSITY_CH1="6818.0" />
        <Spot ID="3524" name="ID3524" STD_INTENSITY_CH1="2610.2365856038055" QUALITY="328.3597412109375" POSITION_T="6.9665303230285645" MIN_INTENSITY_CH1="0.0" TOTAL_INTENSITY_CH1="485360.0" CONTRAST_CH1="0.4056519129012814" SNR_CH1="0.8319555726467817" FRAME="4" MEDIAN_INTENSITY_CH1="3042.0" VISIBILITY="1" RADIUS="0.25" POSITION_X="2.487453735621839" POSITION_Y="0.0" MEAN_INTENSITY_CH1="3762.4806201550373" POSITION_Z="0.0" MAX_INTENSITY_CH1="10811.0" />
        <Spot ID="3525" name="ID3525" STD_INTENSITY_CH1="2391.8504587718144" QUALITY="240.00360107421875" POSITION_T="6.9665303230285645" MIN_INTENSITY_CH1="443.0" TOTAL_INTENSITY_CH1="413059.0" CONTRAST_CH1="0.1151592822109348" SNR_CH1="0.276490616379825" FRAME="4" MEDIAN_INTENSITY_CH1="2513.0" VISIBILITY="1" RADIUS="0.25" POSITION_X="1.9207403702467376" POSITION_Y="0.4662003709426196" MEAN_INTENSITY_CH1="3202.007751937984" POSITION_Z="0.0" MAX_INTENSITY_CH1="11600.0" />
        <Spot ID="3526" name="ID3526" STD_INTENSITY_CH1="3018.4458581158847" QUALITY="402.04339599609375" POSITION_T="6.9665303230285645" MIN_INTENSITY_CH1="443.0" TOTAL_INTENSITY_CH1="511142.0" CONTRAST_CH1="0.31311582178751995" SNR_CH1="0.6260376347131198" FRAME="4" MEDIAN_INTENSITY_CH1="2809.0" VISIBILITY="1" RADIUS="0.25" POSITION_X="2.7608358200530345" POSITION_Y="0.4720060145349014" MEAN_INTENSITY_CH1="3962.3410852713173" POSITION_Z="0.0" MAX_INTENSITY_CH1="12488.0" />
        <Spot ID="3527" name="ID3527" STD_INTENSITY_CH1="3761.013200789334" QUALITY="586.7238159179688" POSITION_T="6.9665303230285645" MIN_INTENSITY_CH1="739.0" TOTAL_INTENSITY_CH1="650769.0" CONTRAST_CH1="0.5270370041165684" SNR_CH1="0.9258781428481831" FRAME="4" MEDIAN_INTENSITY_CH1="4140.0" VISIBILITY="1" RADIUS="0.25" POSITION_X="10.569993889973397" POSITION_Y="0.6208905658644921" MEAN_INTENSITY_CH1="5044.720930232557" POSITION_Z="0.0" MAX_INTENSITY_CH1="18402.0" />
        <Spot ID="3528" name="ID3528" STD_INTENSITY_CH1="3360.5977351470938" QUALITY="551.455078125" POSITION_T="6.9665303230285645" MIN_INTENSITY_CH1="887.0" TOTAL_INTENSITY_CH1="812918.0" CONTRAST_CH1="0.3167076492093902" SNR_CH1="0.9020688562891388" FRAME="4" MEDIAN_INTENSITY_CH1="5931.0" VISIBILITY="1" RADIUS="0.25" POSITION_X="1.3850150709186029" POSITION_Y="0.6719449312463612" MEAN_INTENSITY_CH1="6301.689922480617" POSITION_Z="0.0" MAX_INTENSITY_CH1="13472.0" />
        <Spot ID="3529" name="ID3529" STD_INTENSITY_CH1="1839.1043774334732" QUALITY="221.72039794921875" POSITION_T="6.9665303230285645" MIN_INTENSITY_CH1="295.0" TOTAL_INTENSITY_CH1="430222.0" CONTRAST_CH1="0.24430411276554967" SNR_CH1="0.7120832394700614" FRAME="4" MEDIAN_INTENSITY_CH1="2974.0" VISIBILITY="1" RADIUS="0.25" POSITION_X="3.246840274365668" POSITION_Y="0.662799342194497" MEAN_INTENSITY_CH1="3335.0542635658917" POSITION_Z="0.0" MAX_INTENSITY_CH1="9332.0" />
        <Spot ID="3530" name="ID3530" STD_INTENSITY_CH1="4385.612394175718" QUALITY="731.463623046875" POSITION_T="6.9665303230285645" MIN_INTENSITY_CH1="739.0" TOTAL_INTENSITY_CH1="856908.0" CONTRAST_CH1="0.3783808869597264" SNR_CH1="0.8315802870546586" FRAME="4" MEDIAN_INTENSITY_CH1="5766.0" VISIBILITY="1" RADIUS="0.25" POSITION_X="0.9783839559773433" POSITION_Y="0.8394335325867069" MEAN_INTENSITY_CH1="6642.697674418606" POSITION_Z="0.0" MAX_INTENSITY_CH1="17630.0" />
        <Spot ID="3531" name="ID3531" STD_INTENSITY_CH1="2739.5127613673867" QUALITY="319.42059326171875" POSITION_T="6.9665303230285645" MIN_INTENSITY_CH1="0.0" TOTAL_INTENSITY_CH1="413955.0" CONTRAST_CH1="0.3331007715202479" SNR_CH1="0.5853730835973396" FRAME="4" MEDIAN_INTENSITY_CH1="2070.0" VISIBILITY="1" RADIUS="0.25" POSITION_X="11.246783185662668" POSITION_Y="0.9555388510637263" MEAN_INTENSITY_CH1="3208.9534883720926" POSITION_Z="0.0" MAX_INTENSITY_CH1="11254.0" />
        <Spot ID="3532" name="ID3532" STD_INTENSITY_CH1="2322.8656069404824" QUALITY="410.97601318359375" POSITION_T="6.9665303230285645" MIN_INTENSITY_CH1="147.0" TOTAL_INTENSITY_CH1="512526.0" CONTRAST_CH1="0.45420662024620284" SNR_CH1="1.0684628974630737" FRAME="4" MEDIAN_INTENSITY_CH1="3696.0" VISIBILITY="1" RADIUS="0.25" POSITION_X="9.831638713089475" POSITION_Y="1.0051808497868302" MEAN_INTENSITY_CH1="3973.06976744186" POSITION_Z="0.0" MAX_INTENSITY_CH1="10794.0" />
        <Spot ID="3533" name="ID3533" STD_INTENSITY_CH1="2185.3848776794707" QUALITY="260.5686950683594" POSITION_T="6.9665303230285645" MIN_INTENSITY_CH1="739.0" TOTAL_INTENSITY_CH1="576678.0" CONTRAST_CH1="0.11444692310646845" SNR_CH1="0.42013655218559903" FRAME="4" MEDIAN_INTENSITY_CH1="3992.0" VISIBILITY="1" RADIUS="0.25" POSITION_X="10.419564030447843" POSITION_Y="1.1151707021584334" MEAN_INTENSITY_CH1="4470.372093023256" POSITION_Z="0.0" MAX_INTENSITY_CH1="9645.0" />
        <Spot ID="3534" name="ID3534" STD_INTENSITY_CH1="3901.8896102896892" QUALITY="500.90277099609375" POSITION_T="6.9665303230285645" MIN_INTENSITY_CH1="887.0" TOTAL_INTENSITY_CH1="816735.0" CONTRAST_CH1="0.3090505034191322" SNR_CH1="0.7661600932682924" FRAME="4" MEDIAN_INTENSITY_CH1="5783.0" VISIBILITY="1" RADIUS="0.25" POSITION_X="2.6545852232351455" POSITION_Y="1.306268601233938" MEAN_INTENSITY_CH1="6331.279069767445" POSITION_Z="0.0" MAX_INTENSITY_CH1="19750.0" />
        <Spot ID="3535" name="ID3535" STD_INTENSITY_CH1="2081.5948863391573" QUALITY="266.496826171875" POSITION_T="6.9665303230285645" MIN_INTENSITY_CH1="0.0" TOTAL_INTENSITY_CH1="540295.0" CONTRAST_CH1="0.44243618678279667" SNR_CH1="1.2343236578874652" FRAME="4" MEDIAN_INTENSITY_CH1="4285.0" VISIBILITY="1" RADIUS="0.25" POSITION_X="0.0" POSITION_Y="1.3567929467028212" MEAN_INTENSITY_CH1="4188.333333333333" POSITION_Z="0.0" MAX_INTENSITY_CH1="9924.0" />
        <Spot ID="3536" name="ID3536" STD_INTENSITY_CH1="2308.5894554338392" QUALITY="292.9934387207031" POSITION_T="6.9665303230285645" MIN_INTENSITY_CH1="1330.0" TOTAL_INTENSITY_CH1="648517.0" CONTRAST_CH1="0.14689528478228606" SNR_CH1="0.5578263575071755" FRAME="4" MEDIAN_INTENSITY_CH1="4896.0" VISIBILITY="1" RADIUS="0.25" POSITION_X="10.821765628986642" POSITION_Y="1.5899553124335184" MEAN_INTENSITY_CH1="5027.263565891474" POSITION_Z="0.0" MAX_INTENSITY_CH1="10515.0" />
        <Spot ID="3537" name="ID3537" STD_INTENSITY_CH1="2539.664745898576" QUALITY="354.4221496582031" POSITION_T="6.9665303230285645" MIN_INTENSITY_CH1="1183.0" TOTAL_INTENSITY_CH1="756301.0" CONTRAST_CH1="0.21466182528513264" SNR_CH1="0.8159395880582047" FRAME="4" MEDIAN_INTENSITY_CH1="5323.0" VISIBILITY="1" RADIUS="0.25" POSITION_X="2.299908866054347" POSITION_Y="1.9134211283780516" MEAN_INTENSITY_CH1="5862.798449612404" POSITION_Z="0.0" MAX_INTENSITY_CH1="16020.0" />
        <Spot ID="3538" name="ID3538" STD_INTENSITY_CH1="2851.4011166236774" QUALITY="349.6219177246094" POSITION_T="6.9665303230285645" MIN_INTENSITY_CH1="295.0" TOTAL_INTENSITY_CH1="590474.0" CONTRAST_CH1="0.2615104911681807" SNR_CH1="0.6655504771662131" FRAME="4" MEDIAN_INTENSITY_CH1="4157.0" VISIBILITY="1" RADIUS="0.25" POSITION_X="2.8456995511628915" POSITION_Y="1.91137491311354" MEAN_INTENSITY_CH1="4577.317829457364" POSITION_Z="0.0" MAX_INTENSITY_CH1="12306.0" />
        <Spot ID="3539" name="ID3539" STD_INTENSITY_CH1="1991.1932306917172" QUALITY="202.3052978515625" POSITION_T="6.9665303230285645" MIN_INTENSITY_CH1="147.0" TOTAL_INTENSITY_CH1="494057.0" CONTRAST_CH1="0.142895519155118" SNR_CH1="0.48096781515518733" FRAME="4" MEDIAN_INTENSITY_CH1="3548.0" VISIBILITY="1" RADIUS="0.25" POSITION_X="10.309066360101117" POSITION_Y="1.9069864078398702" MEAN_INTENSITY_CH1="3829.899224806202" POSITION_Z="0.0" MAX_INTENSITY_CH1="9907.0" />
        <Spot ID="3540" name="ID3540" STD_INTENSITY_CH1="2894.204178992839" QUALITY="599.0855102539062" POSITION_T="6.9665303230285645" MIN_INTENSITY_CH1="2365.0" TOTAL_INTENSITY_CH1="930716.0" CONTRAST_CH1="0.3950542021340545" SNR_CH1="1.411867376072864" FRAME="4" MEDIAN_INTENSITY_CH1="6670.0" VISIBILITY="1" RADIUS="0.25" POSITION_X="0.4149076560951365" POSITION_Y="1.9297446521361319" MEAN_INTENSITY_CH1="7214.852713178294" POSITION_Z="0.0" MAX_INTENSITY_CH1="15463.0" />
        <Spot ID="3541" name="ID3541" STD_INTENSITY_CH1="4465.958977494395" QUALITY="606.9849243164062" POSITION_T="6.9665303230285645" MIN_INTENSITY_CH1="887.0" TOTAL_INTENSITY_CH1="1049775.0" CONTRAST_CH1="0.3821169703307253" SNR_CH1="1.0075655456202846" FRAME="4" MEDIAN_INTENSITY_CH1="7689.0" VISIBILITY="1" RADIUS="0.25" POSITION_X="11.363146651803241" POSITION_Y="2.1558529740351697" MEAN_INTENSITY_CH1="8137.790697674417" POSITION_Z="0.0" MAX_INTENSITY_CH1="19784.0" />
        <Spot ID="3542" name="ID3542" STD_INTENSITY_CH1="2679.9009315470935" QUALITY="394.3102722167969" POSITION_T="6.9665303230285645" MIN_INTENSITY_CH1="0.0" TOTAL_INTENSITY_CH1="497673.0" CONTRAST_CH1="0.43782590718889847" SNR_CH1="0.8767197238719089" FRAME="4" MEDIAN_INTENSITY_CH1="3401.0" VISIBILITY="1" RADIUS="0.25" POSITION_X="9.96276600490636" POSITION_Y="2.424051168228681" MEAN_INTENSITY_CH1="3857.9302325581402" POSITION_Z="0.0" MAX_INTENSITY_CH1="10236.0" />
        <Spot ID="3543" name="ID3543" STD_INTENSITY_CH1="3136.906788537998" QUALITY="651.0623779296875" POSITION_T="6.9665303230285645" MIN_INTENSITY_CH1="2070.0" TOTAL_INTENSITY_CH1="1048171.0" CONTRAST_CH1="0.3917306396486973" SNR_CH1="1.4581532301424542" FRAME="4" MEDIAN_INTENSITY_CH1="8018.0" VISIBILITY="1" RADIUS="0.25" POSITION_X="0.9369342553438234" POSITION_Y="2.8016024864866917" MEAN_INTENSITY_CH1="8125.356589147285" POSITION_Z="0.0" MAX_INTENSITY_CH1="16430.0" />
        <Spot ID="3544" name="ID3544" STD_INTENSITY_CH1="2504.542517220832" QUALITY="358.7626647949219" POSITION_T="6.9665303230285645" MIN_INTENSITY_CH1="147.0" TOTAL_INTENSITY_CH1="496071.0" CONTRAST_CH1="0.30730857625958063" SNR_CH1="0.7218588514421266" FRAME="4" MEDIAN_INTENSITY_CH1="3105.0" VISIBILITY="1" RADIUS="0.25" POSITION_X="1.6474510285313197" POSITION_Y="2.8917233456454214" MEAN_INTENSITY_CH1="3845.511627906977" POSITION_Z="0.0" MAX_INTENSITY_CH1="10975.0" />
        <Spot ID="3545" name="ID3545" STD_INTENSITY_CH1="2488.9916538395128" QUALITY="379.1483459472656" POSITION_T="6.9665303230285645" MIN_INTENSITY_CH1="739.0" TOTAL_INTENSITY_CH1="654634.0" CONTRAST_CH1="0.2992699083628522" SNR_CH1="0.9392453924416687" FRAME="4" MEDIAN_INTENSITY_CH1="4748.0" VISIBILITY="1" RADIUS="0.25" POSITION_X="0.30528492173319544" POSITION_Y="3.124282604570534" MEAN_INTENSITY_CH1="5074.682170542633" POSITION_Z="0.0" MAX_INTENSITY_CH1="11994.0" />
        <Spot ID="3546" name="ID3546" STD_INTENSITY_CH1="3541.4124300050653" QUALITY="559.891845703125" POSITION_T="6.9665303230285645" MIN_INTENSITY_CH1="591.0" TOTAL_INTENSITY_CH1="909521.0" CONTRAST_CH1="0.3567792407117466" SNR_CH1="1.0470487336742709" FRAME="4" MEDIAN_INTENSITY_CH1="6539.0" VISIBILITY="1" RADIUS="0.25" POSITION_X="9.949458491497703" POSITION_Y="3.302761541572838" MEAN_INTENSITY_CH1="7050.550387596898" POSITION_Z="0.0" MAX_INTENSITY_CH1="18829.0" />
        <Spot ID="3547" name="ID3547" STD_INTENSITY_CH1="2835.214129010385" QUALITY="450.086181640625" POSITION_T="6.9665303230285645" MIN_INTENSITY_CH1="887.0" TOTAL_INTENSITY_CH1="910047.0" CONTRAST_CH1="0.22858883843843167" SNR_CH1="0.9259055738837195" FRAME="4" MEDIAN_INTENSITY_CH1="6949.0" VISIBILITY="1" RADIUS="0.25" POSITION_X="2.604601442177732" POSITION_Y="3.4832365423657854" MEAN_INTENSITY_CH1="7054.627906976742" POSITION_Z="0.0" MAX_INTENSITY_CH1="12619.0" />
        <Spot ID="3548" name="ID3548" STD_INTENSITY_CH1="2341.287259473114" QUALITY="286.6623840332031" POSITION_T="6.9665303230285645" MIN_INTENSITY_CH1="591.0" TOTAL_INTENSITY_CH1="677524.0" CONTRAST_CH1="0.1445707511737145" SNR_CH1="0.5666932783059344" FRAME="4" MEDIAN_INTENSITY_CH1="4879.0" VISIBILITY="1" RADIUS="0.25" POSITION_X="1.4611703152667346" POSITION_Y="3.7668453028247844" MEAN_INTENSITY_CH1="5252.124031007748" POSITION_Z="0.0" MAX_INTENSITY_CH1="11436.0" />
        <Spot ID="3549" name="ID3549" STD_INTENSITY_CH1="3319.2137706074773" QUALITY="617.0244140625" POSITION_T="6.9665303230285645" MIN_INTENSITY_CH1="1774.0" TOTAL_INTENSITY_CH1="1148435.0" CONTRAST_CH1="0.2663341629325708" SNR_CH1="1.128210235513801" FRAME="4" MEDIAN_INTENSITY_CH1="8297.0" VISIBILITY="1" RADIUS="0.25" POSITION_X="2.5581986288384155" POSITION_Y="3.9335736324179673" MEAN_INTENSITY_CH1="8902.596899224802" POSITION_Z="0.0" MAX_INTENSITY_CH1="18306.0" />
        <Spot ID="3550" name="ID3550" STD_INTENSITY_CH1="2625.9285303602755" QUALITY="280.57366943359375" POSITION_T="6.9665303230285645" MIN_INTENSITY_CH1="295.0" TOTAL_INTENSITY_CH1="445927.0" CONTRAST_CH1="0.1580985994625346" SNR_CH1="0.35942115769149385" FRAME="4" MEDIAN_INTENSITY_CH1="2513.0" VISIBILITY="1" RADIUS="0.25" POSITION_X="9.701160529140045" POSITION_Y="3.9559672773022356" MEAN_INTENSITY_CH1="3456.798449612403" POSITION_Z="0.0" MAX_INTENSITY_CH1="11238.0" />
        <Spot ID="3551" name="ID3551" STD_INTENSITY_CH1="2111.135584473905" QUALITY="250.46652221679688" POSITION_T="6.9665303230285645" MIN_INTENSITY_CH1="295.0" TOTAL_INTENSITY_CH1="415776.0" CONTRAST_CH1="0.3227538169970159" SNR_CH1="0.7450337379388401" FRAME="4" MEDIAN_INTENSITY_CH1="2661.0" VISIBILITY="1" RADIUS="0.25" POSITION_X="10.894870680385319" POSITION_Y="4.012622715756355" MEAN_INTENSITY_CH1="3223.069767441861" POSITION_Z="0.0" MAX_INTENSITY_CH1="9167.0" />
        <Spot ID="3552" name="ID3552" STD_INTENSITY_CH1="2343.6140658512886" QUALITY="260.0683898925781" POSITION_T="6.9665303230285645" MIN_INTENSITY_CH1="1035.0" TOTAL_INTENSITY_CH1="719093.0" CONTRAST_CH1="0.11507713489836972" SNR_CH1="0.4909343054309547" FRAME="4" MEDIAN_INTENSITY_CH1="5487.0" VISIBILITY="1" RADIUS="0.25" POSITION_X="1.063712508418987" POSITION_Y="4.054792244907588" MEAN_INTENSITY_CH1="5574.364341085273" POSITION_Z="0.0" MAX_INTENSITY_CH1="12306.0" />
        <Spot ID="3553" name="ID3553" STD_INTENSITY_CH1="2095.3310775656437" QUALITY="240.4383087158203" POSITION_T="6.9665303230285645" MIN_INTENSITY_CH1="2513.0" TOTAL_INTENSITY_CH1="840791.0" CONTRAST_CH1="0.10416223079456773" SNR_CH1="0.5868850817173301" FRAME="4" MEDIAN_INTENSITY_CH1="6375.0" VISIBILITY="1" RADIUS="0.25" POSITION_X="1.4392146084106212" POSITION_Y="4.207328745836214" MEAN_INTENSITY_CH1="6517.759689922481" POSITION_Z="0.0" MAX_INTENSITY_CH1="12306.0" />
        <Spot ID="3554" name="ID3554" STD_INTENSITY_CH1="3502.1207604272167" QUALITY="461.46484375" POSITION_T="6.9665303230285645" MIN_INTENSITY_CH1="295.0" TOTAL_INTENSITY_CH1="525856.0" CONTRAST_CH1="0.39535523426000097" SNR_CH1="0.6595970561367444" FRAME="4" MEDIAN_INTENSITY_CH1="2661.0" VISIBILITY="1" RADIUS="0.25" POSITION_X="10.315899891366538" POSITION_Y="4.367127120747747" MEAN_INTENSITY_CH1="4076.403100775194" POSITION_Z="0.0" MAX_INTENSITY_CH1="17105.0" />
        <Spot ID="3555" name="ID3555" STD_INTENSITY_CH1="3303.7678560444824" QUALITY="427.1636962890625" POSITION_T="6.9665303230285645" MIN_INTENSITY_CH1="1035.0" TOTAL_INTENSITY_CH1="774088.0" CONTRAST_CH1="0.26880633453818126" SNR_CH1="0.7696003519339336" FRAME="4" MEDIAN_INTENSITY_CH1="5471.0" VISIBILITY="1" RADIUS="0.25" POSITION_X="1.8714790175994518" POSITION_Y="4.487665264919942" MEAN_INTENSITY_CH1="6000.6821705426355" POSITION_Z="0.0" MAX_INTENSITY_CH1="17236.0" />
        <Spot ID="3556" name="ID3556" STD_INTENSITY_CH1="2442.299879405633" QUALITY="299.6705627441406" POSITION_T="6.9665303230285645" MIN_INTENSITY_CH1="443.0" TOTAL_INTENSITY_CH1="493302.0" CONTRAST_CH1="0.21784755199984385" SNR_CH1="0.5601623690225921" FRAME="4" MEDIAN_INTENSITY_CH1="3105.0" VISIBILITY="1" RADIUS="0.25" POSITION_X="0.27189470380662184" POSITION_Y="4.507596264039877" MEAN_INTENSITY_CH1="3824.046511627906" POSITION_Z="0.0" MAX_INTENSITY_CH1="11550.0" />
        <Spot ID="3557" name="ID3557" STD_INTENSITY_CH1="3015.7798574128274" QUALITY="263.3552551269531" POSITION_T="6.9665303230285645" MIN_INTENSITY_CH1="591.0" TOTAL_INTENSITY_CH1="574178.0" CONTRAST_CH1="0.04815409392317837" SNR_CH1="0.1356111122351923" FRAME="4" MEDIAN_INTENSITY_CH1="3548.0" VISIBILITY="1" RADIUS="0.25" POSITION_X="0.8352246509477717" POSITION_Y="4.568308627176482" MEAN_INTENSITY_CH1="4450.992248062015" POSITION_Z="0.0" MAX_INTENSITY_CH1="14575.0" />
        <Spot ID="3558" name="ID3558" STD_INTENSITY_CH1="3372.951312115281" QUALITY="404.47601318359375" POSITION_T="6.9665303230285645" MIN_INTENSITY_CH1="887.0" TOTAL_INTENSITY_CH1="681874.0" CONTRAST_CH1="0.22010336928976865" SNR_CH1="0.565411201774861" FRAME="4" MEDIAN_INTENSITY_CH1="4452.0" VISIBILITY="1" RADIUS="0.25" POSITION_X="2.6090534998179193" POSITION_Y="4.588341428945831" MEAN_INTENSITY_CH1="5285.844961240309" POSITION_Z="0.0" MAX_INTENSITY_CH1="16645.0" />
        <Spot ID="3559" name="ID3559" STD_INTENSITY_CH1="3513.7279882604025" QUALITY="496.7272644042969" POSITION_T="6.9665303230285645" MIN_INTENSITY_CH1="0.0" TOTAL_INTENSITY_CH1="690634.0" CONTRAST_CH1="0.2903393537486486" SNR_CH1="0.6856809206152501" FRAME="4" MEDIAN_INTENSITY_CH1="4600.0" VISIBILITY="1" RADIUS="0.25" POSITION_X="9.33324878901956" POSITION_Y="4.837532867860039" MEAN_INTENSITY_CH1="5353.751937984495" POSITION_Z="0.0" MAX_INTENSITY_CH1="15412.0" />
        <Spot ID="3560" name="ID3560" STD_INTENSITY_CH1="2583.5870919612967" QUALITY="237.5740509033203" POSITION_T="6.9665303230285645" MIN_INTENSITY_CH1="147.0" TOTAL_INTENSITY_CH1="401354.0" CONTRAST_CH1="0.17781671571463287" SNR_CH1="0.36361320430945593" FRAME="4" MEDIAN_INTENSITY_CH1="2366.0" VISIBILITY="1" RADIUS="0.25" POSITION_X="10.759141576463081" POSITION_Y="5.052381756993055" MEAN_INTENSITY_CH1="3111.2713178294566" POSITION_Z="0.0" MAX_INTENSITY_CH1="11550.0" />
        <Spot ID="3561" name="ID3561" STD_INTENSITY_CH1="2003.2009472354098" QUALITY="237.25445556640625" POSITION_T="6.9665303230285645" MIN_INTENSITY_CH1="443.0" TOTAL_INTENSITY_CH1="447917.0" CONTRAST_CH1="0.2852777912371777" SNR_CH1="0.7694568570681644" FRAME="4" MEDIAN_INTENSITY_CH1="3105.0" VISIBILITY="1" RADIUS="0.25" POSITION_X="0.460093104642233" POSITION_Y="5.157279011562586" MEAN_INTENSITY_CH1="3472.224806201551" POSITION_Z="0.0" MAX_INTENSITY_CH1="8741.0" />
        <Spot ID="3562" name="ID3562" STD_INTENSITY_CH1="2790.340844409451" QUALITY="423.6931457519531" POSITION_T="6.9665303230285645" MIN_INTENSITY_CH1="887.0" TOTAL_INTENSITY_CH1="647043.0" CONTRAST_CH1="0.33530203693857413" SNR_CH1="0.9027611322043926" FRAME="4" MEDIAN_INTENSITY_CH1="4452.0" VISIBILITY="1" RADIUS="0.25" POSITION_X="1.0320719963438447" POSITION_Y="5.155589981555794" MEAN_INTENSITY_CH1="5015.837209302325" POSITION_Z="0.0" MAX_INTENSITY_CH1="11436.0" />
        <Spot ID="3563" name="ID3563" STD_INTENSITY_CH1="2744.9593114889067" QUALITY="410.22845458984375" POSITION_T="6.9665303230285645" MIN_INTENSITY_CH1="147.0" TOTAL_INTENSITY_CH1="453972.0" CONTRAST_CH1="0.3884877784192468" SNR_CH1="0.7174121717706854" FRAME="4" MEDIAN_INTENSITY_CH1="2513.0" VISIBILITY="1" RADIUS="0.25" POSITION_X="3.446579160789115" POSITION_Y="5.20466212945513" MEAN_INTENSITY_CH1="3519.162790697675" POSITION_Z="0.0" MAX_INTENSITY_CH1="10861.0" />
        <Spot ID="3564" name="ID3564" STD_INTENSITY_CH1="3159.597951441435" QUALITY="546.4303588867188" POSITION_T="6.9665303230285645" MIN_INTENSITY_CH1="147.0" TOTAL_INTENSITY_CH1="742542.0" CONTRAST_CH1="0.493608862387674" SNR_CH1="1.204136031193363" FRAME="4" MEDIAN_INTENSITY_CH1="5175.0" VISIBILITY="1" RADIUS="0.25" POSITION_X="1.975915605891832" POSITION_Y="5.265815549548048" MEAN_INTENSITY_CH1="5756.139534883724" POSITION_Z="0.0" MAX_INTENSITY_CH1="12619.0" />
        <Spot ID="3565" name="ID3565" STD_INTENSITY_CH1="3794.593503854679" QUALITY="678.29248046875" POSITION_T="6.9665303230285645" MIN_INTENSITY_CH1="1478.0" TOTAL_INTENSITY_CH1="907757.0" CONTRAST_CH1="0.3886552395483583" SNR_CH1="1.038041514919607" FRAME="4" MEDIAN_INTENSITY_CH1="6375.0" VISIBILITY="1" RADIUS="0.25" POSITION_X="2.846200823341449" POSITION_Y="5.30566449208393" MEAN_INTENSITY_CH1="7036.875968992246" POSITION_Z="0.0" MAX_INTENSITY_CH1="18010.0" />
        <Spot ID="3566" name="ID3566" STD_INTENSITY_CH1="3465.4536833185025" QUALITY="413.4474182128906" POSITION_T="6.9665303230285645" MIN_INTENSITY_CH1="739.0" TOTAL_INTENSITY_CH1="686240.0" CONTRAST_CH1="0.21825724535424762" SNR_CH1="0.5500293725064044" FRAME="4" MEDIAN_INTENSITY_CH1="4288.0" VISIBILITY="1" RADIUS="0.25" POSITION_X="9.191430721863062" POSITION_Y="5.312444939505468" MEAN_INTENSITY_CH1="5319.68992248062" POSITION_Z="0.0" MAX_INTENSITY_CH1="14985.0" />
        <Spot ID="3567" name="ID3567" STD_INTENSITY_CH1="3764.177178501711" QUALITY="323.85150146484375" POSITION_T="6.9665303230285645" MIN_INTENSITY_CH1="0.0" TOTAL_INTENSITY_CH1="606208.0" CONTRAST_CH1="0.29377892764153085" SNR_CH1="0.5669600516460493" FRAME="4" MEDIAN_INTENSITY_CH1="3591.0" VISIBILITY="1" RADIUS="0.25" POSITION_X="11.53274004697398" POSITION_Y="5.517624649924807" MEAN_INTENSITY_CH1="4699.286821705426" POSITION_Z="0.0" MAX_INTENSITY_CH1="13983.0" />
        <Spot ID="3568" name="ID3568" STD_INTENSITY_CH1="3269.199344939448" QUALITY="504.5286865234375" POSITION_T="6.9665303230285645" MIN_INTENSITY_CH1="739.0" TOTAL_INTENSITY_CH1="746192.0" CONTRAST_CH1="0.3417753170528091" SNR_CH1="0.9013850840298734" FRAME="4" MEDIAN_INTENSITY_CH1="5027.0" VISIBILITY="1" RADIUS="0.25" POSITION_X="10.006155252737813" POSITION_Y="5.5551080187645185" MEAN_INTENSITY_CH1="5784.434108527133" POSITION_Z="0.0" MAX_INTENSITY_CH1="13785.0" />
        <Spot ID="3569" name="ID3569" STD_INTENSITY_CH1="5219.351249448179" QUALITY="638.0576782226562" POSITION_T="6.9665303230285645" MIN_INTENSITY_CH1="443.0" TOTAL_INTENSITY_CH1="825189.0" CONTRAST_CH1="0.32810150630049373" SNR_CH1="0.6055557685679803" FRAME="4" MEDIAN_INTENSITY_CH1="4879.0" VISIBILITY="1" RADIUS="0.25" POSITION_X="11.030558557417946" POSITION_Y="5.574879197321274" MEAN_INTENSITY_CH1="6396.813953488372" POSITION_Z="0.0" MAX_INTENSITY_CH1="20654.0" />
        <Spot ID="3570" name="ID3570" STD_INTENSITY_CH1="2214.06846326053" QUALITY="222.779541015625" POSITION_T="6.9665303230285645" MIN_INTENSITY_CH1="0.0" TOTAL_INTENSITY_CH1="365041.0" CONTRAST_CH1="0.4331305767469746" SNR_CH1="0.7725453210485761" FRAME="4" MEDIAN_INTENSITY_CH1="2218.0" VISIBILITY="1" RADIUS="0.25" POSITION_X="0.0" POSITION_Y="5.653303944595089" MEAN_INTENSITY_CH1="2829.77519379845" POSITION_Z="0.0" MAX_INTENSITY_CH1="13654.0" />
        <Spot ID="3571" name="ID3571" STD_INTENSITY_CH1="2277.166208765834" QUALITY="337.69622802734375" POSITION_T="6.9665303230285645" MIN_INTENSITY_CH1="147.0" TOTAL_INTENSITY_CH1="506791.0" CONTRAST_CH1="0.3283746615794038" SNR_CH1="0.8529498629285835" FRAME="4" MEDIAN_INTENSITY_CH1="3844.0" VISIBILITY="1" RADIUS="0.25" POSITION_X="4.13157324059215" POSITION_Y="5.7963696926064525" MEAN_INTENSITY_CH1="3928.612403100775" POSITION_Z="0.0" MAX_INTENSITY_CH1="10367.0" />
        <Spot ID="3572" name="ID3572" STD_INTENSITY_CH1="3703.857018709497" QUALITY="503.1921691894531" POSITION_T="6.9665303230285645" MIN_INTENSITY_CH1="443.0" TOTAL_INTENSITY_CH1="688431.0" CONTRAST_CH1="0.2732418101181125" SNR_CH1="0.6184188986043511" FRAME="4" MEDIAN_INTENSITY_CH1="4584.0" VISIBILITY="1" RADIUS="0.25" POSITION_X="9.120339066130962" POSITION_Y="5.8680070447498025" MEAN_INTENSITY_CH1="5336.674418604652" POSITION_Z="0.0" MAX_INTENSITY_CH1="18813.0" />
        <Spot ID="3573" name="ID3573" STD_INTENSITY_CH1="2878.974154775669" QUALITY="315.1072082519531" POSITION_T="6.9665303230285645" MIN_INTENSITY_CH1="443.0" TOTAL_INTENSITY_CH1="594021.0" CONTRAST_CH1="0.16475612189238575" SNR_CH1="0.4524919702751195" FRAME="4" MEDIAN_INTENSITY_CH1="3844.0" VISIBILITY="1" RADIUS="0.25" POSITION_X="10.426268188806693" POSITION_Y="5.893426476571683" MEAN_INTENSITY_CH1="4604.813953488374" POSITION_Z="0.0" MAX_INTENSITY_CH1="14279.0" />
        <Spot ID="3574" name="ID3574" STD_INTENSITY_CH1="2625.635305273459" QUALITY="256.7058410644531" POSITION_T="6.9665303230285645" MIN_INTENSITY_CH1="443.0" TOTAL_INTENSITY_CH1="524347.0" CONTRAST_CH1="0.11158494337072858" SNR_CH1="0.3108047241356489" FRAME="4" MEDIAN_INTENSITY_CH1="3401.0" VISIBILITY="1" RADIUS="0.25" POSITION_X="9.53133519521855" POSITION_Y="5.958411172681776" MEAN_INTENSITY_CH1="4064.705426356591" POSITION_Z="0.0" MAX_INTENSITY_CH1="10959.0" />
        <Spot ID="3575" name="ID3575" STD_INTENSITY_CH1="2258.2984734698293" QUALITY="232.5400390625" POSITION_T="6.9665303230285645" MIN_INTENSITY_CH1="295.0" TOTAL_INTENSITY_CH1="442416.0" CONTRAST_CH1="0.10335223744121418" SNR_CH1="0.2845086482277748" FRAME="4" MEDIAN_INTENSITY_CH1="2809.0" VISIBILITY="1" RADIUS="0.25" POSITION_X="1.8211430887958469" POSITION_Y="6.089540879844148" MEAN_INTENSITY_CH1="3429.581395348837" POSITION_Z="0.0" MAX_INTENSITY_CH1="11550.0" />
        <Spot ID="3576" name="ID3576" STD_INTENSITY_CH1="3021.4117899914954" QUALITY="536.9998779296875" POSITION_T="6.9665303230285645" MIN_INTENSITY_CH1="1626.0" TOTAL_INTENSITY_CH1="1019683.0" CONTRAST_CH1="0.2814714051674931" SNR_CH1="1.1492669194757676" FRAME="4" MEDIAN_INTENSITY_CH1="7541.0" VISIBILITY="1" RADIUS="0.25" POSITION_X="3.3890116894108124" POSITION_Y="6.18151250803081" MEAN_INTENSITY_CH1="7904.519379844962" POSITION_Z="0.0" MAX_INTENSITY_CH1="16201.0" />
        <Spot ID="3577" name="ID3577" STD_INTENSITY_CH1="2137.90716664065" QUALITY="276.8017578125" POSITION_T="6.9665303230285645" MIN_INTENSITY_CH1="0.0" TOTAL_INTENSITY_CH1="275582.0" CONTRAST_CH1="0.4584072863028775" SNR_CH1="0.6281667960693684" FRAME="4" MEDIAN_INTENSITY_CH1="1183.0" VISIBILITY="1" RADIUS="0.25" POSITION_X="8.545599385118628" POSITION_Y="6.1791502178399496" MEAN_INTENSITY_CH1="2136.294573643411" POSITION_Z="0.0" MAX_INTENSITY_CH1="8609.0" />
        <Spot ID="3578" name="ID3578" STD_INTENSITY_CH1="3989.5021060000795" QUALITY="827.5531616210938" POSITION_T="6.9665303230285645" MIN_INTENSITY_CH1="1330.0" TOTAL_INTENSITY_CH1="1088772.0" CONTRAST_CH1="0.4866489901842251" SNR_CH1="1.3850514829295417" FRAME="4" MEDIAN_INTENSITY_CH1="8531.0" VISIBILITY="1" RADIUS="0.25" POSITION_X="1.1020564761333058" POSITION_Y="6.23224939088042" MEAN_INTENSITY_CH1="8440.093023255813" POSITION_Z="0.0" MAX_INTENSITY_CH1="20802.0" />
        <Spot ID="3579" name="ID3579" STD_INTENSITY_CH1="2602.493177973804" QUALITY="428.3896484375" POSITION_T="6.9665303230285645" MIN_INTENSITY_CH1="1478.0" TOTAL_INTENSITY_CH1="934453.0" CONTRAST_CH1="0.22002259152141843" SNR_CH1="1.0039395215988407" FRAME="4" MEDIAN_INTENSITY_CH1="7295.0" VISIBILITY="1" RADIUS="0.25" POSITION_X="2.9199240355446348" POSITION_Y="6.221195054870375" MEAN_INTENSITY_CH1="7243.821705426356" POSITION_Z="0.0" MAX_INTENSITY_CH1="13802.0" />
        <Spot ID="3580" name="ID3580" STD_INTENSITY_CH1="3013.853559960509" QUALITY="562.93603515625" POSITION_T="6.9665303230285645" MIN_INTENSITY_CH1="1330.0" TOTAL_INTENSITY_CH1="847437.0" CONTRAST_CH1="0.45171946160704535" SNR_CH1="1.3564745921768582" FRAME="4" MEDIAN_INTENSITY_CH1="6358.0" VISIBILITY="1" RADIUS="0.25" POSITION_X="0.400718945964614" POSITION_Y="6.421623417385249" MEAN_INTENSITY_CH1="6569.279069767444" POSITION_Z="0.0" MAX_INTENSITY_CH1="15559.0" />
        <Spot ID="3581" name="ID3581" STD_INTENSITY_CH1="3750.0589289620484" QUALITY="682.5322265625" POSITION_T="6.9665303230285645" MIN_INTENSITY_CH1="1330.0" TOTAL_INTENSITY_CH1="1019939.0" CONTRAST_CH1="0.3756141483966145" SNR_CH1="1.1513880035228807" FRAME="4" MEDIAN_INTENSITY_CH1="7443.0" VISIBILITY="1" RADIUS="0.25" POSITION_X="4.011414529879293" POSITION_Y="6.531841023117761" MEAN_INTENSITY_CH1="7906.503875968993" POSITION_Z="0.0" MAX_INTENSITY_CH1="18748.0" />
        <Spot ID="3582" name="ID3582" STD_INTENSITY_CH1="1670.9265365878448" QUALITY="212.74191284179688" POSITION_T="6.9665303230285645" MIN_INTENSITY_CH1="147.0" TOTAL_INTENSITY_CH1="298253.0" CONTRAST_CH1="0.2790833393867751" SNR_CH1="0.603813499937919" FRAME="4" MEDIAN_INTENSITY_CH1="1774.0" VISIBILITY="1" RADIUS="0.25" POSITION_X="10.373794529252487" POSITION_Y="6.52599092876174" MEAN_INTENSITY_CH1="2312.0387596899227" POSITION_Z="0.0" MAX_INTENSITY_CH1="7739.0" />
        <Spot ID="3583" name="ID3583" STD_INTENSITY_CH1="2993.3384555536186" QUALITY="364.8182373046875" POSITION_T="6.9665303230285645" MIN_INTENSITY_CH1="443.0" TOTAL_INTENSITY_CH1="519112.0" CONTRAST_CH1="0.36339450951665414" SNR_CH1="0.7166421518557161" FRAME="4" MEDIAN_INTENSITY_CH1="3253.0" VISIBILITY="1" RADIUS="0.25" POSITION_X="9.423269798230281" POSITION_Y="6.588728721711651" MEAN_INTENSITY_CH1="4024.124031007753" POSITION_Z="0.0" MAX_INTENSITY_CH1="11879.0" />
      </SpotsInFrame>
      <SpotsInFrame frame="5">
        <Spot ID="3072" name="ID3072" STD_INTENSITY_CH1="2734.482315169865" QUALITY="514.0474243164062" POSITION_T="8.708162903785706" MIN_INTENSITY_CH1="1183.0" TOTAL_INTENSITY_CH1="873270.0" CONTRAST_CH1="0.3608611394123178" SNR_CH1="1.3129252801356206" FRAME="5" MEDIAN_INTENSITY_CH1="6949.0" VISIBILITY="1" RADIUS="0.25" POSITION_X="0.43652227189565823" POSITION_Y="1.930284387219487" MEAN_INTENSITY_CH1="6769.5348837209285" POSITION_Z="0.0" MAX_INTENSITY_CH1="15268.0" />
        <Spot ID="3075" name="ID3075" STD_INTENSITY_CH1="4101.414891950789" QUALITY="608.693115234375" POSITION_T="8.708162903785706" MIN_INTENSITY_CH1="1183.0" TOTAL_INTENSITY_CH1="1055916.0" CONTRAST_CH1="0.3896288572930466" SNR_CH1="1.1191498547223433" FRAME="5" MEDIAN_INTENSITY_CH1="7837.0" VISIBILITY="1" RADIUS="0.25" POSITION_X="11.304872166227787" POSITION_Y="2.1399105588467022" MEAN_INTENSITY_CH1="8185.395348837211" POSITION_Z="0.0" MAX_INTENSITY_CH1="18271.0" />
        <Spot ID="3078" name="ID3078" STD_INTENSITY_CH1="2522.8534959428935" QUALITY="353.9460144042969" POSITION_T="8.708162903785706" MIN_INTENSITY_CH1="295.0" TOTAL_INTENSITY_CH1="492546.0" CONTRAST_CH1="0.3938609388317465" SNR_CH1="0.8553000836058616" FRAME="5" MEDIAN_INTENSITY_CH1="3548.0" VISIBILITY="1" RADIUS="0.25" POSITION_X="9.895121441830712" POSITION_Y="2.3850684933995683" MEAN_INTENSITY_CH1="3818.1860465116265" POSITION_Z="0.0" MAX_INTENSITY_CH1="9661.0" />
        <Spot ID="3081" name="ID3081" STD_INTENSITY_CH1="3066.7368768689093" QUALITY="664.314208984375" POSITION_T="8.708162903785706" MIN_INTENSITY_CH1="2661.0" TOTAL_INTENSITY_CH1="1018752.0" CONTRAST_CH1="0.3991085011564868" SNR_CH1="1.4691692411311326" FRAME="5" MEDIAN_INTENSITY_CH1="7427.0" VISIBILITY="1" RADIUS="0.25" POSITION_X="0.9309067409887424" POSITION_Y="2.7958305562506727" MEAN_INTENSITY_CH1="7897.302325581392" POSITION_Z="0.0" MAX_INTENSITY_CH1="15986.0" />
        <Spot ID="3084" name="ID3084" STD_INTENSITY_CH1="2796.2094845032225" QUALITY="375.2930603027344" POSITION_T="8.708162903785706" MIN_INTENSITY_CH1="295.0" TOTAL_INTENSITY_CH1="501334.0" CONTRAST_CH1="0.2998944635800889" SNR_CH1="0.6412953548032645" FRAME="5" MEDIAN_INTENSITY_CH1="2957.0" VISIBILITY="1" RADIUS="0.25" POSITION_X="1.6363582907681045" POSITION_Y="2.8790948194324506" MEAN_INTENSITY_CH1="3886.3100775193802" POSITION_Z="0.0" MAX_INTENSITY_CH1="13950.0" />
        <Spot ID="3087" name="ID3087" STD_INTENSITY_CH1="2458.356048927702" QUALITY="332.37017822265625" POSITION_T="8.708162903785706" MIN_INTENSITY_CH1="887.0" TOTAL_INTENSITY_CH1="680907.0" CONTRAST_CH1="0.30976900234352345" SNR_CH1="1.0156090225961296" FRAME="5" MEDIAN_INTENSITY_CH1="4913.0" VISIBILITY="1" RADIUS="0.25" POSITION_X="0.2952014841203621" POSITION_Y="3.10817079052596" MEAN_INTENSITY_CH1="5278.348837209303" POSITION_Z="0.0" MAX_INTENSITY_CH1="12175.0" />
        <Spot ID="3090" name="ID3090" STD_INTENSITY_CH1="3264.388462860745" QUALITY="586.3848266601562" POSITION_T="8.708162903785706" MIN_INTENSITY_CH1="1035.0" TOTAL_INTENSITY_CH1="996611.0" CONTRAST_CH1="0.3593442420917316" SNR_CH1="1.251253674476049" FRAME="5" MEDIAN_INTENSITY_CH1="6949.0" VISIBILITY="1" RADIUS="0.25" POSITION_X="9.873364351845744" POSITION_Y="3.30597469101665" MEAN_INTENSITY_CH1="7725.666666666665" POSITION_Z="0.0" MAX_INTENSITY_CH1="18305.0" />
        <Spot ID="3093" name="ID3093" STD_INTENSITY_CH1="2876.329051457388" QUALITY="502.2981262207031" POSITION_T="8.708162903785706" MIN_INTENSITY_CH1="2070.0" TOTAL_INTENSITY_CH1="1059217.0" CONTRAST_CH1="0.27109814598348836" SNR_CH1="1.2176826616331464" FRAME="5" MEDIAN_INTENSITY_CH1="7837.0" VISIBILITY="1" RADIUS="0.25" POSITION_X="2.5868983193846162" POSITION_Y="3.506852368091852" MEAN_INTENSITY_CH1="8210.984496124034" POSITION_Z="0.0" MAX_INTENSITY_CH1="16053.0" />
        <Spot ID="3095" name="ID3095" STD_INTENSITY_CH1="1892.4802095419" QUALITY="216.86273193359375" POSITION_T="8.708162903785706" MIN_INTENSITY_CH1="147.0" TOTAL_INTENSITY_CH1="390442.0" CONTRAST_CH1="0.25087539712966217" SNR_CH1="0.6415189502414709" FRAME="5" MEDIAN_INTENSITY_CH1="2513.0" VISIBILITY="1" RADIUS="0.25" POSITION_X="11.306719581609906" POSITION_Y="3.682149541233968" MEAN_INTENSITY_CH1="3026.6821705426355" POSITION_Z="0.0" MAX_INTENSITY_CH1="10088.0" />
        <Spot ID="3098" name="ID3098" STD_INTENSITY_CH1="2213.6415505599166" QUALITY="273.46832275390625" POSITION_T="8.708162903785706" MIN_INTENSITY_CH1="739.0" TOTAL_INTENSITY_CH1="631661.0" CONTRAST_CH1="0.17820051391484995" SNR_CH1="0.6691242894450993" FRAME="5" MEDIAN_INTENSITY_CH1="4731.0" VISIBILITY="1" RADIUS="0.25" POSITION_X="1.4742765310217814" POSITION_Y="3.7140810190201154" MEAN_INTENSITY_CH1="4896.596899224805" POSITION_Z="0.0" MAX_INTENSITY_CH1="10498.0" />
        <Spot ID="3101" name="ID3101" STD_INTENSITY_CH1="3327.451612863756" QUALITY="629.748046875" POSITION_T="8.708162903785706" MIN_INTENSITY_CH1="3253.0" TOTAL_INTENSITY_CH1="1215290.0" CONTRAST_CH1="0.26343751253360814" SNR_CH1="1.1806802826098703" FRAME="5" MEDIAN_INTENSITY_CH1="9201.0" VISIBILITY="1" RADIUS="0.25" POSITION_X="2.5647932075091298" POSITION_Y="3.8741708853205465" MEAN_INTENSITY_CH1="9420.852713178294" POSITION_Z="0.0" MAX_INTENSITY_CH1="16907.0" />
        <Spot ID="3104" name="ID3104" STD_INTENSITY_CH1="2548.574755624179" QUALITY="289.4923095703125" POSITION_T="8.708162903785706" MIN_INTENSITY_CH1="443.0" TOTAL_INTENSITY_CH1="458222.0" CONTRAST_CH1="0.19299287515870953" SNR_CH1="0.45094364522238733" FRAME="5" MEDIAN_INTENSITY_CH1="2661.0" VISIBILITY="1" RADIUS="0.25" POSITION_X="9.703544494547957" POSITION_Y="3.986730385033683" MEAN_INTENSITY_CH1="3552.108527131783" POSITION_Z="0.0" MAX_INTENSITY_CH1="12323.0" />
        <Spot ID="3107" name="ID3107" STD_INTENSITY_CH1="2411.9525816099863" QUALITY="248.36618041992188" POSITION_T="8.708162903785706" MIN_INTENSITY_CH1="739.0" TOTAL_INTENSITY_CH1="638008.0" CONTRAST_CH1="0.09837064488170244" SNR_CH1="0.36729434800367694" FRAME="5" MEDIAN_INTENSITY_CH1="4731.0" VISIBILITY="1" RADIUS="0.25" POSITION_X="1.0617232889126382" POSITION_Y="4.069471947592322" MEAN_INTENSITY_CH1="4945.798449612403" POSITION_Z="0.0" MAX_INTENSITY_CH1="11254.0" />
        <Spot ID="3110" name="ID3110" STD_INTENSITY_CH1="1977.7534014219868" QUALITY="239.98263549804688" POSITION_T="8.708162903785706" MIN_INTENSITY_CH1="2530.0" TOTAL_INTENSITY_CH1="799567.0" CONTRAST_CH1="0.09828766362217627" SNR_CH1="0.5609264417893647" FRAME="5" MEDIAN_INTENSITY_CH1="5931.0" VISIBILITY="1" RADIUS="0.25" POSITION_X="1.4347043862400852" POSITION_Y="4.211885296997243" MEAN_INTENSITY_CH1="6198.193798449613" POSITION_Z="0.0" MAX_INTENSITY_CH1="11026.0" />
        <Spot ID="3113" name="ID3113" STD_INTENSITY_CH1="3234.4082860886915" QUALITY="440.60736083984375" POSITION_T="8.708162903785706" MIN_INTENSITY_CH1="295.0" TOTAL_INTENSITY_CH1="512547.0" CONTRAST_CH1="0.3640655265455235" SNR_CH1="0.6557276009679004" FRAME="5" MEDIAN_INTENSITY_CH1="2661.0" VISIBILITY="1" RADIUS="0.25" POSITION_X="10.31284433672312" POSITION_Y="4.367588545771033" MEAN_INTENSITY_CH1="3973.2325581395353" POSITION_Z="0.0" MAX_INTENSITY_CH1="13375.0" />
        <Spot ID="3116" name="ID3116" STD_INTENSITY_CH1="3330.0013906527165" QUALITY="449.1073913574219" POSITION_T="8.708162903785706" MIN_INTENSITY_CH1="591.0" TOTAL_INTENSITY_CH1="733357.0" CONTRAST_CH1="0.2524105440773575" SNR_CH1="0.6881325319339993" FRAME="5" MEDIAN_INTENSITY_CH1="5175.0" VISIBILITY="1" RADIUS="0.25" POSITION_X="1.8786367832641937" POSITION_Y="4.4694385033914115" MEAN_INTENSITY_CH1="5684.937984496124" POSITION_Z="0.0" MAX_INTENSITY_CH1="14508.0" />
        <Spot ID="3118" name="ID3118" STD_INTENSITY_CH1="2236.887788495167" QUALITY="281.92742919921875" POSITION_T="8.708162903785706" MIN_INTENSITY_CH1="443.0" TOTAL_INTENSITY_CH1="470324.0" CONTRAST_CH1="0.17228267654880983" SNR_CH1="0.479073877307694" FRAME="5" MEDIAN_INTENSITY_CH1="3253.0" VISIBILITY="1" RADIUS="0.25" POSITION_X="0.30236691448223074" POSITION_Y="4.502624333262609" MEAN_INTENSITY_CH1="3645.922480620157" POSITION_Z="0.0" MAX_INTENSITY_CH1="9315.0" />
        <Spot ID="3121" name="ID3121" STD_INTENSITY_CH1="3296.925318694589" QUALITY="300.97039794921875" POSITION_T="8.708162903785706" MIN_INTENSITY_CH1="739.0" TOTAL_INTENSITY_CH1="614382.0" CONTRAST_CH1="0.041220193137260254" SNR_CH1="0.11437657810148007" FRAME="5" MEDIAN_INTENSITY_CH1="3565.0" VISIBILITY="1" RADIUS="0.25" POSITION_X="0.8539891201204728" POSITION_Y="4.569976499096134" MEAN_INTENSITY_CH1="4762.6511627906975" POSITION_Z="0.0" MAX_INTENSITY_CH1="15724.0" />
        <Spot ID="3124" name="ID3124" STD_INTENSITY_CH1="2860.288643100688" QUALITY="332.9755554199219" POSITION_T="8.708162903785706" MIN_INTENSITY_CH1="443.0" TOTAL_INTENSITY_CH1="621218.0" CONTRAST_CH1="0.20680072138820435" SNR_CH1="0.5770201017107653" FRAME="5" MEDIAN_INTENSITY_CH1="4288.0" VISIBILITY="1" RADIUS="0.25" POSITION_X="2.613969219416428" POSITION_Y="4.595357197957222" MEAN_INTENSITY_CH1="4815.643410852714" POSITION_Z="0.0" MAX_INTENSITY_CH1="12619.0" />
        <Spot ID="3127" name="ID3127" STD_INTENSITY_CH1="1762.6282940276933" QUALITY="215.11070251464844" POSITION_T="8.708162903785706" MIN_INTENSITY_CH1="739.0" TOTAL_INTENSITY_CH1="469035.0" CONTRAST_CH1="0.1285985758213369" SNR_CH1="0.4700904849466498" FRAME="5" MEDIAN_INTENSITY_CH1="3269.0" VISIBILITY="1" RADIUS="0.25" POSITION_X="9.916953792186256" POSITION_Y="4.808187044216771" MEAN_INTENSITY_CH1="3635.930232558139" POSITION_Z="0.0" MAX_INTENSITY_CH1="8922.0" />
        <Spot ID="3130" name="ID3130" STD_INTENSITY_CH1="3481.2883323394453" QUALITY="539.4378051757812" POSITION_T="8.708162903785706" MIN_INTENSITY_CH1="1035.0" TOTAL_INTENSITY_CH1="769784.0" CONTRAST_CH1="0.3177243765774878" SNR_CH1="0.8265994786656524" FRAME="5" MEDIAN_INTENSITY_CH1="5323.0" VISIBILITY="1" RADIUS="0.25" POSITION_X="9.323820056606044" POSITION_Y="4.830528233790374" MEAN_INTENSITY_CH1="5967.317829457364" POSITION_Z="0.0" MAX_INTENSITY_CH1="15905.0" />
        <Spot ID="3133" name="ID3133" STD_INTENSITY_CH1="2074.0805839342643" QUALITY="221.10951232910156" POSITION_T="8.708162903785706" MIN_INTENSITY_CH1="0.0" TOTAL_INTENSITY_CH1="449645.0" CONTRAST_CH1="0.23445216055248427" SNR_CH1="0.638358143479969" FRAME="5" MEDIAN_INTENSITY_CH1="3269.0" VISIBILITY="1" RADIUS="0.25" POSITION_X="11.035989165504057" POSITION_Y="4.944434889628501" MEAN_INTENSITY_CH1="3485.6201550387595" POSITION_Z="0.0" MAX_INTENSITY_CH1="8757.0" />
        <Spot ID="3136" name="ID3136" STD_INTENSITY_CH1="2538.8684721631007" QUALITY="346.81707763671875" POSITION_T="8.708162903785706" MIN_INTENSITY_CH1="591.0" TOTAL_INTENSITY_CH1="635573.0" CONTRAST_CH1="0.24188058490644443" SNR_CH1="0.7559389010058871" FRAME="5" MEDIAN_INTENSITY_CH1="4731.0" VISIBILITY="1" RADIUS="0.25" POSITION_X="1.0416691560023026" POSITION_Y="5.11716225283825" MEAN_INTENSITY_CH1="4926.922480620154" POSITION_Z="0.0" MAX_INTENSITY_CH1="10253.0" />
        <Spot ID="3139" name="ID3139" STD_INTENSITY_CH1="2373.891307240101" QUALITY="318.0328674316406" POSITION_T="8.708162903785706" MIN_INTENSITY_CH1="443.0" TOTAL_INTENSITY_CH1="513114.0" CONTRAST_CH1="0.33171527454624034" SNR_CH1="0.8347326643785056" FRAME="5" MEDIAN_INTENSITY_CH1="3713.0" VISIBILITY="1" RADIUS="0.25" POSITION_X="0.46835169649665226" POSITION_Y="5.197965466673561" MEAN_INTENSITY_CH1="3977.627906976744" POSITION_Z="0.0" MAX_INTENSITY_CH1="9907.0" />
        <Spot ID="3141" name="ID3141" STD_INTENSITY_CH1="3031.8447947571653" QUALITY="393.1560363769531" POSITION_T="8.708162903785706" MIN_INTENSITY_CH1="147.0" TOTAL_INTENSITY_CH1="425770.0" CONTRAST_CH1="0.38077864090163505" SNR_CH1="0.6004224146023871" FRAME="5" MEDIAN_INTENSITY_CH1="2070.0" VISIBILITY="1" RADIUS="0.25" POSITION_X="3.443527337012892" POSITION_Y="5.192315866751953" MEAN_INTENSITY_CH1="3300.542635658915" POSITION_Z="0.0" MAX_INTENSITY_CH1="13966.0" />
        <Spot ID="3144" name="ID3144" STD_INTENSITY_CH1="3185.375294256805" QUALITY="497.6085205078125" POSITION_T="8.708162903785706" MIN_INTENSITY_CH1="591.0" TOTAL_INTENSITY_CH1="743592.0" CONTRAST_CH1="0.43945824266617634" SNR_CH1="1.1049253320082482" FRAME="5" MEDIAN_INTENSITY_CH1="5914.0" VISIBILITY="1" RADIUS="0.25" POSITION_X="2.0363350477224293" POSITION_Y="5.286916076475974" MEAN_INTENSITY_CH1="5764.2790697674445" POSITION_Z="0.0" MAX_INTENSITY_CH1="14033.0" />
        <Spot ID="3147" name="ID3147" STD_INTENSITY_CH1="4079.193058228361" QUALITY="729.8414916992188" POSITION_T="8.708162903785706" MIN_INTENSITY_CH1="1330.0" TOTAL_INTENSITY_CH1="899737.0" CONTRAST_CH1="0.3909171466796699" SNR_CH1="0.9610922275188895" FRAME="5" MEDIAN_INTENSITY_CH1="5931.0" VISIBILITY="1" RADIUS="0.25" POSITION_X="2.850082919609416" POSITION_Y="5.33428877294596" MEAN_INTENSITY_CH1="6974.705426356591" POSITION_Z="0.0" MAX_INTENSITY_CH1="18255.0" />
        <Spot ID="3150" name="ID3150" STD_INTENSITY_CH1="3757.1415214475314" QUALITY="427.0113830566406" POSITION_T="8.708162903785706" MIN_INTENSITY_CH1="591.0" TOTAL_INTENSITY_CH1="674180.0" CONTRAST_CH1="0.16248309849510167" SNR_CH1="0.38884824304905374" FRAME="5" MEDIAN_INTENSITY_CH1="4140.0" VISIBILITY="1" RADIUS="0.25" POSITION_X="9.180466725940542" POSITION_Y="5.3233400531677475" MEAN_INTENSITY_CH1="5226.201550387597" POSITION_Z="0.0" MAX_INTENSITY_CH1="17730.0" />
        <Spot ID="3153" name="ID3153" STD_INTENSITY_CH1="3136.0993455848793" QUALITY="525.216552734375" POSITION_T="8.708162903785706" MIN_INTENSITY_CH1="1183.0" TOTAL_INTENSITY_CH1="764601.0" CONTRAST_CH1="0.3696591598815473" SNR_CH1="1.0201741177265893" FRAME="5" MEDIAN_INTENSITY_CH1="5619.0" VISIBILITY="1" RADIUS="0.25" POSITION_X="10.00268745598227" POSITION_Y="5.5651803123341415" MEAN_INTENSITY_CH1="5927.139534883722" POSITION_Z="0.0" MAX_INTENSITY_CH1="15445.0" />
        <Spot ID="3156" name="ID3156" STD_INTENSITY_CH1="5424.0753748446505" QUALITY="684.600830078125" POSITION_T="8.708162903785706" MIN_INTENSITY_CH1="591.0" TOTAL_INTENSITY_CH1="865735.0" CONTRAST_CH1="0.3468624483790689" SNR_CH1="0.6372848373501947" FRAME="5" MEDIAN_INTENSITY_CH1="5175.0" VISIBILITY="1" RADIUS="0.25" POSITION_X="11.067235025580931" POSITION_Y="5.561962059318126" MEAN_INTENSITY_CH1="6711.124031007753" POSITION_Z="0.0" MAX_INTENSITY_CH1="23137.0" />
        <Spot ID="3159" name="ID3159" STD_INTENSITY_CH1="2281.5093637470154" QUALITY="323.5799255371094" POSITION_T="8.708162903785706" MIN_INTENSITY_CH1="147.0" TOTAL_INTENSITY_CH1="500468.0" CONTRAST_CH1="0.3355966798523306" SNR_CH1="0.8545484061314744" FRAME="5" MEDIAN_INTENSITY_CH1="3401.0" VISIBILITY="1" RADIUS="0.25" POSITION_X="4.120426765172279" POSITION_Y="5.784009302207413" MEAN_INTENSITY_CH1="3879.596899224806" POSITION_Z="0.0" MAX_INTENSITY_CH1="10105.0" />
        <Spot ID="3161" name="ID3161" STD_INTENSITY_CH1="4013.9431135026166" QUALITY="553.6239013671875" POSITION_T="8.708162903785706" MIN_INTENSITY_CH1="739.0" TOTAL_INTENSITY_CH1="729220.0" CONTRAST_CH1="0.2910161659473487" SNR_CH1="0.6349113307851181" FRAME="5" MEDIAN_INTENSITY_CH1="4748.0" VISIBILITY="1" RADIUS="0.25" POSITION_X="9.10566277209334" POSITION_Y="5.870644999479161" MEAN_INTENSITY_CH1="5652.868217054263" POSITION_Z="0.0" MAX_INTENSITY_CH1="19602.0" />
        <Spot ID="3164" name="ID3164" STD_INTENSITY_CH1="2895.9869243051016" QUALITY="326.1173095703125" POSITION_T="8.708162903785706" MIN_INTENSITY_CH1="887.0" TOTAL_INTENSITY_CH1="582709.0" CONTRAST_CH1="0.17160900070953117" SNR_CH1="0.45693326654176497" FRAME="5" MEDIAN_INTENSITY_CH1="3696.0" VISIBILITY="1" RADIUS="0.25" POSITION_X="10.448706683954919" POSITION_Y="5.872906756406786" MEAN_INTENSITY_CH1="4517.124031007754" POSITION_Z="0.0" MAX_INTENSITY_CH1="13341.0" />
        <Spot ID="3167" name="ID3167" STD_INTENSITY_CH1="2962.4876770914348" QUALITY="259.95220947265625" POSITION_T="8.708162903785706" MIN_INTENSITY_CH1="591.0" TOTAL_INTENSITY_CH1="535650.0" CONTRAST_CH1="0.11333175100038548" SNR_CH1="0.2853591784657698" FRAME="5" MEDIAN_INTENSITY_CH1="3253.0" VISIBILITY="1" RADIUS="0.25" POSITION_X="9.50643981766496" POSITION_Y="5.957587185722455" MEAN_INTENSITY_CH1="4152.325581395348" POSITION_Z="0.0" MAX_INTENSITY_CH1="13062.0" />
        <Spot ID="3170" name="ID3170" STD_INTENSITY_CH1="2461.700498336008" QUALITY="213.87301635742188" POSITION_T="8.708162903785706" MIN_INTENSITY_CH1="295.0" TOTAL_INTENSITY_CH1="428110.0" CONTRAST_CH1="0.06939007970904094" SNR_CH1="0.17495311506568628" FRAME="5" MEDIAN_INTENSITY_CH1="2661.0" VISIBILITY="1" RADIUS="0.25" POSITION_X="1.809026344440132" POSITION_Y="6.110551537305358" MEAN_INTENSITY_CH1="3318.682170542637" POSITION_Z="0.0" MAX_INTENSITY_CH1="11765.0" />
        <Spot ID="3173" name="ID3173" STD_INTENSITY_CH1="3274.8040020090684" QUALITY="565.4801635742188" POSITION_T="8.708162903785706" MIN_INTENSITY_CH1="1183.0" TOTAL_INTENSITY_CH1="977624.0" CONTRAST_CH1="0.28967666583406404" SNR_CH1="1.039583788743392" FRAME="5" MEDIAN_INTENSITY_CH1="7393.0" VISIBILITY="1" RADIUS="0.25" POSITION_X="3.3735335523452497" POSITION_Y="6.170039754883837" MEAN_INTENSITY_CH1="7578.480620155041" POSITION_Z="0.0" MAX_INTENSITY_CH1="14689.0" />
        <Spot ID="3176" name="ID3176" STD_INTENSITY_CH1="2636.856927922585" QUALITY="481.2852783203125" POSITION_T="8.708162903785706" MIN_INTENSITY_CH1="2070.0" TOTAL_INTENSITY_CH1="955976.0" CONTRAST_CH1="0.2675071956029468" SNR_CH1="1.1862759982402893" FRAME="5" MEDIAN_INTENSITY_CH1="7837.0" VISIBILITY="1" RADIUS="0.25" POSITION_X="2.9011290696505325" POSITION_Y="6.204058344991691" MEAN_INTENSITY_CH1="7410.666666666668" POSITION_Z="0.0" MAX_INTENSITY_CH1="12898.0" />
        <Spot ID="3179" name="ID3179" STD_INTENSITY_CH1="1951.3647524657447" QUALITY="226.19764709472656" POSITION_T="8.708162903785706" MIN_INTENSITY_CH1="0.0" TOTAL_INTENSITY_CH1="257277.0" CONTRAST_CH1="0.40534949103886203" SNR_CH1="0.5895872505451302" FRAME="5" MEDIAN_INTENSITY_CH1="1330.0" VISIBILITY="1" RADIUS="0.25" POSITION_X="8.555043405420006" POSITION_Y="6.214135616566782" MEAN_INTENSITY_CH1="1994.3953488372101" POSITION_Z="0.0" MAX_INTENSITY_CH1="9053.0" />
        <Spot ID="3182" name="ID3182" STD_INTENSITY_CH1="3271.6589425231746" QUALITY="710.440673828125" POSITION_T="8.708162903785706" MIN_INTENSITY_CH1="1035.0" TOTAL_INTENSITY_CH1="1053996.0" CONTRAST_CH1="0.4553016303157212" SNR_CH1="1.5626345188610744" FRAME="5" MEDIAN_INTENSITY_CH1="8297.0" VISIBILITY="1" RADIUS="0.25" POSITION_X="1.1017914834650067" POSITION_Y="6.2318805563697" MEAN_INTENSITY_CH1="8170.511627906979" POSITION_Z="0.0" MAX_INTENSITY_CH1="15939.0" />
        <Spot ID="3185" name="ID3185" STD_INTENSITY_CH1="2763.136480068522" QUALITY="549.7694091796875" POSITION_T="8.708162903785706" MIN_INTENSITY_CH1="1183.0" TOTAL_INTENSITY_CH1="839886.0" CONTRAST_CH1="0.4599390689750477" SNR_CH1="1.4846492453178601" FRAME="5" MEDIAN_INTENSITY_CH1="6949.0" VISIBILITY="1" RADIUS="0.25" POSITION_X="0.37660820355747804" POSITION_Y="6.418125468225189" MEAN_INTENSITY_CH1="6510.7441860465115" POSITION_Z="0.0" MAX_INTENSITY_CH1="12818.0" />
        <Spot ID="3188" name="ID3188" STD_INTENSITY_CH1="2239.569992776203" QUALITY="277.2437744140625" POSITION_T="8.708162903785706" MIN_INTENSITY_CH1="443.0" TOTAL_INTENSITY_CH1="552162.0" CONTRAST_CH1="0.16151042160938617" SNR_CH1="0.5315199873843341" FRAME="5" MEDIAN_INTENSITY_CH1="3844.0" VISIBILITY="1" RADIUS="0.25" POSITION_X="2.081499352367674" POSITION_Y="6.487408147169722" MEAN_INTENSITY_CH1="4280.325581395348" POSITION_Z="0.0" MAX_INTENSITY_CH1="11254.0" />
        <Spot ID="3191" name="ID3191" STD_INTENSITY_CH1="1774.469340201983" QUALITY="208.89736938476562" POSITION_T="8.708162903785706" MIN_INTENSITY_CH1="147.0" TOTAL_INTENSITY_CH1="286188.0" CONTRAST_CH1="0.2793406347584693" SNR_CH1="0.5459729502613394" FRAME="5" MEDIAN_INTENSITY_CH1="1626.0" VISIBILITY="1" RADIUS="0.25" POSITION_X="10.347637524380335" POSITION_Y="6.5369637538091165" MEAN_INTENSITY_CH1="2218.5116279069766" POSITION_Z="0.0" MAX_INTENSITY_CH1="7689.0" />
        <Spot ID="3194" name="ID3194" STD_INTENSITY_CH1="3671.1054076397663" QUALITY="656.6862182617188" POSITION_T="8.708162903785706" MIN_INTENSITY_CH1="1035.0" TOTAL_INTENSITY_CH1="948151.0" CONTRAST_CH1="0.36673903191525886" SNR_CH1="1.074465499726513" FRAME="5" MEDIAN_INTENSITY_CH1="6818.0" VISIBILITY="1" RADIUS="0.25" POSITION_X="3.981631052024963" POSITION_Y="6.548667419755211" MEAN_INTENSITY_CH1="7350.0077519379865" POSITION_Z="0.0" MAX_INTENSITY_CH1="17469.0" />
        <Spot ID="3197" name="ID3197" STD_INTENSITY_CH1="2635.70683142326" QUALITY="362.31658935546875" POSITION_T="8.708162903785706" MIN_INTENSITY_CH1="295.0" TOTAL_INTENSITY_CH1="480371.0" CONTRAST_CH1="0.31079787815608784" SNR_CH1="0.6699806807773965" FRAME="5" MEDIAN_INTENSITY_CH1="2661.0" VISIBILITY="1" RADIUS="0.25" POSITION_X="9.482755907107359" POSITION_Y="6.557427192986637" MEAN_INTENSITY_CH1="3723.806201550388" POSITION_Z="0.0" MAX_INTENSITY_CH1="10861.0" />
        <Spot ID="3200" name="ID3200" STD_INTENSITY_CH1="2638.8652050174787" QUALITY="542.3876953125" POSITION_T="8.708162903785706" MIN_INTENSITY_CH1="887.0" TOTAL_INTENSITY_CH1="823150.0" CONTRAST_CH1="0.4037952311927219" SNR_CH1="1.3911036305105788" FRAME="5" MEDIAN_INTENSITY_CH1="6210.0" VISIBILITY="1" RADIUS="0.25" POSITION_X="2.9269419054439174" POSITION_Y="6.888869339262258" MEAN_INTENSITY_CH1="6381.007751937984" POSITION_Z="0.0" MAX_INTENSITY_CH1="12421.0" />
        <Spot ID="3203" name="ID3203" STD_INTENSITY_CH1="2863.890294882824" QUALITY="447.2447509765625" POSITION_T="8.708162903785706" MIN_INTENSITY_CH1="1183.0" TOTAL_INTENSITY_CH1="707944.0" CONTRAST_CH1="0.4016070830914325" SNR_CH1="1.0981404605128606" FRAME="5" MEDIAN_INTENSITY_CH1="5175.0" VISIBILITY="1" RADIUS="0.25" POSITION_X="4.937453028990478" POSITION_Y="6.937715776451422" MEAN_INTENSITY_CH1="5487.937984496127" POSITION_Z="0.0" MAX_INTENSITY_CH1="13177.0" />
        <Spot ID="3206" name="ID3206" STD_INTENSITY_CH1="1973.1954575538732" QUALITY="287.6111145019531" POSITION_T="8.708162903785706" MIN_INTENSITY_CH1="295.0" TOTAL_INTENSITY_CH1="443828.0" CONTRAST_CH1="0.35625199627619186" SNR_CH1="0.9160133261989549" FRAME="5" MEDIAN_INTENSITY_CH1="3253.0" VISIBILITY="1" RADIUS="0.25" POSITION_X="1.9559441533448452" POSITION_Y="7.059645503300317" MEAN_INTENSITY_CH1="3440.5271317829465" POSITION_Z="0.0" MAX_INTENSITY_CH1="8166.0" />
        <Spot ID="3208" name="ID3208" STD_INTENSITY_CH1="3854.1087639323264" QUALITY="664.906494140625" POSITION_T="8.708162903785706" MIN_INTENSITY_CH1="739.0" TOTAL_INTENSITY_CH1="978974.0" CONTRAST_CH1="0.37005403051498165" SNR_CH1="1.0636896191499225" FRAME="5" MEDIAN_INTENSITY_CH1="7608.0" VISIBILITY="1" RADIUS="0.25" POSITION_X="10.965327591740477" POSITION_Y="7.038568858543499" MEAN_INTENSITY_CH1="7588.9457364341115" POSITION_Z="0.0" MAX_INTENSITY_CH1="17713.0" />
        <Spot ID="3210" name="ID3210" STD_INTENSITY_CH1="2336.930147577374" QUALITY="382.0946044921875" POSITION_T="8.708162903785706" MIN_INTENSITY_CH1="591.0" TOTAL_INTENSITY_CH1="502580.0" CONTRAST_CH1="0.5399855478310387" SNR_CH1="1.1691365760623116" FRAME="5" MEDIAN_INTENSITY_CH1="3253.0" VISIBILITY="1" RADIUS="0.25" POSITION_X="9.740544869587273" POSITION_Y="7.151320361482393" MEAN_INTENSITY_CH1="3895.968992248062" POSITION_Z="0.0" MAX_INTENSITY_CH1="9792.0" />
        <Spot ID="3213" name="ID3213" STD_INTENSITY_CH1="1970.3189506269318" QUALITY="330.9095458984375" POSITION_T="8.708162903785706" MIN_INTENSITY_CH1="591.0" TOTAL_INTENSITY_CH1="532708.0" CONTRAST_CH1="0.35175975698157175" SNR_CH1="1.0907861360979072" FRAME="5" MEDIAN_INTENSITY_CH1="3844.0" VISIBILITY="1" RADIUS="0.25" POSITION_X="3.6630881486986158" POSITION_Y="7.3370023682594505" MEAN_INTENSITY_CH1="4129.519379844961" POSITION_Z="0.0" MAX_INTENSITY_CH1="9907.0" />
        <Spot ID="3215" name="ID3215" STD_INTENSITY_CH1="4821.280964139554" QUALITY="773.1595458984375" POSITION_T="8.708162903785706" MIN_INTENSITY_CH1="0.0" TOTAL_INTENSITY_CH1="1128021.0" CONTRAST_CH1="0.5242085501445831" SNR_CH1="1.247540736905176" FRAME="5" MEDIAN_INTENSITY_CH1="8872.0" VISIBILITY="1" RADIUS="0.25" POSITION_X="11.53274004697398" POSITION_Y="7.462361206865517" MEAN_INTENSITY_CH1="8744.348837209303" POSITION_Z="0.0" MAX_INTENSITY_CH1="18255.0" />
        <Spot ID="3218" name="ID3218" STD_INTENSITY_CH1="3400.5479416078597" QUALITY="455.43359375" POSITION_T="8.708162903785706" MIN_INTENSITY_CH1="295.0" TOTAL_INTENSITY_CH1="626935.0" CONTRAST_CH1="0.34351803052708035" SNR_CH1="0.7308360089476097" FRAME="5" MEDIAN_INTENSITY_CH1="3992.0" VISIBILITY="1" RADIUS="0.25" POSITION_X="2.545040369110762" POSITION_Y="7.495140711747265" MEAN_INTENSITY_CH1="4859.961240310077" POSITION_Z="0.0" MAX_INTENSITY_CH1="16087.0" />
        <Spot ID="3221" name="ID3221" STD_INTENSITY_CH1="4275.619293423645" QUALITY="528.9321899414062" POSITION_T="8.708162903785706" MIN_INTENSITY_CH1="1347.0" TOTAL_INTENSITY_CH1="820512.0" CONTRAST_CH1="0.237435485465654" SNR_CH1="0.5708858180545319" FRAME="5" MEDIAN_INTENSITY_CH1="5061.0" VISIBILITY="1" RADIUS="0.25" POSITION_X="4.821380597704329" POSITION_Y="7.555428146352026" MEAN_INTENSITY_CH1="6360.5581395348845" POSITION_Z="0.0" MAX_INTENSITY_CH1="18305.0" />
        <Spot ID="3225" name="ID3225" STD_INTENSITY_CH1="4916.85528825385" QUALITY="697.5121459960938" POSITION_T="8.708162903785706" MIN_INTENSITY_CH1="1035.0" TOTAL_INTENSITY_CH1="1059893.0" CONTRAST_CH1="0.23287009098007908" SNR_CH1="0.6312643719879555" FRAME="5" MEDIAN_INTENSITY_CH1="6966.0" VISIBILITY="1" RADIUS="0.25" POSITION_X="10.882964898569877" POSITION_Y="7.540721878000884" MEAN_INTENSITY_CH1="8216.224806201553" POSITION_Z="0.0" MAX_INTENSITY_CH1="22082.0" />
        <Spot ID="3228" name="ID3228" STD_INTENSITY_CH1="2766.1944814633152" QUALITY="359.071533203125" POSITION_T="8.708162903785706" MIN_INTENSITY_CH1="147.0" TOTAL_INTENSITY_CH1="445216.0" CONTRAST_CH1="0.3570737400270448" SNR_CH1="0.6565726741022937" FRAME="5" MEDIAN_INTENSITY_CH1="2661.0" VISIBILITY="1" RADIUS="0.25" POSITION_X="10.170531776218274" POSITION_Y="7.617256883999142" MEAN_INTENSITY_CH1="3451.2868217054274" POSITION_Z="0.0" MAX_INTENSITY_CH1="11930.0" />
        <Spot ID="3231" name="ID3231" STD_INTENSITY_CH1="3927.1046269599333" QUALITY="671.6778564453125" POSITION_T="8.708162903785706" MIN_INTENSITY_CH1="1478.0" TOTAL_INTENSITY_CH1="1018116.0" CONTRAST_CH1="0.30293140074938235" SNR_CH1="0.9345183170707376" FRAME="5" MEDIAN_INTENSITY_CH1="7558.0" VISIBILITY="1" RADIUS="0.25" POSITION_X="5.4642744035717" POSITION_Y="7.67480743983237" MEAN_INTENSITY_CH1="7892.372093023253" POSITION_Z="0.0" MAX_INTENSITY_CH1="17731.0" />
        <Spot ID="3233" name="ID3233" STD_INTENSITY_CH1="3104.075645698726" QUALITY="377.1968688964844" POSITION_T="8.708162903785706" MIN_INTENSITY_CH1="295.0" TOTAL_INTENSITY_CH1="475931.0" CONTRAST_CH1="0.22115920388276378" SNR_CH1="0.43051145689588516" FRAME="5" MEDIAN_INTENSITY_CH1="2513.0" VISIBILITY="1" RADIUS="0.25" POSITION_X="4.022182018603341" POSITION_Y="7.853626081484137" MEAN_INTENSITY_CH1="3689.3875968992243" POSITION_Z="0.0" MAX_INTENSITY_CH1="14380.0" />
        <Spot ID="3235" name="ID3235" STD_INTENSITY_CH1="2593.6635136183336" QUALITY="271.821044921875" POSITION_T="8.708162903785706" MIN_INTENSITY_CH1="887.0" TOTAL_INTENSITY_CH1="669639.0" CONTRAST_CH1="0.18457612210618152" SNR_CH1="0.6237060188455295" FRAME="5" MEDIAN_INTENSITY_CH1="4879.0" VISIBILITY="1" RADIUS="0.25" POSITION_X="5.04987256522259" POSITION_Y="8.190928748526984" MEAN_INTENSITY_CH1="5191.000000000001" POSITION_Z="0.0" MAX_INTENSITY_CH1="10975.0" />
        <Spot ID="3237" name="ID3237" STD_INTENSITY_CH1="2577.449165775342" QUALITY="354.7346496582031" POSITION_T="8.708162903785706" MIN_INTENSITY_CH1="295.0" TOTAL_INTENSITY_CH1="490540.0" CONTRAST_CH1="0.2796745444683706" SNR_CH1="0.6448786692282449" FRAME="5" MEDIAN_INTENSITY_CH1="3105.0" VISIBILITY="1" RADIUS="0.25" POSITION_X="2.7164267278482646" POSITION_Y="8.218771943116694" MEAN_INTENSITY_CH1="3802.6356589147285" POSITION_Z="0.0" MAX_INTENSITY_CH1="11698.0" />
        <Spot ID="3239" name="ID3239" STD_INTENSITY_CH1="3028.4555323561103" QUALITY="588.571533203125" POSITION_T="8.708162903785706" MIN_INTENSITY_CH1="1183.0" TOTAL_INTENSITY_CH1="805433.0" CONTRAST_CH1="0.4292179282338463" SNR_CH1="1.2383057860259334" FRAME="5" MEDIAN_INTENSITY_CH1="6079.0" VISIBILITY="1" RADIUS="0.25" POSITION_X="5.802359362614964" POSITION_Y="8.221618645211043" MEAN_INTENSITY_CH1="6243.666666666668" POSITION_Z="0.0" MAX_INTENSITY_CH1="14541.0" />
        <Spot ID="3241" name="ID3241" STD_INTENSITY_CH1="3041.0117712932943" QUALITY="402.8777770996094" POSITION_T="8.708162903785706" MIN_INTENSITY_CH1="739.0" TOTAL_INTENSITY_CH1="675902.0" CONTRAST_CH1="0.30540907170760356" SNR_CH1="0.8061970825367754" FRAME="5" MEDIAN_INTENSITY_CH1="4879.0" VISIBILITY="1" RADIUS="0.25" POSITION_X="10.45836426558997" POSITION_Y="8.248129994114185" MEAN_INTENSITY_CH1="5239.550387596899" POSITION_Z="0.0" MAX_INTENSITY_CH1="11879.0" />
        <Spot ID="3243" name="ID3243" STD_INTENSITY_CH1="2716.725272617724" QUALITY="350.8623962402344" POSITION_T="8.708162903785706" MIN_INTENSITY_CH1="0.0" TOTAL_INTENSITY_CH1="491390.0" CONTRAST_CH1="0.41613947254565625" SNR_CH1="0.8240503740484916" FRAME="5" MEDIAN_INTENSITY_CH1="3195.0" VISIBILITY="1" RADIUS="0.25" POSITION_X="11.53274004697398" POSITION_Y="8.23121054333045" MEAN_INTENSITY_CH1="3809.2248062015497" POSITION_Z="0.0" MAX_INTENSITY_CH1="10384.0" />
        <Spot ID="3245" name="ID3245" STD_INTENSITY_CH1="3077.738208256356" QUALITY="217.466796875" POSITION_T="8.708162903785706" MIN_INTENSITY_CH1="295.0" TOTAL_INTENSITY_CH1="562038.0" CONTRAST_CH1="0.011982690119029898" SNR_CH1="0.033523976942195506" FRAME="5" MEDIAN_INTENSITY_CH1="3992.0" VISIBILITY="1" RADIUS="0.25" POSITION_X="4.326148991006978" POSITION_Y="8.285982901016455" MEAN_INTENSITY_CH1="4356.883720930232" POSITION_Z="0.0" MAX_INTENSITY_CH1="13739.0" />
        <Spot ID="3247" name="ID3247" STD_INTENSITY_CH1="3789.8428713100966" QUALITY="607.6465454101562" POSITION_T="8.708162903785706" MIN_INTENSITY_CH1="1035.0" TOTAL_INTENSITY_CH1="785990.0" CONTRAST_CH1="0.39979334728160515" SNR_CH1="0.918348962282057" FRAME="5" MEDIAN_INTENSITY_CH1="4913.0" VISIBILITY="1" RADIUS="0.25" POSITION_X="9.970484562253182" POSITION_Y="8.412231175802106" MEAN_INTENSITY_CH1="6092.945736434109" POSITION_Z="0.0" MAX_INTENSITY_CH1="16776.0" />
        <Spot ID="3249" name="ID3249" STD_INTENSITY_CH1="1911.163852334478" QUALITY="296.7375793457031" POSITION_T="8.708162903785706" MIN_INTENSITY_CH1="2070.0" TOTAL_INTENSITY_CH1="761824.0" CONTRAST_CH1="0.24375601876986916" SNR_CH1="1.2112036353161921" FRAME="5" MEDIAN_INTENSITY_CH1="5766.0" VISIBILITY="1" RADIUS="0.25" POSITION_X="4.0082522229224145" POSITION_Y="8.651626220919956" MEAN_INTENSITY_CH1="5905.612403100772" POSITION_Z="0.0" MAX_INTENSITY_CH1="10434.0" />
        <Spot ID="3251" name="ID3251" STD_INTENSITY_CH1="3170.153765730763" QUALITY="300.1395263671875" POSITION_T="8.708162903785706" MIN_INTENSITY_CH1="887.0" TOTAL_INTENSITY_CH1="653900.0" CONTRAST_CH1="0.13780656470144773" SNR_CH1="0.3873225356355598" FRAME="5" MEDIAN_INTENSITY_CH1="4009.0" VISIBILITY="1" RADIUS="0.25" POSITION_X="4.645603521779342" POSITION_Y="8.626378878843981" MEAN_INTENSITY_CH1="5068.992248062014" POSITION_Z="0.0" MAX_INTENSITY_CH1="14443.0" />
        <Spot ID="3253" name="ID3253" STD_INTENSITY_CH1="2308.557117891989" QUALITY="223.4178009033203" POSITION_T="8.708162903785706" MIN_INTENSITY_CH1="147.0" TOTAL_INTENSITY_CH1="353712.0" CONTRAST_CH1="0.19013931077126206" SNR_CH1="0.3795103023879663" FRAME="5" MEDIAN_INTENSITY_CH1="1922.0" VISIBILITY="1" RADIUS="0.25" POSITION_X="11.160603069671533" POSITION_Y="8.704880000668918" MEAN_INTENSITY_CH1="2741.9534883720935" POSITION_Z="0.0" MAX_INTENSITY_CH1="13489.0" />
        <Spot ID="3255" name="ID3255" STD_INTENSITY_CH1="2029.9362104886693" QUALITY="300.3475646972656" POSITION_T="8.708162903785706" MIN_INTENSITY_CH1="443.0" TOTAL_INTENSITY_CH1="475918.0" CONTRAST_CH1="0.2812285801777195" SNR_CH1="0.7978529624750595" FRAME="5" MEDIAN_INTENSITY_CH1="3253.0" VISIBILITY="1" RADIUS="0.25" POSITION_X="3.265598905202055" POSITION_Y="8.751500836681279" MEAN_INTENSITY_CH1="3689.2868217054265" POSITION_Z="0.0" MAX_INTENSITY_CH1="10071.0" />
        <Spot ID="3258" name="ID3258" STD_INTENSITY_CH1="1791.788625457478" QUALITY="245.2410430908203" POSITION_T="8.708162903785706" MIN_INTENSITY_CH1="147.0" TOTAL_INTENSITY_CH1="333475.0" CONTRAST_CH1="0.30366581961706424" SNR_CH1="0.6721193876887939" FRAME="5" MEDIAN_INTENSITY_CH1="2218.0" VISIBILITY="1" RADIUS="0.25" POSITION_X="2.852203783687929" POSITION_Y="8.844951370035503" MEAN_INTENSITY_CH1="2585.077519379846" POSITION_Z="0.0" MAX_INTENSITY_CH1="7410.0" />
        <Spot ID="3260" name="ID3260" STD_INTENSITY_CH1="3290.3333192097634" QUALITY="531.6663818359375" POSITION_T="8.708162903785706" MIN_INTENSITY_CH1="295.0" TOTAL_INTENSITY_CH1="544510.0" CONTRAST_CH1="0.47682587572650337" SNR_CH1="0.8283936707349786" FRAME="5" MEDIAN_INTENSITY_CH1="3105.0" VISIBILITY="1" RADIUS="0.25" POSITION_X="6.089060443116614" POSITION_Y="8.911123347617748" MEAN_INTENSITY_CH1="4221.007751937985" POSITION_Z="0.0" MAX_INTENSITY_CH1="13130.0" />
        <Spot ID="3262" name="ID3262" STD_INTENSITY_CH1="3122.6037966041836" QUALITY="394.68902587890625" POSITION_T="8.708162903785706" MIN_INTENSITY_CH1="739.0" TOTAL_INTENSITY_CH1="636162.0" CONTRAST_CH1="0.25546028400553294" SNR_CH1="0.642704791721717" FRAME="5" MEDIAN_INTENSITY_CH1="4288.0" VISIBILITY="1" RADIUS="0.25" POSITION_X="3.8110095279426472" POSITION_Y="9.270058321876943" MEAN_INTENSITY_CH1="4931.488372093023" POSITION_Z="0.0" MAX_INTENSITY_CH1="13654.0" />
        <Spot ID="3264" name="ID3264" STD_INTENSITY_CH1="5279.639303966732" QUALITY="835.8014526367188" POSITION_T="8.708162903785706" MIN_INTENSITY_CH1="1478.0" TOTAL_INTENSITY_CH1="1271501.0" CONTRAST_CH1="0.3706608333864026" SNR_CH1="1.0097164530484937" FRAME="5" MEDIAN_INTENSITY_CH1="9974.0" VISIBILITY="1" RADIUS="0.25" POSITION_X="4.627847830391959" POSITION_Y="9.488220418931958" MEAN_INTENSITY_CH1="9856.596899224807" POSITION_Z="0.0" MAX_INTENSITY_CH1="21887.0" />
        <Spot ID="3266" name="ID3266" STD_INTENSITY_CH1="2697.799346518308" QUALITY="419.3150634765625" POSITION_T="8.708162903785706" MIN_INTENSITY_CH1="887.0" TOTAL_INTENSITY_CH1="725429.0" CONTRAST_CH1="0.2843010633962553" SNR_CH1="0.9228629170655505" FRAME="5" MEDIAN_INTENSITY_CH1="5323.0" VISIBILITY="1" RADIUS="0.25" POSITION_X="3.7289784457711197" POSITION_Y="9.626496174684236" MEAN_INTENSITY_CH1="5623.480620155042" POSITION_Z="0.0" MAX_INTENSITY_CH1="13966.0" />
        <Spot ID="3268" name="ID3268" STD_INTENSITY_CH1="3941.2495836068297" QUALITY="569.2994995117188" POSITION_T="8.708162903785706" MIN_INTENSITY_CH1="443.0" TOTAL_INTENSITY_CH1="779164.0" CONTRAST_CH1="0.33546547865970305" SNR_CH1="0.7699284986827821" FRAME="5" MEDIAN_INTENSITY_CH1="5175.0" VISIBILITY="1" RADIUS="0.25" POSITION_X="5.301054462869412" POSITION_Y="9.733937134888889" MEAN_INTENSITY_CH1="6040.031007751939" POSITION_Z="0.0" MAX_INTENSITY_CH1="18634.0" />
        <Spot ID="3270" name="ID3270" STD_INTENSITY_CH1="3159.901100949365" QUALITY="355.1288146972656" POSITION_T="8.708162903785706" MIN_INTENSITY_CH1="739.0" TOTAL_INTENSITY_CH1="695228.0" CONTRAST_CH1="0.17447607837085136" SNR_CH1="0.5067406750652906" FRAME="5" MEDIAN_INTENSITY_CH1="4731.0" VISIBILITY="1" RADIUS="0.25" POSITION_X="5.504940646618856" POSITION_Y="10.88020146534653" MEAN_INTENSITY_CH1="5389.364341085269" POSITION_Z="0.0" MAX_INTENSITY_CH1="15166.0" />
        <Spot ID="3272" name="ID3272" STD_INTENSITY_CH1="3171.9620352552733" QUALITY="529.487060546875" POSITION_T="8.708162903785706" MIN_INTENSITY_CH1="443.0" TOTAL_INTENSITY_CH1="590522.0" CONTRAST_CH1="0.4639342230543186" SNR_CH1="0.9147095921853643" FRAME="5" MEDIAN_INTENSITY_CH1="3401.0" VISIBILITY="1" RADIUS="0.25" POSITION_X="3.831273450818975" POSITION_Y="11.011130141901573" MEAN_INTENSITY_CH1="4577.689922480619" POSITION_Z="0.0" MAX_INTENSITY_CH1="13654.0" />
        <Spot ID="3274" name="ID3274" STD_INTENSITY_CH1="3909.6270557271864" QUALITY="555.0736694335938" POSITION_T="8.708162903785706" MIN_INTENSITY_CH1="147.0" TOTAL_INTENSITY_CH1="798991.0" CONTRAST_CH1="0.29477882087445995" SNR_CH1="0.7213524840862595" FRAME="5" MEDIAN_INTENSITY_CH1="5471.0" VISIBILITY="1" RADIUS="0.25" POSITION_X="4.491899818439449" POSITION_Y="11.02380397030368" MEAN_INTENSITY_CH1="6193.728682170541" POSITION_Z="0.0" MAX_INTENSITY_CH1="18140.0" />
        <Spot ID="3276" name="ID3276" STD_INTENSITY_CH1="6698.713119301319" QUALITY="866.2353515625" POSITION_T="8.708162903785706" MIN_INTENSITY_CH1="739.0" TOTAL_INTENSITY_CH1="1098626.0" CONTRAST_CH1="0.3098110981718267" SNR_CH1="0.6014327655345402" FRAME="5" MEDIAN_INTENSITY_CH1="6670.0" VISIBILITY="1" RADIUS="0.25" POSITION_X="5.073798840107648" POSITION_Y="11.032614935592617" MEAN_INTENSITY_CH1="8516.480620155038" POSITION_Z="0.0" MAX_INTENSITY_CH1="27540.0" />
        <Spot ID="3278" name="ID3278" STD_INTENSITY_CH1="2778.888786453279" QUALITY="228.4076385498047" POSITION_T="8.708162903785706" MIN_INTENSITY_CH1="0.0" TOTAL_INTENSITY_CH1="611635.0" CONTRAST_CH1="0.31343968786023096" SNR_CH1="0.8143391221705951" FRAME="5" MEDIAN_INTENSITY_CH1="4600.0" VISIBILITY="1" RADIUS="0.25" POSITION_X="4.703548881903114" POSITION_Y="11.53274004697398" MEAN_INTENSITY_CH1="4741.356589147289" POSITION_Z="0.0" MAX_INTENSITY_CH1="14064.0" />
        <Spot ID="3280" name="ID3280" STD_INTENSITY_CH1="2277.6101966688598" QUALITY="227.6295623779297" POSITION_T="8.708162903785706" MIN_INTENSITY_CH1="0.0" TOTAL_INTENSITY_CH1="565586.0" CONTRAST_CH1="0.3480975661731866" SNR_CH1="0.9941208898220565" FRAME="5" MEDIAN_INTENSITY_CH1="4140.0" VISIBILITY="1" RADIUS="0.25" POSITION_X="5.5628510814815675" POSITION_Y="11.53274004697398" MEAN_INTENSITY_CH1="4384.387596899223" POSITION_Z="0.0" MAX_INTENSITY_CH1="10811.0" />
        <Spot ID="3026" name="ID3026" STD_INTENSITY_CH1="2576.974329638406" QUALITY="338.6771240234375" POSITION_T="8.708162903785706" MIN_INTENSITY_CH1="0.0" TOTAL_INTENSITY_CH1="477008.0" CONTRAST_CH1="0.40922322308791953" SNR_CH1="0.8333670705729996" FRAME="5" MEDIAN_INTENSITY_CH1="3274.0" VISIBILITY="1" RADIUS="0.25" POSITION_X="2.487453735621839" POSITION_Y="0.0" MEAN_INTENSITY_CH1="3697.7364341085267" POSITION_Z="0.0" MAX_INTENSITY_CH1="9645.0" />
        <Spot ID="3282" name="ID3282" STD_INTENSITY_CH1="1930.875159804988" QUALITY="238.0657501220703" POSITION_T="8.708162903785706" MIN_INTENSITY_CH1="0.0" TOTAL_INTENSITY_CH1="460789.0" CONTRAST_CH1="0.3456203833869645" SNR_CH1="0.9503093085517016" FRAME="5" MEDIAN_INTENSITY_CH1="3401.0" VISIBILITY="1" RADIUS="0.25" POSITION_X="5.924662533935654" POSITION_Y="11.53274004697398" MEAN_INTENSITY_CH1="3572.007751937985" POSITION_Z="0.0" MAX_INTENSITY_CH1="8626.0" />
        <Spot ID="3284" name="ID3284" STD_INTENSITY_CH1="2139.9086673620354" QUALITY="336.52032470703125" POSITION_T="8.708162903785706" MIN_INTENSITY_CH1="0.0" TOTAL_INTENSITY_CH1="290196.0" CONTRAST_CH1="0.7726960789786121" SNR_CH1="0.9164544700502762" FRAME="5" MEDIAN_INTENSITY_CH1="1478.0" VISIBILITY="1" RADIUS="0.25" POSITION_X="8.95483344823862" POSITION_Y="11.53274004697398" MEAN_INTENSITY_CH1="2249.581395348837" POSITION_Z="0.0" MAX_INTENSITY_CH1="8741.0" />
        <Spot ID="3029" name="ID3029" STD_INTENSITY_CH1="3161.4800154678373" QUALITY="440.9295349121094" POSITION_T="8.708162903785706" MIN_INTENSITY_CH1="0.0" TOTAL_INTENSITY_CH1="515428.0" CONTRAST_CH1="0.33638970286943254" SNR_CH1="0.6362494566672496" FRAME="5" MEDIAN_INTENSITY_CH1="2809.0" VISIBILITY="1" RADIUS="0.25" POSITION_X="2.753289558561155" POSITION_Y="0.44532592596660514" MEAN_INTENSITY_CH1="3995.5658914728683" POSITION_Z="0.0" MAX_INTENSITY_CH1="13637.0" />
        <Spot ID="3031" name="ID3031" STD_INTENSITY_CH1="2293.338232583892" QUALITY="221.03323364257812" POSITION_T="8.708162903785706" MIN_INTENSITY_CH1="443.0" TOTAL_INTENSITY_CH1="450980.0" CONTRAST_CH1="0.16382328494020676" SNR_CH1="0.4291588218591348" FRAME="5" MEDIAN_INTENSITY_CH1="2957.0" VISIBILITY="1" RADIUS="0.25" POSITION_X="1.9290922952108485" POSITION_Y="0.48557693538406543" MEAN_INTENSITY_CH1="3495.9689922480616" POSITION_Z="0.0" MAX_INTENSITY_CH1="11305.0" />
        <Spot ID="3033" name="ID3033" STD_INTENSITY_CH1="4087.190329906097" QUALITY="657.353515625" POSITION_T="8.708162903785706" MIN_INTENSITY_CH1="147.0" TOTAL_INTENSITY_CH1="619569.0" CONTRAST_CH1="0.554359666098306" SNR_CH1="0.8381952767420918" FRAME="5" MEDIAN_INTENSITY_CH1="3253.0" VISIBILITY="1" RADIUS="0.25" POSITION_X="10.590692124955728" POSITION_Y="0.5866345458826573" MEAN_INTENSITY_CH1="4802.8604651162805" POSITION_Z="0.0" MAX_INTENSITY_CH1="15611.0" />
        <Spot ID="3035" name="ID3035" STD_INTENSITY_CH1="3119.1142688379978" QUALITY="485.8541259765625" POSITION_T="8.708162903785706" MIN_INTENSITY_CH1="591.0" TOTAL_INTENSITY_CH1="784502.0" CONTRAST_CH1="0.29567558179129355" SNR_CH1="0.889861138452676" FRAME="5" MEDIAN_INTENSITY_CH1="5766.0" VISIBILITY="1" RADIUS="0.25" POSITION_X="1.3814261432111026" POSITION_Y="0.6564226865835573" MEAN_INTENSITY_CH1="6081.410852713179" POSITION_Z="0.0" MAX_INTENSITY_CH1="15133.0" />
        <Spot ID="3038" name="ID3038" STD_INTENSITY_CH1="4069.451950546914" QUALITY="722.7728881835938" POSITION_T="8.708162903785706" MIN_INTENSITY_CH1="1035.0" TOTAL_INTENSITY_CH1="885955.0" CONTRAST_CH1="0.40872839059057947" SNR_CH1="0.9793176051722762" FRAME="5" MEDIAN_INTENSITY_CH1="5948.0" VISIBILITY="1" RADIUS="0.25" POSITION_X="0.9810600620075905" POSITION_Y="0.8338173300116541" MEAN_INTENSITY_CH1="6867.868217054264" POSITION_Z="0.0" MAX_INTENSITY_CH1="18355.0" />
        <Spot ID="3041" name="ID3041" STD_INTENSITY_CH1="2646.8350616363978" QUALITY="318.8754577636719" POSITION_T="8.708162903785706" MIN_INTENSITY_CH1="295.0" TOTAL_INTENSITY_CH1="440404.0" CONTRAST_CH1="0.3601496696015701" SNR_CH1="0.6830633466044573" FRAME="5" MEDIAN_INTENSITY_CH1="2530.0" VISIBILITY="1" RADIUS="0.25" POSITION_X="11.237290334791119" POSITION_Y="0.9526949736405601" MEAN_INTENSITY_CH1="3413.984496124031" POSITION_Z="0.0" MAX_INTENSITY_CH1="11567.0" />
        <Spot ID="3044" name="ID3044" STD_INTENSITY_CH1="2442.941624411236" QUALITY="435.1183166503906" POSITION_T="8.708162903785706" MIN_INTENSITY_CH1="0.0" TOTAL_INTENSITY_CH1="536644.0" CONTRAST_CH1="0.49912925070864517" SNR_CH1="1.1339330608206168" FRAME="5" MEDIAN_INTENSITY_CH1="3861.0" VISIBILITY="1" RADIUS="0.25" POSITION_X="9.829422838831503" POSITION_Y="1.0120430156255005" MEAN_INTENSITY_CH1="4160.031007751938" POSITION_Z="0.0" MAX_INTENSITY_CH1="9759.0" />
        <Spot ID="3047" name="ID3047" STD_INTENSITY_CH1="1943.7333491210838" QUALITY="264.318359375" POSITION_T="8.708162903785706" MIN_INTENSITY_CH1="295.0" TOTAL_INTENSITY_CH1="379227.0" CONTRAST_CH1="0.29317545994978794" SNR_CH1="0.6857613595115405" FRAME="5" MEDIAN_INTENSITY_CH1="2366.0" VISIBILITY="1" RADIUS="0.25" POSITION_X="3.303278791639742" POSITION_Y="1.0212944646337758" MEAN_INTENSITY_CH1="2939.7441860465105" POSITION_Z="0.0" MAX_INTENSITY_CH1="10566.0" />
        <Spot ID="3050" name="ID3050" STD_INTENSITY_CH1="2431.0273894469547" QUALITY="298.9280700683594" POSITION_T="8.708162903785706" MIN_INTENSITY_CH1="1035.0" TOTAL_INTENSITY_CH1="587103.0" CONTRAST_CH1="0.14853550455205602" SNR_CH1="0.4842287640994367" FRAME="5" MEDIAN_INTENSITY_CH1="3992.0" VISIBILITY="1" RADIUS="0.25" POSITION_X="10.417651566986065" POSITION_Y="1.1185983935667514" MEAN_INTENSITY_CH1="4551.186046511627" POSITION_Z="0.0" MAX_INTENSITY_CH1="12010.0" />
        <Spot ID="3053" name="ID3053" STD_INTENSITY_CH1="4392.660093532283" QUALITY="657.1112060546875" POSITION_T="8.708162903785706" MIN_INTENSITY_CH1="443.0" TOTAL_INTENSITY_CH1="920400.0" CONTRAST_CH1="0.3769977162362888" SNR_CH1="0.8893952304373525" FRAME="5" MEDIAN_INTENSITY_CH1="6358.0" VISIBILITY="1" RADIUS="0.25" POSITION_X="2.6292291943191293" POSITION_Y="1.3031980844983029" MEAN_INTENSITY_CH1="7134.883720930234" POSITION_Z="0.0" MAX_INTENSITY_CH1="18469.0" />
        <Spot ID="3057" name="ID3057" STD_INTENSITY_CH1="2125.5327390805114" QUALITY="287.05218505859375" POSITION_T="8.708162903785706" MIN_INTENSITY_CH1="0.0" TOTAL_INTENSITY_CH1="611110.0" CONTRAST_CH1="0.42977831126868765" SNR_CH1="1.3398854384342402" FRAME="5" MEDIAN_INTENSITY_CH1="4896.0" VISIBILITY="1" RADIUS="0.25" POSITION_X="0.0" POSITION_Y="1.402019378259582" MEAN_INTENSITY_CH1="4737.286821705426" POSITION_Z="0.0" MAX_INTENSITY_CH1="9792.0" />
        <Spot ID="3060" name="ID3060" STD_INTENSITY_CH1="2140.819341316779" QUALITY="245.59814453125" POSITION_T="8.708162903785706" MIN_INTENSITY_CH1="591.0" TOTAL_INTENSITY_CH1="638468.0" CONTRAST_CH1="0.13990153888488147" SNR_CH1="0.5674852169822935" FRAME="5" MEDIAN_INTENSITY_CH1="4731.0" VISIBILITY="1" RADIUS="0.25" POSITION_X="10.815622693004837" POSITION_Y="1.566373026408935" MEAN_INTENSITY_CH1="4949.364341085271" POSITION_Z="0.0" MAX_INTENSITY_CH1="10663.0" />
        <Spot ID="3063" name="ID3063" STD_INTENSITY_CH1="2440.335078910168" QUALITY="383.1534118652344" POSITION_T="8.708162903785706" MIN_INTENSITY_CH1="1495.0" TOTAL_INTENSITY_CH1="790372.0" CONTRAST_CH1="0.26096036204497863" SNR_CH1="1.039191247620386" FRAME="5" MEDIAN_INTENSITY_CH1="5766.0" VISIBILITY="1" RADIUS="0.25" POSITION_X="2.2658879455814795" POSITION_Y="1.888532375700933" MEAN_INTENSITY_CH1="6126.914728682172" POSITION_Z="0.0" MAX_INTENSITY_CH1="13950.0" />
        <Spot ID="3066" name="ID3066" STD_INTENSITY_CH1="3008.399110304324" QUALITY="331.60223388671875" POSITION_T="8.708162903785706" MIN_INTENSITY_CH1="443.0" TOTAL_INTENSITY_CH1="535450.0" CONTRAST_CH1="0.24866542315868626" SNR_CH1="0.5495321072914339" FRAME="5" MEDIAN_INTENSITY_CH1="3548.0" VISIBILITY="1" RADIUS="0.25" POSITION_X="2.9099596042324634" POSITION_Y="1.8965238072345385" MEAN_INTENSITY_CH1="4150.77519379845" POSITION_Z="0.0" MAX_INTENSITY_CH1="13029.0" />
        <Spot ID="3069" name="ID3069" STD_INTENSITY_CH1="2087.1787534229816" QUALITY="206.17327880859375" POSITION_T="8.708162903785706" MIN_INTENSITY_CH1="147.0" TOTAL_INTENSITY_CH1="493588.0" CONTRAST_CH1="0.12543852707310071" SNR_CH1="0.4086527260837868" FRAME="5" MEDIAN_INTENSITY_CH1="3548.0" VISIBILITY="1" RADIUS="0.25" POSITION_X="10.33065020130221" POSITION_Y="1.8895215691888332" MEAN_INTENSITY_CH1="3826.2635658914737" POSITION_Z="0.0" MAX_INTENSITY_CH1="9793.0" />
      </SpotsInFrame>
      <SpotsInFrame frame="6">
        <Spot ID="2304" name="ID2304" STD_INTENSITY_CH1="2255.670052722478" QUALITY="365.5785217285156" POSITION_T="10.449795484542847" MIN_INTENSITY_CH1="295.0" TOTAL_INTENSITY_CH1="496556.0" CONTRAST_CH1="0.5233348597745421" SNR_CH1="1.1725118200022113" FRAME="6" MEDIAN_INTENSITY_CH1="3401.0" VISIBILITY="1" RADIUS="0.25" POSITION_X="9.7581104919743" POSITION_Y="7.137283668659657" MEAN_INTENSITY_CH1="3849.2713178294584" POSITION_Z="0.0" MAX_INTENSITY_CH1="9236.0" />
        <Spot ID="2305" name="ID2305" STD_INTENSITY_CH1="1847.8300936149906" QUALITY="275.3912353515625" POSITION_T="10.449795484542847" MIN_INTENSITY_CH1="591.0" TOTAL_INTENSITY_CH1="504747.0" CONTRAST_CH1="0.3120272839727526" SNR_CH1="1.00716749354638" FRAME="6" MEDIAN_INTENSITY_CH1="3844.0" VISIBILITY="1" RADIUS="0.25" POSITION_X="3.64756787989284" POSITION_Y="7.322704703546887" MEAN_INTENSITY_CH1="3912.767441860466" POSITION_Z="0.0" MAX_INTENSITY_CH1="8593.0" />
        <Spot ID="2306" name="ID2306" STD_INTENSITY_CH1="3364.7169345879756" QUALITY="477.1632995605469" POSITION_T="10.449795484542847" MIN_INTENSITY_CH1="443.0" TOTAL_INTENSITY_CH1="621301.0" CONTRAST_CH1="0.3576531966920405" SNR_CH1="0.7541662072556883" FRAME="6" MEDIAN_INTENSITY_CH1="3992.0" VISIBILITY="1" RADIUS="0.25" POSITION_X="2.524814902866215" POSITION_Y="7.45204241930862" MEAN_INTENSITY_CH1="4816.286821705427" POSITION_Z="0.0" MAX_INTENSITY_CH1="15149.0" />
        <Spot ID="2307" name="ID2307" STD_INTENSITY_CH1="4841.198783622549" QUALITY="794.861572265625" POSITION_T="10.449795484542847" MIN_INTENSITY_CH1="0.0" TOTAL_INTENSITY_CH1="1074145.0" CONTRAST_CH1="0.5315161768224734" SNR_CH1="1.1938373983084154" FRAME="6" MEDIAN_INTENSITY_CH1="7846.0" VISIBILITY="1" RADIUS="0.25" POSITION_X="11.53274004697398" POSITION_Y="7.462361206865517" MEAN_INTENSITY_CH1="8326.705426356593" POSITION_Z="0.0" MAX_INTENSITY_CH1="18864.0" />
        <Spot ID="2308" name="ID2308" STD_INTENSITY_CH1="5089.274432616549" QUALITY="757.2893676757812" POSITION_T="10.449795484542847" MIN_INTENSITY_CH1="591.0" TOTAL_INTENSITY_CH1="1097027.0" CONTRAST_CH1="0.26406382385775695" SNR_CH1="0.6981385780359487" FRAME="6" MEDIAN_INTENSITY_CH1="7984.0" VISIBILITY="1" RADIUS="0.25" POSITION_X="10.896537248522364" POSITION_Y="7.527216676562551" MEAN_INTENSITY_CH1="8504.08527131783" POSITION_Z="0.0" MAX_INTENSITY_CH1="22085.0" />
        <Spot ID="2309" name="ID2309" STD_INTENSITY_CH1="4958.955420965885" QUALITY="590.239013671875" POSITION_T="10.449795484542847" MIN_INTENSITY_CH1="1183.0" TOTAL_INTENSITY_CH1="911042.0" CONTRAST_CH1="0.2384826532812863" SNR_CH1="0.5484731183506795" FRAME="6" MEDIAN_INTENSITY_CH1="4731.0" VISIBILITY="1" RADIUS="0.25" POSITION_X="4.901491039675119" POSITION_Y="7.5388886141117215" MEAN_INTENSITY_CH1="7062.341085271318" POSITION_Z="0.0" MAX_INTENSITY_CH1="21296.0" />
        <Spot ID="2310" name="ID2310" STD_INTENSITY_CH1="2769.026018535673" QUALITY="349.2185974121094" POSITION_T="10.449795484542847" MIN_INTENSITY_CH1="443.0" TOTAL_INTENSITY_CH1="438742.0" CONTRAST_CH1="0.33283886636500154" SNR_CH1="0.6134495399640216" FRAME="6" MEDIAN_INTENSITY_CH1="2513.0" VISIBILITY="1" RADIUS="0.25" POSITION_X="10.201110033404142" POSITION_Y="7.613103199692024" MEAN_INTENSITY_CH1="3401.1007751937987" POSITION_Z="0.0" MAX_INTENSITY_CH1="12210.0" />
        <Spot ID="2311" name="ID2311" STD_INTENSITY_CH1="3494.1962755286945" QUALITY="456.32757568359375" POSITION_T="10.449795484542847" MIN_INTENSITY_CH1="887.0" TOTAL_INTENSITY_CH1="889110.0" CONTRAST_CH1="0.21772030103343726" SNR_CH1="0.7053421926148374" FRAME="6" MEDIAN_INTENSITY_CH1="6802.0" VISIBILITY="1" RADIUS="0.25" POSITION_X="5.453743366509815" POSITION_Y="7.686523390109987" MEAN_INTENSITY_CH1="6892.325581395349" POSITION_Z="0.0" MAX_INTENSITY_CH1="16020.0" />
        <Spot ID="2312" name="ID2312" STD_INTENSITY_CH1="3736.1375717528094" QUALITY="451.22662353515625" POSITION_T="10.449795484542847" MIN_INTENSITY_CH1="295.0" TOTAL_INTENSITY_CH1="537823.0" CONTRAST_CH1="0.3087163913524476" SNR_CH1="0.5264667455172114" FRAME="6" MEDIAN_INTENSITY_CH1="2661.0" VISIBILITY="1" RADIUS="0.25" POSITION_X="4.022177819025186" POSITION_Y="7.858666528837218" MEAN_INTENSITY_CH1="4169.170542635658" POSITION_Z="0.0" MAX_INTENSITY_CH1="17253.0" />
        <Spot ID="2313" name="ID2313" STD_INTENSITY_CH1="2470.6073029220847" QUALITY="300.0092468261719" POSITION_T="10.449795484542847" MIN_INTENSITY_CH1="295.0" TOTAL_INTENSITY_CH1="447328.0" CONTRAST_CH1="0.20704886836474504" SNR_CH1="0.48151592583042935" FRAME="6" MEDIAN_INTENSITY_CH1="2957.0" VISIBILITY="1" RADIUS="0.25" POSITION_X="2.7245492610956616" POSITION_Y="8.197434756999165" MEAN_INTENSITY_CH1="3467.658914728682" POSITION_Z="0.0" MAX_INTENSITY_CH1="10219.0" />
        <Spot ID="2314" name="ID2314" STD_INTENSITY_CH1="2722.7036233922577" QUALITY="272.53997802734375" POSITION_T="10.449795484542847" MIN_INTENSITY_CH1="1035.0" TOTAL_INTENSITY_CH1="671746.0" CONTRAST_CH1="0.19863575733302283" SNR_CH1="0.6338919058987444" FRAME="6" MEDIAN_INTENSITY_CH1="4731.0" VISIBILITY="1" RADIUS="0.25" POSITION_X="5.077282337178208" POSITION_Y="8.181395016493864" MEAN_INTENSITY_CH1="5207.333333333333" POSITION_Z="0.0" MAX_INTENSITY_CH1="11584.0" />
        <Spot ID="2315" name="ID2315" STD_INTENSITY_CH1="2939.9845603121853" QUALITY="627.0806274414062" POSITION_T="10.449795484542847" MIN_INTENSITY_CH1="1035.0" TOTAL_INTENSITY_CH1="828215.0" CONTRAST_CH1="0.44994145186088663" SNR_CH1="1.3553263034870966" FRAME="6" MEDIAN_INTENSITY_CH1="5914.0" VISIBILITY="1" RADIUS="0.25" POSITION_X="5.809288038233433" POSITION_Y="8.228702241366971" MEAN_INTENSITY_CH1="6420.271317829456" POSITION_Z="0.0" MAX_INTENSITY_CH1="12011.0" />
        <Spot ID="2316" name="ID2316" STD_INTENSITY_CH1="3588.3235278204884" QUALITY="454.2544860839844" POSITION_T="10.449795484542847" MIN_INTENSITY_CH1="0.0" TOTAL_INTENSITY_CH1="691681.0" CONTRAST_CH1="0.3254994201237087" SNR_CH1="0.7338802764597389" FRAME="6" MEDIAN_INTENSITY_CH1="4731.0" VISIBILITY="1" RADIUS="0.25" POSITION_X="10.482493017739108" POSITION_Y="8.247591217652817" MEAN_INTENSITY_CH1="5361.868217054265" POSITION_Z="0.0" MAX_INTENSITY_CH1="16037.0" />
        <Spot ID="2317" name="ID2317" STD_INTENSITY_CH1="2812.0595436330977" QUALITY="345.3472595214844" POSITION_T="10.449795484542847" MIN_INTENSITY_CH1="0.0" TOTAL_INTENSITY_CH1="488717.0" CONTRAST_CH1="0.43377937208143785" SNR_CH1="0.815191771173506" FRAME="6" MEDIAN_INTENSITY_CH1="3105.0" VISIBILITY="1" RADIUS="0.25" POSITION_X="11.53274004697398" POSITION_Y="8.23121054333045" MEAN_INTENSITY_CH1="3788.503875968993" POSITION_Z="0.0" MAX_INTENSITY_CH1="11436.0" />
        <Spot ID="2318" name="ID2318" STD_INTENSITY_CH1="3310.989637458938" QUALITY="259.0295104980469" POSITION_T="10.449795484542847" MIN_INTENSITY_CH1="739.0" TOTAL_INTENSITY_CH1="568149.0" CONTRAST_CH1="0.033138053730749795" SNR_CH1="0.08533228004391542" FRAME="6" MEDIAN_INTENSITY_CH1="3122.0" VISIBILITY="1" RADIUS="0.25" POSITION_X="4.3406810664414275" POSITION_Y="8.287126730839086" MEAN_INTENSITY_CH1="4404.255813953489" POSITION_Z="0.0" MAX_INTENSITY_CH1="14689.0" />
        <Spot ID="2319" name="ID2319" STD_INTENSITY_CH1="3461.325399863514" QUALITY="506.9561767578125" POSITION_T="10.449795484542847" MIN_INTENSITY_CH1="887.0" TOTAL_INTENSITY_CH1="750058.0" CONTRAST_CH1="0.3115566106566106" SNR_CH1="0.7980730279378744" FRAME="6" MEDIAN_INTENSITY_CH1="4600.0" VISIBILITY="1" RADIUS="0.25" POSITION_X="9.978592084830854" POSITION_Y="8.427204585596673" MEAN_INTENSITY_CH1="5814.403100775196" POSITION_Z="0.0" MAX_INTENSITY_CH1="15889.0" />
        <Spot ID="2320" name="ID2320" STD_INTENSITY_CH1="2144.4545598199916" QUALITY="263.0598449707031" POSITION_T="10.449795484542847" MIN_INTENSITY_CH1="1051.0" TOTAL_INTENSITY_CH1="709373.0" CONTRAST_CH1="0.24542394062946435" SNR_CH1="1.0106430803951112" FRAME="6" MEDIAN_INTENSITY_CH1="5044.0" VISIBILITY="1" RADIUS="0.25" POSITION_X="3.9357731091253148" POSITION_Y="8.609021015474543" MEAN_INTENSITY_CH1="5499.01550387597" POSITION_Z="0.0" MAX_INTENSITY_CH1="11271.0" />
        <Spot ID="2321" name="ID2321" STD_INTENSITY_CH1="3237.5479859363177" QUALITY="313.6009826660156" POSITION_T="10.449795484542847" MIN_INTENSITY_CH1="295.0" TOTAL_INTENSITY_CH1="608785.0" CONTRAST_CH1="0.09772681757744746" SNR_CH1="0.2595419102130375" FRAME="6" MEDIAN_INTENSITY_CH1="3565.0" VISIBILITY="1" RADIUS="0.25" POSITION_X="4.634386772629153" POSITION_Y="8.611825302167263" MEAN_INTENSITY_CH1="4719.263565891474" POSITION_Z="0.0" MAX_INTENSITY_CH1="13950.0" />
        <Spot ID="2322" name="ID2322" STD_INTENSITY_CH1="2026.666235959129" QUALITY="265.1485595703125" POSITION_T="10.449795484542847" MIN_INTENSITY_CH1="443.0" TOTAL_INTENSITY_CH1="382296.0" CONTRAST_CH1="0.2747470806121023" SNR_CH1="0.6303283889580359" FRAME="6" MEDIAN_INTENSITY_CH1="2513.0" VISIBILITY="1" RADIUS="0.25" POSITION_X="11.125803122373425" POSITION_Y="8.713522785034957" MEAN_INTENSITY_CH1="2963.534883720929" POSITION_Z="0.0" MAX_INTENSITY_CH1="8888.0" />
        <Spot ID="2323" name="ID2323" STD_INTENSITY_CH1="1726.5244625663768" QUALITY="251.73643493652344" POSITION_T="10.449795484542847" MIN_INTENSITY_CH1="591.0" TOTAL_INTENSITY_CH1="476865.0" CONTRAST_CH1="0.2886158665711571" SNR_CH1="0.9590908010073413" FRAME="6" MEDIAN_INTENSITY_CH1="3696.0" VISIBILITY="1" RADIUS="0.25" POSITION_X="3.2272592884416698" POSITION_Y="8.77451988250283" MEAN_INTENSITY_CH1="3696.6279069767456" POSITION_Z="0.0" MAX_INTENSITY_CH1="9480.0" />
        <Spot ID="2324" name="ID2324" STD_INTENSITY_CH1="1869.5066645309869" QUALITY="253.92637634277344" POSITION_T="10.449795484542847" MIN_INTENSITY_CH1="0.0" TOTAL_INTENSITY_CH1="387728.0" CONTRAST_CH1="0.34206644117910234" SNR_CH1="0.8195526994935347" FRAME="6" MEDIAN_INTENSITY_CH1="2974.0" VISIBILITY="1" RADIUS="0.25" POSITION_X="2.886317261669598" POSITION_Y="8.844275332366635" MEAN_INTENSITY_CH1="3005.643410852714" POSITION_Z="0.0" MAX_INTENSITY_CH1="7410.0" />
        <Spot ID="2325" name="ID2325" STD_INTENSITY_CH1="3095.6236790948396" QUALITY="508.33984375" POSITION_T="10.449795484542847" MIN_INTENSITY_CH1="295.0" TOTAL_INTENSITY_CH1="514491.0" CONTRAST_CH1="0.4878136489180183" SNR_CH1="0.8448416507839217" FRAME="6" MEDIAN_INTENSITY_CH1="2957.0" VISIBILITY="1" RADIUS="0.25" POSITION_X="6.104751014086699" POSITION_Y="8.923831642164851" MEAN_INTENSITY_CH1="3988.3023255813955" POSITION_Z="0.0" MAX_INTENSITY_CH1="13046.0" />
        <Spot ID="2326" name="ID2326" STD_INTENSITY_CH1="3248.6820495188936" QUALITY="380.44329833984375" POSITION_T="10.449795484542847" MIN_INTENSITY_CH1="295.0" TOTAL_INTENSITY_CH1="610065.0" CONTRAST_CH1="0.21143576321417548" SNR_CH1="0.5081445168839259" FRAME="6" MEDIAN_INTENSITY_CH1="3565.0" VISIBILITY="1" RADIUS="0.25" POSITION_X="3.8105606319413257" POSITION_Y="9.262731526016761" MEAN_INTENSITY_CH1="4729.186046511628" POSITION_Z="0.0" MAX_INTENSITY_CH1="15741.0" />
        <Spot ID="2327" name="ID2327" STD_INTENSITY_CH1="5253.071240000404" QUALITY="734.9291381835938" POSITION_T="10.449795484542847" MIN_INTENSITY_CH1="739.0" TOTAL_INTENSITY_CH1="1084690.0" CONTRAST_CH1="0.33388757025670307" SNR_CH1="0.8013341610778506" FRAME="6" MEDIAN_INTENSITY_CH1="7279.0" VISIBILITY="1" RADIUS="0.25" POSITION_X="4.58529143533481" POSITION_Y="9.503955524201771" MEAN_INTENSITY_CH1="8408.449612403097" POSITION_Z="0.0" MAX_INTENSITY_CH1="19373.0" />
        <Spot ID="2328" name="ID2328" STD_INTENSITY_CH1="3256.151131680617" QUALITY="462.1438293457031" POSITION_T="10.449795484542847" MIN_INTENSITY_CH1="739.0" TOTAL_INTENSITY_CH1="699488.0" CONTRAST_CH1="0.27197723616464087" SNR_CH1="0.7121462909901114" FRAME="6" MEDIAN_INTENSITY_CH1="4600.0" VISIBILITY="1" RADIUS="0.25" POSITION_X="3.7337089270616435" POSITION_Y="9.637425003529858" MEAN_INTENSITY_CH1="5422.387596899225" POSITION_Z="0.0" MAX_INTENSITY_CH1="13916.0" />
        <Spot ID="2329" name="ID2329" STD_INTENSITY_CH1="3444.3659712345393" QUALITY="512.2362060546875" POSITION_T="10.449795484542847" MIN_INTENSITY_CH1="443.0" TOTAL_INTENSITY_CH1="712075.0" CONTRAST_CH1="0.3446839769721068" SNR_CH1="0.8215946436437618" FRAME="6" MEDIAN_INTENSITY_CH1="4600.0" VISIBILITY="1" RADIUS="0.25" POSITION_X="5.312664130883973" POSITION_Y="9.753142192229346" MEAN_INTENSITY_CH1="5519.961240310077" POSITION_Z="0.0" MAX_INTENSITY_CH1="15741.0" />
        <Spot ID="2330" name="ID2330" STD_INTENSITY_CH1="3105.1710846383376" QUALITY="364.5137023925781" POSITION_T="10.449795484542847" MIN_INTENSITY_CH1="887.0" TOTAL_INTENSITY_CH1="677086.0" CONTRAST_CH1="0.18941196026708354" SNR_CH1="0.538361114459995" FRAME="6" MEDIAN_INTENSITY_CH1="4748.0" VISIBILITY="1" RADIUS="0.25" POSITION_X="5.498117740903194" POSITION_Y="10.879152222479792" MEAN_INTENSITY_CH1="5248.728682170543" POSITION_Z="0.0" MAX_INTENSITY_CH1="13012.0" />
        <Spot ID="2331" name="ID2331" STD_INTENSITY_CH1="3031.783111475666" QUALITY="483.0480651855469" POSITION_T="10.449795484542847" MIN_INTENSITY_CH1="591.0" TOTAL_INTENSITY_CH1="571200.0" CONTRAST_CH1="0.43020499365616105" SNR_CH1="0.878633002532495" FRAME="6" MEDIAN_INTENSITY_CH1="3548.0" VISIBILITY="1" RADIUS="0.25" POSITION_X="3.8395524974694886" POSITION_Y="11.003632934057576" MEAN_INTENSITY_CH1="4427.906976744187" POSITION_Z="0.0" MAX_INTENSITY_CH1="13210.0" />
        <Spot ID="2332" name="ID2332" STD_INTENSITY_CH1="3481.3736492869607" QUALITY="506.2369689941406" POSITION_T="10.449795484542847" MIN_INTENSITY_CH1="591.0" TOTAL_INTENSITY_CH1="784688.0" CONTRAST_CH1="0.2813943111536854" SNR_CH1="0.7673953801246329" FRAME="6" MEDIAN_INTENSITY_CH1="5619.0" VISIBILITY="1" RADIUS="0.25" POSITION_X="4.483515591976309" POSITION_Y="11.034127914000772" MEAN_INTENSITY_CH1="6082.852713178296" POSITION_Z="0.0" MAX_INTENSITY_CH1="16480.0" />
        <Spot ID="2333" name="ID2333" STD_INTENSITY_CH1="5747.693608249909" QUALITY="709.7236938476562" POSITION_T="10.449795484542847" MIN_INTENSITY_CH1="591.0" TOTAL_INTENSITY_CH1="1027938.0" CONTRAST_CH1="0.28528065504645855" SNR_CH1="0.6154431599202193" FRAME="6" MEDIAN_INTENSITY_CH1="6802.0" VISIBILITY="1" RADIUS="0.25" POSITION_X="5.057505684556428" POSITION_Y="11.033072760426801" MEAN_INTENSITY_CH1="7968.511627906975" POSITION_Z="0.0" MAX_INTENSITY_CH1="24582.0" />
        <Spot ID="2334" name="ID2334" STD_INTENSITY_CH1="2456.862430331542" QUALITY="206.23977661132812" POSITION_T="10.449795484542847" MIN_INTENSITY_CH1="0.0" TOTAL_INTENSITY_CH1="593204.0" CONTRAST_CH1="0.32126738262722704" SNR_CH1="0.9102054636388567" FRAME="6" MEDIAN_INTENSITY_CH1="4469.0" VISIBILITY="1" RADIUS="0.25" POSITION_X="4.703548881903114" POSITION_Y="11.53274004697398" MEAN_INTENSITY_CH1="4598.480620155037" POSITION_Z="0.0" MAX_INTENSITY_CH1="11419.0" />
        <Spot ID="2335" name="ID2335" STD_INTENSITY_CH1="2219.6208197197407" QUALITY="328.5888671875" POSITION_T="10.449795484542847" MIN_INTENSITY_CH1="0.0" TOTAL_INTENSITY_CH1="587681.0" CONTRAST_CH1="0.42375589094027727" SNR_CH1="1.221752848495148" FRAME="6" MEDIAN_INTENSITY_CH1="4436.0" VISIBILITY="1" RADIUS="0.25" POSITION_X="5.879436102378892" POSITION_Y="11.53274004697398" MEAN_INTENSITY_CH1="4555.666666666665" POSITION_Z="0.0" MAX_INTENSITY_CH1="9349.0" />
        <Spot ID="2336" name="ID2336" STD_INTENSITY_CH1="1819.0138466747253" QUALITY="289.1541748046875" POSITION_T="10.449795484542847" MIN_INTENSITY_CH1="0.0" TOTAL_INTENSITY_CH1="263059.0" CONTRAST_CH1="0.6863583408651622" SNR_CH1="0.9125538378700553" FRAME="6" MEDIAN_INTENSITY_CH1="1330.0" VISIBILITY="1" RADIUS="0.25" POSITION_X="8.95483344823862" POSITION_Y="11.53274004697398" MEAN_INTENSITY_CH1="2039.217054263565" POSITION_Z="0.0" MAX_INTENSITY_CH1="6523.0" />
        <Spot ID="2240" name="ID2240" STD_INTENSITY_CH1="2976.23977326836" QUALITY="404.30267333984375" POSITION_T="10.449795484542847" MIN_INTENSITY_CH1="0.0" TOTAL_INTENSITY_CH1="496811.0" CONTRAST_CH1="0.4207055258548891" SNR_CH1="0.7663686295301244" FRAME="6" MEDIAN_INTENSITY_CH1="2809.0" VISIBILITY="1" RADIUS="0.25" POSITION_X="2.487453735621839" POSITION_Y="0.0" MEAN_INTENSITY_CH1="3851.2480620155056" POSITION_Z="0.0" MAX_INTENSITY_CH1="11123.0" />
        <Spot ID="2241" name="ID2241" STD_INTENSITY_CH1="3008.8138411776827" QUALITY="391.7913818359375" POSITION_T="10.449795484542847" MIN_INTENSITY_CH1="591.0" TOTAL_INTENSITY_CH1="488855.0" CONTRAST_CH1="0.3240190875781963" SNR_CH1="0.6164549968399401" FRAME="6" MEDIAN_INTENSITY_CH1="2661.0" VISIBILITY="1" RADIUS="0.25" POSITION_X="2.7398842996408717" POSITION_Y="0.4485737659123067" MEAN_INTENSITY_CH1="3789.5736434108526" POSITION_Z="0.0" MAX_INTENSITY_CH1="13768.0" />
        <Spot ID="2242" name="ID2242" STD_INTENSITY_CH1="3421.376657209643" QUALITY="486.908203125" POSITION_T="10.449795484542847" MIN_INTENSITY_CH1="295.0" TOTAL_INTENSITY_CH1="510719.0" CONTRAST_CH1="0.5050229834951449" SNR_CH1="0.7765857610712948" FRAME="6" MEDIAN_INTENSITY_CH1="2957.0" VISIBILITY="1" RADIUS="0.25" POSITION_X="10.60854540337055" POSITION_Y="0.6031091727900599" MEAN_INTENSITY_CH1="3959.062015503878" POSITION_Z="0.0" MAX_INTENSITY_CH1="14524.0" />
        <Spot ID="2243" name="ID2243" STD_INTENSITY_CH1="3337.82974833951" QUALITY="544.1767578125" POSITION_T="10.449795484542847" MIN_INTENSITY_CH1="1183.0" TOTAL_INTENSITY_CH1="836588.0" CONTRAST_CH1="0.3329483493963284" SNR_CH1="0.9706245688558981" FRAME="6" MEDIAN_INTENSITY_CH1="6210.0" VISIBILITY="1" RADIUS="0.25" POSITION_X="1.3763349786410408" POSITION_Y="0.6672403171203592" MEAN_INTENSITY_CH1="6485.178294573643" POSITION_Z="0.0" MAX_INTENSITY_CH1="17186.0" />
        <Spot ID="2244" name="ID2244" STD_INTENSITY_CH1="3348.255339763074" QUALITY="594.0891723632812" POSITION_T="10.449795484542847" MIN_INTENSITY_CH1="1183.0" TOTAL_INTENSITY_CH1="839230.0" CONTRAST_CH1="0.33424720012996084" SNR_CH1="0.9734960492406993" FRAME="6" MEDIAN_INTENSITY_CH1="5914.0" VISIBILITY="1" RADIUS="0.25" POSITION_X="0.980109927983506" POSITION_Y="0.8260765266148731" MEAN_INTENSITY_CH1="6505.658914728681" POSITION_Z="0.0" MAX_INTENSITY_CH1="16430.0" />
        <Spot ID="2245" name="ID2245" STD_INTENSITY_CH1="2161.9255685619564" QUALITY="232.01698303222656" POSITION_T="10.449795484542847" MIN_INTENSITY_CH1="443.0" TOTAL_INTENSITY_CH1="525332.0" CONTRAST_CH1="0.15668433953717725" SNR_CH1="0.510321821516706" FRAME="6" MEDIAN_INTENSITY_CH1="3844.0" VISIBILITY="1" RADIUS="0.25" POSITION_X="2.1654936817614767" POSITION_Y="0.8109214779812677" MEAN_INTENSITY_CH1="4072.341085271318" POSITION_Z="0.0" MAX_INTENSITY_CH1="9826.0" />
        <Spot ID="2246" name="ID2246" STD_INTENSITY_CH1="1798.4614942684423" QUALITY="246.455322265625" POSITION_T="10.449795484542847" MIN_INTENSITY_CH1="295.0" TOTAL_INTENSITY_CH1="405294.0" CONTRAST_CH1="0.3533604797108712" SNR_CH1="0.9122498519973864" FRAME="6" MEDIAN_INTENSITY_CH1="2826.0" VISIBILITY="1" RADIUS="0.25" POSITION_X="3.30500764839503" POSITION_Y="0.9493493899713259" MEAN_INTENSITY_CH1="3141.813953488372" POSITION_Z="0.0" MAX_INTENSITY_CH1="8297.0" />
        <Spot ID="2247" name="ID2247" STD_INTENSITY_CH1="2408.5681313666582" QUALITY="478.7459716796875" POSITION_T="10.449795484542847" MIN_INTENSITY_CH1="443.0" TOTAL_INTENSITY_CH1="605939.0" CONTRAST_CH1="0.5213641864616103" SNR_CH1="1.336651721964896" FRAME="6" MEDIAN_INTENSITY_CH1="4452.0" VISIBILITY="1" RADIUS="0.25" POSITION_X="9.83850006257387" POSITION_Y="1.004581880993584" MEAN_INTENSITY_CH1="4697.201550387597" POSITION_Z="0.0" MAX_INTENSITY_CH1="10975.0" />
        <Spot ID="2248" name="ID2248" STD_INTENSITY_CH1="2310.698987152946" QUALITY="313.15087890625" POSITION_T="10.449795484542847" MIN_INTENSITY_CH1="443.0" TOTAL_INTENSITY_CH1="483771.0" CONTRAST_CH1="0.3888356902768387" SNR_CH1="0.908765841574337" FRAME="6" MEDIAN_INTENSITY_CH1="3269.0" VISIBILITY="1" RADIUS="0.25" POSITION_X="11.181805104319" POSITION_Y="0.9993119690891752" MEAN_INTENSITY_CH1="3750.1627906976732" POSITION_Z="0.0" MAX_INTENSITY_CH1="10384.0" />
        <Spot ID="2249" name="ID2249" STD_INTENSITY_CH1="2379.4009425325135" QUALITY="306.3263854980469" POSITION_T="10.449795484542847" MIN_INTENSITY_CH1="1183.0" TOTAL_INTENSITY_CH1="620552.0" CONTRAST_CH1="0.17174600316456884" SNR_CH1="0.59265778556507" FRAME="6" MEDIAN_INTENSITY_CH1="4452.0" VISIBILITY="1" RADIUS="0.25" POSITION_X="10.428355716645148" POSITION_Y="1.1378457040280496" MEAN_INTENSITY_CH1="4810.480620155038" POSITION_Z="0.0" MAX_INTENSITY_CH1="11436.0" />
        <Spot ID="2250" name="ID2250" STD_INTENSITY_CH1="4006.7464528562036" QUALITY="627.9970703125" POSITION_T="10.449795484542847" MIN_INTENSITY_CH1="1183.0" TOTAL_INTENSITY_CH1="903605.0" CONTRAST_CH1="0.3888192115620442" SNR_CH1="0.9788790851568805" FRAME="6" MEDIAN_INTENSITY_CH1="6062.0" VISIBILITY="1" RADIUS="0.25" POSITION_X="2.644427923021595" POSITION_Y="1.3178185378953067" MEAN_INTENSITY_CH1="7004.689922480621" POSITION_Z="0.0" MAX_INTENSITY_CH1="19818.0" />
        <Spot ID="2251" name="ID2251" STD_INTENSITY_CH1="2018.9752702388998" QUALITY="260.5704650878906" POSITION_T="10.449795484542847" MIN_INTENSITY_CH1="0.0" TOTAL_INTENSITY_CH1="693142.0" CONTRAST_CH1="0.42434871423032683" SNR_CH1="1.5857622090372234" FRAME="6" MEDIAN_INTENSITY_CH1="5413.0" VISIBILITY="1" RADIUS="0.25" POSITION_X="0.0" POSITION_Y="1.4472458098163428" MEAN_INTENSITY_CH1="5373.1937984496135" POSITION_Z="0.0" MAX_INTENSITY_CH1="9628.0" />
        <Spot ID="2252" name="ID2252" STD_INTENSITY_CH1="2439.2476991264753" QUALITY="338.5230407714844" POSITION_T="10.449795484542847" MIN_INTENSITY_CH1="887.0" TOTAL_INTENSITY_CH1="686786.0" CONTRAST_CH1="0.1802600553408551" SNR_CH1="0.666695626008696" FRAME="6" MEDIAN_INTENSITY_CH1="5471.0" VISIBILITY="1" RADIUS="0.25" POSITION_X="10.806773524130012" POSITION_Y="1.5809679663966416" MEAN_INTENSITY_CH1="5323.922480620156" POSITION_Z="0.0" MAX_INTENSITY_CH1="10646.0" />
        <Spot ID="2253" name="ID2253" STD_INTENSITY_CH1="2337.660512407517" QUALITY="399.1893310546875" POSITION_T="10.449795484542847" MIN_INTENSITY_CH1="1626.0" TOTAL_INTENSITY_CH1="815209.0" CONTRAST_CH1="0.3157521776196387" SNR_CH1="1.297478192558436" FRAME="6" MEDIAN_INTENSITY_CH1="6375.0" VISIBILITY="1" RADIUS="0.25" POSITION_X="2.2266631112705895" POSITION_Y="1.882475142618541" MEAN_INTENSITY_CH1="6319.4496124031" POSITION_Z="0.0" MAX_INTENSITY_CH1="12988.0" />
        <Spot ID="2254" name="ID2254" STD_INTENSITY_CH1="2512.586426499563" QUALITY="302.88140869140625" POSITION_T="10.449795484542847" MIN_INTENSITY_CH1="443.0" TOTAL_INTENSITY_CH1="443015.0" CONTRAST_CH1="0.25775949262010206" SNR_CH1="0.5602150498811621" FRAME="6" MEDIAN_INTENSITY_CH1="2661.0" VISIBILITY="1" RADIUS="0.25" POSITION_X="2.918005059183443" POSITION_Y="1.9192037484473317" MEAN_INTENSITY_CH1="3434.2248062015506" POSITION_Z="0.0" MAX_INTENSITY_CH1="9678.0" />
        <Spot ID="2255" name="ID2255" STD_INTENSITY_CH1="2620.992692435149" QUALITY="499.0654296875" POSITION_T="10.449795484542847" MIN_INTENSITY_CH1="1774.0" TOTAL_INTENSITY_CH1="832045.0" CONTRAST_CH1="0.3178038511410265" SNR_CH1="1.1869424811458065" FRAME="6" MEDIAN_INTENSITY_CH1="6358.0" VISIBILITY="1" RADIUS="0.25" POSITION_X="0.4613967417235395" POSITION_Y="1.9534500375735395" MEAN_INTENSITY_CH1="6449.961240310079" POSITION_Z="0.0" MAX_INTENSITY_CH1="14329.0" />
        <Spot ID="2256" name="ID2256" STD_INTENSITY_CH1="3927.6579060321515" QUALITY="571.3465576171875" POSITION_T="10.449795484542847" MIN_INTENSITY_CH1="1183.0" TOTAL_INTENSITY_CH1="1001493.0" CONTRAST_CH1="0.37571267780340367" SNR_CH1="1.0796491807630695" FRAME="6" MEDIAN_INTENSITY_CH1="6966.0" VISIBILITY="1" RADIUS="0.25" POSITION_X="11.275679514658709" POSITION_Y="2.124986275380571" MEAN_INTENSITY_CH1="7763.511627906977" POSITION_Z="0.0" MAX_INTENSITY_CH1="18386.0" />
        <Spot ID="2257" name="ID2257" STD_INTENSITY_CH1="2678.150722923332" QUALITY="387.23779296875" POSITION_T="10.449795484542847" MIN_INTENSITY_CH1="0.0" TOTAL_INTENSITY_CH1="526713.0" CONTRAST_CH1="0.4328653124422456" SNR_CH1="0.9211422952850712" FRAME="6" MEDIAN_INTENSITY_CH1="3696.0" VISIBILITY="1" RADIUS="0.25" POSITION_X="9.9771351718612" POSITION_Y="2.396516781209756" MEAN_INTENSITY_CH1="4083.0465116279074" POSITION_Z="0.0" MAX_INTENSITY_CH1="10270.0" />
        <Spot ID="2258" name="ID2258" STD_INTENSITY_CH1="2766.773886186216" QUALITY="616.4927368164062" POSITION_T="10.449795484542847" MIN_INTENSITY_CH1="2974.0" TOTAL_INTENSITY_CH1="972153.0" CONTRAST_CH1="0.3739031537434863" SNR_CH1="1.4825325792429562" FRAME="6" MEDIAN_INTENSITY_CH1="7097.0" VISIBILITY="1" RADIUS="0.25" POSITION_X="0.9156911644318897" POSITION_Y="2.821265312090632" MEAN_INTENSITY_CH1="7536.06976744186" POSITION_Z="0.0" MAX_INTENSITY_CH1="15922.0" />
        <Spot ID="2259" name="ID2259" STD_INTENSITY_CH1="2917.823713196807" QUALITY="418.5726318359375" POSITION_T="10.449795484542847" MIN_INTENSITY_CH1="443.0" TOTAL_INTENSITY_CH1="507528.0" CONTRAST_CH1="0.331998700581833" SNR_CH1="0.6721617975609258" FRAME="6" MEDIAN_INTENSITY_CH1="2974.0" VISIBILITY="1" RADIUS="0.25" POSITION_X="1.630839312337698" POSITION_Y="2.8862674197587745" MEAN_INTENSITY_CH1="3934.3255813953497" POSITION_Z="0.0" MAX_INTENSITY_CH1="13210.0" />
        <Spot ID="2260" name="ID2260" STD_INTENSITY_CH1="2020.2587980131686" QUALITY="324.2566223144531" POSITION_T="10.449795484542847" MIN_INTENSITY_CH1="1183.0" TOTAL_INTENSITY_CH1="689486.0" CONTRAST_CH1="0.3019647798116005" SNR_CH1="1.2272012417525895" FRAME="6" MEDIAN_INTENSITY_CH1="5175.0" VISIBILITY="1" RADIUS="0.25" POSITION_X="0.2893099637537336" POSITION_Y="3.1146931837688325" MEAN_INTENSITY_CH1="5344.852713178291" POSITION_Z="0.0" MAX_INTENSITY_CH1="10105.0" />
        <Spot ID="2261" name="ID2261" STD_INTENSITY_CH1="2629.545735911985" QUALITY="416.9877624511719" POSITION_T="10.449795484542847" MIN_INTENSITY_CH1="739.0" TOTAL_INTENSITY_CH1="857058.0" CONTRAST_CH1="0.31527598496589343" SNR_CH1="1.211277834652916" FRAME="6" MEDIAN_INTENSITY_CH1="6506.0" VISIBILITY="1" RADIUS="0.25" POSITION_X="9.927434393274124" POSITION_Y="3.2669828362304725" MEAN_INTENSITY_CH1="6643.860465116278" POSITION_Z="0.0" MAX_INTENSITY_CH1="13983.0" />
        <Spot ID="2262" name="ID2262" STD_INTENSITY_CH1="3475.1486370949806" QUALITY="467.8948059082031" POSITION_T="10.449795484542847" MIN_INTENSITY_CH1="295.0" TOTAL_INTENSITY_CH1="775714.0" CONTRAST_CH1="0.2826692857315778" SNR_CH1="0.7626626117048694" FRAME="6" MEDIAN_INTENSITY_CH1="5471.0" VISIBILITY="1" RADIUS="0.25" POSITION_X="9.646002175654491" POSITION_Y="3.463139372796354" MEAN_INTENSITY_CH1="6013.286821705425" POSITION_Z="0.0" MAX_INTENSITY_CH1="16184.0" />
        <Spot ID="2263" name="ID2263" STD_INTENSITY_CH1="3258.3276260383414" QUALITY="535.001220703125" POSITION_T="10.449795484542847" MIN_INTENSITY_CH1="1626.0" TOTAL_INTENSITY_CH1="1103961.0" CONTRAST_CH1="0.28973122925184663" SNR_CH1="1.1800362779705906" FRAME="6" MEDIAN_INTENSITY_CH1="8132.0" VISIBILITY="1" RADIUS="0.25" POSITION_X="2.560988153653542" POSITION_Y="3.5484800201512203" MEAN_INTENSITY_CH1="8557.837209302326" POSITION_Z="0.0" MAX_INTENSITY_CH1="17861.0" />
        <Spot ID="2264" name="ID2264" STD_INTENSITY_CH1="2112.6371359896148" QUALITY="275.9718017578125" POSITION_T="10.449795484542847" MIN_INTENSITY_CH1="887.0" TOTAL_INTENSITY_CH1="601625.0" CONTRAST_CH1="0.20346780863115002" SNR_CH1="0.7464530214878018" FRAME="6" MEDIAN_INTENSITY_CH1="4617.0" VISIBILITY="1" RADIUS="0.25" POSITION_X="1.4823812148290025" POSITION_Y="3.682605471789307" MEAN_INTENSITY_CH1="4663.75968992248" POSITION_Z="0.0" MAX_INTENSITY_CH1="9940.0" />
        <Spot ID="2265" name="ID2265" STD_INTENSITY_CH1="2146.6940791544434" QUALITY="244.75115966796875" POSITION_T="10.449795484542847" MIN_INTENSITY_CH1="591.0" TOTAL_INTENSITY_CH1="429510.0" CONTRAST_CH1="0.3648139247720478" SNR_CH1="0.8291657766945869" FRAME="6" MEDIAN_INTENSITY_CH1="2809.0" VISIBILITY="1" RADIUS="0.25" POSITION_X="11.38928656974985" POSITION_Y="3.681400781012532" MEAN_INTENSITY_CH1="3329.53488372093" POSITION_Z="0.0" MAX_INTENSITY_CH1="10401.0" />
        <Spot ID="2266" name="ID2266" STD_INTENSITY_CH1="3463.041530743329" QUALITY="653.2178344726562" POSITION_T="10.449795484542847" MIN_INTENSITY_CH1="2661.0" TOTAL_INTENSITY_CH1="1195781.0" CONTRAST_CH1="0.2660287633941695" SNR_CH1="1.12491383225183" FRAME="6" MEDIAN_INTENSITY_CH1="8905.0" VISIBILITY="1" RADIUS="0.25" POSITION_X="2.5467509781572235" POSITION_Y="3.8122527069954577" MEAN_INTENSITY_CH1="9269.62015503876" POSITION_Z="0.0" MAX_INTENSITY_CH1="17861.0" />
        <Spot ID="2267" name="ID2267" STD_INTENSITY_CH1="2606.4705530319484" QUALITY="299.56134033203125" POSITION_T="10.449795484542847" MIN_INTENSITY_CH1="887.0" TOTAL_INTENSITY_CH1="476694.0" CONTRAST_CH1="0.1992550215931151" SNR_CH1="0.4711127715060261" FRAME="6" MEDIAN_INTENSITY_CH1="2809.0" VISIBILITY="1" RADIUS="0.25" POSITION_X="9.733372344461282" POSITION_Y="3.99138344658381" MEAN_INTENSITY_CH1="3695.3023255813964" POSITION_Z="0.0" MAX_INTENSITY_CH1="12175.0" />
        <Spot ID="2268" name="ID2268" STD_INTENSITY_CH1="2692.7531859953274" QUALITY="289.9327392578125" POSITION_T="10.449795484542847" MIN_INTENSITY_CH1="887.0" TOTAL_INTENSITY_CH1="663727.0" CONTRAST_CH1="0.13316205854377527" SNR_CH1="0.44907791473901926" FRAME="6" MEDIAN_INTENSITY_CH1="4896.0" VISIBILITY="1" RADIUS="0.25" POSITION_X="1.0456827001547737" POSITION_Y="4.0941868329324915" MEAN_INTENSITY_CH1="5145.1705426356575" POSITION_Z="0.0" MAX_INTENSITY_CH1="12488.0" />
        <Spot ID="2269" name="ID2269" STD_INTENSITY_CH1="1961.0675584359653" QUALITY="249.3064727783203" POSITION_T="10.449795484542847" MIN_INTENSITY_CH1="2678.0" TOTAL_INTENSITY_CH1="782385.0" CONTRAST_CH1="0.0997141319353989" SNR_CH1="0.5608479701590975" FRAME="6" MEDIAN_INTENSITY_CH1="5800.0" VISIBILITY="1" RADIUS="0.25" POSITION_X="1.408829152003237" POSITION_Y="4.199223707774504" MEAN_INTENSITY_CH1="6064.999999999997" POSITION_Z="0.0" MAX_INTENSITY_CH1="10959.0" />
        <Spot ID="2270" name="ID2270" STD_INTENSITY_CH1="3622.1790426088983" QUALITY="453.9686279296875" POSITION_T="10.449795484542847" MIN_INTENSITY_CH1="295.0" TOTAL_INTENSITY_CH1="538269.0" CONTRAST_CH1="0.3315682165736593" SNR_CH1="0.5736925544095604" FRAME="6" MEDIAN_INTENSITY_CH1="2661.0" VISIBILITY="1" RADIUS="0.25" POSITION_X="10.299572316047986" POSITION_Y="4.371050509714492" MEAN_INTENSITY_CH1="4172.627906976745" POSITION_Z="0.0" MAX_INTENSITY_CH1="15610.0" />
        <Spot ID="2271" name="ID2271" STD_INTENSITY_CH1="2244.532587767095" QUALITY="282.91741943359375" POSITION_T="10.449795484542847" MIN_INTENSITY_CH1="591.0" TOTAL_INTENSITY_CH1="492431.0" CONTRAST_CH1="0.22153915883222905" SNR_CH1="0.6168830880170096" FRAME="6" MEDIAN_INTENSITY_CH1="3548.0" VISIBILITY="1" RADIUS="0.25" POSITION_X="0.29410583298926374" POSITION_Y="4.49445134406085" MEAN_INTENSITY_CH1="3817.294573643411" POSITION_Z="0.0" MAX_INTENSITY_CH1="9201.0" />
        <Spot ID="2272" name="ID2272" STD_INTENSITY_CH1="3232.4663307913374" QUALITY="440.9880676269531" POSITION_T="10.449795484542847" MIN_INTENSITY_CH1="739.0" TOTAL_INTENSITY_CH1="722204.0" CONTRAST_CH1="0.2509886160327692" SNR_CH1="0.6949712376228199" FRAME="6" MEDIAN_INTENSITY_CH1="4879.0" VISIBILITY="1" RADIUS="0.25" POSITION_X="1.8842147881316902" POSITION_Y="4.468089458423748" MEAN_INTENSITY_CH1="5598.480620155037" POSITION_Z="0.0" MAX_INTENSITY_CH1="15445.0" />
        <Spot ID="2273" name="ID2273" STD_INTENSITY_CH1="2986.6547914862463" QUALITY="390.7118835449219" POSITION_T="10.449795484542847" MIN_INTENSITY_CH1="443.0" TOTAL_INTENSITY_CH1="632786.0" CONTRAST_CH1="0.24819386683968142" SNR_CH1="0.6531623161350272" FRAME="6" MEDIAN_INTENSITY_CH1="4305.0" VISIBILITY="1" RADIUS="0.25" POSITION_X="2.6416650916597613" POSITION_Y="4.596692568621771" MEAN_INTENSITY_CH1="4905.317829457364" POSITION_Z="0.0" MAX_INTENSITY_CH1="14541.0" />
        <Spot ID="2274" name="ID2274" STD_INTENSITY_CH1="3047.2775916689943" QUALITY="290.4685363769531" POSITION_T="10.449795484542847" MIN_INTENSITY_CH1="887.0" TOTAL_INTENSITY_CH1="666737.0" CONTRAST_CH1="0.13065273563227583" SNR_CH1="0.3919873875500399" FRAME="6" MEDIAN_INTENSITY_CH1="4304.0" VISIBILITY="1" RADIUS="0.25" POSITION_X="0.8822473757247945" POSITION_Y="4.645476362260838" MEAN_INTENSITY_CH1="5168.503875968992" POSITION_Z="0.0" MAX_INTENSITY_CH1="13637.0" />
        <Spot ID="2275" name="ID2275" STD_INTENSITY_CH1="1899.5699424679053" QUALITY="235.97286987304688" POSITION_T="10.449795484542847" MIN_INTENSITY_CH1="443.0" TOTAL_INTENSITY_CH1="477889.0" CONTRAST_CH1="0.16210667075405913" SNR_CH1="0.5440852130175177" FRAME="6" MEDIAN_INTENSITY_CH1="3417.0" VISIBILITY="1" RADIUS="0.25" POSITION_X="9.928601302068342" POSITION_Y="4.781692357143934" MEAN_INTENSITY_CH1="3704.5658914728683" POSITION_Z="0.0" MAX_INTENSITY_CH1="8775.0" />
        <Spot ID="2276" name="ID2276" STD_INTENSITY_CH1="3836.0526107904134" QUALITY="558.9302368164062" POSITION_T="10.449795484542847" MIN_INTENSITY_CH1="443.0" TOTAL_INTENSITY_CH1="720251.0" CONTRAST_CH1="0.31650796773869005" SNR_CH1="0.6998432142242227" FRAME="6" MEDIAN_INTENSITY_CH1="4140.0" VISIBILITY="1" RADIUS="0.25" POSITION_X="9.281608298435394" POSITION_Y="4.855130194346533" MEAN_INTENSITY_CH1="5583.341085271316" POSITION_Z="0.0" MAX_INTENSITY_CH1="16020.0" />
        <Spot ID="2277" name="ID2277" STD_INTENSITY_CH1="2466.6451183046192" QUALITY="274.1759338378906" POSITION_T="10.449795484542847" MIN_INTENSITY_CH1="295.0" TOTAL_INTENSITY_CH1="529936.0" CONTRAST_CH1="0.281621036497361" SNR_CH1="0.7319181264370946" FRAME="6" MEDIAN_INTENSITY_CH1="3844.0" VISIBILITY="1" RADIUS="0.25" POSITION_X="10.944796436736093" POSITION_Y="5.020133902800439" MEAN_INTENSITY_CH1="4108.031007751938" POSITION_Z="0.0" MAX_INTENSITY_CH1="9776.0" />
        <Spot ID="2278" name="ID2278" STD_INTENSITY_CH1="2643.5929408879124" QUALITY="321.5232238769531" POSITION_T="10.449795484542847" MIN_INTENSITY_CH1="295.0" TOTAL_INTENSITY_CH1="402038.0" CONTRAST_CH1="0.34276801741848306" SNR_CH1="0.6018830453748719" FRAME="6" MEDIAN_INTENSITY_CH1="2365.0" VISIBILITY="1" RADIUS="0.25" POSITION_X="3.4431927290050064" POSITION_Y="5.174740673619554" MEAN_INTENSITY_CH1="3116.573643410852" POSITION_Z="0.0" MAX_INTENSITY_CH1="13966.0" />
        <Spot ID="2279" name="ID2279" STD_INTENSITY_CH1="2104.4351668529503" QUALITY="229.28285217285156" POSITION_T="10.449795484542847" MIN_INTENSITY_CH1="295.0" TOTAL_INTENSITY_CH1="515558.0" CONTRAST_CH1="0.2206325628037737" SNR_CH1="0.6865417034115272" FRAME="6" MEDIAN_INTENSITY_CH1="3861.0" VISIBILITY="1" RADIUS="0.25" POSITION_X="1.0536738394569962" POSITION_Y="5.199372892209442" MEAN_INTENSITY_CH1="3996.573643410852" POSITION_Z="0.0" MAX_INTENSITY_CH1="9201.0" />
        <Spot ID="2280" name="ID2280" STD_INTENSITY_CH1="2612.0647233450786" QUALITY="383.0854797363281" POSITION_T="10.449795484542847" MIN_INTENSITY_CH1="443.0" TOTAL_INTENSITY_CH1="527663.0" CONTRAST_CH1="0.3584264600766971" SNR_CH1="0.8263745323053467" FRAME="6" MEDIAN_INTENSITY_CH1="3844.0" VISIBILITY="1" RADIUS="0.25" POSITION_X="0.437181946468335" POSITION_Y="5.273464247478509" MEAN_INTENSITY_CH1="4090.4108527131793" POSITION_Z="0.0" MAX_INTENSITY_CH1="10713.0" />
        <Spot ID="2281" name="ID2281" STD_INTENSITY_CH1="3598.105647774062" QUALITY="645.748779296875" POSITION_T="10.449795484542847" MIN_INTENSITY_CH1="1330.0" TOTAL_INTENSITY_CH1="871740.0" CONTRAST_CH1="0.37843303432623" SNR_CH1="1.0312327953689713" FRAME="6" MEDIAN_INTENSITY_CH1="5619.0" VISIBILITY="1" RADIUS="0.25" POSITION_X="2.8410939495818974" POSITION_Y="5.343743276894599" MEAN_INTENSITY_CH1="6757.674418604651" POSITION_Z="0.0" MAX_INTENSITY_CH1="18829.0" />
        <Spot ID="2282" name="ID2282" STD_INTENSITY_CH1="3868.268121045703" QUALITY="451.8851013183594" POSITION_T="10.449795484542847" MIN_INTENSITY_CH1="443.0" TOTAL_INTENSITY_CH1="694154.0" CONTRAST_CH1="0.1941546114906395" SNR_CH1="0.4523417744750386" FRAME="6" MEDIAN_INTENSITY_CH1="4288.0" VISIBILITY="1" RADIUS="0.25" POSITION_X="9.157170462066514" POSITION_Y="5.3379789978803105" MEAN_INTENSITY_CH1="5381.038759689923" POSITION_Z="0.0" MAX_INTENSITY_CH1="17317.0" />
        <Spot ID="2283" name="ID2283" STD_INTENSITY_CH1="3288.386871211006" QUALITY="493.43597412109375" POSITION_T="10.449795484542847" MIN_INTENSITY_CH1="591.0" TOTAL_INTENSITY_CH1="754503.0" CONTRAST_CH1="0.3585499583888679" SNR_CH1="0.9388417917327844" FRAME="6" MEDIAN_INTENSITY_CH1="5931.0" VISIBILITY="1" RADIUS="0.25" POSITION_X="2.144304991000276" POSITION_Y="5.381232354392921" MEAN_INTENSITY_CH1="5848.8604651162805" POSITION_Z="0.0" MAX_INTENSITY_CH1="13950.0" />
        <Spot ID="2284" name="ID2284" STD_INTENSITY_CH1="3936.6187932509974" QUALITY="372.889892578125" POSITION_T="10.449795484542847" MIN_INTENSITY_CH1="0.0" TOTAL_INTENSITY_CH1="684260.0" CONTRAST_CH1="0.32688161919030734" SNR_CH1="0.6638904165206967" FRAME="6" MEDIAN_INTENSITY_CH1="4140.0" VISIBILITY="1" RADIUS="0.25" POSITION_X="11.53274004697398" POSITION_Y="5.517624649924807" MEAN_INTENSITY_CH1="5304.341085271316" POSITION_Z="0.0" MAX_INTENSITY_CH1="13785.0" />
        <Spot ID="2285" name="ID2285" STD_INTENSITY_CH1="3305.6050304549676" QUALITY="541.2996826171875" POSITION_T="10.449795484542847" MIN_INTENSITY_CH1="1035.0" TOTAL_INTENSITY_CH1="810408.0" CONTRAST_CH1="0.3898391920450891" SNR_CH1="1.0661393875636245" FRAME="6" MEDIAN_INTENSITY_CH1="6062.0" VISIBILITY="1" RADIUS="0.25" POSITION_X="10.029434394339393" POSITION_Y="5.581345466401127" MEAN_INTENSITY_CH1="6282.2325581395335" POSITION_Z="0.0" MAX_INTENSITY_CH1="14524.0" />
        <Spot ID="2286" name="ID2286" STD_INTENSITY_CH1="5274.59110072018" QUALITY="630.1943969726562" POSITION_T="10.449795484542847" MIN_INTENSITY_CH1="443.0" TOTAL_INTENSITY_CH1="831090.0" CONTRAST_CH1="0.30788094232677965" SNR_CH1="0.5750612976258719" FRAME="6" MEDIAN_INTENSITY_CH1="4140.0" VISIBILITY="1" RADIUS="0.25" POSITION_X="11.079353925928574" POSITION_Y="5.584457934389821" MEAN_INTENSITY_CH1="6442.558139534884" POSITION_Z="0.0" MAX_INTENSITY_CH1="22201.0" />
        <Spot ID="2287" name="ID2287" STD_INTENSITY_CH1="1942.6955700164729" QUALITY="256.89642333984375" POSITION_T="10.449795484542847" MIN_INTENSITY_CH1="147.0" TOTAL_INTENSITY_CH1="393027.0" CONTRAST_CH1="0.28506712016937663" SNR_CH1="0.6957916914126748" FRAME="6" MEDIAN_INTENSITY_CH1="2661.0" VISIBILITY="1" RADIUS="0.25" POSITION_X="4.118213115442538" POSITION_Y="5.750759024386728" MEAN_INTENSITY_CH1="3046.720930232558" POSITION_Z="0.0" MAX_INTENSITY_CH1="9349.0" />
        <Spot ID="2288" name="ID2288" STD_INTENSITY_CH1="3987.995945881253" QUALITY="527.1723022460938" POSITION_T="10.449795484542847" MIN_INTENSITY_CH1="739.0" TOTAL_INTENSITY_CH1="694871.0" CONTRAST_CH1="0.2610599580072694" SNR_CH1="0.5592349331156156" FRAME="6" MEDIAN_INTENSITY_CH1="4304.0" VISIBILITY="1" RADIUS="0.25" POSITION_X="9.112775222294974" POSITION_Y="5.894565608915396" MEAN_INTENSITY_CH1="5386.596899224805" POSITION_Z="0.0" MAX_INTENSITY_CH1="18453.0" />
        <Spot ID="2289" name="ID2289" STD_INTENSITY_CH1="2506.386751860754" QUALITY="264.0315246582031" POSITION_T="10.449795484542847" MIN_INTENSITY_CH1="591.0" TOTAL_INTENSITY_CH1="542525.0" CONTRAST_CH1="0.15051251265967672" SNR_CH1="0.43902900593284716" FRAME="6" MEDIAN_INTENSITY_CH1="3696.0" VISIBILITY="1" RADIUS="0.25" POSITION_X="10.443175480794046" POSITION_Y="5.876242310878003" MEAN_INTENSITY_CH1="4205.6201550387605" POSITION_Z="0.0" MAX_INTENSITY_CH1="12125.0" />
        <Spot ID="2290" name="ID2290" STD_INTENSITY_CH1="2978.221883129293" QUALITY="291.3820495605469" POSITION_T="10.449795484542847" MIN_INTENSITY_CH1="887.0" TOTAL_INTENSITY_CH1="574414.0" CONTRAST_CH1="0.15667230265242227" SNR_CH1="0.4050327507369671" FRAME="6" MEDIAN_INTENSITY_CH1="3548.0" VISIBILITY="1" RADIUS="0.25" POSITION_X="9.512932144849024" POSITION_Y="5.94518603133661" MEAN_INTENSITY_CH1="4452.821705426356" POSITION_Z="0.0" MAX_INTENSITY_CH1="13079.0" />
        <Spot ID="2291" name="ID2291" STD_INTENSITY_CH1="2657.29255705302" QUALITY="439.1011962890625" POSITION_T="10.449795484542847" MIN_INTENSITY_CH1="1330.0" TOTAL_INTENSITY_CH1="884095.0" CONTRAST_CH1="0.247179998945602" SNR_CH1="1.0223133622009637" FRAME="6" MEDIAN_INTENSITY_CH1="6949.0" VISIBILITY="1" RADIUS="0.25" POSITION_X="2.9013371359243587" POSITION_Y="6.192790541913815" MEAN_INTENSITY_CH1="6853.449612403102" POSITION_Z="0.0" MAX_INTENSITY_CH1="13835.0" />
        <Spot ID="2292" name="ID2292" STD_INTENSITY_CH1="2825.4921168100977" QUALITY="531.49853515625" POSITION_T="10.449795484542847" MIN_INTENSITY_CH1="1791.0" TOTAL_INTENSITY_CH1="965389.0" CONTRAST_CH1="0.3011180818149632" SNR_CH1="1.2259384158931677" FRAME="6" MEDIAN_INTENSITY_CH1="6949.0" VISIBILITY="1" RADIUS="0.25" POSITION_X="3.3743849271729225" POSITION_Y="6.1843999943212395" MEAN_INTENSITY_CH1="7483.635658914728" POSITION_Z="0.0" MAX_INTENSITY_CH1="16282.0" />
        <Spot ID="2293" name="ID2293" STD_INTENSITY_CH1="2087.4790004978204" QUALITY="253.32687377929688" POSITION_T="10.449795484542847" MIN_INTENSITY_CH1="0.0" TOTAL_INTENSITY_CH1="279958.0" CONTRAST_CH1="0.36137288646140314" SNR_CH1="0.5519370146509366" FRAME="6" MEDIAN_INTENSITY_CH1="1478.0" VISIBILITY="1" RADIUS="0.25" POSITION_X="8.546130255824828" POSITION_Y="6.203055280083936" MEAN_INTENSITY_CH1="2170.2170542635663" POSITION_Z="0.0" MAX_INTENSITY_CH1="9776.0" />
        <Spot ID="2294" name="ID2294" STD_INTENSITY_CH1="3114.64416235873" QUALITY="675.7052001953125" POSITION_T="10.449795484542847" MIN_INTENSITY_CH1="1035.0" TOTAL_INTENSITY_CH1="995011.0" CONTRAST_CH1="0.4678741470141637" SNR_CH1="1.5787012652166954" FRAME="6" MEDIAN_INTENSITY_CH1="7870.0" VISIBILITY="1" RADIUS="0.25" POSITION_X="1.1093620954154173" POSITION_Y="6.221304597546175" MEAN_INTENSITY_CH1="7713.2635658914705" POSITION_Z="0.0" MAX_INTENSITY_CH1="16184.0" />
        <Spot ID="2295" name="ID2295" STD_INTENSITY_CH1="2552.3943469562128" QUALITY="515.5442504882812" POSITION_T="10.449795484542847" MIN_INTENSITY_CH1="1330.0" TOTAL_INTENSITY_CH1="793057.0" CONTRAST_CH1="0.4532597822529186" SNR_CH1="1.5024528260945287" FRAME="6" MEDIAN_INTENSITY_CH1="6244.0" VISIBILITY="1" RADIUS="0.25" POSITION_X="0.3260918161494163" POSITION_Y="6.406453530209813" MEAN_INTENSITY_CH1="6147.728682170542" POSITION_Z="0.0" MAX_INTENSITY_CH1="12357.0" />
        <Spot ID="2296" name="ID2296" STD_INTENSITY_CH1="2112.3723112297225" QUALITY="284.06561279296875" POSITION_T="10.449795484542847" MIN_INTENSITY_CH1="1183.0" TOTAL_INTENSITY_CH1="605139.0" CONTRAST_CH1="0.24500145299274503" SNR_CH1="0.8740248170124901" FRAME="6" MEDIAN_INTENSITY_CH1="4879.0" VISIBILITY="1" RADIUS="0.25" POSITION_X="2.061640090851382" POSITION_Y="6.543825734955457" MEAN_INTENSITY_CH1="4690.999999999999" POSITION_Z="0.0" MAX_INTENSITY_CH1="10236.0" />
        <Spot ID="2297" name="ID2297" STD_INTENSITY_CH1="3528.737266739253" QUALITY="646.4226684570312" POSITION_T="10.449795484542847" MIN_INTENSITY_CH1="1478.0" TOTAL_INTENSITY_CH1="963675.0" CONTRAST_CH1="0.35885773278772504" SNR_CH1="1.118149496825709" FRAME="6" MEDIAN_INTENSITY_CH1="7114.0" VISIBILITY="1" RADIUS="0.25" POSITION_X="3.9826678546869285" POSITION_Y="6.552362599776709" MEAN_INTENSITY_CH1="7470.348837209307" POSITION_Z="0.0" MAX_INTENSITY_CH1="17088.0" />
        <Spot ID="2298" name="ID2298" STD_INTENSITY_CH1="2860.5505262072356" QUALITY="355.1036376953125" POSITION_T="10.449795484542847" MIN_INTENSITY_CH1="147.0" TOTAL_INTENSITY_CH1="474451.0" CONTRAST_CH1="0.2869496007520122" SNR_CH1="0.5733583133241542" FRAME="6" MEDIAN_INTENSITY_CH1="2513.0" VISIBILITY="1" RADIUS="0.25" POSITION_X="9.502784309391998" POSITION_Y="6.551034236139796" MEAN_INTENSITY_CH1="3677.914728682171" POSITION_Z="0.0" MAX_INTENSITY_CH1="12112.0" />
        <Spot ID="2299" name="ID2299" STD_INTENSITY_CH1="2274.644133376232" QUALITY="269.5624084472656" POSITION_T="10.449795484542847" MIN_INTENSITY_CH1="295.0" TOTAL_INTENSITY_CH1="369990.0" CONTRAST_CH1="0.31070666481579845" SNR_CH1="0.5978082053962637" FRAME="6" MEDIAN_INTENSITY_CH1="2070.0" VISIBILITY="1" RADIUS="0.25" POSITION_X="9.152703626655699" POSITION_Y="6.641645723773343" MEAN_INTENSITY_CH1="2868.1395348837214" POSITION_Z="0.0" MAX_INTENSITY_CH1="9036.0" />
        <Spot ID="2300" name="ID2300" STD_INTENSITY_CH1="2746.501351173183" QUALITY="562.0391235351562" POSITION_T="10.449795484542847" MIN_INTENSITY_CH1="1035.0" TOTAL_INTENSITY_CH1="825928.0" CONTRAST_CH1="0.4345758578569198" SNR_CH1="1.4123578107842396" FRAME="6" MEDIAN_INTENSITY_CH1="6227.0" VISIBILITY="1" RADIUS="0.25" POSITION_X="2.929759864975612" POSITION_Y="6.878429076857104" MEAN_INTENSITY_CH1="6402.542635658913" POSITION_Z="0.0" MAX_INTENSITY_CH1="12800.0" />
        <Spot ID="2301" name="ID2301" STD_INTENSITY_CH1="2383.2892380692097" QUALITY="338.6470947265625" POSITION_T="10.449795484542847" MIN_INTENSITY_CH1="591.0" TOTAL_INTENSITY_CH1="600825.0" CONTRAST_CH1="0.3562736176140504" SNR_CH1="1.0267102040974159" FRAME="6" MEDIAN_INTENSITY_CH1="4452.0" VISIBILITY="1" RADIUS="0.25" POSITION_X="4.8228627452189805" POSITION_Y="6.918542158582535" MEAN_INTENSITY_CH1="4657.558139534884" POSITION_Z="0.0" MAX_INTENSITY_CH1="11863.0" />
        <Spot ID="2302" name="ID2302" STD_INTENSITY_CH1="3672.670988586778" QUALITY="575.2491455078125" POSITION_T="10.449795484542847" MIN_INTENSITY_CH1="1035.0" TOTAL_INTENSITY_CH1="947127.0" CONTRAST_CH1="0.3101857824864574" SNR_CH1="0.9465759887854462" FRAME="6" MEDIAN_INTENSITY_CH1="7114.0" VISIBILITY="1" RADIUS="0.25" POSITION_X="10.947084081991472" POSITION_Y="7.0844115800870355" MEAN_INTENSITY_CH1="7342.069767441861" POSITION_Z="0.0" MAX_INTENSITY_CH1="18419.0" />
        <Spot ID="2303" name="ID2303" STD_INTENSITY_CH1="2078.447551729583" QUALITY="249.27978515625" POSITION_T="10.449795484542847" MIN_INTENSITY_CH1="295.0" TOTAL_INTENSITY_CH1="375183.0" CONTRAST_CH1="0.3265690054094926" SNR_CH1="0.6889528242706542" FRAME="6" MEDIAN_INTENSITY_CH1="2366.0" VISIBILITY="1" RADIUS="0.25" POSITION_X="1.9301731605534584" POSITION_Y="7.163168976465618" MEAN_INTENSITY_CH1="2908.3953488372067" POSITION_Z="0.0" MAX_INTENSITY_CH1="10515.0" />
      </SpotsInFrame>
      <SpotsInFrame frame="7">
        <Spot ID="2432" name="ID2432" STD_INTENSITY_CH1="2938.0374217690146" QUALITY="450.8934326171875" POSITION_T="12.191428065299988" MIN_INTENSITY_CH1="0.0" TOTAL_INTENSITY_CH1="562650.0" CONTRAST_CH1="0.4619130839837192" SNR_CH1="0.9381234597644509" FRAME="7" MEDIAN_INTENSITY_CH1="3696.0" VISIBILITY="1" RADIUS="0.25" POSITION_X="2.487453735621839" POSITION_Y="0.0" MEAN_INTENSITY_CH1="4361.627906976742" POSITION_Z="0.0" MAX_INTENSITY_CH1="9843.0" />
        <Spot ID="2433" name="ID2433" STD_INTENSITY_CH1="2699.085778707079" QUALITY="336.1414794921875" POSITION_T="12.191428065299988" MIN_INTENSITY_CH1="295.0" TOTAL_INTENSITY_CH1="467291.0" CONTRAST_CH1="0.3114648622094659" SNR_CH1="0.6374753776647681" FRAME="7" MEDIAN_INTENSITY_CH1="2661.0" VISIBILITY="1" RADIUS="0.25" POSITION_X="2.7433693197860682" POSITION_Y="0.4615035399198787" MEAN_INTENSITY_CH1="3622.4108527131784" POSITION_Z="0.0" MAX_INTENSITY_CH1="11994.0" />
        <Spot ID="2434" name="ID2434" STD_INTENSITY_CH1="3437.665130353684" QUALITY="516.0350341796875" POSITION_T="12.191428065299988" MIN_INTENSITY_CH1="295.0" TOTAL_INTENSITY_CH1="581900.0" CONTRAST_CH1="0.4959253451245533" SNR_CH1="0.8700244496678419" FRAME="7" MEDIAN_INTENSITY_CH1="3730.0" VISIBILITY="1" RADIUS="0.25" POSITION_X="10.61311898842601" POSITION_Y="0.6400874455285663" MEAN_INTENSITY_CH1="4510.852713178294" POSITION_Z="0.0" MAX_INTENSITY_CH1="14820.0" />
        <Spot ID="2435" name="ID2435" STD_INTENSITY_CH1="3208.468634215423" QUALITY="471.5361328125" POSITION_T="12.191428065299988" MIN_INTENSITY_CH1="739.0" TOTAL_INTENSITY_CH1="794610.0" CONTRAST_CH1="0.2881717870809245" SNR_CH1="0.858962472417981" FRAME="7" MEDIAN_INTENSITY_CH1="5931.0" VISIBILITY="1" RADIUS="0.25" POSITION_X="1.3598951962162085" POSITION_Y="0.6791176235841004" MEAN_INTENSITY_CH1="6159.767441860463" POSITION_Z="0.0" MAX_INTENSITY_CH1="16843.0" />
        <Spot ID="2436" name="ID2436" STD_INTENSITY_CH1="3319.278162563355" QUALITY="599.491455078125" POSITION_T="12.191428065299988" MIN_INTENSITY_CH1="443.0" TOTAL_INTENSITY_CH1="822196.0" CONTRAST_CH1="0.3510121171746813" SNR_CH1="0.997780152567129" FRAME="7" MEDIAN_INTENSITY_CH1="5783.0" VISIBILITY="1" RADIUS="0.25" POSITION_X="0.9911585902316727" POSITION_Y="0.8272862581448711" MEAN_INTENSITY_CH1="6373.612403100774" POSITION_Z="0.0" MAX_INTENSITY_CH1="14149.0" />
        <Spot ID="2437" name="ID2437" STD_INTENSITY_CH1="2504.8576381074186" QUALITY="432.6243591308594" POSITION_T="12.191428065299988" MIN_INTENSITY_CH1="147.0" TOTAL_INTENSITY_CH1="489839.0" CONTRAST_CH1="0.5706877783289666" SNR_CH1="1.1015882745484094" FRAME="7" MEDIAN_INTENSITY_CH1="3401.0" VISIBILITY="1" RADIUS="0.25" POSITION_X="9.813828547392244" POSITION_Y="0.962172656763849" MEAN_INTENSITY_CH1="3797.201550387598" POSITION_Z="0.0" MAX_INTENSITY_CH1="10811.0" />
        <Spot ID="2438" name="ID2438" STD_INTENSITY_CH1="2460.4299072003905" QUALITY="327.7556457519531" POSITION_T="12.191428065299988" MIN_INTENSITY_CH1="147.0" TOTAL_INTENSITY_CH1="456418.0" CONTRAST_CH1="0.4019038481832798" SNR_CH1="0.8245101157024032" FRAME="7" MEDIAN_INTENSITY_CH1="3105.0" VISIBILITY="1" RADIUS="0.25" POSITION_X="3.2795054286727194" POSITION_Y="0.9887398880238439" MEAN_INTENSITY_CH1="3538.124031007751" POSITION_Z="0.0" MAX_INTENSITY_CH1="11567.0" />
        <Spot ID="2439" name="ID2439" STD_INTENSITY_CH1="2632.699202361766" QUALITY="358.2490234375" POSITION_T="12.191428065299988" MIN_INTENSITY_CH1="147.0" TOTAL_INTENSITY_CH1="489015.0" CONTRAST_CH1="0.38576285602807314" SNR_CH1="0.8016646184631704" FRAME="7" MEDIAN_INTENSITY_CH1="3269.0" VISIBILITY="1" RADIUS="0.25" POSITION_X="11.179303024980493" POSITION_Y="1.0086137215503088" MEAN_INTENSITY_CH1="3790.813953488372" POSITION_Z="0.0" MAX_INTENSITY_CH1="10663.0" />
        <Spot ID="2440" name="ID2440" STD_INTENSITY_CH1="2311.1923987198024" QUALITY="278.87457275390625" POSITION_T="12.191428065299988" MIN_INTENSITY_CH1="1183.0" TOTAL_INTENSITY_CH1="580652.0" CONTRAST_CH1="0.14530647513570716" SNR_CH1="0.4941779492363968" FRAME="7" MEDIAN_INTENSITY_CH1="4026.0" VISIBILITY="1" RADIUS="0.25" POSITION_X="10.455382310788641" POSITION_Y="1.1096058695616478" MEAN_INTENSITY_CH1="4501.178294573645" POSITION_Z="0.0" MAX_INTENSITY_CH1="10827.0" />
        <Spot ID="2441" name="ID2441" STD_INTENSITY_CH1="4707.86160002195" QUALITY="745.930908203125" POSITION_T="12.191428065299988" MIN_INTENSITY_CH1="739.0" TOTAL_INTENSITY_CH1="951565.0" CONTRAST_CH1="0.44758683338435873" SNR_CH1="0.9689195884373465" FRAME="7" MEDIAN_INTENSITY_CH1="6654.0" VISIBILITY="1" RADIUS="0.25" POSITION_X="2.600787775481054" POSITION_Y="1.316258713738538" MEAN_INTENSITY_CH1="7376.4728682170535" POSITION_Z="0.0" MAX_INTENSITY_CH1="19176.0" />
        <Spot ID="2442" name="ID2442" STD_INTENSITY_CH1="2217.3383727846885" QUALITY="334.2330627441406" POSITION_T="12.191428065299988" MIN_INTENSITY_CH1="0.0" TOTAL_INTENSITY_CH1="687092.0" CONTRAST_CH1="0.408016410936484" SNR_CH1="1.3921727189919888" FRAME="7" MEDIAN_INTENSITY_CH1="5619.0" VISIBILITY="1" RADIUS="0.25" POSITION_X="0.0" POSITION_Y="1.4472458098163428" MEAN_INTENSITY_CH1="5326.294573643413" POSITION_Z="0.0" MAX_INTENSITY_CH1="9184.0" />
        <Spot ID="2443" name="ID2443" STD_INTENSITY_CH1="2403.6690054209057" QUALITY="341.5851745605469" POSITION_T="12.191428065299988" MIN_INTENSITY_CH1="1330.0" TOTAL_INTENSITY_CH1="692585.0" CONTRAST_CH1="0.19284246102638178" SNR_CH1="0.7222013210232263" FRAME="7" MEDIAN_INTENSITY_CH1="5175.0" VISIBILITY="1" RADIUS="0.25" POSITION_X="10.807252614236846" POSITION_Y="1.5981938288007498" MEAN_INTENSITY_CH1="5368.875968992246" POSITION_Z="0.0" MAX_INTENSITY_CH1="11107.0" />
        <Spot ID="2444" name="ID2444" STD_INTENSITY_CH1="2638.796231197471" QUALITY="476.49273681640625" POSITION_T="12.191428065299988" MIN_INTENSITY_CH1="1643.0" TOTAL_INTENSITY_CH1="848700.0" CONTRAST_CH1="0.35672166785870246" SNR_CH1="1.3110744718120293" FRAME="7" MEDIAN_INTENSITY_CH1="6227.0" VISIBILITY="1" RADIUS="0.25" POSITION_X="2.229040179874128" POSITION_Y="1.9007439204646481" MEAN_INTENSITY_CH1="6579.069767441862" POSITION_Z="0.0" MAX_INTENSITY_CH1="14376.0" />
        <Spot ID="2445" name="ID2445" STD_INTENSITY_CH1="2532.4131647293216" QUALITY="425.1783447265625" POSITION_T="12.191428065299988" MIN_INTENSITY_CH1="1626.0" TOTAL_INTENSITY_CH1="762031.0" CONTRAST_CH1="0.2669064377949213" SNR_CH1="0.9828627323867343" FRAME="7" MEDIAN_INTENSITY_CH1="5635.0" VISIBILITY="1" RADIUS="0.25" POSITION_X="0.47339466708083894" POSITION_Y="1.9387096072680454" MEAN_INTENSITY_CH1="5907.217054263568" POSITION_Z="0.0" MAX_INTENSITY_CH1="13227.0" />
        <Spot ID="2446" name="ID2446" STD_INTENSITY_CH1="2352.535688043317" QUALITY="283.24163818359375" POSITION_T="12.191428065299988" MIN_INTENSITY_CH1="147.0" TOTAL_INTENSITY_CH1="402483.0" CONTRAST_CH1="0.2463832070252531" SNR_CH1="0.5243377441980133" FRAME="7" MEDIAN_INTENSITY_CH1="2661.0" VISIBILITY="1" RADIUS="0.25" POSITION_X="2.956160994234086" POSITION_Y="1.9207586182511815" MEAN_INTENSITY_CH1="3120.0232558139537" POSITION_Z="0.0" MAX_INTENSITY_CH1="10696.0" />
        <Spot ID="2447" name="ID2447" STD_INTENSITY_CH1="3790.6970129825067" QUALITY="583.5748901367188" POSITION_T="12.191428065299988" MIN_INTENSITY_CH1="1330.0" TOTAL_INTENSITY_CH1="983120.0" CONTRAST_CH1="0.3730162682886483" SNR_CH1="1.0923953266419206" FRAME="7" MEDIAN_INTENSITY_CH1="7262.0" VISIBILITY="1" RADIUS="0.25" POSITION_X="11.229363789996098" POSITION_Y="2.1138265556736675" MEAN_INTENSITY_CH1="7621.085271317832" POSITION_Z="0.0" MAX_INTENSITY_CH1="17942.0" />
        <Spot ID="2448" name="ID2448" STD_INTENSITY_CH1="2515.117695730547" QUALITY="340.9444580078125" POSITION_T="12.191428065299988" MIN_INTENSITY_CH1="147.0" TOTAL_INTENSITY_CH1="491534.0" CONTRAST_CH1="0.3990988113396342" SNR_CH1="0.8643061099250134" FRAME="7" MEDIAN_INTENSITY_CH1="3548.0" VISIBILITY="1" RADIUS="0.25" POSITION_X="9.916558344919599" POSITION_Y="2.3852052108084987" MEAN_INTENSITY_CH1="3810.3410852713187" POSITION_Z="0.0" MAX_INTENSITY_CH1="10844.0" />
        <Spot ID="2449" name="ID2449" STD_INTENSITY_CH1="3057.524513880413" QUALITY="628.517578125" POSITION_T="12.191428065299988" MIN_INTENSITY_CH1="1774.0" TOTAL_INTENSITY_CH1="951009.0" CONTRAST_CH1="0.37573878119379917" SNR_CH1="1.3170583224670995" FRAME="7" MEDIAN_INTENSITY_CH1="7262.0" VISIBILITY="1" RADIUS="0.25" POSITION_X="0.9049928031826902" POSITION_Y="2.82013955079654" MEAN_INTENSITY_CH1="7372.162790697675" POSITION_Z="0.0" MAX_INTENSITY_CH1="14460.0" />
        <Spot ID="2450" name="ID2450" STD_INTENSITY_CH1="2844.2188270794118" QUALITY="395.8939208984375" POSITION_T="12.191428065299988" MIN_INTENSITY_CH1="295.0" TOTAL_INTENSITY_CH1="511678.0" CONTRAST_CH1="0.33194578004592173" SNR_CH1="0.6951117483212419" FRAME="7" MEDIAN_INTENSITY_CH1="3122.0" VISIBILITY="1" RADIUS="0.25" POSITION_X="1.6218977785654842" POSITION_Y="2.9002904186079737" MEAN_INTENSITY_CH1="3966.4961240310076" POSITION_Z="0.0" MAX_INTENSITY_CH1="14427.0" />
        <Spot ID="2451" name="ID2451" STD_INTENSITY_CH1="2176.3499785851977" QUALITY="365.7812805175781" POSITION_T="12.191428065299988" MIN_INTENSITY_CH1="1774.0" TOTAL_INTENSITY_CH1="764868.0" CONTRAST_CH1="0.32300707230564313" SNR_CH1="1.330294841783192" FRAME="7" MEDIAN_INTENSITY_CH1="5766.0" VISIBILITY="1" RADIUS="0.25" POSITION_X="0.2738132971890736" POSITION_Y="3.0564940359016064" MEAN_INTENSITY_CH1="5929.209302325583" POSITION_Z="0.0" MAX_INTENSITY_CH1="10942.0" />
        <Spot ID="2452" name="ID2452" STD_INTENSITY_CH1="3523.2937881321086" QUALITY="520.9171142578125" POSITION_T="12.191428065299988" MIN_INTENSITY_CH1="591.0" TOTAL_INTENSITY_CH1="797899.0" CONTRAST_CH1="0.2871657046743757" SNR_CH1="0.7833168347583418" FRAME="7" MEDIAN_INTENSITY_CH1="5635.0" VISIBILITY="1" RADIUS="0.25" POSITION_X="9.64271747042796" POSITION_Y="3.4810515371286184" MEAN_INTENSITY_CH1="6185.263565891472" POSITION_Z="0.0" MAX_INTENSITY_CH1="16053.0" />
        <Spot ID="2453" name="ID2453" STD_INTENSITY_CH1="3192.2019971298273" QUALITY="592.97314453125" POSITION_T="12.191428065299988" MIN_INTENSITY_CH1="2365.0" TOTAL_INTENSITY_CH1="1136769.0" CONTRAST_CH1="0.31452812964063" SNR_CH1="1.3210271716198976" FRAME="7" MEDIAN_INTENSITY_CH1="8593.0" VISIBILITY="1" RADIUS="0.25" POSITION_X="2.5750420795990476" POSITION_Y="3.53069497217354" MEAN_INTENSITY_CH1="8812.162790697677" POSITION_Z="0.0" MAX_INTENSITY_CH1="14887.0" />
        <Spot ID="2454" name="ID2454" STD_INTENSITY_CH1="2590.547329279549" QUALITY="352.0494384765625" POSITION_T="12.191428065299988" MIN_INTENSITY_CH1="591.0" TOTAL_INTENSITY_CH1="625447.0" CONTRAST_CH1="0.22780150158725118" SNR_CH1="0.6944927080360329" FRAME="7" MEDIAN_INTENSITY_CH1="4140.0" VISIBILITY="1" RADIUS="0.25" POSITION_X="1.4810978803180304" POSITION_Y="3.6713835364860845" MEAN_INTENSITY_CH1="4848.426356589145" POSITION_Z="0.0" MAX_INTENSITY_CH1="11271.0" />
        <Spot ID="2455" name="ID2455" STD_INTENSITY_CH1="1974.0085096811526" QUALITY="248.5636444091797" POSITION_T="12.191428065299988" MIN_INTENSITY_CH1="591.0" TOTAL_INTENSITY_CH1="437610.0" CONTRAST_CH1="0.425708121487183" SNR_CH1="1.0262657009985185" FRAME="7" MEDIAN_INTENSITY_CH1="2957.0" VISIBILITY="1" RADIUS="0.25" POSITION_X="11.44228718386046" POSITION_Y="3.7085673876543783" MEAN_INTENSITY_CH1="3392.3255813953488" POSITION_Z="0.0" MAX_INTENSITY_CH1="8280.0" />
        <Spot ID="2456" name="ID2456" STD_INTENSITY_CH1="3358.6745164227273" QUALITY="661.349853515625" POSITION_T="12.191428065299988" MIN_INTENSITY_CH1="2957.0" TOTAL_INTENSITY_CH1="1215828.0" CONTRAST_CH1="0.2651617388655432" SNR_CH1="1.1762762163165328" FRAME="7" MEDIAN_INTENSITY_CH1="9463.0" VISIBILITY="1" RADIUS="0.25" POSITION_X="2.5703093884935844" POSITION_Y="3.792023456966372" MEAN_INTENSITY_CH1="9425.023255813954" POSITION_Z="0.0" MAX_INTENSITY_CH1="16480.0" />
        <Spot ID="2457" name="ID2457" STD_INTENSITY_CH1="2187.484763319029" QUALITY="226.16343688964844" POSITION_T="12.191428065299988" MIN_INTENSITY_CH1="295.0" TOTAL_INTENSITY_CH1="459738.0" CONTRAST_CH1="0.16739967645018314" SNR_CH1="0.467240732937877" FRAME="7" MEDIAN_INTENSITY_CH1="3105.0" VISIBILITY="1" RADIUS="0.25" POSITION_X="9.749615776591213" POSITION_Y="4.010235347020282" MEAN_INTENSITY_CH1="3563.8604651162796" POSITION_Z="0.0" MAX_INTENSITY_CH1="10730.0" />
        <Spot ID="2458" name="ID2458" STD_INTENSITY_CH1="2667.3955644982316" QUALITY="330.8890380859375" POSITION_T="12.191428065299988" MIN_INTENSITY_CH1="887.0" TOTAL_INTENSITY_CH1="642277.0" CONTRAST_CH1="0.18764465419141083" SNR_CH1="0.5898273530229993" FRAME="7" MEDIAN_INTENSITY_CH1="4600.0" VISIBILITY="1" RADIUS="0.25" POSITION_X="1.0428916938770443" POSITION_Y="4.07617011918171" MEAN_INTENSITY_CH1="4978.8914728682175" POSITION_Z="0.0" MAX_INTENSITY_CH1="11681.0" />
        <Spot ID="2459" name="ID2459" STD_INTENSITY_CH1="3438.431363643938" QUALITY="439.4649658203125" POSITION_T="12.191428065299988" MIN_INTENSITY_CH1="147.0" TOTAL_INTENSITY_CH1="575134.0" CONTRAST_CH1="0.32002287007816316" SNR_CH1="0.6287073366312178" FRAME="7" MEDIAN_INTENSITY_CH1="3105.0" VISIBILITY="1" RADIUS="0.25" POSITION_X="10.31375922565248" POSITION_Y="4.354290194041711" MEAN_INTENSITY_CH1="4458.403100775194" POSITION_Z="0.0" MAX_INTENSITY_CH1="14787.0" />
        <Spot ID="2460" name="ID2460" STD_INTENSITY_CH1="2473.7096738764317" QUALITY="323.553466796875" POSITION_T="12.191428065299988" MIN_INTENSITY_CH1="1183.0" TOTAL_INTENSITY_CH1="645358.0" CONTRAST_CH1="0.18563535929589772" SNR_CH1="0.6332888126268986" FRAME="7" MEDIAN_INTENSITY_CH1="4584.0" VISIBILITY="1" RADIUS="0.25" POSITION_X="1.8768988457599667" POSITION_Y="4.437296703121277" MEAN_INTENSITY_CH1="5002.775193798448" POSITION_Z="0.0" MAX_INTENSITY_CH1="11600.0" />
        <Spot ID="2461" name="ID2461" STD_INTENSITY_CH1="2245.702013444345" QUALITY="286.84820556640625" POSITION_T="12.191428065299988" MIN_INTENSITY_CH1="591.0" TOTAL_INTENSITY_CH1="441890.0" CONTRAST_CH1="0.2356394557918241" SNR_CH1="0.5817797143821155" FRAME="7" MEDIAN_INTENSITY_CH1="2809.0" VISIBILITY="1" RADIUS="0.25" POSITION_X="0.3046434515384624" POSITION_Y="4.483138450328948" MEAN_INTENSITY_CH1="3425.503875968993" POSITION_Z="0.0" MAX_INTENSITY_CH1="9661.0" />
        <Spot ID="2462" name="ID2462" STD_INTENSITY_CH1="2862.8514699512334" QUALITY="343.2821044921875" POSITION_T="12.191428065299988" MIN_INTENSITY_CH1="739.0" TOTAL_INTENSITY_CH1="608191.0" CONTRAST_CH1="0.21225531793894248" SNR_CH1="0.5766946733138821" FRAME="7" MEDIAN_INTENSITY_CH1="4140.0" VISIBILITY="1" RADIUS="0.25" POSITION_X="2.620066181393734" POSITION_Y="4.608011456319069" MEAN_INTENSITY_CH1="4714.658914728681" POSITION_Z="0.0" MAX_INTENSITY_CH1="13062.0" />
        <Spot ID="2463" name="ID2463" STD_INTENSITY_CH1="2643.107565253814" QUALITY="318.1086730957031" POSITION_T="12.191428065299988" MIN_INTENSITY_CH1="1183.0" TOTAL_INTENSITY_CH1="673166.0" CONTRAST_CH1="0.15257213853062768" SNR_CH1="0.5227026920370644" FRAME="7" MEDIAN_INTENSITY_CH1="5175.0" VISIBILITY="1" RADIUS="0.25" POSITION_X="0.8898266557005472" POSITION_Y="4.664243468661466" MEAN_INTENSITY_CH1="5218.34108527132" POSITION_Z="0.0" MAX_INTENSITY_CH1="11715.0" />
        <Spot ID="2464" name="ID2464" STD_INTENSITY_CH1="3541.630978690463" QUALITY="538.9789428710938" POSITION_T="12.191428065299988" MIN_INTENSITY_CH1="739.0" TOTAL_INTENSITY_CH1="732899.0" CONTRAST_CH1="0.30763455242204163" SNR_CH1="0.75479641944452" FRAME="7" MEDIAN_INTENSITY_CH1="5027.0" VISIBILITY="1" RADIUS="0.25" POSITION_X="9.274776399400173" POSITION_Y="4.890287586662134" MEAN_INTENSITY_CH1="5681.387596899226" POSITION_Z="0.0" MAX_INTENSITY_CH1="14262.0" />
        <Spot ID="2465" name="ID2465" STD_INTENSITY_CH1="2509.1268463126025" QUALITY="322.5211181640625" POSITION_T="12.191428065299988" MIN_INTENSITY_CH1="147.0" TOTAL_INTENSITY_CH1="545247.0" CONTRAST_CH1="0.3279907269282221" SNR_CH1="0.8321037434569161" FRAME="7" MEDIAN_INTENSITY_CH1="4140.0" VISIBILITY="1" RADIUS="0.25" POSITION_X="10.92385190316414" POSITION_Y="5.029072975555356" MEAN_INTENSITY_CH1="4226.720930232557" POSITION_Z="0.0" MAX_INTENSITY_CH1="11305.0" />
        <Spot ID="2466" name="ID2466" STD_INTENSITY_CH1="2733.127247937003" QUALITY="383.4515075683594" POSITION_T="12.191428065299988" MIN_INTENSITY_CH1="147.0" TOTAL_INTENSITY_CH1="450804.0" CONTRAST_CH1="0.3903873866952009" SNR_CH1="0.718006130522633" FRAME="7" MEDIAN_INTENSITY_CH1="2661.0" VISIBILITY="1" RADIUS="0.25" POSITION_X="3.4457358036097783" POSITION_Y="5.171019012018688" MEAN_INTENSITY_CH1="3494.60465116279" POSITION_Z="0.0" MAX_INTENSITY_CH1="12881.0" />
        <Spot ID="2467" name="ID2467" STD_INTENSITY_CH1="2077.915786577862" QUALITY="227.484619140625" POSITION_T="12.191428065299988" MIN_INTENSITY_CH1="147.0" TOTAL_INTENSITY_CH1="452113.0" CONTRAST_CH1="0.18033563163605063" SNR_CH1="0.5153892613001554" FRAME="7" MEDIAN_INTENSITY_CH1="3401.0" VISIBILITY="1" RADIUS="0.25" POSITION_X="1.020237149221846" POSITION_Y="5.261366259471526" MEAN_INTENSITY_CH1="3504.751937984498" POSITION_Z="0.0" MAX_INTENSITY_CH1="8297.0" />
        <Spot ID="2468" name="ID2468" STD_INTENSITY_CH1="2540.1478144888565" QUALITY="357.6955871582031" POSITION_T="12.191428065299988" MIN_INTENSITY_CH1="443.0" TOTAL_INTENSITY_CH1="496706.0" CONTRAST_CH1="0.3381287542694661" SNR_CH1="0.7660637345929131" FRAME="7" MEDIAN_INTENSITY_CH1="3253.0" VISIBILITY="1" RADIUS="0.25" POSITION_X="0.43946846380093346" POSITION_Y="5.289401993596864" MEAN_INTENSITY_CH1="3850.4341085271317" POSITION_Z="0.0" MAX_INTENSITY_CH1="11715.0" />
        <Spot ID="2469" name="ID2469" STD_INTENSITY_CH1="3559.905208092032" QUALITY="366.3516845703125" POSITION_T="12.191428065299988" MIN_INTENSITY_CH1="887.0" TOTAL_INTENSITY_CH1="700897.0" CONTRAST_CH1="0.1735993653908561" SNR_CH1="0.4515276184611819" FRAME="7" MEDIAN_INTENSITY_CH1="4600.0" VISIBILITY="1" RADIUS="0.25" POSITION_X="9.143313012488512" POSITION_Y="5.353606595723965" MEAN_INTENSITY_CH1="5433.310077519379" POSITION_Z="0.0" MAX_INTENSITY_CH1="18107.0" />
        <Spot ID="2470" name="ID2470" STD_INTENSITY_CH1="3335.8917263756844" QUALITY="545.0693359375" POSITION_T="12.191428065299988" MIN_INTENSITY_CH1="739.0" TOTAL_INTENSITY_CH1="786186.0" CONTRAST_CH1="0.3727598654837231" SNR_CH1="0.9921748583504382" FRAME="7" MEDIAN_INTENSITY_CH1="5652.0" VISIBILITY="1" RADIUS="0.25" POSITION_X="2.162876386238906" POSITION_Y="5.390927998849075" MEAN_INTENSITY_CH1="6094.465116279067" POSITION_Z="0.0" MAX_INTENSITY_CH1="16742.0" />
        <Spot ID="2471" name="ID2471" STD_INTENSITY_CH1="3596.5808702199333" QUALITY="623.527587890625" POSITION_T="12.191428065299988" MIN_INTENSITY_CH1="887.0" TOTAL_INTENSITY_CH1="867276.0" CONTRAST_CH1="0.36105862276435036" SNR_CH1="0.9917647624831616" FRAME="7" MEDIAN_INTENSITY_CH1="6210.0" VISIBILITY="1" RADIUS="0.25" POSITION_X="2.859303685333982" POSITION_Y="5.35906483681063" MEAN_INTENSITY_CH1="6723.069767441863" POSITION_Z="0.0" MAX_INTENSITY_CH1="16759.0" />
        <Spot ID="2472" name="ID2472" STD_INTENSITY_CH1="5573.842613212658" QUALITY="736.5081176757812" POSITION_T="12.191428065299988" MIN_INTENSITY_CH1="443.0" TOTAL_INTENSITY_CH1="942139.0" CONTRAST_CH1="0.36455651771225905" SNR_CH1="0.7001222901333989" FRAME="7" MEDIAN_INTENSITY_CH1="5914.0" VISIBILITY="1" RADIUS="0.25" POSITION_X="11.124103351807605" POSITION_Y="5.578512841452401" MEAN_INTENSITY_CH1="7303.403100775195" POSITION_Z="0.0" MAX_INTENSITY_CH1="22855.0" />
        <Spot ID="2473" name="ID2473" STD_INTENSITY_CH1="2691.9656560113053" QUALITY="548.1597900390625" POSITION_T="12.191428065299988" MIN_INTENSITY_CH1="1035.0" TOTAL_INTENSITY_CH1="852490.0" CONTRAST_CH1="0.3935926540898031" SNR_CH1="1.386663868761335" FRAME="7" MEDIAN_INTENSITY_CH1="6687.0" VISIBILITY="1" RADIUS="0.25" POSITION_X="10.02185559585252" POSITION_Y="5.603808273561516" MEAN_INTENSITY_CH1="6608.449612403105" POSITION_Z="0.0" MAX_INTENSITY_CH1="15001.0" />
        <Spot ID="2474" name="ID2474" STD_INTENSITY_CH1="3844.5173065828835" QUALITY="499.24420166015625" POSITION_T="12.191428065299988" MIN_INTENSITY_CH1="295.0" TOTAL_INTENSITY_CH1="677431.0" CONTRAST_CH1="0.22552106523987872" SNR_CH1="0.5027242851501459" FRAME="7" MEDIAN_INTENSITY_CH1="3696.0" VISIBILITY="1" RADIUS="0.25" POSITION_X="9.106556621048895" POSITION_Y="5.897190576141813" MEAN_INTENSITY_CH1="5251.403100775194" POSITION_Z="0.0" MAX_INTENSITY_CH1="17203.0" />
        <Spot ID="2475" name="ID2475" STD_INTENSITY_CH1="2548.123280222376" QUALITY="246.39773559570312" POSITION_T="12.191428065299988" MIN_INTENSITY_CH1="591.0" TOTAL_INTENSITY_CH1="554933.0" CONTRAST_CH1="0.14470928800026203" SNR_CH1="0.4268365503974191" FRAME="7" MEDIAN_INTENSITY_CH1="3548.0" VISIBILITY="1" RADIUS="0.25" POSITION_X="10.443693455296959" POSITION_Y="5.898430491718296" MEAN_INTENSITY_CH1="4301.8062015503865" POSITION_Z="0.0" MAX_INTENSITY_CH1="12471.0" />
        <Spot ID="2476" name="ID2476" STD_INTENSITY_CH1="3208.8539232075527" QUALITY="339.3924255371094" POSITION_T="12.191428065299988" MIN_INTENSITY_CH1="591.0" TOTAL_INTENSITY_CH1="577006.0" CONTRAST_CH1="0.18047292063795023" SNR_CH1="0.4262129930938652" FRAME="7" MEDIAN_INTENSITY_CH1="3548.0" VISIBILITY="1" RADIUS="0.25" POSITION_X="9.498227799736581" POSITION_Y="5.957757259291696" MEAN_INTENSITY_CH1="4472.914728682169" POSITION_Z="0.0" MAX_INTENSITY_CH1="14262.0" />
        <Spot ID="2477" name="ID2477" STD_INTENSITY_CH1="3070.1463212666927" QUALITY="615.6006469726562" POSITION_T="12.191428065299988" MIN_INTENSITY_CH1="1035.0" TOTAL_INTENSITY_CH1="948955.0" CONTRAST_CH1="0.43626104388120296" SNR_CH1="1.4555927462431246" FRAME="7" MEDIAN_INTENSITY_CH1="7245.0" VISIBILITY="1" RADIUS="0.25" POSITION_X="1.1166912813304448" POSITION_Y="6.20545983222971" MEAN_INTENSITY_CH1="7356.24031007752" POSITION_Z="0.0" MAX_INTENSITY_CH1="14114.0" />
        <Spot ID="2478" name="ID2478" STD_INTENSITY_CH1="2272.3941737752607" QUALITY="342.6885986328125" POSITION_T="12.191428065299988" MIN_INTENSITY_CH1="1035.0" TOTAL_INTENSITY_CH1="774901.0" CONTRAST_CH1="0.17922482274381432" SNR_CH1="0.8035342382553874" FRAME="7" MEDIAN_INTENSITY_CH1="5914.0" VISIBILITY="1" RADIUS="0.25" POSITION_X="2.887479437957824" POSITION_Y="6.197637983613695" MEAN_INTENSITY_CH1="6006.984496124029" POSITION_Z="0.0" MAX_INTENSITY_CH1="10646.0" />
        <Spot ID="2479" name="ID2479" STD_INTENSITY_CH1="3001.602697983312" QUALITY="568.476806640625" POSITION_T="12.191428065299988" MIN_INTENSITY_CH1="1478.0" TOTAL_INTENSITY_CH1="920235.0" CONTRAST_CH1="0.325968291327477" SNR_CH1="1.1684981865678405" FRAME="7" MEDIAN_INTENSITY_CH1="6523.0" VISIBILITY="1" RADIUS="0.25" POSITION_X="3.3813236734056984" POSITION_Y="6.180994946926955" MEAN_INTENSITY_CH1="7133.604651162789" POSITION_Z="0.0" MAX_INTENSITY_CH1="14591.0" />
        <Spot ID="2480" name="ID2480" STD_INTENSITY_CH1="1815.0802128005787" QUALITY="239.77305603027344" POSITION_T="12.191428065299988" MIN_INTENSITY_CH1="0.0" TOTAL_INTENSITY_CH1="258754.0" CONTRAST_CH1="0.416991011469946" SNR_CH1="0.6504158759657377" FRAME="7" MEDIAN_INTENSITY_CH1="1330.0" VISIBILITY="1" RADIUS="0.25" POSITION_X="8.521588427174777" POSITION_Y="6.215911183029268" MEAN_INTENSITY_CH1="2005.84496124031" POSITION_Z="0.0" MAX_INTENSITY_CH1="8183.0" />
        <Spot ID="2481" name="ID2481" STD_INTENSITY_CH1="2792.233605577318" QUALITY="437.0857849121094" POSITION_T="12.191428065299988" MIN_INTENSITY_CH1="739.0" TOTAL_INTENSITY_CH1="689152.0" CONTRAST_CH1="0.3754454934612409" SNR_CH1="1.044496688937272" FRAME="7" MEDIAN_INTENSITY_CH1="4879.0" VISIBILITY="1" RADIUS="0.25" POSITION_X="0.2789654211428214" POSITION_Y="6.392270880088564" MEAN_INTENSITY_CH1="5342.263565891471" POSITION_Z="0.0" MAX_INTENSITY_CH1="12931.0" />
        <Spot ID="2482" name="ID2482" STD_INTENSITY_CH1="2364.71468432773" QUALITY="350.66754150390625" POSITION_T="12.191428065299988" MIN_INTENSITY_CH1="887.0" TOTAL_INTENSITY_CH1="623179.0" CONTRAST_CH1="0.2340619744131026" SNR_CH1="0.7749402897966384" FRAME="7" MEDIAN_INTENSITY_CH1="4583.0" VISIBILITY="1" RADIUS="0.25" POSITION_X="2.046902498759075" POSITION_Y="6.557479138347187" MEAN_INTENSITY_CH1="4830.84496124031" POSITION_Z="0.0" MAX_INTENSITY_CH1="10088.0" />
        <Spot ID="2483" name="ID2483" STD_INTENSITY_CH1="3162.4180098029065" QUALITY="582.437255859375" POSITION_T="12.191428065299988" MIN_INTENSITY_CH1="1183.0" TOTAL_INTENSITY_CH1="884771.0" CONTRAST_CH1="0.3476307403866068" SNR_CH1="1.1189203036980886" FRAME="7" MEDIAN_INTENSITY_CH1="6539.0" VISIBILITY="1" RADIUS="0.25" POSITION_X="3.9873356710761243" POSITION_Y="6.566980803660216" MEAN_INTENSITY_CH1="6858.689922480618" POSITION_Z="0.0" MAX_INTENSITY_CH1="15757.0" />
        <Spot ID="2484" name="ID2484" STD_INTENSITY_CH1="2651.950068979882" QUALITY="318.3660583496094" POSITION_T="12.191428065299988" MIN_INTENSITY_CH1="295.0" TOTAL_INTENSITY_CH1="413605.0" CONTRAST_CH1="0.2503240686688218" SNR_CH1="0.4841063065751232" FRAME="7" MEDIAN_INTENSITY_CH1="2218.0" VISIBILITY="1" RADIUS="0.25" POSITION_X="9.505584431880763" POSITION_Y="6.5583400952491635" MEAN_INTENSITY_CH1="3206.240310077519" POSITION_Z="0.0" MAX_INTENSITY_CH1="11533.0" />
        <Spot ID="2485" name="ID2485" STD_INTENSITY_CH1="2164.716299672283" QUALITY="264.7657470703125" POSITION_T="12.191428065299988" MIN_INTENSITY_CH1="147.0" TOTAL_INTENSITY_CH1="319083.0" CONTRAST_CH1="0.31856564078359423" SNR_CH1="0.5521284712946635" FRAME="7" MEDIAN_INTENSITY_CH1="1478.0" VISIBILITY="1" RADIUS="0.25" POSITION_X="9.083241551446113" POSITION_Y="6.682155108022637" MEAN_INTENSITY_CH1="2473.5116279069766" POSITION_Z="0.0" MAX_INTENSITY_CH1="8757.0" />
        <Spot ID="2486" name="ID2486" STD_INTENSITY_CH1="2513.8699220245053" QUALITY="497.0135498046875" POSITION_T="12.191428065299988" MIN_INTENSITY_CH1="1478.0" TOTAL_INTENSITY_CH1="780332.0" CONTRAST_CH1="0.4186968431324475" SNR_CH1="1.420322557707492" FRAME="7" MEDIAN_INTENSITY_CH1="6079.0" VISIBILITY="1" RADIUS="0.25" POSITION_X="2.9321385339198147" POSITION_Y="6.886164549499045" MEAN_INTENSITY_CH1="6049.085271317829" POSITION_Z="0.0" MAX_INTENSITY_CH1="11863.0" />
        <Spot ID="2487" name="ID2487" STD_INTENSITY_CH1="2453.013779955417" QUALITY="307.6633605957031" POSITION_T="12.191428065299988" MIN_INTENSITY_CH1="147.0" TOTAL_INTENSITY_CH1="467421.0" CONTRAST_CH1="0.2813175527410645" SNR_CH1="0.6486173668609786" FRAME="7" MEDIAN_INTENSITY_CH1="3401.0" VISIBILITY="1" RADIUS="0.25" POSITION_X="4.767883476755052" POSITION_Y="6.8937388617882265" MEAN_INTENSITY_CH1="3623.418604651163" POSITION_Z="0.0" MAX_INTENSITY_CH1="10811.0" />
        <Spot ID="2488" name="ID2488" STD_INTENSITY_CH1="2806.8105493007" QUALITY="238.45486450195312" POSITION_T="12.191428065299988" MIN_INTENSITY_CH1="295.0" TOTAL_INTENSITY_CH1="595155.0" CONTRAST_CH1="0.12373202805477011" SNR_CH1="0.36197338910717874" FRAME="7" MEDIAN_INTENSITY_CH1="4009.0" VISIBILITY="1" RADIUS="0.25" POSITION_X="5.195623423931666" POSITION_Y="7.052497965077436" MEAN_INTENSITY_CH1="4613.604651162789" POSITION_Z="0.0" MAX_INTENSITY_CH1="12306.0" />
        <Spot ID="2489" name="ID2489" STD_INTENSITY_CH1="2225.0734156568824" QUALITY="359.7108154296875" POSITION_T="12.191428065299988" MIN_INTENSITY_CH1="591.0" TOTAL_INTENSITY_CH1="500111.0" CONTRAST_CH1="0.5745623774066135" SNR_CH1="1.271568210744198" FRAME="7" MEDIAN_INTENSITY_CH1="3401.0" VISIBILITY="1" RADIUS="0.25" POSITION_X="9.788366135990733" POSITION_Y="7.10214462241464" MEAN_INTENSITY_CH1="3876.8294573643407" POSITION_Z="0.0" MAX_INTENSITY_CH1="10811.0" />
        <Spot ID="2490" name="ID2490" STD_INTENSITY_CH1="3512.2474891304432" QUALITY="582.3004760742188" POSITION_T="12.191428065299988" MIN_INTENSITY_CH1="887.0" TOTAL_INTENSITY_CH1="980449.0" CONTRAST_CH1="0.3041623816000332" SNR_CH1="1.0093784159453603" FRAME="7" MEDIAN_INTENSITY_CH1="7722.0" VISIBILITY="1" RADIUS="0.25" POSITION_X="10.933879656896442" POSITION_Y="7.107296626190787" MEAN_INTENSITY_CH1="7600.3798449612395" POSITION_Z="0.0" MAX_INTENSITY_CH1="16218.0" />
        <Spot ID="2491" name="ID2491" STD_INTENSITY_CH1="2077.8450574982635" QUALITY="261.1646728515625" POSITION_T="12.191428065299988" MIN_INTENSITY_CH1="0.0" TOTAL_INTENSITY_CH1="338618.0" CONTRAST_CH1="0.3170598075035921" SNR_CH1="0.6082370358424309" FRAME="7" MEDIAN_INTENSITY_CH1="2070.0" VISIBILITY="1" RADIUS="0.25" POSITION_X="1.9290924606173196" POSITION_Y="7.184939638106173" MEAN_INTENSITY_CH1="2624.9457364341083" POSITION_Z="0.0" MAX_INTENSITY_CH1="8428.0" />
        <Spot ID="2492" name="ID2492" STD_INTENSITY_CH1="1859.32559650347" QUALITY="264.8195495605469" POSITION_T="12.191428065299988" MIN_INTENSITY_CH1="295.0" TOTAL_INTENSITY_CH1="476117.0" CONTRAST_CH1="0.28583166444881825" SNR_CH1="0.8825203888922634" FRAME="7" MEDIAN_INTENSITY_CH1="3548.0" VISIBILITY="1" RADIUS="0.25" POSITION_X="3.6571584269786435" POSITION_Y="7.25504007437564" MEAN_INTENSITY_CH1="3690.8294573643416" POSITION_Z="0.0" MAX_INTENSITY_CH1="8035.0" />
        <Spot ID="2493" name="ID2493" STD_INTENSITY_CH1="3626.822033491735" QUALITY="546.0574951171875" POSITION_T="12.191428065299988" MIN_INTENSITY_CH1="295.0" TOTAL_INTENSITY_CH1="654616.0" CONTRAST_CH1="0.4103077235974299" SNR_CH1="0.8141350714589672" FRAME="7" MEDIAN_INTENSITY_CH1="4436.0" VISIBILITY="1" RADIUS="0.25" POSITION_X="2.519062228729475" POSITION_Y="7.45539747975472" MEAN_INTENSITY_CH1="5074.542635658915" POSITION_Z="0.0" MAX_INTENSITY_CH1="16184.0" />
        <Spot ID="2494" name="ID2494" STD_INTENSITY_CH1="5679.407468217403" QUALITY="903.1852416992188" POSITION_T="12.191428065299988" MIN_INTENSITY_CH1="0.0" TOTAL_INTENSITY_CH1="1150896.0" CONTRAST_CH1="0.5571741612263021" SNR_CH1="1.1241573829760958" FRAME="7" MEDIAN_INTENSITY_CH1="7750.0" VISIBILITY="1" RADIUS="0.25" POSITION_X="11.53274004697398" POSITION_Y="7.462361206865517" MEAN_INTENSITY_CH1="8921.67441860465" POSITION_Z="0.0" MAX_INTENSITY_CH1="22855.0" />
        <Spot ID="2495" name="ID2495" STD_INTENSITY_CH1="5341.115854672859" QUALITY="701.6295776367188" POSITION_T="12.191428065299988" MIN_INTENSITY_CH1="591.0" TOTAL_INTENSITY_CH1="1003851.0" CONTRAST_CH1="0.2865970641793806" SNR_CH1="0.649092698904151" FRAME="7" MEDIAN_INTENSITY_CH1="6062.0" VISIBILITY="1" RADIUS="0.25" POSITION_X="4.937213952722938" POSITION_Y="7.529546022062913" MEAN_INTENSITY_CH1="7781.790697674421" POSITION_Z="0.0" MAX_INTENSITY_CH1="21888.0" />
        <Spot ID="2496" name="ID2496" STD_INTENSITY_CH1="4987.2955311709175" QUALITY="776.9413452148438" POSITION_T="12.191428065299988" MIN_INTENSITY_CH1="1183.0" TOTAL_INTENSITY_CH1="1115666.0" CONTRAST_CH1="0.2870264081834475" SNR_CH1="0.7734705414881942" FRAME="7" MEDIAN_INTENSITY_CH1="7558.0" VISIBILITY="1" RADIUS="0.25" POSITION_X="10.898517693942113" POSITION_Y="7.532114942590096" MEAN_INTENSITY_CH1="8648.573643410851" POSITION_Z="0.0" MAX_INTENSITY_CH1="21541.0" />
        <Spot ID="2497" name="ID2497" STD_INTENSITY_CH1="3037.373721854333" QUALITY="408.33099365234375" POSITION_T="12.191428065299988" MIN_INTENSITY_CH1="147.0" TOTAL_INTENSITY_CH1="476035.0" CONTRAST_CH1="0.3760189593011775" SNR_CH1="0.6639972249674211" FRAME="7" MEDIAN_INTENSITY_CH1="2661.0" VISIBILITY="1" RADIUS="0.25" POSITION_X="10.18383200515874" POSITION_Y="7.622756255876763" MEAN_INTENSITY_CH1="3690.1937984496117" POSITION_Z="0.0" MAX_INTENSITY_CH1="13193.0" />
        <Spot ID="2498" name="ID2498" STD_INTENSITY_CH1="3055.277281715786" QUALITY="383.9247131347656" POSITION_T="12.191428065299988" MIN_INTENSITY_CH1="1035.0" TOTAL_INTENSITY_CH1="863871.0" CONTRAST_CH1="0.186773925273047" SNR_CH1="0.6899010404656144" FRAME="7" MEDIAN_INTENSITY_CH1="6375.0" VISIBILITY="1" RADIUS="0.25" POSITION_X="5.464217257045078" POSITION_Y="7.7022321244784155" MEAN_INTENSITY_CH1="6696.67441860465" POSITION_Z="0.0" MAX_INTENSITY_CH1="14558.0" />
        <Spot ID="2499" name="ID2499" STD_INTENSITY_CH1="3251.3197163448003" QUALITY="403.334228515625" POSITION_T="12.191428065299988" MIN_INTENSITY_CH1="443.0" TOTAL_INTENSITY_CH1="515094.0" CONTRAST_CH1="0.3373094473837798" SNR_CH1="0.6195319255479821" FRAME="7" MEDIAN_INTENSITY_CH1="2809.0" VISIBILITY="1" RADIUS="0.25" POSITION_X="4.033177217542888" POSITION_Y="7.839641845096214" MEAN_INTENSITY_CH1="3992.9767441860486" POSITION_Z="0.0" MAX_INTENSITY_CH1="14508.0" />
        <Spot ID="2500" name="ID2500" STD_INTENSITY_CH1="1921.3156725320912" QUALITY="235.808349609375" POSITION_T="12.191428065299988" MIN_INTENSITY_CH1="443.0" TOTAL_INTENSITY_CH1="418608.0" CONTRAST_CH1="0.16794173103021082" SNR_CH1="0.4857206112687737" FRAME="7" MEDIAN_INTENSITY_CH1="2809.0" VISIBILITY="1" RADIUS="0.25" POSITION_X="2.7187226556216944" POSITION_Y="8.201180608869995" MEAN_INTENSITY_CH1="3245.0232558139546" POSITION_Z="0.0" MAX_INTENSITY_CH1="8314.0" />
        <Spot ID="2501" name="ID2501" STD_INTENSITY_CH1="2925.959987938564" QUALITY="330.2870788574219" POSITION_T="12.191428065299988" MIN_INTENSITY_CH1="739.0" TOTAL_INTENSITY_CH1="721623.0" CONTRAST_CH1="0.2157704930566319" SNR_CH1="0.678613858540671" FRAME="7" MEDIAN_INTENSITY_CH1="5340.0" VISIBILITY="1" RADIUS="0.25" POSITION_X="5.044178747106102" POSITION_Y="8.184839153976629" MEAN_INTENSITY_CH1="5593.976744186048" POSITION_Z="0.0" MAX_INTENSITY_CH1="12948.0" />
        <Spot ID="2502" name="ID2502" STD_INTENSITY_CH1="3416.740821060241" QUALITY="463.5696716308594" POSITION_T="12.191428065299988" MIN_INTENSITY_CH1="0.0" TOTAL_INTENSITY_CH1="525849.0" CONTRAST_CH1="0.4706767551336946" SNR_CH1="0.7636508225594562" FRAME="7" MEDIAN_INTENSITY_CH1="2681.0" VISIBILITY="1" RADIUS="0.25" POSITION_X="11.53274004697398" POSITION_Y="8.185984111773688" MEAN_INTENSITY_CH1="4076.3488372093016" POSITION_Z="0.0" MAX_INTENSITY_CH1="13046.0" />
        <Spot ID="2503" name="ID2503" STD_INTENSITY_CH1="3573.9910664645768" QUALITY="612.5035400390625" POSITION_T="12.191428065299988" MIN_INTENSITY_CH1="887.0" TOTAL_INTENSITY_CH1="796359.0" CONTRAST_CH1="0.43659231170403395" SNR_CH1="1.0498766119580758" FRAME="7" MEDIAN_INTENSITY_CH1="5619.0" VISIBILITY="1" RADIUS="0.25" POSITION_X="5.824591514201341" POSITION_Y="8.236733370563401" MEAN_INTENSITY_CH1="6173.325581395348" POSITION_Z="0.0" MAX_INTENSITY_CH1="15905.0" />
        <Spot ID="2504" name="ID2504" STD_INTENSITY_CH1="3205.626689170873" QUALITY="278.36614990234375" POSITION_T="12.191428065299988" MIN_INTENSITY_CH1="295.0" TOTAL_INTENSITY_CH1="581384.0" CONTRAST_CH1="0.07470986509002225" SNR_CH1="0.1954686585116379" FRAME="7" MEDIAN_INTENSITY_CH1="3696.0" VISIBILITY="1" RADIUS="0.25" POSITION_X="4.35225843252871" POSITION_Y="8.278508896577433" MEAN_INTENSITY_CH1="4506.852713178296" POSITION_Z="0.0" MAX_INTENSITY_CH1="14740.0" />
        <Spot ID="2505" name="ID2505" STD_INTENSITY_CH1="3852.812742365946" QUALITY="499.6359558105469" POSITION_T="12.191428065299988" MIN_INTENSITY_CH1="739.0" TOTAL_INTENSITY_CH1="769712.0" CONTRAST_CH1="0.31961113633583976" SNR_CH1="0.7501818842768313" FRAME="7" MEDIAN_INTENSITY_CH1="5175.0" VISIBILITY="1" RADIUS="0.25" POSITION_X="10.463313180044358" POSITION_Y="8.259791621398865" MEAN_INTENSITY_CH1="5966.759689922479" POSITION_Z="0.0" MAX_INTENSITY_CH1="17730.0" />
        <Spot ID="2506" name="ID2506" STD_INTENSITY_CH1="3616.3665293211607" QUALITY="489.3244934082031" POSITION_T="12.191428065299988" MIN_INTENSITY_CH1="887.0" TOTAL_INTENSITY_CH1="758449.0" CONTRAST_CH1="0.3014629429086152" SNR_CH1="0.7531757958993891" FRAME="7" MEDIAN_INTENSITY_CH1="4600.0" VISIBILITY="1" RADIUS="0.25" POSITION_X="9.989857203729706" POSITION_Y="8.417383287260266" MEAN_INTENSITY_CH1="5879.449612403098" POSITION_Z="0.0" MAX_INTENSITY_CH1="16793.0" />
        <Spot ID="2507" name="ID2507" STD_INTENSITY_CH1="2278.5499891758905" QUALITY="254.92156982421875" POSITION_T="12.191428065299988" MIN_INTENSITY_CH1="1183.0" TOTAL_INTENSITY_CH1="661130.0" CONTRAST_CH1="0.2504537873850437" SNR_CH1="0.9010077905194517" FRAME="7" MEDIAN_INTENSITY_CH1="4879.0" VISIBILITY="1" RADIUS="0.25" POSITION_X="3.9291845034645845" POSITION_Y="8.65037250914716" MEAN_INTENSITY_CH1="5125.03875968992" POSITION_Z="0.0" MAX_INTENSITY_CH1="10942.0" />
        <Spot ID="2508" name="ID2508" STD_INTENSITY_CH1="3069.3286229426967" QUALITY="317.4171447753906" POSITION_T="12.191428065299988" MIN_INTENSITY_CH1="739.0" TOTAL_INTENSITY_CH1="632908.0" CONTRAST_CH1="0.12388622067816413" SNR_CH1="0.35240181697324424" FRAME="7" MEDIAN_INTENSITY_CH1="4157.0" VISIBILITY="1" RADIUS="0.25" POSITION_X="4.5944230142064395" POSITION_Y="8.627291333343818" MEAN_INTENSITY_CH1="4906.263565891473" POSITION_Z="0.0" MAX_INTENSITY_CH1="12323.0" />
        <Spot ID="2509" name="ID2509" STD_INTENSITY_CH1="1854.5867413593182" QUALITY="241.2372283935547" POSITION_T="12.191428065299988" MIN_INTENSITY_CH1="295.0" TOTAL_INTENSITY_CH1="360515.0" CONTRAST_CH1="0.28556206898610165" SNR_CH1="0.6694589374698403" FRAME="7" MEDIAN_INTENSITY_CH1="2218.0" VISIBILITY="1" RADIUS="0.25" POSITION_X="11.09786663746486" POSITION_Y="8.74311890425952" MEAN_INTENSITY_CH1="2794.6899224806198" POSITION_Z="0.0" MAX_INTENSITY_CH1="8036.0" />
        <Spot ID="2510" name="ID2510" STD_INTENSITY_CH1="1999.1114778077078" QUALITY="317.7381591796875" POSITION_T="12.191428065299988" MIN_INTENSITY_CH1="443.0" TOTAL_INTENSITY_CH1="519427.0" CONTRAST_CH1="0.45431773877371956" SNR_CH1="1.2584274591368247" FRAME="7" MEDIAN_INTENSITY_CH1="3992.0" VISIBILITY="1" RADIUS="0.25" POSITION_X="2.965003076036801" POSITION_Y="8.83693218925551" MEAN_INTENSITY_CH1="4026.5658914728674" POSITION_Z="0.0" MAX_INTENSITY_CH1="9053.0" />
        <Spot ID="2511" name="ID2511" STD_INTENSITY_CH1="3562.290533179601" QUALITY="568.2550659179688" POSITION_T="12.191428065299988" MIN_INTENSITY_CH1="295.0" TOTAL_INTENSITY_CH1="569875.0" CONTRAST_CH1="0.5170172951748551" SNR_CH1="0.8452887578598777" FRAME="7" MEDIAN_INTENSITY_CH1="3401.0" VISIBILITY="1" RADIUS="0.25" POSITION_X="6.0922211680117035" POSITION_Y="8.925155906602713" MEAN_INTENSITY_CH1="4417.635658914728" POSITION_Z="0.0" MAX_INTENSITY_CH1="18896.0" />
        <Spot ID="2512" name="ID2512" STD_INTENSITY_CH1="2833.211097874834" QUALITY="316.2923278808594" POSITION_T="12.191428065299988" MIN_INTENSITY_CH1="739.0" TOTAL_INTENSITY_CH1="526465.0" CONTRAST_CH1="0.16875326758715936" SNR_CH1="0.415968273816918" FRAME="7" MEDIAN_INTENSITY_CH1="3105.0" VISIBILITY="1" RADIUS="0.25" POSITION_X="3.807625563835539" POSITION_Y="9.243654662461047" MEAN_INTENSITY_CH1="4081.1240310077524" POSITION_Z="0.0" MAX_INTENSITY_CH1="13177.0" />
        <Spot ID="2513" name="ID2513" STD_INTENSITY_CH1="5634.301381851259" QUALITY="761.7102661132812" POSITION_T="12.191428065299988" MIN_INTENSITY_CH1="295.0" TOTAL_INTENSITY_CH1="1131197.0" CONTRAST_CH1="0.33864156655143707" SNR_CH1="0.7874344558798215" FRAME="7" MEDIAN_INTENSITY_CH1="8741.0" VISIBILITY="1" RADIUS="0.25" POSITION_X="4.603843982533496" POSITION_Y="9.489388471500916" MEAN_INTENSITY_CH1="8768.968992248061" POSITION_Z="0.0" MAX_INTENSITY_CH1="23777.0" />
        <Spot ID="2514" name="ID2514" STD_INTENSITY_CH1="2829.4929980848583" QUALITY="374.66400146484375" POSITION_T="12.191428065299988" MIN_INTENSITY_CH1="591.0" TOTAL_INTENSITY_CH1="634576.0" CONTRAST_CH1="0.250153379529475" SNR_CH1="0.6957582743165287" FRAME="7" MEDIAN_INTENSITY_CH1="4288.0" VISIBILITY="1" RADIUS="0.25" POSITION_X="3.7344886932558334" POSITION_Y="9.645594277037" MEAN_INTENSITY_CH1="4919.193798449614" POSITION_Z="0.0" MAX_INTENSITY_CH1="11567.0" />
        <Spot ID="2515" name="ID2515" STD_INTENSITY_CH1="3356.3739362231" QUALITY="503.3948059082031" POSITION_T="12.191428065299988" MIN_INTENSITY_CH1="591.0" TOTAL_INTENSITY_CH1="669641.0" CONTRAST_CH1="0.36218280611180276" SNR_CH1="0.822440364233201" FRAME="7" MEDIAN_INTENSITY_CH1="4288.0" VISIBILITY="1" RADIUS="0.25" POSITION_X="5.320094229358216" POSITION_Y="9.76433485610731" MEAN_INTENSITY_CH1="5191.015503875971" POSITION_Z="0.0" MAX_INTENSITY_CH1="13966.0" />
        <Spot ID="2516" name="ID2516" STD_INTENSITY_CH1="3066.544467720116" QUALITY="327.2076721191406" POSITION_T="12.191428065299988" MIN_INTENSITY_CH1="591.0" TOTAL_INTENSITY_CH1="666299.0" CONTRAST_CH1="0.1730622079225282" SNR_CH1="0.4969828207545645" FRAME="7" MEDIAN_INTENSITY_CH1="5027.0" VISIBILITY="1" RADIUS="0.25" POSITION_X="5.495789969704562" POSITION_Y="10.888074115295108" MEAN_INTENSITY_CH1="5165.108527131784" POSITION_Z="0.0" MAX_INTENSITY_CH1="14985.0" />
        <Spot ID="2517" name="ID2517" STD_INTENSITY_CH1="2652.02881441463" QUALITY="398.3711853027344" POSITION_T="12.191428065299988" MIN_INTENSITY_CH1="295.0" TOTAL_INTENSITY_CH1="521451.0" CONTRAST_CH1="0.3775029217549014" SNR_CH1="0.8354170609718599" FRAME="7" MEDIAN_INTENSITY_CH1="3417.0" VISIBILITY="1" RADIUS="0.25" POSITION_X="3.8441639247709007" POSITION_Y="11.041151685660777" MEAN_INTENSITY_CH1="4042.2558139534876" POSITION_Z="0.0" MAX_INTENSITY_CH1="10828.0" />
        <Spot ID="2518" name="ID2518" STD_INTENSITY_CH1="3588.209380544011" QUALITY="526.712646484375" POSITION_T="12.191428065299988" MIN_INTENSITY_CH1="591.0" TOTAL_INTENSITY_CH1="792068.0" CONTRAST_CH1="0.30247673018338267" SNR_CH1="0.7947800781701326" FRAME="7" MEDIAN_INTENSITY_CH1="5192.0" VISIBILITY="1" RADIUS="0.25" POSITION_X="4.4651954052826754" POSITION_Y="11.037931907597104" MEAN_INTENSITY_CH1="6140.062015503876" POSITION_Z="0.0" MAX_INTENSITY_CH1="17055.0" />
        <Spot ID="2519" name="ID2519" STD_INTENSITY_CH1="5867.9050354626825" QUALITY="771.949951171875" POSITION_T="12.191428065299988" MIN_INTENSITY_CH1="295.0" TOTAL_INTENSITY_CH1="1058531.0" CONTRAST_CH1="0.30467313325533896" SNR_CH1="0.6531203707413272" FRAME="7" MEDIAN_INTENSITY_CH1="6523.0" VISIBILITY="1" RADIUS="0.25" POSITION_X="5.075919669082817" POSITION_Y="11.032567753912499" MEAN_INTENSITY_CH1="8205.666666666668" POSITION_Z="0.0" MAX_INTENSITY_CH1="24320.0" />
        <Spot ID="2520" name="ID2520" STD_INTENSITY_CH1="2178.317868102844" QUALITY="328.5854187011719" POSITION_T="12.191428065299988" MIN_INTENSITY_CH1="0.0" TOTAL_INTENSITY_CH1="708280.0" CONTRAST_CH1="0.4881430675453407" SNR_CH1="1.6535847199954956" FRAME="7" MEDIAN_INTENSITY_CH1="5619.0" VISIBILITY="1" RADIUS="0.25" POSITION_X="5.653303944595089" POSITION_Y="11.53274004697398" MEAN_INTENSITY_CH1="5490.542635658912" POSITION_Z="0.0" MAX_INTENSITY_CH1="11238.0" />
        <Spot ID="2521" name="ID2521" STD_INTENSITY_CH1="2433.8009168248345" QUALITY="347.31781005859375" POSITION_T="12.191428065299988" MIN_INTENSITY_CH1="0.0" TOTAL_INTENSITY_CH1="564019.0" CONTRAST_CH1="0.42680122232584183" SNR_CH1="1.0747591496353543" FRAME="7" MEDIAN_INTENSITY_CH1="4549.0" VISIBILITY="1" RADIUS="0.25" POSITION_X="5.879436102378892" POSITION_Y="11.53274004697398" MEAN_INTENSITY_CH1="4372.240310077519" POSITION_Z="0.0" MAX_INTENSITY_CH1="9628.0" />
        <Spot ID="2522" name="ID2522" STD_INTENSITY_CH1="1649.360625144817" QUALITY="268.33203125" POSITION_T="12.191428065299988" MIN_INTENSITY_CH1="0.0" TOTAL_INTENSITY_CH1="253393.0" CONTRAST_CH1="0.6449947999287373" SNR_CH1="0.9339227612306524" FRAME="7" MEDIAN_INTENSITY_CH1="1478.0" VISIBILITY="1" RADIUS="0.25" POSITION_X="8.95483344823862" POSITION_Y="11.53274004697398" MEAN_INTENSITY_CH1="1964.2868217054258" POSITION_Z="0.0" MAX_INTENSITY_CH1="6670.0" />
      </SpotsInFrame>
      <SpotsInFrame frame="8">
        <Spot ID="2337" name="ID2337" STD_INTENSITY_CH1="3593.5291086984375" QUALITY="579.754150390625" POSITION_T="13.933060646057129" MIN_INTENSITY_CH1="0.0" TOTAL_INTENSITY_CH1="690989.0" CONTRAST_CH1="0.5297815101415144" SNR_CH1="1.0324229297801064" FRAME="8" MEDIAN_INTENSITY_CH1="4879.0" VISIBILITY="1" RADIUS="0.25" POSITION_X="2.4422273040650784" POSITION_Y="0.0" MEAN_INTENSITY_CH1="5356.503875968991" POSITION_Z="0.0" MAX_INTENSITY_CH1="15133.0" />
        <Spot ID="2338" name="ID2338" STD_INTENSITY_CH1="3039.02002547489" QUALITY="378.46881103515625" POSITION_T="13.933060646057129" MIN_INTENSITY_CH1="147.0" TOTAL_INTENSITY_CH1="469486.0" CONTRAST_CH1="0.2783716181629262" SNR_CH1="0.5215515058231704" FRAME="8" MEDIAN_INTENSITY_CH1="2678.0" VISIBILITY="1" RADIUS="0.25" POSITION_X="2.718856183513003" POSITION_Y="0.45237004048126234" MEAN_INTENSITY_CH1="3639.4263565891483" POSITION_Z="0.0" MAX_INTENSITY_CH1="13688.0" />
        <Spot ID="2339" name="ID2339" STD_INTENSITY_CH1="3421.932234751953" QUALITY="507.42529296875" POSITION_T="13.933060646057129" MIN_INTENSITY_CH1="147.0" TOTAL_INTENSITY_CH1="508292.0" CONTRAST_CH1="0.5181774982032993" SNR_CH1="0.7860282493240629" FRAME="8" MEDIAN_INTENSITY_CH1="2809.0" VISIBILITY="1" RADIUS="0.25" POSITION_X="10.612048942609983" POSITION_Y="0.6097184386081071" MEAN_INTENSITY_CH1="3940.248062015504" POSITION_Z="0.0" MAX_INTENSITY_CH1="14672.0" />
        <Spot ID="2340" name="ID2340" STD_INTENSITY_CH1="3068.3872122110142" QUALITY="491.8468933105469" POSITION_T="13.933060646057129" MIN_INTENSITY_CH1="443.0" TOTAL_INTENSITY_CH1="813199.0" CONTRAST_CH1="0.30272580203575195" SNR_CH1="0.9548241187191339" FRAME="8" MEDIAN_INTENSITY_CH1="6391.0" VISIBILITY="1" RADIUS="0.25" POSITION_X="1.2988423577537813" POSITION_Y="0.6947703483432159" MEAN_INTENSITY_CH1="6303.868217054264" POSITION_Z="0.0" MAX_INTENSITY_CH1="12568.0" />
        <Spot ID="2341" name="ID2341" STD_INTENSITY_CH1="2532.2345937512778" QUALITY="299.4046630859375" POSITION_T="13.933060646057129" MIN_INTENSITY_CH1="295.0" TOTAL_INTENSITY_CH1="523533.0" CONTRAST_CH1="0.18989960566318703" SNR_CH1="0.5115571415878842" FRAME="8" MEDIAN_INTENSITY_CH1="3401.0" VISIBILITY="1" RADIUS="0.25" POSITION_X="2.1191840351897704" POSITION_Y="0.7745202484252953" MEAN_INTENSITY_CH1="4058.395348837209" POSITION_Z="0.0" MAX_INTENSITY_CH1="11533.0" />
        <Spot ID="2342" name="ID2342" STD_INTENSITY_CH1="3007.9085172885393" QUALITY="563.800537109375" POSITION_T="13.933060646057129" MIN_INTENSITY_CH1="591.0" TOTAL_INTENSITY_CH1="823021.0" CONTRAST_CH1="0.3646112660039691" SNR_CH1="1.1334639446671577" FRAME="8" MEDIAN_INTENSITY_CH1="6375.0" VISIBILITY="1" RADIUS="0.25" POSITION_X="1.005400025683592" POSITION_Y="0.8125091230633896" MEAN_INTENSITY_CH1="6380.0077519379865" POSITION_Z="0.0" MAX_INTENSITY_CH1="13506.0" />
        <Spot ID="2343" name="ID2343" STD_INTENSITY_CH1="2186.984970793301" QUALITY="329.01739501953125" POSITION_T="13.933060646057129" MIN_INTENSITY_CH1="443.0" TOTAL_INTENSITY_CH1="444961.0" CONTRAST_CH1="0.3615116714711477" SNR_CH1="0.8375628169245324" FRAME="8" MEDIAN_INTENSITY_CH1="2678.0" VISIBILITY="1" RADIUS="0.25" POSITION_X="3.261496208902664" POSITION_Y="0.9958695523527057" MEAN_INTENSITY_CH1="3449.31007751938" POSITION_Z="0.0" MAX_INTENSITY_CH1="8428.0" />
        <Spot ID="2344" name="ID2344" STD_INTENSITY_CH1="1756.1974771795294" QUALITY="303.6407775878906" POSITION_T="13.933060646057129" MIN_INTENSITY_CH1="147.0" TOTAL_INTENSITY_CH1="397260.0" CONTRAST_CH1="0.4486794053793363" SNR_CH1="1.0861895598421851" FRAME="8" MEDIAN_INTENSITY_CH1="2809.0" VISIBILITY="1" RADIUS="0.25" POSITION_X="9.798097337314365" POSITION_Y="0.9878909331273811" MEAN_INTENSITY_CH1="3079.534883720931" POSITION_Z="0.0" MAX_INTENSITY_CH1="8018.0" />
        <Spot ID="2345" name="ID2345" STD_INTENSITY_CH1="2124.3795534889655" QUALITY="312.0403747558594" POSITION_T="13.933060646057129" MIN_INTENSITY_CH1="295.0" TOTAL_INTENSITY_CH1="463230.0" CONTRAST_CH1="0.4267461137748032" SNR_CH1="1.0111782668788252" FRAME="8" MEDIAN_INTENSITY_CH1="3401.0" VISIBILITY="1" RADIUS="0.25" POSITION_X="11.181875773836778" POSITION_Y="1.0271368012460482" MEAN_INTENSITY_CH1="3590.930232558139" POSITION_Z="0.0" MAX_INTENSITY_CH1="10582.0" />
        <Spot ID="2346" name="ID2346" STD_INTENSITY_CH1="2148.8984002096163" QUALITY="304.7774963378906" POSITION_T="13.933060646057129" MIN_INTENSITY_CH1="887.0" TOTAL_INTENSITY_CH1="569884.0" CONTRAST_CH1="0.19026635330530114" SNR_CH1="0.657247138791205" FRAME="8" MEDIAN_INTENSITY_CH1="4140.0" VISIBILITY="1" RADIUS="0.25" POSITION_X="10.455597916600643" POSITION_Y="1.1493987731801059" MEAN_INTENSITY_CH1="4417.705426356591" POSITION_Z="0.0" MAX_INTENSITY_CH1="9792.0" />
        <Spot ID="2347" name="ID2347" STD_INTENSITY_CH1="3988.287455796408" QUALITY="701.0745239257812" POSITION_T="13.933060646057129" MIN_INTENSITY_CH1="591.0" TOTAL_INTENSITY_CH1="945979.0" CONTRAST_CH1="0.43983768510946286" SNR_CH1="1.1233477735571729" FRAME="8" MEDIAN_INTENSITY_CH1="7114.0" VISIBILITY="1" RADIUS="0.25" POSITION_X="2.591839019786103" POSITION_Y="1.3158179752629593" MEAN_INTENSITY_CH1="7333.170542635656" POSITION_Z="0.0" MAX_INTENSITY_CH1="15757.0" />
        <Spot ID="2348" name="ID2348" STD_INTENSITY_CH1="1962.288722827122" QUALITY="330.6231994628906" POSITION_T="13.933060646057129" MIN_INTENSITY_CH1="1478.0" TOTAL_INTENSITY_CH1="799703.0" CONTRAST_CH1="0.39598308045588904" SNR_CH1="1.792266460911109" FRAME="8" MEDIAN_INTENSITY_CH1="6375.0" VISIBILITY="1" RADIUS="0.25" POSITION_X="0.0739573663747601" POSITION_Y="1.5164632342433302" MEAN_INTENSITY_CH1="6199.2480620155" POSITION_Z="0.0" MAX_INTENSITY_CH1="11106.0" />
        <Spot ID="2349" name="ID2349" STD_INTENSITY_CH1="2200.866258359439" QUALITY="284.1442565917969" POSITION_T="13.933060646057129" MIN_INTENSITY_CH1="739.0" TOTAL_INTENSITY_CH1="678523.0" CONTRAST_CH1="0.17497976244519173" SNR_CH1="0.7118174703014796" FRAME="8" MEDIAN_INTENSITY_CH1="5323.0" VISIBILITY="1" RADIUS="0.25" POSITION_X="10.789555481650929" POSITION_Y="1.6427924086153538" MEAN_INTENSITY_CH1="5259.868217054261" POSITION_Z="0.0" MAX_INTENSITY_CH1="11271.0" />
        <Spot ID="2350" name="ID2350" STD_INTENSITY_CH1="2897.591835558312" QUALITY="485.6826171875" POSITION_T="13.933060646057129" MIN_INTENSITY_CH1="1330.0" TOTAL_INTENSITY_CH1="855429.0" CONTRAST_CH1="0.3576650776897943" SNR_CH1="1.2057879406757592" FRAME="8" MEDIAN_INTENSITY_CH1="6210.0" VISIBILITY="1" RADIUS="0.25" POSITION_X="2.2601137625542753" POSITION_Y="1.9023537603081162" MEAN_INTENSITY_CH1="6631.232558139535" POSITION_Z="0.0" MAX_INTENSITY_CH1="13472.0" />
        <Spot ID="2351" name="ID2351" STD_INTENSITY_CH1="2927.801015826587" QUALITY="450.4118957519531" POSITION_T="13.933060646057129" MIN_INTENSITY_CH1="1183.0" TOTAL_INTENSITY_CH1="738505.0" CONTRAST_CH1="0.2877063477085153" SNR_CH1="0.8737451450550161" FRAME="8" MEDIAN_INTENSITY_CH1="5175.0" VISIBILITY="1" RADIUS="0.25" POSITION_X="0.4788784025685645" POSITION_Y="1.9441468382282885" MEAN_INTENSITY_CH1="5724.844961240308" POSITION_Z="0.0" MAX_INTENSITY_CH1="15099.0" />
        <Spot ID="2352" name="ID2352" STD_INTENSITY_CH1="2249.807456231817" QUALITY="268.0350341796875" POSITION_T="13.933060646057129" MIN_INTENSITY_CH1="0.0" TOTAL_INTENSITY_CH1="413211.0" CONTRAST_CH1="0.29399422566465017" SNR_CH1="0.6469538028767328" FRAME="8" MEDIAN_INTENSITY_CH1="2661.0" VISIBILITY="1" RADIUS="0.25" POSITION_X="2.956602851452466" POSITION_Y="1.9338565594495416" MEAN_INTENSITY_CH1="3203.186046511628" POSITION_Z="0.0" MAX_INTENSITY_CH1="10401.0" />
        <Spot ID="2353" name="ID2353" STD_INTENSITY_CH1="3230.232895284202" QUALITY="501.9451599121094" POSITION_T="13.933060646057129" MIN_INTENSITY_CH1="1183.0" TOTAL_INTENSITY_CH1="943968.0" CONTRAST_CH1="0.3331361073800524" SNR_CH1="1.132168161535934" FRAME="8" MEDIAN_INTENSITY_CH1="7114.0" VISIBILITY="1" RADIUS="0.25" POSITION_X="11.209936353567407" POSITION_Y="2.103909452529314" MEAN_INTENSITY_CH1="7317.581395348838" POSITION_Z="0.0" MAX_INTENSITY_CH1="16809.0" />
        <Spot ID="2354" name="ID2354" STD_INTENSITY_CH1="2482.4718972604674" QUALITY="264.2780456542969" POSITION_T="13.933060646057129" MIN_INTENSITY_CH1="0.0" TOTAL_INTENSITY_CH1="612170.0" CONTRAST_CH1="0.30424095414216995" SNR_CH1="0.8918418101097539" FRAME="8" MEDIAN_INTENSITY_CH1="4436.0" VISIBILITY="1" RADIUS="0.25" POSITION_X="0.0" POSITION_Y="2.3065480093947963" MEAN_INTENSITY_CH1="4745.5038759689905" POSITION_Z="0.0" MAX_INTENSITY_CH1="10498.0" />
        <Spot ID="2355" name="ID2355" STD_INTENSITY_CH1="3050.5514454746376" QUALITY="435.9226989746094" POSITION_T="13.933060646057129" MIN_INTENSITY_CH1="295.0" TOTAL_INTENSITY_CH1="531511.0" CONTRAST_CH1="0.41420924260926273" SNR_CH1="0.7911891138463059" FRAME="8" MEDIAN_INTENSITY_CH1="3253.0" VISIBILITY="1" RADIUS="0.25" POSITION_X="9.855967021037802" POSITION_Y="2.35728844852872" MEAN_INTENSITY_CH1="4120.240310077519" POSITION_Z="0.0" MAX_INTENSITY_CH1="14114.0" />
        <Spot ID="2356" name="ID2356" STD_INTENSITY_CH1="2881.200874070426" QUALITY="623.9895629882812" POSITION_T="13.933060646057129" MIN_INTENSITY_CH1="2070.0" TOTAL_INTENSITY_CH1="950373.0" CONTRAST_CH1="0.37782726649870285" SNR_CH1="1.4023594918164706" FRAME="8" MEDIAN_INTENSITY_CH1="6802.0" VISIBILITY="1" RADIUS="0.25" POSITION_X="0.896798262587645" POSITION_Y="2.8280005645494226" MEAN_INTENSITY_CH1="7367.232558139535" POSITION_Z="0.0" MAX_INTENSITY_CH1="15986.0" />
        <Spot ID="2357" name="ID2357" STD_INTENSITY_CH1="2127.737159988546" QUALITY="276.33538818359375" POSITION_T="13.933060646057129" MIN_INTENSITY_CH1="147.0" TOTAL_INTENSITY_CH1="486271.0" CONTRAST_CH1="0.27797250747458546" SNR_CH1="0.7706922834168516" FRAME="8" MEDIAN_INTENSITY_CH1="3548.0" VISIBILITY="1" RADIUS="0.25" POSITION_X="1.6068023298014065" POSITION_Y="2.8507290495030295" MEAN_INTENSITY_CH1="3769.542635658915" POSITION_Z="0.0" MAX_INTENSITY_CH1="10646.0" />
        <Spot ID="2358" name="ID2358" STD_INTENSITY_CH1="1605.0519584628125" QUALITY="257.7971496582031" POSITION_T="13.933060646057129" MIN_INTENSITY_CH1="0.0" TOTAL_INTENSITY_CH1="326723.0" CONTRAST_CH1="0.5312844001264607" SNR_CH1="1.0949697050522529" FRAME="8" MEDIAN_INTENSITY_CH1="2366.0" VISIBILITY="1" RADIUS="0.25" POSITION_X="11.53274004697398" POSITION_Y="3.0301709143029676" MEAN_INTENSITY_CH1="2532.7364341085286" POSITION_Z="0.0" MAX_INTENSITY_CH1="6358.0" />
        <Spot ID="2359" name="ID2359" STD_INTENSITY_CH1="2172.8280685334903" QUALITY="401.6839294433594" POSITION_T="13.933060646057129" MIN_INTENSITY_CH1="1478.0" TOTAL_INTENSITY_CH1="788310.0" CONTRAST_CH1="0.3279688725999536" SNR_CH1="1.3891741391712142" FRAME="8" MEDIAN_INTENSITY_CH1="5914.0" VISIBILITY="1" RADIUS="0.25" POSITION_X="0.2649932744181267" POSITION_Y="3.0944914573418836" MEAN_INTENSITY_CH1="6110.930232558139" POSITION_Z="0.0" MAX_INTENSITY_CH1="11829.0" />
        <Spot ID="2360" name="ID2360" STD_INTENSITY_CH1="3267.7047855347923" QUALITY="556.5930786132812" POSITION_T="13.933060646057129" MIN_INTENSITY_CH1="739.0" TOTAL_INTENSITY_CH1="992775.0" CONTRAST_CH1="0.3180112631838562" SNR_CH1="1.1365058716552094" FRAME="8" MEDIAN_INTENSITY_CH1="7853.0" VISIBILITY="1" RADIUS="0.25" POSITION_X="9.838024436293583" POSITION_Y="3.3346999349798" MEAN_INTENSITY_CH1="7695.930232558144" POSITION_Z="0.0" MAX_INTENSITY_CH1="14460.0" />
        <Spot ID="2361" name="ID2361" STD_INTENSITY_CH1="3511.201523853266" QUALITY="588.1793212890625" POSITION_T="13.933060646057129" MIN_INTENSITY_CH1="887.0" TOTAL_INTENSITY_CH1="1120118.0" CONTRAST_CH1="0.31390637078829536" SNR_CH1="1.1816368243085382" FRAME="8" MEDIAN_INTENSITY_CH1="8757.0" VISIBILITY="1" RADIUS="0.25" POSITION_X="2.5856781027631124" POSITION_Y="3.5001748028755926" MEAN_INTENSITY_CH1="8683.08527131783" POSITION_Z="0.0" MAX_INTENSITY_CH1="17828.0" />
        <Spot ID="2362" name="ID2362" STD_INTENSITY_CH1="2455.8877216215" QUALITY="353.1820068359375" POSITION_T="13.933060646057129" MIN_INTENSITY_CH1="739.0" TOTAL_INTENSITY_CH1="631000.0" CONTRAST_CH1="0.2531040990011313" SNR_CH1="0.8045872844176191" FRAME="8" MEDIAN_INTENSITY_CH1="4748.0" VISIBILITY="1" RADIUS="0.25" POSITION_X="1.483967487311432" POSITION_Y="3.650367461009697" MEAN_INTENSITY_CH1="4891.472868217054" POSITION_Z="0.0" MAX_INTENSITY_CH1="10680.0" />
        <Spot ID="2363" name="ID2363" STD_INTENSITY_CH1="2128.743247882886" QUALITY="234.44503784179688" POSITION_T="13.933060646057129" MIN_INTENSITY_CH1="739.0" TOTAL_INTENSITY_CH1="419757.0" CONTRAST_CH1="0.4121468044362225" SNR_CH1="0.8922509900721097" FRAME="8" MEDIAN_INTENSITY_CH1="2513.0" VISIBILITY="1" RADIUS="0.25" POSITION_X="11.433781800491522" POSITION_Y="3.6899381109979834" MEAN_INTENSITY_CH1="3253.93023255814" POSITION_Z="0.0" MAX_INTENSITY_CH1="10105.0" />
        <Spot ID="2364" name="ID2364" STD_INTENSITY_CH1="3039.0293670749215" QUALITY="611.6614379882812" POSITION_T="13.933060646057129" MIN_INTENSITY_CH1="3696.0" TOTAL_INTENSITY_CH1="1249547.0" CONTRAST_CH1="0.263326653516918" SNR_CH1="1.3287312394954283" FRAME="8" MEDIAN_INTENSITY_CH1="9513.0" VISIBILITY="1" RADIUS="0.25" POSITION_X="2.556516952148177" POSITION_Y="3.768967428540927" MEAN_INTENSITY_CH1="9686.410852713176" POSITION_Z="0.0" MAX_INTENSITY_CH1="17828.0" />
        <Spot ID="2365" name="ID2365" STD_INTENSITY_CH1="2997.4822614695504" QUALITY="370.5823059082031" POSITION_T="13.933060646057129" MIN_INTENSITY_CH1="739.0" TOTAL_INTENSITY_CH1="680843.0" CONTRAST_CH1="0.17961803376155844" SNR_CH1="0.5362152669971041" FRAME="8" MEDIAN_INTENSITY_CH1="4731.0" VISIBILITY="1" RADIUS="0.25" POSITION_X="1.0476129204925204" POSITION_Y="4.102438122901687" MEAN_INTENSITY_CH1="5277.852713178295" POSITION_Z="0.0" MAX_INTENSITY_CH1="12931.0" />
        <Spot ID="2366" name="ID2366" STD_INTENSITY_CH1="3121.5869680739365" QUALITY="387.2020263671875" POSITION_T="13.933060646057129" MIN_INTENSITY_CH1="591.0" TOTAL_INTENSITY_CH1="575606.0" CONTRAST_CH1="0.3082672615190326" SNR_CH1="0.6736294870745049" FRAME="8" MEDIAN_INTENSITY_CH1="3548.0" VISIBILITY="1" RADIUS="0.25" POSITION_X="10.30831668646164" POSITION_Y="4.341370109938632" MEAN_INTENSITY_CH1="4462.062015503877" POSITION_Z="0.0" MAX_INTENSITY_CH1="14097.0" />
        <Spot ID="2367" name="ID2367" STD_INTENSITY_CH1="2319.5581132191487" QUALITY="274.1319885253906" POSITION_T="13.933060646057129" MIN_INTENSITY_CH1="1035.0" TOTAL_INTENSITY_CH1="611414.0" CONTRAST_CH1="0.16599556446692598" SNR_CH1="0.581795009666933" FRAME="8" MEDIAN_INTENSITY_CH1="4140.0" VISIBILITY="1" RADIUS="0.25" POSITION_X="1.883144316604432" POSITION_Y="4.411506941509419" MEAN_INTENSITY_CH1="4739.643410852715" POSITION_Z="0.0" MAX_INTENSITY_CH1="10498.0" />
        <Spot ID="2368" name="ID2368" STD_INTENSITY_CH1="1913.1065607262442" QUALITY="242.1285858154297" POSITION_T="13.933060646057129" MIN_INTENSITY_CH1="295.0" TOTAL_INTENSITY_CH1="425690.0" CONTRAST_CH1="0.2176960114393397" SNR_CH1="0.6167457437778644" FRAME="8" MEDIAN_INTENSITY_CH1="3105.0" VISIBILITY="1" RADIUS="0.25" POSITION_X="0.31484274839181187" POSITION_Y="4.45633451647267" MEAN_INTENSITY_CH1="3299.9224806201537" POSITION_Z="0.0" MAX_INTENSITY_CH1="6983.0" />
        <Spot ID="2369" name="ID2369" STD_INTENSITY_CH1="3165.9673321714704" QUALITY="347.33941650390625" POSITION_T="13.933060646057129" MIN_INTENSITY_CH1="147.0" TOTAL_INTENSITY_CH1="668866.0" CONTRAST_CH1="0.14792308811549837" SNR_CH1="0.42208133768234174" FRAME="8" MEDIAN_INTENSITY_CH1="4157.0" VISIBILITY="1" RADIUS="0.25" POSITION_X="0.8619870489122043" POSITION_Y="4.629163842221814" MEAN_INTENSITY_CH1="5185.007751937985" POSITION_Z="0.0" MAX_INTENSITY_CH1="14854.0" />
        <Spot ID="2370" name="ID2370" STD_INTENSITY_CH1="2683.2315244872066" QUALITY="354.4353942871094" POSITION_T="13.933060646057129" MIN_INTENSITY_CH1="1035.0" TOTAL_INTENSITY_CH1="608795.0" CONTRAST_CH1="0.2151605940278347" SNR_CH1="0.6228482832400565" FRAME="8" MEDIAN_INTENSITY_CH1="4140.0" VISIBILITY="1" RADIUS="0.25" POSITION_X="2.6289348823392" POSITION_Y="4.625666641730957" MEAN_INTENSITY_CH1="4719.341085271317" POSITION_Z="0.0" MAX_INTENSITY_CH1="12454.0" />
        <Spot ID="2371" name="ID2371" STD_INTENSITY_CH1="1978.2121456917619" QUALITY="252.48426818847656" POSITION_T="13.933060646057129" MIN_INTENSITY_CH1="443.0" TOTAL_INTENSITY_CH1="447943.0" CONTRAST_CH1="0.1982299784197536" SNR_CH1="0.5807902651347736" FRAME="8" MEDIAN_INTENSITY_CH1="2974.0" VISIBILITY="1" RADIUS="0.25" POSITION_X="9.946376559002118" POSITION_Y="4.797477720056183" MEAN_INTENSITY_CH1="3472.426356589148" POSITION_Z="0.0" MAX_INTENSITY_CH1="10367.0" />
        <Spot ID="2372" name="ID2372" STD_INTENSITY_CH1="4149.99742462503" QUALITY="567.913330078125" POSITION_T="13.933060646057129" MIN_INTENSITY_CH1="295.0" TOTAL_INTENSITY_CH1="737723.0" CONTRAST_CH1="0.33045112875071386" SNR_CH1="0.6845325361735158" FRAME="8" MEDIAN_INTENSITY_CH1="4748.0" VISIBILITY="1" RADIUS="0.25" POSITION_X="9.245273496609268" POSITION_Y="4.906434582623773" MEAN_INTENSITY_CH1="5718.782945736435" POSITION_Z="0.0" MAX_INTENSITY_CH1="17367.0" />
        <Spot ID="2373" name="ID2373" STD_INTENSITY_CH1="2437.3639721535105" QUALITY="370.1617431640625" POSITION_T="13.933060646057129" MIN_INTENSITY_CH1="295.0" TOTAL_INTENSITY_CH1="606215.0" CONTRAST_CH1="0.3392778306771307" SNR_CH1="0.9768578682055585" FRAME="8" MEDIAN_INTENSITY_CH1="4584.0" VISIBILITY="1" RADIUS="0.25" POSITION_X="11.004256410370406" POSITION_Y="5.022573453381668" MEAN_INTENSITY_CH1="4699.341085271316" POSITION_Z="0.0" MAX_INTENSITY_CH1="11123.0" />
        <Spot ID="2374" name="ID2374" STD_INTENSITY_CH1="2477.414348893752" QUALITY="324.0820617675781" POSITION_T="13.933060646057129" MIN_INTENSITY_CH1="0.0" TOTAL_INTENSITY_CH1="389430.0" CONTRAST_CH1="0.31002748936643537" SNR_CH1="0.5767542929744846" FRAME="8" MEDIAN_INTENSITY_CH1="2366.0" VISIBILITY="1" RADIUS="0.25" POSITION_X="3.44718948071503" POSITION_Y="5.178887532006072" MEAN_INTENSITY_CH1="3018.837209302325" POSITION_Z="0.0" MAX_INTENSITY_CH1="11288.0" />
        <Spot ID="2375" name="ID2375" STD_INTENSITY_CH1="3039.7009954658765" QUALITY="449.6067810058594" POSITION_T="13.933060646057129" MIN_INTENSITY_CH1="295.0" TOTAL_INTENSITY_CH1="568177.0" CONTRAST_CH1="0.4131452593674746" SNR_CH1="0.8472450435867819" FRAME="8" MEDIAN_INTENSITY_CH1="3992.0" VISIBILITY="1" RADIUS="0.25" POSITION_X="0.4479835760680517" POSITION_Y="5.297785062275465" MEAN_INTENSITY_CH1="4404.472868217055" POSITION_Z="0.0" MAX_INTENSITY_CH1="14820.0" />
        <Spot ID="2376" name="ID2376" STD_INTENSITY_CH1="2975.422460558912" QUALITY="335.5010070800781" POSITION_T="13.933060646057129" MIN_INTENSITY_CH1="887.0" TOTAL_INTENSITY_CH1="698186.0" CONTRAST_CH1="0.16596682972225918" SNR_CH1="0.5178427343281897" FRAME="8" MEDIAN_INTENSITY_CH1="4879.0" VISIBILITY="1" RADIUS="0.25" POSITION_X="9.131203186031284" POSITION_Y="5.345177621459862" MEAN_INTENSITY_CH1="5412.294573643413" POSITION_Z="0.0" MAX_INTENSITY_CH1="13950.0" />
        <Spot ID="2377" name="ID2377" STD_INTENSITY_CH1="3511.172722535275" QUALITY="571.9157104492188" POSITION_T="13.933060646057129" MIN_INTENSITY_CH1="739.0" TOTAL_INTENSITY_CH1="782044.0" CONTRAST_CH1="0.3803584235765128" SNR_CH1="0.9515255378224577" FRAME="8" MEDIAN_INTENSITY_CH1="5783.0" VISIBILITY="1" RADIUS="0.25" POSITION_X="2.179891568467738" POSITION_Y="5.39850236867358" MEAN_INTENSITY_CH1="6062.356589147288" POSITION_Z="0.0" MAX_INTENSITY_CH1="17748.0" />
        <Spot ID="2378" name="ID2378" STD_INTENSITY_CH1="3416.420602620765" QUALITY="620.3403930664062" POSITION_T="13.933060646057129" MIN_INTENSITY_CH1="1035.0" TOTAL_INTENSITY_CH1="912123.0" CONTRAST_CH1="0.3676464512233077" SNR_CH1="1.1127020686763744" FRAME="8" MEDIAN_INTENSITY_CH1="6670.0" VISIBILITY="1" RADIUS="0.25" POSITION_X="2.8462640018116607" POSITION_Y="5.36280531638666" MEAN_INTENSITY_CH1="7070.720930232559" POSITION_Z="0.0" MAX_INTENSITY_CH1="16332.0" />
        <Spot ID="2379" name="ID2379" STD_INTENSITY_CH1="2868.8094003831534" QUALITY="498.0730285644531" POSITION_T="13.933060646057129" MIN_INTENSITY_CH1="1035.0" TOTAL_INTENSITY_CH1="833400.0" CONTRAST_CH1="0.35866775315966426" SNR_CH1="1.1889706948453704" FRAME="8" MEDIAN_INTENSITY_CH1="6654.0" VISIBILITY="1" RADIUS="0.25" POSITION_X="9.990726402191891" POSITION_Y="5.627872932443752" MEAN_INTENSITY_CH1="6460.465116279071" POSITION_Z="0.0" MAX_INTENSITY_CH1="14097.0" />
        <Spot ID="2380" name="ID2380" STD_INTENSITY_CH1="5208.430135057788" QUALITY="647.0338745117188" POSITION_T="13.933060646057129" MIN_INTENSITY_CH1="443.0" TOTAL_INTENSITY_CH1="853544.0" CONTRAST_CH1="0.32206473548257886" SNR_CH1="0.618941794006008" FRAME="8" MEDIAN_INTENSITY_CH1="5323.0" VISIBILITY="1" RADIUS="0.25" POSITION_X="11.069470592115803" POSITION_Y="5.588887605465878" MEAN_INTENSITY_CH1="6616.620155038761" POSITION_Z="0.0" MAX_INTENSITY_CH1="22395.0" />
        <Spot ID="2381" name="ID2381" STD_INTENSITY_CH1="2623.164194092987" QUALITY="296.63812255859375" POSITION_T="13.933060646057129" MIN_INTENSITY_CH1="147.0" TOTAL_INTENSITY_CH1="574122.0" CONTRAST_CH1="0.2030030663912582" SNR_CH1="0.5726046394726383" FRAME="8" MEDIAN_INTENSITY_CH1="4157.0" VISIBILITY="1" RADIUS="0.25" POSITION_X="10.438570945239023" POSITION_Y="5.860990295605901" MEAN_INTENSITY_CH1="4450.558139534883" POSITION_Z="0.0" MAX_INTENSITY_CH1="11748.0" />
        <Spot ID="2382" name="ID2382" STD_INTENSITY_CH1="4252.398020247135" QUALITY="573.114501953125" POSITION_T="13.933060646057129" MIN_INTENSITY_CH1="443.0" TOTAL_INTENSITY_CH1="728532.0" CONTRAST_CH1="0.28383027276400086" SNR_CH1="0.5872271314740998" FRAME="8" MEDIAN_INTENSITY_CH1="4436.0" VISIBILITY="1" RADIUS="0.25" POSITION_X="9.091899216214776" POSITION_Y="5.912256677116316" MEAN_INTENSITY_CH1="5647.534883720929" POSITION_Z="0.0" MAX_INTENSITY_CH1="20169.0" />
        <Spot ID="2383" name="ID2383" STD_INTENSITY_CH1="3753.49087470416" QUALITY="438.2552490234375" POSITION_T="13.933060646057129" MIN_INTENSITY_CH1="443.0" TOTAL_INTENSITY_CH1="643636.0" CONTRAST_CH1="0.2038877049755067" SNR_CH1="0.4502464594310525" FRAME="8" MEDIAN_INTENSITY_CH1="3861.0" VISIBILITY="1" RADIUS="0.25" POSITION_X="9.542780964810586" POSITION_Y="5.953200150038235" MEAN_INTENSITY_CH1="4989.426356589148" POSITION_Z="0.0" MAX_INTENSITY_CH1="16941.0" />
        <Spot ID="2384" name="ID2384" STD_INTENSITY_CH1="3291.7863591598375" QUALITY="608.4885864257812" POSITION_T="13.933060646057129" MIN_INTENSITY_CH1="739.0" TOTAL_INTENSITY_CH1="907039.0" CONTRAST_CH1="0.41965212742412494" SNR_CH1="1.2628218756626115" FRAME="8" MEDIAN_INTENSITY_CH1="6654.0" VISIBILITY="1" RADIUS="0.25" POSITION_X="1.131798858658074" POSITION_Y="6.192916823827129" MEAN_INTENSITY_CH1="7031.310077519382" POSITION_Z="0.0" MAX_INTENSITY_CH1="17270.0" />
[truncated: 3,020,205 more chars]
