# Supplementary material for: DeepBacs for multi-task bacterial image analysis using open-source deep learning approaches
Source: Commun Biol. 2022 Jul 9;5:688. doi: 10.1038/s42003-022-03634-z (PMC9271087; doi:10.1038/s42003-022-03634-z)
Supplement: Supplementary file 15 — Supplementary Data 1 [file 42003_2022_3634_MOESM15_ESM.zip › Figure_4/Figure_4e/Tracking/TrackMate_files/MreB_high_SNR_fluorescence_trackmate_Tracks.xml]

<?xml version="1.0" encoding="UTF-8"?>
<Tracks nTracks="262" spaceUnits="micron" frameInterval="1.7416325807571411" timeUnits="sec" generationDateTime="Wed, 30 Mar 2022 14:07:04" from="TrackMate v7.0.7">
  <particle nSpots="24">
    <detection t="9" x="2.4420083943324853" y="4.1412956697831" z="0.0" />
    <detection t="10" x="2.4345267919936746" y="4.179947859607643" z="0.0" />
    <detection t="11" x="2.4470704927789897" y="4.191097096339329" z="0.0" />
    <detection t="12" x="2.445822563515461" y="4.185341776940342" z="0.0" />
    <detection t="13" x="2.4611806520149146" y="4.146927302967994" z="0.0" />
    <detection t="14" x="2.4564691329454638" y="4.135393972283311" z="0.0" />
    <detection t="15" x="2.4826063144533164" y="4.12270641508968" z="0.0" />
    <detection t="16" x="2.48278263216587" y="4.122016258456963" z="0.0" />
    <detection t="17" x="2.49321421557659" y="4.09542498410994" z="0.0" />
    <detection t="18" x="2.486523261056507" y="4.08171516750801" z="0.0" />
    <detection t="19" x="2.5065092561819178" y="4.084401580452307" z="0.0" />
    <detection t="20" x="2.4873782683799024" y="4.104512461885452" z="0.0" />
    <detection t="21" x="2.4847463513978227" y="4.099658761087331" z="0.0" />
    <detection t="22" x="2.491388876370551" y="4.063897884673327" z="0.0" />
    <detection t="23" x="2.4912307932634876" y="4.043645099474844" z="0.0" />
    <detection t="24" x="2.4908594195973217" y="4.042354919181976" z="0.0" />
    <detection t="25" x="2.4857700048114975" y="4.0239336322477515" z="0.0" />
    <detection t="26" x="2.487886605147282" y="4.01029575384737" z="0.0" />
    <detection t="27" x="2.505557327182097" y="3.969681732626368" z="0.0" />
    <detection t="28" x="2.506052881134628" y="3.9628049399942404" z="0.0" />
    <detection t="29" x="2.5058519477716703" y="3.968698817350696" z="0.0" />
    <detection t="30" x="2.5277968801512585" y="3.924180050405476" z="0.0" />
    <detection t="31" x="2.50771388383404" y="3.888332291558208" z="0.0" />
    <detection t="32" x="2.49621498158347" y="3.705120057158805" z="0.0" />
  </particle>
  <particle nSpots="23">
    <detection t="0" x="10.383012344703593" y="4.329311179173824" z="0.0" />
    <detection t="1" x="10.363326192164433" y="4.345850435466732" z="0.0" />
    <detection t="2" x="10.34586107577978" y="4.353283931915704" z="0.0" />
    <detection t="3" x="10.342293246897235" y="4.355149554144766" z="0.0" />
    <detection t="4" x="10.315899891366538" y="4.367127120747747" z="0.0" />
    <detection t="5" x="10.31284433672312" y="4.367588545771033" z="0.0" />
    <detection t="6" x="10.299572316047986" y="4.371050509714492" z="0.0" />
    <detection t="7" x="10.31375922565248" y="4.354290194041711" z="0.0" />
    <detection t="8" x="10.30831668646164" y="4.341370109938632" z="0.0" />
    <detection t="9" x="10.293686702004914" y="4.354906031174096" z="0.0" />
    <detection t="10" x="10.256332654036171" y="4.363372871048933" z="0.0" />
    <detection t="11" x="10.298553961445268" y="4.335847155574118" z="0.0" />
    <detection t="12" x="10.279195679729488" y="4.342206198721925" z="0.0" />
    <detection t="13" x="10.30579442885303" y="4.289433932232101" z="0.0" />
    <detection t="14" x="10.295482603833676" y="4.310845914587683" z="0.0" />
    <detection t="15" x="10.27725398814845" y="4.284276692252355" z="0.0" />
    <detection t="16" x="10.267597593108569" y="4.282297679334556" z="0.0" />
    <detection t="17" x="10.249383742919415" y="4.295619130971557" z="0.0" />
    <detection t="18" x="10.22723825854134" y="4.324260124391339" z="0.0" />
    <detection t="19" x="10.187910830135896" y="4.353605196547125" z="0.0" />
    <detection t="20" x="10.160116933744884" y="4.345339286225013" z="0.0" />
    <detection t="21" x="10.14647466413984" y="4.333529314674981" z="0.0" />
    <detection t="22" x="10.068566574376064" y="4.364386061297445" z="0.0" />
  </particle>
  <particle nSpots="32">
    <detection t="3" x="0.8126935500938901" y="4.542723116657423" z="0.0" />
    <detection t="4" x="0.8352246509477717" y="4.568308627176482" z="0.0" />
    <detection t="5" x="0.8539891201204728" y="4.569976499096134" z="0.0" />
    <detection t="6" x="0.8822473757247945" y="4.645476362260838" z="0.0" />
    <detection t="7" x="0.8898266557005472" y="4.664243468661466" z="0.0" />
    <detection t="8" x="0.8619870489122043" y="4.629163842221814" z="0.0" />
    <detection t="9" x="0.8802088195839781" y="4.631570624847039" z="0.0" />
    <detection t="10" x="0.917227256629589" y="4.662163354621336" z="0.0" />
    <detection t="11" x="0.9214472902686368" y="4.66595955991112" z="0.0" />
    <detection t="12" x="0.8980734121312888" y="4.676561610032013" z="0.0" />
    <detection t="13" x="0.8757072933119583" y="4.655206511343287" z="0.0" />
    <detection t="14" x="0.7939536020719341" y="4.56782938790608" z="0.0" />
    <detection t="15" x="0.7765808880456022" y="4.546245339632384" z="0.0" />
    <detection t="16" x="0.7528747977934654" y="4.5739587835790045" z="0.0" />
    <detection t="17" x="0.7060712870201118" y="4.535576087974352" z="0.0" />
    <detection t="18" x="0.7583199822661265" y="4.557586589960069" z="0.0" />
    <detection t="19" x="0.7354306784683292" y="4.568623105884038" z="0.0" />
    <detection t="20" x="0.7504389605341042" y="4.587870397448077" z="0.0" />
    <detection t="21" x="0.7421712902136484" y="4.594571385854733" z="0.0" />
    <detection t="22" x="0.7653796329796367" y="4.605493863901787" z="0.0" />
    <detection t="23" x="0.7710018196284035" y="4.598200167165909" z="0.0" />
    <detection t="24" x="0.789928017827767" y="4.645257721854794" z="0.0" />
    <detection t="25" x="0.7746303938471413" y="4.645938257442801" z="0.0" />
    <detection t="26" x="0.7829381984994503" y="4.623130134928052" z="0.0" />
    <detection t="27" x="0.7989720201992337" y="4.624100537542402" z="0.0" />
    <detection t="28" x="0.7788840994052352" y="4.695119968521665" z="0.0" />
    <detection t="29" x="0.784533710345062" y="4.626781133171205" z="0.0" />
    <detection t="30" x="0.7681701253393395" y="4.60329984481161" z="0.0" />
    <detection t="31" x="0.8067536758899639" y="4.614757644602543" z="0.0" />
    <detection t="32" x="0.7768278259943028" y="4.631682686195858" z="0.0" />
    <detection t="33" x="0.8063067942677737" y="4.641194804104171" z="0.0" />
    <detection t="34" x="0.7614632367984838" y="4.657445436246466" z="0.0" />
  </particle>
  <particle nSpots="50">
    <detection t="0" x="9.381852603829406" y="4.749116924981325" z="0.0" />
    <detection t="1" x="9.363622884865883" y="4.7636475766578865" z="0.0" />
    <detection t="2" x="9.334405656074248" y="4.795083671530197" z="0.0" />
    <detection t="3" x="9.333737920097798" y="4.818936455296993" z="0.0" />
    <detection t="4" x="9.33324878901956" y="4.837532867860039" z="0.0" />
    <detection t="5" x="9.323820056606044" y="4.830528233790374" z="0.0" />
    <detection t="6" x="9.281608298435394" y="4.855130194346533" z="0.0" />
    <detection t="7" x="9.274776399400173" y="4.890287586662134" z="0.0" />
    <detection t="8" x="9.245273496609268" y="4.906434582623773" z="0.0" />
    <detection t="9" x="9.176817062123256" y="4.973245059400879" z="0.0" />
    <detection t="10" x="9.147338765555412" y="4.989983048953835" z="0.0" />
    <detection t="11" x="9.076109225845098" y="5.026860512920393" z="0.0" />
    <detection t="12" x="9.060551909881116" y="5.035678377149366" z="0.0" />
    <detection t="13" x="9.075760333876303" y="5.042531392226594" z="0.0" />
    <detection t="14" x="9.062875745862385" y="5.049394336355934" z="0.0" />
    <detection t="15" x="9.06617757693268" y="5.046647039463787" z="0.0" />
    <detection t="16" x="9.071154315319628" y="5.067876757398401" z="0.0" />
    <detection t="17" x="9.070998924793525" y="5.063656060062267" z="0.0" />
    <detection t="18" x="9.05773838085272" y="5.061218343308957" z="0.0" />
    <detection t="19" x="9.062428165779686" y="5.064964941696889" z="0.0" />
    <detection t="20" x="9.06815297626597" y="5.044801512179087" z="0.0" />
    <detection t="21" x="9.048793614288034" y="5.064057599277712" z="0.0" />
    <detection t="22" x="9.045550224478761" y="5.065488932714687" z="0.0" />
    <detection t="23" x="9.03133028422373" y="5.067599542445211" z="0.0" />
    <detection t="24" x="9.014954537924845" y="5.0745464290842035" z="0.0" />
    <detection t="25" x="9.038096985002053" y="5.093612342813622" z="0.0" />
    <detection t="26" x="9.01102399771941" y="5.123384045614128" z="0.0" />
    <detection t="27" x="8.994101963534376" y="5.1570954205640485" z="0.0" />
    <detection t="28" x="8.961326335287843" y="5.220656824547619" z="0.0" />
    <detection t="29" x="8.954642041460401" y="5.250561623505512" z="0.0" />
    <detection t="30" x="8.952324571190934" y="5.269124512091822" z="0.0" />
    <detection t="31" x="8.959199099696272" y="5.286902930058275" z="0.0" />
    <detection t="32" x="8.965317162178875" y="5.284401144605275" z="0.0" />
    <detection t="33" x="8.971050062500893" y="5.283363619602517" z="0.0" />
    <detection t="34" x="8.974236450699248" y="5.282780094041208" z="0.0" />
    <detection t="35" x="9.000137219150355" y="5.2751527817288535" z="0.0" />
    <detection t="36" x="9.017808004871126" y="5.266205820017291" z="0.0" />
    <detection t="37" x="9.020853046077145" y="5.248515053296084" z="0.0" />
    <detection t="38" x="9.02177736035375" y="5.241814580064316" z="0.0" />
    <detection t="39" x="9.025462421715572" y="5.229171179823362" z="0.0" />
    <detection t="40" x="9.041205695518336" y="5.216809556633479" z="0.0" />
    <detection t="41" x="9.054127199582586" y="5.209990921049736" z="0.0" />
    <detection t="42" x="9.061136915952945" y="5.207203633560791" z="0.0" />
    <detection t="43" x="9.069147194082744" y="5.203005496055638" z="0.0" />
    <detection t="44" x="9.081658746544221" y="5.195069492609004" z="0.0" />
    <detection t="45" x="9.074265811570235" y="5.186605444156309" z="0.0" />
    <detection t="46" x="9.066224643513774" y="5.20304217191503" z="0.0" />
    <detection t="47" x="9.083896037287317" y="5.218526791713731" z="0.0" />
    <detection t="48" x="9.062766477379503" y="5.252125146947656" z="0.0" />
    <detection t="49" x="9.075520457269564" y="5.363068934187273" z="0.0" />
  </particle>
  <particle nSpots="35">
    <detection t="5" x="11.035989165504057" y="4.944434889628501" z="0.0" />
    <detection t="6" x="10.944796436736093" y="5.020133902800439" z="0.0" />
    <detection t="7" x="10.92385190316414" y="5.029072975555356" z="0.0" />
    <detection t="8" x="11.004256410370406" y="5.022573453381668" z="0.0" />
    <detection t="9" x="11.025538823075104" y="5.039585261557413" z="0.0" />
    <detection t="10" x="11.020830938478431" y="5.047373537419528" z="0.0" />
    <detection t="11" x="11.000391676969112" y="5.071233603739873" z="0.0" />
    <detection t="12" x="11.015289015699201" y="5.059670467304682" z="0.0" />
    <detection t="13" x="10.990965341805465" y="5.068671715276044" z="0.0" />
    <detection t="14" x="10.999055521682623" y="5.074826568485034" z="0.0" />
    <detection t="15" x="10.981651077170506" y="5.084054359239438" z="0.0" />
    <detection t="16" x="11.027498086711507" y="5.0834951355777855" z="0.0" />
    <detection t="17" x="11.032870319407158" y="5.08644060982392" z="0.0" />
    <detection t="18" x="11.081942135679606" y="5.088631072125814" z="0.0" />
    <detection t="19" x="11.072502210976173" y="5.08217789902968" z="0.0" />
    <detection t="20" x="11.076568039452805" y="5.072471239256142" z="0.0" />
    <detection t="21" x="11.06862032272136" y="5.089954249616845" z="0.0" />
    <detection t="22" x="11.053417989427457" y="5.082845731392986" z="0.0" />
    <detection t="23" x="11.052531117199084" y="5.098078252347066" z="0.0" />
    <detection t="24" x="11.025776758809794" y="5.125395819569213" z="0.0" />
    <detection t="25" x="11.009611237725252" y="5.157878654840631" z="0.0" />
    <detection t="26" x="10.990926631794947" y="5.178141885261349" z="0.0" />
    <detection t="27" x="10.983407263033609" y="5.185009608426213" z="0.0" />
    <detection t="28" x="10.959447384495256" y="5.202328099006696" z="0.0" />
    <detection t="29" x="10.92334155991694" y="5.277968082292492" z="0.0" />
    <detection t="30" x="10.899566520177046" y="5.392765909417543" z="0.0" />
    <detection t="31" x="10.905185907049992" y="5.391830102593168" z="0.0" />
    <detection t="32" x="10.903730884116312" y="5.373611884071787" z="0.0" />
    <detection t="33" x="10.891782697654508" y="5.415190336098675" z="0.0" />
    <detection t="34" x="10.876789729333476" y="5.452232016978337" z="0.0" />
    <detection t="35" x="10.874271599074959" y="5.478100903454202" z="0.0" />
    <detection t="36" x="10.874906841934006" y="5.481801493400586" z="0.0" />
    <detection t="37" x="10.829638716020375" y="5.485855393830942" z="0.0" />
    <detection t="38" x="10.797742934045296" y="5.481678834301165" z="0.0" />
    <detection t="39" x="10.769504714430795" y="5.519207006949972" z="0.0" />
  </particle>
  <particle nSpots="27">
    <detection t="0" x="3.4467248254629257" y="5.1948859671684025" z="0.0" />
    <detection t="1" x="3.445487959689179" y="5.196391010960011" z="0.0" />
    <detection t="2" x="3.451765406054308" y="5.185457783819332" z="0.0" />
    <detection t="3" x="3.440097680856562" y="5.16995079760869" z="0.0" />
    <detection t="4" x="3.446579160789115" y="5.20466212945513" z="0.0" />
    <detection t="5" x="3.443527337012892" y="5.192315866751953" z="0.0" />
    <detection t="6" x="3.4431927290050064" y="5.174740673619554" z="0.0" />
    <detection t="7" x="3.4457358036097783" y="5.171019012018688" z="0.0" />
    <detection t="8" x="3.44718948071503" y="5.178887532006072" z="0.0" />
    <detection t="9" x="3.432302411719873" y="5.222305802345193" z="0.0" />
    <detection t="10" x="3.4159120242366905" y="5.205556737892211" z="0.0" />
    <detection t="11" x="3.430720174219936" y="5.1805550128511735" z="0.0" />
    <detection t="12" x="3.4331675202561085" y="5.184960526908104" z="0.0" />
    <detection t="13" x="3.4210527813979703" y="5.189428443456486" z="0.0" />
    <detection t="14" x="3.4367072342680385" y="5.198493111527693" z="0.0" />
    <detection t="15" x="3.4443556361480163" y="5.18528246674055" z="0.0" />
    <detection t="16" x="3.441473052390141" y="5.129239420595542" z="0.0" />
    <detection t="17" x="3.4490786076984956" y="5.149107069553921" z="0.0" />
    <detection t="18" x="3.4578352857863064" y="5.149852620533302" z="0.0" />
    <detection t="19" x="3.456220387428773" y="5.167363738152336" z="0.0" />
    <detection t="20" x="3.458634241740319" y="5.181161113253639" z="0.0" />
    <detection t="21" x="3.4716780390060764" y="5.15694978781533" z="0.0" />
    <detection t="22" x="3.479060083928665" y="5.136068512577804" z="0.0" />
    <detection t="23" x="3.4769574746838336" y="5.113634341879888" z="0.0" />
    <detection t="24" x="3.4682789232860354" y="5.11667024435893" z="0.0" />
    <detection t="25" x="3.4621326546727755" y="5.09585505201366" z="0.0" />
    <detection t="26" x="3.463396038811883" y="5.109460003685862" z="0.0" />
  </particle>
  <particle nSpots="23">
    <detection t="1" x="0.46284012031068594" y="5.079919202892083" z="0.0" />
    <detection t="2" x="0.4587174705481662" y="5.159413304266974" z="0.0" />
    <detection t="3" x="0.4601083641737793" y="5.144574432946053" z="0.0" />
    <detection t="4" x="0.460093104642233" y="5.157279011562586" z="0.0" />
    <detection t="5" x="0.46835169649665226" y="5.197965466673561" z="0.0" />
    <detection t="6" x="0.437181946468335" y="5.273464247478509" z="0.0" />
    <detection t="7" x="0.43946846380093346" y="5.289401993596864" z="0.0" />
    <detection t="8" x="0.4479835760680517" y="5.297785062275465" z="0.0" />
    <detection t="9" x="0.44227823330833077" y="5.295077232897264" z="0.0" />
    <detection t="10" x="0.44435900867735934" y="5.30549711472016" z="0.0" />
    <detection t="11" x="0.4461620407351354" y="5.2890210715048775" z="0.0" />
    <detection t="12" x="0.4621585014056755" y="5.290738083258099" z="0.0" />
    <detection t="13" x="0.456077196175835" y="5.288287306640884" z="0.0" />
    <detection t="14" x="0.4527903638016335" y="5.292285310730854" z="0.0" />
    <detection t="15" x="0.4490703447222059" y="5.2958271041306" z="0.0" />
    <detection t="16" x="0.4376414827883865" y="5.296367989203829" z="0.0" />
    <detection t="17" x="0.42887544344384654" y="5.3035591117329615" z="0.0" />
    <detection t="18" x="0.4418872111422789" y="5.295020900524979" z="0.0" />
    <detection t="19" x="0.43731275398016844" y="5.299101202032004" z="0.0" />
    <detection t="20" x="0.4375409977610107" y="5.306873034693882" z="0.0" />
    <detection t="21" x="0.4281705926168029" y="5.316391319335388" z="0.0" />
    <detection t="22" x="0.42526989707828267" y="5.311939724368588" z="0.0" />
    <detection t="23" x="0.411348790114828" y="5.29380475604581" z="0.0" />
  </particle>
  <particle nSpots="30">
    <detection t="0" x="2.022291014087248" y="5.331727796126941" z="0.0" />
    <detection t="1" x="2.009908856785659" y="5.303908946808751" z="0.0" />
    <detection t="2" x="1.9907737434790682" y="5.301783003642134" z="0.0" />
    <detection t="3" x="1.9922023177916433" y="5.284626450079008" z="0.0" />
    <detection t="4" x="1.975915605891832" y="5.265815549548048" z="0.0" />
    <detection t="5" x="2.0363350477224293" y="5.286916076475974" z="0.0" />
    <detection t="6" x="2.144304991000276" y="5.381232354392921" z="0.0" />
    <detection t="7" x="2.162876386238906" y="5.390927998849075" z="0.0" />
    <detection t="8" x="2.179891568467738" y="5.39850236867358" z="0.0" />
    <detection t="9" x="2.2080279058035446" y="5.390290552467996" z="0.0" />
    <detection t="10" x="2.1858899685328135" y="5.359850159155848" z="0.0" />
    <detection t="11" x="2.1766827069420804" y="5.338183347186952" z="0.0" />
    <detection t="12" x="2.186005813879853" y="5.327736019637959" z="0.0" />
    <detection t="13" x="2.1887519404898987" y="5.326620110465598" z="0.0" />
    <detection t="14" x="2.1923098901821807" y="5.323034294482984" z="0.0" />
    <detection t="15" x="2.1947561445743613" y="5.318662773947895" z="0.0" />
    <detection t="16" x="2.1868318428364546" y="5.2999872010596825" z="0.0" />
    <detection t="17" x="2.1801024440897483" y="5.282057471209584" z="0.0" />
    <detection t="18" x="2.171195667620524" y="5.270615576283358" z="0.0" />
    <detection t="19" x="2.174699986474017" y="5.249588003580972" z="0.0" />
    <detection t="20" x="2.166588570425666" y="5.291284514965704" z="0.0" />
    <detection t="21" x="2.1635784495219825" y="5.306834493806915" z="0.0" />
    <detection t="22" x="2.170681852440806" y="5.3008429016005705" z="0.0" />
    <detection t="23" x="2.160425064932846" y="5.292471915006844" z="0.0" />
    <detection t="24" x="2.171498582364333" y="5.274024185718183" z="0.0" />
    <detection t="25" x="2.241191686428582" y="5.2066431498679036" z="0.0" />
    <detection t="26" x="2.2734714092427017" y="5.192632141490866" z="0.0" />
    <detection t="27" x="2.2457485563357396" y="5.167912445456914" z="0.0" />
    <detection t="28" x="2.234955737549856" y="5.194649014682541" z="0.0" />
    <detection t="29" x="2.224088770835211" y="5.116524979624316" z="0.0" />
  </particle>
  <particle nSpots="50">
    <detection t="0" x="2.8664205027288823" y="5.3306545056690915" z="0.0" />
    <detection t="1" x="2.8678477781297187" y="5.319897687688316" z="0.0" />
    <detection t="2" x="2.8656526137210916" y="5.323466526430194" z="0.0" />
    <detection t="3" x="2.851063136256686" y="5.332572115187879" z="0.0" />
    <detection t="4" x="2.846200823341449" y="5.30566449208393" z="0.0" />
    <detection t="5" x="2.850082919609416" y="5.33428877294596" z="0.0" />
    <detection t="6" x="2.8410939495818974" y="5.343743276894599" z="0.0" />
    <detection t="7" x="2.859303685333982" y="5.35906483681063" z="0.0" />
    <detection t="8" x="2.8462640018116607" y="5.36280531638666" z="0.0" />
    <detection t="9" x="2.840056859814409" y="5.378519677159578" z="0.0" />
    <detection t="10" x="2.834042192802236" y="5.363753632410447" z="0.0" />
    <detection t="11" x="2.814503090276364" y="5.398534429557309" z="0.0" />
    <detection t="12" x="2.803594817015961" y="5.4160107622930385" z="0.0" />
    <detection t="13" x="2.798959049547431" y="5.392940376084083" z="0.0" />
    <detection t="14" x="2.7893564812380736" y="5.424992642801101" z="0.0" />
    <detection t="15" x="2.7987248182649256" y="5.428741870697591" z="0.0" />
    <detection t="16" x="2.801920441136707" y="5.496782789237749" z="0.0" />
    <detection t="17" x="2.7912988326856687" y="5.43205541285078" z="0.0" />
    <detection t="18" x="2.782424153911062" y="5.3992232894994485" z="0.0" />
    <detection t="19" x="2.796150116857393" y="5.426896584155546" z="0.0" />
    <detection t="20" x="2.800057302294744" y="5.475438808659665" z="0.0" />
    <detection t="21" x="2.815794146020854" y="5.465985243453267" z="0.0" />
    <detection t="22" x="2.803271624133038" y="5.442226440447924" z="0.0" />
    <detection t="23" x="2.8359450505523327" y="5.348473500729739" z="0.0" />
    <detection t="24" x="2.813850908842649" y="5.3912670915914465" z="0.0" />
    <detection t="25" x="2.830705976205649" y="5.4139658948552345" z="0.0" />
    <detection t="26" x="2.833500610478575" y="5.4512320990037715" z="0.0" />
    <detection t="27" x="2.8288412557282165" y="5.424305445690346" z="0.0" />
    <detection t="28" x="2.8393384769707395" y="5.3955017707490365" z="0.0" />
    <detection t="29" x="2.83693925481686" y="5.391205720121384" z="0.0" />
    <detection t="30" x="2.8214382911698284" y="5.407767784204448" z="0.0" />
    <detection t="31" x="2.8291836725314417" y="5.4034056536556445" z="0.0" />
    <detection t="32" x="2.8294691555148237" y="5.403642294313117" z="0.0" />
    <detection t="33" x="2.815340955247626" y="5.412625594485052" z="0.0" />
    <detection t="34" x="2.8102306420287526" y="5.411845962397918" z="0.0" />
    <detection t="35" x="2.8100252989839998" y="5.419931239701049" z="0.0" />
    <detection t="36" x="2.8023792852927327" y="5.41615995844193" z="0.0" />
    <detection t="37" x="2.804456797185622" y="5.42604830208721" z="0.0" />
    <detection t="38" x="2.8238106025143033" y="5.438767721702841" z="0.0" />
    <detection t="39" x="2.817790381258321" y="5.4336128379979005" z="0.0" />
    <detection t="40" x="2.836269641454722" y="5.442957506467256" z="0.0" />
    <detection t="41" x="2.8262395841575936" y="5.438191614494114" z="0.0" />
    <detection t="42" x="2.8026671625912236" y="5.433597165559483" z="0.0" />
    <detection t="43" x="2.8103783227603407" y="5.403007665786165" z="0.0" />
    <detection t="44" x="2.809449555155812" y="5.388704127600787" z="0.0" />
    <detection t="45" x="2.796066430087088" y="5.383840144005803" z="0.0" />
    <detection t="46" x="2.801780794174573" y="5.38896359368949" z="0.0" />
    <detection t="47" x="2.82919609653573" y="5.379225504794797" z="0.0" />
    <detection t="48" x="2.807485413173257" y="5.373227629884913" z="0.0" />
    <detection t="49" x="2.817652267278073" y="5.370643345071419" z="0.0" />
  </particle>
  <particle nSpots="31">
    <detection t="0" x="10.896319794541496" y="5.593889105764771" z="0.0" />
    <detection t="1" x="10.928059873321073" y="5.591539284981964" z="0.0" />
    <detection t="2" x="10.954825465305" y="5.5904753027067375" z="0.0" />
    <detection t="3" x="10.975399793524332" y="5.590417815766672" z="0.0" />
    <detection t="4" x="11.030558557417946" y="5.574879197321274" z="0.0" />
    <detection t="5" x="11.067235025580931" y="5.561962059318126" z="0.0" />
    <detection t="6" x="11.079353925928574" y="5.584457934389821" z="0.0" />
    <detection t="7" x="11.124103351807605" y="5.578512841452401" z="0.0" />
    <detection t="8" x="11.069470592115803" y="5.588887605465878" z="0.0" />
    <detection t="9" x="11.126642792656533" y="5.579078378416307" z="0.0" />
    <detection t="10" x="11.14388815960243" y="5.5772752149140405" z="0.0" />
    <detection t="11" x="11.13409027157194" y="5.57656172903537" z="0.0" />
    <detection t="12" x="11.131451953619813" y="5.584293477184316" z="0.0" />
    <detection t="13" x="11.123607419734403" y="5.5857631442449796" z="0.0" />
    <detection t="14" x="11.182245579004897" y="5.574922517097679" z="0.0" />
    <detection t="15" x="11.176038062258197" y="5.596343421726776" z="0.0" />
    <detection t="16" x="11.259760849639568" y="5.580131335527956" z="0.0" />
    <detection t="17" x="11.219980272526687" y="5.610309055099529" z="0.0" />
    <detection t="18" x="11.207520019208939" y="5.615191110731096" z="0.0" />
    <detection t="19" x="11.190352051451669" y="5.623299112159298" z="0.0" />
    <detection t="20" x="11.157627279257222" y="5.641921075410652" z="0.0" />
    <detection t="21" x="11.160597140230882" y="5.6538496333604" z="0.0" />
    <detection t="22" x="11.135821272920959" y="5.662137366431694" z="0.0" />
    <detection t="23" x="11.11203448840482" y="5.681236669299631" z="0.0" />
    <detection t="24" x="11.099964760179283" y="5.707927576934809" z="0.0" />
    <detection t="25" x="11.108511165900351" y="5.70381872427171" z="0.0" />
    <detection t="26" x="11.093193380092078" y="5.732616285575965" z="0.0" />
    <detection t="27" x="11.03080024114852" y="5.747229624032681" z="0.0" />
    <detection t="28" x="11.021016453248453" y="5.749199167350869" z="0.0" />
    <detection t="29" x="11.02560619345252" y="5.752618730235952" z="0.0" />
    <detection t="30" x="10.99326977464649" y="5.731181736672182" z="0.0" />
  </particle>
  <particle nSpots="20">
    <detection t="0" x="10.061726252436832" y="5.5460835994455735" z="0.0" />
    <detection t="1" x="10.046991383195625" y="5.568787475525648" z="0.0" />
    <detection t="2" x="10.029442046225869" y="5.587658640801905" z="0.0" />
    <detection t="3" x="9.995077343787607" y="5.571719339197374" z="0.0" />
    <detection t="4" x="10.006155252737813" y="5.5551080187645185" z="0.0" />
    <detection t="5" x="10.00268745598227" y="5.5651803123341415" z="0.0" />
    <detection t="6" x="10.029434394339393" y="5.581345466401127" z="0.0" />
    <detection t="7" x="10.02185559585252" y="5.603808273561516" z="0.0" />
    <detection t="8" x="9.990726402191891" y="5.627872932443752" z="0.0" />
    <detection t="9" x="9.993159137664433" y="5.641792478299292" z="0.0" />
    <detection t="10" x="10.050808882233852" y="5.616936074792152" z="0.0" />
    <detection t="11" x="10.131966750179698" y="5.608280997588518" z="0.0" />
    <detection t="12" x="10.152594504317115" y="5.588317200201203" z="0.0" />
    <detection t="13" x="10.182852934692042" y="5.6067437059197225" z="0.0" />
    <detection t="14" x="10.163584859982873" y="5.577792787447748" z="0.0" />
    <detection t="15" x="10.200246994231856" y="5.5957028937289515" z="0.0" />
    <detection t="16" x="10.211669635055792" y="5.579426469391098" z="0.0" />
    <detection t="17" x="10.20000138815833" y="5.560847070399515" z="0.0" />
    <detection t="18" x="10.232847075712005" y="5.596986459538582" z="0.0" />
    <detection t="19" x="10.211412302154788" y="5.589263034599483" z="0.0" />
  </particle>
  <particle nSpots="9">
    <detection t="3" x="10.381581834767031" y="5.919946896367255" z="0.0" />
    <detection t="4" x="10.426268188806693" y="5.893426476571683" z="0.0" />
    <detection t="5" x="10.448706683954919" y="5.872906756406786" z="0.0" />
    <detection t="6" x="10.443175480794046" y="5.876242310878003" z="0.0" />
    <detection t="7" x="10.443693455296959" y="5.898430491718296" z="0.0" />
    <detection t="8" x="10.438570945239023" y="5.860990295605901" z="0.0" />
    <detection t="9" x="10.458611656705804" y="5.845565057870183" z="0.0" />
    <detection t="10" x="10.483744743062756" y="5.873473763835266" z="0.0" />
    <detection t="11" x="10.462473442152408" y="5.858250396123286" z="0.0" />
  </particle>
  <particle nSpots="17">
    <detection t="0" x="9.150079964541943" y="5.808324789095754" z="0.0" />
    <detection t="1" x="9.179027191606895" y="5.846844266192055" z="0.0" />
    <detection t="2" x="9.13799596928533" y="5.842855499745165" z="0.0" />
    <detection t="3" x="9.147293020484518" y="5.86771874426677" z="0.0" />
    <detection t="4" x="9.120339066130962" y="5.8680070447498025" z="0.0" />
    <detection t="5" x="9.10566277209334" y="5.870644999479161" z="0.0" />
    <detection t="6" x="9.112775222294974" y="5.894565608915396" z="0.0" />
    <detection t="7" x="9.106556621048895" y="5.897190576141813" z="0.0" />
    <detection t="8" x="9.091899216214776" y="5.912256677116316" z="0.0" />
    <detection t="9" x="9.087040904580073" y="5.8982015782016965" z="0.0" />
    <detection t="10" x="9.065205033887228" y="5.907094805238556" z="0.0" />
    <detection t="11" x="9.032557227224732" y="5.915660623026447" z="0.0" />
    <detection t="12" x="9.009563554301907" y="5.929877339890839" z="0.0" />
    <detection t="13" x="8.983035275680034" y="5.922988221970797" z="0.0" />
    <detection t="14" x="8.956523683762484" y="5.934851724885193" z="0.0" />
    <detection t="15" x="8.96341156845612" y="5.934149826436005" z="0.0" />
    <detection t="16" x="8.815865724742563" y="5.987857704011083" z="0.0" />
  </particle>
  <particle nSpots="50">
    <detection t="0" x="9.575741812570856" y="5.951524351578241" z="0.0" />
    <detection t="1" x="9.573429201074276" y="5.9528116393672414" z="0.0" />
    <detection t="2" x="9.575035877917792" y="5.962015947011193" z="0.0" />
    <detection t="3" x="9.50796368446003" y="5.955056003742603" z="0.0" />
    <detection t="4" x="9.53133519521855" y="5.958411172681776" z="0.0" />
    <detection t="5" x="9.50643981766496" y="5.957587185722455" z="0.0" />
    <detection t="6" x="9.512932144849024" y="5.94518603133661" z="0.0" />
    <detection t="7" x="9.498227799736581" y="5.957757259291696" z="0.0" />
    <detection t="8" x="9.542780964810586" y="5.953200150038235" z="0.0" />
    <detection t="9" x="9.58159870686895" y="5.934033544987334" z="0.0" />
    <detection t="10" x="9.574170182546041" y="5.935800549341735" z="0.0" />
    <detection t="11" x="9.57131919635339" y="5.935371959065559" z="0.0" />
    <detection t="12" x="9.559599222547247" y="5.942753661421135" z="0.0" />
    <detection t="13" x="9.557186894850107" y="5.932874675315197" z="0.0" />
    <detection t="14" x="9.568260881414709" y="5.937337939972065" z="0.0" />
    <detection t="15" x="9.572875819340853" y="5.940248057331193" z="0.0" />
    <detection t="16" x="9.574230136420896" y="5.939674847803717" z="0.0" />
    <detection t="17" x="9.586106409183778" y="5.930813770090508" z="0.0" />
    <detection t="18" x="9.598854385102022" y="5.921028789366564" z="0.0" />
    <detection t="19" x="9.610367947255522" y="5.920426661037207" z="0.0" />
    <detection t="20" x="9.620998530029892" y="5.925124533341743" z="0.0" />
    <detection t="21" x="9.623657399983435" y="5.921782041480557" z="0.0" />
    <detection t="22" x="9.624394720501602" y="5.916431769073275" z="0.0" />
    <detection t="23" x="9.637623021964748" y="5.915679961096105" z="0.0" />
    <detection t="24" x="9.640543495149805" y="5.917192389941184" z="0.0" />
    <detection t="25" x="9.659259750649722" y="5.905976772021763" z="0.0" />
    <detection t="26" x="9.67690232511812" y="5.876120989815508" z="0.0" />
    <detection t="27" x="9.66763871944903" y="5.885514422223075" z="0.0" />
    <detection t="28" x="9.68234635718464" y="5.852826856267182" z="0.0" />
    <detection t="29" x="9.669243637321571" y="5.880112871518585" z="0.0" />
    <detection t="30" x="9.679900947505121" y="5.875935557150173" z="0.0" />
    <detection t="31" x="9.686055749804593" y="5.872018740840435" z="0.0" />
    <detection t="32" x="9.666138277875941" y="5.885637177001172" z="0.0" />
    <detection t="33" x="9.704445843443619" y="5.822414928743183" z="0.0" />
    <detection t="34" x="9.72453668276972" y="5.830842370952925" z="0.0" />
    <detection t="35" x="9.75510077915233" y="5.7798919049660835" z="0.0" />
    <detection t="36" x="9.768868311694584" y="5.782513719416279" z="0.0" />
    <detection t="37" x="9.77731411655657" y="5.785242439199097" z="0.0" />
    <detection t="38" x="9.725310040067471" y="5.8005089981057125" z="0.0" />
    <detection t="39" x="9.663528609861082" y="5.829385608077928" z="0.0" />
    <detection t="40" x="9.671780350719008" y="5.841223457365718" z="0.0" />
    <detection t="41" x="9.671669094781423" y="5.832619248313325" z="0.0" />
    <detection t="42" x="9.663232633849086" y="5.849257395338249" z="0.0" />
    <detection t="43" x="9.664202713152303" y="5.853450846899373" z="0.0" />
    <detection t="44" x="9.691157589775607" y="5.824847238590674" z="0.0" />
    <detection t="45" x="9.686204488517296" y="5.830021582684252" z="0.0" />
    <detection t="46" x="9.689922550451888" y="5.820950073949162" z="0.0" />
    <detection t="47" x="9.687750643518873" y="5.8241770486378766" z="0.0" />
    <detection t="48" x="9.661917529947766" y="5.842283598620408" z="0.0" />
    <detection t="49" x="9.634669644160219" y="5.866810670816958" z="0.0" />
  </particle>
  <particle nSpots="25">
    <detection t="0" x="1.233979994130279" y="6.186380871480671" z="0.0" />
    <detection t="1" x="1.1094153533231632" y="6.238764064821432" z="0.0" />
    <detection t="2" x="1.0863367726863389" y="6.245168261924983" z="0.0" />
    <detection t="3" x="1.0688195030668994" y="6.240573218045508" z="0.0" />
    <detection t="4" x="1.1020564761333058" y="6.23224939088042" z="0.0" />
    <detection t="5" x="1.1017914834650067" y="6.2318805563697" z="0.0" />
    <detection t="6" x="1.1093620954154173" y="6.221304597546175" z="0.0" />
    <detection t="7" x="1.1166912813304448" y="6.20545983222971" z="0.0" />
    <detection t="8" x="1.131798858658074" y="6.192916823827129" z="0.0" />
    <detection t="9" x="1.137114488013228" y="6.176914996385016" z="0.0" />
    <detection t="10" x="1.168932162990895" y="6.15951029353971" z="0.0" />
    <detection t="11" x="1.1990482541134821" y="6.140900995556097" z="0.0" />
    <detection t="12" x="1.2085201658681883" y="6.130376887285847" z="0.0" />
    <detection t="13" x="1.1988609762109568" y="6.114165178196092" z="0.0" />
    <detection t="14" x="1.2220885077911006" y="6.151532302841553" z="0.0" />
    <detection t="15" x="1.228116116242871" y="6.110502123176145" z="0.0" />
    <detection t="16" x="1.2238064760068383" y="6.106594563152105" z="0.0" />
    <detection t="17" x="1.2189425516820485" y="6.121816598477027" z="0.0" />
    <detection t="18" x="1.2326291115266887" y="6.126808248222705" z="0.0" />
    <detection t="19" x="1.2348412699352902" y="6.126694213977818" z="0.0" />
    <detection t="20" x="1.230258584270343" y="6.107993421333311" z="0.0" />
    <detection t="21" x="1.2511276884679305" y="6.0982808103148285" z="0.0" />
    <detection t="22" x="1.23067407542113" y="6.1132393996241" z="0.0" />
    <detection t="23" x="1.2318725120688374" y="6.157744720366564" z="0.0" />
    <detection t="24" x="1.200831073867646" y="6.154754580437282" z="0.0" />
  </particle>
  <particle nSpots="49">
    <detection t="0" x="8.559533538033945" y="6.184055878096946" z="0.0" />
    <detection t="1" x="8.563898983253207" y="6.1743199054840465" z="0.0" />
    <detection t="2" x="8.54390136807273" y="6.196055715387429" z="0.0" />
    <detection t="3" x="8.555661512922898" y="6.194703095817151" z="0.0" />
    <detection t="4" x="8.545599385118628" y="6.1791502178399496" z="0.0" />
    <detection t="5" x="8.555043405420006" y="6.214135616566782" z="0.0" />
    <detection t="6" x="8.546130255824828" y="6.203055280083936" z="0.0" />
    <detection t="7" x="8.521588427174777" y="6.215911183029268" z="0.0" />
    <detection t="8" x="8.507948757656722" y="6.210671299851875" z="0.0" />
    <detection t="9" x="8.511379572652512" y="6.208028526126383" z="0.0" />
    <detection t="10" x="8.483238060426899" y="6.186924445250588" z="0.0" />
    <detection t="11" x="8.505823286807626" y="6.1637164134225655" z="0.0" />
    <detection t="12" x="8.54053378704531" y="6.13810905559481" z="0.0" />
    <detection t="13" x="8.57207683319346" y="6.121571100819315" z="0.0" />
    <detection t="14" x="8.58311965793762" y="6.087429548538407" z="0.0" />
    <detection t="15" x="8.586635585844752" y="6.075553284428778" z="0.0" />
    <detection t="17" x="8.611125029356014" y="6.017508353858083" z="0.0" />
    <detection t="18" x="8.722911637567952" y="5.996053419991186" z="0.0" />
    <detection t="19" x="8.652404445900537" y="5.994955473967668" z="0.0" />
    <detection t="20" x="8.687701858027788" y="5.989857286591591" z="0.0" />
    <detection t="21" x="8.711509609146606" y="5.976042427180292" z="0.0" />
    <detection t="22" x="8.693824078718292" y="5.985794264185558" z="0.0" />
    <detection t="23" x="8.651366892935561" y="5.993770497427513" z="0.0" />
    <detection t="24" x="8.63952190551726" y="6.006344440311491" z="0.0" />
    <detection t="25" x="8.623280551359837" y="6.003592520022599" z="0.0" />
    <detection t="26" x="8.599091509828199" y="5.994831432783169" z="0.0" />
    <detection t="27" x="8.610085598479076" y="6.006199235127085" z="0.0" />
    <detection t="28" x="8.612367166754991" y="6.005014501974887" z="0.0" />
    <detection t="29" x="8.67097034374787" y="6.024805761701382" z="0.0" />
    <detection t="30" x="8.625098466195169" y="6.027033060665139" z="0.0" />
    <detection t="31" x="8.623330320788645" y="6.033764247341998" z="0.0" />
    <detection t="32" x="8.599403876478899" y="6.0299177925117595" z="0.0" />
    <detection t="33" x="8.538221713741626" y="6.0355610688072945" z="0.0" />
    <detection t="34" x="8.510952534284776" y="6.045227907095761" z="0.0" />
    <detection t="35" x="8.522156903377772" y="6.060334184180119" z="0.0" />
    <detection t="36" x="8.502654961090613" y="6.077132168852843" z="0.0" />
    <detection t="37" x="8.477331309235625" y="6.0690291725504215" z="0.0" />
    <detection t="38" x="8.457295095650165" y="6.060030757914113" z="0.0" />
    <detection t="39" x="8.469898776082848" y="6.087818320052073" z="0.0" />
    <detection t="40" x="8.47074022247433" y="6.099332681212235" z="0.0" />
    <detection t="41" x="8.444157149166092" y="6.083094294880573" z="0.0" />
    <detection t="42" x="8.457209396758897" y="6.099755725017806" z="0.0" />
    <detection t="43" x="8.44897683803812" y="6.091038943038286" z="0.0" />
    <detection t="44" x="8.463925394099505" y="6.109386900281471" z="0.0" />
    <detection t="45" x="8.463650870122164" y="6.119057612853029" z="0.0" />
    <detection t="46" x="8.460399351799055" y="6.1297482804982035" z="0.0" />
    <detection t="47" x="8.433531305713542" y="6.09669592786386" z="0.0" />
    <detection t="48" x="8.456413119407145" y="6.148992486143109" z="0.0" />
    <detection t="49" x="8.450216831324267" y="6.168774236895739" z="0.0" />
  </particle>
  <particle nSpots="18">
    <detection t="0" x="0.4210669597102088" y="6.439115241051983" z="0.0" />
    <detection t="1" x="0.4136423483971723" y="6.451502198881177" z="0.0" />
    <detection t="2" x="0.3926383168953639" y="6.432650713948927" z="0.0" />
    <detection t="3" x="0.4152464284201266" y="6.447757068551473" z="0.0" />
    <detection t="4" x="0.400718945964614" y="6.421623417385249" z="0.0" />
    <detection t="5" x="0.37660820355747804" y="6.418125468225189" z="0.0" />
    <detection t="6" x="0.3260918161494163" y="6.406453530209813" z="0.0" />
    <detection t="7" x="0.2789654211428214" y="6.392270880088564" z="0.0" />
    <detection t="8" x="0.29067083194602034" y="6.373462659623351" z="0.0" />
    <detection t="9" x="0.31969916662965936" y="6.321833896233242" z="0.0" />
    <detection t="10" x="0.3543916212178333" y="6.247580254216167" z="0.0" />
    <detection t="11" x="0.32610703105970196" y="6.273129900034641" z="0.0" />
    <detection t="12" x="0.3231891536057176" y="6.270195734600854" z="0.0" />
    <detection t="13" x="0.3196427614019032" y="6.259918371409401" z="0.0" />
    <detection t="14" x="0.353481392507255" y="6.238449883255316" z="0.0" />
    <detection t="15" x="0.3514623520807148" y="6.228544701570044" z="0.0" />
    <detection t="16" x="0.33577210696528753" y="6.208188083606089" z="0.0" />
    <detection t="17" x="0.3043091493236878" y="6.1890070154221615" z="0.0" />
  </particle>
  <particle nSpots="18">
    <detection t="2" x="3.321185521415219" y="6.208739342874821" z="0.0" />
    <detection t="3" x="3.3581960104769917" y="6.176659803211532" z="0.0" />
    <detection t="4" x="3.3890116894108124" y="6.18151250803081" z="0.0" />
    <detection t="5" x="3.3735335523452497" y="6.170039754883837" z="0.0" />
    <detection t="6" x="3.3743849271729225" y="6.1843999943212395" z="0.0" />
    <detection t="7" x="3.3813236734056984" y="6.180994946926955" z="0.0" />
    <detection t="8" x="3.3741420406914417" y="6.222045198608797" z="0.0" />
    <detection t="9" x="3.3848222881374865" y="6.248867464840164" z="0.0" />
    <detection t="10" x="3.379295351278641" y="6.2457044645549775" z="0.0" />
    <detection t="11" x="3.3846104407074913" y="6.250853505318625" z="0.0" />
    <detection t="12" x="3.375318487271994" y="6.252116068472039" z="0.0" />
    <detection t="13" x="3.4030853474445126" y="6.263933026486732" z="0.0" />
    <detection t="14" x="3.417592161465898" y="6.284255472876835" z="0.0" />
    <detection t="15" x="3.4513838964683465" y="6.247841642380443" z="0.0" />
    <detection t="16" x="3.42211353928934" y="6.2405309976948455" z="0.0" />
    <detection t="17" x="3.4187747440731977" y="6.251669842916371" z="0.0" />
    <detection t="18" x="3.5207507734053554" y="6.1103628560414265" z="0.0" />
    <detection t="19" x="3.520016206808045" y="6.068049421952048" z="0.0" />
  </particle>
  <particle nSpots="40">
    <detection t="0" x="3.968296218174686" y="6.563239330838547" z="0.0" />
    <detection t="1" x="3.977443746768912" y="6.547185825389372" z="0.0" />
    <detection t="2" x="3.9623892096062567" y="6.551451116534712" z="0.0" />
    <detection t="3" x="3.9849598782976625" y="6.554237360870878" z="0.0" />
    <detection t="4" x="4.011414529879293" y="6.531841023117761" z="0.0" />
    <detection t="5" x="3.981631052024963" y="6.548667419755211" z="0.0" />
    <detection t="6" x="3.9826678546869285" y="6.552362599776709" z="0.0" />
    <detection t="7" x="3.9873356710761243" y="6.566980803660216" z="0.0" />
    <detection t="8" x="3.9962346449629367" y="6.568049436136752" z="0.0" />
    <detection t="9" x="3.980913844838733" y="6.5760312898851225" z="0.0" />
    <detection t="10" x="3.985571556980046" y="6.580928241708055" z="0.0" />
    <detection t="11" x="4.002963838412778" y="6.5655479340577445" z="0.0" />
    <detection t="12" x="4.001668736360637" y="6.571606357139511" z="0.0" />
    <detection t="13" x="4.03702445747237" y="6.578184781618049" z="0.0" />
    <detection t="14" x="4.0772240617969775" y="6.564269650694525" z="0.0" />
    <detection t="15" x="4.08684523389702" y="6.559751300431882" z="0.0" />
    <detection t="16" x="4.084213095858865" y="6.564689661455046" z="0.0" />
    <detection t="17" x="4.09055215632869" y="6.555119144288238" z="0.0" />
    <detection t="18" x="4.0935674696838955" y="6.567519697806743" z="0.0" />
    <detection t="19" x="4.096118322319871" y="6.591955905889704" z="0.0" />
    <detection t="20" x="4.102521228804474" y="6.598582962270777" z="0.0" />
    <detection t="21" x="4.098376380221733" y="6.602985816290943" z="0.0" />
    <detection t="22" x="4.104016051844732" y="6.620481881697058" z="0.0" />
    <detection t="23" x="4.120243615568218" y="6.6195188213790646" z="0.0" />
    <detection t="24" x="4.13241473461699" y="6.608369180720489" z="0.0" />
    <detection t="25" x="4.138995681142621" y="6.62281445335234" z="0.0" />
    <detection t="26" x="4.1372142082485865" y="6.6194831732220125" z="0.0" />
    <detection t="27" x="4.093296434203058" y="6.632711480353884" z="0.0" />
    <detection t="28" x="4.1224578783113195" y="6.598098617050501" z="0.0" />
    <detection t="29" x="4.122008752299924" y="6.587502865299549" z="0.0" />
    <detection t="30" x="4.119865859523423" y="6.590671795898768" z="0.0" />
    <detection t="31" x="4.108775887482632" y="6.597932925504101" z="0.0" />
    <detection t="32" x="4.093315896421397" y="6.603345147846585" z="0.0" />
    <detection t="33" x="4.10054347507743" y="6.614041313842248" z="0.0" />
    <detection t="34" x="4.131204976654351" y="6.569746811525432" z="0.0" />
    <detection t="35" x="4.130795527315348" y="6.574295424949121" z="0.0" />
    <detection t="36" x="4.111980133370629" y="6.570404200423596" z="0.0" />
    <detection t="37" x="4.145805756031824" y="6.6042638354240255" z="0.0" />
    <detection t="38" x="4.143943636541283" y="6.583098386614684" z="0.0" />
    <detection t="39" x="4.171719808536766" y="6.558880447014497" z="0.0" />
  </particle>
  <particle nSpots="45">
    <detection t="5" x="2.081499352367674" y="6.487408147169722" z="0.0" />
    <detection t="6" x="2.061640090851382" y="6.543825734955457" z="0.0" />
    <detection t="7" x="2.046902498759075" y="6.557479138347187" z="0.0" />
    <detection t="8" x="2.0392184528678907" y="6.605439663621981" z="0.0" />
    <detection t="9" x="2.023109419921592" y="6.625501600088208" z="0.0" />
    <detection t="10" x="2.030825533947563" y="6.630121523518579" z="0.0" />
    <detection t="11" x="2.0148855057793496" y="6.641205126604973" z="0.0" />
    <detection t="12" x="2.023722426017768" y="6.645163962328875" z="0.0" />
    <detection t="13" x="2.020936064689389" y="6.678010409236544" z="0.0" />
    <detection t="14" x="2.0124281311715997" y="6.676135035713574" z="0.0" />
    <detection t="15" x="2.038169523223683" y="6.655826341659343" z="0.0" />
    <detection t="16" x="2.0325369828910933" y="6.655078491108082" z="0.0" />
    <detection t="17" x="2.0334177664714903" y="6.674113665718281" z="0.0" />
    <detection t="18" x="2.062415274448153" y="6.652390496806322" z="0.0" />
    <detection t="19" x="2.060244335891864" y="6.656670099138275" z="0.0" />
    <detection t="20" x="2.064623778963689" y="6.597016559865839" z="0.0" />
    <detection t="21" x="2.0402230341826333" y="6.5886424982532805" z="0.0" />
    <detection t="22" x="2.027938301267738" y="6.585436201520352" z="0.0" />
    <detection t="23" x="2.0671960551270536" y="6.598395057350144" z="0.0" />
    <detection t="24" x="2.0825764243047438" y="6.596238038452732" z="0.0" />
    <detection t="25" x="2.086750824626001" y="6.61341144338887" z="0.0" />
    <detection t="26" x="2.0880790635287854" y="6.618283443137499" z="0.0" />
    <detection t="27" x="2.14206153708919" y="6.600429280771655" z="0.0" />
    <detection t="28" x="2.1036086869394346" y="6.650206578406389" z="0.0" />
    <detection t="29" x="2.057110386069343" y="6.616206041234233" z="0.0" />
    <detection t="30" x="2.1646962175542237" y="6.600169506888208" z="0.0" />
    <detection t="31" x="2.2095170425377946" y="6.597071374350257" z="0.0" />
    <detection t="32" x="2.235515951817538" y="6.595274444753343" z="0.0" />
    <detection t="33" x="2.280260131236066" y="6.563594461824396" z="0.0" />
    <detection t="34" x="2.2814760703830896" y="6.552756295775174" z="0.0" />
    <detection t="35" x="2.290740190514273" y="6.5885060536994295" z="0.0" />
    <detection t="36" x="2.308835611655456" y="6.543948641654285" z="0.0" />
    <detection t="37" x="2.34099600137703" y="6.465676601932125" z="0.0" />
    <detection t="38" x="2.3352699700032087" y="6.475039567500938" z="0.0" />
    <detection t="39" x="2.356920519829476" y="6.5466963049677185" z="0.0" />
    <detection t="40" x="2.3543874904893234" y="6.513615092324435" z="0.0" />
    <detection t="41" x="2.3608502468534898" y="6.489168863709771" z="0.0" />
    <detection t="42" x="2.3824601086104322" y="6.518330901045112" z="0.0" />
    <detection t="43" x="2.406160182271399" y="6.587269074035535" z="0.0" />
    <detection t="44" x="2.398828979659678" y="6.5173438009381295" z="0.0" />
    <detection t="45" x="2.352373934895273" y="6.374111241041186" z="0.0" />
    <detection t="46" x="2.372778254383663" y="6.390581673971643" z="0.0" />
    <detection t="47" x="2.3551090435791133" y="6.346567943921725" z="0.0" />
    <detection t="48" x="2.387456466379799" y="6.434431503931457" z="0.0" />
    <detection t="49" x="2.370651076856942" y="6.394596128802948" z="0.0" />
  </particle>
  <particle nSpots="17">
    <detection t="6" x="9.152703626655699" y="6.641645723773343" z="0.0" />
    <detection t="7" x="9.083241551446113" y="6.682155108022637" z="0.0" />
    <detection t="8" x="9.104590489889585" y="6.661036598905529" z="0.0" />
    <detection t="9" x="9.082849837632889" y="6.679588313305938" z="0.0" />
    <detection t="10" x="9.08567054702057" y="6.668502463463307" z="0.0" />
    <detection t="11" x="9.085486166818894" y="6.661035621953692" z="0.0" />
    <detection t="12" x="9.062557020532102" y="6.688522544908335" z="0.0" />
    <detection t="13" x="9.047998085559419" y="6.693504608021049" z="0.0" />
    <detection t="14" x="9.039735337108036" y="6.714748692044882" z="0.0" />
    <detection t="15" x="9.010675824451269" y="6.718382704577192" z="0.0" />
    <detection t="16" x="9.003708474433552" y="6.73303294190108" z="0.0" />
    <detection t="17" x="8.985340014289498" y="6.747460841085822" z="0.0" />
    <detection t="18" x="8.972744499057658" y="6.7615852124898845" z="0.0" />
    <detection t="19" x="8.986927531426653" y="6.761269738035077" z="0.0" />
    <detection t="20" x="8.98246336526987" y="6.747486970808157" z="0.0" />
    <detection t="21" x="8.990370723043904" y="6.743810970333379" z="0.0" />
    <detection t="22" x="8.99345480366179" y="6.75811757704861" z="0.0" />
  </particle>
  <particle nSpots="44">
    <detection t="0" x="2.913548101380781" y="7.0426213532027875" z="0.0" />
    <detection t="1" x="2.91739889391072" y="6.990268765324728" z="0.0" />
    <detection t="2" x="2.8799524293627887" y="6.939690830890856" z="0.0" />
    <detection t="3" x="2.9031806601511727" y="6.90853194251798" z="0.0" />
    <detection t="4" x="2.91216672704617" y="6.9050650690785345" z="0.0" />
    <detection t="5" x="2.9269419054439174" y="6.888869339262258" z="0.0" />
    <detection t="6" x="2.929759864975612" y="6.878429076857104" z="0.0" />
    <detection t="7" x="2.9321385339198147" y="6.886164549499045" z="0.0" />
    <detection t="8" x="2.9305764046297593" y="6.876659340168252" z="0.0" />
    <detection t="9" x="2.9427995003623204" y="6.866402819098281" z="0.0" />
    <detection t="10" x="2.933731768226921" y="6.871776367752996" z="0.0" />
    <detection t="11" x="2.965592012743659" y="6.843144784587028" z="0.0" />
    <detection t="12" x="2.992784911701603" y="6.823285323325033" z="0.0" />
    <detection t="13" x="2.975029423274968" y="6.833153912882174" z="0.0" />
    <detection t="14" x="2.970728099331186" y="6.829582061684464" z="0.0" />
    <detection t="15" x="3.0244420365558184" y="6.777947210570168" z="0.0" />
    <detection t="16" x="3.0554864585346455" y="6.7483249964077014" z="0.0" />
    <detection t="17" x="3.0920568915382436" y="6.720338214190165" z="0.0" />
    <detection t="18" x="3.147011952224799" y="6.660245610302134" z="0.0" />
    <detection t="19" x="3.191684890063037" y="6.603016635766591" z="0.0" />
    <detection t="20" x="3.244275916944207" y="6.582134594206678" z="0.0" />
    <detection t="21" x="3.246471177083302" y="6.573423293351303" z="0.0" />
    <detection t="22" x="3.273231958851874" y="6.53503676603985" z="0.0" />
    <detection t="23" x="3.30462600485612" y="6.524392282989136" z="0.0" />
    <detection t="24" x="3.309920857030138" y="6.534816784077703" z="0.0" />
    <detection t="25" x="3.3011344586222906" y="6.5456496124446515" z="0.0" />
    <detection t="26" x="3.321481810567059" y="6.523600225150103" z="0.0" />
    <detection t="27" x="3.3105913932046573" y="6.553637626045868" z="0.0" />
    <detection t="28" x="3.3334520062606594" y="6.520278100127924" z="0.0" />
    <detection t="29" x="3.30669416474937" y="6.554358153031693" z="0.0" />
    <detection t="30" x="3.2687860782640947" y="6.565357147786849" z="0.0" />
    <detection t="31" x="3.253943851046285" y="6.6218313320054625" z="0.0" />
    <detection t="32" x="3.2584131809373553" y="6.654937393204169" z="0.0" />
    <detection t="33" x="3.207305558943653" y="6.658660367739032" z="0.0" />
    <detection t="34" x="3.189122948531805" y="6.660731340982171" z="0.0" />
    <detection t="35" x="3.207322737782136" y="6.6766717495018275" z="0.0" />
    <detection t="36" x="3.1999692777623223" y="6.6814564556601495" z="0.0" />
    <detection t="37" x="3.1875307116377707" y="6.6852757035200225" z="0.0" />
    <detection t="38" x="3.1916952000625933" y="6.708609777310697" z="0.0" />
    <detection t="39" x="3.186817466930021" y="6.721696822252792" z="0.0" />
    <detection t="40" x="3.176579666324499" y="6.7411892310289625" z="0.0" />
    <detection t="41" x="3.1793853782673547" y="6.733003778087116" z="0.0" />
    <detection t="42" x="3.1797552200972956" y="6.7550997259943495" z="0.0" />
    <detection t="43" x="3.1777782746159" y="6.774043027328563" z="0.0" />
  </particle>
  <particle nSpots="30">
    <detection t="0" x="4.847224303452246" y="7.009040651695681" z="0.0" />
    <detection t="1" x="4.854409791596357" y="7.014018943804287" z="0.0" />
    <detection t="2" x="4.858913336296991" y="6.999080586592415" z="0.0" />
    <detection t="3" x="4.892304608320879" y="6.9855328482060415" z="0.0" />
    <detection t="4" x="4.938962766933232" y="6.960410482484799" z="0.0" />
    <detection t="5" x="4.937453028990478" y="6.937715776451422" z="0.0" />
    <detection t="6" x="4.8228627452189805" y="6.918542158582535" z="0.0" />
    <detection t="7" x="4.767883476755052" y="6.8937388617882265" z="0.0" />
    <detection t="8" x="4.749950701043965" y="6.896661256880835" z="0.0" />
    <detection t="9" x="4.7459812649843345" y="6.883581573997015" z="0.0" />
    <detection t="10" x="4.7040934265270415" y="6.872452771080543" z="0.0" />
    <detection t="11" x="4.703350873527775" y="6.883839339466531" z="0.0" />
    <detection t="12" x="4.7113027560340575" y="6.879993628424116" z="0.0" />
    <detection t="13" x="4.694857815042002" y="6.875031106954918" z="0.0" />
    <detection t="14" x="4.6764761885612955" y="6.903631183744689" z="0.0" />
    <detection t="15" x="4.683446572407231" y="6.9084907761372145" z="0.0" />
    <detection t="16" x="4.660170161475804" y="6.923895290983467" z="0.0" />
    <detection t="17" x="4.622248027808814" y="6.9465286273421665" z="0.0" />
    <detection t="18" x="4.617533680346822" y="6.9636224441577435" z="0.0" />
    <detection t="19" x="4.612750814918888" y="6.999817445998109" z="0.0" />
    <detection t="20" x="4.612897789171188" y="6.994687363598855" z="0.0" />
    <detection t="21" x="4.636018539391926" y="7.032479117297408" z="0.0" />
    <detection t="22" x="4.650385015775752" y="7.06503602327043" z="0.0" />
    <detection t="23" x="4.667171847095006" y="7.090087589716149" z="0.0" />
    <detection t="24" x="4.651355091668029" y="7.08698153191543" z="0.0" />
    <detection t="25" x="4.674130521308184" y="7.114822189794849" z="0.0" />
    <detection t="26" x="4.659470370533619" y="7.113453903972488" z="0.0" />
    <detection t="27" x="4.6762934007591" y="7.13169141037477" z="0.0" />
    <detection t="28" x="4.607663114413339" y="7.084347569657562" z="0.0" />
    <detection t="29" x="4.621525291583542" y="7.108114230088221" z="0.0" />
  </particle>
  <particle nSpots="10">
    <detection t="7" x="5.195623423931666" y="7.052497965077436" z="0.0" />
    <detection t="8" x="5.190468085186464" y="6.998343346205048" z="0.0" />
    <detection t="9" x="5.243893650035409" y="7.010382117664119" z="0.0" />
    <detection t="10" x="5.246822726317227" y="6.9913356764512375" z="0.0" />
    <detection t="11" x="5.260029100619562" y="6.978277271352343" z="0.0" />
    <detection t="12" x="5.289830786423322" y="6.961879027659552" z="0.0" />
    <detection t="13" x="5.308921290835878" y="6.950352205732922" z="0.0" />
    <detection t="14" x="5.337436474748291" y="6.942889345579082" z="0.0" />
    <detection t="15" x="5.3460118981811995" y="6.930751422717017" z="0.0" />
    <detection t="16" x="5.3550407012139845" y="6.920846579107632" z="0.0" />
  </particle>
  <particle nSpots="17">
    <detection t="0" x="9.662943878113662" y="7.18588932255014" z="0.0" />
    <detection t="1" x="9.67195574878199" y="7.192373574588741" z="0.0" />
    <detection t="2" x="9.656224569578296" y="7.195659780518911" z="0.0" />
    <detection t="3" x="9.692920480451255" y="7.191150053604104" z="0.0" />
    <detection t="4" x="9.714751444521301" y="7.157263964447677" z="0.0" />
    <detection t="5" x="9.740544869587273" y="7.151320361482393" z="0.0" />
    <detection t="6" x="9.7581104919743" y="7.137283668659657" z="0.0" />
    <detection t="7" x="9.788366135990733" y="7.10214462241464" z="0.0" />
    <detection t="8" x="9.780251045649056" y="7.124822705761445" z="0.0" />
    <detection t="9" x="9.786306510980896" y="7.100540458978165" z="0.0" />
    <detection t="10" x="9.794875974614417" y="7.115330927451951" z="0.0" />
    <detection t="11" x="9.731255456317562" y="7.07360644315182" z="0.0" />
    <detection t="12" x="9.772803907359359" y="7.092089771777507" z="0.0" />
    <detection t="13" x="9.84165845671537" y="7.104417486735291" z="0.0" />
    <detection t="14" x="9.676720597255363" y="7.088879255830017" z="0.0" />
    <detection t="15" x="9.606330794101837" y="7.1194199109533995" z="0.0" />
    <detection t="16" x="9.61697835080266" y="7.133996791516087" z="0.0" />
  </particle>
  <particle nSpots="14">
    <detection t="0" x="3.5017388560315816" y="7.389969104640013" z="0.0" />
    <detection t="1" x="3.522636207757208" y="7.389416227494212" z="0.0" />
    <detection t="2" x="3.5672879986204054" y="7.3755639252073095" z="0.0" />
    <detection t="3" x="3.5787514004911434" y="7.370068485370667" z="0.0" />
    <detection t="4" x="3.6010094626107274" y="7.354693122559469" z="0.0" />
    <detection t="5" x="3.6630881486986158" y="7.3370023682594505" z="0.0" />
    <detection t="6" x="3.64756787989284" y="7.322704703546887" z="0.0" />
    <detection t="7" x="3.6571584269786435" y="7.25504007437564" z="0.0" />
    <detection t="8" x="3.651958528676185" y="7.234016064327758" z="0.0" />
    <detection t="9" x="3.684961001683982" y="7.285383653681343" z="0.0" />
    <detection t="10" x="3.678866879196136" y="7.302693229640593" z="0.0" />
    <detection t="11" x="3.7010884771985513" y="7.298176464923513" z="0.0" />
    <detection t="12" x="3.668244576576718" y="7.264944653118325" z="0.0" />
    <detection t="13" x="3.701695020684542" y="7.25009992855045" z="0.0" />
  </particle>
  <particle nSpots="29">
    <detection t="0" x="2.5623782578027634" y="7.470034087598293" z="0.0" />
    <detection t="1" x="2.5545860790562163" y="7.491883655920196" z="0.0" />
    <detection t="2" x="2.5413121274850448" y="7.499459039511903" z="0.0" />
    <detection t="3" x="2.5438554135247826" y="7.509286911315957" z="0.0" />
    <detection t="4" x="2.539707116888055" y="7.49933417599653" z="0.0" />
    <detection t="5" x="2.545040369110762" y="7.495140711747265" z="0.0" />
    <detection t="6" x="2.524814902866215" y="7.45204241930862" z="0.0" />
    <detection t="7" x="2.519062228729475" y="7.45539747975472" z="0.0" />
    <detection t="8" x="2.519820074554811" y="7.446784321400988" z="0.0" />
    <detection t="9" x="2.5273182493048156" y="7.4352146804382055" z="0.0" />
    <detection t="10" x="2.526760999606814" y="7.419915991011123" z="0.0" />
    <detection t="11" x="2.5342039725290095" y="7.402062128102516" z="0.0" />
    <detection t="12" x="2.541492908878792" y="7.3982957644739855" z="0.0" />
    <detection t="13" x="2.544113977039924" y="7.409806758517843" z="0.0" />
    <detection t="14" x="2.53830375966416" y="7.393320094377262" z="0.0" />
    <detection t="15" x="2.5542190679376677" y="7.375391989499564" z="0.0" />
    <detection t="16" x="2.5727793553206353" y="7.350331394152054" z="0.0" />
    <detection t="17" x="2.5743903181651735" y="7.346249106141177" z="0.0" />
    <detection t="18" x="2.5965672254010648" y="7.324306028679759" z="0.0" />
    <detection t="19" x="2.6108953830727004" y="7.312365632448363" z="0.0" />
    <detection t="20" x="2.6137752559669445" y="7.31930651169404" z="0.0" />
    <detection t="21" x="2.612040821975021" y="7.314974588208221" z="0.0" />
    <detection t="22" x="2.622036212343461" y="7.300778842737103" z="0.0" />
    <detection t="23" x="2.6312593151214334" y="7.264660868323071" z="0.0" />
    <detection t="24" x="2.6312551431971536" y="7.248781158173086" z="0.0" />
    <detection t="25" x="2.634146340484668" y="7.245552113801183" z="0.0" />
    <detection t="26" x="2.625228159995588" y="7.208078183826339" z="0.0" />
    <detection t="27" x="2.635618567985703" y="7.2088657175562485" z="0.0" />
    <detection t="28" x="2.6594963671000214" y="7.268725525344804" z="0.0" />
  </particle>
  <particle nSpots="50">
    <detection t="0" x="10.84593123566477" y="7.595007889327055" z="0.0" />
    <detection t="1" x="10.850253569068064" y="7.587439047968812" z="0.0" />
    <detection t="2" x="10.865447795323107" y="7.590668662988672" z="0.0" />
    <detection t="3" x="10.859100190699406" y="7.580446434501988" z="0.0" />
    <detection t="4" x="10.876252640338583" y="7.544051283659146" z="0.0" />
    <detection t="5" x="10.882964898569877" y="7.540721878000884" z="0.0" />
    <detection t="6" x="10.896537248522364" y="7.527216676562551" z="0.0" />
    <detection t="7" x="10.898517693942113" y="7.532114942590096" z="0.0" />
    <detection t="8" x="10.896949025302685" y="7.516492121055678" z="0.0" />
    <detection t="9" x="10.912904629838422" y="7.486401727956957" z="0.0" />
    <detection t="10" x="10.932669785647219" y="7.4536524234775525" z="0.0" />
    <detection t="11" x="10.933329282654379" y="7.4344008692733565" z="0.0" />
    <detection t="12" x="10.928273082127626" y="7.441299623513494" z="0.0" />
    <detection t="13" x="10.93800650832287" y="7.432632888964821" z="0.0" />
    <detection t="14" x="10.933063377530491" y="7.460945417111205" z="0.0" />
    <detection t="15" x="10.927942551269052" y="7.469507610824387" z="0.0" />
    <detection t="16" x="10.936024298593477" y="7.483299800446432" z="0.0" />
    <detection t="17" x="10.949837312777905" y="7.461940367375732" z="0.0" />
    <detection t="18" x="10.931555047128265" y="7.470917059162962" z="0.0" />
    <detection t="19" x="11.03264566863896" y="7.416035381366088" z="0.0" />
    <detection t="20" x="11.079495868231067" y="7.37146359423679" z="0.0" />
    <detection t="21" x="11.126366022845088" y="7.325986296080815" z="0.0" />
    <detection t="22" x="11.14449383526725" y="7.318899923784917" z="0.0" />
    <detection t="23" x="11.158865429638139" y="7.29927620906244" z="0.0" />
    <detection t="24" x="11.17710641710204" y="7.2686285531270025" z="0.0" />
    <detection t="25" x="11.1880930041279" y="7.256460555374155" z="0.0" />
    <detection t="26" x="11.198880686066648" y="7.249316994024999" z="0.0" />
    <detection t="27" x="11.201479886085204" y="7.242199965011843" z="0.0" />
    <detection t="28" x="11.192938770709752" y="7.232099251655502" z="0.0" />
    <detection t="29" x="11.193670155237907" y="7.214994222025704" z="0.0" />
    <detection t="30" x="11.213997903079942" y="7.195032798493324" z="0.0" />
    <detection t="31" x="11.217043430545655" y="7.171860537247181" z="0.0" />
    <detection t="32" x="11.224368554244888" y="7.154808428308801" z="0.0" />
    <detection t="33" x="11.21625828648694" y="7.12959557520557" z="0.0" />
    <detection t="34" x="11.22506287199253" y="7.129084353072122" z="0.0" />
    <detection t="35" x="11.217637315334835" y="7.120225351605004" z="0.0" />
    <detection t="36" x="11.20678004190188" y="7.1123740195065865" z="0.0" />
    <detection t="37" x="11.203856643278664" y="7.124019560254576" z="0.0" />
    <detection t="38" x="11.205049602436404" y="7.114714169578056" z="0.0" />
    <detection t="39" x="11.187249161768275" y="7.126416901296055" z="0.0" />
    <detection t="40" x="11.198127391095586" y="7.121981223228623" z="0.0" />
    <detection t="41" x="11.194531547247813" y="7.11445352168932" z="0.0" />
    <detection t="42" x="11.178271000104544" y="7.113374590253528" z="0.0" />
    <detection t="43" x="11.190504846010647" y="7.109118083264894" z="0.0" />
    <detection t="44" x="11.15724191177725" y="7.0938591434342815" z="0.0" />
    <detection t="45" x="11.172583055320201" y="7.079415203220352" z="0.0" />
    <detection t="46" x="11.166158619880944" y="7.072457981918454" z="0.0" />
    <detection t="47" x="11.173221706777898" y="7.064849245873052" z="0.0" />
    <detection t="48" x="11.184905409237803" y="7.077728254721528" z="0.0" />
    <detection t="49" x="11.141452135886443" y="7.068201570536831" z="0.0" />
  </particle>
  <particle nSpots="50">
    <detection t="0" x="4.701279088275564" y="7.5840401108931585" z="0.0" />
    <detection t="1" x="4.723625591052518" y="7.578125032206292" z="0.0" />
    <detection t="2" x="4.755394973924222" y="7.577197739253216" z="0.0" />
    <detection t="3" x="4.772952716656058" y="7.56636793242613" z="0.0" />
    <detection t="4" x="4.8009150851187306" y="7.568049066020952" z="0.0" />
    <detection t="5" x="4.821380597704329" y="7.555428146352026" z="0.0" />
    <detection t="6" x="4.901491039675119" y="7.5388886141117215" z="0.0" />
    <detection t="7" x="4.937213952722938" y="7.529546022062913" z="0.0" />
    <detection t="8" x="4.9624825772303565" y="7.51468172848713" z="0.0" />
    <detection t="9" x="5.000164807782847" y="7.51201852780088" z="0.0" />
    <detection t="10" x="5.031471611234237" y="7.50699844512932" z="0.0" />
    <detection t="11" x="5.047055962219787" y="7.501446273476766" z="0.0" />
    <detection t="12" x="5.048064132321489" y="7.496608493019732" z="0.0" />
    <detection t="13" x="5.06076560037798" y="7.496414832988903" z="0.0" />
    <detection t="14" x="5.085052454965829" y="7.4879319913733395" z="0.0" />
    <detection t="15" x="5.083532216524007" y="7.4917806350039235" z="0.0" />
    <detection t="16" x="5.101359830266698" y="7.486701939971051" z="0.0" />
    <detection t="17" x="5.123709814802112" y="7.477508527907187" z="0.0" />
    <detection t="18" x="5.154869963399257" y="7.464677613193348" z="0.0" />
    <detection t="19" x="5.224791230963402" y="7.455273114112581" z="0.0" />
    <detection t="20" x="5.289534797820472" y="7.440033137038877" z="0.0" />
    <detection t="21" x="5.308190671307825" y="7.418050690675499" z="0.0" />
    <detection t="22" x="5.332793024178142" y="7.422799755196241" z="0.0" />
    <detection t="23" x="5.354606904610436" y="7.404786921800154" z="0.0" />
    <detection t="24" x="5.366706957146712" y="7.374837758550426" z="0.0" />
    <detection t="25" x="5.396281802318293" y="7.380194474995305" z="0.0" />
    <detection t="26" x="5.4059871093076675" y="7.363935619663817" z="0.0" />
    <detection t="27" x="5.433169999535968" y="7.360841143007284" z="0.0" />
    <detection t="28" x="5.439379700301782" y="7.35079211696738" z="0.0" />
    <detection t="29" x="5.430194379333253" y="7.357439588378093" z="0.0" />
    <detection t="30" x="5.44771716320275" y="7.3592674124263935" z="0.0" />
    <detection t="31" x="5.46153825843942" y="7.3548982025517216" z="0.0" />
    <detection t="32" x="5.461222951609642" y="7.3501861471800005" z="0.0" />
    <detection t="33" x="5.454060169617983" y="7.349720913321604" z="0.0" />
    <detection t="34" x="5.447512067970083" y="7.351104432354021" z="0.0" />
    <detection t="35" x="5.446016349337021" y="7.356297154250342" z="0.0" />
    <detection t="36" x="5.426980645187694" y="7.357035760486506" z="0.0" />
    <detection t="37" x="5.402528698507274" y="7.364627722475414" z="0.0" />
    <detection t="38" x="5.373590102529184" y="7.363367472888436" z="0.0" />
    <detection t="39" x="5.381540307267452" y="7.370059831338221" z="0.0" />
    <detection t="40" x="5.352683055660591" y="7.3863570994062755" z="0.0" />
    <detection t="41" x="5.348722034389287" y="7.392202848161982" z="0.0" />
    <detection t="42" x="5.334539877291627" y="7.406840866626116" z="0.0" />
    <detection t="43" x="5.329055155984699" y="7.425623716735304" z="0.0" />
    <detection t="44" x="5.338146501803534" y="7.4301870806144015" z="0.0" />
    <detection t="45" x="5.310891669953603" y="7.450667980698178" z="0.0" />
    <detection t="46" x="5.308642427515003" y="7.453429834184073" z="0.0" />
    <detection t="47" x="5.318003730676698" y="7.4516757844182075" z="0.0" />
    <detection t="48" x="5.314915630588236" y="7.4695852707537975" z="0.0" />
    <detection t="49" x="5.308150939796452" y="7.467613044049292" z="0.0" />
  </particle>
  <particle nSpots="17">
    <detection t="0" x="11.53274004697398" y="7.507587638422278" z="0.0" />
    <detection t="1" x="11.53274004697398" y="7.507587638422278" z="0.0" />
    <detection t="2" x="11.53274004697398" y="7.507587638422278" z="0.0" />
    <detection t="3" x="11.53274004697398" y="7.507587638422278" z="0.0" />
    <detection t="4" x="11.53274004697398" y="7.507587638422278" z="0.0" />
    <detection t="5" x="11.53274004697398" y="7.462361206865517" z="0.0" />
    <detection t="6" x="11.53274004697398" y="7.462361206865517" z="0.0" />
    <detection t="7" x="11.53274004697398" y="7.462361206865517" z="0.0" />
    <detection t="8" x="11.53274004697398" y="7.462361206865517" z="0.0" />
    <detection t="9" x="11.53274004697398" y="7.462361206865517" z="0.0" />
    <detection t="10" x="11.53274004697398" y="7.507587638422278" z="0.0" />
    <detection t="11" x="11.53274004697398" y="7.507587638422278" z="0.0" />
    <detection t="12" x="11.53274004697398" y="7.507587638422278" z="0.0" />
    <detection t="13" x="11.53274004697398" y="7.507587638422278" z="0.0" />
    <detection t="14" x="11.53274004697398" y="7.462361206865517" z="0.0" />
    <detection t="16" x="11.53274004697398" y="7.462361206865517" z="0.0" />
    <detection t="17" x="11.53274004697398" y="7.417134775308757" z="0.0" />
  </particle>
  <particle nSpots="14">
    <detection t="0" x="10.198663213357944" y="7.603992051995972" z="0.0" />
    <detection t="1" x="10.179247943629665" y="7.621038664274733" z="0.0" />
    <detection t="2" x="10.173722586393053" y="7.612823894562478" z="0.0" />
    <detection t="3" x="10.185457550931687" y="7.623966904232559" z="0.0" />
    <detection t="4" x="10.157831193276541" y="7.6270407270375244" z="0.0" />
    <detection t="5" x="10.170531776218274" y="7.617256883999142" z="0.0" />
    <detection t="6" x="10.201110033404142" y="7.613103199692024" z="0.0" />
    <detection t="7" x="10.18383200515874" y="7.622756255876763" z="0.0" />
    <detection t="8" x="10.182736540164429" y="7.626446683369423" z="0.0" />
    <detection t="9" x="10.210325811126545" y="7.608153663550763" z="0.0" />
    <detection t="10" x="10.192642518267855" y="7.605751927689964" z="0.0" />
    <detection t="11" x="10.181908457596379" y="7.614112137670926" z="0.0" />
    <detection t="12" x="10.172451100710589" y="7.6093131349867775" z="0.0" />
    <detection t="13" x="10.175563914818254" y="7.628065779515166" z="0.0" />
  </particle>
  <particle nSpots="15">
    <detection t="0" x="5.442653798296341" y="7.666853111807765" z="0.0" />
    <detection t="1" x="5.440161577349751" y="7.676315735782029" z="0.0" />
    <detection t="2" x="5.457404412247557" y="7.686482995777698" z="0.0" />
    <detection t="3" x="5.451318355078876" y="7.674151422033015" z="0.0" />
    <detection t="4" x="5.4652181382453415" y="7.68695504543172" z="0.0" />
    <detection t="5" x="5.4642744035717" y="7.67480743983237" z="0.0" />
    <detection t="6" x="5.453743366509815" y="7.686523390109987" z="0.0" />
    <detection t="7" x="5.464217257045078" y="7.7022321244784155" z="0.0" />
    <detection t="8" x="5.452983442594899" y="7.705267909988278" z="0.0" />
    <detection t="9" x="5.450730112597146" y="7.732654969541778" z="0.0" />
    <detection t="10" x="5.445492867255121" y="7.749339635595727" z="0.0" />
    <detection t="11" x="5.458261945322754" y="7.753054261462228" z="0.0" />
    <detection t="12" x="5.436947614011591" y="7.760423381330771" z="0.0" />
    <detection t="13" x="5.424949612777221" y="7.777424947726196" z="0.0" />
    <detection t="14" x="5.423456082193932" y="7.785942864542456" z="0.0" />
  </particle>
  <particle nSpots="16">
    <detection t="0" x="4.0361815284847244" y="7.680849680978225" z="0.0" />
    <detection t="1" x="4.013808365859446" y="7.762553429230054" z="0.0" />
    <detection t="2" x="4.0056516272412095" y="7.809683858981413" z="0.0" />
    <detection t="3" x="4.035048397279573" y="7.8274745537567485" z="0.0" />
    <detection t="4" x="4.02706334294022" y="7.837726803215463" z="0.0" />
    <detection t="5" x="4.022182018603341" y="7.853626081484137" z="0.0" />
    <detection t="6" x="4.022177819025186" y="7.858666528837218" z="0.0" />
    <detection t="7" x="4.033177217542888" y="7.839641845096214" z="0.0" />
    <detection t="8" x="4.028945831392379" y="7.863106527415402" z="0.0" />
    <detection t="9" x="4.029718051290244" y="7.8692709668922465" z="0.0" />
    <detection t="10" x="3.9857164206906726" y="7.90642677752831" z="0.0" />
    <detection t="11" x="3.908279461219769" y="7.9804853401745905" z="0.0" />
    <detection t="12" x="3.9141694927022868" y="7.9940826939449865" z="0.0" />
    <detection t="13" x="3.8853693921172865" y="8.01906219949885" z="0.0" />
    <detection t="14" x="3.872868868962858" y="8.032212329621531" z="0.0" />
    <detection t="15" x="3.8671930114176187" y="8.04404130289091" z="0.0" />
  </particle>
  <particle nSpots="10">
    <detection t="8" x="2.927884950926137" y="7.922888108423259" z="0.0" />
    <detection t="9" x="2.9121009246926564" y="7.932692809575481" z="0.0" />
    <detection t="10" x="2.8416273358256747" y="8.010921259547292" z="0.0" />
    <detection t="11" x="2.916223580906969" y="7.964054754688155" z="0.0" />
    <detection t="12" x="2.8511226702692998" y="7.9570757613377605" z="0.0" />
    <detection t="13" x="2.8751620923664123" y="7.958391546950769" z="0.0" />
    <detection t="14" x="2.7997465837740405" y="7.9635439123581016" z="0.0" />
    <detection t="15" x="2.772136422253386" y="7.935821346455577" z="0.0" />
    <detection t="16" x="2.781961112943603" y="7.941163235824537" z="0.0" />
    <detection t="17" x="2.708301220460743" y="7.94357230193734" z="0.0" />
  </particle>
  <particle nSpots="28">
    <detection t="0" x="5.055660146565433" y="8.228717640451562" z="0.0" />
    <detection t="1" x="5.057299800979967" y="8.21949511548185" z="0.0" />
    <detection t="2" x="5.059897267914331" y="8.223963092843327" z="0.0" />
    <detection t="3" x="5.055454973871948" y="8.204904613227173" z="0.0" />
    <detection t="4" x="5.057228457665374" y="8.203634006346574" z="0.0" />
    <detection t="5" x="5.04987256522259" y="8.190928748526984" z="0.0" />
    <detection t="6" x="5.077282337178208" y="8.181395016493864" z="0.0" />
    <detection t="7" x="5.044178747106102" y="8.184839153976629" z="0.0" />
    <detection t="8" x="5.040973974116038" y="8.184102170301983" z="0.0" />
    <detection t="9" x="5.0388664069039315" y="8.189658057671751" z="0.0" />
    <detection t="10" x="5.054967276901818" y="8.191334492500067" z="0.0" />
    <detection t="11" x="5.039034268098816" y="8.195537454099986" z="0.0" />
    <detection t="12" x="5.0411150984415345" y="8.218700966552053" z="0.0" />
    <detection t="13" x="5.040758934446553" y="8.22295273729318" z="0.0" />
    <detection t="14" x="5.031495102133732" y="8.231018896008397" z="0.0" />
    <detection t="15" x="5.046822252995253" y="8.232708358976206" z="0.0" />
    <detection t="16" x="5.016438237042444" y="8.210470691606293" z="0.0" />
    <detection t="17" x="5.040063605792473" y="8.21145719593611" z="0.0" />
    <detection t="18" x="5.015994361039063" y="8.22722841945324" z="0.0" />
    <detection t="19" x="5.015391446158524" y="8.197813481629654" z="0.0" />
    <detection t="20" x="4.951028643595419" y="8.174537842024849" z="0.0" />
    <detection t="21" x="4.9603461836078155" y="8.157201457726282" z="0.0" />
    <detection t="22" x="4.990397255106039" y="8.148111660999009" z="0.0" />
    <detection t="23" x="5.171537139380919" y="8.103720303261968" z="0.0" />
    <detection t="24" x="5.162770984859643" y="8.100831349857776" z="0.0" />
    <detection t="25" x="5.10030549450546" y="8.087800336141992" z="0.0" />
    <detection t="26" x="5.09900902965753" y="8.047151399403907" z="0.0" />
    <detection t="27" x="5.1072738600593794" y="8.073880376469067" z="0.0" />
  </particle>
  <particle nSpots="19">
    <detection t="3" x="11.53274004697398" y="8.27643697488721" z="0.0" />
    <detection t="4" x="11.53274004697398" y="8.23121054333045" z="0.0" />
    <detection t="5" x="11.53274004697398" y="8.23121054333045" z="0.0" />
    <detection t="6" x="11.53274004697398" y="8.23121054333045" z="0.0" />
    <detection t="7" x="11.53274004697398" y="8.185984111773688" z="0.0" />
    <detection t="8" x="11.53274004697398" y="8.185984111773688" z="0.0" />
    <detection t="9" x="11.53274004697398" y="8.185984111773688" z="0.0" />
    <detection t="10" x="11.53274004697398" y="8.185984111773688" z="0.0" />
    <detection t="11" x="11.53274004697398" y="8.185984111773688" z="0.0" />
    <detection t="12" x="11.53274004697398" y="8.140757680216929" z="0.0" />
    <detection t="13" x="11.53274004697398" y="8.140757680216929" z="0.0" />
    <detection t="14" x="11.53274004697398" y="8.140757680216929" z="0.0" />
    <detection t="15" x="11.53274004697398" y="8.140757680216929" z="0.0" />
    <detection t="16" x="11.53274004697398" y="8.095531248660167" z="0.0" />
    <detection t="17" x="11.53274004697398" y="8.095531248660167" z="0.0" />
    <detection t="18" x="11.53274004697398" y="8.095531248660167" z="0.0" />
    <detection t="19" x="11.53274004697398" y="8.095531248660167" z="0.0" />
    <detection t="20" x="11.53274004697398" y="8.095531248660167" z="0.0" />
    <detection t="21" x="11.53274004697398" y="8.095531248660167" z="0.0" />
  </particle>
  <particle nSpots="18">
    <detection t="1" x="4.19762078732195" y="8.334917680943045" z="0.0" />
    <detection t="2" x="4.2691656877004895" y="8.304862150423824" z="0.0" />
    <detection t="3" x="4.3091472668017765" y="8.287573710363906" z="0.0" />
    <detection t="4" x="4.3289052910821395" y="8.274211703069364" z="0.0" />
    <detection t="5" x="4.326148991006978" y="8.285982901016455" z="0.0" />
    <detection t="6" x="4.3406810664414275" y="8.287126730839086" z="0.0" />
    <detection t="7" x="4.35225843252871" y="8.278508896577433" z="0.0" />
    <detection t="8" x="4.377528674314283" y="8.266954248535196" z="0.0" />
    <detection t="9" x="4.407383692354556" y="8.254969522652791" z="0.0" />
    <detection t="10" x="4.421062848512435" y="8.248086804376841" z="0.0" />
    <detection t="11" x="4.429449443411899" y="8.239702719341702" z="0.0" />
    <detection t="12" x="4.464405632107912" y="8.244270475063422" z="0.0" />
    <detection t="13" x="4.491370972210739" y="8.23486936866004" z="0.0" />
    <detection t="14" x="4.467202258792703" y="8.250489193888422" z="0.0" />
    <detection t="15" x="4.473930549369606" y="8.257986113967483" z="0.0" />
    <detection t="16" x="4.510564403305674" y="8.21435131429648" z="0.0" />
    <detection t="17" x="4.495707620756206" y="8.225391764154622" z="0.0" />
    <detection t="18" x="4.530686986861168" y="8.200817234865355" z="0.0" />
  </particle>
  <particle nSpots="21">
    <detection t="2" x="10.424475077182422" y="8.266078727781746" z="0.0" />
    <detection t="3" x="10.471482626195682" y="8.262127738226464" z="0.0" />
    <detection t="4" x="10.467808176665894" y="8.259718827941084" z="0.0" />
    <detection t="5" x="10.45836426558997" y="8.248129994114185" z="0.0" />
    <detection t="6" x="10.482493017739108" y="8.247591217652817" z="0.0" />
    <detection t="7" x="10.463313180044358" y="8.259791621398865" z="0.0" />
    <detection t="8" x="10.443065931087958" y="8.264796774399414" z="0.0" />
    <detection t="9" x="10.488207394532767" y="8.254048984837175" z="0.0" />
    <detection t="10" x="10.489305375672377" y="8.254390522463408" z="0.0" />
    <detection t="11" x="10.497526427033169" y="8.248744442351827" z="0.0" />
    <detection t="12" x="10.507367176880216" y="8.248653117076936" z="0.0" />
    <detection t="13" x="10.501782468093321" y="8.242064442077222" z="0.0" />
    <detection t="14" x="10.52214734709583" y="8.235723994804943" z="0.0" />
    <detection t="15" x="10.515334699586687" y="8.228873543005166" z="0.0" />
    <detection t="16" x="10.527042635954196" y="8.24335940994101" z="0.0" />
    <detection t="17" x="10.507329140183016" y="8.209929260962602" z="0.0" />
    <detection t="18" x="10.557978441791603" y="8.241265559354792" z="0.0" />
    <detection t="19" x="10.543053228443181" y="8.229055789598577" z="0.0" />
    <detection t="20" x="10.602601208283387" y="8.265927066008839" z="0.0" />
    <detection t="21" x="10.623235367691551" y="8.285075755609466" z="0.0" />
    <detection t="22" x="10.639263584928257" y="8.28750041677498" z="0.0" />
  </particle>
  <particle nSpots="16">
    <detection t="0" x="5.832804275883179" y="8.209309644551528" z="0.0" />
    <detection t="1" x="5.826560272467806" y="8.219047535721351" z="0.0" />
    <detection t="2" x="5.81149304669437" y="8.215724283362091" z="0.0" />
    <detection t="3" x="5.7992852666928405" y="8.213502739816185" z="0.0" />
    <detection t="4" x="5.80656573361718" y="8.214102513913481" z="0.0" />
    <detection t="5" x="5.802359362614964" y="8.221618645211043" z="0.0" />
    <detection t="6" x="5.809288038233433" y="8.228702241366971" z="0.0" />
    <detection t="7" x="5.824591514201341" y="8.236733370563401" z="0.0" />
    <detection t="8" x="5.827731429687909" y="8.228057534165568" z="0.0" />
    <detection t="9" x="5.859088512240433" y="8.300880875665316" z="0.0" />
    <detection t="10" x="5.87786365795836" y="8.317764600576758" z="0.0" />
    <detection t="11" x="5.8857487437249665" y="8.324237394953846" z="0.0" />
    <detection t="12" x="5.923677048500112" y="8.33155136975621" z="0.0" />
    <detection t="13" x="5.928550356261382" y="8.315870858184036" z="0.0" />
    <detection t="15" x="5.921995760586391" y="8.333193549251646" z="0.0" />
    <detection t="16" x="5.878455470546438" y="8.31623383515269" z="0.0" />
  </particle>
  <particle nSpots="32">
    <detection t="0" x="4.765480476267685" y="8.660329582448643" z="0.0" />
    <detection t="1" x="4.747569514905458" y="8.65359730628648" z="0.0" />
    <detection t="2" x="4.6991012041263165" y="8.6347011321745" z="0.0" />
    <detection t="3" x="4.688225897134156" y="8.634853708436193" z="0.0" />
    <detection t="4" x="4.671740475557722" y="8.633411530319222" z="0.0" />
    <detection t="5" x="4.645603521779342" y="8.626378878843981" z="0.0" />
    <detection t="6" x="4.634386772629153" y="8.611825302167263" z="0.0" />
    <detection t="7" x="4.5944230142064395" y="8.627291333343818" z="0.0" />
    <detection t="8" x="4.523543469878967" y="8.636387179982224" z="0.0" />
    <detection t="9" x="4.502488889450039" y="8.635040318378714" z="0.0" />
    <detection t="10" x="4.459656053856745" y="8.622500216361534" z="0.0" />
    <detection t="11" x="4.395881844229288" y="8.634649603974765" z="0.0" />
    <detection t="12" x="4.368178575787927" y="8.657564203531352" z="0.0" />
    <detection t="13" x="4.34469068228748" y="8.656430901441142" z="0.0" />
    <detection t="14" x="4.3227141617814295" y="8.688815302618643" z="0.0" />
    <detection t="15" x="4.3139112432387625" y="8.664694048663318" z="0.0" />
    <detection t="16" x="4.285991148192373" y="8.660009566463769" z="0.0" />
    <detection t="17" x="4.268086747418639" y="8.664864402480458" z="0.0" />
    <detection t="18" x="4.257477668782522" y="8.700608080006075" z="0.0" />
    <detection t="19" x="4.238871565638182" y="8.709602813157359" z="0.0" />
    <detection t="20" x="4.184742051244422" y="8.725446101034786" z="0.0" />
    <detection t="21" x="4.172279129563105" y="8.727178873100046" z="0.0" />
    <detection t="22" x="4.118055545996972" y="8.716835830294217" z="0.0" />
    <detection t="23" x="4.114977380253619" y="8.722262351982103" z="0.0" />
    <detection t="24" x="4.078982591033314" y="8.713272457536155" z="0.0" />
    <detection t="25" x="4.0851436844486555" y="8.72433232208764" z="0.0" />
    <detection t="26" x="4.0587418834421936" y="8.707699813724043" z="0.0" />
    <detection t="27" x="4.044358160616946" y="8.715495184787864" z="0.0" />
    <detection t="28" x="4.0355669774794" y="8.692195833217344" z="0.0" />
    <detection t="29" x="3.9753732301240987" y="8.633432357026395" z="0.0" />
    <detection t="30" x="3.9194417998851443" y="8.588985006541547" z="0.0" />
    <detection t="31" x="3.8929170780954094" y="8.582743352422137" z="0.0" />
  </particle>
  <particle nSpots="21">
    <detection t="1" x="4.024442373079978" y="8.644540706746774" z="0.0" />
    <detection t="2" x="3.99775630385907" y="8.64077215338318" z="0.0" />
    <detection t="3" x="4.03517380032774" y="8.663166293735996" z="0.0" />
    <detection t="4" x="4.046588575012298" y="8.656568048447395" z="0.0" />
    <detection t="5" x="4.0082522229224145" y="8.651626220919956" z="0.0" />
    <detection t="6" x="3.9357731091253148" y="8.609021015474543" z="0.0" />
    <detection t="7" x="3.9291845034645845" y="8.65037250914716" z="0.0" />
    <detection t="8" x="3.8529377884387626" y="8.62077820496412" z="0.0" />
    <detection t="9" x="3.887172026981774" y="8.694307528646709" z="0.0" />
    <detection t="10" x="3.850162269879529" y="8.684831285877744" z="0.0" />
    <detection t="11" x="3.8660972017199366" y="8.721307844098789" z="0.0" />
    <detection t="12" x="3.8130082162028565" y="8.68238261995512" z="0.0" />
    <detection t="13" x="3.801723489476147" y="8.686785576623153" z="0.0" />
    <detection t="14" x="3.772350660427268" y="8.680343787176627" z="0.0" />
    <detection t="15" x="3.761376367004811" y="8.673425703802366" z="0.0" />
    <detection t="16" x="3.740349240554111" y="8.66769752773167" z="0.0" />
    <detection t="17" x="3.7445294319367317" y="8.668486637834803" z="0.0" />
    <detection t="18" x="3.752561786398081" y="8.67478860784173" z="0.0" />
    <detection t="19" x="3.7441220220824243" y="8.682501560582043" z="0.0" />
    <detection t="20" x="3.791744858315183" y="8.68686622240815" z="0.0" />
    <detection t="21" x="3.8002582808361223" y="8.65708020031292" z="0.0" />
  </particle>
  <particle nSpots="17">
    <detection t="4" x="2.821919024807226" y="8.83673406118253" z="0.0" />
    <detection t="5" x="2.852203783687929" y="8.844951370035503" z="0.0" />
    <detection t="6" x="2.886317261669598" y="8.844275332366635" z="0.0" />
    <detection t="7" x="2.965003076036801" y="8.83693218925551" z="0.0" />
    <detection t="8" x="2.9600394447356466" y="8.82384055739182" z="0.0" />
    <detection t="9" x="3.036011439655254" y="8.807554264833097" z="0.0" />
    <detection t="10" x="3.049850693349599" y="8.797817013591999" z="0.0" />
    <detection t="11" x="3.0554001861851146" y="8.824728284638505" z="0.0" />
    <detection t="12" x="3.044611222420488" y="8.817152319836994" z="0.0" />
    <detection t="13" x="3.0511243864122495" y="8.822310315556104" z="0.0" />
    <detection t="14" x="3.0482907332013425" y="8.822550007952103" z="0.0" />
    <detection t="15" x="3.0478230683734844" y="8.848161336002903" z="0.0" />
    <detection t="16" x="3.0345118162401543" y="8.839517614610473" z="0.0" />
    <detection t="17" x="3.032253801984611" y="8.830627447888373" z="0.0" />
    <detection t="18" x="3.032655991983494" y="8.818768931118152" z="0.0" />
    <detection t="19" x="2.9996251023188343" y="8.822314724874905" z="0.0" />
    <detection t="20" x="2.9625559134793495" y="8.816711998126454" z="0.0" />
  </particle>
  <particle nSpots="27">
    <detection t="0" x="6.011217074106027" y="8.893487045903509" z="0.0" />
    <detection t="1" x="6.025595031425843" y="8.886322649280523" z="0.0" />
    <detection t="2" x="6.0377820962958735" y="8.893051797808045" z="0.0" />
    <detection t="3" x="6.054472473507646" y="8.90735348180335" z="0.0" />
    <detection t="4" x="6.0757390806016" y="8.903529896361613" z="0.0" />
    <detection t="5" x="6.089060443116614" y="8.911123347617748" z="0.0" />
    <detection t="6" x="6.104751014086699" y="8.923831642164851" z="0.0" />
    <detection t="7" x="6.0922211680117035" y="8.925155906602713" z="0.0" />
    <detection t="8" x="6.077479234972059" y="8.94442504040326" z="0.0" />
    <detection t="9" x="6.082666595812207" y="8.95631484385526" z="0.0" />
    <detection t="10" x="6.069758117151572" y="8.963655241610748" z="0.0" />
    <detection t="11" x="6.058997564545604" y="8.971865930996419" z="0.0" />
    <detection t="12" x="6.06425793566071" y="8.969405767054122" z="0.0" />
    <detection t="13" x="6.069031758985157" y="8.980844398500736" z="0.0" />
    <detection t="14" x="6.06743016930809" y="8.984898435405892" z="0.0" />
    <detection t="15" x="6.06368992104073" y="8.988532111984455" z="0.0" />
    <detection t="16" x="6.070392873190868" y="8.992936043863102" z="0.0" />
    <detection t="17" x="6.083810092152085" y="8.987511080468794" z="0.0" />
    <detection t="18" x="6.072433509684772" y="8.974621790514975" z="0.0" />
    <detection t="19" x="6.084718496284733" y="8.979822716656894" z="0.0" />
    <detection t="20" x="6.0518891566126864" y="8.954935580973608" z="0.0" />
    <detection t="21" x="6.066882627789189" y="8.970269682831464" z="0.0" />
    <detection t="22" x="6.090212008872209" y="8.96653431985599" z="0.0" />
    <detection t="23" x="6.111063627420094" y="8.979997859869655" z="0.0" />
    <detection t="24" x="6.079102164905826" y="8.955193333582729" z="0.0" />
    <detection t="25" x="6.139567650920388" y="8.990768718525779" z="0.0" />
    <detection t="26" x="6.106665859527522" y="8.964497788022918" z="0.0" />
  </particle>
  <particle nSpots="23">
    <detection t="10" x="10.201235361534566" y="9.312765969793153" z="0.0" />
    <detection t="11" x="10.18239280341904" y="9.274325829484493" z="0.0" />
    <detection t="13" x="10.179771054381163" y="9.261943210412564" z="0.0" />
    <detection t="14" x="10.171290171049822" y="9.273238655062785" z="0.0" />
    <detection t="15" x="10.167683174247555" y="9.266408217697816" z="0.0" />
    <detection t="16" x="10.152353830178859" y="9.277712210959844" z="0.0" />
    <detection t="17" x="10.14682366851708" y="9.285623860750407" z="0.0" />
    <detection t="18" x="10.23870711780016" y="9.325554577764377" z="0.0" />
    <detection t="19" x="10.297281424618232" y="9.32824133872207" z="0.0" />
    <detection t="20" x="10.227655611955225" y="9.280384577576369" z="0.0" />
    <detection t="21" x="10.160952464843147" y="9.223821833360786" z="0.0" />
    <detection t="22" x="10.2046409537424" y="9.234312951695156" z="0.0" />
    <detection t="23" x="10.211432180209282" y="9.245231239816052" z="0.0" />
    <detection t="24" x="10.228889259178745" y="9.24338425613664" z="0.0" />
    <detection t="25" x="10.246994898050568" y="9.235166930759682" z="0.0" />
    <detection t="26" x="10.25367904206338" y="9.222275230781051" z="0.0" />
    <detection t="27" x="10.262344290109567" y="9.219404189512685" z="0.0" />
    <detection t="28" x="10.263730827764267" y="9.225292265459437" z="0.0" />
    <detection t="29" x="10.272877356398503" y="9.233083474659406" z="0.0" />
    <detection t="30" x="10.26828566305365" y="9.236674107711865" z="0.0" />
    <detection t="31" x="10.28728335918157" y="9.243532597283112" z="0.0" />
    <detection t="32" x="10.295363912242706" y="9.221367795613526" z="0.0" />
    <detection t="33" x="10.329967765743058" y="9.178849842355952" z="0.0" />
  </particle>
  <particle nSpots="19">
    <detection t="8" x="4.8867588172626535" y="9.386692417999438" z="0.0" />
    <detection t="9" x="4.875184775223811" y="9.376281283810505" z="0.0" />
    <detection t="10" x="4.8506854430172135" y="9.388482007080965" z="0.0" />
    <detection t="11" x="4.85637019856041" y="9.391314479051603" z="0.0" />
    <detection t="12" x="4.885354145884286" y="9.365099656512697" z="0.0" />
    <detection t="13" x="4.953442188517689" y="9.325601129708335" z="0.0" />
    <detection t="14" x="4.924688748925016" y="9.329705626602845" z="0.0" />
    <detection t="15" x="4.933465406381583" y="9.317869782895519" z="0.0" />
    <detection t="16" x="4.937851833537381" y="9.320423521044688" z="0.0" />
    <detection t="17" x="4.9426153551992655" y="9.301078469894636" z="0.0" />
    <detection t="18" x="4.953649960055304" y="9.293632214884045" z="0.0" />
    <detection t="19" x="4.971780541171659" y="9.2735312782342" z="0.0" />
    <detection t="20" x="5.012443328806063" y="9.265015186266673" z="0.0" />
    <detection t="21" x="5.012168040595923" y="9.261430520480427" z="0.0" />
    <detection t="22" x="5.014837411940416" y="9.255477781864526" z="0.0" />
    <detection t="23" x="5.003087735070844" y="9.251618542728032" z="0.0" />
    <detection t="24" x="5.057889520828775" y="9.226162281535762" z="0.0" />
    <detection t="25" x="5.048126353475402" y="9.231427203859116" z="0.0" />
    <detection t="26" x="5.043280171825189" y="9.228087192729094" z="0.0" />
  </particle>
  <particle nSpots="23">
    <detection t="8" x="3.3712693322027865" y="9.73382271624989" z="0.0" />
    <detection t="9" x="3.420317918740211" y="9.696281656661956" z="0.0" />
    <detection t="10" x="3.3553127384645896" y="9.729272745731366" z="0.0" />
    <detection t="11" x="3.310511776678455" y="9.768767942720737" z="0.0" />
    <detection t="12" x="3.307644586317472" y="9.749516625483942" z="0.0" />
    <detection t="13" x="3.312461616123443" y="9.769249528375326" z="0.0" />
    <detection t="14" x="3.287235152442072" y="9.794859978628791" z="0.0" />
    <detection t="15" x="3.302901422694158" y="9.78583332757913" z="0.0" />
    <detection t="16" x="3.3016746521370717" y="9.805394823950541" z="0.0" />
    <detection t="17" x="3.3065564224213735" y="9.816022801620816" z="0.0" />
    <detection t="18" x="3.3152191101195827" y="9.819520281736933" z="0.0" />
    <detection t="19" x="3.3461668624989005" y="9.822107857122836" z="0.0" />
    <detection t="20" x="3.327554106268687" y="9.819321822904358" z="0.0" />
    <detection t="21" x="3.301193659083705" y="9.827075579077572" z="0.0" />
    <detection t="22" x="3.2996860934483254" y="9.81428642631643" z="0.0" />
    <detection t="23" x="3.309516746918883" y="9.811938724261921" z="0.0" />
    <detection t="24" x="3.3114262756724" y="9.81587659545069" z="0.0" />
    <detection t="25" x="3.311084557016394" y="9.820117981786082" z="0.0" />
    <detection t="26" x="3.342719788427025" y="9.802366897743036" z="0.0" />
    <detection t="27" x="3.342542893608217" y="9.788705493358623" z="0.0" />
    <detection t="28" x="3.3782533755849555" y="9.751360077540793" z="0.0" />
    <detection t="29" x="3.4173765247874024" y="9.72945641304511" z="0.0" />
    <detection t="30" x="3.412175874298006" y="9.731716527161675" z="0.0" />
  </particle>
  <particle nSpots="50">
    <detection t="0" x="5.221329463530897" y="9.712120976686686" z="0.0" />
    <detection t="1" x="5.198751747972242" y="9.726547144346442" z="0.0" />
    <detection t="2" x="5.218721047316972" y="9.724536766355303" z="0.0" />
    <detection t="3" x="5.228358281590897" y="9.723265239447148" z="0.0" />
    <detection t="4" x="5.25477749944162" y="9.728816675034029" z="0.0" />
    <detection t="5" x="5.301054462869412" y="9.733937134888889" z="0.0" />
    <detection t="6" x="5.312664130883973" y="9.753142192229346" z="0.0" />
    <detection t="7" x="5.320094229358216" y="9.76433485610731" z="0.0" />
    <detection t="8" x="5.3209337636429455" y="9.770034624172785" z="0.0" />
    <detection t="9" x="5.3202623107990865" y="9.768709110430603" z="0.0" />
    <detection t="10" x="5.326633477141247" y="9.784033962223956" z="0.0" />
    <detection t="11" x="5.325114619566597" y="9.79126672834172" z="0.0" />
    <detection t="12" x="5.328030927549079" y="9.805210717916776" z="0.0" />
    <detection t="13" x="5.318322723325157" y="9.807553681027793" z="0.0" />
    <detection t="14" x="5.316260817961403" y="9.817580383284009" z="0.0" />
    <detection t="15" x="5.289833367632996" y="9.831467055153077" z="0.0" />
    <detection t="16" x="5.302935680262937" y="9.840261920377056" z="0.0" />
    <detection t="17" x="5.2870875065103755" y="9.849697967726996" z="0.0" />
    <detection t="18" x="5.286191329813616" y="9.85512101598577" z="0.0" />
    <detection t="19" x="5.272908212420047" y="9.856825971138221" z="0.0" />
    <detection t="20" x="5.2834244135119475" y="9.861792251700548" z="0.0" />
    <detection t="21" x="5.292823638608013" y="9.868405092387581" z="0.0" />
    <detection t="22" x="5.287350823039249" y="9.872298849299204" z="0.0" />
    <detection t="23" x="5.286544776177524" y="9.88814037317583" z="0.0" />
    <detection t="24" x="5.297915660615381" y="9.895415888255295" z="0.0" />
    <detection t="25" x="5.296069686567388" y="9.897250383876944" z="0.0" />
    <detection t="26" x="5.268128775007499" y="9.898877381600252" z="0.0" />
    <detection t="27" x="5.276236366988852" y="9.915410067887374" z="0.0" />
    <detection t="28" x="5.296593745974964" y="9.922063693799801" z="0.0" />
    <detection t="29" x="5.284555968224576" y="9.923661145282855" z="0.0" />
    <detection t="30" x="5.286324278736623" y="9.905362742439126" z="0.0" />
    <detection t="31" x="5.267144468061383" y="9.902774243247205" z="0.0" />
    <detection t="32" x="5.258906546808991" y="9.888075516153647" z="0.0" />
    <detection t="33" x="5.257644574387004" y="9.89233142992445" z="0.0" />
    <detection t="34" x="5.228394010144929" y="9.901460200489922" z="0.0" />
    <detection t="35" x="5.196883930581819" y="9.90565895886665" z="0.0" />
    <detection t="36" x="5.1830257851368975" y="9.889520634174527" z="0.0" />
    <detection t="37" x="5.179521952787914" y="9.910871513823324" z="0.0" />
    <detection t="38" x="5.174336258353164" y="9.918543897701193" z="0.0" />
    <detection t="39" x="5.150333615689214" y="9.917203701734563" z="0.0" />
    <detection t="40" x="5.157210375277236" y="9.921669378407161" z="0.0" />
    <detection t="41" x="5.14692164359196" y="9.944121774945256" z="0.0" />
    <detection t="42" x="5.144383458494982" y="9.928732770392426" z="0.0" />
    <detection t="43" x="5.21514272432891" y="9.852287213091726" z="0.0" />
    <detection t="44" x="5.224842459069712" y="9.82859723495357" z="0.0" />
    <detection t="45" x="5.225993641256147" y="9.838367911822937" z="0.0" />
    <detection t="46" x="5.259531275312614" y="9.819603759925782" z="0.0" />
    <detection t="47" x="5.212498365638769" y="9.85669163321735" z="0.0" />
    <detection t="48" x="5.238545593529021" y="9.846718338568786" z="0.0" />
    <detection t="49" x="5.058483165449384" y="9.923817796970381" z="0.0" />
  </particle>
  <particle nSpots="13">
    <detection t="4" x="5.493792012522501" y="10.874307877537737" z="0.0" />
    <detection t="5" x="5.504940646618856" y="10.88020146534653" z="0.0" />
    <detection t="6" x="5.498117740903194" y="10.879152222479792" z="0.0" />
    <detection t="7" x="5.495789969704562" y="10.888074115295108" z="0.0" />
    <detection t="8" x="5.587140339330653" y="10.817790284617594" z="0.0" />
    <detection t="9" x="5.607184702738688" y="10.794109976592747" z="0.0" />
    <detection t="10" x="5.611991335369691" y="10.804362628966109" z="0.0" />
    <detection t="11" x="5.6187706126057435" y="10.774616430375934" z="0.0" />
    <detection t="13" x="5.594345744091481" y="10.779135596379826" z="0.0" />
    <detection t="14" x="5.608006730311105" y="10.765203656593005" z="0.0" />
    <detection t="15" x="5.5735709166904535" y="10.77597810211051" z="0.0" />
    <detection t="16" x="5.591300558680725" y="10.771458483013419" z="0.0" />
    <detection t="17" x="5.547205164879724" y="10.800826106097562" z="0.0" />
  </particle>
  <particle nSpots="18">
    <detection t="0" x="5.04536314547655" y="11.062906367655616" z="0.0" />
    <detection t="1" x="5.05446752532343" y="11.053351870110584" z="0.0" />
    <detection t="2" x="5.050780222313572" y="11.052197776944386" z="0.0" />
    <detection t="3" x="5.053095323937612" y="11.06142558161399" z="0.0" />
    <detection t="4" x="5.082294046294856" y="11.036085658126003" z="0.0" />
    <detection t="5" x="5.073798840107648" y="11.032614935592617" z="0.0" />
    <detection t="6" x="5.057505684556428" y="11.033072760426801" z="0.0" />
    <detection t="7" x="5.075919669082817" y="11.032567753912499" z="0.0" />
    <detection t="8" x="5.0782841774374" y="11.027695339846547" z="0.0" />
    <detection t="9" x="5.10962151640387" y="11.00639082539685" z="0.0" />
    <detection t="10" x="5.128270506064479" y="11.000070092587197" z="0.0" />
    <detection t="11" x="5.153597479086249" y="10.98684128250121" z="0.0" />
    <detection t="12" x="5.173054615055247" y="10.98285398227074" z="0.0" />
    <detection t="13" x="5.177222130229853" y="10.982115153523713" z="0.0" />
    <detection t="14" x="5.1695913128802164" y="10.982070498052789" z="0.0" />
    <detection t="15" x="5.156868784492674" y="10.985350034484192" z="0.0" />
    <detection t="16" x="5.177699266192242" y="10.993066957068768" z="0.0" />
    <detection t="17" x="5.14628668940875" y="11.007029940721843" z="0.0" />
  </particle>
  <particle nSpots="35">
    <detection t="0" x="4.5255642846164195" y="11.024954927621758" z="0.0" />
    <detection t="1" x="4.50297010368215" y="11.008313268883667" z="0.0" />
    <detection t="2" x="4.500548241011978" y="11.020946415050448" z="0.0" />
    <detection t="3" x="4.497510756791223" y="11.023431216712522" z="0.0" />
    <detection t="4" x="4.491444027731902" y="11.024867506926864" z="0.0" />
    <detection t="5" x="4.491899818439449" y="11.02380397030368" z="0.0" />
    <detection t="6" x="4.483515591976309" y="11.034127914000772" z="0.0" />
    <detection t="7" x="4.4651954052826754" y="11.037931907597104" z="0.0" />
    <detection t="8" x="4.461161479507672" y="11.052403144837484" z="0.0" />
    <detection t="9" x="4.4198296400259" y="11.087378936928353" z="0.0" />
    <detection t="10" x="4.343726835277979" y="11.114186133262665" z="0.0" />
    <detection t="11" x="4.293855026529192" y="11.119881427283248" z="0.0" />
    <detection t="12" x="4.243133300607952" y="11.137651003418586" z="0.0" />
    <detection t="13" x="4.193031895662356" y="11.142832640201181" z="0.0" />
    <detection t="14" x="4.1823303938659375" y="11.13244605616669" z="0.0" />
    <detection t="15" x="4.1921854745898735" y="11.16160148620281" z="0.0" />
    <detection t="16" x="4.18809333723453" y="11.17454804862831" z="0.0" />
    <detection t="17" x="4.1893292604414105" y="11.188752871986576" z="0.0" />
    <detection t="18" x="4.176238508941161" y="11.219656443857332" z="0.0" />
    <detection t="19" x="4.155350609033041" y="11.220491774636647" z="0.0" />
    <detection t="20" x="4.144217128909062" y="11.241356578068789" z="0.0" />
    <detection t="21" x="4.11490298304999" y="11.251446185449796" z="0.0" />
    <detection t="22" x="4.095504808786779" y="11.26516617106854" z="0.0" />
    <detection t="23" x="4.100575958379554" y="11.293387605814905" z="0.0" />
    <detection t="24" x="4.069637688588816" y="11.30498103347848" z="0.0" />
    <detection t="25" x="4.041020183904918" y="11.354791380907923" z="0.0" />
    <detection t="26" x="3.970190295808139" y="11.439921023469669" z="0.0" />
    <detection t="27" x="3.951528512215514" y="11.416262869396528" z="0.0" />
    <detection t="28" x="3.942638868989528" y="11.392775595656055" z="0.0" />
    <detection t="29" x="3.9696243216128195" y="11.338646557386502" z="0.0" />
    <detection t="30" x="3.918646602487299" y="11.418404507532195" z="0.0" />
    <detection t="31" x="3.927981395677356" y="11.308955023516862" z="0.0" />
    <detection t="32" x="3.909680014405872" y="11.313032192177012" z="0.0" />
    <detection t="33" x="3.9035902076981954" y="11.34410931349858" z="0.0" />
    <detection t="34" x="3.899546155800216" y="11.38326148541275" z="0.0" />
  </particle>
  <particle nSpots="8">
    <detection t="5" x="4.703548881903114" y="11.53274004697398" z="0.0" />
    <detection t="6" x="4.703548881903114" y="11.53274004697398" z="0.0" />
    <detection t="8" x="4.748775313459875" y="11.53274004697398" z="0.0" />
    <detection t="9" x="4.748775313459875" y="11.53274004697398" z="0.0" />
    <detection t="10" x="4.748775313459875" y="11.53274004697398" z="0.0" />
    <detection t="11" x="4.748775313459875" y="11.53274004697398" z="0.0" />
    <detection t="12" x="4.794001745016636" y="11.53274004697398" z="0.0" />
    <detection t="13" x="4.794001745016636" y="11.53274004697398" z="0.0" />
  </particle>
  <particle nSpots="21">
    <detection t="3" x="5.69853037615185" y="11.53274004697398" z="0.0" />
    <detection t="4" x="5.69853037615185" y="11.53274004697398" z="0.0" />
    <detection t="5" x="5.5628510814815675" y="11.53274004697398" z="0.0" />
    <detection t="7" x="5.653303944595089" y="11.53274004697398" z="0.0" />
    <detection t="8" x="5.608077513038328" y="11.53274004697398" z="0.0" />
    <detection t="9" x="5.608077513038328" y="11.53274004697398" z="0.0" />
    <detection t="10" x="5.5628510814815675" y="11.53274004697398" z="0.0" />
    <detection t="11" x="5.653303944595089" y="11.53274004697398" z="0.0" />
    <detection t="12" x="5.608077513038328" y="11.53274004697398" z="0.0" />
    <detection t="13" x="5.653303944595089" y="11.53274004697398" z="0.0" />
    <detection t="14" x="5.7437568077086105" y="11.53274004697398" z="0.0" />
    <detection t="15" x="5.69853037615185" y="11.53274004697398" z="0.0" />
    <detection t="16" x="5.7437568077086105" y="11.53274004697398" z="0.0" />
    <detection t="17" x="5.7437568077086105" y="11.53274004697398" z="0.0" />
    <detection t="18" x="5.7437568077086105" y="11.53274004697398" z="0.0" />
    <detection t="19" x="5.7437568077086105" y="11.53274004697398" z="0.0" />
    <detection t="20" x="5.7437568077086105" y="11.53274004697398" z="0.0" />
    <detection t="21" x="5.69853037615185" y="11.53274004697398" z="0.0" />
    <detection t="22" x="5.7437568077086105" y="11.53274004697398" z="0.0" />
    <detection t="23" x="5.7437568077086105" y="11.53274004697398" z="0.0" />
    <detection t="24" x="5.7437568077086105" y="11.53274004697398" z="0.0" />
  </particle>
  <particle nSpots="7">
    <detection t="5" x="5.924662533935654" y="11.53274004697398" z="0.0" />
    <detection t="6" x="5.879436102378892" y="11.53274004697398" z="0.0" />
    <detection t="7" x="5.879436102378892" y="11.53274004697398" z="0.0" />
    <detection t="8" x="5.924662533935654" y="11.53274004697398" z="0.0" />
    <detection t="9" x="5.879436102378892" y="11.53274004697398" z="0.0" />
    <detection t="10" x="5.879436102378892" y="11.53274004697398" z="0.0" />
    <detection t="11" x="5.7437568077086105" y="11.53274004697398" z="0.0" />
  </particle>
  <particle nSpots="12">
    <detection t="10" x="9.588003490033271" y="11.53274004697398" z="0.0" />
    <detection t="11" x="9.588003490033271" y="11.53274004697398" z="0.0" />
    <detection t="12" x="9.588003490033271" y="11.53274004697398" z="0.0" />
    <detection t="13" x="9.588003490033271" y="11.53274004697398" z="0.0" />
    <detection t="14" x="9.588003490033271" y="11.53274004697398" z="0.0" />
    <detection t="15" x="9.588003490033271" y="11.53274004697398" z="0.0" />
    <detection t="16" x="9.588003490033271" y="11.53274004697398" z="0.0" />
    <detection t="17" x="9.588003490033271" y="11.53274004697398" z="0.0" />
    <detection t="18" x="9.588003490033271" y="11.53274004697398" z="0.0" />
    <detection t="19" x="9.588003490033271" y="11.53274004697398" z="0.0" />
    <detection t="20" x="9.588003490033271" y="11.53274004697398" z="0.0" />
    <detection t="21" x="9.588003490033271" y="11.53274004697398" z="0.0" />
  </particle>
  <particle nSpots="22">
    <detection t="0" x="2.4422273040650784" y="0.0" z="0.0" />
    <detection t="1" x="2.487453735621839" y="0.0" z="0.0" />
    <detection t="2" x="2.487453735621839" y="0.0" z="0.0" />
    <detection t="3" x="2.487453735621839" y="0.0" z="0.0" />
    <detection t="4" x="2.487453735621839" y="0.0" z="0.0" />
    <detection t="5" x="2.487453735621839" y="0.0" z="0.0" />
    <detection t="6" x="2.487453735621839" y="0.0" z="0.0" />
    <detection t="7" x="2.487453735621839" y="0.0" z="0.0" />
    <detection t="8" x="2.4422273040650784" y="0.0" z="0.0" />
    <detection t="9" x="2.4422273040650784" y="0.0" z="0.0" />
    <detection t="10" x="2.4422273040650784" y="0.0" z="0.0" />
    <detection t="11" x="2.351774440951557" y="0.0" z="0.0" />
    <detection t="12" x="2.397000872508318" y="0.0" z="0.0" />
    <detection t="13" x="2.397000872508318" y="0.0" z="0.0" />
    <detection t="14" x="2.397000872508318" y="0.0" z="0.0" />
    <detection t="15" x="2.351774440951557" y="0.0" z="0.0" />
    <detection t="16" x="2.397000872508318" y="0.0" z="0.0" />
    <detection t="17" x="2.351774440951557" y="0.0" z="0.0" />
    <detection t="18" x="2.397000872508318" y="0.0" z="0.0" />
    <detection t="19" x="2.3065480093947963" y="0.0" z="0.0" />
    <detection t="20" x="2.351774440951557" y="0.0" z="0.0" />
    <detection t="21" x="2.397000872508318" y="0.0" z="0.0" />
  </particle>
  <particle nSpots="21">
    <detection t="0" x="2.836069855020246" y="0.5000808631163987" z="0.0" />
    <detection t="1" x="2.8020611436203517" y="0.4960010422520431" z="0.0" />
    <detection t="2" x="2.8034904123846465" y="0.49835309010354256" z="0.0" />
    <detection t="3" x="2.7482167910173594" y="0.473926510134476" z="0.0" />
    <detection t="4" x="2.7608358200530345" y="0.4720060145349014" z="0.0" />
    <detection t="5" x="2.753289558561155" y="0.44532592596660514" z="0.0" />
    <detection t="6" x="2.7398842996408717" y="0.4485737659123067" z="0.0" />
    <detection t="7" x="2.7433693197860682" y="0.4615035399198787" z="0.0" />
    <detection t="8" x="2.718856183513003" y="0.45237004048126234" z="0.0" />
    <detection t="9" x="2.7224028288742748" y="0.45415815889154526" z="0.0" />
    <detection t="10" x="2.7138766502816614" y="0.4472227928975107" z="0.0" />
    <detection t="11" x="2.7094666532903813" y="0.44282568954725543" z="0.0" />
    <detection t="12" x="2.711849532476304" y="0.45287524513039895" z="0.0" />
    <detection t="13" x="2.7098340474578655" y="0.45098363923793605" z="0.0" />
    <detection t="14" x="2.700608462081133" y="0.4414829303285986" z="0.0" />
    <detection t="15" x="2.7131633371689357" y="0.4494958957507537" z="0.0" />
    <detection t="16" x="2.7011729652798393" y="0.43893769976844427" z="0.0" />
    <detection t="17" x="2.713239766835856" y="0.44526637279448256" z="0.0" />
    <detection t="18" x="2.6989006889976435" y="0.4410655696321141" z="0.0" />
    <detection t="19" x="2.712780961702088" y="0.42966586873572393" z="0.0" />
    <detection t="20" x="2.7161757057647162" y="0.4267965234640455" z="0.0" />
  </particle>
  <particle nSpots="41">
    <detection t="8" x="2.1191840351897704" y="0.7745202484252953" z="0.0" />
    <detection t="9" x="2.059583149391976" y="0.7043155727104664" z="0.0" />
    <detection t="10" x="1.9759947639284807" y="0.5812674428912087" z="0.0" />
    <detection t="11" x="2.0483934374097195" y="0.6865237630484592" z="0.0" />
    <detection t="12" x="1.9915599099389638" y="0.6290529924594814" z="0.0" />
    <detection t="13" x="1.9617337714415872" y="0.6071512999151525" z="0.0" />
    <detection t="14" x="1.9993091273171746" y="0.6422886947643751" z="0.0" />
    <detection t="15" x="1.958323611221938" y="0.6003275605917191" z="0.0" />
    <detection t="16" x="1.9484683019452413" y="0.6164872936519578" z="0.0" />
    <detection t="17" x="1.9372793460848348" y="0.5905403060558976" z="0.0" />
    <detection t="18" x="1.9493146757927904" y="0.6272174352498858" z="0.0" />
    <detection t="19" x="1.9753037332037524" y="0.649400305797697" z="0.0" />
    <detection t="20" x="1.9655783190175098" y="0.6406046550524667" z="0.0" />
    <detection t="21" x="1.9411441527308946" y="0.6144992980318487" z="0.0" />
    <detection t="22" x="1.948251180365555" y="0.6187229352695776" z="0.0" />
    <detection t="23" x="1.9538222978150894" y="0.6113646032994674" z="0.0" />
    <detection t="24" x="1.949565915715526" y="0.6270306784247013" z="0.0" />
    <detection t="25" x="1.9348820921391923" y="0.6228361461631458" z="0.0" />
    <detection t="26" x="1.9484892458014176" y="0.620553334456788" z="0.0" />
    <detection t="27" x="1.9522328510041427" y="0.6274067844198162" z="0.0" />
    <detection t="28" x="1.9290165094786753" y="0.618536366930141" z="0.0" />
    <detection t="29" x="1.9123164536048123" y="0.5994763310746857" z="0.0" />
    <detection t="30" x="1.9397526133641825" y="0.6238251640689191" z="0.0" />
    <detection t="31" x="1.9436400397672133" y="0.6403449493773953" z="0.0" />
    <detection t="32" x="1.9177074534381733" y="0.6260092188521091" z="0.0" />
    <detection t="33" x="1.844058099886407" y="0.5663027006226853" z="0.0" />
    <detection t="34" x="1.7666725948531847" y="0.5058301739250777" z="0.0" />
    <detection t="35" x="1.762247226631174" y="0.4931645806106169" z="0.0" />
    <detection t="36" x="1.7421689925582693" y="0.500413486871101" z="0.0" />
    <detection t="37" x="1.728825877698191" y="0.48671225308256866" z="0.0" />
    <detection t="38" x="1.7301557422644038" y="0.4974780118764708" z="0.0" />
    <detection t="39" x="1.7301207254910598" y="0.5046058259282132" z="0.0" />
    <detection t="40" x="1.6972070093561697" y="0.4915540237198937" z="0.0" />
    <detection t="41" x="1.7058168402115426" y="0.49823156076615516" z="0.0" />
    <detection t="42" x="1.6734323209022801" y="0.48611294613370737" z="0.0" />
    <detection t="43" x="1.6593459130492396" y="0.47611481763081875" z="0.0" />
    <detection t="44" x="1.647797988869726" y="0.47819697989375876" z="0.0" />
    <detection t="45" x="1.6498071991981085" y="0.4659140357780283" z="0.0" />
    <detection t="46" x="1.63652842508878" y="0.4542821510609076" z="0.0" />
    <detection t="47" x="1.7996040452981303" y="0.5123789992142731" z="0.0" />
    <detection t="48" x="1.7672606857297222" y="0.4792902478528931" z="0.0" />
  </particle>
  <particle nSpots="25">
    <detection t="0" x="10.586162200204345" y="0.6269400787834746" z="0.0" />
    <detection t="1" x="10.590663983345822" y="0.6258043620907002" z="0.0" />
    <detection t="2" x="10.576559860959382" y="0.604723899773294" z="0.0" />
    <detection t="3" x="10.578744432786051" y="0.5967112231147119" z="0.0" />
    <detection t="4" x="10.569993889973397" y="0.6208905658644921" z="0.0" />
    <detection t="5" x="10.590692124955728" y="0.5866345458826573" z="0.0" />
    <detection t="6" x="10.60854540337055" y="0.6031091727900599" z="0.0" />
    <detection t="7" x="10.61311898842601" y="0.6400874455285663" z="0.0" />
    <detection t="8" x="10.612048942609983" y="0.6097184386081071" z="0.0" />
    <detection t="9" x="10.619302947723456" y="0.5970931186694309" z="0.0" />
    <detection t="10" x="10.623473770991168" y="0.5797683587439629" z="0.0" />
    <detection t="11" x="10.61909703505268" y="0.5485134546698149" z="0.0" />
    <detection t="12" x="10.599321378326922" y="0.5647725287273663" z="0.0" />
    <detection t="13" x="10.600968935743586" y="0.5530618930892685" z="0.0" />
    <detection t="14" x="10.593954527054635" y="0.5693853835441656" z="0.0" />
    <detection t="15" x="10.59826700709161" y="0.6318844933363377" z="0.0" />
    <detection t="16" x="10.591615334603327" y="0.6317068062713059" z="0.0" />
    <detection t="17" x="10.592727143541682" y="0.6563383036512749" z="0.0" />
    <detection t="18" x="10.600420081795638" y="0.7017796468216676" z="0.0" />
    <detection t="19" x="10.606319402848218" y="0.6552254351117737" z="0.0" />
    <detection t="20" x="10.603593032857153" y="0.6713824528489354" z="0.0" />
    <detection t="21" x="10.594124745035995" y="0.638195417269873" z="0.0" />
    <detection t="22" x="10.613172494738505" y="0.6487988413541218" z="0.0" />
    <detection t="23" x="10.61193594876051" y="0.6790654618989144" z="0.0" />
    <detection t="24" x="10.627755442990956" y="0.672622682925488" z="0.0" />
  </particle>
  <particle nSpots="14">
    <detection t="0" x="0.9980753325191402" y="0.827931715746215" z="0.0" />
    <detection t="1" x="0.9810505119567702" y="0.8322620077392138" z="0.0" />
    <detection t="2" x="0.9932543320238147" y="0.8459368133101793" z="0.0" />
    <detection t="3" x="0.9791702950714286" y="0.8425854678007662" z="0.0" />
    <detection t="4" x="0.9783839559773433" y="0.8394335325867069" z="0.0" />
    <detection t="5" x="0.9810600620075905" y="0.8338173300116541" z="0.0" />
    <detection t="6" x="0.980109927983506" y="0.8260765266148731" z="0.0" />
    <detection t="7" x="0.9911585902316727" y="0.8272862581448711" z="0.0" />
    <detection t="8" x="1.005400025683592" y="0.8125091230633896" z="0.0" />
    <detection t="9" x="1.0027954555158076" y="0.8148981430123392" z="0.0" />
    <detection t="10" x="1.0089534592362355" y="0.8097195893317131" z="0.0" />
    <detection t="11" x="1.0036735041465936" y="0.8169713876852551" z="0.0" />
    <detection t="12" x="0.9864082353616829" y="0.8111816825170142" z="0.0" />
    <detection t="13" x="1.0443715229674366" y="0.7724578784573397" z="0.0" />
  </particle>
  <particle nSpots="19">
    <detection t="0" x="9.827578347084192" y="1.055506851866528" z="0.0" />
    <detection t="1" x="9.84556180141942" y="1.0193805836491618" z="0.0" />
    <detection t="2" x="9.825649874308569" y="1.0067024676560972" z="0.0" />
    <detection t="3" x="9.81588432188747" y="1.0154601748332992" z="0.0" />
    <detection t="4" x="9.831638713089475" y="1.0051808497868302" z="0.0" />
    <detection t="5" x="9.829422838831503" y="1.0120430156255005" z="0.0" />
    <detection t="6" x="9.83850006257387" y="1.004581880993584" z="0.0" />
    <detection t="7" x="9.813828547392244" y="0.962172656763849" z="0.0" />
    <detection t="8" x="9.798097337314365" y="0.9878909331273811" z="0.0" />
    <detection t="9" x="9.82926849383031" y="0.999495165784617" z="0.0" />
    <detection t="10" x="9.853752640346757" y="0.9498782325712685" z="0.0" />
    <detection t="11" x="9.805733295816596" y="1.0018691892664457" z="0.0" />
    <detection t="12" x="9.821788723607888" y="0.9125328738984223" z="0.0" />
    <detection t="13" x="9.822216972869034" y="0.9595489947222628" z="0.0" />
    <detection t="14" x="9.817511968684217" y="0.9589005613730122" z="0.0" />
    <detection t="15" x="9.816068312693615" y="0.9368712971546326" z="0.0" />
    <detection t="16" x="9.847495743897166" y="0.9485452999160052" z="0.0" />
    <detection t="17" x="9.873115170111014" y="0.9253101891417536" z="0.0" />
    <detection t="18" x="9.858619507449605" y="0.8782614164188246" z="0.0" />
  </particle>
  <particle nSpots="14">
    <detection t="5" x="3.303278791639742" y="1.0212944646337758" z="0.0" />
    <detection t="6" x="3.30500764839503" y="0.9493493899713259" z="0.0" />
    <detection t="7" x="3.2795054286727194" y="0.9887398880238439" z="0.0" />
    <detection t="8" x="3.261496208902664" y="0.9958695523527057" z="0.0" />
    <detection t="9" x="3.268762727717512" y="0.9798103880064603" z="0.0" />
    <detection t="10" x="3.2592918199367906" y="0.9739718203454979" z="0.0" />
    <detection t="11" x="3.256986002869307" y="0.9494233990866265" z="0.0" />
    <detection t="12" x="3.2500790331804987" y="0.9067004174852854" z="0.0" />
    <detection t="13" x="3.262886840867396" y="0.8688605244410574" z="0.0" />
    <detection t="14" x="3.264390988374125" y="0.7909858095821362" z="0.0" />
    <detection t="15" x="3.286140054388522" y="0.7723294599881262" z="0.0" />
    <detection t="16" x="3.222944871626384" y="0.8639806230265934" z="0.0" />
    <detection t="17" x="3.1832112132775525" y="0.9016747587856506" z="0.0" />
    <detection t="18" x="3.1676341739848786" y="0.9009817845938947" z="0.0" />
  </particle>
  <particle nSpots="16">
    <detection t="0" x="11.38747525465099" y="0.8411886100279338" z="0.0" />
    <detection t="1" x="11.334916932055588" y="0.8654350828563439" z="0.0" />
    <detection t="2" x="11.305156072284541" y="0.8890178006831129" z="0.0" />
    <detection t="3" x="11.284143064659265" y="0.9302920610019634" z="0.0" />
    <detection t="4" x="11.246783185662668" y="0.9555388510637263" z="0.0" />
    <detection t="5" x="11.237290334791119" y="0.9526949736405601" z="0.0" />
    <detection t="6" x="11.181805104319" y="0.9993119690891752" z="0.0" />
    <detection t="7" x="11.179303024980493" y="1.0086137215503088" z="0.0" />
    <detection t="8" x="11.181875773836778" y="1.0271368012460482" z="0.0" />
    <detection t="9" x="11.173488384204921" y="1.0221259471342283" z="0.0" />
    <detection t="10" x="11.165673297025853" y="1.027862321942331" z="0.0" />
    <detection t="11" x="11.172864917343245" y="1.0316187826350256" z="0.0" />
    <detection t="12" x="11.156002064174205" y="1.0234813341034121" z="0.0" />
    <detection t="13" x="11.126280165145044" y="1.0217169752422406" z="0.0" />
    <detection t="15" x="11.088685128082295" y="0.9934896627010872" z="0.0" />
    <detection t="16" x="11.084154042011507" y="0.9966597071603485" z="0.0" />
  </particle>
  <particle nSpots="32">
    <detection t="10" x="1.6552618924640745" y="1.117535228409907" z="0.0" />
    <detection t="11" x="1.623159689118691" y="1.0863401805145723" z="0.0" />
    <detection t="12" x="1.6390896068604057" y="1.1186451919704752" z="0.0" />
    <detection t="13" x="1.6458302770676814" y="1.1525351255763194" z="0.0" />
    <detection t="14" x="1.6566948644303146" y="1.1455035377371046" z="0.0" />
    <detection t="15" x="1.6869327093413078" y="1.1982401419558841" z="0.0" />
    <detection t="16" x="1.7195977316091084" y="1.2263427202194805" z="0.0" />
    <detection t="17" x="1.7123987514611818" y="1.223459716848117" z="0.0" />
    <detection t="18" x="1.706071136410737" y="1.2357695735235328" z="0.0" />
    <detection t="19" x="1.7129210415616276" y="1.2329067048603237" z="0.0" />
    <detection t="20" x="1.7117930860008266" y="1.2421138475776057" z="0.0" />
    <detection t="21" x="1.7236029994256092" y="1.243271562088197" z="0.0" />
    <detection t="22" x="1.718473575573435" y="1.2254843819043928" z="0.0" />
    <detection t="23" x="1.7155756784563183" y="1.2310093849398187" z="0.0" />
    <detection t="24" x="1.7304402431746193" y="1.2383177907679488" z="0.0" />
    <detection t="25" x="1.7284183433187918" y="1.2313975636062509" z="0.0" />
    <detection t="26" x="1.7127329098289266" y="1.2285200722671943" z="0.0" />
    <detection t="27" x="1.7184761940326099" y="1.233894355023361" z="0.0" />
    <detection t="28" x="1.6971418995778549" y="1.233004018456749" z="0.0" />
    <detection t="29" x="1.6952671671592288" y="1.2484874777579211" z="0.0" />
    <detection t="30" x="1.7099990267713823" y="1.2604034165494589" z="0.0" />
    <detection t="31" x="1.7271859515382921" y="1.282271707139211" z="0.0" />
    <detection t="32" x="1.7157007313257333" y="1.2910067613750524" z="0.0" />
    <detection t="33" x="1.7205396014603964" y="1.3047159006366096" z="0.0" />
    <detection t="34" x="1.7314179034167028" y="1.3083131314058947" z="0.0" />
    <detection t="35" x="1.7358625173649853" y="1.318875214922101" z="0.0" />
    <detection t="36" x="1.7398681821299053" y="1.3156892255397303" z="0.0" />
    <detection t="37" x="1.7183387877298808" y="1.3232484764410402" z="0.0" />
    <detection t="38" x="1.772758725030157" y="1.3261480998529167" z="0.0" />
    <detection t="39" x="1.748601612073418" y="1.3435320582805406" z="0.0" />
    <detection t="40" x="1.720329620828271" y="1.3348630288200007" z="0.0" />
    <detection t="41" x="1.7356003682344376" y="1.3530828367034642" z="0.0" />
  </particle>
  <particle nSpots="15">
    <detection t="0" x="10.38283234518093" y="1.1378826132117315" z="0.0" />
    <detection t="1" x="10.391830850433747" y="1.1334921321307792" z="0.0" />
    <detection t="2" x="10.40413686109674" y="1.151373489834431" z="0.0" />
    <detection t="3" x="10.424386910652489" y="1.130942098883749" z="0.0" />
    <detection t="4" x="10.419564030447843" y="1.1151707021584334" z="0.0" />
    <detection t="5" x="10.417651566986065" y="1.1185983935667514" z="0.0" />
    <detection t="6" x="10.428355716645148" y="1.1378457040280496" z="0.0" />
    <detection t="7" x="10.455382310788641" y="1.1096058695616478" z="0.0" />
    <detection t="8" x="10.455597916600643" y="1.1493987731801059" z="0.0" />
    <detection t="9" x="10.453672255557933" y="1.135677035996261" z="0.0" />
    <detection t="10" x="10.451276892198978" y="1.1465146403365853" z="0.0" />
    <detection t="11" x="10.466891017775842" y="1.13830317907001" z="0.0" />
    <detection t="12" x="10.464822391325924" y="1.1696444260846144" z="0.0" />
    <detection t="13" x="10.497979585794017" y="1.2127000794607026" z="0.0" />
    <detection t="14" x="10.508194993571394" y="1.2622490875067074" z="0.0" />
  </particle>
  <particle nSpots="33">
    <detection t="0" x="2.881244919589528" y="1.3014092223844875" z="0.0" />
    <detection t="1" x="2.828218191262488" y="1.3149594848727797" z="0.0" />
    <detection t="2" x="2.789345268226553" y="1.3099129703713237" z="0.0" />
    <detection t="3" x="2.6502788627854943" y="1.2951824471892683" z="0.0" />
    <detection t="4" x="2.6545852232351455" y="1.306268601233938" z="0.0" />
    <detection t="5" x="2.6292291943191293" y="1.3031980844983029" z="0.0" />
    <detection t="6" x="2.644427923021595" y="1.3178185378953067" z="0.0" />
    <detection t="7" x="2.600787775481054" y="1.316258713738538" z="0.0" />
    <detection t="8" x="2.591839019786103" y="1.3158179752629593" z="0.0" />
    <detection t="9" x="2.599684410915521" y="1.3158836040478084" z="0.0" />
    <detection t="10" x="2.605413589619154" y="1.3109098708942828" z="0.0" />
    <detection t="11" x="2.6142016789272473" y="1.3129699074035996" z="0.0" />
    <detection t="12" x="2.6064832863500245" y="1.3052458678861834" z="0.0" />
    <detection t="13" x="2.5394447435021315" y="1.2947390842253028" z="0.0" />
    <detection t="14" x="2.488700322961954" y="1.2978636289978844" z="0.0" />
    <detection t="15" x="2.4906250820096014" y="1.2895180807746727" z="0.0" />
    <detection t="16" x="2.4576018939196542" y="1.2680838486767922" z="0.0" />
    <detection t="17" x="2.4455387623228266" y="1.2438825824425503" z="0.0" />
    <detection t="18" x="2.4110238025436823" y="1.2300543045258099" z="0.0" />
    <detection t="19" x="2.408940847442309" y="1.2234993139355426" z="0.0" />
    <detection t="20" x="2.379718249232764" y="1.2064297512921784" z="0.0" />
    <detection t="21" x="2.367786375876385" y="1.1910293977324" z="0.0" />
    <detection t="22" x="2.367063413687515" y="1.1910129598641084" z="0.0" />
    <detection t="23" x="2.3518695714936046" y="1.1770124158338198" z="0.0" />
    <detection t="24" x="2.353507734855959" y="1.1738811319132612" z="0.0" />
    <detection t="25" x="2.3410187815267416" y="1.175006032967689" z="0.0" />
    <detection t="26" x="2.3463256326713733" y="1.173390189506102" z="0.0" />
    <detection t="27" x="2.353037593298159" y="1.1793155350218103" z="0.0" />
    <detection t="28" x="2.3470529231335435" y="1.1836687223042965" z="0.0" />
    <detection t="29" x="2.3546519383819295" y="1.2073201362970774" z="0.0" />
    <detection t="30" x="2.3631145757618217" y="1.2064982781199245" z="0.0" />
    <detection t="31" x="2.3670522947980905" y="1.2154374432318784" z="0.0" />
    <detection t="32" x="2.3639425065933226" y="1.2190126404751267" z="0.0" />
  </particle>
  <particle nSpots="39">
    <detection t="0" x="0.0" y="1.2663400835893" z="0.0" />
    <detection t="1" x="0.0" y="1.3115665151460607" z="0.0" />
    <detection t="2" x="0.0" y="1.3115665151460607" z="0.0" />
    <detection t="3" x="0.0" y="1.3567929467028212" z="0.0" />
    <detection t="4" x="0.0" y="1.3567929467028212" z="0.0" />
    <detection t="5" x="0.0" y="1.402019378259582" z="0.0" />
    <detection t="6" x="0.0" y="1.4472458098163428" z="0.0" />
    <detection t="7" x="0.0" y="1.4472458098163428" z="0.0" />
    <detection t="8" x="0.0739573663747601" y="1.5164632342433302" z="0.0" />
    <detection t="9" x="0.07201256000791238" y="1.517030509261426" z="0.0" />
    <detection t="10" x="0.11967178823437583" y="1.5888122509826395" z="0.0" />
    <detection t="11" x="0.16996581364372385" y="1.6010513290382802" z="0.0" />
    <detection t="12" x="0.16137924755591884" y="1.6058448096799316" z="0.0" />
    <detection t="13" x="0.17374832262174414" y="1.6234703574935525" z="0.0" />
    <detection t="14" x="0.2007122218991586" y="1.6615017909622034" z="0.0" />
    <detection t="15" x="0.20404183297680842" y="1.6808222424128625" z="0.0" />
    <detection t="16" x="0.21759096677344084" y="1.71891453061617" z="0.0" />
    <detection t="17" x="0.2400416926590311" y="1.7247390817667663" z="0.0" />
    <detection t="18" x="0.2806313380551358" y="1.7913172943681432" z="0.0" />
    <detection t="19" x="0.26804022651455733" y="1.8017771051035807" z="0.0" />
    <detection t="20" x="0.3095805625641903" y="1.891963245754496" z="0.0" />
    <detection t="21" x="0.31296821140029024" y="1.921296301744351" z="0.0" />
    <detection t="22" x="0.287444243299617" y="1.8776714424755903" z="0.0" />
    <detection t="23" x="0.30814586909233566" y="1.8697767988844498" z="0.0" />
    <detection t="24" x="0.2766590835631394" y="1.8661277681800277" z="0.0" />
    <detection t="25" x="0.28982577124163755" y="1.8768366687183193" z="0.0" />
    <detection t="26" x="0.25164868215538977" y="1.9509876027952184" z="0.0" />
    <detection t="27" x="0.22519727918879606" y="1.9508650441149282" z="0.0" />
    <detection t="28" x="0.22193253094065746" y="1.976713517172832" z="0.0" />
    <detection t="29" x="0.18428709743335367" y="2.0139660891382256" z="0.0" />
    <detection t="30" x="0.19273314320132026" y="2.0406133932511676" z="0.0" />
    <detection t="31" x="0.17457451036116858" y="2.0511737239966186" z="0.0" />
    <detection t="32" x="0.21702123239713497" y="2.0592676703821535" z="0.0" />
    <detection t="33" x="0.23397106513318733" y="2.0686544651216088" z="0.0" />
    <detection t="34" x="0.21089816013137197" y="2.083345301760085" z="0.0" />
    <detection t="35" x="0.21834575765593717" y="2.103114120046468" z="0.0" />
    <detection t="36" x="0.18425110735606634" y="2.0965465658734344" z="0.0" />
    <detection t="37" x="0.17866789844600234" y="2.0896959007849447" z="0.0" />
    <detection t="38" x="0.16094070802324215" y="2.097255806326111" z="0.0" />
  </particle>
  <particle nSpots="49">
    <detection t="0" x="2.256759352875762" y="1.8428762304862243" z="0.0" />
    <detection t="1" x="2.2136306280607836" y="1.8263299481310833" z="0.0" />
    <detection t="2" x="2.2829918209305387" y="1.8767177201888134" z="0.0" />
    <detection t="3" x="2.2763708381555037" y="1.890715319501515" z="0.0" />
    <detection t="4" x="2.299908866054347" y="1.9134211283780516" z="0.0" />
    <detection t="5" x="2.2658879455814795" y="1.888532375700933" z="0.0" />
    <detection t="6" x="2.2266631112705895" y="1.882475142618541" z="0.0" />
    <detection t="7" x="2.229040179874128" y="1.9007439204646481" z="0.0" />
    <detection t="8" x="2.2601137625542753" y="1.9023537603081162" z="0.0" />
    <detection t="9" x="2.2584584237572822" y="1.8890482454281812" z="0.0" />
    <detection t="10" x="2.239375406855268" y="1.864775601989386" z="0.0" />
    <detection t="11" x="2.2614590649968407" y="1.8687928177580329" z="0.0" />
    <detection t="12" x="2.258365338119115" y="1.868056410711119" z="0.0" />
    <detection t="13" x="2.256260153855731" y="1.8485518613460334" z="0.0" />
    <detection t="14" x="2.235480645091582" y="1.8716803352714801" z="0.0" />
    <detection t="15" x="2.271555195244472" y="1.8508975785135795" z="0.0" />
    <detection t="16" x="2.251161538521698" y="1.8527509710676073" z="0.0" />
    <detection t="17" x="2.2737160292013834" y="1.8439298591288862" z="0.0" />
    <detection t="18" x="2.208943371426267" y="1.854441594816975" z="0.0" />
    <detection t="19" x="2.168325834378322" y="1.8679300532630911" z="0.0" />
    <detection t="20" x="2.16919261899884" y="1.8671654764387966" z="0.0" />
    <detection t="21" x="2.1676661076943327" y="1.8926820793611157" z="0.0" />
    <detection t="22" x="2.180096412267946" y="1.896856956352828" z="0.0" />
    <detection t="23" x="2.168080255760457" y="1.9101998722183555" z="0.0" />
    <detection t="24" x="2.1718400243080875" y="1.9129809522475139" z="0.0" />
    <detection t="25" x="2.1341466855775058" y="1.9260658882587862" z="0.0" />
    <detection t="26" x="2.176677409602482" y="1.9299973494757459" z="0.0" />
    <detection t="27" x="2.196321441916519" y="1.9352645294397564" z="0.0" />
    <detection t="28" x="2.200760062802313" y="1.945111630221529" z="0.0" />
    <detection t="29" x="2.20935683465894" y="1.9469176344761463" z="0.0" />
    <detection t="30" x="2.2030008236021796" y="1.9385349132370293" z="0.0" />
    <detection t="31" x="2.2675273024979923" y="1.9657658727353757" z="0.0" />
    <detection t="32" x="2.300704950500494" y="1.9680330624435283" z="0.0" />
    <detection t="33" x="2.2889477927323054" y="1.960200458089627" z="0.0" />
    <detection t="34" x="2.2662543617170967" y="1.9468815741955057" z="0.0" />
    <detection t="35" x="2.2755952383403604" y="1.94776774761657" z="0.0" />
    <detection t="36" x="2.2621944084034618" y="1.9376240487550342" z="0.0" />
    <detection t="37" x="2.246408351783595" y="1.9321516941249717" z="0.0" />
    <detection t="38" x="2.21354224825806" y="1.9343591720319409" z="0.0" />
    <detection t="39" x="2.1871173385459923" y="1.9275798909050468" z="0.0" />
    <detection t="40" x="2.2300908617046633" y="1.9535760752891078" z="0.0" />
    <detection t="41" x="2.1896912009534035" y="1.9505762536496103" z="0.0" />
    <detection t="42" x="2.189517276464536" y="1.9367090717211364" z="0.0" />
    <detection t="43" x="2.1759012862971807" y="1.9305499037963638" z="0.0" />
    <detection t="44" x="2.1543773681369736" y="1.9213209618652394" z="0.0" />
    <detection t="45" x="2.171663694491103" y="1.9053584120618718" z="0.0" />
    <detection t="46" x="2.1496503355189973" y="1.9050820883885269" z="0.0" />
    <detection t="48" x="2.183188917897586" y="1.8957468130636401" z="0.0" />
    <detection t="49" x="2.1933479135356064" y="1.9179339485756182" z="0.0" />
  </particle>
  <particle nSpots="14">
    <detection t="0" x="0.407517043415063" y="1.9508600774392804" z="0.0" />
    <detection t="1" x="0.40504877487669044" y="1.94746620812422" z="0.0" />
    <detection t="2" x="0.42759252969867545" y="1.9385628084887316" z="0.0" />
    <detection t="3" x="0.4046127713861649" y="1.934051468093263" z="0.0" />
    <detection t="4" x="0.4149076560951365" y="1.9297446521361319" z="0.0" />
    <detection t="5" x="0.43652227189565823" y="1.930284387219487" z="0.0" />
    <detection t="6" x="0.4613967417235395" y="1.9534500375735395" z="0.0" />
    <detection t="7" x="0.47339466708083894" y="1.9387096072680454" z="0.0" />
    <detection t="8" x="0.4788784025685645" y="1.9441468382282885" z="0.0" />
    <detection t="9" x="0.48054196663632454" y="1.956319109047008" z="0.0" />
    <detection t="10" x="0.4824596419793737" y="1.9361500073807485" z="0.0" />
    <detection t="11" x="0.45404637597122577" y="1.9355610030386374" z="0.0" />
    <detection t="12" x="0.4686995315079697" y="1.9653599231703909" z="0.0" />
    <detection t="13" x="0.4575904601468571" y="1.9411051561837425" z="0.0" />
  </particle>
  <particle nSpots="14">
    <detection t="0" x="11.455351005380088" y="2.1632657262099855" z="0.0" />
    <detection t="1" x="11.44228718386046" y="2.1708687147245143" z="0.0" />
    <detection t="2" x="11.487513615417221" y="2.1708687147245143" z="0.0" />
    <detection t="3" x="11.406812472268888" y="2.166514324178732" z="0.0" />
    <detection t="4" x="11.363146651803241" y="2.1558529740351697" z="0.0" />
    <detection t="5" x="11.304872166227787" y="2.1399105588467022" z="0.0" />
    <detection t="6" x="11.275679514658709" y="2.124986275380571" z="0.0" />
    <detection t="7" x="11.229363789996098" y="2.1138265556736675" z="0.0" />
    <detection t="8" x="11.209936353567407" y="2.103909452529314" z="0.0" />
    <detection t="9" x="11.213295411689511" y="2.088957289237114" z="0.0" />
    <detection t="10" x="11.218291812773428" y="2.103857376522003" z="0.0" />
    <detection t="11" x="11.186837487881641" y="2.1094592607926432" z="0.0" />
    <detection t="12" x="11.185463382859885" y="2.1029469647322183" z="0.0" />
    <detection t="13" x="11.2542568260645" y="2.0367957553414398" z="0.0" />
  </particle>
  <particle nSpots="16">
    <detection t="8" x="0.0" y="2.3065480093947963" z="0.0" />
    <detection t="9" x="0.0" y="2.3065480093947963" z="0.0" />
    <detection t="10" x="0.0" y="2.3065480093947963" z="0.0" />
    <detection t="11" x="0.0" y="2.3065480093947963" z="0.0" />
    <detection t="12" x="0.0" y="2.351774440951557" z="0.0" />
    <detection t="13" x="0.0" y="2.351774440951557" z="0.0" />
    <detection t="14" x="0.0" y="2.397000872508318" z="0.0" />
    <detection t="15" x="0.0" y="2.397000872508318" z="0.0" />
    <detection t="16" x="0.0" y="2.397000872508318" z="0.0" />
    <detection t="17" x="0.0" y="2.4422273040650784" z="0.0" />
    <detection t="18" x="0.0" y="2.487453735621839" z="0.0" />
    <detection t="19" x="0.0" y="2.487453735621839" z="0.0" />
    <detection t="20" x="0.0" y="2.5326801671786" z="0.0" />
    <detection t="21" x="0.0" y="2.487453735621839" z="0.0" />
    <detection t="22" x="0.0" y="2.487453735621839" z="0.0" />
    <detection t="23" x="0.0" y="2.487453735621839" z="0.0" />
  </particle>
  <particle nSpots="25">
    <detection t="1" x="9.930686273722445" y="2.4483603283195503" z="0.0" />
    <detection t="2" x="9.92272820184351" y="2.4407218665105868" z="0.0" />
    <detection t="3" x="9.992374836600513" y="2.4652307407132352" z="0.0" />
    <detection t="4" x="9.96276600490636" y="2.424051168228681" z="0.0" />
    <detection t="5" x="9.895121441830712" y="2.3850684933995683" z="0.0" />
    <detection t="6" x="9.9771351718612" y="2.396516781209756" z="0.0" />
    <detection t="7" x="9.916558344919599" y="2.3852052108084987" z="0.0" />
    <detection t="8" x="9.855967021037802" y="2.35728844852872" z="0.0" />
    <detection t="9" x="9.827296532206583" y="2.362088429553499" z="0.0" />
    <detection t="10" x="9.828331139304932" y="2.3567980361387275" z="0.0" />
    <detection t="11" x="9.782723780106544" y="2.3271863492940055" z="0.0" />
    <detection t="12" x="9.75314411625256" y="2.327252641047657" z="0.0" />
    <detection t="13" x="9.730583601542264" y="2.30308138916914" z="0.0" />
    <detection t="14" x="9.723677716348966" y="2.3235424213575557" z="0.0" />
    <detection t="15" x="9.778482130106282" y="2.33195365006162" z="0.0" />
    <detection t="16" x="9.832239590556261" y="2.3678434185244264" z="0.0" />
    <detection t="17" x="9.82566355470133" y="2.3703481140374727" z="0.0" />
    <detection t="18" x="9.837313328481278" y="2.3754620248747766" z="0.0" />
    <detection t="19" x="9.822557630618855" y="2.3581468435655353" z="0.0" />
    <detection t="20" x="9.725118591211507" y="2.358398294192561" z="0.0" />
    <detection t="21" x="9.76242268687084" y="2.3333493422454303" z="0.0" />
    <detection t="22" x="9.745993791145848" y="2.3383651741529436" z="0.0" />
    <detection t="23" x="9.737321478834307" y="2.343121173818463" z="0.0" />
    <detection t="24" x="9.769275327093524" y="2.3452493795295712" z="0.0" />
    <detection t="25" x="9.788006771989851" y="2.3631306120599467" z="0.0" />
  </particle>
  <particle nSpots="27">
    <detection t="0" x="1.636263595263815" y="2.9545817785788944" z="0.0" />
    <detection t="1" x="1.6271760244148235" y="2.9374514236036906" z="0.0" />
    <detection t="2" x="1.6260490236138956" y="2.917750678133848" z="0.0" />
    <detection t="3" x="1.6315071936496308" y="2.8950439018273078" z="0.0" />
    <detection t="4" x="1.6474510285313197" y="2.8917233456454214" z="0.0" />
    <detection t="5" x="1.6363582907681045" y="2.8790948194324506" z="0.0" />
    <detection t="6" x="1.630839312337698" y="2.8862674197587745" z="0.0" />
    <detection t="7" x="1.6218977785654842" y="2.9002904186079737" z="0.0" />
    <detection t="8" x="1.6068023298014065" y="2.8507290495030295" z="0.0" />
    <detection t="9" x="1.5970215213702668" y="2.8312856773220534" z="0.0" />
    <detection t="10" x="1.600664583239892" y="2.8286707197339576" z="0.0" />
    <detection t="11" x="1.599778627202551" y="2.8494740128856" z="0.0" />
    <detection t="12" x="1.614678745184153" y="2.868067125184257" z="0.0" />
    <detection t="13" x="1.6123804136568132" y="2.8561846995519673" z="0.0" />
    <detection t="14" x="1.602849406136699" y="2.853627772586313" z="0.0" />
    <detection t="15" x="1.6233993467111978" y="2.887380828407396" z="0.0" />
    <detection t="16" x="1.6581095774812429" y="2.927776072359338" z="0.0" />
    <detection t="17" x="1.6599308486553337" y="2.934999839877553" z="0.0" />
    <detection t="18" x="1.6675838392809947" y="2.9499613080983305" z="0.0" />
    <detection t="19" x="1.665307365761652" y="2.94569871953842" z="0.0" />
    <detection t="20" x="1.675180650732813" y="2.9542588324272656" z="0.0" />
    <detection t="21" x="1.6865536571804531" y="2.943401148904462" z="0.0" />
    <detection t="22" x="1.6906230316072026" y="2.9361804355257712" z="0.0" />
    <detection t="23" x="1.6783968120930723" y="2.938159741213336" z="0.0" />
    <detection t="24" x="1.6833483498664803" y="2.9197447889909327" z="0.0" />
    <detection t="25" x="1.6850623194018912" y="2.930707889327309" z="0.0" />
    <detection t="26" x="1.6773678551562676" y="2.969844198674752" z="0.0" />
  </particle>
  <particle nSpots="50">
    <detection t="0" x="0.9181462806473719" y="2.6775870409713534" z="0.0" />
    <detection t="1" x="0.9389774592971873" y="2.701047040431143" z="0.0" />
    <detection t="2" x="0.9303007722141418" y="2.754571483661648" z="0.0" />
    <detection t="3" x="0.9315308474096298" y="2.738600448999658" z="0.0" />
    <detection t="4" x="0.9369342553438234" y="2.8016024864866917" z="0.0" />
    <detection t="5" x="0.9309067409887424" y="2.7958305562506727" z="0.0" />
    <detection t="6" x="0.9156911644318897" y="2.821265312090632" z="0.0" />
    <detection t="7" x="0.9049928031826902" y="2.82013955079654" z="0.0" />
    <detection t="8" x="0.896798262587645" y="2.8280005645494226" z="0.0" />
    <detection t="9" x="0.8931217666683156" y="2.866339193596706" z="0.0" />
    <detection t="10" x="0.8773039278745094" y="2.9144570453313348" z="0.0" />
    <detection t="11" x="0.8576575167536727" y="2.9348641273245404" z="0.0" />
    <detection t="12" x="0.8394501154633724" y="2.9486000835752546" z="0.0" />
    <detection t="13" x="0.8434719338342751" y="2.9840951131149707" z="0.0" />
    <detection t="14" x="0.8219780762691391" y="3.0199449888492667" z="0.0" />
    <detection t="15" x="0.8227466783279009" y="3.038594151104203" z="0.0" />
    <detection t="16" x="0.8170445945175964" y="3.0572116980726585" z="0.0" />
    <detection t="17" x="0.8092152057272429" y="3.0767333650463415" z="0.0" />
    <detection t="18" x="0.7974066738323842" y="3.1039541049221344" z="0.0" />
    <detection t="19" x="0.7662266743123605" y="3.10882573233609" z="0.0" />
    <detection t="20" x="0.7461346029361232" y="3.122081034414992" z="0.0" />
    <detection t="21" x="0.7315247063184251" y="3.1352948441064896" z="0.0" />
    <detection t="22" x="0.7249639239049079" y="3.145706466289054" z="0.0" />
    <detection t="23" x="0.7202136796876611" y="3.15191608337154" z="0.0" />
    <detection t="24" x="0.7122940763761296" y="3.1610331277325354" z="0.0" />
    <detection t="25" x="0.6869486464422243" y="3.167064254954071" z="0.0" />
    <detection t="26" x="0.6954384592785322" y="3.1754072672908014" z="0.0" />
    <detection t="27" x="0.6981716665388495" y="3.1868016038001965" z="0.0" />
    <detection t="28" x="0.6843084139878124" y="3.1923716004700635" z="0.0" />
    <detection t="29" x="0.6782417002400695" y="3.198471389032964" z="0.0" />
    <detection t="30" x="0.6959598843198369" y="3.2014873798947883" z="0.0" />
    <detection t="31" x="0.6965405104290662" y="3.212517216445764" z="0.0" />
    <detection t="32" x="0.7037519078728648" y="3.2162360878731904" z="0.0" />
    <detection t="33" x="0.7300547365015235" y="3.210960710235481" z="0.0" />
    <detection t="34" x="0.7454139835948341" y="3.201965757588807" z="0.0" />
    <detection t="35" x="0.7585328031354451" y="3.1881993158407513" z="0.0" />
    <detection t="36" x="0.7673791167459149" y="3.1676925280732084" z="0.0" />
    <detection t="37" x="0.7703443378024268" y="3.141257249815897" z="0.0" />
    <detection t="38" x="0.7676881752226515" y="3.149436390940662" z="0.0" />
    <detection t="39" x="0.7756635444214722" y="3.138701995375109" z="0.0" />
    <detection t="40" x="0.8082046381478099" y="3.114803328695408" z="0.0" />
    <detection t="41" x="0.8203226966764281" y="3.0949320822230413" z="0.0" />
    <detection t="42" x="0.8065489057958891" y="3.0895461672997797" z="0.0" />
    <detection t="43" x="0.8073490019426574" y="3.0879152899626483" z="0.0" />
    <detection t="44" x="0.8209162029353808" y="3.063537978945126" z="0.0" />
    <detection t="45" x="0.8253039227771409" y="3.044049354437691" z="0.0" />
    <detection t="46" x="0.8295336492558236" y="3.0358565698253535" z="0.0" />
    <detection t="47" x="0.8508657767015047" y="3.0078256209161083" z="0.0" />
    <detection t="48" x="0.856693760186071" y="3.005838275889916" z="0.0" />
    <detection t="49" x="0.8599983999243084" y="2.9956388482027565" z="0.0" />
  </particle>
  <particle nSpots="15">
    <detection t="8" x="11.53274004697398" y="3.0301709143029676" z="0.0" />
    <detection t="9" x="11.53274004697398" y="2.984944482746207" z="0.0" />
    <detection t="10" x="11.53274004697398" y="2.939718051189446" z="0.0" />
    <detection t="11" x="11.53274004697398" y="2.984944482746207" z="0.0" />
    <detection t="12" x="11.53274004697398" y="2.8944916196326855" z="0.0" />
    <detection t="13" x="11.53274004697398" y="2.804038756519164" z="0.0" />
    <detection t="14" x="11.53274004697398" y="2.804038756519164" z="0.0" />
    <detection t="15" x="11.53274004697398" y="2.7588123249624035" z="0.0" />
    <detection t="16" x="11.53274004697398" y="2.7135858934056425" z="0.0" />
    <detection t="17" x="11.53274004697398" y="2.7135858934056425" z="0.0" />
    <detection t="18" x="11.406817315224984" y="2.7544046054749907" z="0.0" />
    <detection t="19" x="11.326247663258906" y="2.7710734936618824" z="0.0" />
    <detection t="20" x="11.31929346407451" y="2.7401439925360243" z="0.0" />
    <detection t="21" x="11.285328686673815" y="2.744214882677052" z="0.0" />
    <detection t="22" x="11.2628022075434" y="2.745059182489547" z="0.0" />
  </particle>
  <particle nSpots="20">
    <detection t="0" x="0.32423899503817316" y="3.1366828952179113" z="0.0" />
    <detection t="1" x="0.3268759549038347" y="3.1457675654023203" z="0.0" />
    <detection t="2" x="0.3169485760715468" y="3.1446826428206998" z="0.0" />
    <detection t="3" x="0.3048823003695823" y="3.1402526440121066" z="0.0" />
    <detection t="4" x="0.30528492173319544" y="3.124282604570534" z="0.0" />
    <detection t="5" x="0.2952014841203621" y="3.10817079052596" z="0.0" />
    <detection t="6" x="0.2893099637537336" y="3.1146931837688325" z="0.0" />
    <detection t="7" x="0.2738132971890736" y="3.0564940359016064" z="0.0" />
    <detection t="8" x="0.2649932744181267" y="3.0944914573418836" z="0.0" />
    <detection t="9" x="0.2630239004797845" y="3.099141952410974" z="0.0" />
    <detection t="10" x="0.24829204803298086" y="3.097371772663203" z="0.0" />
    <detection t="11" x="0.2607616607053113" y="3.09468153302563" z="0.0" />
    <detection t="12" x="0.26635587516722203" y="3.1062342734191644" z="0.0" />
    <detection t="13" x="0.262275411618246" y="3.090973299796184" z="0.0" />
    <detection t="14" x="0.2744338749832906" y="3.111100024930847" z="0.0" />
    <detection t="15" x="0.26541408507351394" y="3.1232432014741267" z="0.0" />
    <detection t="16" x="0.27517925095785944" y="3.1054075822941947" z="0.0" />
    <detection t="17" x="0.28433675061024416" y="3.1252067117030893" z="0.0" />
    <detection t="18" x="0.27625957191142825" y="3.1286347651684303" z="0.0" />
    <detection t="19" x="0.3008644055045441" y="3.1204951223097384" z="0.0" />
  </particle>
  <particle nSpots="32">
    <detection t="6" x="9.646002175654491" y="3.463139372796354" z="0.0" />
    <detection t="7" x="9.64271747042796" y="3.4810515371286184" z="0.0" />
    <detection t="9" x="9.666141653864553" y="3.4693570365172834" z="0.0" />
    <detection t="10" x="9.67839951021591" y="3.478352873689101" z="0.0" />
    <detection t="11" x="9.686992949187003" y="3.444290284940753" z="0.0" />
    <detection t="12" x="9.707079927433538" y="3.426215699044531" z="0.0" />
    <detection t="13" x="9.720987199843306" y="3.4449534005526106" z="0.0" />
    <detection t="14" x="9.73805456718795" y="3.4323106571409387" z="0.0" />
    <detection t="15" x="9.738339185494052" y="3.3832170776389536" z="0.0" />
    <detection t="16" x="9.726977485697057" y="3.2655043015687237" z="0.0" />
    <detection t="17" x="9.737141865917994" y="3.3328585402256956" z="0.0" />
    <detection t="18" x="9.752523856931756" y="3.3839465917046856" z="0.0" />
    <detection t="19" x="9.749561597136795" y="3.3770120160258776" z="0.0" />
    <detection t="20" x="9.766051850071367" y="3.3928680670426483" z="0.0" />
    <detection t="21" x="9.773915896483306" y="3.383398673360958" z="0.0" />
    <detection t="23" x="9.842977940232348" y="3.3764274793836875" z="0.0" />
    <detection t="24" x="9.942287717556662" y="3.424957705266332" z="0.0" />
    <detection t="25" x="10.003665604103402" y="3.442718182499296" z="0.0" />
    <detection t="26" x="10.02147969478224" y="3.4383158104252507" z="0.0" />
    <detection t="27" x="10.066555724422695" y="3.444366087987092" z="0.0" />
    <detection t="28" x="10.051349014784925" y="3.436175494625019" z="0.0" />
    <detection t="29" x="10.061364278318713" y="3.425100737056528" z="0.0" />
    <detection t="30" x="10.081043105495787" y="3.4259220065032054" z="0.0" />
    <detection t="31" x="10.125808912132173" y="3.4462584925611734" z="0.0" />
    <detection t="32" x="10.094791974533944" y="3.4400430485020945" z="0.0" />
    <detection t="33" x="10.073559589811476" y="3.467869426911866" z="0.0" />
    <detection t="34" x="10.046517439995919" y="3.4260074706633414" z="0.0" />
    <detection t="35" x="10.025822006077005" y="3.418819397885935" z="0.0" />
    <detection t="36" x="10.031527571517444" y="3.364551686429924" z="0.0" />
    <detection t="37" x="10.014810275923054" y="3.357373325046085" z="0.0" />
    <detection t="38" x="10.109222125699677" y="3.3663356671043356" z="0.0" />
    <detection t="39" x="10.079861972974719" y="3.311882859987634" z="0.0" />
  </particle>
  <particle nSpots="50">
    <detection t="0" x="2.8842242614577835" y="3.4303268635091264" z="0.0" />
    <detection t="1" x="2.781959254679766" y="3.452504733570175" z="0.0" />
    <detection t="2" x="2.6782272095697413" y="3.4803659854867037" z="0.0" />
    <detection t="3" x="2.671279575442183" y="3.461419669917792" z="0.0" />
    <detection t="4" x="2.604601442177732" y="3.4832365423657854" z="0.0" />
    <detection t="5" x="2.5868983193846162" y="3.506852368091852" z="0.0" />
    <detection t="6" x="2.560988153653542" y="3.5484800201512203" z="0.0" />
    <detection t="7" x="2.5750420795990476" y="3.53069497217354" z="0.0" />
    <detection t="8" x="2.5856781027631124" y="3.5001748028755926" z="0.0" />
    <detection t="9" x="2.5926437812337073" y="3.498846118027544" z="0.0" />
    <detection t="10" x="2.565788642143895" y="3.538444715467979" z="0.0" />
    <detection t="11" x="2.5836039006408673" y="3.551217152565004" z="0.0" />
    <detection t="12" x="2.585191156331138" y="3.5554654025960057" z="0.0" />
    <detection t="13" x="2.589366024025091" y="3.560845510241634" z="0.0" />
    <detection t="14" x="2.59655455443515" y="3.5459977978363524" z="0.0" />
    <detection t="15" x="2.604493940236262" y="3.5369492246330343" z="0.0" />
    <detection t="16" x="2.616358081617565" y="3.5420909162386978" z="0.0" />
    <detection t="17" x="2.6331438804982965" y="3.5281893309214323" z="0.0" />
    <detection t="18" x="2.632695872699234" y="3.5212271250787284" z="0.0" />
    <detection t="19" x="2.6617768885185096" y="3.499257712959395" z="0.0" />
    <detection t="20" x="2.6489519908349686" y="3.497196431366638" z="0.0" />
    <detection t="21" x="2.6564476724344734" y="3.4894983281686676" z="0.0" />
    <detection t="22" x="2.6653434563092224" y="3.466752362866225" z="0.0" />
    <detection t="23" x="2.6548441838147774" y="3.4660307328266207" z="0.0" />
    <detection t="24" x="2.650618389721312" y="3.4584866967406658" z="0.0" />
    <detection t="25" x="2.646054927509906" y="3.454102445608932" z="0.0" />
    <detection t="26" x="2.6307882709991963" y="3.4591577396631568" z="0.0" />
    <detection t="27" x="2.6463762815856" y="3.4346655994099167" z="0.0" />
    <detection t="28" x="2.6063114316040203" y="3.4280844903576" z="0.0" />
    <detection t="29" x="2.6468573049980075" y="3.417057574599934" z="0.0" />
    <detection t="30" x="2.5938116039462127" y="3.4310977502164977" z="0.0" />
    <detection t="31" x="2.597969106797931" y="3.4192341886298623" z="0.0" />
    <detection t="32" x="2.5326801671786" y="3.5276616614273353" z="0.0" />
    <detection t="33" x="2.5496930774904696" y="3.4851535016353914" z="0.0" />
    <detection t="34" x="2.543732064236109" y="3.4879208671793003" z="0.0" />
    <detection t="35" x="2.527565379165543" y="3.493813320840538" z="0.0" />
    <detection t="36" x="2.501883066927137" y="3.523025153319954" z="0.0" />
    <detection t="37" x="2.5300526438730695" y="3.477143584896142" z="0.0" />
    <detection t="38" x="2.519620446903357" y="3.468875718558724" z="0.0" />
    <detection t="39" x="2.509627185019727" y="3.468141449160567" z="0.0" />
    <detection t="40" x="2.4997434367763196" y="3.4722210073308237" z="0.0" />
    <detection t="41" x="2.4949170772607836" y="3.462808276380171" z="0.0" />
    <detection t="42" x="2.497794123719461" y="3.448179678932984" z="0.0" />
    <detection t="43" x="2.4881381609952045" y="3.4390526214561934" z="0.0" />
    <detection t="44" x="2.4789599547274768" y="3.41063961854858" z="0.0" />
    <detection t="45" x="2.470109624124324" y="3.4098536839427966" z="0.0" />
    <detection t="46" x="2.4630892452950697" y="3.4050458780622854" z="0.0" />
    <detection t="47" x="2.4490025201170913" y="3.3923975604095653" z="0.0" />
    <detection t="48" x="2.4341113503016603" y="3.380222199413168" z="0.0" />
    <detection t="49" x="2.4276749620419955" y="3.389685651510589" z="0.0" />
  </particle>
  <particle nSpots="24">
    <detection t="3" x="1.4539843448610505" y="3.7747594515786904" z="0.0" />
    <detection t="4" x="1.4611703152667346" y="3.7668453028247844" z="0.0" />
    <detection t="5" x="1.4742765310217814" y="3.7140810190201154" z="0.0" />
    <detection t="6" x="1.4823812148290025" y="3.682605471789307" z="0.0" />
    <detection t="7" x="1.4810978803180304" y="3.6713835364860845" z="0.0" />
    <detection t="8" x="1.483967487311432" y="3.650367461009697" z="0.0" />
    <detection t="9" x="1.5018043032772086" y="3.621790971577445" z="0.0" />
    <detection t="10" x="1.4956559629149644" y="3.592355455527378" z="0.0" />
    <detection t="11" x="1.5038729433013736" y="3.5827487349949436" z="0.0" />
    <detection t="12" x="1.482519469446175" y="3.5466015225790892" z="0.0" />
    <detection t="13" x="1.4960482941381124" y="3.5336140863377494" z="0.0" />
    <detection t="14" x="1.4925379962051541" y="3.517573972522609" z="0.0" />
    <detection t="15" x="1.5018182212246942" y="3.4915136729495413" z="0.0" />
    <detection t="16" x="1.484977386263684" y="3.4797995505640698" z="0.0" />
    <detection t="17" x="1.4809007110056605" y="3.453752784636041" z="0.0" />
    <detection t="18" x="1.488452181809928" y="3.4371602149278626" z="0.0" />
    <detection t="19" x="1.4917293397783582" y="3.4460070719222835" z="0.0" />
    <detection t="20" x="1.4869376310916291" y="3.4326010047394693" z="0.0" />
    <detection t="21" x="1.4789754221543971" y="3.394283496050746" z="0.0" />
    <detection t="22" x="1.4829763956659279" y="3.392667149774879" z="0.0" />
    <detection t="23" x="1.4711537702590531" y="3.393060515546303" z="0.0" />
    <detection t="24" x="1.4688787955745908" y="3.3866944550880884" z="0.0" />
    <detection t="25" x="1.4754226746899997" y="3.3759651395181107" z="0.0" />
    <detection t="26" x="1.4760859904777166" y="3.37781533567953" z="0.0" />
  </particle>
  <particle nSpots="8">
    <detection t="5" x="11.306719581609906" y="3.682149541233968" z="0.0" />
    <detection t="6" x="11.38928656974985" y="3.681400781012532" z="0.0" />
    <detection t="7" x="11.44228718386046" y="3.7085673876543783" z="0.0" />
    <detection t="8" x="11.433781800491522" y="3.6899381109979834" z="0.0" />
    <detection t="9" x="11.53274004697398" y="3.7085673876543783" z="0.0" />
    <detection t="10" x="11.53274004697398" y="3.7085673876543783" z="0.0" />
    <detection t="11" x="11.53274004697398" y="3.7085673876543783" z="0.0" />
    <detection t="12" x="11.53274004697398" y="3.7085673876543783" z="0.0" />
  </particle>
  <particle nSpots="10">
    <detection t="4" x="1.063712508418987" y="4.054792244907588" z="0.0" />
    <detection t="5" x="1.0617232889126382" y="4.069471947592322" z="0.0" />
    <detection t="6" x="1.0456827001547737" y="4.0941868329324915" z="0.0" />
    <detection t="7" x="1.0428916938770443" y="4.07617011918171" z="0.0" />
    <detection t="8" x="1.0476129204925204" y="4.102438122901687" z="0.0" />
    <detection t="9" x="1.0562240409470807" y="4.108194294139746" z="0.0" />
    <detection t="10" x="1.0516207909527464" y="4.096517046003553" z="0.0" />
    <detection t="11" x="1.0514588987459532" y="4.125617646772661" z="0.0" />
    <detection t="12" x="1.0552099991945016" y="4.098657749771859" z="0.0" />
    <detection t="13" x="1.0578304669161676" y="4.138139991482485" z="0.0" />
  </particle>
  <particle nSpots="11">
    <detection t="0" x="10.886378339648157" y="1.511909410644678" z="0.0" />
    <detection t="1" x="10.860089718543346" y="1.521293243819432" z="0.0" />
    <detection t="2" x="10.84076259646306" y="1.5502025187236106" z="0.0" />
    <detection t="3" x="10.812106344866844" y="1.5596365600994073" z="0.0" />
    <detection t="4" x="10.821765628986642" y="1.5899553124335184" z="0.0" />
    <detection t="5" x="10.815622693004837" y="1.566373026408935" z="0.0" />
    <detection t="6" x="10.806773524130012" y="1.5809679663966416" z="0.0" />
    <detection t="7" x="10.807252614236846" y="1.5981938288007498" z="0.0" />
    <detection t="8" x="10.789555481650929" y="1.6427924086153538" z="0.0" />
    <detection t="9" x="10.77401288379602" y="1.6073722444704432" z="0.0" />
    <detection t="10" x="10.702992429629804" y="1.5545441930079407" z="0.0" />
  </particle>
  <particle nSpots="11">
    <detection t="0" x="1.8658523432911878" y="4.561410232617787" z="0.0" />
    <detection t="1" x="1.872181954200675" y="4.531690160074177" z="0.0" />
    <detection t="2" x="1.863272035469557" y="4.536612881854382" z="0.0" />
    <detection t="3" x="1.8730287302434532" y="4.50511595308432" z="0.0" />
    <detection t="4" x="1.8714790175994518" y="4.487665264919942" z="0.0" />
    <detection t="5" x="1.8786367832641937" y="4.4694385033914115" z="0.0" />
    <detection t="6" x="1.8842147881316902" y="4.468089458423748" z="0.0" />
    <detection t="7" x="1.8768988457599667" y="4.437296703121277" z="0.0" />
    <detection t="8" x="1.883144316604432" y="4.411506941509419" z="0.0" />
    <detection t="9" x="1.9002375417953794" y="4.396217269791498" z="0.0" />
    <detection t="10" x="1.9065432510493994" y="4.3902447539036755" z="0.0" />
  </particle>
  <particle nSpots="21">
    <detection t="9" x="1.4035793070523999" y="4.705780210692895" z="0.0" />
    <detection t="10" x="1.3793889452168089" y="4.70474510887207" z="0.0" />
    <detection t="12" x="1.4015614046045521" y="4.793785046587711" z="0.0" />
    <detection t="13" x="1.3996129728946116" y="4.755290528563909" z="0.0" />
    <detection t="14" x="1.424988993319793" y="4.754060418515914" z="0.0" />
    <detection t="15" x="1.4151166175712644" y="4.782219151328584" z="0.0" />
    <detection t="16" x="1.4141565161829863" y="4.820124085303576" z="0.0" />
    <detection t="17" x="1.3633170536231416" y="4.875308296774906" z="0.0" />
    <detection t="18" x="1.395464314273318" y="4.8762971193238895" z="0.0" />
    <detection t="19" x="1.400282901582402" y="4.872647804846137" z="0.0" />
    <detection t="20" x="1.3876201067991407" y="4.897707761385158" z="0.0" />
    <detection t="21" x="1.38213894990994" y="4.891488517356244" z="0.0" />
    <detection t="23" x="1.3805982804440988" y="4.913614920581955" z="0.0" />
    <detection t="24" x="1.3610213080757747" y="4.9748627956901155" z="0.0" />
    <detection t="25" x="1.364680840506905" y="4.963458519480076" z="0.0" />
    <detection t="26" x="1.3656733024907557" y="4.969441559424418" z="0.0" />
    <detection t="27" x="1.3728086370371855" y="4.96493435701431" z="0.0" />
    <detection t="28" x="1.3700782563930527" y="4.958934988830943" z="0.0" />
    <detection t="29" x="1.3562357821917126" y="4.981998841181027" z="0.0" />
    <detection t="30" x="1.321881188866753" y="5.098914367602401" z="0.0" />
    <detection t="31" x="1.2971424253616513" y="5.155844905659714" z="0.0" />
  </particle>
  <particle nSpots="5">
    <detection t="5" x="9.916953792186256" y="4.808187044216771" z="0.0" />
    <detection t="6" x="9.928601302068342" y="4.781692357143934" z="0.0" />
    <detection t="8" x="9.946376559002118" y="4.797477720056183" z="0.0" />
    <detection t="9" x="9.974827974919506" y="4.819136081756864" z="0.0" />
    <detection t="10" x="9.983103212397696" y="4.792044857158165" z="0.0" />
  </particle>
  <particle nSpots="11">
    <detection t="0" x="2.9054577652998" y="6.291561163402794" z="0.0" />
    <detection t="1" x="2.8886391926229464" y="6.278655340858123" z="0.0" />
    <detection t="2" x="2.8881030539538686" y="6.255794128861144" z="0.0" />
    <detection t="3" x="2.8781114406690147" y="6.266979767003085" z="0.0" />
    <detection t="4" x="2.9199240355446348" y="6.221195054870375" z="0.0" />
    <detection t="5" x="2.9011290696505325" y="6.204058344991691" z="0.0" />
    <detection t="6" x="2.9013371359243587" y="6.192790541913815" z="0.0" />
    <detection t="7" x="2.887479437957824" y="6.197637983613695" z="0.0" />
    <detection t="8" x="2.898852909062632" y="6.184768714099197" z="0.0" />
    <detection t="9" x="2.906483419181465" y="6.162654904008368" z="0.0" />
    <detection t="10" x="2.864142233388189" y="6.1543815810195674" z="0.0" />
  </particle>
  <particle nSpots="11">
    <detection t="0" x="9.215271369679696" y="6.693104582013247" z="0.0" />
    <detection t="1" x="9.278573060454113" y="6.660948225871526" z="0.0" />
    <detection t="2" x="9.311547801672521" y="6.641244382314658" z="0.0" />
    <detection t="3" x="9.438297228286356" y="6.598274066537915" z="0.0" />
    <detection t="4" x="9.423269798230281" y="6.588728721711651" z="0.0" />
    <detection t="5" x="9.482755907107359" y="6.557427192986637" z="0.0" />
    <detection t="6" x="9.502784309391998" y="6.551034236139796" z="0.0" />
    <detection t="7" x="9.505584431880763" y="6.5583400952491635" z="0.0" />
    <detection t="8" x="9.524077018144189" y="6.556413860474561" z="0.0" />
    <detection t="9" x="9.554644113366388" y="6.538670005176979" z="0.0" />
    <detection t="10" x="9.557953164773735" y="6.545535235390402" z="0.0" />
  </particle>
  <particle nSpots="11">
    <detection t="0" x="3.7308084317035877" y="9.32314592230754" z="0.0" />
    <detection t="1" x="3.7405597845157774" y="9.323332427366118" z="0.0" />
    <detection t="2" x="3.753696315931804" y="9.293981702870184" z="0.0" />
    <detection t="3" x="3.774333432349157" y="9.280723943460908" z="0.0" />
    <detection t="4" x="3.792951508855925" y="9.260650737544738" z="0.0" />
    <detection t="5" x="3.8110095279426472" y="9.270058321876943" z="0.0" />
    <detection t="6" x="3.8105606319413257" y="9.262731526016761" z="0.0" />
    <detection t="7" x="3.807625563835539" y="9.243654662461047" z="0.0" />
    <detection t="8" x="3.8311078080614895" y="9.226650623472358" z="0.0" />
    <detection t="9" x="3.8358164419929457" y="9.221059029017974" z="0.0" />
    <detection t="10" x="3.8562205561859946" y="9.216257204690056" z="0.0" />
  </particle>
  <particle nSpots="8">
    <detection t="2" x="2.732405923905181" y="8.22008818599215" z="0.0" />
    <detection t="3" x="2.7301212614003405" y="8.212257378375254" z="0.0" />
    <detection t="4" x="2.7504203229995166" y="8.174084013433124" z="0.0" />
    <detection t="5" x="2.7164267278482646" y="8.218771943116694" z="0.0" />
    <detection t="6" x="2.7245492610956616" y="8.197434756999165" z="0.0" />
    <detection t="7" x="2.7187226556216944" y="8.201180608869995" z="0.0" />
    <detection t="8" x="2.721272456761056" y="8.176772623098767" z="0.0" />
    <detection t="9" x="2.7092043749312387" y="8.177559537920565" z="0.0" />
  </particle>
  <particle nSpots="10">
    <detection t="0" x="10.01171161769445" y="8.437675959066608" z="0.0" />
    <detection t="1" x="9.995732584168774" y="8.441491382864763" z="0.0" />
    <detection t="2" x="9.966362057748164" y="8.440956696963168" z="0.0" />
    <detection t="3" x="9.959674810927874" y="8.437672319703394" z="0.0" />
    <detection t="4" x="9.976683811297573" y="8.433953106122006" z="0.0" />
    <detection t="5" x="9.970484562253182" y="8.412231175802106" z="0.0" />
    <detection t="6" x="9.978592084830854" y="8.427204585596673" z="0.0" />
    <detection t="7" x="9.989857203729706" y="8.417383287260266" z="0.0" />
    <detection t="8" x="9.938394163923999" y="8.430564522613794" z="0.0" />
    <detection t="9" x="9.928513815925632" y="8.40995234181156" z="0.0" />
  </particle>
  <particle nSpots="8">
    <detection t="0" x="11.096020040649506" y="8.760485342939765" z="0.0" />
    <detection t="1" x="11.074319603311599" y="8.765434245364913" z="0.0" />
    <detection t="2" x="11.096673242147485" y="8.737163789275314" z="0.0" />
    <detection t="3" x="11.057118600604051" y="8.743111660072714" z="0.0" />
    <detection t="4" x="11.157981723187108" y="8.713950237993858" z="0.0" />
    <detection t="5" x="11.160603069671533" y="8.704880000668918" z="0.0" />
    <detection t="6" x="11.125803122373425" y="8.713522785034957" z="0.0" />
    <detection t="7" x="11.09786663746486" y="8.74311890425952" z="0.0" />
  </particle>
  <particle nSpots="10">
    <detection t="0" x="4.579670451307926" y="9.523117364131139" z="0.0" />
    <detection t="1" x="4.591706188289286" y="9.52605406454043" z="0.0" />
    <detection t="2" x="4.598883766623722" y="9.513646120633103" z="0.0" />
    <detection t="3" x="4.5960644175988445" y="9.507498232850537" z="0.0" />
    <detection t="4" x="4.561475783956807" y="9.53331427830005" z="0.0" />
    <detection t="5" x="4.627847830391959" y="9.488220418931958" z="0.0" />
    <detection t="6" x="4.58529143533481" y="9.503955524201771" z="0.0" />
    <detection t="7" x="4.603843982533496" y="9.489388471500916" z="0.0" />
    <detection t="8" x="4.562424773628834" y="9.512276627690229" z="0.0" />
    <detection t="9" x="4.583528187880334" y="9.494120471248799" z="0.0" />
  </particle>
  <particle nSpots="7">
    <detection t="2" x="3.7568256990601276" y="9.57544852961445" z="0.0" />
    <detection t="3" x="3.735199983543634" y="9.621113877309233" z="0.0" />
    <detection t="4" x="3.742484862112448" y="9.624150957842355" z="0.0" />
    <detection t="5" x="3.7289784457711197" y="9.626496174684236" z="0.0" />
    <detection t="6" x="3.7337089270616435" y="9.637425003529858" z="0.0" />
    <detection t="7" x="3.7344886932558334" y="9.645594277037" z="0.0" />
    <detection t="8" x="3.707905713488962" y="9.646894879244595" z="0.0" />
  </particle>
  <particle nSpots="10">
    <detection t="0" x="3.794204567926866" y="11.028764281124106" z="0.0" />
    <detection t="1" x="3.79681124119197" y="11.028225584849018" z="0.0" />
    <detection t="2" x="3.8052816431667633" y="11.025027957181901" z="0.0" />
    <detection t="3" x="3.810328085728552" y="11.028880811721368" z="0.0" />
    <detection t="4" x="3.8318285507581993" y="11.027637526261858" z="0.0" />
    <detection t="5" x="3.831273450818975" y="11.011130141901573" z="0.0" />
    <detection t="6" x="3.8395524974694886" y="11.003632934057576" z="0.0" />
    <detection t="7" x="3.8441639247709007" y="11.041151685660777" z="0.0" />
    <detection t="8" x="3.859139967381595" y="11.027776399650966" z="0.0" />
    <detection t="9" x="3.9014713075846754" y="11.062948824144932" z="0.0" />
  </particle>
  <particle nSpots="10">
    <detection t="0" x="8.95483344823862" y="11.53274004697398" z="0.0" />
    <detection t="1" x="8.95483344823862" y="11.53274004697398" z="0.0" />
    <detection t="2" x="8.95483344823862" y="11.53274004697398" z="0.0" />
    <detection t="3" x="8.95483344823862" y="11.53274004697398" z="0.0" />
    <detection t="4" x="8.95483344823862" y="11.53274004697398" z="0.0" />
    <detection t="5" x="8.95483344823862" y="11.53274004697398" z="0.0" />
    <detection t="6" x="8.95483344823862" y="11.53274004697398" z="0.0" />
    <detection t="7" x="8.95483344823862" y="11.53274004697398" z="0.0" />
    <detection t="8" x="8.95483344823862" y="11.53274004697398" z="0.0" />
    <detection t="9" x="8.95483344823862" y="11.53274004697398" z="0.0" />
  </particle>
  <particle nSpots="9">
    <detection t="0" x="1.373081574272207" y="0.6421580026831429" z="0.0" />
    <detection t="1" x="1.357737928733984" y="0.6150491502218844" z="0.0" />
    <detection t="2" x="1.383961218683382" y="0.6371647184382541" z="0.0" />
    <detection t="3" x="1.3856058855864914" y="0.6614097683187872" z="0.0" />
    <detection t="4" x="1.3850150709186029" y="0.6719449312463612" z="0.0" />
    <detection t="5" x="1.3814261432111026" y="0.6564226865835573" z="0.0" />
    <detection t="6" x="1.3763349786410408" y="0.6672403171203592" z="0.0" />
    <detection t="7" x="1.3598951962162085" y="0.6791176235841004" z="0.0" />
    <detection t="8" x="1.2988423577537813" y="0.6947703483432159" z="0.0" />
  </particle>
  <particle nSpots="10">
    <detection t="0" x="2.801317491300923" y="1.8642946144145225" z="0.0" />
    <detection t="1" x="2.803230581528574" y="1.8765813325870668" z="0.0" />
    <detection t="2" x="2.8035444542414014" y="1.890057034363696" z="0.0" />
    <detection t="3" x="2.8256364619529597" y="1.9078138928291193" z="0.0" />
    <detection t="4" x="2.8456995511628915" y="1.91137491311354" z="0.0" />
    <detection t="5" x="2.9099596042324634" y="1.8965238072345385" z="0.0" />
    <detection t="6" x="2.918005059183443" y="1.9192037484473317" z="0.0" />
    <detection t="7" x="2.956160994234086" y="1.9207586182511815" z="0.0" />
    <detection t="8" x="2.956602851452466" y="1.9338565594495416" z="0.0" />
    <detection t="9" x="2.973165581269168" y="1.9463318412657298" z="0.0" />
  </particle>
  <particle nSpots="9">
    <detection t="0" x="2.5261572554815754" y="4.0198692040711625" z="0.0" />
    <detection t="1" x="2.5573537103061543" y="3.928077006883302" z="0.0" />
    <detection t="2" x="2.5344480767561555" y="3.982660657663329" z="0.0" />
    <detection t="3" x="2.5491436074626064" y="3.9698265742292147" z="0.0" />
    <detection t="4" x="2.5581986288384155" y="3.9335736324179673" z="0.0" />
    <detection t="5" x="2.5647932075091298" y="3.8741708853205465" z="0.0" />
    <detection t="6" x="2.5467509781572235" y="3.8122527069954577" z="0.0" />
    <detection t="7" x="2.5703093884935844" y="3.792023456966372" z="0.0" />
    <detection t="8" x="2.556516952148177" y="3.768967428540927" z="0.0" />
  </particle>
  <particle nSpots="8">
    <detection t="0" x="9.599255136583508" y="3.957085559547382" z="0.0" />
    <detection t="1" x="9.632328625773388" y="3.962663401595549" z="0.0" />
    <detection t="2" x="9.685196093400542" y="3.998182707187918" z="0.0" />
    <detection t="3" x="9.684664296468085" y="3.9613470252810314" z="0.0" />
    <detection t="4" x="9.701160529140045" y="3.9559672773022356" z="0.0" />
    <detection t="5" x="9.703544494547957" y="3.986730385033683" z="0.0" />
    <detection t="6" x="9.733372344461282" y="3.99138344658381" z="0.0" />
    <detection t="7" x="9.749615776591213" y="4.010235347020282" z="0.0" />
  </particle>
  <particle nSpots="9">
    <detection t="0" x="0.2712486769268566" y="4.548506495123879" z="0.0" />
    <detection t="1" x="0.2797645436412248" y="4.54321085788313" z="0.0" />
    <detection t="2" x="0.28624921894133404" y="4.5247492911420135" z="0.0" />
    <detection t="3" x="0.28736742740800436" y="4.5148564314717445" z="0.0" />
    <detection t="4" x="0.27189470380662184" y="4.507596264039877" z="0.0" />
    <detection t="5" x="0.30236691448223074" y="4.502624333262609" z="0.0" />
    <detection t="6" x="0.29410583298926374" y="4.49445134406085" z="0.0" />
    <detection t="7" x="0.3046434515384624" y="4.483138450328948" z="0.0" />
    <detection t="8" x="0.31484274839181187" y="4.45633451647267" z="0.0" />
  </particle>
  <particle nSpots="10">
    <detection t="0" x="2.688345211454637" y="4.600737078686494" z="0.0" />
    <detection t="1" x="2.6677216866138207" y="4.593421040606686" z="0.0" />
    <detection t="2" x="2.6641851182670053" y="4.591832879301194" z="0.0" />
    <detection t="3" x="2.658357850412707" y="4.601194623788308" z="0.0" />
    <detection t="4" x="2.6090534998179193" y="4.588341428945831" z="0.0" />
    <detection t="5" x="2.613969219416428" y="4.595357197957222" z="0.0" />
    <detection t="6" x="2.6416650916597613" y="4.596692568621771" z="0.0" />
    <detection t="7" x="2.620066181393734" y="4.608011456319069" z="0.0" />
    <detection t="8" x="2.6289348823392" y="4.625666641730957" z="0.0" />
    <detection t="9" x="2.631637502440848" y="4.635433236483041" z="0.0" />
  </particle>
  <particle nSpots="8">
    <detection t="0" x="1.0359058693072951" y="5.214677596660337" z="0.0" />
    <detection t="1" x="1.02312716529361" y="5.201298886684114" z="0.0" />
    <detection t="2" x="1.0376155945072372" y="5.159526810248216" z="0.0" />
    <detection t="3" x="1.0291160572026437" y="5.190033413377541" z="0.0" />
    <detection t="4" x="1.0320719963438447" y="5.155589981555794" z="0.0" />
    <detection t="5" x="1.0416691560023026" y="5.11716225283825" z="0.0" />
    <detection t="6" x="1.0536738394569962" y="5.199372892209442" z="0.0" />
    <detection t="7" x="1.020237149221846" y="5.261366259471526" z="0.0" />
  </particle>
  <particle nSpots="10">
    <detection t="0" x="9.085236443077498" y="5.437156361549368" z="0.0" />
    <detection t="1" x="9.101855815350294" y="5.419430936292768" z="0.0" />
    <detection t="2" x="9.124299209060135" y="5.3834472708743375" z="0.0" />
    <detection t="3" x="9.140984853617915" y="5.368722966359621" z="0.0" />
    <detection t="4" x="9.191430721863062" y="5.312444939505468" z="0.0" />
    <detection t="5" x="9.180466725940542" y="5.3233400531677475" z="0.0" />
    <detection t="6" x="9.157170462066514" y="5.3379789978803105" z="0.0" />
    <detection t="7" x="9.143313012488512" y="5.353606595723965" z="0.0" />
    <detection t="8" x="9.131203186031284" y="5.345177621459862" z="0.0" />
    <detection t="9" x="9.161899109008061" y="5.295439075414095" z="0.0" />
  </particle>
  <particle nSpots="8">
    <detection t="0" x="11.010577175406954" y="6.987026071190936" z="0.0" />
    <detection t="1" x="10.99819701498852" y="6.987436024804679" z="0.0" />
    <detection t="2" x="10.982935589641004" y="6.9967954397824546" z="0.0" />
    <detection t="3" x="10.98300282054484" y="7.0028827703231835" z="0.0" />
    <detection t="4" x="10.987722283131271" y="7.019383848803663" z="0.0" />
    <detection t="5" x="10.965327591740477" y="7.038568858543499" z="0.0" />
    <detection t="6" x="10.947084081991472" y="7.0844115800870355" z="0.0" />
    <detection t="7" x="10.933879656896442" y="7.107296626190787" z="0.0" />
  </particle>
  <particle nSpots="8">
    <detection t="0" x="1.9205856643650525" y="7.159846274013411" z="0.0" />
    <detection t="1" x="1.9033607689894854" y="7.135619196398579" z="0.0" />
    <detection t="2" x="1.9279970075836748" y="7.087939226560231" z="0.0" />
    <detection t="3" x="1.9602541003966685" y="7.088485661242213" z="0.0" />
    <detection t="4" x="1.9587144127977534" y="7.054793366890628" z="0.0" />
    <detection t="5" x="1.9559441533448452" y="7.059645503300317" z="0.0" />
    <detection t="6" x="1.9301731605534584" y="7.163168976465618" z="0.0" />
    <detection t="7" x="1.9290924606173196" y="7.184939638106173" z="0.0" />
  </particle>
  <particle nSpots="36">
    <detection t="14" x="1.2654075716868418" y="0.7256469565058591" z="0.0" />
    <detection t="15" x="1.2618463692311281" y="0.7384482945267781" z="0.0" />
    <detection t="16" x="1.2868659898112575" y="0.7345394088597383" z="0.0" />
    <detection t="17" x="1.323048373120073" y="0.7512660523414557" z="0.0" />
    <detection t="18" x="1.231390746503692" y="0.7008143535673538" z="0.0" />
    <detection t="19" x="1.1822877865110926" y="0.6797584018387894" z="0.0" />
    <detection t="20" x="1.160753756006053" y="0.6986930927312063" z="0.0" />
    <detection t="21" x="1.1219502513121338" y="0.6912202666907608" z="0.0" />
    <detection t="22" x="1.1081952677991582" y="0.6819427854961639" z="0.0" />
    <detection t="23" x="1.102825757535252" y="0.6860671708731003" z="0.0" />
    <detection t="24" x="1.070679173543943" y="0.6993090224372934" z="0.0" />
    <detection t="25" x="1.0758973353807453" y="0.7082109601941668" z="0.0" />
    <detection t="26" x="1.092112954497456" y="0.7204395336932257" z="0.0" />
    <detection t="27" x="1.09228730038886" y="0.728822805814819" z="0.0" />
    <detection t="28" x="1.1003315726776421" y="0.7176880493835512" z="0.0" />
    <detection t="29" x="1.1244217674016908" y="0.7298989433407533" z="0.0" />
    <detection t="30" x="1.0774583109934388" y="0.7462002306643626" z="0.0" />
    <detection t="31" x="1.08698963551525" y="0.7438660251817074" z="0.0" />
    <detection t="32" x="1.079921663407145" y="0.7544606718300847" z="0.0" />
    <detection t="33" x="1.0716611661633504" y="0.761368985968441" z="0.0" />
    <detection t="34" x="1.0693721212024163" y="0.767572379364971" z="0.0" />
    <detection t="35" x="1.073735776529367" y="0.7808783619756684" z="0.0" />
    <detection t="36" x="1.083134732643039" y="0.7988807617402249" z="0.0" />
    <detection t="37" x="1.0557987480854314" y="0.7836410273115564" z="0.0" />
    <detection t="38" x="1.0563092082533994" y="0.8049495244317857" z="0.0" />
    <detection t="39" x="1.0551763723848524" y="0.8276725087248378" z="0.0" />
    <detection t="40" x="1.06303387142777" y="0.8454075958680399" z="0.0" />
    <detection t="41" x="1.0594521681463172" y="0.8615199591068635" z="0.0" />
    <detection t="42" x="1.0464134364851247" y="0.861979004083935" z="0.0" />
    <detection t="43" x="1.0408861280998083" y="0.8608763989070553" z="0.0" />
    <detection t="44" x="1.0296868803998156" y="0.8509000338854767" z="0.0" />
    <detection t="45" x="1.0329887590152844" y="0.8581098130580033" z="0.0" />
    <detection t="46" x="1.0177348048742656" y="0.8553092516087799" z="0.0" />
    <detection t="47" x="1.0109962246735789" y="0.8509034753605402" z="0.0" />
    <detection t="48" x="1.0043412047401035" y="0.83381745225806" z="0.0" />
    <detection t="49" x="1.0083379979695044" y="0.8634047858463274" z="0.0" />
  </particle>
  <particle nSpots="37">
    <detection t="12" x="10.582562506405479" y="1.4525624854485362" z="0.0" />
    <detection t="13" x="10.565109134210848" y="1.4294242733726739" z="0.0" />
    <detection t="14" x="10.508194993571394" y="1.2622490875067074" z="0.0" />
    <detection t="15" x="10.516016290669539" y="1.359543495362129" z="0.0" />
    <detection t="16" x="10.518288585825822" y="1.3365074712631146" z="0.0" />
    <detection t="17" x="10.520529176134957" y="1.354972193135907" z="0.0" />
    <detection t="18" x="10.505607029850916" y="1.378687325470172" z="0.0" />
    <detection t="19" x="10.497894799366888" y="1.3585089800609464" z="0.0" />
    <detection t="20" x="10.49042805362949" y="1.3840192269439104" z="0.0" />
    <detection t="21" x="10.502101661465153" y="1.3496702363217739" z="0.0" />
    <detection t="22" x="10.486327085513278" y="1.3573723404908031" z="0.0" />
    <detection t="23" x="10.489732223402893" y="1.3499776939118187" z="0.0" />
    <detection t="24" x="10.47699139848903" y="1.3571709238387426" z="0.0" />
    <detection t="25" x="10.51108914082021" y="1.351628024334052" z="0.0" />
    <detection t="26" x="10.49236040428981" y="1.3597446200632761" z="0.0" />
    <detection t="27" x="10.504481524962038" y="1.3499902397202488" z="0.0" />
    <detection t="28" x="10.512721589046686" y="1.3518282204233711" z="0.0" />
    <detection t="29" x="10.50014051567987" y="1.342793301941543" z="0.0" />
    <detection t="30" x="10.497989375663462" y="1.353135896985745" z="0.0" />
    <detection t="31" x="10.486602695939753" y="1.3472831945142811" z="0.0" />
    <detection t="32" x="10.504778826308744" y="1.3139314369311828" z="0.0" />
    <detection t="33" x="10.49457079439675" y="1.3342134555668783" z="0.0" />
    <detection t="34" x="10.50953369870827" y="1.3451272919312196" z="0.0" />
    <detection t="35" x="10.509550924542427" y="1.3551009414261146" z="0.0" />
    <detection t="36" x="10.510099232267253" y="1.3456596312819715" z="0.0" />
    <detection t="37" x="10.502395554986213" y="1.3513363029985228" z="0.0" />
    <detection t="38" x="10.511810545111402" y="1.3270318952178095" z="0.0" />
    <detection t="39" x="10.508475183764114" y="1.345767136588412" z="0.0" />
    <detection t="40" x="10.504685099936628" y="1.2930832313813378" z="0.0" />
    <detection t="41" x="10.496027415854643" y="1.317624422341349" z="0.0" />
    <detection t="42" x="10.47731976243489" y="1.3006179202554038" z="0.0" />
    <detection t="43" x="10.457828395365505" y="1.2856739913687714" z="0.0" />
    <detection t="44" x="10.473474274585081" y="1.2336241214940635" z="0.0" />
    <detection t="45" x="10.474160687042255" y="1.2699680737070709" z="0.0" />
    <detection t="46" x="10.489484605813008" y="1.2736745441913335" z="0.0" />
    <detection t="47" x="10.497064084952594" y="1.2702379761162286" z="0.0" />
    <detection t="48" x="10.468058379824495" y="1.289345007109666" z="0.0" />
  </particle>
  <particle nSpots="37">
    <detection t="13" x="10.871827921890976" y="2.1274766836220413" z="0.0" />
    <detection t="14" x="10.885159273575379" y="2.135423247275358" z="0.0" />
    <detection t="15" x="10.889067377460112" y="2.1211679797556986" z="0.0" />
    <detection t="16" x="10.864966273419059" y="2.1335863959504713" z="0.0" />
    <detection t="17" x="10.869761434071885" y="2.1410441763723154" z="0.0" />
    <detection t="18" x="10.865140151684061" y="2.129357992227354" z="0.0" />
    <detection t="19" x="10.862696967315093" y="2.136982122357875" z="0.0" />
    <detection t="20" x="10.861784542625092" y="2.1266840733672607" z="0.0" />
    <detection t="21" x="10.866702363495047" y="2.1374677497085144" z="0.0" />
    <detection t="22" x="10.860071855294942" y="2.122091335963567" z="0.0" />
    <detection t="23" x="10.877382807753783" y="2.125271256324451" z="0.0" />
    <detection t="24" x="10.886671755212292" y="2.117824601026423" z="0.0" />
    <detection t="25" x="10.894939401182851" y="2.1251278681805488" z="0.0" />
    <detection t="26" x="10.905298545045357" y="2.1280629560384674" z="0.0" />
    <detection t="27" x="10.913697161758824" y="2.1286681604988846" z="0.0" />
    <detection t="28" x="10.933112965902733" y="2.138278108175892" z="0.0" />
    <detection t="29" x="10.936637939427923" y="2.13591848869858" z="0.0" />
    <detection t="30" x="10.932972335416988" y="2.1416880765272226" z="0.0" />
    <detection t="31" x="10.956376532210308" y="2.1579140060001727" z="0.0" />
    <detection t="32" x="11.050205201973759" y="2.1815611526354894" z="0.0" />
    <detection t="33" x="11.082486643867577" y="2.2043779489398223" z="0.0" />
    <detection t="34" x="11.141391589917378" y="2.214088686509749" z="0.0" />
    <detection t="35" x="11.228942364771692" y="2.189627614133792" z="0.0" />
    <detection t="36" x="11.267556544381492" y="2.1820851220495294" z="0.0" />
    <detection t="37" x="11.260933656727152" y="2.178549609454041" z="0.0" />
    <detection t="38" x="11.285671551423949" y="2.170226520687047" z="0.0" />
    <detection t="39" x="11.321153539079148" y="2.167798011845661" z="0.0" />
    <detection t="40" x="11.353472197505276" y="2.1564234675758924" z="0.0" />
    <detection t="41" x="11.345063663394065" y="2.1511178826862296" z="0.0" />
    <detection t="42" x="11.419179728094692" y="2.1292737557287396" z="0.0" />
    <detection t="43" x="11.453248726385302" y="2.1298643907804933" z="0.0" />
    <detection t="44" x="11.390042232820356" y="2.136079406066731" z="0.0" />
    <detection t="45" x="11.377782549639031" y="2.1314288586125625" z="0.0" />
    <detection t="46" x="11.53274004697398" y="2.0804158516109927" z="0.0" />
    <detection t="47" x="11.53274004697398" y="2.0804158516109927" z="0.0" />
    <detection t="48" x="11.38913681377919" y="2.074744372842404" z="0.0" />
    <detection t="49" x="11.334309745645653" y="2.0680819928256695" z="0.0" />
  </particle>
  <particle nSpots="34">
    <detection t="15" x="1.554470342952505" y="2.5161660219124986" z="0.0" />
    <detection t="16" x="1.5514100000544837" y="2.4910067732062386" z="0.0" />
    <detection t="17" x="1.5499742463932134" y="2.476112246363154" z="0.0" />
    <detection t="18" x="1.5219719447300468" y="2.4888967023067186" z="0.0" />
    <detection t="19" x="1.53657643999722" y="2.441541458942396" z="0.0" />
    <detection t="20" x="1.5166846723369614" y="2.4526826760954905" z="0.0" />
    <detection t="21" x="1.5221935740211272" y="2.4412698591015483" z="0.0" />
    <detection t="22" x="1.4854465839366813" y="2.4265517903651843" z="0.0" />
    <detection t="23" x="1.5082021412462836" y="2.4555361497337174" z="0.0" />
    <detection t="24" x="1.5026707124553151" y="2.461179949002648" z="0.0" />
    <detection t="25" x="1.5185548079050417" y="2.4531731097477434" z="0.0" />
    <detection t="26" x="1.5260048059123632" y="2.4545452946415316" z="0.0" />
    <detection t="27" x="1.5100620151343909" y="2.4411821314602875" z="0.0" />
    <detection t="28" x="1.5068457284964456" y="2.424632710664631" z="0.0" />
    <detection t="29" x="1.494133231011943" y="2.4111620938302503" z="0.0" />
    <detection t="30" x="1.4949976608570488" y="2.4164029249316523" z="0.0" />
    <detection t="31" x="1.5095068815007349" y="2.4239570916950095" z="0.0" />
    <detection t="32" x="1.5032013554953656" y="2.412405076974398" z="0.0" />
    <detection t="33" x="1.5016739240110262" y="2.390076769530322" z="0.0" />
    <detection t="34" x="1.520128171369038" y="2.371194607642312" z="0.0" />
    <detection t="35" x="1.4312368882401345" y="2.3936965360930964" z="0.0" />
    <detection t="36" x="1.4604863547050857" y="2.3916641997794654" z="0.0" />
    <detection t="37" x="1.4100744557349492" y="2.371160448049172" z="0.0" />
    <detection t="38" x="1.442528650684088" y="2.3602954204831086" z="0.0" />
    <detection t="39" x="1.477393546704475" y="2.3689499192501624" z="0.0" />
    <detection t="40" x="1.4966054377265465" y="2.353816429796488" z="0.0" />
    <detection t="41" x="1.476476896479985" y="2.3418279482839996" z="0.0" />
    <detection t="42" x="1.4898357456476443" y="2.331360992844753" z="0.0" />
    <detection t="43" x="1.5077846987823527" y="2.3506714217995306" z="0.0" />
    <detection t="44" x="1.5038824977997458" y="2.3465828102514914" z="0.0" />
    <detection t="45" x="1.4501218157433706" y="2.2728009468440096" z="0.0" />
    <detection t="47" x="1.477428225926342" y="2.286957106203939" z="0.0" />
    <detection t="48" x="1.4624441171303135" y="2.2838453484647196" z="0.0" />
    <detection t="49" x="1.4179823097515825" y="2.2605687133441252" z="0.0" />
  </particle>
  <particle nSpots="13">
    <detection t="15" x="11.321540554263745" y="3.9719342210464212" z="0.0" />
    <detection t="16" x="11.314618720051245" y="3.9964395879900247" z="0.0" />
    <detection t="17" x="11.32026349620447" y="3.996222869137994" z="0.0" />
    <detection t="18" x="11.317716967708423" y="3.99361352795703" z="0.0" />
    <detection t="19" x="11.29011609235749" y="4.03255588667896" z="0.0" />
    <detection t="20" x="11.281713238990074" y="4.031775203242235" z="0.0" />
    <detection t="21" x="11.270428399831426" y="4.025632505092219" z="0.0" />
    <detection t="22" x="11.236284702731817" y="3.996143305228375" z="0.0" />
    <detection t="23" x="11.225544776715587" y="4.015476257141804" z="0.0" />
    <detection t="24" x="11.196188337773961" y="4.017886175913646" z="0.0" />
    <detection t="25" x="11.157474552701938" y="4.022987696996398" z="0.0" />
    <detection t="26" x="11.121265342852526" y="4.0337836420880615" z="0.0" />
    <detection t="27" x="11.11571398058223" y="4.022402224453286" z="0.0" />
  </particle>
  <particle nSpots="36">
    <detection t="14" x="1.80299478565196" y="4.7265949074146505" z="0.0" />
    <detection t="15" x="1.821297679051863" y="4.690376622813218" z="0.0" />
    <detection t="16" x="1.8606239510512017" y="4.636495387034572" z="0.0" />
    <detection t="17" x="1.9013280862618092" y="4.581915176541781" z="0.0" />
    <detection t="18" x="1.8752014984610517" y="4.591652116553265" z="0.0" />
    <detection t="19" x="1.9038248555120802" y="4.580307143287969" z="0.0" />
    <detection t="20" x="1.8832017594357617" y="4.596240681241901" z="0.0" />
    <detection t="21" x="1.8953778446337899" y="4.614730127706134" z="0.0" />
    <detection t="22" x="1.9185687004927252" y="4.612004616102688" z="0.0" />
    <detection t="23" x="1.8811737918448037" y="4.607547860074076" z="0.0" />
    <detection t="24" x="1.8980589937655337" y="4.620012960937966" z="0.0" />
    <detection t="25" x="1.9189150545177776" y="4.613007524332261" z="0.0" />
    <detection t="26" x="1.9346889178259297" y="4.596599392513457" z="0.0" />
    <detection t="27" x="1.9827465358742997" y="4.584540113372547" z="0.0" />
    <detection t="28" x="2.005705197791254" y="4.5836099012369385" z="0.0" />
    <detection t="29" x="1.9766032157501994" y="4.610779520597547" z="0.0" />
    <detection t="30" x="1.9975544107408507" y="4.615157400133234" z="0.0" />
    <detection t="31" x="2.0363264146621147" y="4.608685832111524" z="0.0" />
    <detection t="32" x="2.0390803624511986" y="4.643489602827911" z="0.0" />
    <detection t="33" x="2.0821530237971277" y="4.656721099991302" z="0.0" />
    <detection t="34" x="2.0797253047494513" y="4.67908893484893" z="0.0" />
    <detection t="35" x="2.0899692481567036" y="4.7084408098020285" z="0.0" />
    <detection t="36" x="2.100926448874489" y="4.702486686642238" z="0.0" />
    <detection t="37" x="2.1089587519973874" y="4.721027004865383" z="0.0" />
    <detection t="38" x="2.0867483664034747" y="4.753385393387878" z="0.0" />
    <detection t="39" x="2.0644363225772002" y="4.807634121017355" z="0.0" />
    <detection t="40" x="2.055896524503819" y="4.901946050660084" z="0.0" />
    <detection t="41" x="2.045925025097124" y="4.965232713979759" z="0.0" />
    <detection t="42" x="2.0423701072646794" y="5.010030749685367" z="0.0" />
    <detection t="43" x="2.0573308632554386" y="5.035755191703359" z="0.0" />
    <detection t="44" x="2.05969434389352" y="5.0487625400882745" z="0.0" />
    <detection t="45" x="2.0409530737575468" y="5.092259706703637" z="0.0" />
    <detection t="46" x="2.042584795362743" y="5.168223863604672" z="0.0" />
    <detection t="47" x="2.04068707710414" y="5.2171655426546595" z="0.0" />
    <detection t="48" x="2.044900209947774" y="5.256973119582907" z="0.0" />
    <detection t="49" x="2.031306289658964" y="5.24134359339291" z="0.0" />
  </particle>
  <particle nSpots="27">
    <detection t="12" x="3.9345410795413454" y="5.771169280553504" z="0.0" />
    <detection t="13" x="3.921929484144926" y="5.793719797652477" z="0.0" />
    <detection t="14" x="3.924557887195073" y="5.765249683189742" z="0.0" />
    <detection t="15" x="3.9041969612929694" y="5.778047040376333" z="0.0" />
    <detection t="16" x="3.898825645835706" y="5.765033771804521" z="0.0" />
    <detection t="17" x="3.8921590934879644" y="5.766353711163365" z="0.0" />
    <detection t="18" x="3.8955447917433546" y="5.778981860969019" z="0.0" />
    <detection t="19" x="3.884439592878682" y="5.775776569761437" z="0.0" />
    <detection t="20" x="3.872592350740118" y="5.778451310172883" z="0.0" />
    <detection t="21" x="3.8592427248937877" y="5.77054329433635" z="0.0" />
    <detection t="22" x="3.8545457753525243" y="5.770075052959285" z="0.0" />
    <detection t="23" x="3.85959476422171" y="5.773980530548875" z="0.0" />
    <detection t="24" x="3.8262701316353684" y="5.766279984156536" z="0.0" />
    <detection t="25" x="3.783281538068682" y="5.786588042033971" z="0.0" />
    <detection t="26" x="3.793693947897417" y="5.789511696368396" z="0.0" />
    <detection t="27" x="3.599914186727473" y="5.7515715104568095" z="0.0" />
    <detection t="28" x="3.5446363831271874" y="5.729061138180402" z="0.0" />
    <detection t="29" x="3.536537567238465" y="5.720341603473774" z="0.0" />
    <detection t="30" x="3.555915977508473" y="5.69404481290843" z="0.0" />
    <detection t="31" x="3.5435517590497443" y="5.696775865861851" z="0.0" />
    <detection t="32" x="3.549049616802322" y="5.691059092516188" z="0.0" />
    <detection t="33" x="3.5361067367297334" y="5.68394790203086" z="0.0" />
    <detection t="34" x="3.529591390839592" y="5.675903064969939" z="0.0" />
    <detection t="35" x="3.5434256794379166" y="5.67083118562063" z="0.0" />
    <detection t="36" x="3.55089893503573" y="5.680708270756441" z="0.0" />
    <detection t="37" x="3.620340122895587" y="5.690354211702247" z="0.0" />
    <detection t="38" x="3.590792544712538" y="5.6855676788534275" z="0.0" />
  </particle>
  <particle nSpots="28">
    <detection t="15" x="1.8531056244768287" y="6.034312320021023" z="0.0" />
    <detection t="16" x="1.8690402681506975" y="6.022314301894134" z="0.0" />
    <detection t="17" x="1.8722111730576259" y="5.987768389484689" z="0.0" />
    <detection t="18" x="1.8979379714004105" y="5.995732627125035" z="0.0" />
    <detection t="19" x="1.882493717235873" y="5.9906935285904375" z="0.0" />
    <detection t="20" x="1.9084982031001383" y="5.957696275625664" z="0.0" />
    <detection t="21" x="1.8843785823146075" y="5.961775925282682" z="0.0" />
    <detection t="23" x="1.9250458328474256" y="5.950660041690744" z="0.0" />
    <detection t="24" x="1.929888624531588" y="5.908765041398855" z="0.0" />
    <detection t="25" x="1.9628590654788607" y="5.896471829321491" z="0.0" />
    <detection t="26" x="1.9809887442958587" y="5.862371732366953" z="0.0" />
    <detection t="27" x="1.9849747343654631" y="5.8356251366216" z="0.0" />
    <detection t="28" x="1.9843238936029373" y="5.805723862002543" z="0.0" />
    <detection t="29" x="2.0099126748397786" y="5.778242144457788" z="0.0" />
    <detection t="30" x="2.0109501827121923" y="5.748558428505111" z="0.0" />
    <detection t="31" x="2.007320079624523" y="5.718550087402213" z="0.0" />
    <detection t="32" x="2.0333079529663656" y="5.655688896852961" z="0.0" />
    <detection t="33" x="2.0437375869404155" y="5.634325199384976" z="0.0" />
    <detection t="34" x="2.0457306041226033" y="5.6248724029496975" z="0.0" />
    <detection t="35" x="2.0451259227681375" y="5.612696741418138" z="0.0" />
    <detection t="36" x="2.0626440309754686" y="5.586815060994854" z="0.0" />
    <detection t="37" x="2.0609327930144548" y="5.573658747653385" z="0.0" />
    <detection t="38" x="2.0661478645509095" y="5.570012701497754" z="0.0" />
    <detection t="39" x="2.044100902483664" y="5.548274163374971" z="0.0" />
    <detection t="40" x="2.040432912021883" y="5.587392165822638" z="0.0" />
    <detection t="41" x="2.066953068191735" y="5.538562075303243" z="0.0" />
    <detection t="42" x="2.0587555771946024" y="5.55988979017116" z="0.0" />
    <detection t="43" x="2.0639364349431117" y="5.551319749306793" z="0.0" />
  </particle>
  <particle nSpots="38">
    <detection t="12" x="0.9257982170390768" y="6.495441419177373" z="0.0" />
    <detection t="13" x="0.9064727362336119" y="6.574480286019001" z="0.0" />
    <detection t="14" x="0.8566623790822252" y="6.6142487153762035" z="0.0" />
    <detection t="15" x="0.8287179975990505" y="6.6214918916556265" z="0.0" />
    <detection t="16" x="0.8292844442193451" y="6.629570954204429" z="0.0" />
    <detection t="17" x="0.8077312222492256" y="6.6230327614873845" z="0.0" />
    <detection t="18" x="0.8263613090550627" y="6.646880422479747" z="0.0" />
    <detection t="19" x="0.7938791258916577" y="6.650961789665875" z="0.0" />
    <detection t="20" x="0.8063999940320222" y="6.680055833011361" z="0.0" />
    <detection t="21" x="0.8198330334513949" y="6.6928100385394735" z="0.0" />
    <detection t="22" x="0.8333337220671347" y="6.689216277671219" z="0.0" />
    <detection t="23" x="0.917091433406459" y="6.785996192262381" z="0.0" />
    <detection t="24" x="0.9377604985638992" y="6.792541211429434" z="0.0" />
    <detection t="25" x="0.9479303828893461" y="6.7918772090317345" z="0.0" />
    <detection t="26" x="0.9481120258236135" y="6.773135433628979" z="0.0" />
    <detection t="27" x="0.9407206128110489" y="6.742163963522324" z="0.0" />
    <detection t="28" x="0.9324712427273255" y="6.718370661952904" z="0.0" />
    <detection t="29" x="0.9189492343591269" y="6.729397597072714" z="0.0" />
    <detection t="30" x="0.9271881051752585" y="6.74795742065801" z="0.0" />
    <detection t="31" x="0.9333301391239334" y="6.742047128782286" z="0.0" />
    <detection t="32" x="0.9248197733692386" y="6.752921081597116" z="0.0" />
    <detection t="33" x="0.9056042313383739" y="6.738124211823452" z="0.0" />
    <detection t="34" x="0.9071648792460443" y="6.7368355471700845" z="0.0" />
    <detection t="35" x="0.8965287051425981" y="6.7373424704649825" z="0.0" />
    <detection t="36" x="0.895078419578563" y="6.734491877505605" z="0.0" />
    <detection t="37" x="0.8894191579308666" y="6.7321389418815" z="0.0" />
    <detection t="38" x="0.8581540810744813" y="6.739953736692489" z="0.0" />
    <detection t="39" x="0.845563958017339" y="6.763308255953805" z="0.0" />
    <detection t="40" x="0.8260272901683399" y="6.77245413166611" z="0.0" />
    <detection t="41" x="0.814542162244675" y="6.7665557991740855" z="0.0" />
    <detection t="42" x="0.8211711889824955" y="6.790774670763868" z="0.0" />
    <detection t="43" x="0.8155193975876817" y="6.776282816042721" z="0.0" />
    <detection t="44" x="0.819113307088589" y="6.798846899575033" z="0.0" />
    <detection t="45" x="0.8243910059836169" y="6.80278986873554" z="0.0" />
    <detection t="46" x="0.8306293161856533" y="6.790157878297818" z="0.0" />
    <detection t="47" x="0.8353193559770699" y="6.8044323114980445" z="0.0" />
    <detection t="48" x="0.8348971621101304" y="6.795155367320393" z="0.0" />
    <detection t="49" x="0.850504462651994" y="6.791546824795811" z="0.0" />
  </particle>
  <particle nSpots="24">
    <detection t="14" x="10.778141562571314" y="6.924444494406468" z="0.0" />
    <detection t="15" x="10.754046345955592" y="6.86174197260153" z="0.0" />
    <detection t="16" x="10.723139189024343" y="6.85315380638279" z="0.0" />
    <detection t="17" x="10.70499243299179" y="6.851388856498114" z="0.0" />
    <detection t="18" x="10.693685888243753" y="6.85829533060171" z="0.0" />
    <detection t="19" x="10.66470160662983" y="6.855665360633748" z="0.0" />
    <detection t="20" x="10.672110759734167" y="6.83794423366468" z="0.0" />
    <detection t="21" x="10.659248994770815" y="6.829887085681262" z="0.0" />
    <detection t="22" x="10.640864837374693" y="6.84316441014114" z="0.0" />
    <detection t="23" x="10.63502417259911" y="6.86513036856486" z="0.0" />
    <detection t="24" x="10.593043537192182" y="6.8650113998723" z="0.0" />
    <detection t="25" x="10.561562997437605" y="6.892931676855222" z="0.0" />
    <detection t="26" x="10.546117059492643" y="6.893994332320364" z="0.0" />
    <detection t="27" x="10.526105144648904" y="6.908388415750754" z="0.0" />
    <detection t="28" x="10.483936278626183" y="6.93660804644171" z="0.0" />
    <detection t="29" x="10.453700440528051" y="6.951065568373561" z="0.0" />
    <detection t="30" x="10.440784695576092" y="6.958387084813001" z="0.0" />
    <detection t="31" x="10.410515608873352" y="6.998719961640051" z="0.0" />
    <detection t="32" x="10.402079543655308" y="6.9839565575872005" z="0.0" />
    <detection t="33" x="10.416214242505973" y="6.995174117293812" z="0.0" />
    <detection t="34" x="10.409366239171117" y="7.005709180420365" z="0.0" />
    <detection t="35" x="10.375366464343461" y="7.029024639458419" z="0.0" />
    <detection t="36" x="10.351488575093525" y="7.060896333715319" z="0.0" />
    <detection t="37" x="10.337373972668184" y="7.092880954089522" z="0.0" />
  </particle>
  <particle nSpots="4">
    <detection t="15" x="9.899015286084163" y="7.111073849544538" z="0.0" />
    <detection t="16" x="9.935550313708857" y="7.115726465942081" z="0.0" />
    <detection t="17" x="9.939714888942804" y="7.113244267717143" z="0.0" />
    <detection t="18" x="9.94738813965381" y="7.1296884662188145" z="0.0" />
  </particle>
  <particle nSpots="33">
    <detection t="11" x="9.816461785878733" y="8.357381319148427" z="0.0" />
    <detection t="12" x="9.83114077002938" y="8.443411236656708" z="0.0" />
    <detection t="13" x="9.809313911180464" y="8.366758274754302" z="0.0" />
    <detection t="14" x="9.822319357063662" y="8.282563379223172" z="0.0" />
    <detection t="15" x="9.764787735417652" y="8.277416069593635" z="0.0" />
    <detection t="16" x="9.779070505728122" y="8.315435879052709" z="0.0" />
    <detection t="17" x="9.766528149063243" y="8.385966520406239" z="0.0" />
    <detection t="18" x="9.796104320294809" y="8.377557061296004" z="0.0" />
    <detection t="19" x="9.817944118050326" y="8.41336048939755" z="0.0" />
    <detection t="20" x="9.765725236305872" y="8.386751887530554" z="0.0" />
    <detection t="21" x="9.788471953044278" y="8.373187829683395" z="0.0" />
    <detection t="22" x="9.754902960426097" y="8.35854448314941" z="0.0" />
    <detection t="23" x="9.782433007162577" y="8.36399148150295" z="0.0" />
    <detection t="24" x="9.771972500358368" y="8.37535782289474" z="0.0" />
    <detection t="25" x="9.814307443088005" y="8.389829815290955" z="0.0" />
    <detection t="26" x="9.841174097448981" y="8.372272272588745" z="0.0" />
    <detection t="27" x="9.875884387879314" y="8.357749937998872" z="0.0" />
    <detection t="28" x="9.874217046120052" y="8.370156994487754" z="0.0" />
    <detection t="29" x="9.864150489664828" y="8.393746841092772" z="0.0" />
    <detection t="30" x="9.8583646564492" y="8.39680579485449" z="0.0" />
    <detection t="31" x="9.876350809142307" y="8.390749904342488" z="0.0" />
    <detection t="32" x="9.869847459514789" y="8.380837241792262" z="0.0" />
    <detection t="33" x="9.850593800318313" y="8.396721775097308" z="0.0" />
    <detection t="34" x="9.85582564880726" y="8.40203391453582" z="0.0" />
    <detection t="35" x="9.851299474060845" y="8.403114940344025" z="0.0" />
    <detection t="36" x="9.846979742258746" y="8.395110316024896" z="0.0" />
    <detection t="37" x="9.852661902986485" y="8.38862710965428" z="0.0" />
    <detection t="38" x="9.851335768844171" y="8.39215245908998" z="0.0" />
    <detection t="39" x="9.839487262306696" y="8.400421244177803" z="0.0" />
    <detection t="40" x="9.841992877212018" y="8.410538524128128" z="0.0" />
    <detection t="41" x="9.826055667793858" y="8.40743478250044" z="0.0" />
    <detection t="42" x="9.835363467071577" y="8.415467357901194" z="0.0" />
    <detection t="43" x="9.87995609558621" y="8.422436485825695" z="0.0" />
  </particle>
  <particle nSpots="23">
    <detection t="8" x="10.685398548782954" y="8.697953551450366" z="0.0" />
    <detection t="9" x="10.655059853707446" y="8.695608160196286" z="0.0" />
    <detection t="11" x="10.582830647445066" y="8.728680130373652" z="0.0" />
    <detection t="12" x="10.5527621024628" y="8.724694201250722" z="0.0" />
    <detection t="13" x="10.547326395024557" y="8.70246524899842" z="0.0" />
    <detection t="14" x="10.544104874192048" y="8.719618264706199" z="0.0" />
    <detection t="15" x="10.50123809628411" y="8.729913211619555" z="0.0" />
    <detection t="16" x="10.463062602924198" y="8.74872016544109" z="0.0" />
    <detection t="17" x="10.450385934139085" y="8.743501677171071" z="0.0" />
    <detection t="18" x="10.464979332156036" y="8.736331136095504" z="0.0" />
    <detection t="19" x="10.466290548162513" y="8.74389969731069" z="0.0" />
    <detection t="20" x="10.46353223268472" y="8.747173806508163" z="0.0" />
    <detection t="21" x="10.418781496278381" y="8.73527664243183" z="0.0" />
    <detection t="22" x="10.403134263993469" y="8.742073025131331" z="0.0" />
    <detection t="23" x="10.473816485383647" y="8.727227992684742" z="0.0" />
    <detection t="24" x="10.610456939421729" y="8.72670998154129" z="0.0" />
    <detection t="25" x="10.687363471301584" y="8.75367809794296" z="0.0" />
    <detection t="26" x="10.625998608607633" y="8.765316952463237" z="0.0" />
    <detection t="27" x="10.680151703211004" y="8.738505497942874" z="0.0" />
    <detection t="28" x="10.713937482695512" y="8.75395875253609" z="0.0" />
    <detection t="29" x="10.729579714871651" y="8.810865108629926" z="0.0" />
    <detection t="30" x="10.724140112510717" y="8.850821902998506" z="0.0" />
    <detection t="31" x="10.715824319180262" y="8.919456454493478" z="0.0" />
  </particle>
  <particle nSpots="22">
    <detection t="15" x="4.128667355106219" y="9.71882065775973" z="0.0" />
    <detection t="16" x="4.128430121166621" y="9.720077461217675" z="0.0" />
    <detection t="17" x="4.114691561980175" y="9.720695173265314" z="0.0" />
    <detection t="18" x="4.099262063250552" y="9.737738430437824" z="0.0" />
    <detection t="19" x="4.093375411611206" y="9.740875041086833" z="0.0" />
    <detection t="20" x="4.07545466469216" y="9.746061095712031" z="0.0" />
    <detection t="21" x="4.061880670693113" y="9.755532021170005" z="0.0" />
    <detection t="22" x="4.031298460745686" y="9.770396984074498" z="0.0" />
    <detection t="23" x="4.027489793620663" y="9.78104176818241" z="0.0" />
    <detection t="24" x="4.015979237445188" y="9.776400805222378" z="0.0" />
    <detection t="25" x="3.994133489625241" y="9.78281208792516" z="0.0" />
    <detection t="27" x="3.9496088075817446" y="9.812345511332461" z="0.0" />
    <detection t="28" x="3.9286707687361697" y="9.834402625589469" z="0.0" />
    <detection t="29" x="3.8800216126067815" y="9.842667833941357" z="0.0" />
    <detection t="30" x="3.8339999894891705" y="9.84739851194002" z="0.0" />
    <detection t="31" x="3.8076574407434385" y="9.884515772663946" z="0.0" />
    <detection t="32" x="3.7527915397981757" y="9.871940592646236" z="0.0" />
    <detection t="33" x="3.6772763987389814" y="9.893055888150666" z="0.0" />
    <detection t="34" x="3.6381670357871516" y="9.89865892881945" z="0.0" />
    <detection t="35" x="3.6649508892307305" y="9.948283378486488" z="0.0" />
    <detection t="36" x="3.639417865297365" y="10.125242860210081" z="0.0" />
    <detection t="37" x="3.6251470631744445" y="10.124459189297198" z="0.0" />
  </particle>
  <particle nSpots="23">
    <detection t="12" x="3.5339786708762038" y="10.313840895744617" z="0.0" />
    <detection t="13" x="3.5566104951822677" y="10.327540780047935" z="0.0" />
    <detection t="14" x="3.572275360394424" y="10.30578872375253" z="0.0" />
    <detection t="15" x="3.583513365894336" y="10.310171243913718" z="0.0" />
    <detection t="16" x="3.605651391020448" y="10.296616694680013" z="0.0" />
    <detection t="17" x="3.6218005238819186" y="10.298258128928703" z="0.0" />
    <detection t="18" x="3.6411061104147264" y="10.29182596909857" z="0.0" />
    <detection t="19" x="3.6524718759026977" y="10.285127467995316" z="0.0" />
    <detection t="20" x="3.657350428933264" y="10.28743008561848" z="0.0" />
    <detection t="21" x="3.638025197375651" y="10.273179986474965" z="0.0" />
    <detection t="22" x="3.6226887275812922" y="10.277328852742855" z="0.0" />
    <detection t="23" x="3.6398096773805513" y="10.278227784322395" z="0.0" />
    <detection t="24" x="3.6362038734070055" y="10.267182096129467" z="0.0" />
    <detection t="25" x="3.631938702879066" y="10.257133639415024" z="0.0" />
    <detection t="26" x="3.6405951605915354" y="10.243502943579356" z="0.0" />
    <detection t="27" x="3.641647485840789" y="10.240174550109911" z="0.0" />
    <detection t="28" x="3.6581058061138596" y="10.231460571075575" z="0.0" />
    <detection t="29" x="3.636361183339603" y="10.240727697015393" z="0.0" />
    <detection t="30" x="3.617913254492052" y="10.254917585488501" z="0.0" />
    <detection t="31" x="3.614438102870311" y="10.259997826875427" z="0.0" />
    <detection t="32" x="3.6064555551485946" y="10.2697265955708" z="0.0" />
    <detection t="33" x="3.6141188458733464" y="10.251506069105147" z="0.0" />
    <detection t="34" x="3.6161340826366595" y="10.211601297799442" z="0.0" />
  </particle>
  <particle nSpots="7">
    <detection t="0" x="3.3406520957300083" y="8.666180267501604" z="0.0" />
    <detection t="1" x="3.335406391660593" y="8.691152528636858" z="0.0" />
    <detection t="2" x="3.3238312640080365" y="8.702818878248012" z="0.0" />
    <detection t="3" x="3.3177733237580247" y="8.720764973349965" z="0.0" />
    <detection t="4" x="3.282295820328987" y="8.73677619620462" z="0.0" />
    <detection t="5" x="3.265598905202055" y="8.751500836681279" z="0.0" />
    <detection t="6" x="3.2272592884416698" y="8.77451988250283" z="0.0" />
  </particle>
  <particle nSpots="5">
    <detection t="0" x="3.267177528755839" y="0.6767993340506879" z="0.0" />
    <detection t="1" x="3.279800694739957" y="0.6943132720119134" z="0.0" />
    <detection t="2" x="3.2420508060063327" y="0.6633480606408607" z="0.0" />
    <detection t="3" x="3.216606675998303" y="0.6375975724631688" z="0.0" />
    <detection t="4" x="3.246840274365668" y="0.662799342194497" z="0.0" />
  </particle>
  <particle nSpots="6">
    <detection t="0" x="10.19969894369801" y="1.838088297212068" z="0.0" />
    <detection t="1" x="10.219505917062476" y="1.8548679273036208" z="0.0" />
    <detection t="2" x="10.245606989481995" y="1.8731192212029777" z="0.0" />
    <detection t="3" x="10.311840068724422" y="1.9200345383406245" z="0.0" />
    <detection t="4" x="10.309066360101117" y="1.9069864078398702" z="0.0" />
    <detection t="5" x="10.33065020130221" y="1.8895215691888332" z="0.0" />
  </particle>
  <particle nSpots="7">
    <detection t="0" x="9.918928458097293" y="3.3144619383366356" z="0.0" />
    <detection t="1" x="9.930172242651198" y="3.316386426464805" z="0.0" />
    <detection t="2" x="9.917502222390267" y="3.323612668872889" z="0.0" />
    <detection t="3" x="9.914914461757277" y="3.3141675004423425" z="0.0" />
    <detection t="4" x="9.949458491497703" y="3.302761541572838" z="0.0" />
    <detection t="5" x="9.873364351845744" y="3.30597469101665" z="0.0" />
    <detection t="6" x="9.927434393274124" y="3.2669828362304725" z="0.0" />
  </particle>
  <particle nSpots="5">
    <detection t="0" x="10.893735733471182" y="3.9909602740088124" z="0.0" />
    <detection t="1" x="10.893629334974971" y="3.982563191581527" z="0.0" />
    <detection t="2" x="10.886959682811508" y="3.9831448934725286" z="0.0" />
    <detection t="3" x="10.898742241255079" y="3.9904577810648703" z="0.0" />
    <detection t="4" x="10.894870680385319" y="4.012622715756355" z="0.0" />
  </particle>
  <particle nSpots="7">
    <detection t="0" x="1.379920677335579" y="4.165954852409188" z="0.0" />
    <detection t="1" x="1.3746240829336374" y="4.18070188857594" z="0.0" />
    <detection t="2" x="1.4001576143204526" y="4.176800822136299" z="0.0" />
    <detection t="3" x="1.4165090871153303" y="4.167915116391987" z="0.0" />
    <detection t="4" x="1.4392146084106212" y="4.207328745836214" z="0.0" />
    <detection t="5" x="1.4347043862400852" y="4.211885296997243" z="0.0" />
    <detection t="6" x="1.408829152003237" y="4.199223707774504" z="0.0" />
  </particle>
  <particle nSpots="4">
    <detection t="1" x="10.628550943934354" y="5.037695832190764" z="0.0" />
    <detection t="2" x="10.666144864874976" y="5.048273068550541" z="0.0" />
    <detection t="3" x="10.683340791254317" y="5.061775334718292" z="0.0" />
    <detection t="4" x="10.759141576463081" y="5.052381756993055" z="0.0" />
  </particle>
  <particle nSpots="7">
    <detection t="0" x="4.157042227618202" y="5.857082562918714" z="0.0" />
    <detection t="1" x="4.163828204452251" y="5.857282246001973" z="0.0" />
    <detection t="2" x="4.132894673549439" y="5.839447384732383" z="0.0" />
    <detection t="3" x="4.1207330092815155" y="5.8265274235574225" z="0.0" />
    <detection t="4" x="4.13157324059215" y="5.7963696926064525" z="0.0" />
    <detection t="5" x="4.120426765172279" y="5.784009302207413" z="0.0" />
    <detection t="6" x="4.118213115442538" y="5.750759024386728" z="0.0" />
  </particle>
  <particle nSpots="6">
    <detection t="0" x="1.8380978825320062" y="5.998649488754833" z="0.0" />
    <detection t="1" x="1.8407065025159108" y="6.046821547459054" z="0.0" />
    <detection t="2" x="1.8335055502033062" y="6.038106137838579" z="0.0" />
    <detection t="3" x="1.8083986734888222" y="6.076476283357931" z="0.0" />
    <detection t="4" x="1.8211430887958469" y="6.089540879844148" z="0.0" />
    <detection t="5" x="1.809026344440132" y="6.110551537305358" z="0.0" />
  </particle>
  <particle nSpots="6">
    <detection t="0" x="10.481129327792514" y="6.440309938453601" z="0.0" />
    <detection t="1" x="10.427913208773427" y="6.474304565224597" z="0.0" />
    <detection t="2" x="10.424855793463768" y="6.4742783135557715" z="0.0" />
    <detection t="3" x="10.3971756430232" y="6.501264687819865" z="0.0" />
    <detection t="4" x="10.373794529252487" y="6.52599092876174" z="0.0" />
    <detection t="5" x="10.347637524380335" y="6.5369637538091165" z="0.0" />
  </particle>
  <particle nSpots="5">
    <detection t="0" x="11.165643971235395" y="7.810524221022897" z="0.0" />
    <detection t="1" x="11.161203074502847" y="7.8097875235473735" z="0.0" />
    <detection t="2" x="11.126613073127146" y="7.802276460549714" z="0.0" />
    <detection t="3" x="11.156589005728705" y="7.800716828095919" z="0.0" />
    <detection t="4" x="11.15449627512841" y="7.802160374132144" z="0.0" />
  </particle>
  <particle nSpots="5">
    <detection t="0" x="2.998914006179436" y="7.898802074402449" z="0.0" />
    <detection t="1" x="3.0000515641836887" y="7.912317608931629" z="0.0" />
    <detection t="2" x="2.975047260063481" y="7.875675779357036" z="0.0" />
    <detection t="3" x="2.8995213628102956" y="7.842591900043582" z="0.0" />
    <detection t="4" x="2.919821476562828" y="7.876636607129487" z="0.0" />
  </particle>
  <particle nSpots="2">
    <detection t="14" x="10.324408774066477" y="3.430286104959169" z="0.0" />
    <detection t="15" x="10.319067860209826" y="3.461397362067998" z="0.0" />
  </particle>
  <particle nSpots="10">
    <detection t="14" x="1.2439654102926307" y="4.217376695512177" z="0.0" />
    <detection t="15" x="1.2093050959012985" y="4.234868188586099" z="0.0" />
    <detection t="17" x="1.2287003606285847" y="4.27661758337918" z="0.0" />
    <detection t="18" x="1.2103618582032338" y="4.28035959815833" z="0.0" />
    <detection t="19" x="1.2115263712403972" y="4.2709541943532265" z="0.0" />
    <detection t="20" x="1.2203155522175269" y="4.276517251065914" z="0.0" />
    <detection t="21" x="1.2049378328410274" y="4.276033154266822" z="0.0" />
    <detection t="22" x="1.2072891264354035" y="4.2837037815316235" z="0.0" />
    <detection t="24" x="1.17919215672355" y="4.324069009477343" z="0.0" />
    <detection t="25" x="1.189870939477338" y="4.345224402446911" z="0.0" />
  </particle>
  <particle nSpots="2">
    <detection t="14" x="9.989011884825342" y="4.775601114161313" z="0.0" />
    <detection t="15" x="10.033656718513818" y="4.754767268261437" z="0.0" />
  </particle>
  <particle nSpots="2">
    <detection t="13" x="10.11259548021279" y="2.4132970331782646" z="0.0" />
    <detection t="14" x="10.112357747915118" y="2.4145964977332754" z="0.0" />
  </particle>
  <particle nSpots="2">
    <detection t="3" x="11.53274004697398" y="5.517624649924807" z="0.0" />
    <detection t="4" x="11.53274004697398" y="5.517624649924807" z="0.0" />
  </particle>
  <particle nSpots="3">
    <detection t="3" x="1.9251267936794754" y="0.4955549856527782" z="0.0" />
    <detection t="4" x="1.9207403702467376" y="0.4662003709426196" z="0.0" />
    <detection t="5" x="1.9290922952108485" y="0.48557693538406543" z="0.0" />
  </particle>
  <particle nSpots="3">
    <detection t="0" x="2.3752293329228547" y="1.220220246406036" z="0.0" />
    <detection t="1" x="2.3858088780249616" y="1.2113684028831835" z="0.0" />
    <detection t="2" x="2.4094251948780476" y="1.2234288013341255" z="0.0" />
  </particle>
  <particle nSpots="3">
    <detection t="0" x="10.926432715701411" y="2.028927946631391" z="0.0" />
    <detection t="1" x="10.934356556494386" y="2.0342001407175148" z="0.0" />
    <detection t="2" x="10.940868186562096" y="2.042305986378313" z="0.0" />
  </particle>
  <particle nSpots="3">
    <detection t="0" x="1.101992003234268" y="3.51820908092755" z="0.0" />
    <detection t="1" x="1.1027101091362608" y="3.4740320036201493" z="0.0" />
    <detection t="2" x="1.0989508753667525" y="3.458685573398218" z="0.0" />
  </particle>
  <particle nSpots="2">
    <detection t="1" x="2.3921646606547218" y="5.673933094810336" z="0.0" />
    <detection t="2" x="2.371888600363125" y="5.650128458963719" z="0.0" />
  </particle>
  <particle nSpots="3">
    <detection t="0" x="10.746064837850984" y="8.654109650136682" z="0.0" />
    <detection t="1" x="10.752849718732348" y="8.668298068659936" z="0.0" />
    <detection t="2" x="10.771628475638266" y="8.664227172995249" z="0.0" />
  </particle>
  <particle nSpots="3">
    <detection t="0" x="5.924662533935654" y="11.53274004697398" z="0.0" />
    <detection t="1" x="5.969888965492414" y="11.53274004697398" z="0.0" />
    <detection t="2" x="5.969888965492414" y="11.53274004697398" z="0.0" />
  </particle>
  <particle nSpots="2">
    <detection t="0" x="3.3099083641358007" y="1.0048997470109686" z="0.0" />
    <detection t="1" x="3.3156575099704306" y="1.0006121718661498" z="0.0" />
  </particle>
  <particle nSpots="2">
    <detection t="0" x="9.577443470772392" y="2.2549879912041035" z="0.0" />
    <detection t="1" x="9.60115318935462" y="2.2968711318814945" z="0.0" />
  </particle>
  <particle nSpots="2">
    <detection t="0" x="4.0577902148821305" y="8.413466750249196" z="0.0" />
    <detection t="1" x="4.0150630318496665" y="8.50758762947947" z="0.0" />
  </particle>
  <particle nSpots="2">
    <detection t="0" x="5.6198396567072955" y="10.779988486698588" z="0.0" />
    <detection t="1" x="5.510176529665773" y="10.829021850521405" z="0.0" />
  </particle>
  <particle nSpots="34">
    <detection t="16" x="10.657857568858525" y="3.5872002004646832" z="0.0" />
    <detection t="17" x="10.6562623786048" y="3.6052527949868094" z="0.0" />
    <detection t="18" x="10.688991814477829" y="3.6395783562857247" z="0.0" />
    <detection t="19" x="10.696363372673405" y="3.634169156411353" z="0.0" />
    <detection t="20" x="10.72236119646214" y="3.639178193306316" z="0.0" />
    <detection t="21" x="10.697471522955729" y="3.633109298284932" z="0.0" />
    <detection t="22" x="10.701478542401171" y="3.6343159075564517" z="0.0" />
    <detection t="23" x="10.708673463096488" y="3.6471696344353224" z="0.0" />
    <detection t="24" x="10.714284605429064" y="3.6426606680197686" z="0.0" />
    <detection t="25" x="10.711570134763805" y="3.644804519316598" z="0.0" />
    <detection t="26" x="10.699614944330795" y="3.64413543070321" z="0.0" />
    <detection t="27" x="10.72100608174944" y="3.6343082171606587" z="0.0" />
    <detection t="28" x="10.737540858056445" y="3.644746739346706" z="0.0" />
    <detection t="29" x="10.74311037428505" y="3.6297685771139307" z="0.0" />
    <detection t="30" x="10.74142717666547" y="3.6382698171508765" z="0.0" />
    <detection t="31" x="10.77319677437458" y="3.650614384671355" z="0.0" />
    <detection t="32" x="10.80036566009514" y="3.6452163424485367" z="0.0" />
    <detection t="33" x="10.805478425760793" y="3.65040842644888" z="0.0" />
    <detection t="34" x="10.826030224912696" y="3.6529476754955663" z="0.0" />
    <detection t="35" x="10.829315299521799" y="3.645595382542905" z="0.0" />
    <detection t="36" x="10.839782022293889" y="3.633654536933436" z="0.0" />
    <detection t="37" x="10.861404305575844" y="3.6446604805911824" z="0.0" />
    <detection t="38" x="10.87935860143683" y="3.6599292321072694" z="0.0" />
    <detection t="39" x="10.904389697945138" y="3.658362078082832" z="0.0" />
    <detection t="40" x="10.921402309965853" y="3.6404950278405135" z="0.0" />
    <detection t="41" x="10.94355446139524" y="3.6714265664715717" z="0.0" />
    <detection t="42" x="10.977413236580146" y="3.6952005350590222" z="0.0" />
    <detection t="43" x="11.014790523740347" y="3.6903836572566906" z="0.0" />
    <detection t="44" x="11.122284191006855" y="3.7678180129331373" z="0.0" />
    <detection t="45" x="11.137223630323872" y="3.7840214164528834" z="0.0" />
    <detection t="46" x="11.135630797066733" y="3.7712692282641362" z="0.0" />
    <detection t="47" x="11.126133449271515" y="3.7759795002938588" z="0.0" />
    <detection t="48" x="11.147272127697287" y="3.8147067636438576" z="0.0" />
    <detection t="49" x="11.194131387473428" y="3.8597039073428063" z="0.0" />
  </particle>
  <particle nSpots="25">
    <detection t="17" x="0.773445913061443" y="5.936262930573233" z="0.0" />
    <detection t="18" x="0.7310325917980662" y="5.959754805493748" z="0.0" />
    <detection t="19" x="0.7419489870613809" y="5.921818021220623" z="0.0" />
    <detection t="20" x="0.7442532584898519" y="5.91281478431984" z="0.0" />
    <detection t="21" x="0.7789514151751965" y="5.921819416693411" z="0.0" />
    <detection t="22" x="0.7725116766905865" y="5.920209250339116" z="0.0" />
    <detection t="23" x="0.7638503862570813" y="5.913729420955776" z="0.0" />
    <detection t="24" x="0.7757407894559838" y="5.915983577545581" z="0.0" />
    <detection t="25" x="0.7921767790794515" y="5.9083492940374605" z="0.0" />
    <detection t="26" x="0.7997438465372424" y="5.905756317001975" z="0.0" />
    <detection t="27" x="0.7880200175429111" y="5.89242102464971" z="0.0" />
    <detection t="28" x="0.7970971035272743" y="5.89754891848992" z="0.0" />
    <detection t="29" x="0.7932452451806945" y="5.894497787191189" z="0.0" />
    <detection t="30" x="0.8066770208490599" y="5.917490579167667" z="0.0" />
    <detection t="31" x="0.7978005067607186" y="5.908168512002884" z="0.0" />
    <detection t="32" x="0.802937171676297" y="5.933941415713535" z="0.0" />
    <detection t="33" x="0.7957971377365871" y="5.938301233522466" z="0.0" />
    <detection t="34" x="0.788477921154026" y="5.934355586763441" z="0.0" />
    <detection t="35" x="0.7767669811458532" y="5.971260755395748" z="0.0" />
    <detection t="36" x="0.7773347542608653" y="6.022233204614466" z="0.0" />
    <detection t="37" x="0.764619768076201" y="6.0363382835402355" z="0.0" />
    <detection t="38" x="0.7616789973562843" y="6.0577136237399305" z="0.0" />
    <detection t="39" x="0.7503267055229674" y="6.095480714007496" z="0.0" />
    <detection t="40" x="0.7357702968342615" y="6.1112541883455425" z="0.0" />
    <detection t="41" x="0.7229591018600712" y="6.119965630930035" z="0.0" />
  </particle>
  <particle nSpots="8">
    <detection t="18" x="2.7700795481694653" y="2.208938890771612" z="0.0" />
    <detection t="19" x="2.7019943210360227" y="2.2730973433614956" z="0.0" />
    <detection t="20" x="2.7058458686749267" y="2.2592059094028385" z="0.0" />
    <detection t="21" x="2.670643625440905" y="2.2932161137951583" z="0.0" />
    <detection t="22" x="2.6664640881267223" y="2.291060751944147" z="0.0" />
    <detection t="23" x="2.6407170878212214" y="2.3211574160021264" z="0.0" />
    <detection t="24" x="2.6581047531800395" y="2.362682910977671" z="0.0" />
    <detection t="25" x="2.6524671734681666" y="2.3736881760098676" z="0.0" />
  </particle>
  <particle nSpots="25">
    <detection t="18" x="3.897520455269666" y="9.30231724975802" z="0.0" />
    <detection t="19" x="3.8929717370326307" y="9.29225232223113" z="0.0" />
    <detection t="20" x="3.8663841985945218" y="9.312282666644743" z="0.0" />
    <detection t="21" x="3.8337686359863183" y="9.317433823443565" z="0.0" />
    <detection t="22" x="3.821466320941425" y="9.305441295442684" z="0.0" />
    <detection t="23" x="3.782167789233904" y="9.326369561370203" z="0.0" />
    <detection t="24" x="3.742486143199957" y="9.336761152120916" z="0.0" />
    <detection t="25" x="3.686224984467599" y="9.338584363489243" z="0.0" />
    <detection t="26" x="3.7302272634998914" y="9.335078058957478" z="0.0" />
    <detection t="27" x="3.6745879715906247" y="9.353218060109075" z="0.0" />
    <detection t="28" x="3.6365600537906033" y="9.34985722425789" z="0.0" />
    <detection t="29" x="3.659784758735588" y="9.343703526926955" z="0.0" />
    <detection t="30" x="3.6688927509133897" y="9.318642205572447" z="0.0" />
    <detection t="31" x="3.696220582116045" y="9.308660284924722" z="0.0" />
    <detection t="32" x="3.713753224202513" y="9.294145943602913" z="0.0" />
    <detection t="33" x="3.74969435789279" y="9.25226081147607" z="0.0" />
    <detection t="34" x="3.7504089614042155" y="9.241529825193192" z="0.0" />
    <detection t="35" x="3.749439704329418" y="9.235915052710022" z="0.0" />
    <detection t="36" x="3.7524617732655696" y="9.229465659772659" z="0.0" />
    <detection t="37" x="3.7567923513569026" y="9.21695866158834" z="0.0" />
    <detection t="38" x="3.746034485650747" y="9.21822860462512" z="0.0" />
    <detection t="39" x="3.742328602163913" y="9.229449102991202" z="0.0" />
    <detection t="40" x="3.736670335208514" y="9.244782302530751" z="0.0" />
    <detection t="41" x="3.7196539108114233" y="9.292216042190653" z="0.0" />
    <detection t="42" x="3.727040411723155" y="9.278438881733042" z="0.0" />
  </particle>
  <particle nSpots="25">
    <detection t="18" x="5.344546783370666" y="10.933657783267137" z="0.0" />
    <detection t="19" x="5.406651866200377" y="10.898845366898344" z="0.0" />
    <detection t="20" x="5.478568848068364" y="10.856931542003196" z="0.0" />
    <detection t="21" x="5.530917995965707" y="10.820157662563158" z="0.0" />
    <detection t="22" x="5.529078211849831" y="10.812765696448432" z="0.0" />
    <detection t="23" x="5.5484022543396225" y="10.794603134880427" z="0.0" />
    <detection t="24" x="5.542764611770111" y="10.812859240394628" z="0.0" />
    <detection t="25" x="5.544817235729809" y="10.819038645698988" z="0.0" />
    <detection t="26" x="5.503159959637112" y="10.830217862893365" z="0.0" />
    <detection t="27" x="5.512725317091601" y="10.81800113672639" z="0.0" />
    <detection t="28" x="5.511841185926315" y="10.815320322003533" z="0.0" />
    <detection t="29" x="5.57660869562028" y="10.775753318514269" z="0.0" />
    <detection t="30" x="5.564334991154088" y="10.783858335334589" z="0.0" />
    <detection t="31" x="5.578857762180625" y="10.79605616210811" z="0.0" />
    <detection t="32" x="5.518493803956348" y="10.83429159478404" z="0.0" />
    <detection t="33" x="5.491256505753859" y="10.853200580012572" z="0.0" />
    <detection t="34" x="5.463770219216771" y="10.866578673397411" z="0.0" />
    <detection t="35" x="5.431460102542824" y="10.874654899560804" z="0.0" />
    <detection t="36" x="5.416566737414522" y="10.881826934953407" z="0.0" />
    <detection t="37" x="5.421710166532695" y="10.885326182636582" z="0.0" />
    <detection t="38" x="5.414818568354809" y="10.899973672744617" z="0.0" />
    <detection t="39" x="5.393101454661364" y="10.904715299743671" z="0.0" />
    <detection t="40" x="5.412189209406222" y="10.899850378955417" z="0.0" />
    <detection t="41" x="5.433340183922342" y="10.894886536276257" z="0.0" />
    <detection t="42" x="5.429604669325465" y="10.901344584372367" z="0.0" />
  </particle>
  <particle nSpots="6">
    <detection t="19" x="9.748482151800458" y="3.0147539852421854" z="0.0" />
    <detection t="20" x="9.762601228785362" y="3.002037141014254" z="0.0" />
    <detection t="21" x="9.778017503538036" y="2.991190144305695" z="0.0" />
    <detection t="22" x="9.705732309639739" y="3.0347438873473758" z="0.0" />
    <detection t="23" x="9.658430096451658" y="3.1410433517783276" z="0.0" />
    <detection t="24" x="9.697218907540757" y="3.0041441871269874" z="0.0" />
  </particle>
  <particle nSpots="31">
    <detection t="19" x="10.621449008848598" y="5.8283265570052745" z="0.0" />
    <detection t="20" x="10.595294571104196" y="5.851288270101307" z="0.0" />
    <detection t="21" x="10.58551118158982" y="5.851383909753315" z="0.0" />
    <detection t="22" x="10.551695534043313" y="5.891838006584617" z="0.0" />
    <detection t="23" x="10.547692321149219" y="5.910314128780311" z="0.0" />
    <detection t="24" x="10.539250891358012" y="5.923185123186885" z="0.0" />
    <detection t="25" x="10.543240525056992" y="5.931601488930862" z="0.0" />
    <detection t="26" x="10.518539987985166" y="5.936685521136299" z="0.0" />
    <detection t="27" x="10.51829283194145" y="5.946871559783982" z="0.0" />
    <detection t="28" x="10.503818695716445" y="5.957512247236075" z="0.0" />
    <detection t="29" x="10.489994252870664" y="5.958332593370124" z="0.0" />
    <detection t="30" x="10.527223836990931" y="5.955781770996012" z="0.0" />
    <detection t="31" x="10.49983871757298" y="5.95191318177576" z="0.0" />
    <detection t="32" x="10.505402514852559" y="5.947317250460888" z="0.0" />
    <detection t="33" x="10.522476652911086" y="5.942747293958089" z="0.0" />
    <detection t="34" x="10.500376710683588" y="5.923333891671756" z="0.0" />
    <detection t="35" x="10.503488624551888" y="5.937905077233197" z="0.0" />
    <detection t="36" x="10.487047755556821" y="5.955384244257046" z="0.0" />
    <detection t="37" x="10.478862927144082" y="5.944930647960763" z="0.0" />
    <detection t="38" x="10.474372876756949" y="5.949127808655012" z="0.0" />
    <detection t="39" x="10.45545375496634" y="5.921779035071304" z="0.0" />
    <detection t="40" x="10.432068185482533" y="5.9575181345827" z="0.0" />
    <detection t="41" x="10.450493736911069" y="5.945339176377662" z="0.0" />
    <detection t="42" x="10.439368306436732" y="5.938106121017847" z="0.0" />
    <detection t="43" x="10.439538302813313" y="5.924709399735054" z="0.0" />
    <detection t="44" x="10.452180649089078" y="5.915073983283755" z="0.0" />
    <detection t="45" x="10.444636966947371" y="5.930045328387873" z="0.0" />
    <detection t="46" x="10.418431031409947" y="5.954819702148526" z="0.0" />
    <detection t="47" x="10.392441227993581" y="5.955258773556587" z="0.0" />
    <detection t="48" x="10.403287730949696" y="5.980932432136391" z="0.0" />
    <detection t="49" x="10.382715301610299" y="5.9878541305633926" z="0.0" />
  </particle>
  <particle nSpots="8">
    <detection t="19" x="4.43201517978373" y="6.034199525164223" z="0.0" />
    <detection t="20" x="4.438316611077449" y="5.998525503091062" z="0.0" />
    <detection t="21" x="4.449259046704178" y="5.968439051036935" z="0.0" />
    <detection t="22" x="4.439714991043103" y="5.961662807015368" z="0.0" />
    <detection t="23" x="4.453025550400268" y="5.943046636553685" z="0.0" />
    <detection t="24" x="4.452525154093435" y="5.939914070778726" z="0.0" />
    <detection t="25" x="4.451799581040997" y="5.933660164503066" z="0.0" />
    <detection t="26" x="4.438277404854609" y="5.921438932728626" z="0.0" />
  </particle>
  <particle nSpots="31">
    <detection t="19" x="9.487674403537197" y="7.229337887053947" z="0.0" />
    <detection t="20" x="9.303225153358348" y="7.29294823077111" z="0.0" />
    <detection t="21" x="9.301649330445796" y="7.280915267820223" z="0.0" />
    <detection t="22" x="9.308585586197797" y="7.28420115982105" z="0.0" />
    <detection t="23" x="9.303775619523128" y="7.296782862565646" z="0.0" />
    <detection t="24" x="9.297213079499807" y="7.317023700883067" z="0.0" />
    <detection t="25" x="9.300773615759491" y="7.300591460728031" z="0.0" />
    <detection t="26" x="9.289967853783692" y="7.315871871206478" z="0.0" />
    <detection t="27" x="9.289414235812096" y="7.3215332583571815" z="0.0" />
    <detection t="28" x="9.283070696920644" y="7.320731219585041" z="0.0" />
    <detection t="29" x="9.274020551762625" y="7.329040395287428" z="0.0" />
    <detection t="30" x="9.292172985096006" y="7.323316723337335" z="0.0" />
    <detection t="31" x="9.285647083864818" y="7.336152066682463" z="0.0" />
    <detection t="32" x="9.283256602260321" y="7.342553800087966" z="0.0" />
    <detection t="33" x="9.272079744467055" y="7.337965096518666" z="0.0" />
    <detection t="34" x="9.27776031266162" y="7.337171489784415" z="0.0" />
    <detection t="35" x="9.277710255535938" y="7.3454283904988324" z="0.0" />
    <detection t="36" x="9.280527726760607" y="7.3569909048297015" z="0.0" />
    <detection t="37" x="9.287972106573804" y="7.348117227014531" z="0.0" />
    <detection t="38" x="9.281597894922621" y="7.346058785677908" z="0.0" />
    <detection t="39" x="9.294923960105614" y="7.341656603700641" z="0.0" />
    <detection t="40" x="9.291176513665047" y="7.348990074584634" z="0.0" />
    <detection t="41" x="9.291553177731476" y="7.361020718193996" z="0.0" />
    <detection t="42" x="9.307208595574668" y="7.344447007298936" z="0.0" />
    <detection t="43" x="9.308603759076176" y="7.347312688746004" z="0.0" />
    <detection t="44" x="9.314005428263616" y="7.370730308905834" z="0.0" />
    <detection t="45" x="9.31120316546072" y="7.353128738662278" z="0.0" />
    <detection t="46" x="9.342684753998869" y="7.334857526553211" z="0.0" />
    <detection t="47" x="9.347002749071692" y="7.332663446380372" z="0.0" />
    <detection t="48" x="9.345505140881757" y="7.323690277712105" z="0.0" />
    <detection t="49" x="9.372149770196906" y="7.310045330129362" z="0.0" />
  </particle>
  <particle nSpots="9">
    <detection t="16" x="4.665481871266423" y="9.903965204914773" z="0.0" />
    <detection t="17" x="4.702738795531738" y="9.887368955212578" z="0.0" />
    <detection t="19" x="4.759724201044452" y="9.89439519841073" z="0.0" />
    <detection t="20" x="4.702717790560525" y="9.87652933860903" z="0.0" />
    <detection t="21" x="4.75162062292442" y="9.890944936708427" z="0.0" />
    <detection t="22" x="4.747223370491341" y="9.896069243524844" z="0.0" />
    <detection t="23" x="4.7968752877312095" y="9.902434762819809" z="0.0" />
    <detection t="24" x="4.783044044665696" y="9.909515393218024" z="0.0" />
    <detection t="25" x="4.843913315766986" y="9.907093390624045" z="0.0" />
  </particle>
  <particle nSpots="2">
    <detection t="22" x="1.8702540711034472" y="7.282422073130843" z="0.0" />
    <detection t="23" x="1.8639659674223898" y="7.295767761529413" z="0.0" />
  </particle>
  <particle nSpots="28">
    <detection t="21" x="4.977287500995542" y="8.712319186657815" z="0.0" />
    <detection t="22" x="4.9704548685440475" y="8.721450104819507" z="0.0" />
    <detection t="23" x="4.984357366693323" y="8.725222259285728" z="0.0" />
    <detection t="24" x="4.965004971341726" y="8.727941558387455" z="0.0" />
    <detection t="25" x="4.986390779824703" y="8.750191237988941" z="0.0" />
    <detection t="26" x="4.998331511114452" y="8.716437566404704" z="0.0" />
    <detection t="27" x="5.024630034125723" y="8.700516773681128" z="0.0" />
    <detection t="28" x="5.0734759256840665" y="8.70132707780327" z="0.0" />
    <detection t="29" x="5.131577301711589" y="8.689910851079519" z="0.0" />
    <detection t="30" x="5.148122427315594" y="8.700519845265523" z="0.0" />
    <detection t="31" x="5.15614009541775" y="8.704917935085058" z="0.0" />
    <detection t="32" x="5.188909286080635" y="8.681165958114375" z="0.0" />
    <detection t="33" x="5.207367871520011" y="8.653137919813771" z="0.0" />
    <detection t="35" x="5.245799117717746" y="8.652990230618654" z="0.0" />
    <detection t="36" x="5.248143061552114" y="8.636542957668723" z="0.0" />
    <detection t="37" x="5.263806806980595" y="8.620916627767386" z="0.0" />
    <detection t="38" x="5.262379464129034" y="8.611387381023379" z="0.0" />
    <detection t="39" x="5.2822130495875435" y="8.590278635444816" z="0.0" />
    <detection t="40" x="5.291241630685897" y="8.574945570343415" z="0.0" />
    <detection t="41" x="5.290410664674667" y="8.577486076618259" z="0.0" />
    <detection t="42" x="5.320171115017904" y="8.560568241953106" z="0.0" />
    <detection t="43" x="5.324070251050935" y="8.54299864466887" z="0.0" />
    <detection t="44" x="5.349369168259061" y="8.535340471218774" z="0.0" />
    <detection t="45" x="5.3605920497567885" y="8.527506013972111" z="0.0" />
    <detection t="46" x="5.372765507856329" y="8.523774060683833" z="0.0" />
    <detection t="47" x="5.390827230757415" y="8.522387870673299" z="0.0" />
    <detection t="48" x="5.416826145294107" y="8.525028989493672" z="0.0" />
    <detection t="49" x="5.444065065787114" y="8.5070975225917" z="0.0" />
  </particle>
  <particle nSpots="28">
    <detection t="22" x="3.3060487749098084" y="0.5933863243963189" z="0.0" />
    <detection t="23" x="3.3305415875772804" y="0.5449615253657205" z="0.0" />
    <detection t="24" x="3.3476755131732476" y="0.5323156143271023" z="0.0" />
    <detection t="25" x="3.2106233267896878" y="0.5506112825127539" z="0.0" />
    <detection t="26" x="3.304196775744061" y="0.5380541920969845" z="0.0" />
    <detection t="27" x="3.3027446194423082" y="0.5484025365717308" z="0.0" />
    <detection t="28" x="3.2769774279075508" y="0.5675332341890701" z="0.0" />
    <detection t="29" x="3.271854463790273" y="0.5648352575165713" z="0.0" />
    <detection t="30" x="3.2797547982808646" y="0.5651968319084508" z="0.0" />
    <detection t="31" x="3.283334232187169" y="0.5727365263349654" z="0.0" />
    <detection t="32" x="3.2942689171060735" y="0.5813257235758018" z="0.0" />
    <detection t="33" x="3.299969539157252" y="0.5830240899958097" z="0.0" />
    <detection t="34" x="3.287972777116015" y="0.5862998033256182" z="0.0" />
    <detection t="35" x="3.268860939328182" y="0.5766503360397689" z="0.0" />
    <detection t="36" x="3.2741242059705002" y="0.6003227196050144" z="0.0" />
    <detection t="37" x="3.2911387034862805" y="0.6279586417917856" z="0.0" />
    <detection t="38" x="3.3025137756522804" y="0.6565306230999975" z="0.0" />
    <detection t="39" x="3.319156447543629" y="0.684337366198473" z="0.0" />
    <detection t="40" x="3.334497408666646" y="0.7153536284030195" z="0.0" />
    <detection t="41" x="3.3420717998428433" y="0.7232801280598462" z="0.0" />
    <detection t="42" x="3.336311985164007" y="0.7352029222679779" z="0.0" />
    <detection t="43" x="3.338498044645057" y="0.7470196299500144" z="0.0" />
    <detection t="44" x="3.333682335499863" y="0.7303773077393758" z="0.0" />
    <detection t="45" x="3.3358386634106885" y="0.7308922091248051" z="0.0" />
    <detection t="46" x="3.3176242945484207" y="0.7183832427351886" z="0.0" />
    <detection t="47" x="3.300538937085988" y="0.7092452924367244" z="0.0" />
    <detection t="48" x="3.306846245648834" y="0.6986657002070263" z="0.0" />
    <detection t="49" x="3.2852806152209073" y="0.6803250093205782" z="0.0" />
  </particle>
  <particle nSpots="19">
    <detection t="20" x="9.781072130177652" y="4.464122160880672" z="0.0" />
    <detection t="21" x="9.780511905741497" y="4.45889286397594" z="0.0" />
    <detection t="22" x="9.832809476108828" y="4.436177429152596" z="0.0" />
    <detection t="23" x="9.797387239455395" y="4.451838078859749" z="0.0" />
    <detection t="24" x="9.835505950175541" y="4.446380456219795" z="0.0" />
    <detection t="25" x="9.832531763160189" y="4.466114843943825" z="0.0" />
    <detection t="26" x="9.84019857515855" y="4.469097014382661" z="0.0" />
    <detection t="27" x="9.842458220363614" y="4.463363242120482" z="0.0" />
    <detection t="28" x="9.863843772879928" y="4.440055512545997" z="0.0" />
    <detection t="29" x="9.816298181438444" y="4.457383241643887" z="0.0" />
    <detection t="30" x="9.780331322906331" y="4.471920398671565" z="0.0" />
    <detection t="31" x="9.776268804929213" y="4.462639899931359" z="0.0" />
    <detection t="32" x="9.782455108464818" y="4.461729647039488" z="0.0" />
    <detection t="33" x="9.787099539466336" y="4.445809723541866" z="0.0" />
    <detection t="34" x="9.818235977180013" y="4.447684822031295" z="0.0" />
    <detection t="35" x="9.943680276451303" y="4.442500894574902" z="0.0" />
    <detection t="36" x="9.922933233611987" y="4.4434926656388285" z="0.0" />
    <detection t="37" x="9.959361601050054" y="4.426476650387883" z="0.0" />
    <detection t="38" x="9.988152162569254" y="4.41082498263047" z="0.0" />
  </particle>
  <particle nSpots="5">
    <detection t="22" x="2.840496346593649" y="5.653794804435113" z="0.0" />
    <detection t="23" x="2.8409553648347483" y="5.685641931424197" z="0.0" />
    <detection t="24" x="2.832333394544538" y="5.724966961701868" z="0.0" />
    <detection t="25" x="2.8322056334156454" y="5.699472911992847" z="0.0" />
    <detection t="26" x="2.8377477528543893" y="5.688992662413976" z="0.0" />
  </particle>
  <particle nSpots="28">
    <detection t="22" x="0.26581832972640423" y="6.375208472138344" z="0.0" />
    <detection t="23" x="0.26168140478980323" y="6.365099663729585" z="0.0" />
    <detection t="24" x="0.24855973598890213" y="6.400083176767154" z="0.0" />
    <detection t="25" x="0.26685531531223994" y="6.461236957753093" z="0.0" />
    <detection t="26" x="0.26008736324937637" y="6.476067973718284" z="0.0" />
    <detection t="27" x="0.2538348893965773" y="6.468390124737803" z="0.0" />
    <detection t="28" x="0.2500112076133187" y="6.468795642280818" z="0.0" />
    <detection t="29" x="0.259191576462292" y="6.482021120511375" z="0.0" />
    <detection t="30" x="0.2754751635965628" y="6.54010248967577" z="0.0" />
    <detection t="31" x="0.27809786556855726" y="6.510233741787715" z="0.0" />
    <detection t="32" x="0.28325957604132695" y="6.539052977395126" z="0.0" />
    <detection t="33" x="0.2805076050848975" y="6.515780434748418" z="0.0" />
    <detection t="34" x="0.29381550169388115" y="6.53129099730027" z="0.0" />
    <detection t="35" x="0.30031786546134354" y="6.51592985598672" z="0.0" />
    <detection t="36" x="0.3014077683845662" y="6.517105572676594" z="0.0" />
    <detection t="37" x="0.3204958380535617" y="6.514707525147421" z="0.0" />
    <detection t="38" x="0.31045617784855867" y="6.523535463925288" z="0.0" />
    <detection t="39" x="0.3191828957408065" y="6.511820803561149" z="0.0" />
    <detection t="40" x="0.3235053867324448" y="6.511134298720376" z="0.0" />
    <detection t="41" x="0.34600927899877904" y="6.4822639379281" z="0.0" />
    <detection t="42" x="0.34092574374145074" y="6.495393783585828" z="0.0" />
    <detection t="43" x="0.3683561859119622" y="6.4470787123725115" z="0.0" />
    <detection t="44" x="0.36951367233623544" y="6.445426242761151" z="0.0" />
    <detection t="45" x="0.41456659590127937" y="6.4108876717317" z="0.0" />
    <detection t="46" x="0.4376196973716877" y="6.388352624043273" z="0.0" />
    <detection t="47" x="0.47363976489845944" y="6.392716983691932" z="0.0" />
    <detection t="48" x="0.47533514397002535" y="6.394763616373976" z="0.0" />
    <detection t="49" x="0.4868255410742107" y="6.421381897878391" z="0.0" />
  </particle>
  <particle nSpots="15">
    <detection t="21" x="11.53274004697398" y="6.603059007287064" z="0.0" />
    <detection t="22" x="11.53274004697398" y="6.603059007287064" z="0.0" />
    <detection t="23" x="11.53274004697398" y="6.603059007287064" z="0.0" />
    <detection t="24" x="11.53274004697398" y="6.557832575730303" z="0.0" />
    <detection t="25" x="11.53274004697398" y="6.557832575730303" z="0.0" />
    <detection t="26" x="11.53274004697398" y="6.557832575730303" z="0.0" />
    <detection t="27" x="11.53274004697398" y="6.557832575730303" z="0.0" />
    <detection t="28" x="11.53274004697398" y="6.557832575730303" z="0.0" />
    <detection t="29" x="11.53274004697398" y="6.557832575730303" z="0.0" />
    <detection t="30" x="11.53274004697398" y="6.557832575730303" z="0.0" />
    <detection t="31" x="11.53274004697398" y="6.557832575730303" z="0.0" />
    <detection t="32" x="11.53274004697398" y="6.557832575730303" z="0.0" />
    <detection t="33" x="11.53274004697398" y="6.557832575730303" z="0.0" />
    <detection t="34" x="11.53274004697398" y="6.557832575730303" z="0.0" />
    <detection t="35" x="11.53274004697398" y="6.557832575730303" z="0.0" />
  </particle>
  <particle nSpots="3">
    <detection t="20" x="10.288190259502205" y="4.02997278319202" z="0.0" />
    <detection t="21" x="10.280129935411912" y="4.049012489791605" z="0.0" />
    <detection t="22" x="10.291484982706539" y="4.00810153894655" z="0.0" />
  </particle>
  <particle nSpots="2">
    <detection t="20" x="1.0001667470034907" y="5.329285785750043" z="0.0" />
    <detection t="21" x="0.996298920189447" y="5.345556794555703" z="0.0" />
  </particle>
  <particle nSpots="3">
    <detection t="20" x="9.630350191663103" y="1.903687038803732" z="0.0" />
    <detection t="21" x="9.65275733293531" y="1.899630800578743" z="0.0" />
    <detection t="22" x="9.692077654368354" y="1.9052351506886458" z="0.0" />
  </particle>
  <particle nSpots="5">
    <detection t="24" x="4.929681039686917" y="11.53274004697398" z="0.0" />
    <detection t="25" x="4.884454608130157" y="11.53274004697398" z="0.0" />
    <detection t="26" x="4.884454608130157" y="11.53274004697398" z="0.0" />
    <detection t="27" x="4.884454608130157" y="11.53274004697398" z="0.0" />
    <detection t="28" x="4.882510628905887" y="11.447421890234988" z="0.0" />
  </particle>
  <particle nSpots="12">
    <detection t="26" x="2.1914225193728316" y="7.454496616626342" z="0.0" />
    <detection t="27" x="2.2126153734882124" y="7.445914644162013" z="0.0" />
    <detection t="28" x="2.225024987478936" y="7.406192265248266" z="0.0" />
    <detection t="29" x="2.2124201123001446" y="7.40232507973989" z="0.0" />
    <detection t="30" x="2.1998757582632202" y="7.403467727727922" z="0.0" />
    <detection t="31" x="2.2216610852417564" y="7.406654756322304" z="0.0" />
    <detection t="32" x="2.194272698097" y="7.402118938285831" z="0.0" />
    <detection t="33" x="2.2227770169872865" y="7.4044319053122996" z="0.0" />
    <detection t="34" x="2.212192007763754" y="7.402295479259889" z="0.0" />
    <detection t="35" x="2.2473968803107076" y="7.377052077456021" z="0.0" />
    <detection t="36" x="2.2836613152515794" y="7.3453142651745305" z="0.0" />
    <detection t="37" x="2.2067740187660783" y="7.371992064411304" z="0.0" />
  </particle>
  <particle nSpots="9">
    <detection t="23" x="1.259431918204561" y="1.3183512677947504" z="0.0" />
    <detection t="24" x="1.2579066568697634" y="1.3786367836615379" z="0.0" />
    <detection t="25" x="1.265475797043001" y="1.3893524656707081" z="0.0" />
    <detection t="26" x="1.2775247778948888" y="1.3916114521755436" z="0.0" />
    <detection t="27" x="1.3006913274920913" y="1.3839435132765858" z="0.0" />
    <detection t="28" x="1.2855476900563632" y="1.3935500542677708" z="0.0" />
    <detection t="29" x="1.3009591947412993" y="1.368063063317639" z="0.0" />
    <detection t="30" x="1.2913377908528247" y="1.3896182378797695" z="0.0" />
    <detection t="31" x="1.3115649086603447" y="1.403931629320408" z="0.0" />
  </particle>
  <particle nSpots="25">
    <detection t="25" x="9.746611537403536" y="1.3646711096651236" z="0.0" />
    <detection t="26" x="9.724882363416551" y="1.3860278667426364" z="0.0" />
    <detection t="27" x="9.759708985782977" y="1.3652676043512373" z="0.0" />
    <detection t="28" x="9.77944299642053" y="1.36243260814049" z="0.0" />
    <detection t="29" x="9.792989387059103" y="1.3665722976486014" z="0.0" />
    <detection t="30" x="9.771692049398135" y="1.3732167515297846" z="0.0" />
    <detection t="31" x="9.758786176471903" y="1.404763816900457" z="0.0" />
    <detection t="32" x="9.801704626207794" y="1.4189194692465057" z="0.0" />
    <detection t="33" x="9.773959779409113" y="1.425806851895403" z="0.0" />
    <detection t="34" x="9.771412683518825" y="1.4146735532281434" z="0.0" />
    <detection t="35" x="9.77397256835024" y="1.4437005894796338" z="0.0" />
    <detection t="36" x="9.767224964614622" y="1.4500128168152333" z="0.0" />
    <detection t="37" x="9.751749938463455" y="1.4741190200122942" z="0.0" />
    <detection t="38" x="9.766657374528132" y="1.4938913039924482" z="0.0" />
    <detection t="39" x="9.75167880312171" y="1.4800216817429488" z="0.0" />
    <detection t="40" x="9.781574364246259" y="1.4969653014228346" z="0.0" />
    <detection t="41" x="9.748815658612322" y="1.5061680633073724" z="0.0" />
    <detection t="42" x="9.768097384081392" y="1.5240077880751197" z="0.0" />
    <detection t="43" x="9.712587751840436" y="1.5093221760652191" z="0.0" />
    <detection t="44" x="9.69696363696585" y="1.4824487347645108" z="0.0" />
    <detection t="45" x="9.708343557042635" y="1.496060584025548" z="0.0" />
    <detection t="46" x="9.714977130033054" y="1.594380177301624" z="0.0" />
    <detection t="47" x="9.701221323818341" y="1.58208203372897" z="0.0" />
    <detection t="48" x="9.703132525556782" y="1.5973895134602476" z="0.0" />
    <detection t="49" x="9.709255348252611" y="1.5999435740553498" z="0.0" />
  </particle>
  <particle nSpots="4">
    <detection t="26" x="2.7046750611696493" y="2.087982963092829" z="0.0" />
    <detection t="27" x="2.667702216946505" y="1.9453171953609691" z="0.0" />
    <detection t="28" x="2.6538503590366616" y="1.952105315679685" z="0.0" />
    <detection t="29" x="2.6077120639318543" y="1.9652547982164659" z="0.0" />
  </particle>
  <particle nSpots="14">
    <detection t="23" x="0.892476557549797" y="2.3286412864441126" z="0.0" />
    <detection t="24" x="0.8825940632987231" y="2.322747772993554" z="0.0" />
    <detection t="25" x="0.8958927225240945" y="2.375399877759515" z="0.0" />
    <detection t="26" x="0.9032861800031217" y="2.3523820435084297" z="0.0" />
    <detection t="27" x="0.883015035239039" y="2.362567792157773" z="0.0" />
    <detection t="28" x="0.8832019351429953" y="2.362951134763611" z="0.0" />
    <detection t="29" x="0.8870316977759309" y="2.380369597813869" z="0.0" />
    <detection t="30" x="0.8938328200670492" y="2.3319681136399346" z="0.0" />
    <detection t="31" x="0.8911278111595179" y="2.3259452154445466" z="0.0" />
    <detection t="32" x="0.9108320974780911" y="2.314312449991276" z="0.0" />
    <detection t="33" x="0.9348595806069013" y="2.3281499018711798" z="0.0" />
    <detection t="34" x="0.905944314513022" y="2.3006860825417452" z="0.0" />
    <detection t="35" x="0.9044989709820325" y="2.3229453589337417" z="0.0" />
    <detection t="36" x="0.8910033395281463" y="2.331645607484916" z="0.0" />
  </particle>
  <particle nSpots="12">
    <detection t="24" x="4.808595538505705" y="7.667031617686866" z="0.0" />
    <detection t="25" x="4.800259991746235" y="7.716657761647182" z="0.0" />
    <detection t="26" x="4.806641651829466" y="7.706157999410168" z="0.0" />
    <detection t="27" x="4.836181725752675" y="7.728098197301287" z="0.0" />
    <detection t="28" x="4.834392723521491" y="7.714149065963703" z="0.0" />
    <detection t="29" x="4.839599343076287" y="7.717923289372472" z="0.0" />
    <detection t="30" x="4.829677861101716" y="7.716938077267289" z="0.0" />
    <detection t="31" x="4.844373610353769" y="7.698838468026397" z="0.0" />
    <detection t="32" x="4.814014536957344" y="7.703802289699457" z="0.0" />
    <detection t="33" x="4.844225300636312" y="7.736980004908136" z="0.0" />
    <detection t="34" x="4.839065589515365" y="7.735346980444926" z="0.0" />
    <detection t="35" x="4.877461558631578" y="7.769643703873938" z="0.0" />
  </particle>
  <particle nSpots="12">
    <detection t="25" x="9.665560967059271" y="7.964898471279979" z="0.0" />
    <detection t="26" x="9.719081519831125" y="7.981276287338365" z="0.0" />
    <detection t="27" x="9.758737058362986" y="7.989809410305649" z="0.0" />
    <detection t="28" x="9.74273923347213" y="7.952609237535641" z="0.0" />
    <detection t="29" x="9.755407634111172" y="7.9243633894287315" z="0.0" />
    <detection t="30" x="9.82853575798429" y="7.929827011425599" z="0.0" />
    <detection t="31" x="9.714255192872963" y="7.939019739194395" z="0.0" />
    <detection t="32" x="9.834396696272247" y="7.929327609526377" z="0.0" />
    <detection t="33" x="9.708523541137655" y="7.902209887620246" z="0.0" />
    <detection t="34" x="9.884837710874834" y="7.9187530577598055" z="0.0" />
    <detection t="35" x="9.936217098047637" y="7.908403168390673" z="0.0" />
    <detection t="36" x="9.9381089611543" y="7.914055100196433" z="0.0" />
  </particle>
  <particle nSpots="3">
    <detection t="26" x="10.001727875604821" y="2.4212025301340736" z="0.0" />
    <detection t="27" x="9.904588510930596" y="2.397000872508318" z="0.0" />
    <detection t="28" x="9.789020026179065" y="2.365839984128742" z="0.0" />
  </particle>
  <particle nSpots="24">
    <detection t="25" x="5.556902551760114" y="8.201202327294357" z="0.0" />
    <detection t="26" x="5.640397416262052" y="8.20640085250155" z="0.0" />
    <detection t="27" x="5.644560630449777" y="8.222036862427029" z="0.0" />
    <detection t="28" x="5.6095737935527215" y="8.219976853431467" z="0.0" />
    <detection t="29" x="5.631437977079807" y="8.20819527416286" z="0.0" />
    <detection t="30" x="5.645891985754446" y="8.186528629069917" z="0.0" />
    <detection t="31" x="5.687661345341876" y="8.190508824830667" z="0.0" />
    <detection t="32" x="5.693400336426307" y="8.178660209582697" z="0.0" />
    <detection t="33" x="5.709855633593826" y="8.167298026073285" z="0.0" />
    <detection t="34" x="5.704902645162658" y="8.1435965898256" z="0.0" />
    <detection t="35" x="5.7052358687038245" y="8.142326269232743" z="0.0" />
    <detection t="36" x="5.706730001593041" y="8.134194438366496" z="0.0" />
    <detection t="37" x="5.729141723434971" y="8.12191177043711" z="0.0" />
    <detection t="38" x="5.738199340869041" y="8.119288798757921" z="0.0" />
    <detection t="39" x="5.745975803111115" y="8.124073359525475" z="0.0" />
    <detection t="40" x="5.755907792980959" y="8.13198477283114" z="0.0" />
    <detection t="41" x="5.7814524473740665" y="8.113236171324262" z="0.0" />
    <detection t="42" x="5.741941222616807" y="8.060949323768222" z="0.0" />
    <detection t="44" x="5.715065131882866" y="7.969060701753838" z="0.0" />
    <detection t="45" x="5.708793553023729" y="7.936404084018984" z="0.0" />
    <detection t="46" x="5.669378837826811" y="7.913515325711064" z="0.0" />
    <detection t="47" x="5.663796926558649" y="7.897965508336698" z="0.0" />
    <detection t="48" x="5.655129125407293" y="7.905435620530368" z="0.0" />
    <detection t="49" x="5.664217548157962" y="7.92326930691952" z="0.0" />
  </particle>
  <particle nSpots="6">
    <detection t="26" x="10.83493106650731" y="3.0314985681695763" z="0.0" />
    <detection t="27" x="10.843554540041737" y="3.035317808267916" z="0.0" />
    <detection t="28" x="10.85691711298395" y="3.0222819841918156" z="0.0" />
    <detection t="29" x="10.865233342207796" y="3.021812491651946" z="0.0" />
    <detection t="30" x="10.88552799267858" y="3.0065526415845008" z="0.0" />
    <detection t="31" x="10.8739554187026" y="2.996800196057591" z="0.0" />
  </particle>
  <particle nSpots="14">
    <detection t="25" x="2.7132062334706077" y="8.596791140613755" z="0.0" />
    <detection t="26" x="2.7530048584474094" y="8.609519089742353" z="0.0" />
    <detection t="27" x="2.7523158805828802" y="8.59677925734638" z="0.0" />
    <detection t="28" x="2.749486704295819" y="8.579165763121333" z="0.0" />
    <detection t="29" x="2.733178632989346" y="8.561760103007488" z="0.0" />
    <detection t="30" x="2.775382415614418" y="8.543703845284" z="0.0" />
    <detection t="31" x="2.7983388164220346" y="8.543862033685274" z="0.0" />
    <detection t="32" x="2.782461515329819" y="8.543070061022494" z="0.0" />
    <detection t="33" x="2.8298201158833334" y="8.528473858987413" z="0.0" />
    <detection t="34" x="2.8628216924803285" y="8.498141534955673" z="0.0" />
    <detection t="35" x="2.8843804216982893" y="8.504844602534662" z="0.0" />
    <detection t="36" x="2.8913086316399634" y="8.496379948136902" z="0.0" />
    <detection t="37" x="2.9018859714588117" y="8.479233113075203" z="0.0" />
    <detection t="38" x="2.8875713641187293" y="8.498124395911015" z="0.0" />
  </particle>
  <particle nSpots="9">
    <detection t="25" x="9.61493615145269" y="3.2324429902436536" z="0.0" />
    <detection t="26" x="9.601940224599419" y="3.165248801283268" z="0.0" />
    <detection t="27" x="9.599387649748797" y="3.193992183622972" z="0.0" />
    <detection t="28" x="9.541855170710406" y="3.2159538390218545" z="0.0" />
    <detection t="29" x="9.565956772257989" y="3.2254013299139834" z="0.0" />
    <detection t="30" x="9.577912950617092" y="3.2377532806623206" z="0.0" />
    <detection t="31" x="9.633082295353883" y="3.266667967626999" z="0.0" />
    <detection t="32" x="9.677342979818498" y="3.285102590473855" z="0.0" />
    <detection t="33" x="9.70944720114315" y="3.291613875683629" z="0.0" />
  </particle>
  <particle nSpots="16">
    <detection t="23" x="3.4898728934289616" y="8.735766861359732" z="0.0" />
    <detection t="24" x="3.5029893639058134" y="8.745069106059503" z="0.0" />
    <detection t="25" x="3.5007714576652926" y="8.7395897953642" z="0.0" />
    <detection t="26" x="3.508633438744672" y="8.73068510637886" z="0.0" />
    <detection t="27" x="3.5071817814094883" y="8.726539213082983" z="0.0" />
    <detection t="28" x="3.543726301312679" y="8.696784411165044" z="0.0" />
    <detection t="29" x="3.601820533231864" y="8.680428634847448" z="0.0" />
    <detection t="30" x="3.6739122615001345" y="8.635600458204745" z="0.0" />
    <detection t="31" x="3.6984385168691025" y="8.619262485943619" z="0.0" />
    <detection t="32" x="3.6431398752323276" y="8.638469208595964" z="0.0" />
    <detection t="33" x="3.6476521196961804" y="8.619707163299784" z="0.0" />
    <detection t="34" x="3.6397325324403034" y="8.61141621366515" z="0.0" />
    <detection t="35" x="3.6229080378553458" y="8.585013812488784" z="0.0" />
    <detection t="36" x="3.62509107116491" y="8.588974586256144" z="0.0" />
    <detection t="37" x="3.6430049769225668" y="8.593957818220911" z="0.0" />
    <detection t="38" x="3.5623435090604434" y="8.514015489436154" z="0.0" />
  </particle>
  <particle nSpots="27">
    <detection t="23" x="4.529790743502689" y="9.460646094577145" z="0.0" />
    <detection t="24" x="4.490595277141757" y="9.468920249493637" z="0.0" />
    <detection t="25" x="4.495675458244017" y="9.45709531305516" z="0.0" />
    <detection t="26" x="4.502382789253324" y="9.436629213850642" z="0.0" />
    <detection t="27" x="4.496835851535894" y="9.448139760234717" z="0.0" />
    <detection t="28" x="4.507120165238167" y="9.41387296697451" z="0.0" />
    <detection t="29" x="4.52661032865167" y="9.396991203469085" z="0.0" />
    <detection t="30" x="4.5295195356283315" y="9.386971722282674" z="0.0" />
    <detection t="31" x="4.517831378344173" y="9.396105822981689" z="0.0" />
    <detection t="32" x="4.498655952460588" y="9.395520698618556" z="0.0" />
    <detection t="33" x="4.437637182704952" y="9.421353953985166" z="0.0" />
    <detection t="34" x="4.397814984534589" y="9.389802662047295" z="0.0" />
    <detection t="35" x="4.384114459608457" y="9.398479403341732" z="0.0" />
    <detection t="36" x="4.3410122973297565" y="9.390299662514417" z="0.0" />
    <detection t="37" x="4.329865599097351" y="9.385802354552453" z="0.0" />
    <detection t="38" x="4.322288231727381" y="9.400438056639137" z="0.0" />
    <detection t="39" x="4.330792146630758" y="9.393169138175214" z="0.0" />
    <detection t="40" x="4.331883337685742" y="9.390463759344208" z="0.0" />
    <detection t="41" x="4.335460444002088" y="9.394390532882873" z="0.0" />
    <detection t="42" x="4.3379300975939366" y="9.352016534460223" z="0.0" />
    <detection t="43" x="4.363583507605987" y="9.341416193280146" z="0.0" />
    <detection t="44" x="4.3719624619264135" y="9.317189432960436" z="0.0" />
    <detection t="45" x="4.390063798319236" y="9.265084931561889" z="0.0" />
    <detection t="46" x="4.390311450267598" y="9.264701183570223" z="0.0" />
    <detection t="47" x="4.3925905243074235" y="9.259756134992212" z="0.0" />
    <detection t="48" x="4.392537174897811" y="9.249140103727877" z="0.0" />
    <detection t="49" x="4.38501623956116" y="9.261544027804607" z="0.0" />
  </particle>
  <particle nSpots="23">
    <detection t="27" x="4.352304109297709" y="7.982672106588934" z="0.0" />
    <detection t="28" x="4.366710984798692" y="7.974538295985149" z="0.0" />
    <detection t="29" x="4.367370317279336" y="7.967803035409933" z="0.0" />
    <detection t="30" x="4.390980038945621" y="7.979918160881574" z="0.0" />
    <detection t="31" x="4.411563419934244" y="7.992748436375527" z="0.0" />
    <detection t="32" x="4.423518655803083" y="7.990871918170688" z="0.0" />
    <detection t="33" x="4.4082151183586085" y="7.998738579119995" z="0.0" />
    <detection t="34" x="4.411059051718357" y="8.028558225655415" z="0.0" />
    <detection t="35" x="4.376091498904168" y="8.046517655259624" z="0.0" />
    <detection t="36" x="4.337373982473544" y="8.086897893297534" z="0.0" />
    <detection t="37" x="4.33358449979107" y="8.110969612808463" z="0.0" />
    <detection t="38" x="4.331678999650966" y="8.125416080210497" z="0.0" />
    <detection t="39" x="4.331390500454492" y="8.144323321539762" z="0.0" />
    <detection t="40" x="4.3203933281520515" y="8.160196478672116" z="0.0" />
    <detection t="41" x="4.377805860223707" y="8.221978439610593" z="0.0" />
    <detection t="42" x="4.408757747091276" y="8.246424165732089" z="0.0" />
    <detection t="43" x="4.39992335771192" y="8.276273132649477" z="0.0" />
    <detection t="44" x="4.39931881274495" y="8.302652338296145" z="0.0" />
    <detection t="45" x="4.380476815416203" y="8.280553450329007" z="0.0" />
    <detection t="46" x="4.400103810627512" y="8.302549490773723" z="0.0" />
    <detection t="47" x="4.402565005752237" y="8.318061732937222" z="0.0" />
    <detection t="48" x="4.379013217789256" y="8.313139337158585" z="0.0" />
    <detection t="49" x="4.380983927577633" y="8.310237964040088" z="0.0" />
  </particle>
  <particle nSpots="25">
    <detection t="24" x="8.992312242537214" y="11.448469430810407" z="0.0" />
    <detection t="25" x="9.045286311352143" y="11.53274004697398" z="0.0" />
    <detection t="27" x="9.045286311352143" y="11.53274004697398" z="0.0" />
    <detection t="28" x="9.000059879795382" y="11.53274004697398" z="0.0" />
    <detection t="29" x="9.000059879795382" y="11.53274004697398" z="0.0" />
    <detection t="30" x="9.018891806553018" y="11.497155329530361" z="0.0" />
    <detection t="31" x="9.040799095544568" y="11.50182504618476" z="0.0" />
    <detection t="32" x="9.000059879795382" y="11.53274004697398" z="0.0" />
    <detection t="33" x="9.045286311352143" y="11.53274004697398" z="0.0" />
    <detection t="34" x="9.045286311352143" y="11.53274004697398" z="0.0" />
    <detection t="35" x="9.000059879795382" y="11.53274004697398" z="0.0" />
    <detection t="36" x="9.000059879795382" y="11.53274004697398" z="0.0" />
    <detection t="37" x="9.000059879795382" y="11.53274004697398" z="0.0" />
    <detection t="38" x="9.000059879795382" y="11.53274004697398" z="0.0" />
    <detection t="39" x="9.000059879795382" y="11.53274004697398" z="0.0" />
    <detection t="40" x="9.000059879795382" y="11.53274004697398" z="0.0" />
    <detection t="41" x="9.000059879795382" y="11.53274004697398" z="0.0" />
    <detection t="42" x="9.000059879795382" y="11.53274004697398" z="0.0" />
    <detection t="43" x="9.000059879795382" y="11.53274004697398" z="0.0" />
    <detection t="44" x="9.000059879795382" y="11.53274004697398" z="0.0" />
    <detection t="45" x="9.000059879795382" y="11.53274004697398" z="0.0" />
    <detection t="46" x="9.000059879795382" y="11.53274004697398" z="0.0" />
    <detection t="47" x="9.000059879795382" y="11.53274004697398" z="0.0" />
    <detection t="48" x="9.000059879795382" y="11.53274004697398" z="0.0" />
    <detection t="49" x="9.000059879795382" y="11.53274004697398" z="0.0" />
  </particle>
  <particle nSpots="11">
    <detection t="27" x="0.30943729533678627" y="3.0576110520573767" z="0.0" />
    <detection t="28" x="0.286644038661748" y="3.0620507733762237" z="0.0" />
    <detection t="29" x="0.3023100554784261" y="3.066989666824634" z="0.0" />
    <detection t="30" x="0.24627485723738887" y="3.0754856922606355" z="0.0" />
    <detection t="31" x="0.25303996903518405" y="3.0730743983227655" z="0.0" />
    <detection t="32" x="0.1896353988044038" y="3.1104856806724013" z="0.0" />
    <detection t="33" x="0.19524086165156662" y="3.1121952995265345" z="0.0" />
    <detection t="34" x="0.08930408105382932" y="3.129352126463903" z="0.0" />
    <detection t="35" x="0.16793033047531755" y="3.115596592915423" z="0.0" />
    <detection t="36" x="0.12347854710681733" y="3.1292457082318594" z="0.0" />
    <detection t="37" x="0.11573043971377792" y="3.147089335598626" z="0.0" />
  </particle>
  <particle nSpots="3">
    <detection t="23" x="9.860334937922895" y="0.9704649498530956" z="0.0" />
    <detection t="24" x="9.884853754434788" y="0.9889807593039878" z="0.0" />
    <detection t="25" x="9.909836702388013" y="1.0143191167825005" z="0.0" />
  </particle>
  <particle nSpots="22">
    <detection t="28" x="1.3749625479071323" y="3.422269904731829" z="0.0" />
    <detection t="29" x="1.3327967896565487" y="3.4704395669185937" z="0.0" />
    <detection t="30" x="1.3945471280769746" y="3.587652815523174" z="0.0" />
    <detection t="31" x="1.3860123744442694" y="3.553195374404944" z="0.0" />
    <detection t="32" x="1.3639453909227808" y="3.52878738176159" z="0.0" />
    <detection t="33" x="1.3731098781333684" y="3.5297217688742175" z="0.0" />
    <detection t="34" x="1.3619873113261223" y="3.493845068791973" z="0.0" />
    <detection t="35" x="1.3742307476088045" y="3.5012983984800807" z="0.0" />
    <detection t="36" x="1.370058450525698" y="3.4946895550659764" z="0.0" />
    <detection t="37" x="1.3654384624571678" y="3.481436126240623" z="0.0" />
    <detection t="38" x="1.3859966949766456" y="3.5010953614422804" z="0.0" />
    <detection t="39" x="1.3801086128510862" y="3.46957424231452" z="0.0" />
    <detection t="40" x="1.3908369565528964" y="3.4688196774591114" z="0.0" />
    <detection t="41" x="1.3798340065293822" y="3.4553838710955764" z="0.0" />
    <detection t="42" x="1.38334887643479" y="3.444358626067696" z="0.0" />
    <detection t="43" x="1.391128382020454" y="3.4538618853479477" z="0.0" />
    <detection t="44" x="1.4072460167989798" y="3.4298024116167394" z="0.0" />
    <detection t="45" x="1.402458504843343" y="3.4213193081917277" z="0.0" />
    <detection t="46" x="1.4286986168601086" y="3.4175147466805127" z="0.0" />
    <detection t="47" x="1.417594274722949" y="3.423396427907624" z="0.0" />
    <detection t="48" x="1.4081593326089348" y="3.4340307209092287" z="0.0" />
    <detection t="49" x="1.4464601215890467" y="3.4144993808421673" z="0.0" />
  </particle>
  <particle nSpots="3">
    <detection t="30" x="9.268332670301488" y="4.9181226737381065" z="0.0" />
    <detection t="31" x="9.33584547066704" y="4.904874594585506" z="0.0" />
    <detection t="32" x="9.316571240160417" y="4.906122642323041" z="0.0" />
  </particle>
  <particle nSpots="4">
    <detection t="28" x="0.3992953763711295" y="5.152787589705101" z="0.0" />
    <detection t="29" x="0.4667211722624595" y="5.223857734699702" z="0.0" />
    <detection t="30" x="0.46794650362990226" y="5.206095890335013" z="0.0" />
    <detection t="31" x="0.4728709469555798" y="5.21639629893111" z="0.0" />
  </particle>
  <particle nSpots="4">
    <detection t="30" x="2.102457197236788" y="5.373819201050582" z="0.0" />
    <detection t="31" x="2.1196738986784336" y="5.347802438352057" z="0.0" />
    <detection t="32" x="2.109463083292021" y="5.386746149916747" z="0.0" />
    <detection t="33" x="2.101279889851857" y="5.399847847547551" z="0.0" />
  </particle>
  <particle nSpots="3">
    <detection t="30" x="5.088405967856296" y="8.049269552474696" z="0.0" />
    <detection t="31" x="5.077568684965948" y="8.038252770986963" z="0.0" />
    <detection t="32" x="5.071107345764577" y="8.061476128428298" z="0.0" />
  </particle>
  <particle nSpots="8">
    <detection t="30" x="11.53274004697398" y="8.728701290454817" z="0.0" />
    <detection t="31" x="11.53274004697398" y="8.728701290454817" z="0.0" />
    <detection t="32" x="11.53274004697398" y="8.773927722011578" z="0.0" />
    <detection t="33" x="11.53274004697398" y="8.773927722011578" z="0.0" />
    <detection t="34" x="11.53274004697398" y="8.773927722011578" z="0.0" />
    <detection t="35" x="11.53274004697398" y="8.81915415356834" z="0.0" />
    <detection t="36" x="11.53274004697398" y="8.8643805851251" z="0.0" />
    <detection t="37" x="11.53274004697398" y="8.8643805851251" z="0.0" />
  </particle>
  <particle nSpots="20">
    <detection t="30" x="5.450729476422309" y="8.941777336716845" z="0.0" />
    <detection t="31" x="5.500389960878145" y="8.968919388511111" z="0.0" />
    <detection t="32" x="5.487609744539682" y="8.976595414800851" z="0.0" />
    <detection t="33" x="5.482843742040126" y="8.990906654746246" z="0.0" />
    <detection t="34" x="5.4293057211126134" y="9.00179313956561" z="0.0" />
    <detection t="35" x="5.351458353269025" y="8.95263020729212" z="0.0" />
    <detection t="36" x="5.288663801880388" y="9.037721736654555" z="0.0" />
    <detection t="37" x="5.192448362806226" y="9.132986939152648" z="0.0" />
    <detection t="38" x="5.217136891773538" y="9.100659770156051" z="0.0" />
    <detection t="39" x="5.090467016924205" y="9.183435574642246" z="0.0" />
    <detection t="40" x="5.062769929692394" y="9.194831511036107" z="0.0" />
    <detection t="41" x="5.030232820837225" y="9.187475913735268" z="0.0" />
    <detection t="42" x="5.070119067519471" y="9.15349215358241" z="0.0" />
    <detection t="43" x="5.053277815335021" y="9.14624798418203" z="0.0" />
    <detection t="44" x="5.090909797967071" y="9.143616772412948" z="0.0" />
    <detection t="45" x="5.090025162570051" y="9.136703578007927" z="0.0" />
    <detection t="46" x="5.080366290841697" y="9.135863135037734" z="0.0" />
    <detection t="47" x="5.055774718019308" y="9.158795163593615" z="0.0" />
    <detection t="48" x="5.051253218678043" y="9.16332470019865" z="0.0" />
    <detection t="49" x="5.050014588327433" y="9.151161255322164" z="0.0" />
  </particle>
  <particle nSpots="6">
    <detection t="29" x="4.503847215962227" y="11.000547053551408" z="0.0" />
    <detection t="30" x="4.524760433535618" y="10.979360850388685" z="0.0" />
    <detection t="31" x="4.537066765381809" y="10.975912149614052" z="0.0" />
    <detection t="32" x="4.544493725327362" y="10.995102108414814" z="0.0" />
    <detection t="33" x="4.551357303324238" y="11.016245221801416" z="0.0" />
    <detection t="34" x="4.566208913768153" y="10.969496949818872" z="0.0" />
  </particle>
  <particle nSpots="19">
    <detection t="28" x="9.633229921590031" y="11.53274004697398" z="0.0" />
    <detection t="29" x="9.633229921590031" y="11.53274004697398" z="0.0" />
    <detection t="30" x="9.633229921590031" y="11.53274004697398" z="0.0" />
    <detection t="31" x="9.633229921590031" y="11.53274004697398" z="0.0" />
    <detection t="32" x="9.633229921590031" y="11.53274004697398" z="0.0" />
    <detection t="33" x="9.633229921590031" y="11.53274004697398" z="0.0" />
    <detection t="34" x="9.678456353146792" y="11.53274004697398" z="0.0" />
    <detection t="35" x="9.678456353146792" y="11.53274004697398" z="0.0" />
    <detection t="36" x="9.678456353146792" y="11.53274004697398" z="0.0" />
    <detection t="37" x="9.633229921590031" y="11.53274004697398" z="0.0" />
    <detection t="38" x="9.633229921590031" y="11.53274004697398" z="0.0" />
    <detection t="39" x="9.678456353146792" y="11.53274004697398" z="0.0" />
    <detection t="40" x="9.633229921590031" y="11.53274004697398" z="0.0" />
    <detection t="41" x="9.633229921590031" y="11.53274004697398" z="0.0" />
    <detection t="42" x="9.633229921590031" y="11.53274004697398" z="0.0" />
    <detection t="43" x="9.633229921590031" y="11.53274004697398" z="0.0" />
    <detection t="44" x="9.678456353146792" y="11.53274004697398" z="0.0" />
    <detection t="45" x="9.633229921590031" y="11.53274004697398" z="0.0" />
    <detection t="46" x="9.633229921590031" y="11.53274004697398" z="0.0" />
  </particle>
  <particle nSpots="20">
    <detection t="30" x="10.821781968539568" y="1.8005234479110144" z="0.0" />
    <detection t="31" x="10.81107254073284" y="1.8039713033927502" z="0.0" />
    <detection t="32" x="10.801331450665488" y="1.7936642088797599" z="0.0" />
    <detection t="33" x="10.800511961072974" y="1.7946528712661989" z="0.0" />
    <detection t="34" x="10.78722024233614" y="1.7894999428191525" z="0.0" />
    <detection t="35" x="10.806997250737343" y="1.807805912348414" z="0.0" />
    <detection t="36" x="10.826293424161653" y="1.814611656108872" z="0.0" />
    <detection t="37" x="10.832906879257969" y="1.8240272329574458" z="0.0" />
    <detection t="38" x="10.83176012188064" y="1.826606581616857" z="0.0" />
    <detection t="39" x="10.833357102713697" y="1.832850235693333" z="0.0" />
    <detection t="40" x="10.874005699120202" y="1.831698381034779" z="0.0" />
    <detection t="41" x="10.904632228744251" y="1.8344708479335936" z="0.0" />
    <detection t="42" x="10.905477828460018" y="1.8310000140682996" z="0.0" />
    <detection t="43" x="10.920355565076171" y="1.8263752745704724" z="0.0" />
    <detection t="44" x="10.939739153904448" y="1.8228289717105022" z="0.0" />
    <detection t="45" x="10.968502644003134" y="1.8112005081090565" z="0.0" />
    <detection t="46" x="10.975777031094049" y="1.8142455168882101" z="0.0" />
    <detection t="47" x="11.010179343876086" y="1.832027294724461" z="0.0" />
    <detection t="48" x="11.050548774990428" y="1.8324389614787018" z="0.0" />
    <detection t="49" x="11.04249669238509" y="1.8290476027305602" z="0.0" />
  </particle>
  <particle nSpots="7">
    <detection t="30" x="10.117177713357925" y="1.9617196926771236" z="0.0" />
    <detection t="31" x="10.14141392109725" y="1.9772073422917074" z="0.0" />
    <detection t="32" x="10.15276113991901" y="1.969597136250503" z="0.0" />
    <detection t="33" x="10.17393298940524" y="1.9931689234585368" z="0.0" />
    <detection t="34" x="10.17948066691338" y="1.9873104150654417" z="0.0" />
    <detection t="35" x="10.177836237269362" y="2.007457795088021" z="0.0" />
    <detection t="36" x="10.183095368987882" y="1.9885110833384452" z="0.0" />
  </particle>
  <particle nSpots="18">
    <detection t="31" x="9.997668552340459" y="2.375808120630477" z="0.0" />
    <detection t="32" x="10.07243395461855" y="2.3777363987824627" z="0.0" />
    <detection t="33" x="10.068200882548826" y="2.3831249306889615" z="0.0" />
    <detection t="34" x="10.058798098617702" y="2.3714338927613814" z="0.0" />
    <detection t="35" x="10.07528705068163" y="2.368049783333069" z="0.0" />
    <detection t="36" x="10.042369939778604" y="2.3565565265234976" z="0.0" />
    <detection t="38" x="10.080506038328007" y="2.3447817012168284" z="0.0" />
    <detection t="39" x="10.05792140898302" y="2.3756063539585526" z="0.0" />
    <detection t="40" x="10.05192677453712" y="2.3518221005125497" z="0.0" />
    <detection t="41" x="10.007579763400253" y="2.375692678019962" z="0.0" />
    <detection t="42" x="10.094511987225705" y="2.310200567463754" z="0.0" />
    <detection t="43" x="10.09138583314767" y="2.2625434921493537" z="0.0" />
    <detection t="44" x="10.061269581823366" y="2.282333567544537" z="0.0" />
    <detection t="45" x="10.15477783410413" y="2.2306596763791213" z="0.0" />
    <detection t="46" x="10.139341374027762" y="2.2298532096533368" z="0.0" />
    <detection t="47" x="10.147505259729721" y="2.208530366640851" z="0.0" />
    <detection t="48" x="10.093331301789958" y="2.2179225177704835" z="0.0" />
    <detection t="49" x="10.115338143868067" y="2.196057489285906" z="0.0" />
  </particle>
  <particle nSpots="2">
    <detection t="32" x="11.53274004697398" y="4.115605271665225" z="0.0" />
    <detection t="33" x="11.53274004697398" y="4.1608317032219855" z="0.0" />
  </particle>
  <particle nSpots="18">
    <detection t="32" x="1.1517379226841504" y="5.305459656035395" z="0.0" />
    <detection t="33" x="1.1379005603741463" y="5.325658270945125" z="0.0" />
    <detection t="34" x="1.1671343499795708" y="5.3164608830828985" z="0.0" />
    <detection t="35" x="1.1497560018847586" y="5.329408414103469" z="0.0" />
    <detection t="36" x="1.1340104258519166" y="5.319966878782558" z="0.0" />
    <detection t="37" x="1.155579976556678" y="5.340937026772072" z="0.0" />
    <detection t="38" x="1.158993258539765" y="5.332700043090506" z="0.0" />
    <detection t="39" x="1.1664097523210328" y="5.350592427195198" z="0.0" />
    <detection t="40" x="1.1558693657813393" y="5.36704398686107" z="0.0" />
    <detection t="41" x="1.1425521610653084" y="5.373542960319076" z="0.0" />
    <detection t="42" x="1.1659269106241268" y="5.382642710631603" z="0.0" />
    <detection t="43" x="1.1467316405099166" y="5.373489845912655" z="0.0" />
    <detection t="44" x="1.1180253057175045" y="5.370629073788249" z="0.0" />
    <detection t="45" x="1.1337087844119416" y="5.386007551106966" z="0.0" />
    <detection t="46" x="1.1405867944000272" y="5.433494803595484" z="0.0" />
    <detection t="47" x="1.1263068996899608" y="5.401601368936645" z="0.0" />
    <detection t="48" x="1.1183974342581362" y="5.3778860349603415" z="0.0" />
    <detection t="49" x="1.1194395120138294" y="5.391881670435685" z="0.0" />
  </particle>
  <particle nSpots="18">
    <detection t="32" x="11.114878726396876" y="6.1627030699460255" z="0.0" />
    <detection t="33" x="11.14221362457747" y="6.1379975358637795" z="0.0" />
    <detection t="34" x="11.135627279577346" y="6.130102212559696" z="0.0" />
    <detection t="35" x="11.142486107644991" y="6.120892185727287" z="0.0" />
    <detection t="36" x="11.165824680297641" y="6.104864525798898" z="0.0" />
    <detection t="37" x="11.177059139957315" y="6.090493606044496" z="0.0" />
    <detection t="38" x="11.183555738549032" y="6.078163361307097" z="0.0" />
    <detection t="39" x="11.188647630476414" y="6.074822413830545" z="0.0" />
    <detection t="40" x="11.21236870645982" y="6.0585097127048355" z="0.0" />
    <detection t="41" x="11.227927475458293" y="6.046394911523037" z="0.0" />
    <detection t="42" x="11.215017074904262" y="6.052053545587145" z="0.0" />
    <detection t="43" x="11.220502397158477" y="6.045903961631697" z="0.0" />
    <detection t="44" x="11.277448160615526" y="6.013785969970585" z="0.0" />
    <detection t="45" x="11.281141648906514" y="5.9972734184373735" z="0.0" />
    <detection t="46" x="11.306480133886197" y="5.9825704167575084" z="0.0" />
    <detection t="47" x="11.270251768751136" y="6.0057668365164005" z="0.0" />
    <detection t="48" x="11.325828408384568" y="5.987800366811622" z="0.0" />
    <detection t="49" x="11.310710164529487" y="5.974999083844722" z="0.0" />
  </particle>
  <particle nSpots="18">
    <detection t="32" x="3.306941908542672" y="7.506856381938866" z="0.0" />
    <detection t="33" x="3.3281503832263692" y="7.490963782489025" z="0.0" />
    <detection t="34" x="3.328702030298738" y="7.485415436112022" z="0.0" />
    <detection t="35" x="3.313943236458537" y="7.4658866512957385" z="0.0" />
    <detection t="36" x="3.3120896114066203" y="7.455860031151547" z="0.0" />
    <detection t="37" x="3.320960421890267" y="7.449544117717199" z="0.0" />
    <detection t="38" x="3.2958121179404785" y="7.436582628333874" z="0.0" />
    <detection t="39" x="3.29448167319948" y="7.434737716738338" z="0.0" />
    <detection t="40" x="3.3056782085942795" y="7.42585410556981" z="0.0" />
    <detection t="41" x="3.2887745368429067" y="7.417041937062658" z="0.0" />
    <detection t="42" x="3.2848544252891667" y="7.411177326198616" z="0.0" />
    <detection t="43" x="3.3167910723369176" y="7.391854715655955" z="0.0" />
    <detection t="44" x="3.2760450538101344" y="7.385577322716114" z="0.0" />
    <detection t="45" x="3.297781191320971" y="7.357060464479129" z="0.0" />
    <detection t="46" x="3.2825864040344643" y="7.339043843007731" z="0.0" />
    <detection t="47" x="3.2661326608874104" y="7.313518112600296" z="0.0" />
    <detection t="48" x="3.2653399503235314" y="7.294687695763641" z="0.0" />
    <detection t="49" x="3.2752086402899194" y="7.30071193165606" z="0.0" />
  </particle>
  <particle nSpots="2">
    <detection t="31" x="2.704465455502202" y="4.745595034670619" z="0.0" />
    <detection t="32" x="2.719806063082821" y="4.718660929432233" z="0.0" />
  </particle>
  <particle nSpots="2">
    <detection t="31" x="5.653303944595089" y="11.53274004697398" z="0.0" />
    <detection t="32" x="5.608077513038328" y="11.53274004697398" z="0.0" />
  </particle>
  <particle nSpots="17">
    <detection t="33" x="1.2845546179000358" y="4.461836021221018" z="0.0" />
    <detection t="34" x="1.3505343233895672" y="4.523298332054556" z="0.0" />
    <detection t="35" x="1.3326862970431743" y="4.553942281167638" z="0.0" />
    <detection t="36" x="1.3234683903628879" y="4.570133541390866" z="0.0" />
    <detection t="37" x="1.344117809897564" y="4.581008656828911" z="0.0" />
    <detection t="38" x="1.3410724931263882" y="4.57468674325728" z="0.0" />
    <detection t="39" x="1.3195208410476538" y="4.573401256655288" z="0.0" />
    <detection t="40" x="1.3148356239650718" y="4.586152495508405" z="0.0" />
    <detection t="41" x="1.3020461249410917" y="4.588777953830716" z="0.0" />
    <detection t="42" x="1.310218911518287" y="4.579184784544712" z="0.0" />
    <detection t="43" x="1.3256853953885646" y="4.585682567421209" z="0.0" />
    <detection t="44" x="1.3030068831670483" y="4.585924376051525" z="0.0" />
    <detection t="45" x="1.3130541850513773" y="4.593196333938019" z="0.0" />
    <detection t="46" x="1.300867379797551" y="4.604701604527316" z="0.0" />
    <detection t="47" x="1.3163932173399926" y="4.617639079861178" z="0.0" />
    <detection t="48" x="1.3070654308982685" y="4.65773940391162" z="0.0" />
    <detection t="49" x="1.2667654341841326" y="4.804152193156241" z="0.0" />
  </particle>
  <particle nSpots="16">
    <detection t="34" x="10.491203952999708" y="9.060479191183958" z="0.0" />
    <detection t="35" x="10.437342619527733" y="9.098767850699085" z="0.0" />
    <detection t="36" x="10.348037049832941" y="9.197598890132637" z="0.0" />
    <detection t="37" x="10.35145436843665" y="9.173228378758717" z="0.0" />
    <detection t="38" x="10.342928233653105" y="9.198102501815384" z="0.0" />
    <detection t="39" x="10.35717487607867" y="9.179659839902538" z="0.0" />
    <detection t="40" x="10.356380395576814" y="9.17833923186317" z="0.0" />
    <detection t="41" x="10.361875791836058" y="9.176591497773774" z="0.0" />
    <detection t="42" x="10.343418202790273" y="9.163994428388031" z="0.0" />
    <detection t="43" x="10.338833264633005" y="9.167797194715794" z="0.0" />
    <detection t="44" x="10.33328096114649" y="9.162621473378048" z="0.0" />
    <detection t="45" x="10.325438938907382" y="9.162456932709055" z="0.0" />
    <detection t="46" x="10.312224995278916" y="9.163524037693918" z="0.0" />
    <detection t="47" x="10.29730199124147" y="9.179325828810716" z="0.0" />
    <detection t="48" x="10.278071055454827" y="9.187448109641322" z="0.0" />
    <detection t="49" x="10.255031271771879" y="9.18740364843587" z="0.0" />
  </particle>
  <particle nSpots="8">
    <detection t="34" x="4.640291866118329" y="11.30638130100523" z="0.0" />
    <detection t="35" x="4.584391553003954" y="11.237331224263832" z="0.0" />
    <detection t="36" x="4.595493890106489" y="11.240366541757762" z="0.0" />
    <detection t="37" x="4.592088682612785" y="11.262258072028967" z="0.0" />
    <detection t="38" x="4.570860583364622" y="11.285360789853586" z="0.0" />
    <detection t="39" x="4.573057115737771" y="11.295368872811688" z="0.0" />
    <detection t="40" x="4.624599926793368" y="11.151538278735709" z="0.0" />
    <detection t="41" x="4.639687991842951" y="11.09465687323544" z="0.0" />
  </particle>
  <particle nSpots="16">
    <detection t="34" x="2.9718749869545396" y="1.8196033655455044" z="0.0" />
    <detection t="35" x="3.0032051776504103" y="1.8080833256409845" z="0.0" />
    <detection t="36" x="3.0068787586034023" y="1.8063740788008609" z="0.0" />
    <detection t="37" x="3.033213050887579" y="1.7744602576844104" z="0.0" />
    <detection t="38" x="3.0325069670835942" y="1.767216851934675" z="0.0" />
    <detection t="39" x="3.0096535453925477" y="1.7634447963904372" z="0.0" />
    <detection t="40" x="3.0096528390774115" y="1.7719789764610772" z="0.0" />
    <detection t="41" x="3.023187425610124" y="1.7638340795813854" z="0.0" />
    <detection t="42" x="3.020663198051681" y="1.7563797386568898" z="0.0" />
    <detection t="43" x="3.0074128879852347" y="1.7308494418228169" z="0.0" />
    <detection t="44" x="3.0066093902536997" y="1.7479556265171483" z="0.0" />
    <detection t="45" x="3.0092844518790347" y="1.7237746429984666" z="0.0" />
    <detection t="46" x="3.003831752304554" y="1.7281798974014795" z="0.0" />
    <detection t="47" x="2.97588845628457" y="1.7202764706432343" z="0.0" />
    <detection t="48" x="2.9611915145702845" y="1.7051078236154098" z="0.0" />
    <detection t="49" x="2.9608339774540586" y="1.6892639144101236" z="0.0" />
  </particle>
  <particle nSpots="5">
    <detection t="34" x="10.079948736043429" y="2.886554431666794" z="0.0" />
    <detection t="35" x="10.109919545123587" y="2.8992445139310306" z="0.0" />
    <detection t="36" x="10.10531245250923" y="2.876930998973519" z="0.0" />
    <detection t="37" x="10.08966133219268" y="2.8741467208405322" z="0.0" />
    <detection t="38" x="10.093570464977606" y="2.8963227073485793" z="0.0" />
  </particle>
  <particle nSpots="3">
    <detection t="34" x="10.938811684665906" y="3.008808004307203" z="0.0" />
    <detection t="35" x="10.993384397942123" y="2.9964880106327803" z="0.0" />
    <detection t="36" x="11.072883701128188" y="2.984832122616826" z="0.0" />
  </particle>
  <particle nSpots="16">
    <detection t="34" x="9.055115049910965" y="5.943710590845222" z="0.0" />
    <detection t="35" x="9.065698072755646" y="5.940593196307062" z="0.0" />
    <detection t="36" x="9.132459324512165" y="5.969598058494371" z="0.0" />
    <detection t="37" x="9.114084570233011" y="5.961913612482736" z="0.0" />
    <detection t="38" x="9.125831343060243" y="5.963607849521772" z="0.0" />
    <detection t="39" x="9.134016395714745" y="5.956548238363897" z="0.0" />
    <detection t="40" x="9.162161899340836" y="5.9748710061151655" z="0.0" />
    <detection t="41" x="9.156847913901935" y="5.968933609122798" z="0.0" />
    <detection t="42" x="9.1420764402903" y="5.981001537955437" z="0.0" />
    <detection t="43" x="9.146236112406525" y="5.983318962204676" z="0.0" />
    <detection t="44" x="9.157040870049467" y="5.968492461882284" z="0.0" />
    <detection t="45" x="9.159998901567228" y="5.951651316609415" z="0.0" />
    <detection t="46" x="9.156812610257115" y="5.957389360067754" z="0.0" />
    <detection t="47" x="9.145368168944524" y="5.9542085299148" z="0.0" />
    <detection t="48" x="9.148636787480434" y="5.954358251945589" z="0.0" />
    <detection t="49" x="9.132671658515111" y="5.930811657745513" z="0.0" />
  </particle>
  <particle nSpots="14">
    <detection t="34" x="10.781048621413575" y="7.7280498413782395" z="0.0" />
    <detection t="35" x="10.783454416753354" y="7.729093490647757" z="0.0" />
    <detection t="36" x="10.781193457186527" y="7.70665774560107" z="0.0" />
    <detection t="37" x="10.801010357143317" y="7.700801149383459" z="0.0" />
    <detection t="38" x="10.81937103593054" y="7.693753447736709" z="0.0" />
    <detection t="39" x="10.83400215104952" y="7.687356395698474" z="0.0" />
    <detection t="40" x="10.848540049735314" y="7.681185328055253" z="0.0" />
    <detection t="41" x="10.844595751938014" y="7.699156775275507" z="0.0" />
    <detection t="42" x="10.849797298136497" y="7.6910751968518465" z="0.0" />
    <detection t="43" x="10.869300977584654" y="7.675838008335495" z="0.0" />
    <detection t="44" x="10.86272485713477" y="7.683503920979848" z="0.0" />
    <detection t="45" x="10.862743341392601" y="7.692462456897434" z="0.0" />
    <detection t="46" x="10.837871411161682" y="7.704083874894135" z="0.0" />
    <detection t="47" x="10.837399045048475" y="7.711854186332905" z="0.0" />
  </particle>
  <particle nSpots="3">
    <detection t="35" x="1.3767947378922394" y="1.4540015725516526" z="0.0" />
    <detection t="36" x="1.4093437497603087" y="1.4317545360072421" z="0.0" />
    <detection t="37" x="1.4019284646153565" y="1.4192663236381258" z="0.0" />
  </particle>
  <particle nSpots="4">
    <detection t="36" x="9.690925666653426" y="7.91214324621103" z="0.0" />
    <detection t="37" x="9.637853568353531" y="7.912878827776981" z="0.0" />
    <detection t="38" x="9.611606713378405" y="7.923207591820625" z="0.0" />
    <detection t="39" x="9.615415467009791" y="7.946253527410205" z="0.0" />
  </particle>
  <particle nSpots="7">
    <detection t="37" x="0.0" y="5.291492492141003" z="0.0" />
    <detection t="38" x="0.0" y="5.291492492141003" z="0.0" />
    <detection t="40" x="0.0" y="5.246266060584243" z="0.0" />
    <detection t="41" x="0.0" y="5.246266060584243" z="0.0" />
    <detection t="42" x="0.0" y="5.246266060584243" z="0.0" />
    <detection t="43" x="0.0" y="5.246266060584243" z="0.0" />
    <detection t="44" x="0.0" y="5.201039629027481" z="0.0" />
  </particle>
  <particle nSpots="2">
    <detection t="37" x="4.719910552556454" y="8.904151866034297" z="0.0" />
    <detection t="38" x="4.699253462589165" y="8.933290269529863" z="0.0" />
  </particle>
  <particle nSpots="13">
    <detection t="37" x="11.53274004697398" y="9.226192037579185" z="0.0" />
    <detection t="38" x="11.53274004697398" y="9.135739174465664" z="0.0" />
    <detection t="39" x="11.53274004697398" y="9.090512742908903" z="0.0" />
    <detection t="40" x="11.53274004697398" y="9.135739174465664" z="0.0" />
    <detection t="41" x="11.53274004697398" y="9.135739174465664" z="0.0" />
    <detection t="42" x="11.53274004697398" y="9.180965606022424" z="0.0" />
    <detection t="43" x="11.53274004697398" y="9.135739174465664" z="0.0" />
    <detection t="44" x="11.53274004697398" y="9.135739174465664" z="0.0" />
    <detection t="45" x="11.53274004697398" y="9.180965606022424" z="0.0" />
    <detection t="46" x="11.53274004697398" y="9.180965606022424" z="0.0" />
    <detection t="47" x="11.53274004697398" y="9.180965606022424" z="0.0" />
    <detection t="48" x="11.53274004697398" y="9.180965606022424" z="0.0" />
    <detection t="49" x="11.53274004697398" y="9.135739174465664" z="0.0" />
  </particle>
  <particle nSpots="13">
    <detection t="37" x="3.1657204270318826" y="9.563725213295768" z="0.0" />
    <detection t="38" x="3.1735857514528254" y="9.512935663274817" z="0.0" />
    <detection t="39" x="3.1986227221083374" y="9.533410903871019" z="0.0" />
    <detection t="40" x="3.1968028473720462" y="9.51306824747473" z="0.0" />
    <detection t="41" x="3.189425563550569" y="9.462573683608088" z="0.0" />
    <detection t="42" x="3.204937112240186" y="9.467258797488611" z="0.0" />
    <detection t="43" x="3.232945963954952" y="9.486025116492032" z="0.0" />
    <detection t="44" x="3.2432391648578704" y="9.471840333169665" z="0.0" />
    <detection t="45" x="3.219163270894031" y="9.486523760530055" z="0.0" />
    <detection t="46" x="3.2348015277114217" y="9.498324390524308" z="0.0" />
    <detection t="47" x="3.254966063363221" y="9.695121369322239" z="0.0" />
    <detection t="48" x="3.2685549702653227" y="9.74414038358259" z="0.0" />
    <detection t="49" x="3.2283627897220897" y="9.677111920764478" z="0.0" />
  </particle>
  <particle nSpots="11">
    <detection t="37" x="3.6727942728702834" y="9.9047961074799" z="0.0" />
    <detection t="38" x="3.6567636158928263" y="9.923705562810353" z="0.0" />
    <detection t="39" x="3.6410417827590336" y="9.963977990300387" z="0.0" />
    <detection t="40" x="3.6037692823825647" y="9.994049881963775" z="0.0" />
    <detection t="41" x="3.4563345385739686" y="9.937633378706046" z="0.0" />
    <detection t="42" x="3.424345900785979" y="9.94071162376709" z="0.0" />
    <detection t="43" x="3.4074421906335286" y="9.932342481292434" z="0.0" />
    <detection t="44" x="3.3723240012055333" y="9.944343540905958" z="0.0" />
    <detection t="45" x="3.380581671279556" y="9.947561932480198" z="0.0" />
    <detection t="46" x="3.3743390825338437" y="9.960520955241348" z="0.0" />
    <detection t="47" x="3.3467559352002927" y="9.949814942487356" z="0.0" />
  </particle>
  <particle nSpots="13">
    <detection t="37" x="5.7437568077086105" y="11.53274004697398" z="0.0" />
    <detection t="38" x="5.7437568077086105" y="11.53274004697398" z="0.0" />
    <detection t="39" x="5.788983239265371" y="11.53274004697398" z="0.0" />
    <detection t="40" x="5.834209670822132" y="11.53274004697398" z="0.0" />
    <detection t="41" x="5.834209670822132" y="11.53274004697398" z="0.0" />
    <detection t="42" x="5.879436102378892" y="11.53274004697398" z="0.0" />
    <detection t="43" x="5.879436102378892" y="11.53274004697398" z="0.0" />
    <detection t="44" x="5.924662533935654" y="11.53274004697398" z="0.0" />
    <detection t="45" x="5.924662533935654" y="11.53274004697398" z="0.0" />
    <detection t="46" x="5.924662533935654" y="11.53274004697398" z="0.0" />
    <detection t="47" x="5.924662533935654" y="11.53274004697398" z="0.0" />
    <detection t="48" x="5.969888965492414" y="11.53274004697398" z="0.0" />
    <detection t="49" x="5.969888965492414" y="11.53274004697398" z="0.0" />
  </particle>
  <particle nSpots="12">
    <detection t="38" x="3.8757459340149976" y="5.762256825666209" z="0.0" />
    <detection t="39" x="3.8589757957227464" y="5.756856846440723" z="0.0" />
    <detection t="40" x="3.866745374187797" y="5.778531883261325" z="0.0" />
    <detection t="41" x="3.8928465311670526" y="5.783250510236641" z="0.0" />
    <detection t="42" x="3.9036617803483957" y="5.775291453762896" z="0.0" />
    <detection t="43" x="3.943310046080198" y="5.7434802260094795" z="0.0" />
    <detection t="44" x="3.9799158859343198" y="5.723954918365165" z="0.0" />
    <detection t="45" x="3.964796555710591" y="5.744447176659663" z="0.0" />
    <detection t="46" x="3.932774183976139" y="5.773347260702776" z="0.0" />
    <detection t="47" x="3.921537431108097" y="5.772171637780811" z="0.0" />
    <detection t="48" x="3.9141855326680766" y="5.786367163666401" z="0.0" />
    <detection t="49" x="3.9174622700666983" y="5.809511076085477" z="0.0" />
  </particle>
  <particle nSpots="8">
    <detection t="38" x="5.263249636897366" y="6.899731789413482" z="0.0" />
    <detection t="39" x="5.250491104945864" y="6.881154989633391" z="0.0" />
    <detection t="40" x="5.248222111483411" y="6.898028358802323" z="0.0" />
    <detection t="41" x="5.23324100950454" y="6.930748482166965" z="0.0" />
    <detection t="42" x="5.228419769284854" y="6.936998864805689" z="0.0" />
    <detection t="43" x="5.239690276992834" y="6.9438262755674485" z="0.0" />
    <detection t="44" x="5.224519376623552" y="6.9449208258573325" z="0.0" />
    <detection t="45" x="5.229907141123018" y="6.9470844235655544" z="0.0" />
  </particle>
  <particle nSpots="2">
    <detection t="39" x="10.619084995289521" y="0.5051464521458542" z="0.0" />
    <detection t="40" x="10.613537792689906" y="0.503585698542334" z="0.0" />
  </particle>
  <particle nSpots="11">
    <detection t="39" x="0.3647374696928244" y="2.3113188128103483" z="0.0" />
    <detection t="40" x="0.3593749472731418" y="2.317128878809245" z="0.0" />
    <detection t="41" x="0.36867245884953764" y="2.3194853582915633" z="0.0" />
    <detection t="42" x="0.36730393988636617" y="2.3206638592413027" z="0.0" />
    <detection t="43" x="0.3778347792117505" y="2.2975064721211833" z="0.0" />
    <detection t="44" x="0.39088998768459676" y="2.31835561106612" z="0.0" />
    <detection t="45" x="0.38683268610076377" y="2.2871900307369386" z="0.0" />
    <detection t="46" x="0.3896562743820573" y="2.3014223295089247" z="0.0" />
    <detection t="47" x="0.3919349067143663" y="2.3004245791759255" z="0.0" />
    <detection t="48" x="0.392251577065108" y="2.3142904504863475" z="0.0" />
    <detection t="49" x="0.3911831995942641" y="2.303963905071203" z="0.0" />
  </particle>
  <particle nSpots="7">
    <detection t="39" x="9.71931908487768" y="3.7433930853121398" z="0.0" />
    <detection t="40" x="9.783378933586679" y="3.705366728489664" z="0.0" />
    <detection t="41" x="9.760982839186802" y="3.7136168462313615" z="0.0" />
    <detection t="42" x="9.760254946425325" y="3.7079482255204286" z="0.0" />
    <detection t="43" x="9.739920282472815" y="3.7179367305102344" z="0.0" />
    <detection t="44" x="9.71135816041188" y="3.717088446182818" z="0.0" />
    <detection t="45" x="9.70581010623528" y="3.705757363343131" z="0.0" />
  </particle>
  <particle nSpots="12">
    <detection t="38" x="2.515360700189236" y="4.563318110433387" z="0.0" />
    <detection t="39" x="2.529199599658039" y="4.499496237522151" z="0.0" />
    <detection t="40" x="2.5429541522673715" y="4.402371005473732" z="0.0" />
    <detection t="41" x="2.5302603683444476" y="4.364913838169995" z="0.0" />
    <detection t="42" x="2.526212794639526" y="4.381670659748225" z="0.0" />
    <detection t="43" x="2.5268680291273746" y="4.376750027462155" z="0.0" />
    <detection t="44" x="2.541177498980121" y="4.394465590909209" z="0.0" />
    <detection t="45" x="2.5544251075179427" y="4.350838275809686" z="0.0" />
    <detection t="46" x="2.5396191790582163" y="4.339221574413046" z="0.0" />
    <detection t="47" x="2.5213268900225203" y="4.3192036462324435" z="0.0" />
    <detection t="48" x="2.527333700135576" y="4.325887786939874" z="0.0" />
    <detection t="49" x="2.5226440280514755" y="4.275968489820557" z="0.0" />
  </particle>
  <particle nSpots="12">
    <detection t="38" x="0.36160768096734963" y="4.523581147227473" z="0.0" />
    <detection t="39" x="0.34854328346025937" y="4.536443872223121" z="0.0" />
    <detection t="40" x="0.3464145722544507" y="4.525550207058788" z="0.0" />
    <detection t="41" x="0.3317232959508308" y="4.5202684353952" z="0.0" />
    <detection t="42" x="0.34323888598434577" y="4.534611477695477" z="0.0" />
    <detection t="43" x="0.3496417708718136" y="4.566220383545417" z="0.0" />
    <detection t="44" x="0.3636226755629387" y="4.561363717304546" z="0.0" />
    <detection t="45" x="0.3675894048720955" y="4.575887368172848" z="0.0" />
    <detection t="46" x="0.36569766953835764" y="4.608746678420225" z="0.0" />
    <detection t="47" x="0.3932270086910675" y="4.642515505108486" z="0.0" />
    <detection t="48" x="0.3891339387086434" y="4.65654147489208" z="0.0" />
    <detection t="49" x="0.39469431823813006" y="4.673992774722811" z="0.0" />
  </particle>
  <particle nSpots="11">
    <detection t="39" x="10.174760071554712" y="4.5313047762511935" z="0.0" />
    <detection t="40" x="10.183539269780935" y="4.535460497075364" z="0.0" />
    <detection t="41" x="10.252459575941144" y="4.542924793414813" z="0.0" />
    <detection t="42" x="10.236290231724915" y="4.553935240932673" z="0.0" />
    <detection t="43" x="10.228416042643941" y="4.523867643838794" z="0.0" />
    <detection t="44" x="10.200602002127074" y="4.5101284919736955" z="0.0" />
    <detection t="45" x="10.220217701733096" y="4.516419097102626" z="0.0" />
    <detection t="46" x="10.221662933360728" y="4.511674773574942" z="0.0" />
    <detection t="47" x="10.239548913893255" y="4.493601639406003" z="0.0" />
    <detection t="48" x="10.221025698772047" y="4.5155392796522" z="0.0" />
    <detection t="49" x="10.207017262454848" y="4.501083482948684" z="0.0" />
  </particle>
  <particle nSpots="2">
    <detection t="38" x="3.36411313181044" y="9.8778607271336" z="0.0" />
    <detection t="39" x="3.3481816254536345" y="9.854522962652764" z="0.0" />
  </particle>
  <particle nSpots="10">
    <detection t="40" x="4.490403479168131" y="11.441086302951927" z="0.0" />
    <detection t="41" x="4.386963861005789" y="11.53274004697398" z="0.0" />
    <detection t="42" x="4.386963861005789" y="11.53274004697398" z="0.0" />
    <detection t="43" x="4.386963861005789" y="11.53274004697398" z="0.0" />
    <detection t="44" x="4.3417374294490285" y="11.53274004697398" z="0.0" />
    <detection t="45" x="4.3417374294490285" y="11.53274004697398" z="0.0" />
    <detection t="46" x="4.3417374294490285" y="11.53274004697398" z="0.0" />
    <detection t="47" x="4.3417374294490285" y="11.53274004697398" z="0.0" />
    <detection t="48" x="4.3417374294490285" y="11.53274004697398" z="0.0" />
    <detection t="49" x="4.2512845663355066" y="11.53274004697398" z="0.0" />
  </particle>
  <particle nSpots="9">
    <detection t="41" x="9.972710180729505" y="5.591234894436644" z="0.0" />
    <detection t="42" x="10.00013406421477" y="5.547028113749018" z="0.0" />
    <detection t="43" x="10.017526872229656" y="5.549842227362645" z="0.0" />
    <detection t="44" x="10.03908932668464" y="5.514252184042613" z="0.0" />
    <detection t="45" x="10.045001382950167" y="5.51418601211043" z="0.0" />
    <detection t="46" x="10.041532870040562" y="5.502903655628075" z="0.0" />
    <detection t="47" x="10.036681976959327" y="5.497991703465883" z="0.0" />
    <detection t="48" x="10.027474976241734" y="5.482121561025752" z="0.0" />
    <detection t="49" x="10.02577362473664" y="5.467339937594207" z="0.0" />
  </particle>
  <particle nSpots="5">
    <detection t="41" x="3.454210639447653" y="5.9039176889405836" z="0.0" />
    <detection t="42" x="3.480475415108667" y="5.936912227838735" z="0.0" />
    <detection t="43" x="3.4880834361432225" y="5.908944562039759" z="0.0" />
    <detection t="44" x="3.4504654176470146" y="5.910071153566751" z="0.0" />
    <detection t="45" x="3.4541275941753358" y="5.8342454292806" z="0.0" />
  </particle>
  <particle nSpots="3">
    <detection t="42" x="2.2771237582671175" y="7.334433219365584" z="0.0" />
    <detection t="43" x="2.2842789448146186" y="7.382247464916944" z="0.0" />
    <detection t="44" x="2.287854809417096" y="7.386949185305096" z="0.0" />
  </particle>
  <particle nSpots="7">
    <detection t="43" x="10.6196222879142" y="5.162935724348394" z="0.0" />
    <detection t="44" x="10.635869040006677" y="5.1401609927477185" z="0.0" />
    <detection t="45" x="10.60809107701047" y="5.170870884371086" z="0.0" />
    <detection t="46" x="10.604500276523515" y="5.1580413868454995" z="0.0" />
    <detection t="47" x="10.609718995207363" y="5.127889211597969" z="0.0" />
    <detection t="48" x="10.63209367284929" y="5.125340250983953" z="0.0" />
    <detection t="49" x="10.638571905128545" y="5.108013539103766" z="0.0" />
  </particle>
  <particle nSpots="7">
    <detection t="43" x="11.251903362073373" y="5.402383258922708" z="0.0" />
    <detection t="44" x="11.241431691831503" y="5.411801835248342" z="0.0" />
    <detection t="45" x="11.25202621920078" y="5.407933667037704" z="0.0" />
    <detection t="46" x="11.277984782666001" y="5.421885540955922" z="0.0" />
    <detection t="47" x="11.256033146227034" y="5.442118259596623" z="0.0" />
    <detection t="48" x="11.250182421178312" y="5.4303607778885805" z="0.0" />
    <detection t="49" x="11.259354043250923" y="5.422100168663801" z="0.0" />
  </particle>
  <particle nSpots="3">
    <detection t="43" x="10.374214751613463" y="6.223146571562903" z="0.0" />
    <detection t="44" x="10.356770826639504" y="6.296740494066791" z="0.0" />
    <detection t="45" x="10.345744344555133" y="6.309998552797817" z="0.0" />
  </particle>
  <particle nSpots="7">
    <detection t="43" x="4.573961157442765" y="7.092413836140853" z="0.0" />
    <detection t="44" x="4.553963721555787" y="7.100312780017372" z="0.0" />
    <detection t="45" x="4.552935716613289" y="7.1015109131683705" z="0.0" />
    <detection t="46" x="4.5554238065653445" y="7.104135126276591" z="0.0" />
    <detection t="47" x="4.561617714145438" y="7.0902892081295175" z="0.0" />
    <detection t="48" x="4.558719743409804" y="7.104962129250617" z="0.0" />
    <detection t="49" x="4.55071188060047" y="7.095913980977509" z="0.0" />
  </particle>
  <particle nSpots="7">
    <detection t="43" x="9.590003224687598" y="7.992967616616519" z="0.0" />
    <detection t="44" x="9.579864240896123" y="7.99089576504326" z="0.0" />
    <detection t="45" x="9.573513830649329" y="7.982661396798433" z="0.0" />
    <detection t="46" x="9.545464859024138" y="7.977902578398592" z="0.0" />
    <detection t="47" x="9.538193603471376" y="7.9858885005142355" z="0.0" />
    <detection t="48" x="9.523232628089502" y="7.988000869436008" z="0.0" />
    <detection t="49" x="9.531106830006577" y="7.99558033896636" z="0.0" />
  </particle>
  <particle nSpots="7">
    <detection t="43" x="3.485853944791538" y="8.484112460154522" z="0.0" />
    <detection t="44" x="3.4508517521934894" y="8.451263514839939" z="0.0" />
    <detection t="45" x="3.419726279570016" y="8.462315086084638" z="0.0" />
    <detection t="46" x="3.4052332741779634" y="8.461789955686468" z="0.0" />
    <detection t="47" x="3.363454324331049" y="8.446256075762328" z="0.0" />
    <detection t="48" x="3.3235536341837286" y="8.471610738017333" z="0.0" />
    <detection t="49" x="3.324284303526781" y="8.432495327652102" z="0.0" />
  </particle>
  <particle nSpots="7">
    <detection t="43" x="5.6156102223644275" y="10.755891188350788" z="0.0" />
    <detection t="44" x="5.633455109810529" y="10.757355959334737" z="0.0" />
    <detection t="45" x="5.628877859232848" y="10.735465237653342" z="0.0" />
    <detection t="46" x="5.6251892056138395" y="10.737483546205551" z="0.0" />
    <detection t="47" x="5.636298115832002" y="10.743652514135" z="0.0" />
    <detection t="48" x="5.635030382610059" y="10.75564177738439" z="0.0" />
    <detection t="49" x="5.638651080453567" y="10.761351774784476" z="0.0" />
  </particle>
  <particle nSpots="7">
    <detection t="43" x="0.8495577457790415" y="1.8051762142279293" z="0.0" />
    <detection t="44" x="0.8536366268874269" y="1.8036545234099324" z="0.0" />
    <detection t="45" x="0.8461178592211256" y="1.8091022151653788" z="0.0" />
    <detection t="46" x="0.8533886549194515" y="1.7849963421127686" z="0.0" />
    <detection t="47" x="0.8213970829338334" y="1.7665594720753481" z="0.0" />
    <detection t="48" x="0.808748771707459" y="1.7464653758601378" z="0.0" />
    <detection t="49" x="0.8101618747432742" y="1.7451490504748548" z="0.0" />
  </particle>
  <particle nSpots="2">
    <detection t="41" x="10.814576311327334" y="6.923389626831127" z="0.0" />
    <detection t="42" x="10.814515979582238" y="6.941720030329437" z="0.0" />
  </particle>
  <particle nSpots="5">
    <detection t="45" x="11.53274004697398" y="3.2110766405300106" z="0.0" />
    <detection t="46" x="11.53274004697398" y="3.2110766405300106" z="0.0" />
    <detection t="47" x="11.53274004697398" y="3.2110766405300106" z="0.0" />
    <detection t="48" x="11.53274004697398" y="3.1658502089732496" z="0.0" />
    <detection t="49" x="11.53274004697398" y="3.2110766405300106" z="0.0" />
  </particle>
  <particle nSpots="6">
    <detection t="44" x="11.172404055461351" y="4.958349032784715" z="0.0" />
    <detection t="45" x="11.19442732077494" y="4.974846338484864" z="0.0" />
    <detection t="46" x="11.20210742596585" y="4.98600116757344" z="0.0" />
    <detection t="47" x="11.216088874761988" y="4.999259257214625" z="0.0" />
    <detection t="48" x="11.21066052768591" y="5.014967754204552" z="0.0" />
    <detection t="49" x="11.221945595976026" y="5.0436877025659825" z="0.0" />
  </particle>
  <particle nSpots="6">
    <detection t="44" x="2.446322632690707" y="7.881885748669884" z="0.0" />
    <detection t="45" x="2.460191760570771" y="7.880072011169479" z="0.0" />
    <detection t="46" x="2.470896032779171" y="7.878799697162089" z="0.0" />
    <detection t="47" x="2.4873046637060674" y="7.873054414508256" z="0.0" />
    <detection t="48" x="2.4830545909080124" y="7.88295902435859" z="0.0" />
    <detection t="49" x="2.495064232897338" y="7.879935443803895" z="0.0" />
  </particle>
  <particle nSpots="4">
    <detection t="45" x="4.9432671221926" y="8.07595500376494" z="0.0" />
    <detection t="46" x="4.964327895033003" y="8.082051875763204" z="0.0" />
    <detection t="48" x="4.9765433552507545" y="8.046447741362055" z="0.0" />
    <detection t="49" x="4.989419944123705" y="8.028866945783149" z="0.0" />
  </particle>
  <particle nSpots="5">
    <detection t="45" x="10.616339409082132" y="8.29967864221722" z="0.0" />
    <detection t="46" x="10.624229736598249" y="8.28678121657838" z="0.0" />
    <detection t="47" x="10.632475816201753" y="8.268728588025755" z="0.0" />
    <detection t="48" x="10.609821632776809" y="8.261494647615985" z="0.0" />
    <detection t="49" x="10.58167684940953" y="8.24531496396304" z="0.0" />
  </particle>
  <particle nSpots="5">
    <detection t="45" x="2.6895720606696463" y="8.766064561643246" z="0.0" />
    <detection t="46" x="2.6529558520696876" y="8.69651576394586" z="0.0" />
    <detection t="47" x="2.6643877613859313" y="8.698025491880692" z="0.0" />
    <detection t="48" x="2.6757408940686918" y="8.701488086283007" z="0.0" />
    <detection t="49" x="2.7016657131344313" y="8.718130899406479" z="0.0" />
  </particle>
  <particle nSpots="6">
    <detection t="44" x="4.026422409902152" y="9.734642232311987" z="0.0" />
    <detection t="45" x="4.011877924217525" y="9.761541290310749" z="0.0" />
    <detection t="46" x="4.006346488386487" y="9.77588804621233" z="0.0" />
    <detection t="47" x="4.005743556637476" y="9.76617248375163" z="0.0" />
    <detection t="48" x="3.998588329526122" y="9.775455571429122" z="0.0" />
    <detection t="49" x="4.005654650104449" y="9.766909744076541" z="0.0" />
  </particle>
  <particle nSpots="4">
    <detection t="45" x="4.8635578666821075" y="10.160563119949948" z="0.0" />
    <detection t="46" x="4.8330604697555595" y="10.1428504435385" z="0.0" />
    <detection t="47" x="4.836924221812975" y="10.109518070958526" z="0.0" />
    <detection t="48" x="4.851699547610056" y="10.14349026747081" z="0.0" />
  </particle>
  <particle nSpots="4">
    <detection t="46" x="10.656194360246285" y="3.3966639508778087" z="0.0" />
    <detection t="47" x="10.677481424476365" y="3.396652648109987" z="0.0" />
    <detection t="48" x="10.671307956883888" y="3.4021327286280516" z="0.0" />
    <detection t="49" x="10.744947325048797" y="3.426317999723706" z="0.0" />
  </particle>
  <particle nSpots="3">
    <detection t="46" x="2.4578507199979382" y="6.571035452066566" z="0.0" />
    <detection t="47" x="2.4894823741841" y="6.665582493040129" z="0.0" />
    <detection t="48" x="2.480989355075204" y="6.627183073415184" z="0.0" />
  </particle>
  <particle nSpots="4">
    <detection t="46" x="11.53274004697398" y="8.095531248660167" z="0.0" />
    <detection t="47" x="11.53274004697398" y="8.095531248660167" z="0.0" />
    <detection t="48" x="11.53274004697398" y="8.095531248660167" z="0.0" />
    <detection t="49" x="11.507795576877685" y="8.097962370666618" z="0.0" />
  </particle>
  <particle nSpots="4">
    <detection t="46" x="10.668401532112826" y="0.5061858616042574" z="0.0" />
    <detection t="47" x="10.640295937585858" y="0.48950292975089077" z="0.0" />
    <detection t="48" x="10.639187451926563" y="0.5011871888376641" z="0.0" />
    <detection t="49" x="10.602987288321607" y="0.47805456662531914" z="0.0" />
  </particle>
  <particle nSpots="2">
    <detection t="46" x="2.250136813388822" y="1.2003384518162594" z="0.0" />
    <detection t="47" x="2.249648649170958" y="1.1794637759769273" z="0.0" />
  </particle>
  <particle nSpots="4">
    <detection t="46" x="2.7001378425088043" y="2.5310544881824053" z="0.0" />
    <detection t="47" x="2.701287316762209" y="2.5132513257039633" z="0.0" />
    <detection t="48" x="2.699256002379215" y="2.5209343790328984" z="0.0" />
    <detection t="49" x="2.7139826157941727" y="2.5018763841302913" z="0.0" />
  </particle>
  <particle nSpots="3">
    <detection t="47" x="3.2441203214741847" y="1.1556353630522638" z="0.0" />
    <detection t="48" x="3.2335928009768793" y="1.1539764446851175" z="0.0" />
    <detection t="49" x="3.217758096500805" y="1.1401320436924232" z="0.0" />
  </particle>
  <particle nSpots="2">
    <detection t="47" x="2.263533722836647" y="7.361764927138389" z="0.0" />
    <detection t="48" x="2.2640446790412017" y="7.366109116662663" z="0.0" />
  </particle>
  <particle nSpots="3">
    <detection t="47" x="4.796177331556429" y="7.776916236953235" z="0.0" />
    <detection t="48" x="4.816663606683145" y="7.79967947401524" z="0.0" />
    <detection t="49" x="4.8033901724592125" y="7.795238656815573" z="0.0" />
  </particle>
  <particle nSpots="2">
    <detection t="48" x="2.0650444833114268" y="4.657188858858819" z="0.0" />
    <detection t="49" x="2.0905218843831155" y="4.634790705493097" z="0.0" />
  </particle>
  <particle nSpots="2">
    <detection t="48" x="4.100991379763374" y="6.629486532360204" z="0.0" />
    <detection t="49" x="4.13687277512784" y="6.592709676536728" z="0.0" />
  </particle>
  <particle nSpots="2">
    <detection t="48" x="5.798101146899425" y="8.329159281210643" z="0.0" />
    <detection t="49" x="5.786953807650665" y="8.33948151472902" z="0.0" />
  </particle>
</Tracks>
