# Supplementary material for: DeepBacs for multi-task bacterial image analysis using open-source deep learning approaches
Source: Commun Biol. 2022 Jul 9;5:688. doi: 10.1038/s42003-022-03634-z (PMC9271087; doi:10.1038/s42003-022-03634-z)
Supplement: Supplementary file 15 — Supplementary Data 1 [file 42003_2022_3634_MOESM15_ESM.zip › Figure_4/Figure_4e/Tracking/TrackMate_files/MreB_high_SNR_fluorescence_trackmate_Track_summary_table.csv]

	TRACK_INDEX	TRACK_ID	NUMBER_SPOTS	NUMBER_GAPS	NUMBER_SPLITS	NUMBER_MERGES	NUMBER_COMPLEX	LONGEST_GAP	TRACK_DURATION	TRACK_START	TRACK_STOP	TRACK_DISPLACEMENT	TRACK_X_LOCATION	TRACK_Y_LOCATION	TRACK_Z_LOCATION	TRACK_MEAN_SPEED	TRACK_MAX_SPEED	TRACK_MIN_SPEED	TRACK_MEDIAN_SPEED	TRACK_STD_SPEED	TRACK_MEAN_QUALITY	TOTAL_DISTANCE_TRAVELED	MAX_DISTANCE_TRAVELED	CONFINMENT_RATIO	MEAN_STRAIGHT_LINE_SPEED	LINEARITY_OF_FORWARD_PROGRESSION	MEAN_DIRECTIONAL_CHANGE_RATE
	Track index	Track ID	Number of spots in track	Number of gaps	Number of split events	Number of merge events	Number of complex points	Longest gap	Track duration	Track start	Track stop	Track displacement	Track mean X	Track mean Y	Track mean Z	Track mean speed	Track max speed	Track min speed	Track median speed	Track std speed	Track mean quality	Total distance traveled	Max distance traveled	Confinment ratio	Mean straight line speed	Linearity of forward progression	Mean directional change rate
	Index	ID	N spots	N gaps	N splits	N merges	N complex	Lgst gap	Duration	Track start	Track stop	Track disp.	Track X	Track Y	Track Z	Mean sp.	Max speed	Min speed	Med. speed	Std speed	Mean Q	Total dist.	Max dist.	Cfn. ratio	Mn. v. line	Fwd. progr.	Mn. ? rate
									(sec)	(sec)	(sec)	(micron)	(micron)	(micron)	(micron)	(micron/sec)	(micron/sec)	(micron/sec)	(micron/sec)	(micron/sec)	(quality)	(micron)	(micron)		(micron/sec)		(rad/sec)
Track_262	0	0	3	0	0	0	0	0	3.4832651615142822	0.0	3.4832651615142822	0.04522643155676054	5.954813488306828	11.532740046973979	0.0	0.01298391866816686	0.02596783733633372	0.0	0.02596783733633372	0.018362033873270785	302.90796915690106	0.04522643155676054	0.04522643155676054	1.0	0.01298391866816686	1.0	0.0
Track_263	1	1	6	0	0	0	0	0	8.708162903785706	0.0	8.708162903785706	0.11561670639155561	1.8251463403293373	6.060024312426651	0.0	0.016984946292329064	0.027699664502944903	0.0064912660470421895	0.013926093532426772	0.009538108298972552	240.51148478190103	0.1479076792256525	0.11561670639155561	0.7816815664801772	0.013276819424369458	0.7816815664801771	1.8038205579640951
Track_264	2	2	10	0	0	0	0	0	15.67469322681427	0.0	15.67469322681427	0.0	8.954833448238618	11.532740046973982	0.0	0.0	0.0	0.0	0.0	0.0	312.8170364379883	0.0	0.0	NaN	0.0	NaN	0.0
Track_265	3	3	25	0	0	0	0	0	41.79918193817139	0.0	41.79918193817139	0.045815643613721924	1.179116633307456	6.163701078000477	0.0	0.015572985790443892	0.07758861376597227	2.6076600728076015E-4	0.011274383355133515	0.014957993995536515	486.4952587890625	0.650938066375322	0.1738240438906541	0.07038402880452416	0.0010960894804470484	0.07038402880452417	1.3697057578019696
Track_266	4	4	16	0	0	0	0	0	26.124488711357117	0.0	26.124488711357117	0.11183619194276488	8.54263202608662	6.172086910396138	0.0	0.013866313244938365	0.02476650853568821	0.0024865605293158248	0.01590757715109466	0.0070193900637129936	281.21678352355957	0.362250343835534	0.11183619194276488	0.3087262547735216	0.004280894955626299	0.3087262547735216	1.338711529124975
Track_267	5	5	11	0	0	0	0	0	17.41632580757141	0.0	17.41632580757141	0.14326622421204463	2.894514517568661	6.219134320421986	0.0	0.014708333905642473	0.03560125055237288	0.006470781534872006	0.013129920810208431	0.008921122359711379	489.6911343661222	0.2561651353872186	0.14326622421204463	0.5592729236766891	0.00822597290582164	0.559272923676689	1.4821750520042956
Track_268	6	6	18	0	0	0	0	0	29.6077538728714	0.0	29.6077538728714	0.2760190406728356	0.35020577816527676	6.334433834350758	0.0	0.018724181026704298	0.047058341987598826	0.002375951899110931	0.016205013127076662	0.011388221238820998	476.5977732340495	0.5543809433097494	0.2760190406728356	0.49788695662039634	0.009322525506595172	0.4978869566203964	1.1803593407973585
Track_269	7	7	6	0	0	0	0	0	8.708162903785706	0.0	8.708162903785706	0.16480904587131698	10.408751004447621	6.492185364604116	0.0	0.01920712084454209	0.036257571089526035	0.0017555528317436998	0.019539328803880415	0.012377915940579324	245.1326421101888	0.1672587372269706	0.16480904587131698	0.9853538810810859	0.018925811068562972	0.9853538810810859	1.8038205579640951
Track_270	8	8	40	0	0	0	0	0	67.9236706495285	0.0	67.9236706495285	0.2034702852605041	4.07046328754111	6.5809212105433605	0.0	0.011316193218344617	0.030931568054544837	0.0021690610364505686	0.009333837829153865	0.007940941794470066	509.7782718658447	0.7686373811692677	0.2034702852605041	0.26471557361805736	0.0029955725789668655	0.2647155736180573	1.4560622855352658
Track_271	9	9	22	0	0	0	0	0	36.57428419589996	0.0	36.57428419589996	0.04522643155676054	2.4216698351756416	0.0	0.0	0.01607532787487335	0.051935674672667693	0.0	0.02596783733633372	0.017373609726779198	393.32079037753016	0.5879436102378905	0.13567929467028206	0.07692307692307646	0.001236563682682558	0.07692307692307646	0.7215282231856379
Track_272	10	10	21	0	0	0	0	0	34.83265161514282	0.0	34.83265161514282	0.14051761976346128	2.7347402373241643	0.4556627227904868	0.0	0.00920514709145422	0.034697548915619165	0.0015802762360455963	0.007823523674164548	0.0076481364253972684	352.41178312755767	0.3206396817027701	0.14932576794502853	0.4382415146410973	0.004034077603852988	0.43824151464109723	1.5014337252541325
Track_273	11	11	9	0	0	0	0	0	13.933060646057129	0.0	13.933060646057129	0.0909918687857584	1.3668778171129778	0.6583641718377403	0.0	0.015179919594511732	0.03618870607641058	0.006058520355587476	0.013952867698210565	0.009796649044878897	545.8495246039497	0.21150274031260288	0.0909918687857584	0.43021602770380957	0.006530644708814061	0.43021602770380957	1.7491017306487133
Track_274	12	12	11	0	0	0	0	0	17.41632580757141	0.0	17.41632580757141	0.3731052462128702	9.43588710936249	6.589974600351504	0.0	0.024039325082787402	0.07684469044355668	0.004375838413038044	0.02029354909337361	0.02255744316566816	354.68741954456675	0.41867671783594895	0.3731052462128702	0.8911535567140489	0.021422730048531242	0.8911535567140489	1.441095129271171
Track_275	13	13	25	0	0	0	0	0	41.79918193817139	0.0	41.79918193817139	0.06178105022336438	10.600903162231493	0.6205685604547905	0.0	0.01488468345423314	0.03597068394632039	0.0026657939531272933	0.014563117037500961	0.00798995328650918	416.3802813720703	0.6221675917955802	0.0850613820505662	0.09929969197698617	0.0014780444821802928	0.09929969197698614	1.436156169180335
Track_276	14	14	5	0	0	0	0	0	6.9665303230285645	0.0	6.9665303230285645	0.024690153667078146	3.2504951959732202	0.6669715162722255	0.0	0.020953717182205716	0.02803414607469087	0.012395806393138004	0.022599412909368257	0.006483489818875313	247.64794921875	0.14597470613000077	0.06398585203143772	0.16913994432083201	0.0035441105575127357	0.16913994432083201	1.8038205579640951
Track_277	15	15	14	0	0	0	0	0	22.641223549842834	0.0	22.641223549842834	0.07225430003520589	0.9952760864773297	0.8223619611443951	0.0	0.009175653086152582	0.040024805500577396	0.0018652280511345274	0.006381766484153169	0.009858360930340595	614.1089673723493	0.20774801273938598	0.07225430003520589	0.34779779157669666	0.00319127187963777	0.34779779157669677	1.576294013080445
Track_278	16	16	14	0	0	0	0	0	22.641223549842834	0.0	22.641223549842834	0.3175112052022252	11.223789826795265	0.9711453737297437	0.0	0.016520626555107727	0.04160980600622651	0.004658613765361043	0.010750613301927585	0.01228427658446346	315.61759076799666	0.3740471990176639	0.3175112052022252	0.8488533159346854	0.01402358863262181	0.8488533159346853	1.6032269582387346
Track_279	17	17	2	0	0	0	0	0	1.7416325807571411	0.0	1.7416325807571411	0.007171888067330021	3.3127829370531154	1.0027559594385593	0.0	0.004117911060329488	0.004117911060329488	0.004117911060329488	0.004117911060329488	NaN	218.97515869140625	0.007171888067330021	0.007171888067330021	1.0	0.004117911060329488	1.0	NaN
Track_280	18	18	19	0	0	0	0	0	31.34938645362854	0.0	31.34938645362854	0.17994304105432174	9.8300911933267	0.9757964544499727	0.0	0.02026771408099736	0.05211637824747934	0.0027270257145589963	0.019249524345742793	0.0129662462182269	332.6762101022821	0.6353804012568351	0.17994304105432174	0.28320521170999213	0.005739922257186446	0.28320521170999213	1.4930646392253122
Track_281	19	19	30	0	0	0	0	0	50.50734484195709	0.0	50.50734484195709	0.24648654708525589	4.71863624406473	6.982577556148629	0.0	0.01805117818770902	0.06670942424317146	0.0029467681030523837	0.01579775757247554	0.013802500467153467	340.28675537109376	0.9117170815302333	0.25111888655904113	0.27035420535452825	0.004880211934651065	0.2703542053545282	1.3617273034614965
Track_282	20	20	15	0	0	0	0	0	24.382856130599976	0.0	24.382856130599976	0.17658656104028417	10.441505043003755	1.1499598816673706	0.0	0.01479521519701639	0.031202476751708324	0.0022537028300857634	0.012645361324208262	0.00888466035951788	286.97479654947915	0.3607496035701171	0.17658656104028417	0.48949897461484504	0.0072422426681454976	0.4894989746148452	1.5018201188420308
Track_283	21	21	3	0	0	0	0	0	3.4832651615142822	0.0	3.4832651615142822	0.03434605944770347	2.390154468608621	1.2183391502077818	0.0	0.011573015213782444	0.015225719907558624	0.007920310520006264	0.015225719907558624	0.005165704517282137	440.99257405598956	0.040311880707843153	0.03434605944770347	0.8520083619175088	0.009860305734741188	0.8520083619175088	1.8038205579640951
Track_284	22	22	8	0	0	0	0	0	12.191428065299988	0.0	12.191428065299988	0.14264471860409886	10.976090776792622	7.02797515246578	0.0	0.013024692299732377	0.028329421987144887	0.0034953995803212582	0.010279312846952526	0.008138954643599126	666.2831878662109	0.15878959924485395	0.14264471860409886	0.8983253266112244	0.011700410964167789	0.8983253266112246	1.5494711598442894
Track_285	23	23	39	0	0	0	0	0	66.18203806877136	0.0	66.18203806877136	0.8463585822748295	0.16976631515131804	1.759415024811007	0.0	0.02024154062577721	0.05816113636525054	0.0	0.016050338422913805	0.015069275148454329	291.06422346066205	1.3396264122657695	0.8647922629020032	0.6317870225052862	0.012788342682879572	0.6317870225052862	1.2459108526814897
Track_286	24	24	33	0	0	0	0	0	55.732242584228516	0.0	55.732242584228516	0.5238234275040043	2.5028411027131034	1.2537118413883943	0.0	0.013969841247455532	0.08029500115026472	4.152133149218666E-4	0.007199860634633022	0.015557747469537858	499.35885990027225	0.7785705812663533	0.5548171289181436	0.6728014647715047	0.009398929653913467	0.6728014647715047	1.4019528986993823
Track_287	25	25	44	0	0	0	0	0	74.89020097255707	0.0	74.89020097255707	0.3767650482426174	3.1216658355625158	6.726804761209895	0.0	0.01781201703791842	0.046756162496625515	0.003210218056416586	0.013891318302799268	0.011641939757950906	399.74570257013494	1.333945535696321	0.6701953173263752	0.28244410147221316	0.005030899147682619	0.2824441014722131	1.4276182162389233
Track_288	26	26	11	0	0	0	0	0	17.41632580757141	0.0	17.41632580757141	0.18827670238354616	10.810664750450591	1.5712037012200646	0.0	0.020585450341837817	0.0508223643184988	0.00980005825163701	0.018270359395722507	0.011910175577619676	282.26522549715907	0.3585229100490297	0.18827670238354616	0.5251455265656481	0.010810357159355419	0.5251455265656481	1.702310592793928
Track_289	27	27	8	0	0	0	0	0	12.191428065299988	0.0	12.191428065299988	0.02649608469131832	1.9357652160810321	7.116804730372146	0.0	0.023250085313067003	0.061254571921170724	0.0032080636256782953	0.01852383857262921	0.01868212186971091	338.7874336242676	0.2834517426063441	0.11175828717366879	0.09347652777748454	0.002173337245595793	0.09347652777748452	1.529480508112879
Track_290	28	28	47	0	0	0	0	0	80.11509871482849	0.0	80.11509871482849	0.12386246548689885	2.224272131922153	1.9049007328610499	0.0	0.015699212965891364	0.049224833171873095	6.636350956404314E-4	0.013509814145302555	0.010052057048965347	420.6270005246426	1.2577439965075023	0.1481701229746027	0.09847987017297603	0.0015460564546988839	0.09847987017297606	1.5355002825487218
Track_291	29	29	10	0	0	0	0	0	15.67469322681427	0.0	15.67469322681427	0.19042550410900977	2.8793322630558373	1.9066796361956269	0.0	0.015099584984695713	0.03786897791007366	0.007139717191325742	0.011905723920548441	0.009777150408847473	369.49255218505857	0.23668136248731633	0.19042550410900977	0.8045648466267157	0.012148595277338765	0.8045648466267157	1.5214247402472254
Track_292	30	30	17	0	0	0	0	0	27.866121292114258	0.0	27.866121292114258	0.06932290009873118	9.723117571340902	7.133305241201292	0.0	0.025763897318952178	0.09512232736856571	0.0063746063937711915	0.02122834816105624	0.022199101307563182	314.33603084788604	0.7179398876474987	0.19640916637425002	0.09655808416758149	0.0024877125658083117	0.09655808416758149	1.5170762518413556
Track_293	31	31	6	0	0	0	0	0	8.708162903785706	0.0	8.708162903785706	0.1406897769361997	10.269394746728372	1.880436326847999	0.0	0.02067927031453342	0.046603216930661016	0.007659298604415069	0.015941810215695996	0.015025637878990488	255.6871795654297	0.18007845463037692	0.1406897769361997	0.7812693485457485	0.01615608004703696	0.7812693485457485	1.8038205579640951
Track_294	32	32	14	0	0	0	0	0	22.641223549842834	0.0	22.641223549842834	0.24402019220280696	3.630432347506948	7.316412286121117	0.0	0.02069118998954613	0.039239570702075996	0.0072992262286254335	0.015532684455720024	0.011102329539973374	325.6871588570731	0.4684738580655841	0.24402019220280696	0.5208832638184163	0.01077769457404173	0.5208832638184162	1.6423730816913384
Track_295	33	33	14	0	0	0	0	0	22.641223549842834	0.0	22.641223549842834	0.05101475817739082	0.44665777392729167	1.9429836630993937	0.0	0.01175743806454905	0.01951673313414614	0.0024095267414019125	0.012414417258892085	0.0053815827337224615	505.3623700823103	0.2662027835928865	0.07637263410868017	0.19163871049301093	0.0022531802693916223	0.19163871049301093	1.445236346919705
Track_296	34	34	29	0	0	0	0	0	48.76571226119995	0.0	48.76571226119995	0.22351077018801813	2.5736716541761675	7.374701582071047	0.0	0.010762895213469782	0.03700347488393628	0.002488615036216943	0.008789933680671198	0.008245884159586466	494.9501479576374	0.5248602510775134	0.2712435447086466	0.42584815620760197	0.004583359082111729	0.4258481562076018	1.2380156791544719
Track_297	35	35	3	0	0	0	0	0	3.4832651615142822	0.0	3.4832651615142822	0.019681330403199276	10.933885819585965	2.0351446912424063	0.0	0.005717317100858833	0.005969919558802021	0.005464714642915644	0.005969919558802021	3.572338219120363E-4	370.3469543457031	0.01991493147475141	0.019681330403199276	0.9882700539618579	0.005650253279782811	0.9882700539618577	1.8038205579640951
Track_298	36	36	15	0	0	0	0	0	24.382856130599976	0.0	24.382856130599976	0.04522643155676054	11.532740046973979	7.4894970657995765	0.0	0.005564536572071511	0.02596783733633372	0.0	0.0	0.011057502799568207	575.2569396972656	0.1356792946702816	0.04522643155676054	0.3333333333333333	0.001854845524023837	0.33333333333333337	0.2775108550713993
Track_299	37	37	14	0	0	0	0	0	22.641223549842834	0.0	22.641223549842834	0.2375574088217425	11.302364833889206	2.1251442816377564	0.0	0.022695248110054893	0.05479833658417891	0.003821521662489081	0.018825070457308996	0.015407611419588395	554.8094656808036	0.513848185978901	0.2765459849208074	0.4623104942351529	0.0104922513705489	0.462310494235153	1.4313808285116059
Track_300	38	38	2	0	0	0	0	0	1.7416325807571411	0.0	1.7416325807571411	0.04812845549413063	9.589298330063507	2.275929561542799	0.0	0.027634103786234706	0.027634103786234706	0.027634103786234706	0.027634103786234706	NaN	414.2787780761719	0.04812845549413063	0.04812845549413063	1.0	0.027634103786234706	1.0	NaN
Track_301	39	39	50	0	0	0	0	0	85.33999645709991	0.0	85.33999645709991	0.6179390795719722	5.213217526608124	7.443482891339678	0.0	0.013351902540699638	0.04696742299877646	0.0020451335192265465	0.011844681106183945	0.009338113181977534	667.3478533935547	1.1394513155188506	0.7951115341657914	0.5423128405364058	0.007240908193412075	0.5423128405364058	1.371129249487482
Track_302	40	40	50	0	0	0	0	0	85.33999645709991	0.0	85.33999645709991	0.3233235656671893	0.8045041515956732	3.039936198149109	0.0	0.012578973143687703	0.03630692656904748	0.0010430252415836213	0.011179843153285487	0.0075476085806069635	579.5353973388671	1.0734895235162634	0.5797479993976967	0.30118930700704777	0.003788652204007564	0.3011893070070477	1.2654616193397348
Track_303	41	41	14	0	0	0	0	0	22.641223549842834	0.0	22.641223549842834	0.033363482277696324	10.18328747464672	7.6167015648895875	0.0	0.010795242632954238	0.019006825711697605	0.002210330845924491	0.010246506070092832	0.0049552300030724335	326.2069865635463	0.2444175017275108	0.046888114539819184	0.13650201823473201	0.0014735724067318756	0.13650201823473201	1.4367248917342759
Track_304	42	42	27	0	0	0	0	0	45.28244709968567	0.0	45.28244709968567	0.04384634133526687	1.6423178343579683	2.905124320211126	0.0	0.011203271204346943	0.030580223865795255	0.0025748293275526337	0.009649091269062736	0.007458677470130884	313.54423975061485	0.5073115356542722	0.1308467974255868	0.08642882775909853	9.682855972589703E-4	0.08642882775909853	1.3582232049443979
Track_305	43	43	20	0	0	0	0	0	33.09101903438568	0.0	33.09101903438568	0.028432647213937384	0.2839372801321026	3.1134004029378715	0.0	0.010639239705668699	0.03458075320235237	0.002899750985650214	0.008685286241015864	0.007307840788398695	432.4486557006836	0.3520632836116749	0.09472594239182225	0.08076004666620828	8.592254951227803E-4	0.08076004666620828	1.4912245806367626
Track_306	44	44	50	0	0	0	0	0	85.33999645709991	0.0	85.33999645709991	0.6040343533153849	11.075277947033596	7.301961763664405	0.0	0.012791466744603379	0.06604575663409012	0.003033637123058463	0.009413042697129205	0.010870443027597926	622.549026184082	1.091623726665564	0.6230467395873623	0.5533356765343012	0.007077974904991127	0.5533356765343013	1.3956291810892392
Track_307	45	45	7	0	0	0	0	0	10.449795484542847	0.0	10.449795484542847	0.0482350087596128	9.918824945930513	3.3063353718480903	0.0	0.020573568580473232	0.04373020433177285	0.00562302771730662	0.02088751184634766	0.01684459190353829	566.1451285226004	0.21498958405316176	0.0482350087596128	0.22435974734331984	0.0046158806486654375	0.22435974734331982	1.7369212679972132
Track_308	46	46	16	0	0	0	0	0	26.124488711357117	0.0	26.124488711357117	0.40058116921306536	3.980471927923106	7.8861819324716445	0.0	0.019236698488658763	0.06152281792557593	0.002894094402151463	0.01261779494478229	0.01704699369454672	309.8209590911865	0.5025489125107463	0.40058116921306536	0.7970988678728849	0.015333550586921934	0.7970988678728849	1.124564290029254
Track_309	47	47	50	0	0	0	0	0	85.33999645709991	0.0	85.33999645709991	0.45835463443687025	2.583065684556325	3.476715854763348	0.0	0.015914837347882054	0.07267137256560331	0.0026039283387453488	0.009879841736154112	0.01545773053594344	626.0035137939453	1.3581721628835755	0.45835463443687025	0.3374790376086961	0.005370923991862167	0.33747903760869596	1.3525779908322513
Track_310	48	48	3	0	0	0	0	0	3.4832651615142822	0.0	3.4832651615142822	0.05960114434556657	1.101217662579094	3.4836422193153056	0.0	0.01722035538804665	0.025368676422819574	0.00907203435327373	0.025368676422819574	0.011523466117945838	296.1836751302083	0.05998306399207766	0.05960114434556657	0.993632875330251	0.017110711238433576	0.9936328753302511	1.8038205579640951
Track_311	49	49	15	0	0	0	0	0	24.382856130599976	0.0	24.382856130599976	0.12062720053934091	5.448787532339808	7.7145619490293615	0.0	0.00948129667896564	0.0157780707145582	0.004965377568098885	0.010040770554139293	0.003054426759940649	480.34827880859376	0.2311810928547546	0.12062720053934091	0.5217866177971916	0.004947213726449228	0.5217866177971917	1.4684646481178232
Track_312	50	50	8	0	0	0	0	0	12.191428065299988	0.0	12.191428065299988	0.15947796704228756	9.686142162120753	3.9779493936939865	0.0	0.019468700675091915	0.03656992151486895	0.009962660055249015	0.017716332174315782	0.008368233522445078	310.07703971862793	0.23735126380524044	0.15947796704228756	0.6719069639045523	0.013081155561767518	0.6719069639045524	1.6312922028579129
Track_313	51	51	5	0	0	0	0	0	6.9665303230285645	0.0	6.9665303230285645	0.013936465237126834	11.152909079944502	7.805093081469609	0.0	0.010400655543719717	0.020323520345066046	0.0014597288110179691	0.017234679088631154	0.009767233495422741	560.9712768554688	0.07245648222469855	0.03989281338737028	0.19234255941252765	0.0020004887068471445	0.19234255941252765	1.8038205579640951
Track_314	52	52	5	0	0	0	0	0	6.9665303230285645	0.0	6.9665303230285645	0.021692152658590293	10.893587534579611	3.991949771176819	0.0	0.0073868516237422625	0.01291921058391809	0.0038440777362608717	0.007962345445706025	0.004085301513025983	258.3765502929688	0.05146072582851326	0.021692152658590293	0.4215283074490012	0.003113767062332982	0.42152830744900116	1.8038205579640951
Track_315	53	53	5	0	0	0	0	0	6.9665303230285645	0.0	6.9665303230285645	0.08213973569827704	2.9586711339599456	7.881204793972836	0.0	0.025840047529263943	0.04734308273001874	0.007787705885950221	0.02547054455189805	0.01630846231759088	326.39069213867185	0.18001547466111656	0.11418616929102836	0.4562926373574664	0.011790623436570126	0.4562926373574663	1.8038205579640951
Track_316	54	54	9	0	0	0	0	0	13.933060646057129	0.0	13.933060646057129	0.25273189776107147	2.5515190894614466	3.8979357281209204	0.0	0.028364224646415585	0.05566534319552354	0.01120260721874118	0.0339882005236922	0.014678260781183946	638.1439954969618	0.39520046217689664	0.25273189776107147	0.6395030419978242	0.018139007945292426	0.6395030419978243	1.5784578565443366
Track_317	55	55	7	0	0	0	0	0	10.449795484542847	0.0	10.449795484542847	0.04407399057186607	1.407708515479849	4.187115775731625	0.0	0.013475219055107332	0.02611686648055457	0.0036811786097377627	0.014830808280795986	0.007678607803245913	356.2720380510603	0.14081328323528633	0.0723019316453077	0.3129959728175814	0.0042176892970833295	0.3129959728175814	1.5860929302264448
Track_318	56	56	28	0	0	0	0	0	47.02407968044281	0.0	47.02407968044281	0.1632132155746588	5.0507665661195125	8.180146251259348	0.0	0.016536119450578868	0.1070834359152833	0.001252658353400951	0.011300681686778013	0.020425968393502452	319.3382214137486	0.7775957986493409	0.18666929461887247	0.20989467260259756	0.003470843378196697	0.20989467260259756	1.4468674040109422
Track_319	57	57	23	0	0	0	0	0	38.315916776657104	0.0	38.315916776657104	0.31639593839501007	10.27384669264408	4.337606398693387	0.0	0.016262546218089105	0.04811361333766362	0.0017743114183978899	0.013645623631382244	0.010875170148703905	407.10646654211956	0.6231143674688419	0.31639593839501007	0.5077654358705364	0.008257558868792756	0.5077654358705364	1.3787730669427138
Track_320	58	58	14	0	0	0	0	0	22.641223549842834	0.0	22.641223549842834	0.14325712603086224	5.843971947055591	8.2555074005577	0.0	0.011550981009561414	0.045524807297439115	0.004194415231841365	0.007124504610388201	0.011319520046641105	549.717023577009	0.2615283432574693	0.15231841708771143	0.5477690266627374	0.006327269624607221	0.5477690266627375	1.4041880361228996
Track_321	59	59	9	0	0	0	0	0	13.933060646057129	0.0	13.933060646057129	0.10196134912490433	0.29027594645842336	4.508385331531746	0.0	0.010283304565731594	0.017727713530460036	0.005716392656836662	0.00981342352604463	0.0046465390673374116	294.7940419514974	0.14327790615621447	0.10196134912490433	0.7116334392389633	0.0073179433948533075	0.7116334392389633	1.7265715732333056
Track_322	60	60	2	0	0	0	0	0	1.7416325807571411	0.0	1.7416325807571411	0.1033651395634409	4.036426623365898	8.460527189864333	0.0	0.059349567012868414	0.059349567012868414	0.059349567012868414	0.059349567012868414	NaN	441.42926025390625	0.1033651395634409	0.1033651395634409	1.0	0.059349567012868414	1.0	NaN
Track_323	61	61	10	0	0	0	0	0	15.67469322681427	0.0	15.67469322681427	0.0876953429371713	9.97160067125002	8.428908537780433	0.0	0.012836544858345346	0.0305025775624079	0.004277746117334867	0.009996871524723316	0.007490030161014038	662.5147338867188	0.2012089027468034	0.0876953429371713	0.43584226015846367	0.005594708723686743	0.4358422601584638	1.6613316150405955
Track_324	62	62	32	0	0	0	0	0	53.990610003471375	0.0	53.990610003471375	0.8760059970797431	4.325268826229122	8.664482340463556	0.0	0.019513423059017973	0.04830039361552632	0.003582138584448789	0.01564578211412255	0.011517183924118981	335.15735244750977	1.0535416142121847	0.8760059970797431	0.8314868489886859	0.016225154652326018	0.8314868489886859	1.2422732234680152
Track_325	63	63	3	0	0	0	0	0	3.4832651615142822	0.0	3.4832651615142822	0.027492978116475362	10.7568476774072	8.66221163059729	0.0	0.010031441770711013	0.011032717104745146	0.00903016643667688	0.011032717104745146	0.001416017157060722	319.6454162597656	0.03494217163967681	0.027492978116475362	0.7868136645879532	0.007892875460713798	0.7868136645879531	1.8038205579640951
Track_326	64	64	11	0	0	0	0	0	17.41632580757141	0.0	17.41632580757141	0.17593570154354163	1.8795899643099445	4.472298920244694	0.0	0.011838518036143346	0.018932505461669163	0.0032950810373502675	0.013167904971452761	0.005721235045904254	422.8970350785689	0.206183487196283	0.17593570154354163	0.8532967597742392	0.010101769080770009	0.8532967597742394	1.5026698221134478
Track_327	65	65	7	0	0	0	0	0	10.449795484542847	0.0	10.449795484542847	0.15682920940738093	3.2989738698756246	8.72053050901788	0.0	0.015961750485190673	0.025676571469924032	0.009436165208628135	0.014651352757249828	0.006564301836653093	347.27286420549666	0.1667970281455451	0.15682920940738093	0.9402398301157598	0.015007873564545826	0.94023983011576	1.463956351909541
Track_328	66	66	10	0	0	0	0	0	15.67469322681427	0.0	15.67469322681427	0.06647997914737507	2.6423936243816057	4.603668815244057	0.0	0.011375640289151619	0.02925540687650951	0.002225956977698369	0.01134425019527442	0.008142376046865398	398.0099243164062	0.17830967179104043	0.08025476725262858	0.37283439804253793	0.004241229999554287	0.372834398042538	1.4323158536821512
Track_329	67	67	8	0	0	0	0	0	12.191428065299988	0.0	12.191428065299988	0.017464338299322493	11.108298254926195	8.735208370701246	0.0	0.02372884536948004	0.06028486540376056	0.005421024728066355	0.020693405242236895	0.01737426521593176	260.23110008239746	0.2892885113946426	0.08522277704180886	0.06036996842746351	0.0014325096457756738	0.06036996842746352	1.7037204461834505
Track_330	68	68	50	0	0	0	0	0	85.33999645709991	0.0	85.33999645709991	0.6861315133587589	9.090927680981608	5.099068750791802	0.0	0.014648701741918034	0.06412056956207585	0.00185996653092979	0.010741066117216062	0.013059147890699358	590.0019506835938	1.2501201547563985	0.6861315133587589	0.5488524529007855	0.008039975882863723	0.5488524529007855	1.38292176040125
Track_331	69	69	8	0	0	0	0	0	12.191428065299988	0.0	12.191428065299988	0.04924774131077512	1.034177103416972	5.187378511630652	0.0	0.026418488595951833	0.04770380388013189	0.010622763013522243	0.02274189602421024	0.013069022294516086	422.4140033721924	0.3220791033114948	0.09768550432008147	0.15290573279802563	0.0040395383581802976	0.1529057327980256	1.7665243278687583
Track_332	70	70	27	0	0	0	0	0	45.28244709968567	0.0	45.28244709968567	0.11896636556097542	6.074106953555129	8.952625424167378	0.0	0.011746754789309177	0.040281003282565536	0.002502786147651609	0.009223568033460227	0.008220974837805749	512.9369077329283	0.5319218023398722	0.1610515271481944	0.22365386234904072	0.00262720707869609	0.22365386234904075	1.3524039873637346
Track_333	71	71	27	0	0	0	0	0	45.28244709968567	0.0	45.28244709968567	0.08703748957458983	3.4484912205509164	5.168157584427758	0.0	0.010959905960738515	0.03222099247298415	0.0011185334915247579	0.010097091766734886	0.00708070326901407	319.58029909487124	0.49629136188467154	0.10022236954565404	0.17537578982649238	0.0019221021642885992	0.1753757898264924	1.348571127618821
Track_334	72	72	11	0	0	0	0	0	17.41632580757141	0.0	17.41632580757141	0.16478288418734874	3.79497181848329	9.265658736462239	0.0	0.011373456404048696	0.018463360996161138	0.004197253039216914	0.012035559022641666	0.0051748520977432065	442.6641651500355	0.19808382229112162	0.16478288418734874	0.8318846147120946	0.009461403398626854	0.8318846147120945	1.5533058367026602
Track_335	73	73	30	0	0	0	0	0	50.50734484195709	0.0	50.50734484195709	0.29501624846637275	2.1537327507656006	5.2925295265432	0.0	0.018034164628288128	0.08231553381614644	0.0017019646767570736	0.012239996342833756	0.01729864451566999	510.05467529296874	0.9108577718175735	0.29501624846637275	0.32388838037543644	0.005841056372880227	0.3238883803754365	1.2174324465316073
Track_336	74	74	10	0	0	0	0	0	15.67469322681427	0.0	15.67469322681427	0.029252383292511102	4.589073681754602	9.509159157402893	0.0	0.01920360037985331	0.04607259914168214	0.0038834389036675613	0.015984326484087426	0.013262394435754417	832.8874877929687	0.3010105448045346	0.059488289937106226	0.09718059316329448	0.0018662172757850117	0.09718059316329447	1.7716490057948442
Track_337	75	75	50	0	0	0	0	0	85.33999645709991	0.0	85.33999645709991	0.06306701250044047	2.821690304384091	5.398927533169743	0.0	0.013653609941364827	0.05700586050295235	2.1290887135691947E-4	0.011889780269801116	0.010456033400638104	446.2508871459961	1.1651990240226984	0.1782101695943944	0.05412552808593145	7.390088483556947E-4	0.05412552808593144	1.4915937958901289
Track_338	76	76	50	0	0	0	0	0	85.33999645709991	0.0	85.33999645709991	0.26708511848674793	5.253719551538835	9.847603798019792	0.0	0.01364316307194436	0.11246600644388967	8.531528102319663E-4	0.00967471846428162	0.017256552886545085	582.8350811767579	1.164307488223368	0.26708511848674793	0.22939397125607824	0.003129659357567592	0.22939397125607822	1.5174356443094432
Track_339	77	77	10	0	0	0	0	0	15.67469322681427	0.0	15.67469322681427	0.16112403153200905	9.141785953850384	5.357674481822754	0.0	0.01924108568376376	0.04339479412103555	0.008471653598630464	0.013951294733947062	0.012104305106777189	431.40077514648436	0.3015981154438448	0.1637991563928147	0.5342342119574984	0.010279246247472236	0.5342342119574984	1.4775243932425448
Track_340	78	78	20	0	0	0	0	0	33.09101903438568	0.0	33.09101903438568	0.15578952821154832	10.095762029556631	5.588482661519093	0.0	0.018957642899345848	0.04686296880999229	0.006116413405564457	0.01648246657585109	0.009810323081397648	427.92746047973634	0.62732772202934	0.1785313342918302	0.24833834492055507	0.004707909661218461	0.24833834492055507	1.347401192853782
Track_341	79	79	2	0	0	0	0	0	1.7416325807571411	0.0	1.7416325807571411	0.12012606794657779	5.565008093186535	10.804505168609996	0.0	0.06897325490681583	0.06897325490681583	0.06897325490681583	0.06897325490681583	NaN	275.54698181152344	0.12012606794657779	0.12012606794657779	1.0	0.06897325490681583	1.0	NaN
Track_342	80	80	31	0	0	0	0	0	52.24897742271423	0.0	52.24897742271423	0.16807309464586395	11.095462772912885	5.629739555899404	0.0	0.01816434288075424	0.04896440184363575	0.0032863181789832114	0.016819306337781777	0.01162972050583245	573.1193050261467	0.9490683410749681	0.3637013565725163	0.17709272069437584	0.003216772900378284	0.1770927206943758	1.5075980420220856
Track_343	81	81	10	0	0	0	0	0	15.67469322681427	0.0	15.67469322681427	0.11258213187872648	3.8314055236797984	11.028517614655406	0.0	0.011496503726341069	0.031600655645342014	0.001528310240028031	0.009483466938759056	0.009615719214604796	523.3709716796875	0.18020416909132336	0.11258213187872648	0.6247476539883626	0.007182413732100052	0.6247476539883626	1.5172813986203757
Track_344	82	82	17	0	0	0	0	0	27.866121292114258	0.0	27.866121292114258	0.37938269019905496	9.062637177431574	5.896417060550753	0.0	0.01902575686116774	0.09015501798351114	0.0038756294651906423	0.015477142793232342	0.01997888935765448	475.7257546817555	0.5301740483675753	0.37938269019905496	0.71558140457306	0.013614477817779944	0.71558140457306	1.365403159106979
Track_345	83	83	35	0	0	0	0	0	59.2155077457428	0.0	59.2155077457428	0.7213059593283351	4.198748546216091	11.20047727478118	0.0	0.02085145571441323	0.06358552697552503	6.643704131877969E-4	0.017301322832886525	0.01615324748556001	445.44610726492743	1.2347295373668496	0.7232922264290437	0.5841813429575617	0.012181031401866046	0.5841813429575617	1.3226182499134371
Track_346	84	84	7	0	0	0	0	0	10.449795484542847	0.0	10.449795484542847	0.11319184952245091	4.134958748015483	5.8159253766301555	0.0	0.013613069565108086	0.020501833157207168	0.00389801740895685	0.018400454232351593	0.006684626895491807	396.7613438197545	0.1422537928722341	0.11319184952245091	0.7957035607768623	0.010831967926059635	0.7957035607768622	1.5196886657505624
Track_347	85	85	18	0	0	0	0	0	29.6077538728714	0.0	29.6077538728714	0.11535916438116187	5.109095607463549	11.017650378379798	0.0	0.01020546559493945	0.022198168889882727	0.002218432553702883	0.00935879744138146	0.006547706061853328	746.4957987467448	0.30216091349302426	0.15464156019996314	0.3817805653537153	0.003896248424533873	0.38178056535371524	1.2425790722270544
Track_348	86	86	50	0	0	0	0	0	85.33999645709991	0.0	85.33999645709991	0.10319349322485909	9.631095416702866	5.890214188179004	0.0	0.012145119384702566	0.042444317936033586	8.443956921319071E-4	0.00803718267276214	0.010713029762762014	683.042155456543	1.0364644452615728	0.26130646398161367	0.09956298423610288	0.0012092043298447294	0.09956298423610291	1.3991205955413017
Track_349	87	87	25	0	0	0	0	0	41.79918193817139	1.7416325807571411	43.54081451892853	0.16619730668200955	9.828939562563756	2.367510413253677	0.0	0.023632834331526943	0.055947141164798396	0.003095147557981733	0.018984470271866685	0.015395835015599666	308.95184936523435	0.9878331419381575	0.24727929467368992	0.16824431133776863	0.003976089937067325	0.1682443113377686	1.3851918373235768
Track_350	88	88	4	0	0	0	0	0	5.224897742271423	1.7416325807571411	6.9665303230285645	0.13141381088588747	10.684294544131683	5.050031498113163	0.0	0.026277575105265023	0.043855756832911735	0.012553430984657384	0.022423537498225947	0.016003096740472664	236.1942596435547	0.13729764283986698	0.13141381088588747	0.9571454262995472	0.025151460826247262	0.9571454262995472	1.8038205579640951
Track_351	89	89	23	0	0	0	0	0	38.315916776657104	1.7416325807571411	40.057549357414246	0.21999633390857795	0.445029895663505	5.2643301731961865	0.0	0.010927781340253736	0.04689851432236697	0.002949200177949365	0.007294642923570167	0.012314436336562993	410.84153150475544	0.4187079603866686	0.2390000795098044	0.5254171277408141	0.005741643484375781	0.5254171277408141	1.3638569654426185
Track_352	90	90	2	0	0	0	0	0	1.7416325807571411	1.7416325807571411	3.4832651615142822	0.03126946287895774	2.3820266305089235	5.662030776887027	0.0	0.017954109968110463	0.017954109968110463	0.017954109968110463	0.017954109968110463	NaN	245.22804260253906	0.03126946287895774	0.03126946287895774	1.0	0.017954109968110463	1.0	NaN
Track_353	91	91	18	0	0	0	0	0	29.6077538728714	1.7416325807571411	31.34938645362854	0.3590487751179964	4.3996233669378135	8.260615140724191	0.0	0.016689374387627822	0.044556812240010873	0.005783892570497524	0.015954339622905545	0.010428975927234272	287.5127249823676	0.49413488916108833	0.3590487751179964	0.7266209753526354	0.012126849495563419	0.7266209753526353	1.3417079411209247
Track_354	92	92	21	0	0	0	0	0	34.83265161514282	1.7416325807571411	36.57428419589996	0.22453450985115203	3.8645506918116723	8.666554774081472	0.0	0.02115048391148435	0.04827305685180844	0.0024425479039675607	0.021935557564116113	0.014320306996066392	297.6497889927455	0.7367274375804177	0.285035342205991	0.30477283510517134	0.006446092945549399	0.30477283510517134	1.3621113913011336
Track_355	93	93	41	0	0	0	0	0	69.66530323028564	13.933060646057129	83.59836387634277	0.459359115652623	1.8707779676632927	0.577972833559752	0.0	0.022876526841850542	0.09939828081560921	0.0040926542965111475	0.014550260760685538	0.023030248462373483	421.45290244497903	1.593700179293287	0.5792312810661406	0.28823433768848666	0.006593800562873679	0.28823433768848666	1.5805684609829034
Track_356	94	94	36	0	0	0	0	0	60.95714032649994	24.382856130599976	85.33999645709991	0.29165387924012115	1.100659199567119	0.7695690095964373	0.0	0.012979388896404992	0.060073230839617686	0.0032361654320123222	0.009526291580909925	0.010725846527578506	468.3461744520399	0.7911864303103741	0.29165387924012115	0.3686285154381483	0.004784572860176157	0.36862851543814823	1.417933806494493
Track_357	95	95	14	0	0	0	0	0	22.641223549842834	8.708162903785706	31.34938645362854	0.18131354962360888	3.255115414559509	0.9188551628802129	0.0	0.024871755872677263	0.06392071374075928	0.006388235527479501	0.02293749299821875	0.016901916219753933	294.4381888253348	0.5631269847904022	0.24955422226998022	0.32197631177467795	0.00800811622324481	0.3219763117746779	1.115477819731167
Track_358	96	96	32	0	0	0	0	0	53.990610003471375	17.41632580757141	71.40693581104279	0.24887134520052787	1.708940088274279	1.245466513552224	0.0	0.012146406611341358	0.03490428074198554	0.002938731740518857	0.009156458942239286	0.008291281267877707	373.5639371871948	0.6557919022965176	0.24887134520052787	0.3794974355874254	0.004609530160606196	0.37949743558742544	1.5660680780917537
Track_359	97	97	37	0	0	0	0	0	62.69877290725708	20.899590969085693	83.59836387634277	0.199376879901792	10.501472585157615	1.3361915300274894	0.0	0.016700015265035176	0.10139781667291019	0.004674345660439342	0.013037215194016481	0.01747378175363726	315.19370001715583	1.0470704646501672	0.24461040356608277	0.19041400424603236	0.0031799167775852133	0.19041400424603236	1.6740718996460717
Track_360	98	98	37	0	0	0	0	0	62.69877290725708	22.641223549842834	85.33999645709991	0.46628013746914954	11.10000876886747	2.138816102018025	0.0	0.019719705039034117	0.09366984100035672	0.0	0.010105802958308846	0.021895408658402494	526.3038334202122	1.2364013080404934	0.6625855107013024	0.3771268555256805	0.007436830353264854	0.37712685552568054	1.3605815736361386
Track_361	99	99	16	0	0	0	0	0	26.124488711357117	13.933060646057129	40.057549357414246	0.1809057262270426	0.0	2.4083074803975077	0.0	0.010387134934533538	0.02596783733633397	0.0	0.0	0.013168096926540347	506.418758392334	0.27135858934056456	0.22613215778380358	0.6666666666666651	0.006924756623022342	0.6666666666666651	0.3865329767065918
Track_362	100	100	31	0	0	0	0	0	52.24897742271423	26.124488711357117	78.37346613407135	0.2647927017381838	1.4993914912279234	2.4107258874717097	0.0	0.0160646943299935	0.05264895233760372	0.003049806768760463	0.01345187735968459	0.01203500812303394	286.23880201770413	0.8393638513506358	0.2647927017381838	0.3154683172406114	0.005067902087267842	0.31546831724061153	1.5410328616807993
Track_363	101	101	15	0	0	0	0	0	24.382856130599976	13.933060646057129	38.315916776657104	0.3926259502046418	11.461859320434362	2.825548488817936	0.0	0.029124517754227107	0.07600532011651578	0.0	0.02596783733633397	0.021093315047726352	253.3595723470052	0.7101389262744243	0.3926259502046418	0.5528861123899529	0.016102541396366788	0.5528861123899529	0.9797364661623772
Track_364	102	102	13	0	0	0	0	0	20.899590969085693	15.67469322681427	36.57428419589996	0.13785545897265197	9.726320580420353	3.4010988630348282	0.0	0.0216981324901077	0.06790170606792317	0.004329717660544065	0.015515209285696902	0.01788071205452975	524.9660198505109	0.4534820938362797	0.2127367762770708	0.30399316940267507	0.006596084065786998	0.30399316940267507	1.243963226926553
Track_365	103	103	24	0	0	0	0	0	40.057549357414246	5.224897742271423	45.28244709968567	0.3975589439138941	1.4832343859536108	3.529835307401868	0.0	0.011898816233558356	0.031216492711301703	0.0011285422536705008	0.010467272085452709	0.007558086570956262	375.1471710205078	0.47663741857056563	0.39937013573591834	0.8340909219972119	0.00992469460292408	0.8340909219972118	1.186899700760817
Track_366	104	104	34	0	0	0	0	0	57.47387516498566	27.866121292114258	85.33999645709991	0.6015379279763898	10.848152092977884	3.6709135489830533	0.0	0.0148159748596721	0.07606659847076142	0.0019860483529219827	0.012654474411780026	0.01358934095059158	355.48265434713926	0.85153148953236	0.6015379279763898	0.7064188880516205	0.010466284485770326	0.7064188880516203	1.506597650327501
Track_367	105	105	13	0	0	0	0	0	20.899590969085693	26.124488711357117	47.02407968044281	0.21192356594146705	11.243759166366535	4.012065623305111	0.0	0.01387398739427263	0.02740629976512204	0.0020934501294544213	0.014620871736063315	0.009006778101514006	261.09691561185394	0.28996066165054896	0.21192356594146705	0.7308700591836501	0.01014008198796525	0.73087005918365	1.2608639057442554
Track_368	106	106	24	0	0	0	0	0	40.057549357414246	15.67469322681427	55.732242584228516	0.4395310218284679	2.4836317469850093	4.053891020209603	0.0	0.01660514232527852	0.105402673952104	4.089973097429712E-4	0.011578638297668909	0.021125954794232835	609.9423395792643	0.6651613082817326	0.4395310218284679	0.6607886182734823	0.010972489053355312	0.6607886182734823	1.2418078338425091
Track_369	107	107	32	0	0	0	0	0	53.990610003471375	5.224897742271423	59.2155077457428	0.12564137699116462	0.8065707347143827	4.614250526736154	0.0	0.021379480737551255	0.06870544003518145	0.003259156941904291	0.017755658897604786	0.013983384384833177	333.7636318206787	1.1542912065778583	0.16436117834761968	0.10884720967740472	0.0023270968226342765	0.1088472096774047	1.3937030741516072
Track_370	108	108	36	0	0	0	0	0	60.95714032649994	24.382856130599976	85.33999645709991	0.5631095387029816	1.9891066064493828	4.768895111373456	0.0	0.02175209720956597	0.05437299124651985	0.007160200371062366	0.020045879984333315	0.010893222162997181	442.48168690999347	1.3259456419991804	0.5829402046921567	0.424685236608915	0.009237794550184643	0.424685236608915	1.3938300624783508
Track_371	109	109	10	0	0	0	0	0	15.67469322681427	20.899590969085693	36.57428419589996	0.09961525960705914	1.398425983076115	4.831892872998603	0.0	0.017946972557823904	0.0430819802283294	0.0034706084661695513	0.01713289206007078	0.011526681976486354	290.9868560791016	0.2813132891939438	0.10485366200267232	0.3541079054334404	0.006355164861322455	0.3541079054334403	1.052466803865389
Track_372	110	110	35	0	0	0	0	0	59.2155077457428	8.708162903785706	67.9236706495285	0.6335431709947041	10.969262797481225	5.192706312972892	0.0	0.01930380624653141	0.06804979417713351	0.002155860541631138	0.015643923477751183	0.016352371813522892	366.2407544817243	1.1430846883137988	0.6335431709947041	0.5542399241908	0.01069894011067146	0.5542399241908	1.3805371120791827
Track_373	111	111	27	0	0	0	0	0	45.28244709968567	20.899590969085693	66.18203806877136	0.3542466505283717	3.7335620988531253	5.740738072717692	0.0	0.016118751249482657	0.11337580282060417	0.002710233780800111	0.00846028268835121	0.021972681440695835	414.08556789822046	0.7298965007676905	0.4160046901313268	0.48533819542329926	0.007823045643900961	0.48533819542329915	1.450953913480251
Track_374	112	112	7	0	0	0	0	0	10.449795484542847	26.124488711357117	36.57428419589996	0.07899067320614457	1.8810950771051689	5.992899052574809	0.0	0.01572177232269212	0.024122494185997444	0.00932776410545691	0.01546327466967169	0.005480341310438441	224.76199776785714	0.16428930542667883	0.09454287929469438	0.48080228351441634	0.007559064033644121	0.48080228351441634	1.5370721510561995
Track_375	113	113	18	0	0	0	0	0	29.6077538728714	3.4832651615142822	33.09101903438568	0.243571950977606	3.4027522584038135	6.2104764617995825	0.0	0.019536983326070814	0.10005592148351318	0.0036563475180490593	0.016576647097604123	0.02236981428162729	446.281256781684	0.5784461937366971	0.243571950977606	0.42107970216582924	0.008226627120160672	0.4210797021658293	1.3099420431757558
Track_376	114	114	38	0	0	0	0	0	64.44040548801422	20.899590969085693	85.33999645709991	0.30552833041497424	0.869275676591515	6.725415523647023	0.0	0.013834386741006335	0.07348911616838416	0.0011620858056634671	0.01076154397857864	0.013331118658249605	531.7080234728361	0.8914934912684559	0.32364562703650984	0.34271515541886366	0.004741254002068654	0.3427151554188637	1.3982826024563393
Track_377	115	115	45	0	0	0	0	0	76.63183355331421	8.708162903785706	85.33999645709991	0.30368205499902695	2.1752756209396766	6.567630756788093	0.0	0.02332997377862284	0.08645777566181427	0.002755315213604874	0.020803419522626015	0.017480667044201256	372.4519002278646	1.7878186674066112	0.3396716932396262	0.16986177655228568	0.0039628707929551185	0.16986177655228574	1.5078087669091638
Track_378	116	116	17	0	0	0	0	0	27.866121292114258	10.449795484542847	38.315916776657104	0.19729642731261202	9.039442229311618	6.709522742981055	0.0	0.013339720852807824	0.0461701172400029	0.004288572523108092	0.010866078241213011	0.009943341868202511	266.42196924546187	0.37172627928728863	0.21626550478389592	0.530757275732264	0.007080153898865153	0.530757275732264	1.2301537941928615
Track_379	117	117	24	0	0	0	0	0	40.057549357414246	24.382856130599976	64.44040548801422	0.47185475441026864	10.551400441237831	6.923065174491996	0.0	0.0169000093836608	0.03856887241337617	0.007214574766346955	0.014153898006726165	0.0084123426848977	272.0336284637451	0.6769729600267562	0.47185475441026864	0.6970067968322093	0.011779421406939692	0.6970067968322091	1.2701481143343871
Track_380	118	118	4	0	0	0	0	0	5.224897742271423	26.124488711357117	31.34938645362854	0.051830849080454086	9.93041715709741	7.117433262355645	0.0	0.01144991606461556	0.02114687353975959	0.002783707119940158	0.010419167534146932	0.009224874098885765	223.51263427734375	0.05982464059520714	0.051830849080454086	0.866379614900796	0.009919973870708067	0.866379614900796	1.0925813274831455
Track_381	119	119	2	0	0	0	0	0	1.7416325807571411	27.866121292114258	29.6077538728714	0.04522643155676054	11.53274004697398	7.4397479910871365	0.0	0.02596783733633372	0.02596783733633372	0.02596783733633372	0.02596783733633372	NaN	228.66928100585938	0.04522643155676054	0.04522643155676054	1.0	0.02596783733633372	1.0	NaN
Track_382	120	120	10	0	0	0	0	0	15.67469322681427	13.933060646057129	29.6077538728714	0.22055577649752622	2.838626689441892	7.953012503709827	0.0	0.03196991402958696	0.060455407004945894	0.006421008477296465	0.03759342020526137	0.019213775801286855	234.04174194335937	0.5011185949014012	0.22055577649752622	0.4401269055699723	0.014070819333180152	0.4401269055699723	1.504298260932758
Track_383	121	121	19	0	0	0	0	0	31.34938645362854	5.224897742271423	36.57428419589996	0.18090572622704215	11.532740046973977	8.159800388240827	0.0	0.005770630519185271	0.02596783733633423	0.0	0.0	0.011108849480068754	365.01909757915297	0.18090572622704215	0.18090572622704215	1.0	0.005770630519185271	1.0	0.10610709164494678
Track_384	122	122	21	0	0	0	0	0	34.83265161514282	3.4832651615142822	38.315916776657104	0.21585409845311146	10.511103655746425	8.251564152684834	0.0	0.014122156844685114	0.040214531712088344	6.602277372572894E-4	0.011975382924390755	0.010709582005559938	354.49105762300036	0.49191216942532123	0.21585409845311146	0.4388061769345614	0.006196889655086524	0.4388061769345614	1.4747329541984855
Track_385	123	123	33	0	0	0	0	0	55.732242584228516	19.157958388328552	74.89020097255707	0.09090490677975571	9.82645528504719	8.380723983212658	0.0	0.018071914861283418	0.050110020852403035	0.0021626411602196837	0.015206362727604948	0.013949644289554268	368.9595327666311	1.007188343010572	0.09520844829853371	0.09025611486728806	0.0016311008235918465	0.09025611486728807	1.432002471660704
Track_386	124	124	21	0	0	0	0	0	34.83265161514282	19.157958388328552	53.990610003471375	0.2325573532836189	10.56284273156813	8.754708949917683	0.0	0.0253063400977879	0.07845594842908137	0.002458114603150698	0.02443492748443733	0.01814153977020276	283.26884315127415	0.8814869282805653	0.2325573532836189	0.26382393864563247	0.006676418317304304	0.26382393864563247	1.29827683289755
Track_387	125	125	17	0	0	0	0	0	27.866121292114258	6.9665303230285645	34.83265161514282	0.14205498042799045	2.992952761561245	8.826761633486003	0.0	0.015725069193815097	0.04537565043685216	0.0016328200881157134	0.014707807936010266	0.012890703994710038	369.7354682473575	0.43819668548174096	0.23378963062717886	0.32418086474528957	0.005097766529430493	0.3241808647452896	1.2886402694617414
Track_388	126	126	21	0	0	0	0	0	34.83265161514282	22.641223549842834	57.47387516498566	0.17164952641624173	10.231809905968042	9.250547779242458	0.0	0.017876659290227217	0.05752360290232301	0.0033468130927076997	0.010936001857611444	0.017152641125482686	292.4568612234933	0.622691445099091	0.17164952641624173	0.27565743478124477	0.004927834042402342	0.2756574347812447	1.3109336802946407
Track_389	127	127	19	0	0	0	0	0	31.34938645362854	13.933060646057129	45.28244709968567	0.22283301352615503	4.9559831566462575	9.30468055669385	0.0	0.013323354088029985	0.04519633305275587	0.0020642819912113333	0.008938509760306497	0.011816337914107999	640.3813564902857	0.4176789761641836	0.23463938803210785	0.5335030639381825	0.0071080502278973055	0.5335030639381825	1.377875995012022
Track_390	128	128	11	0	0	0	0	0	17.41632580757141	26.124488711357117	43.54081451892853	0.1489773945800874	4.070060257266984	9.750041047823077	0.0	0.009208967059883744	0.01952392847013225	7.343670641497898E-4	0.009503432465179986	0.00531037063906154	322.33266657049006	0.1603863706661283	0.1489773945800874	0.9288656758136224	0.008553893411624302	0.9288656758136226	1.1622700520517417
Track_391	129	129	23	0	0	0	0	0	38.315916776657104	13.933060646057129	52.24897742271423	0.04096072776042046	3.334382673302353	9.782733601065589	0.0	0.015396140927389057	0.04185600026988059	0.0024431845472822652	0.011253766378307177	0.011545260462646726	392.8604378078295	0.5899172544555236	0.11664774489312243	0.06943470029237578	0.0010690264309524398	0.06943470029237579	1.2110656505882669
Track_392	130	130	2	0	0	0	0	0	1.7416325807571411	27.866121292114258	29.6077538728714	0.04078619754143584	4.684110333399081	9.895667080063674	0.0	0.023418370781571406	0.023418370781571406	0.023418370781571406	0.023418370781571406	NaN	223.51921844482422	0.04078619754143584	0.04078619754143584	1.0	0.023418370781571406	1.0	NaN
Track_393	131	131	23	0	0	0	0	0	38.315916776657104	20.899590969085693	59.2155077457428	0.1311580995193247	3.6190953860013306	10.27275076023844	0.0	0.010169725247175307	0.02294147757060073	0.0020043186492326994	0.009843943462032117	0.004848422940512669	399.97335550059444	0.3896623462122377	0.1489767216543717	0.33659423548172834	0.0034230708946322037	0.3365942354817284	1.2739567250220192
Track_394	132	132	5	0	0	0	0	0	6.9665303230285645	22.641223549842834	29.6077538728714	0.05189135207561251	5.582885822930697	10.778520388838864	0.0	0.018211446033483923	0.030419629188912608	0.010505455434003717	0.020717368810928255	0.009377550436519829	287.19476013183595	0.126870591018464	0.05189135207561251	0.40901009177186337	0.007448665213453596	0.40901009177186337	1.6347159289639766
Track_395	133	133	18	0	0	0	0	0	29.6077538728714	12.191428065299988	41.79918193817139	0.09045286311352196	5.690992637559055	11.532740046973977	0.0	0.01833023811976501	0.05193567467266794	0.0	0.02596783733633372	0.017813789449568254	419.8216764662001	0.5427171786811273	0.09045286311352196	0.16666666666666802	0.0030550396866275264	0.16666666666666802	0.9019102789820475
Track_396	134	134	12	0	0	0	0	0	19.157958388328552	17.41632580757141	36.57428419589996	0.0	9.588003490033271	11.532740046973982	0.0	0.0	0.0	0.0	0.0	0.0	273.4949671427409	0.0	0.0	NaN	0.0	NaN	0.0
Track_397	135	135	8	0	0	0	0	0	12.191428065299988	8.708162903785706	20.899590969085693	0.2275591206101948	11.462879415450958	3.6995406714395465	0.0	0.02159741884393833	0.057817302024987166	0.0	0.011758536430112293	0.024607040522083453	242.73670768737793	0.26330337823202854	0.2275591206101948	0.8642468704281676	0.018665501645200033	0.8642468704281675	0.810384629216799
Track_398	136	136	10	0	0	0	0	0	15.67469322681427	6.9665303230285645	22.641223549842834	0.08355504336276846	1.0533967308612413	4.096418599568611	0.0	0.013269656085322722	0.022719549376626937	0.0059472030376918695	0.015324076876814327	0.005535579618554841	315.13532104492185	0.2079977883627628	0.08355504336276846	0.4017112105876942	0.005330569610117354	0.40171121058769416	1.4053285107380782
Track_399	137	137	3	0	0	0	0	0	3.4832651615142822	13.933060646057129	17.41632580757141	0.037126312352663705	9.96810258210644	4.802886219657071	0.0	0.018397674351754188	0.02053077406848298	0.016264574635025394	0.02053077406848298	0.0030166585492920673	244.07634989420572	0.06408397812235021	0.037126312352663705	0.5793384468389513	0.01065848008439408	0.5793384468389512	1.8038205579640951
Track_400	138	138	9	0	0	0	0	0	13.933060646057129	5.224897742271423	19.157958388328552	0.10173450883423955	10.442980714531071	5.8776924939307404	0.0	0.017068535401637552	0.029836072891764705	0.003708653821228004	0.017458522300991243	0.007678253776675962	271.92907375759546	0.2378169388903891	0.11223641066417103	0.4277849563992977	0.00730166267258939	0.4277849563992977	1.5983133223523354
Track_401	139	139	10	0	0	0	0	0	15.67469322681427	12.191428065299988	27.866121292114258	0.20675095096245133	5.2774078137493	6.97375549575464	0.0	0.016655047994597154	0.0314447277042832	0.00769532746364657	0.012804399954426527	0.009136898368626103	250.5310256958008	0.26106276799317857	0.20675095096245133	0.7919587789242073	0.013190111472725228	0.7919587789242072	0.7318400678890111
Track_402	140	140	8	0	0	0	0	0	12.191428065299988	3.4832651615142822	15.67469322681427	0.048445823159349484	2.7253903730703692	8.197268630975714	0.0	0.014266765847132074	0.03223860287253041	0.003977195318020094	0.013108920636418935	0.010701683905289782	263.47888565063477	0.17393224954978936	0.049405490257365944	0.2785327234296565	0.003973761145934908	0.2785327234296566	1.64227060707874
Track_403	141	141	2	0	0	0	0	0	1.7416325807571411	13.933060646057129	15.67469322681427	0.030429217522299334	10.6702292012452	8.696780855823327	0.0	0.01747166300085568	0.01747166300085568	0.01747166300085568	0.01747166300085568	NaN	209.9530258178711	0.030429217522299334	0.030429217522299334	1.0	0.01747166300085568	1.0	NaN
Track_404	142	142	8	0	0	0	0	0	12.191428065299988	6.9665303230285645	19.157958388328552	0.15986880595032132	5.552215919974236	10.839076875151443	0.0	0.01778714098065508	0.06617888531084615	0.003963586758004821	0.007240659085640438	0.02208917340837792	305.0070514678955	0.2168506497530059	0.15986880595032132	0.7372300066078326	0.013113214062702794	0.7372300066078326	1.42819590631026
Track_405	143	143	6	0	0	0	0	0	8.708162903785706	13.933060646057129	22.641223549842834	0.04522643155676054	4.763850790645461	11.532740046973982	0.0	0.005193567467266744	0.02596783733633372	0.0	0.0	0.011613169902539853	270.5805384318034	0.04522643155676054	0.04522643155676054	1.0	0.005193567467266743	0.9999999999999998	0.0
Track_406	144	144	7	0	0	0	0	0	10.449795484542847	8.708162903785706	19.157958388328552	0.18090572622704304	5.872975183585069	11.532740046973982	0.0	0.025967837336333975	0.07790351200900116	0.0	0.02596783733633423	0.02844634055746969	344.73405020577565	0.2713585893405659	0.18090572622704304	0.6666666666666634	0.017311891557555897	0.6666666666666633	0.721528223185638
Track_407	145	145	7	0	0	0	0	0	10.449795484542847	3.4832651615142822	13.933060646057129	0.08658952513876034	3.7342274748991096	9.625303385608818	0.0	0.011374209767078761	0.029011386744766613	0.004531731570431722	0.007871070509608651	0.009490997425778318	416.5931919642857	0.11885816586426277	0.08658952513876034	0.7285113690686297	0.008286241129488328	0.7285113690686297	1.650605304601271
Track_408	146	146	2	0	0	0	0	0	1.7416325807571411	5.224897742271423	6.9665303230285645	0.0	11.53274004697398	5.517624649924807	0.0	0.0	0.0	0.0	0.0	NaN	296.436279296875	0.0	0.0	NaN	0.0	NaN	NaN
Track_409	147	147	3	0	0	0	0	0	3.4832651615142822	5.224897742271423	8.708162903785706	0.1356792946702825	5.653303944595089	11.532740046973979	0.0	0.038951756004500834	0.07790351200900167	0.0	0.07790351200900167	0.05508610161981272	257.8505503336589	0.1356792946702825	0.1356792946702825	1.0	0.038951756004500834	1.0	1.8038205579640951
Track_410	148	148	3	0	0	0	0	0	3.4832651615142822	5.224897742271423	8.708162903785706	0.010737163943997584	1.9249864863790205	0.4824440973264877	0.0	0.014578401234288049	0.01704178861301972	0.012115013855556377	0.01704178861301972	0.0034837558403810385	242.22136433919272	0.05078043712997237	0.029680534282811196	0.21144292075540522	0.003082499736922069	0.2114429207554052	1.8038205579640951
Track_411	149	149	2	0	0	0	0	0	1.7416325807571411	8.708162903785706	10.449795484542847	0.028941888838513643	9.9227775471273	4.794939700680352	0.0	0.016617677665361378	0.016617677665361378	0.016617677665361378	0.016617677665361378	NaN	225.54178619384766	0.028941888838513643	0.028941888838513643	1.0	0.016617677665361378	1.0	NaN
Track_412	150	150	2	0	0	0	0	0	1.7416325807571411	8.708162903785706	10.449795484542847	0.0	4.703548881903114	11.53274004697398	0.0	0.0	0.0	0.0	0.0	NaN	217.3237075805664	0.0	0.0	NaN	0.0	NaN	NaN
Track_413	151	151	2	0	0	0	0	0	1.7416325807571411	10.449795484542847	12.191428065299988	0.018210846204699892	9.644359823041226	3.4720954549624863	0.0	0.010456192888159613	0.010456192888159613	0.010456192888159613	0.010456192888159613	NaN	494.4059600830078	0.018210846204699892	0.018210846204699892	1.0	0.010456192888159613	1.0	NaN
Track_414	152	152	2	0	0	0	0	0	1.7416325807571411	26.124488711357117	27.866121292114258	0.005529911649798864	11.086419585046901	0.9950746849307178	0.0	0.0031751310298724672	0.0031751310298724672	0.0031751310298724672	0.0031751310298724672	NaN	216.6428680419922	0.005529911649798864	0.005529911649798864	1.0	0.0031751310298724672	1.0	NaN
Track_415	153	153	2	0	0	0	0	0	1.7416325807571411	26.124488711357117	27.866121292114258	0.04672674565044693	5.900225615566415	8.324713692202169	0.0	0.026829278555488084	0.026829278555488084	0.026829278555488084	0.026829278555488084	NaN	235.47563934326172	0.04672674565044693	0.04672674565044693	1.0	0.026829278555488084	1.0	NaN
Track_416	154	154	8	0	0	0	0	0	12.191428065299988	31.34938645362854	43.54081451892853	0.2024228190431969	2.683289558239684	2.2978809390331145	0.0	0.02121233163868263	0.05371489878587982	0.0027000901203214013	0.022741326339257028	0.017497349464888304	243.1629238128662	0.2586086152702863	0.2024228190431969	0.7827381111477416	0.01660370039990192	0.7827381111477416	1.4048717130256039
Track_417	155	155	6	0	0	0	0	0	8.708162903785706	29.6077538728714	38.315916776657104	0.022553384533832977	1.2138551835943623	4.277364260459183	0.0	0.0071201762615281244	0.01074646434765982	0.0046065463482884315	0.005972438353027152	0.0025758504384589295	261.74747467041016	0.06200365478905479	0.02376971359191783	0.36374282468610575	0.002589913025631196	0.3637428246861057	1.4466544347333583
Track_418	156	156	25	0	0	0	0	0	41.79918193817139	29.6077538728714	71.40693581104279	0.1905140420642636	0.7733265749236143	5.957898771050201	0.0	0.012224898956105994	0.02926886637636015	0.002821421623734648	0.010405451488399081	0.007971498180397675	383.4458056640625	0.5109907756420359	0.1905140420642636	0.37283264423881557	0.004557841403357334	0.3728326442388155	1.6172962325023688
Track_419	157	157	33	0	0	0	0	0	55.732242584228516	29.6077538728714	85.33999645709991	0.22084568269492064	8.556415911005127	6.050499860114494	0.0	0.017629303807008095	0.06535642890325352	0.0014761012461636067	0.014771636776993974	0.01298311509804206	446.40108836780894	0.9825206363632385	0.22084568269492064	0.22477459965866187	0.003962619705481169	0.22477459965866192	1.5759293227381177
Track_420	158	158	25	0	0	0	0	0	41.79918193817139	31.34938645362854	73.14856839179993	0.17214418871154705	3.749341670535252	9.290959707346524	0.0	0.016191097956755062	0.03360163896316826	0.003271538444008208	0.015310381123681664	0.009709074458526304	285.9498767089844	0.67677464927316	0.26525531156898985	0.25435968811246973	0.004118362626478664	0.25435968811246973	1.5942938420198973
Track_421	159	159	25	0	0	0	0	0	41.79918193817139	31.34938645362854	73.14856839179993	0.09098893771174828	5.4799834935996685	10.850588621886867	0.0	0.01741049631177973	0.04779397261691691	0.0016208041322213185	0.012474296120682437	0.01410003961983399	423.6178930664062	0.7277445029699429	0.2806894210793077	0.12502868429843197	0.002176811446844522	0.12502868429843197	1.5377231400242133
Track_422	160	160	2	0	0	0	0	0	1.7416325807571411	24.382856130599976	26.124488711357117	0.031566369441477296	10.321738317138152	3.445841733513584	0.0	0.018124585971947323	0.018124585971947323	0.018124585971947323	0.018124585971947323	NaN	232.78850555419922	0.031566369441477296	0.031566369441477296	1.0	0.018124585971947323	1.0	NaN
Track_423	161	161	2	0	0	0	0	0	1.7416325807571411	24.382856130599976	26.124488711357117	0.03882382932763133	1.2266352530969646	4.226122442049139	0.0	0.022291630138633153	0.022291630138633153	0.022291630138633153	0.022291630138633153	NaN	210.34844207763672	0.03882382932763133	0.03882382932763133	1.0	0.022291630138633153	1.0	NaN
Track_424	162	162	2	0	0	0	0	0	1.7416325807571411	24.382856130599976	26.124488711357117	0.04926672619579564	10.01133430166958	4.765184191211375	0.0	0.02828766913304865	0.02828766913304865	0.02828766913304865	0.02828766913304865	NaN	236.51903533935547	0.04926672619579564	0.04926672619579564	1.0	0.02828766913304865	1.0	NaN
Track_425	163	163	6	0	0	0	0	0	8.708162903785706	33.09101903438568	41.79918193817139	0.05234967075421797	9.72508036629267	3.031318782802471	0.0	0.04373841804853978	0.08169821601896478	0.010823122962226947	0.048455916913195854	0.032234871656083054	397.74073282877606	0.3808812695205652	0.1551076296403349	0.13744354197336398	0.006011563096903017	0.13744354197336398	1.7936479982002254
Track_426	164	164	31	0	0	0	0	0	52.24897742271423	33.09101903438568	85.33999645709991	0.2871285943564016	10.491112439138538	5.932490864183827	0.0	0.012531504578675079	0.03027389878606061	0.0035290314424196987	0.010854663433528889	0.006452609282471531	432.98497206164944	0.6547582998038342	0.2871285943564016	0.4385260857975003	0.005495391652039835	0.43852608579750024	1.502209364918602
Track_427	165	165	8	0	0	0	0	0	12.191428065299988	33.09101903438568	45.28244709968567	0.11293434672085019	4.444366689874721	5.962610836358962	0.0	0.010706352645339475	0.02080018922514493	0.001821440830027705	0.01046521952092138	0.0072099088775166836	230.4697151184082	0.13052572811739044	0.11293434672085019	0.8652267131525276	0.009263422309178943	0.8652267131525276	1.3312690741929896
Track_428	166	166	31	0	0	0	0	0	52.24897742271423	33.09101903438568	85.33999645709991	0.14092420755916998	9.30658425331516	7.326815307076722	0.0	0.011263613329526568	0.11202691043322523	0.0018300402100088896	0.006968007147250983	0.019534297593783344	496.12547253024195	0.5885122785526168	0.24332085534709566	0.2394583982270651	0.002697166806137452	0.23945839822706513	1.5364780048460664
Track_429	167	167	7	0	0	0	0	0	10.449795484542847	33.09101903438568	43.54081451892853	0.08514135965117223	4.769302661883519	9.896711751987846	0.0	0.023348793602216488	0.03497720399968038	0.0038770282954833034	0.029273278801015094	0.013465947164585273	355.44055611746654	0.24399011795396475	0.08514135965117223	0.3489541312785316	0.008147657987863191	0.3489541312785316	1.6221924402891112
Track_430	168	168	3	0	0	0	0	0	3.4832651615142822	34.83265161514282	38.315916776657104	0.061746872815037386	9.65839505965559	1.9028509966903737	0.0	0.017939785508396092	0.02280487259998085	0.013074698416811336	0.02280487259998085	0.006880272147045439	216.87860616048178	0.0624890298664349	0.061746872815037386	0.9881234025718785	0.017726721897966025	0.9881234025718786	0.18411576825944345
Track_431	169	169	3	0	0	0	0	0	3.4832651615142822	34.83265161514282	38.315916776657104	0.022118013605162315	10.286601725873552	4.029028937310058	0.0	0.018124693908869074	0.024378014023279534	0.011871373794458613	0.024378014023279534	0.008843530115659748	268.02130126953125	0.06313311485587376	0.022118013605162315	0.35033933706035897	0.006349793248455118	0.35033933706035897	1.7293352719642732
Track_432	170	170	19	0	0	0	0	0	31.34938645362854	34.83265161514282	66.18203806877136	0.2138287376026446	9.841112381120471	4.450868659377539	0.0	0.018448523274450894	0.07208831912462624	0.003019707083156602	0.01816234819878578	0.016194570122550954	428.3430778101871	0.5783498856295216	0.2138287376026446	0.3697221057974215	0.006820826873882724	0.3697221057974214	1.6277370579470367
Track_433	171	171	15	0	0	0	0	0	24.382856130599976	36.57428419589996	60.95714032649994	0.045226431556761426	11.532740046973979	6.566877862041655	0.0	0.0018548455240238735	0.02596783733633423	0.0	0.0	0.006940196456288508	287.57696634928385	0.045226431556761426	0.045226431556761426	1.0	0.0018548455240238735	1.0	0.13875542753569964
Track_434	172	172	13	0	0	0	0	0	20.899590969085693	36.57428419589996	57.47387516498566	0.23756977763584092	5.062465380028398	8.7065429441836	0.0	0.01692161705648339	0.03399817592974005	0.005250668864002664	0.017719578686752196	0.008832627231367428	289.8765798715445	0.3536548750160067	0.23756977763584092	0.6717559813789881	0.011367197472297422	0.671755981378988	1.4733588454193216
Track_435	173	173	2	0	0	0	0	0	1.7416325807571411	38.315916776657104	40.057549357414246	0.014752886047667465	1.8671100192629186	7.289094917330129	0.0	0.00847072236169005	0.00847072236169005	0.00847072236169005	0.00847072236169005	NaN	235.0067596435547	0.014752886047667465	0.014752886047667465	1.0	0.00847072236169005	1.0	NaN
Track_436	174	174	28	0	0	0	0	0	47.02407968044281	38.315916776657104	85.33999645709991	0.08938484990882584	3.302962398389133	0.6308295606820177	0.0	0.01528699972863805	0.0793898654722184	0.0012729156661875063	0.011124930056330007	0.016638862276546228	301.67834200177873	0.7188570933143832	0.15702276166755594	0.12434300327580476	0.0019008314573352673	0.12434300327580475	1.5620129520946233
Track_437	175	175	5	0	0	0	0	0	6.9665303230285645	38.315916776657104	45.28244709968567	0.035305013437806836	2.836747698448594	5.6905738543936	0.0	0.015712172897467465	0.023115734001432152	0.006807066533748308	0.018287688875668135	0.00687750759183725	351.1435913085937	0.10945932893087468	0.07163874479748918	0.3225400135615898	0.0050678044594312	0.32254001356158984	1.7615527162170193
Track_438	176	176	28	0	0	0	0	0	47.02407968044281	38.315916776657104	85.33999645709991	0.22577903514787562	0.323762610391054	6.468066527247436	0.0	0.013967243960800901	0.036650619639769955	9.205062891412954E-4	0.011046023341523064	0.010520837616615666	272.61589431762695	0.6567967929288849	0.22577903514787562	0.34375782217365664	0.004801349365733074	0.3437578221736565	1.490447507568118
Track_439	177	177	3	0	0	0	0	0	3.4832651615142822	40.057549357414246	43.54081451892853	0.066133294506112	9.88500846491523	0.9912549419798613	0.0	0.019036199305377293	0.0204310737961954	0.017641324814559187	0.0204310737961954	0.0019726504227232304	206.91150919596353	0.0663081298480631	0.066133294506112	0.9973632895038403	0.018986006358861815	0.9973632895038402	0.08363465379191663
Track_440	178	178	9	0	0	0	0	0	13.933060646057129	40.057549357414246	53.990610003471375	0.10020901642429733	1.2833822290905708	1.3796731630405235	0.0	0.01479845639777217	0.03462544768634442	0.007038748362243582	0.01401132959649798	0.008735594237874598	223.07877095540366	0.2061877904581918	0.10020901642429733	0.4860084886772986	0.007192175428638155	0.48600848867729873	1.344516463882013
Track_441	179	179	14	0	0	0	0	0	22.641223549842834	40.057549357414246	62.69877290725708	0.0033460896962770317	0.8971140804191756	2.3386223025248722	0.0	0.013924434401858154	0.031180860531386	2.448723032885131E-4	0.013025889035093644	0.008962711455328776	219.20498548235213	0.31526623209759264	0.05201408170028128	0.01061353661003957	1.47787494298216E-4	0.010613536610039572	1.4835910804614112
Track_442	180	180	17	0	0	0	0	0	27.866121292114258	40.057549357414246	67.9236706495285	0.2455199642824791	10.039567349903658	3.412536757578753	0.0	0.02537735166022785	0.0634653489008072	0.008573394475604118	0.026113580630326573	0.016304821632933494	321.55305301441865	0.7071683594365465	0.29132409626941935	0.3471874285751459	0.008810697466961719	0.34718742857514595	1.4644992060030038
Track_443	181	181	2	0	0	0	0	0	1.7416325807571411	41.79918193817139	43.54081451892853	0.02369782801860663	1.184531548100444	4.334646705962127	0.0	0.01360667472602313	0.01360667472602313	0.01360667472602313	0.01360667472602313	NaN	219.57637786865234	0.02369782801860663	0.02369782801860663	1.0	0.01360667472602313	1.0	NaN
Track_444	182	182	9	0	0	0	0	0	13.933060646057129	40.057549357414246	53.990610003471375	0.25620352343071756	1.3544577801519877	4.998000583940551	0.0	0.022120352890081706	0.06996793540161172	0.003482247541612841	0.015444695388181025	0.023755086498344558	321.00359429253473	0.3082042183296935	0.25620352343071756	0.8312784452438948	0.01838817255871342	0.831278445243895	1.6282395936958696
Track_445	183	183	21	0	0	0	0	0	34.83265161514282	40.057549357414246	74.89020097255707	0.4228040544647153	2.020384261070094	5.692784571357041	0.0	0.017042124925518282	0.03905606291360306	0.0036535974272578907	0.017355618182827576	0.008895319910131186	310.9963110060919	0.5936224003123202	0.4358467590148848	0.7122441037303632	0.01213815299323665	0.7122441037303631	1.5064205960499468
Track_446	184	184	12	0	0	0	0	0	19.157958388328552	41.79918193817139	60.95714032649994	0.12357899886161974	4.831207452635662	7.717630621300152	0.0	0.014913513260981106	0.029560287158019078	0.00310741033822973	0.013386516090852084	0.010170834698733583	272.75075658162433	0.28571246647766213	0.12357899886161974	0.43252925007135284	0.006450530706701335	0.4325292500713529	1.6720993204051222
Track_447	185	185	16	0	0	0	0	0	26.124488711357117	40.057549357414246	66.18203806877136	0.2332930797944825	3.5882011669025053	8.653830022773066	0.0	0.019804978330519297	0.06520615968099935	0.0025221689887684256	0.011079841279197675	0.018618032773262665	287.5982255935669	0.5173949328243237	0.23889932769280312	0.4508994290318936	0.008930053421220177	0.4508994290318936	1.5804218464065267
Track_448	186	186	27	0	0	0	0	0	45.28244709968567	40.057549357414246	85.33999645709991	0.24617329259002066	4.419625237696342	9.375405226347329	0.0	0.01325793287313233	0.0380458890981731	2.622372455884466E-4	0.009462906506622286	0.009970987536467123	344.31220443160447	0.6003516439787985	0.25213751458262756	0.41004850250516567	0.005436395520941921	0.41004850250516567	1.499575910230226
Track_449	187	187	2	0	0	0	0	0	1.7416325807571411	41.79918193817139	43.54081451892853	0.09953787578302666	9.018799276944678	11.490604738892195	0.0	0.0571520519785835	0.0571520519785835	0.0571520519785835	0.0571520519785835	NaN	227.02587890625	0.09953787578302666	0.09953787578302666	1.0	0.0571520519785835	1.0	NaN
Track_450	188	188	5	0	0	0	0	0	6.9665303230285645	41.79918193817139	48.76571226119995	0.09748966879926506	4.893111098596655	11.515676415626183	0.0	0.018742003007006507	0.0490001746916923	0.0	0.02596783733633372	0.023595868203876193	231.7376220703125	0.13056673226260335	0.09748966879926506	0.7466654568882692	0.013994006238227828	0.7466654568882691	0.6012735193213651
Track_451	189	189	12	0	0	0	0	0	19.157958388328552	45.28244709968567	64.44040548801422	0.08392061528506975	2.2191744811101253	7.401854651643885	0.0	0.0183908734705498	0.046728590751910895	0.006200194021681998	0.015939893127332853	0.011925974385120202	301.15580622355145	0.35233158867380854	0.14292928787938516	0.23818646406628088	0.004380457123040628	0.23818646406628088	1.5391026123127043
Track_452	190	190	25	0	0	0	0	0	41.79918193817139	43.54081451892853	85.33999645709991	0.23821968299897042	9.749497716584653	1.4645146115039094	0.0	0.01671973684994784	0.05658088977596725	0.003809166146944769	0.01641386952681648	0.010837361043386902	238.8769372558594	0.6988713225493184	0.23821968299897042	0.3408634398246604	0.005699147015636353	0.34086343982466044	1.5748036338635303
Track_453	191	191	4	0	0	0	0	0	5.224897742271423	45.28244709968567	50.50734484195709	0.15640979920470574	2.6584849252711673	1.9876650680874872	0.0	0.04034146767554945	0.08462106631751319	0.00885704062351068	0.027546296085624485	0.0394694085254908	233.6606674194336	0.21078004337789394	0.15640979920470574	0.7420522204006226	0.029935475662861415	0.7420522204006227	0.9530164809481796
Track_454	192	192	12	0	0	0	0	0	19.157958388328552	43.54081451892853	62.69877290725708	0.2772498105830978	9.790533447598383	7.937879364166824	0.0	0.0438835530408984	0.10167963991809992	0.0034221670579030203	0.03213672711469867	0.029775841079253716	259.47373326619464	0.8407192830895405	0.2772498105830978	0.32977691384006164	0.014471782690164126	0.32977691384006164	1.398140993515651
Track_455	193	193	3	0	0	0	0	0	3.4832651615142822	45.28244709968567	48.76571226119995	0.21979454203306034	9.898445470904827	2.394681128923711	0.0	0.0631030298877886	0.06872618491574328	0.057479874859833906	0.06872618491574328	0.00795234210385998	249.18327840169272	0.21980458559412852	0.21979454203306034	0.9999543068628844	0.06310014651239153	0.9999543068628844	1.8038205579640951
Track_456	194	194	18	0	0	0	0	0	29.6077538728714	43.54081451892853	73.14856839179993	0.23218573321914898	5.690509362003746	8.159576075191266	0.0	0.015155492214134916	0.048033404509122114	7.540616092617383E-4	0.013902719724433419	0.01219319147008422	331.60372331407336	0.44872008329832536	0.24116529645948662	0.5174400296783318	0.007842058341071696	0.5174400296783317	1.5501125524357757
Track_457	195	195	6	0	0	0	0	0	8.708162903785706	45.28244709968567	53.990610003471375	0.05221950872503288	10.860019912186997	3.0190439483205576	0.0	0.008837030970954306	0.014579222811372736	0.004782565145301303	0.008689485569529825	0.004021262914541051	241.26675415039062	0.07695430528086966	0.05641230531691578	0.6785781319763835	0.005996615968487619	0.6785781319763835	1.455732418844545
Track_458	196	196	14	0	0	0	0	0	22.641223549842834	43.54081451892853	66.18203806877136	0.20034551478925644	2.8082259467451274	8.54141776767314	0.0	0.015579397228115422	0.02845427833513493	0.006280593113559267	0.01318127949523193	0.00772802283342526	277.88973018101285	0.3527366154135631	0.22230594541318988	0.5679748175685221	0.008848705298466396	0.5679748175685221	1.530585268179257
Track_459	197	197	9	0	0	0	0	0	13.933060646057129	43.54081451892853	57.47387516498566	0.11150574961562766	9.613540155077992	3.234908539836949	0.0	0.024757438025267677	0.03929612535658353	0.009870463599783127	0.02752948985474527	0.011177356579473113	298.7302483452691	0.34494688544705543	0.11150574961562766	0.32325483812128014	0.00800296162115553	0.3232548381212802	1.720331060827992
Track_460	198	198	2	0	0	0	0	0	1.7416325807571411	34.83265161514282	36.57428419589996	0.016724407667158138	0.9982328335964689	5.337421290152873	0.0	0.009602718651420454	0.009602718651420454	0.009602718651420454	0.009602718651420454	NaN	212.76759338378906	0.016724407667158138	0.016724407667158138	1.0	0.009602718651420454	1.0	NaN
Track_461	199	199	11	0	0	0	0	0	17.41632580757141	47.02407968044281	64.44040548801422	0.4502114742612672	3.7634281282894686	9.916633735734306	0.0	0.03417611370292364	0.10265772571074233	0.008206267755805128	0.028333339355345342	0.025941504395985256	296.1040593927557	0.595222331086724	0.4502114742612672	0.7563753084318863	0.025849968543052083	0.7563753084318864	1.4847183646535325
Track_462	200	200	23	0	0	0	0	0	38.315916776657104	47.02407968044281	85.33999645709991	0.045226431556761426	9.008549029237862	11.529848754876898	0.0	0.0065111454437352815	0.029363935442831748	0.0	0.0	0.011238373710350526	347.14841228982675	0.24948050694287116	0.045226431556761426	0.18128242607394526	0.0011803562425606467	0.18128242607394526	0.4294810852295465
Track_463	201	201	19	0	0	0	0	0	31.34938645362854	48.76571226119995	80.11509871482849	0.0	9.645131614104972	11.532740046973977	0.0	0.008655945778778077	0.02596783733633423	0.0	0.0	0.01259625131841929	317.4489601536801	0.27135858934056856	0.045226431556761426	0.0	0.0	0.0	0.6366425498696806
Track_464	202	202	11	0	0	0	0	0	17.41632580757141	47.02407968044281	64.44040548801422	0.21337457472913968	0.20718417041411327	3.098106938750035	0.0	0.025038316619568762	0.06161867491053992	0.0033648752113507215	0.02669914511229022	0.020018121741628186	273.1105041503906	0.43607547991953954	0.23152842976090207	0.48930651814798093	0.012251411525407914	0.4893065181479809	1.7641073225298254
Track_465	203	203	22	0	0	0	0	0	36.57428419589996	48.76571226119995	85.33999645709991	0.07191859345065484	1.3872254308112493	3.472590573666734	0.0	0.01627753489907985	0.07606894315474327	0.004487560343569521	0.009971233937349305	0.015963276376537928	263.5879787098278	0.5953391874076264	0.16653847291916365	0.12080272048581352	0.001966370498611618	0.12080272048581353	1.5798266378428423
Track_466	204	204	4	0	0	0	0	0	5.224897742271423	48.76571226119995	53.990610003471375	0.09725961379846407	0.4517084998047678	5.199784378417732	0.0	0.02434237247613078	0.056249130113098456	0.006555360460111856	0.01022262685518203	0.027692834775104716	236.64801406860352	0.12718640699206576	0.09796531764421988	0.7647013238178149	0.01861464445736355	0.7647013238178149	1.8038205579640951
Track_467	205	205	23	0	0	0	0	0	38.315916776657104	47.02407968044281	85.33999645709991	0.3288189820315714	4.377877524369418	8.13747999354357	0.0	0.015368820894418739	0.048425739398741556	0.0020138419022765015	0.013991569374821173	0.009933535339762297	302.76642641813856	0.5888704623458972	0.33913472127527294	0.5583893284809148	0.008581785578777933	0.5583893284809149	1.500422905415284
Track_468	206	206	6	0	0	0	0	0	8.708162903785706	50.50734484195709	59.2155077457428	0.0696641248781529	4.537955726216568	10.989444055598208	0.0	0.015434579389696588	0.028163633085919498	0.00733818841456368	0.012763460583545992	0.007914667229630846	258.19800821940106	0.13440683167689124	0.0696641248781529	0.5183079164132277	0.007999864684188186	0.5183079164132277	1.8038205579640951
Track_469	207	207	3	0	0	0	0	0	3.4832651615142822	52.24897742271423	55.732242584228516	0.04970875552654053	9.306916460376316	4.909706636882217	0.0	0.025296655023400127	0.03950337331920483	0.011089936727595425	0.03950337331920483	0.020091333690740995	238.10735575358072	0.08811495714585493	0.0688003620225395	0.5641352743809274	0.014270735422545497	0.5641352743809275	1.8038205579640951
Track_470	208	208	4	0	0	0	0	0	5.224897742271423	52.24897742271423	57.47387516498566	0.026055258416350244	2.108218517264775	5.377053909216734	0.0	0.016632845740613002	0.02311628338890088	0.008869437825699484	0.01791281600723864	0.007209153559053387	342.3266296386719	0.08690491815767773	0.03119754397131486	0.2998133934039999	0.004986749923458449	0.2998133934039998	1.8038205579640951
Track_471	209	209	3	0	0	0	0	0	3.4832651615142822	52.24897742271423	55.732242584228516	0.021171745860537588	5.079027332862274	8.049666150629987	0.0	0.011356912900596386	0.013840726773999551	0.008873099027193222	0.013840726773999551	0.003512643266177205	233.04342651367188	0.039559139048999506	0.021171745860537588	0.5351922809622685	0.006078132119959992	0.5351922809622685	1.8038205579640951
Track_472	210	210	8	0	0	0	0	0	12.191428065299988	52.24897742271423	64.44040548801422	0.1356792946702825	11.532740046973982	8.790887633845362	0.0	0.011129073144143095	0.02596783733633423	0.0	0.0	0.013880392912576835	284.8287582397461	0.1356792946702825	0.1356792946702825	1.0	0.011129073144143095	1.0	0.6012735193213651
Track_473	211	211	20	0	0	0	0	0	33.09101903438568	52.24897742271423	85.33999645709991	0.452121716920795	5.206289824071699	9.092946916467358	0.0	0.027412855594982445	0.08688276119380574	0.003674742588321542	0.019306450770284183	0.02490023455654512	378.5026229858398	0.9071193262804301	0.4870166610159439	0.49841482131648956	0.013662973523147907	0.49841482131648956	1.54619556958443
Track_474	212	212	20	0	0	0	0	0	33.09101903438568	52.24897742271423	85.33999645709991	0.22255025663965022	10.887247395187611	1.8176773383121223	0.0	0.01046133193487055	0.023348732429713772	7.373199093218082E-4	0.008185200273396323	0.007444443476579894	320.9518356323242	0.3461761341818282	0.23098236240028056	0.6428815700008835	0.00672539749858996	0.6428815700008835	1.4703246850115894
Track_475	213	213	7	0	0	0	0	0	10.449795484542847	52.24897742271423	62.69877290725708	0.07115417020327804	10.160814005278578	1.983567484024254	0.0	0.01168012143163169	0.018192130962959015	0.0046326565646358	0.011606568482247665	0.005105109004533478	210.11380658830916	0.12205488019517698	0.07596993178398997	0.5829686620436313	0.00680914476350547	0.5829686620436313	1.7820801514655666
Track_476	214	214	6	0	0	0	0	0	8.708162903785706	53.990610003471375	62.69877290725708	0.048670708999921784	10.05245974643096	2.372118275453308	0.0	0.01703508329275318	0.04294261897074507	0.003934460526137249	0.009664862278191778	0.015628174706685975	241.2839330037435	0.1483442803928529	0.07800527599053078	0.32809292593573225	0.005589090321078299	0.3280929259357323	1.7265441908858015
Track_477	215	215	2	0	0	0	0	0	1.7416325807571411	53.990610003471375	55.732242584228516	0.030996455699563157	2.7121357592925115	4.732127982051426	0.0	0.01779735636668444	0.01779735636668444	0.01779735636668444	0.01779735636668444	NaN	225.52742767333984	0.030996455699563157	0.030996455699563157	1.0	0.01779735636668444	1.0	NaN
Track_478	216	216	2	0	0	0	0	0	1.7416325807571411	53.990610003471375	55.732242584228516	0.04522643155676054	5.630690728816708	11.53274004697398	0.0	0.02596783733633372	0.02596783733633372	0.02596783733633372	0.02596783733633372	NaN	248.84974670410156	0.04522643155676054	0.04522643155676054	1.0	0.02596783733633372	1.0	NaN
Track_479	217	217	2	0	0	0	0	0	1.7416325807571411	55.732242584228516	57.47387516498566	0.04522643155676054	11.53274004697398	4.138218487443606	0.0	0.02596783733633372	0.02596783733633372	0.02596783733633372	0.02596783733633372	NaN	213.73321533203125	0.04522643155676054	0.04522643155676054	1.0	0.02596783733633372	1.0	NaN
Track_480	218	218	18	0	0	0	0	0	29.6077538728714	55.732242584228516	85.33999645709991	0.09226024010825426	1.1438370587035616	5.359966867030833	0.0	0.0137467282983375	0.027550454696867656	0.005119442121053277	0.01261183259298046	0.005182172766807271	378.07369656032984	0.4070097480144129	0.12851982988139526	0.22667820748358875	0.003116083729431068	0.2266782074835887	1.5614915447135713
Track_481	219	219	18	0	0	0	0	0	29.6077538728714	55.732242584228516	85.33999645709991	0.27126138420240564	11.21655382591841	6.05917206304793	0.0	0.0144849379625329	0.03753879231929833	0.0034967754107147627	0.01132220446006152	0.009840104305086906	417.41014692518445	0.4288664780584854	0.27402686710326385	0.6325077805811001	0.009161835962536606	0.6325077805811	1.5656214332509162
Track_482	220	220	18	0	0	0	0	0	29.6077538728714	55.732242584228516	85.33999645709991	0.20857261252715253	3.2977929737051586	7.4090207889159245	0.0	0.011732598331169845	0.02367131596320934	0.0013060130678782089	0.010945333750195473	0.0067713987539195315	368.16818067762586	0.3473758836785385	0.2162088673505051	0.6004234097038399	0.00704452669468658	0.6004234097038399	1.4456095647939313
Track_483	221	221	17	0	0	0	0	0	27.866121292114258	57.47387516498566	85.33999645709991	0.34277808655989633	1.3150525505305093	4.590673977960383	0.0	0.018564159885970995	0.08719279376774677	0.004029070689066407	0.011603853128595321	0.02147269839872782	340.869213328642	0.5173111310686695	0.34277808655989633	0.6626149448046477	0.01230088977818732	0.6626149448046474	1.4374931323844546
Track_484	222	222	8	0	0	0	0	0	12.191428065299988	59.2155077457428	71.40693581104279	0.21172528894438974	4.602558951197533	11.234157744211528	0.0	0.030821843085126796	0.08772637368089559	0.005883153024842898	0.0180144974885638	0.029873073168995484	292.97864151000977	0.3757622828122872	0.21172528894438974	0.5634554041980779	0.017366734053659853	0.5634554041980779	1.7441658850500819
Track_485	223	223	3	0	0	0	0	0	3.4832651615142822	60.95714032649994	64.44040548801422	0.04287472141107158	1.396022317422635	1.435007477399007	0.0	0.015488147138718118	0.02263708470360559	0.008339209573830648	0.02263708470360559	0.010110124460822349	241.8035125732422	0.05394932334470393	0.04287472141107158	0.794722134643427	0.012308773355753548	0.794722134643427	1.8038205579640951
Track_486	224	224	16	0	0	0	0	0	26.124488711357117	59.2155077457428	85.33999645709991	0.13080625525204073	3.0022430237526705	1.7547989555065564	0.0	0.01089726854592899	0.023757114001903026	0.002326412263693689	0.009832754110122665	0.006356035865680354	311.40325832366943	0.2846855691127489	0.13080625525204073	0.45947624131321985	0.005007035992064229	0.4594762413132199	1.397046630800432
Track_487	225	225	5	0	0	0	0	0	6.9665303230285645	59.2155077457428	66.18203806877136	0.0167621809127442	10.095682506169306	2.886639874552091	0.0	0.013456571060283602	0.018687465360545327	0.009127555395822459	0.013082074227140281	0.003937893313582316	250.2262969970703	0.09374561033545434	0.03254669852369624	0.17880496860347167	0.002406101765944394	0.17880496860347161	1.6188103604190234
Track_488	226	226	3	0	0	0	0	0	3.4832651615142822	59.2155077457428	62.69877290725708	0.1361989298823356	11.001693261245405	2.996709379185603	0.0	0.039128604766119	0.046134432687668675	0.032122776844569316	0.046134432687668675	0.009907736862307668	215.86155700683594	0.136295305800484	0.1361989298823356	0.9992928889400675	0.039100936496929146	0.9992928889400674	0.043897166180798336
Track_489	227	227	16	0	0	0	0	0	26.124488711357117	59.2155077457428	85.33999645709991	0.07862194358630084	9.133441007433767	5.960063014973654	0.0	0.010618842985218854	0.04179397213732558	0.0018787233609521227	0.00682018360420512	0.00989154522639024	428.04552841186523	0.2774118436950237	0.1114899074026738	0.2834123537736727	0.0030095112847939288	0.2834123537736727	1.4797676523203191
Track_490	228	228	14	0	0	0	0	0	22.641223549842834	59.2155077457428	81.85673129558563	0.05863164236297772	10.829503769400633	7.6989194155762934	0.0	0.009024298585352154	0.01576282853628524	0.0015057216981592015	0.009168674830155314	0.004265452385351305	268.2363978794643	0.20432116165148856	0.10254049872821204	0.28695824695332317	0.0025895969020360084	0.28695824695332317	1.6197312995798994
Track_491	229	229	15	0	0	0	0	0	24.382856130599976	60.95714032649994	85.33999645709991	0.24615862450721382	5.324178688607149	8.567283286316002	0.0	0.01147309745608347	0.019655689355235175	0.001534739774933459	0.010401067499233285	0.005159482186458257	289.8675852457682	0.27974688464403574	0.24615862450721382	0.8799333898586168	0.0100955615367098	0.8799333898586167	1.4069433916489176
Track_492	230	230	16	0	0	0	0	0	26.124488711357117	59.2155077457428	85.33999645709991	0.26811817022916284	10.345624873072872	9.164833689743876	0.0	0.01544327458749025	0.07648173114333601	8.848995948832628E-4	0.012479437959868523	0.019045234787299567	510.8553943634033	0.4034476526272773	0.26811817022916284	0.6645674314453435	0.010263097325713542	0.6645674314453435	1.3235685727749007
Track_493	231	231	4	0	0	0	0	0	5.224897742271423	62.69877290725708	67.9236706495285	0.08285711516646195	9.638950353848788	7.92362079830471	0.0	0.02002752776705846	0.030475541303957285	0.013411868826166429	0.016195173171051677	0.009154640130528345	236.99599838256836	0.104641784613382	0.08285711516646195	0.7918167247681464	0.01585813144171534	0.7918167247681464	1.8038205579640951
Track_494	232	232	2	0	0	0	0	0	1.7416325807571411	64.44040548801422	66.18203806877136	0.0	0.0	5.291492492141003	0.0	0.0	0.0	0.0	0.0	NaN	231.2085723876953	0.0	0.0	NaN	0.0	NaN	NaN
Track_495	233	233	2	0	0	0	0	0	1.7416325807571411	64.44040548801422	66.18203806877136	0.03571780962191101	4.709582007572809	8.91872106778208	0.0	0.02050823463946878	0.02050823463946878	0.02050823463946878	0.02050823463946878	NaN	226.69947814941406	0.03571780962191101	0.03571780962191101	1.0	0.02050823463946878	1.0	NaN
Track_496	234	234	13	0	0	0	0	0	20.899590969085693	64.44040548801422	85.33999645709991	0.09045286311352108	11.53274004697398	9.156612912107246	0.0	0.017311891557555727	0.05193567467266744	0.0	0.02596783733633321	0.01691386383375804	566.7848346416766	0.3618114524540825	0.1356792946702825	0.2500000000000012	0.004327972889388953	0.2500000000000013	0.49195106126293503
Track_497	235	235	13	0	0	0	0	0	20.899590969085693	64.44040548801422	85.33999645709991	0.1295399978153704	3.216240628809597	9.547081521799877	0.0	0.028578468997338315	0.1135873028226987	0.00930371604350754	0.019358011994556442	0.02881144350281716	307.15769723745495	0.5972783125670673	0.20766457798973062	0.21688381293908873	0.00619820732410427	0.21688381293908873	1.5547962766670365
Track_498	236	236	11	0	0	0	0	0	17.41632580757141	64.44040548801422	81.85673129558563	0.3291317261159115	3.485135661283401	9.945405308857715	0.0	0.02381210343665517	0.09063917797296568	0.005088721713898835	0.018451885644973135	0.024528350526568658	317.3229120427912	0.41471935161637735	0.3291317261159115	0.7936251945637784	0.018897885222888277	0.7936251945637784	1.5881148097361566
Track_499	237	237	13	0	0	0	0	0	20.899590969085693	64.44040548801422	85.33999645709991	0.22613215778380358	5.8724781898317	11.53274004697398	0.0	0.010819932223472425	0.02596783733633423	0.0	0.0	0.013371583437155828	409.36497380183295	0.22613215778380358	0.22613215778380358	1.0	0.010819932223472425	1.0	0.49195106126293503
Track_500	238	238	12	0	0	0	0	0	19.157958388328552	66.18203806877136	85.33999645709991	0.15274870471080187	10.091282941747066	2.2821669767162702	0.0	0.02802344670743346	0.06249383417573775	0.008875300409432825	0.021940842737366406	0.018139823906489088	295.30641682942706	0.5368720259185529	0.15274870471080187	0.2845160435570448	0.00797312018403066	0.28451604355704474	1.6963143402593484
Track_501	239	239	12	0	0	0	0	0	19.157958388328552	66.18203806877136	85.33999645709991	0.15400773763575856	0.3629278754250236	4.577143586813873	0.0	0.012264086274144948	0.025015790705651037	0.006373158531890614	0.010516410052366237	0.005853111306368166	376.1963183085124	0.23495485451094025	0.15400773763575856	0.6554779979172018	0.008038838717260365	0.6554779979172017	1.4148085688958543
Track_502	240	240	12	0	0	0	0	0	19.157958388328552	66.18203806877136	85.33999645709991	0.2874419094897017	2.531448503999321	4.382842103577871	0.0	0.020804970559809906	0.05632320810046758	0.0028502373949110442	0.015569806313800864	0.015841825025659784	270.32641474405926	0.39858076025523875	0.2874419094897017	0.7211635335976398	0.015003786085307379	0.7211635335976398	1.678380268748597
Track_503	241	241	12	0	0	0	0	0	19.157958388328552	66.18203806877136	85.33999645709991	0.06303345838731468	3.91432977674876	5.767455581553132	0.0	0.015250931389621136	0.02918667375658886	0.006487065195172276	0.013421156432773257	0.007503228978378535	334.9463653564453	0.2921767089456155	0.11098835518094523	0.21573745085563087	0.003290197061170988	0.21573745085563087	1.3880635809183204
Track_504	242	242	8	0	0	0	0	0	12.191428065299988	66.18203806877136	78.37346613407135	0.057913677016767064	5.23971755335693	6.922811751226522	0.0	0.009649016024568115	0.020662603042062497	0.0033336302890361966	0.008733377005576814	0.005822151973809345	217.5620174407959	0.11763528476444904	0.05951539360200033	0.4923155253352126	0.004750360393103136	0.4923155253352126	1.4815346822910083
Track_505	243	243	2	0	0	0	0	0	1.7416325807571411	66.18203806877136	67.9236706495285	0.028257107880317305	3.3561473786320373	9.866191844893182	0.0	0.016224494300648117	0.016224494300648117	0.016224494300648117	0.016224494300648117	NaN	276.3531723022461	0.028257107880317305	0.028257107880317305	1.0	0.016224494300648117	1.0	NaN
Track_506	244	244	2	0	0	0	0	0	1.7416325807571411	67.9236706495285	69.66530323028564	0.005762586961780239	10.616311393989713	0.5043660753440942	0.0	0.003308727125026029	0.003308727125026029	0.003308727125026029	0.003308727125026029	NaN	202.8851547241211	0.005762586961780239	0.005762586961780239	1.0	0.003308727125026029	1.0	NaN
Track_507	245	245	11	0	0	0	0	0	17.41632580757141	67.9236706495285	85.33999645709991	0.02744943164933011	0.3800611114958887	2.3083409352108273	0.0	0.008154398687905962	0.018045465868231747	0.0010369696403752628	0.007963497622325661	0.00573445220957858	398.34874239834875	0.14201966431340307	0.03271691783251859	0.19327909118807554	0.0015760747675837002	0.19327909118807557	1.6347384576506332
Track_508	246	246	7	0	0	0	0	0	10.449795484542847	67.9236706495285	78.37346613407135	0.039986748706157364	9.740146336170923	3.715872489369968	0.0	0.016069708939102582	0.04277371408900797	0.0032814975492784833	0.01370399889333127	0.013925647233011715	253.09335327148438	0.16792517190975198	0.07449609405740704	0.23812242233491618	0.003826558018796163	0.23812242233491618	1.4132258489767258
Track_509	247	247	11	0	0	0	0	0	17.41632580757141	67.9236706495285	85.33999645709991	0.044202408685999534	10.216867245816973	4.521449065106453	0.0	0.014958986653697937	0.03980364887984497	0.002847653740263066	0.014599679928564707	0.010034168435441386	399.5538302334872	0.2605305853119157	0.0785635906815619	0.16966303066904398	0.002537987011404173	0.169663030669044	1.6504485491371572
Track_510	248	248	5	0	0	0	0	0	6.9665303230285645	69.66530323028564	76.63183355331421	0.045226431556761426	0.0	5.237220774272891	0.0	0.006491959334083557	0.02596783733633423	0.0	0.0	0.012983918668167114	229.65605773925782	0.045226431556761426	0.045226431556761426	1.0	0.006491959334083557	1.0	0.6012735193213651
Track_511	249	249	9	0	0	0	0	0	13.933060646057129	71.40693581104279	85.33999645709991	0.1347801521771204	10.022880586087446	5.518544476601696	0.0	0.012136579143658665	0.02986978784305906	0.0033947611229153416	0.010116367710434969	0.009592924664043769	449.1907789442274	0.16909969324426827	0.1347801521771204	0.7970455155257288	0.009673405980276228	0.7970455155257288	1.1685103071382912
Track_512	250	250	5	0	0	0	0	0	6.9665303230285645	71.40693581104279	78.37346613407135	0.06967230915252828	3.4654725005043785	5.8988182123332855	0.0	0.026513198333504753	0.043587901490930746	0.016641857373396896	0.02421406549476639	0.011808560985949092	220.33078002929688	0.1847050001508313	0.06967230915252828	0.3772085709408702	0.01000100565445319	0.37720857094087024	1.518150411493152
Track_513	251	251	2	0	0	0	0	0	1.7416325807571411	71.40693581104279	73.14856839179993	0.018330502784438946	10.814546145454786	6.932554828580281	0.0	0.010524896575183565	0.010524896575183565	0.010524896575183565	0.010524896575183565	NaN	211.94668579101562	0.018330502784438946	0.018330502784438946	1.0	0.010524896575183565	1.0	NaN
Track_514	252	252	10	0	0	0	0	0	15.67469322681427	69.66530323028564	85.33999645709991	0.25608253214055077	4.361126677576615	11.523574672571778	0.0	0.017472918383344884	0.07935275344110229	0.0	0.0	0.029412532334951575	272.62669677734374	0.2738826354360946	0.25608253214055077	0.9350082809477815	0.01633732338075219	0.9350082809477815	0.2254775697455119
Track_515	253	253	3	0	0	0	0	0	3.4832651615142822	73.14856839179993	76.63183355331421	0.05360113932878141	2.283085837499611	7.367876623195875	0.0	0.015575524062462315	0.02775938660319557	0.00339166152172906	0.02775938660319557	0.017230583647194486	265.72607421875	0.054253680339102384	0.05360113932878141	0.9879724102357225	0.015388188048675384	0.9879724102357224	1.8038205579640951
Track_516	254	254	2	0	0	0	0	0	1.7416325807571411	17.41632580757141	19.157958388328552	0.04280988651335672	10.191814082476803	9.293545899638822	0.0	0.024580320204360177	0.024580320204360177	0.024580320204360177	0.024580320204360177	NaN	226.16466522216797	0.04280988651335672	0.04280988651335672	1.0	0.024580320204360177	1.0	NaN
Track_517	255	255	7	0	0	0	0	0	10.449795484542847	74.89020097255707	85.33999645709991	0.023511271500437282	4.558190534333271	7.098505424851547	0.0	0.006593743104604008	0.012345283408421613	9.064526389647914E-4	0.008587554564973164	0.0043451356409179446	256.33128574916293	0.0689032669207265	0.023511271500437282	0.34122143333910565	0.0022499264732228244	0.3412214333391057	1.3673069114700234
Track_518	256	256	6	0	0	0	0	0	8.708162903785706	76.63183355331421	85.33999645709991	0.04878060351997885	2.4738056522586778	7.879451056612033	0.0	0.007500386656241834	0.009982231789250551	0.00618842332701885	0.007110803548184515	0.00158374382059253	274.7285563151042	0.06531458884393443	0.04878060351997885	0.7468561677167928	0.005601710034474944	0.7468561677167925	1.5529810996075697
Track_519	257	257	6	0	0	0	0	0	8.708162903785706	76.63183355331421	85.33999645709991	0.0684275427845645	5.679396853809551	7.924275091211746	0.0	0.014562426966288762	0.026170082656366948	0.006570048935656402	0.011492658548268149	0.00797396182074386	275.92928314208984	0.12681198629692442	0.0876524694699844	0.5395983832659522	0.007857862047437922	0.5395983832659522	1.3710483224380428
Track_520	258	258	7	0	0	0	0	0	10.449795484542847	74.89020097255707	85.33999645709991	0.058954318115808646	9.554482745260662	7.987699580824773	0.0	0.008233272652759928	0.0163351335110192	0.0059418417992086235	0.006275366679662499	0.004102884178602331	281.75951058524	0.08603601538982078	0.06695506812497988	0.6852283645249305	0.00564167195453852	0.6852283645249304	1.1394383695197896
Track_521	259	259	7	0	0	0	0	0	10.449795484542847	74.89020097255707	85.33999645709991	0.16961449627374017	3.396136787539224	8.458549022599618	0.0	0.021675494367992824	0.027561584202366988	0.008326966349457563	0.025592845573537835	0.007294511645908077	233.73570469447546	0.22650448317188532	0.16961449627374017	0.7488350512913531	0.01623136993682134	0.7488350512913531	1.2006705114002683
Track_522	260	260	6	0	0	0	0	0	8.708162903785706	76.63183355331421	85.33999645709991	0.03837306558630274	4.009105559795702	9.76343489468206	0.0	0.00901445872923605	0.017557909641002706	0.005589154144268003	0.006729675726021714	0.004924105583151782	296.18799845377606	0.07849937510364059	0.049401059505536096	0.48883275230713397	0.004406562671171527	0.48883275230713397	1.6957477039393494
Track_523	261	261	7	0	0	0	0	0	10.449795484542847	74.89020097255707	85.33999645709991	0.023679086673341874	5.6304445679881825	10.74954885683547	0.0	0.007272669049153836	0.012840907915159058	0.0024142449646263556	0.007295942161372522	0.003880105704991965	305.5708923339844	0.07599790419042227	0.02435671673207903	0.3115755220566472	0.002265985655735326	0.3115755220566471	1.1462460588834165
Track_524	262	262	7	0	0	0	0	0	10.449795484542847	74.89020097255707	85.33999645709991	0.07180038330611636	0.8347155165988018	1.7801575990466212	0.0	0.009705025528894231	0.0212007749810163	0.0011088505052700799	0.013632882514779017	0.007938545677356414	268.9919738769531	0.10141553194921199	0.07180038330611636	0.7079821199584435	0.006870984548197352	0.7079821199584435	1.2659001116032704
Track_525	263	263	6	0	0	0	0	0	8.708162903785706	76.63183355331421	85.33999645709991	0.09867650579851019	11.20293896677101	4.996185208804696	0.0	0.012379836577061445	0.0177175985526452	0.007776066577879541	0.011063213230306776	0.004217917024017159	271.162109375	0.10780563363529588	0.09867650579851019	0.915318638470515	0.011331495160203363	0.915318638470515	1.167722607891321
Track_526	264	264	7	0	0	0	0	0	10.449795484542847	74.89020097255707	85.33999645709991	0.05809934960578664	10.621209607805724	5.1418931414283415	0.0	0.014768275998023151	0.023776018948047935	0.007649450290071831	0.016062974318694155	0.005690703408329714	229.14984566824776	0.15432546383862478	0.05809934960578664	0.37647286559617943	0.005559855184891051	0.3764728655961793	1.3429536620806293
Track_527	265	265	7	0	0	0	0	0	10.449795484542847	74.89020097255707	85.33999645709991	0.021077693890649174	11.255559380918275	5.419797644044812	0.0	0.01054210145957176	0.017141156635215905	0.006475875835302504	0.008086795929726224	0.005054663661147786	293.3260280064174	0.11016280422982554	0.039949034978480985	0.19133221996306615	0.002017043675335745	0.19133221996306615	1.40045930645758
Track_528	266	266	3	0	0	0	0	0	3.4832651615142822	74.89020097255707	78.37346613407135	0.09139929278991657	10.358909974269368	6.276628539475837	0.0	0.026663817804325092	0.04342651578883411	0.009901119819816076	0.04342651578883411	0.023706034831656796	226.6584218343099	0.09287714763076983	0.09139929278991657	0.9840880681787469	0.026239544953328357	0.9840880681787469	0.26471043895193835
Track_529	267	267	2	0	0	0	0	0	1.7416325807571411	22.641223549842834	24.382856130599976	0.001321031708584534	10.112476614063954	2.41394676545577	0.0	7.585019499406936E-4	7.585019499406936E-4	7.585019499406936E-4	7.585019499406936E-4	NaN	229.34613800048828	0.001321031708584534	0.001321031708584534	1.0	7.585019499406936E-4	1.0	NaN
Track_530	268	268	5	0	0	0	0	0	6.9665303230285645	78.37346613407135	85.33999645709991	0.0	11.53274004697398	3.2020313542186587	0.0	0.012983918668166986	0.02596783733633397	0.0	0.02596783733633397	0.014992537876404834	275.1465698242188	0.09045286311352196	0.04522643155676098	0.0	0.0	0.0	0.6012735193213651
Track_531	269	269	2	0	0	0	0	0	1.7416325807571411	78.37346613407135	80.11509871482849	0.021925510274524638	4.953797508612801	8.079003439764072	0.0	0.012589056105618411	0.012589056105618411	0.012589056105618411	0.012589056105618411	NaN	230.79586791992188	0.021925510274524638	0.021925510274524638	1.0	0.012589056105618411	1.0	NaN
Track_532	270	270	5	0	0	0	0	0	6.9665303230285645	78.37346613407135	85.33999645709991	0.06447404560271337	10.612908688813695	8.272399611680076	0.0	0.013092811256100626	0.018639979353766874	0.00868125245860875	0.013654501851938226	0.004220159878091066	248.613427734375	0.0912114666293147	0.06447404560271337	0.7068633800697146	0.009254828819102093	0.7068633800697145	0.9654606868931092
Track_533	271	271	5	0	0	0	0	0	6.9665303230285645	78.37346613407135	85.33999645709991	0.049435740162027335	2.676864456265678	8.716044960631857	0.0	0.01906352011591026	0.04512941966214776	0.006620895733253252	0.01768865247707449	0.01813067169742088	268.78809509277346	0.13280659095115385	0.07859886763425847	0.3722386050870755	0.00709617813599584	0.37223860508707557	0.68537139189458
Track_534	272	272	4	0	0	0	0	0	5.224897742271423	78.37346613407135	83.59836387634277	0.020787063837613317	4.8463105264651745	10.139105475479447	0.0	0.02026254565785094	0.021270957513062936	0.019266727603830223	0.02024995185665966	0.0010021743037700959	323.47435760498047	0.105869729060377	0.05757558567267745	0.19634567899723776	0.003978463285403275	0.19634567899723776	1.6529141073678837
Track_535	273	273	4	0	0	0	0	0	5.224897742271423	80.11509871482849	85.33999645709991	0.07120669243806406	10.637718052486713	0.4937326367045328	0.0	0.01672393170663694	0.024666567957680345	0.006738919822513063	0.01876630733971741	0.00913666326316902	237.88918685913086	0.08738083301590882	0.07120669243806406	0.8149005906718692	0.013628341826094443	0.8149005906718692	1.164632050243028
Track_536	274	274	3	0	0	0	0	0	3.4832651615142822	81.85673129558563	85.33999645709991	0.030582998818302516	3.2318237396506233	1.1499146171432681	0.0	0.009098031903776834	0.012076848615716633	0.006119215191837037	0.012076848615716633	0.004212682993848892	222.2758992513021	0.03169085756877131	0.030582998818302516	0.9650416922904448	0.008779980104933255	0.9650416922904449	0.32276821884849144
Track_537	275	275	2	0	0	0	0	0	1.7416325807571411	83.59836387634277	85.33999645709991	0.024402339531286715	2.188268415716596	1.906840380819629	0.0	0.014011186860479074	0.014011186860479074	0.014011186860479074	0.014011186860479074	NaN	217.30838012695312	0.024402339531286715	0.024402339531286715	1.0	0.014011186860479074	1.0	NaN
Track_538	276	276	3	0	0	0	0	0	3.4832651615142822	81.85673129558563	85.33999645709991	0.06503971269601687	1.452618217602746	2.277123722670928	0.0	0.01880132556570388	0.028815603504451254	0.008787047626956503	0.028815603504451254	0.01416232767835022	243.82964070638022	0.06549000233330413	0.06503971269601687	0.9931242995687256	0.01867205328340324	0.9931242995687256	0.1593480927860404
Track_539	277	277	4	0	0	0	0	0	5.224897742271423	80.11509871482849	85.33999645709991	0.03229612211085472	2.7036659443611	2.5167791442623897	0.0	0.009545093046889913	0.013828896382071718	0.004562986759505568	0.010243395999092453	0.004672257542471528	228.25657653808594	0.049872135110465766	0.03229612211085472	0.6475784932672215	0.006181196973400403	0.6475784932672215	1.6334597859662994
Track_540	278	278	4	0	0	0	0	0	5.224897742271423	80.11509871482849	85.33999645709991	0.09357591236098452	10.687482766663834	3.4054418318348882	0.0	0.020488667763901017	0.04450378980847508	0.004739734720494678	0.012222478762733292	0.02113155057520046	242.3174819946289	0.10705119394175572	0.09357591236098452	0.8741230145634544	0.017909616030170227	0.8741230145634544	1.2960397777418962
Track_541	279	279	2	0	0	0	0	0	1.7416325807571411	83.59836387634277	85.33999645709991	0.03392307827367854	2.077783183847271	4.645989782175958	0.0	0.019477746712186068	0.019477746712186068	0.019477746712186068	0.019477746712186068	NaN	211.10770416259766	0.03392307827367854	0.03392307827367854	1.0	0.019477746712186068	1.0	NaN
Track_542	280	280	2	0	0	0	0	0	1.7416325807571411	83.59836387634277	85.33999645709991	0.05138104375702976	4.118932077445606	6.611098104448466	0.0	0.029501655127910413	0.029501655127910413	0.029501655127910413	0.029501655127910413	NaN	209.09447479248047	0.05138104375702976	0.05138104375702976	1.0	0.029501655127910413	1.0	NaN
Track_543	281	281	3	0	0	0	0	0	3.4832651615142822	81.85673129558563	85.33999645709991	0.01969101682241616	4.805410370232929	7.7906114559280155	0.0	0.012810101435318804	0.017583718140064375	0.008036484730573234	0.017583718140064375	0.006750913485421948	244.87625122070312	0.044620980045110094	0.030624376403586475	0.4412950321241107	0.0056530341244121285	0.4412950321241107	1.5080413514702997
Track_544	282	282	2	0	0	0	0	0	1.7416325807571411	83.59836387634277	85.33999645709991	0.021791991973894805	4.98298164968723	8.0376573435726	0.0	0.012512393380021152	0.012512393380021152	0.012512393380021152	0.012512393380021152	NaN	238.44854736328125	0.021791991973894805	0.021791991973894805	1.0	0.012512393380021152	1.0	NaN
Track_545	283	283	4	0	0	0	0	0	5.224897742271423	80.11509871482849	85.33999645709991	0.025062660325576813	11.526503929449905	8.09613902916178	0.0	0.004796775279028008	0.014390325837084023	0.0	0.0	0.008308258495766887	230.61828231811523	0.025062660325576813	0.025062660325576813	1.0	0.004796775279028008	1.0	0.0
Track_546	284	284	2	0	0	0	0	0	1.7416325807571411	83.59836387634277	85.33999645709991	0.015192487522945077	5.792527477275045	8.334320397969831	0.0	0.008723130062450048	0.008723130062450048	0.008723130062450048	0.008723130062450048	NaN	228.84394073486328	0.015192487522945077	0.015192487522945077	1.0	0.008723130062450048	1.0	NaN
Track_547	285	285	2	0	0	0	0	0	1.7416325807571411	15.67469322681427	17.41632580757141	0.02421249763069252	1.3914841261346043	4.705262659782482	0.0	0.01390218459289881	0.01390218459289881	0.01390218459289881	0.01390218459289881	NaN	240.9943389892578	0.02421249763069252	0.02421249763069252	1.0	0.01390218459289881	1.0	NaN
Track_548	286	286	3	0	0	0	0	0	3.4832651615142822	80.11509871482849	83.59836387634277	0.06072850909043185	2.4761074830857472	6.621267006173959	0.0	0.03991240715155753	0.0572440294238831	0.02258078487923195	0.0572440294238831	0.024510615275450426	282.59869384765625	0.1390254973431938	0.09969806669845524	0.43681562196119633	0.017434362953876098	0.4368156219611962	1.7434274264413598
Track_549	287	287	2	0	0	0	0	0	1.7416325807571411	81.85673129558563	83.59836387634277	0.004374135213477766	2.263789200938924	7.363937021900526	0.0	0.002511514346829798	0.002511514346829798	0.002511514346829798	0.002511514346829798	NaN	221.62353515625	0.004374135213477766	0.004374135213477766	1.0	0.002511514346829798	1.0	NaN
Track_550	288	288	2	0	0	0	0	0	1.7416325807571411	80.11509871482849	81.85673129558563	0.020880383035298912	2.24989273127989	1.1899011138965934	0.0	0.011988971305429742	0.011988971305429742	0.011988971305429742	0.011988971305429742	NaN	211.45503997802734	0.020880383035298912	0.020880383035298912	1.0	0.011988971305429742	1.0	NaN
