# Supplementary material for: DeepBacs for multi-task bacterial image analysis using open-source deep learning approaches
Source: Commun Biol. 2022 Jul 9;5:688. doi: 10.1038/s42003-022-03634-z (PMC9271087; doi:10.1038/s42003-022-03634-z)
Supplement: Supplementary file 15 — Supplementary Data 1 [file 42003_2022_3634_MOESM15_ESM.zip › Figure_5/Figure_5a_SSIM_values.xlsx]

## Sheet: CARE_Widefield
image #	Prediction v. GT mSSIM	Input v. GT mSSIM	Prediction v. GT NRMSE	Input v. GT NRMSE	Prediction v. GT PSNR	Input v. GT PSNR
m15.tif	0.8008	0.21423	0.13945	0.18046	23.8991	21.6336
m14.tif	0.77722	0.22499	0.13405	0.18023	25.8181	21.5197
m31.tif	0.83228	0.24978	0.13818	0.18363	23.5106	20.9752
m32.tif	0.78431	0.28238	0.14039	0.16954	22.5898	21.094
m15_158nm_px.tif	0.88131	0.35948	0.11137	0.15274	24.8053	22.4528
m14_158nm_px.tif	0.84567	0.39145	0.11508	0.15014	25.8132	22.8053
m31_158nm_px.tif	0.89098	0.33564	0.10969	0.15514	25.1156	21.9447
m32_158nm_px.tif	0.83473	0.38747	0.12089	0.15005	23.5423	22.0527
mean	0.830912	0.305678	0.126137	0.165241	24.3868	21.8098
s.d.	0.0419927	0.072091	0.0132363	0.0147843	1.17944	0.633113

## Sheet: fnet_Widefield
File name	Prediction v. GT mSSIM	Prediction v. GT NRMSE	Prediction v. GT PSNR
m15.tif	0.88459	0.12227	26.3508
m14.tif	0.787	0.13096	26.5043
m31.tif	0.85098	0.13483	23.9532
m32.tif	0.86729	0.12882	23.7646
m15_158nm_px.tif	0.95124	0.0913	28.2444
m14_158nm_px.tif	0.86766	0.10878	27.0753
m31_158nm_px.tif	0.94359	0.09568	26.9482
m32_158nm_px.tif	0.90079	0.11036	24.6279
mean	0.881642	0.115375	25.9336
s.d.	0.052584	0.0164136	1.62585

## Sheet: CARE_SR
image #	Prediction v. GT mSSIM	Input v. GT mSSIM	Prediction v. GT NRMSE	Input v. GT NRMSE	Prediction v. GT PSNR	Input v. GT PSNR
Control_m1ROI_1.tif	0.86691	0.28299	0.12834	0.18615	24.3779	20.8725
Control_m1ROI_2.tif	0.86816	0.27941	0.12316	0.16955	24.2774	21.4086
Control_m1ROI_3.tif	0.87831	0.24702	0.12287	0.1747	24.5086	21.3234
Control_m2ROI_1.tif	0.8446	0.32525	0.12979	0.16691	23.6768	21.4334
Control_m2ROI_2.tif	0.87218	0.3587	0.12162	0.16279	24.2053	21.8147
mean	0.866032	0.298674	0.125156	0.17202	24.2092	21.3705
s.d.	0.0127787	0.0435736	0.0036512	0.0090034	0.318659	0.336503

## Sheet: fnet_SR
File name	Prediction v. GT mSSIM	Prediction v. GT NRMSE	Prediction v. GT PSNR
Control_m1ROI_1.tif	0.86882	0.12639	24.6709
Control_m1ROI_2.tif	0.88846	0.11721	24.785
Control_m1ROI_3.tif	0.89461	0.11631	25.0953
Control_m2ROI_1.tif	0.84456	0.13115	23.3614
Control_m2ROI_2.tif	0.8587	0.1241	23.8066
mean	0.87103	0.123032	24.3438
s.d.	0.0207207	0.00627295	0.728027
