# Supplementary material for: DeepBacs for multi-task bacterial image analysis using open-source deep learning approaches
Source: Commun Biol. 2022 Jul 9;5:688. doi: 10.1038/s42003-022-03634-z (PMC9271087; doi:10.1038/s42003-022-03634-z)
Supplement: Supplementary file 15 — Supplementary Data 1 [file 42003_2022_3634_MOESM15_ESM.zip › Figure_6/Decorrelation_analysis/Decorr_results/GT_E.coli_40nm_pixelsize_Nr50_Ng30.txt]

	Label	Res.	units	A0	Kc	Kc GM	Slice	Frame	Chanel	rMin	rMax	Nr	Ng
1	DC10B_FM595_10ugmL_oilp21_092.	0.125	[microns]	0.659	0.641	0.641	1	1	1	0	1	50	30
2	DC10B_FM595_10ugmL_oilp21_093.	0.121	[microns]	0.685	0.661	0.661	1	1	1	0	1	50	30
3	DC10B_FM595_10ugmL_oilp21_094.	0.122	[microns]	0.665	0.654	0.654	1	1	1	0	1	50	30
4	DC10B_FM595_10ugmL_oilp21_095.	0.121	[microns]	0.676	0.661	0.661	1	1	1	0	1	50	30
5	DC10B_FM595_10ugmL_oilp21_098.	0.121	[microns]	0.670	0.661	0.661	1	1	1	0	1	50	30
