# Supplementary material for: DeepBacs for multi-task bacterial image analysis using open-source deep learning approaches
Source: Commun Biol. 2022 Jul 9;5:688. doi: 10.1038/s42003-022-03634-z (PMC9271087; doi:10.1038/s42003-022-03634-z)
Supplement: Supplementary file 15 — Supplementary Data 1 [file 42003_2022_3634_MOESM15_ESM.zip › Figure_6/Decorrelation_analysis/Decorr_results/Prediction_E.coli_40nm_pixelsize_Nr50_Ng30.txt]

	Label	Res.	units	A0	Kc	Kc GM	Slice	Frame	Chanel	rMin	rMax	Nr	Ng
1	DC10B_FM595_10ugmL_oilp21_092.	3.289	[ ]	0.659	0.608	0.608	1	1	1	0	1	50	30
2	DC10B_FM595_10ugmL_oilp21_093.	3.368	[ ]	0.695	0.594	0.594	1	1	1	0	1	50	30
3	DC10B_FM595_10ugmL_oilp21_094.	3.368	[ ]	0.681	0.594	0.594	1	1	1	0	1	50	30
4	DC10B_FM595_10ugmL_oilp21_095.	3.328	[ ]	0.680	0.601	0.601	1	1	1	0	1	50	30
5	DC10B_FM595_10ugmL_oilp21_098.	3.719	[ ]	0.672	0.538	0.538	1	1	1	0	1	50	30
