# Supplementary material for: DeepBacs for multi-task bacterial image analysis using open-source deep learning approaches
Source: Commun Biol. 2022 Jul 9;5:688. doi: 10.1038/s42003-022-03634-z (PMC9271087; doi:10.1038/s42003-022-03634-z)
Supplement: Supplementary file 15 — Supplementary Data 1 [file 42003_2022_3634_MOESM15_ESM.zip › Figure_6/Decorrelation_analysis/Decorr_results/Prediction_S.aureus_40nm_pixelsize_Nr50_Ng30.txt]

	Label	Res.	units	A0	Kc	Kc GM	Slice	Frame	Chanel	rMin	rMax	Nr	Ng
1	JE2NileRed_oilp22_PMP_101220_0	3.406	[ ]	0.604	0.587	0.587	1	1	1	0	1	50	30
2	JE2NileRed_oilp22_PMP_101220_0	3.406	[ ]	0.593	0.587	0.587	1	1	1	0	1	50	30
3	JE2NileRed_oilp22_PMP_101220_0	3.151	[ ]	0.610	0.635	0.585	1	1	1	0	1	50	30
4	JE2NileRed_oilp22_PMP_101220_0	3.363	[ ]	0.604	0.595	0.587	1	1	1	0	1	50	30
5	JE2NileRed_oilp22_PMP_101220_0	3.379	[ ]	0.610	0.592	0.592	1	1	1	0	1	50	30
