# Supplementary material for: DeepBacs for multi-task bacterial image analysis using open-source deep learning approaches
Source: Commun Biol. 2022 Jul 9;5:688. doi: 10.1038/s42003-022-03634-z (PMC9271087; doi:10.1038/s42003-022-03634-z)
Supplement: Supplementary file 15 — Supplementary Data 1 [file 42003_2022_3634_MOESM15_ESM.zip › Figure_6/Decorrelation_analysis/Decorr_results/WF_E.coli_40nm_pixelsize_Nr50_Ng30.txt]

	Label	Res.	units	A0	Kc	Kc GM	Slice	Frame	Chanel	rMin	rMax	Nr	Ng
1	DC10B_FM595_10ugmL_oilp21_092.	0.326	[microns]	0.645	0.245	0.207	1	1	1	0	1	50	30
2	DC10B_FM595_10ugmL_oilp21_093.	0.307	[microns]	0.628	0.260	0.207	1	1	1	0	1	50	30
3	DC10B_FM595_10ugmL_oilp21_094.	0.284	[microns]	0.659	0.282	0.210	1	1	1	0	1	50	30
4	DC10B_FM595_10ugmL_oilp21_095.	0.284	[microns]	0.583	0.282	0.210	1	1	1	0	1	50	30
5	DC10B_FM595_10ugmL_oilp21_098.	0.337	[microns]	0.620	0.237	0.207	1	1	1	0	1	50	30
