# Supplementary material for: DeepBacs for multi-task bacterial image analysis using open-source deep learning approaches
Source: Commun Biol. 2022 Jul 9;5:688. doi: 10.1038/s42003-022-03634-z (PMC9271087; doi:10.1038/s42003-022-03634-z)
Supplement: Supplementary file 15 — Supplementary Data 1 [file 42003_2022_3634_MOESM15_ESM.zip › Figure_6/Decorrelation_analysis/Decorr_results/WF_S.aureus_40nm_pixelsize_Nr50_Ng30.txt]

	Label	Res.	units	A0	Kc	Kc GM	Slice	Frame	Chanel	rMin	rMax	Nr	Ng
1	JE2NileRed_oilp22_PMP_101220_0	0.283	[microns]	0.702	0.283	0.235	1	1	1	0	1	50	30
2	JE2NileRed_oilp22_PMP_101220_0	0.295	[microns]	0.729	0.270	0.233	1	1	1	0	1	50	30
3	JE2NileRed_oilp22_PMP_101220_0	0.290	[microns]	0.698	0.275	0.216	1	1	1	0	1	50	30
4	JE2NileRed_oilp22_PMP_101220_0	0.283	[microns]	0.728	0.283	0.235	1	1	1	0	1	50	30
5	JE2NileRed_oilp22_PMP_101220_0	0.290	[microns]	0.724	0.275	0.225	1	1	1	0	1	50	30
