# Supplementary material for: DeepBacs for multi-task bacterial image analysis using open-source deep learning approaches
Source: Commun Biol. 2022 Jul 9;5:688. doi: 10.1038/s42003-022-03634-z (PMC9271087; doi:10.1038/s42003-022-03634-z)
Supplement: Supplementary file 15 — Supplementary Data 1 [file 42003_2022_3634_MOESM15_ESM.zip › Figure_6/Figure_6a_E.coli_line_profiles.xls]

## Sheet: Sheet1
Distance	rel. intensity	rel. intensity	rel. intensity
µm	A.U.	A.U.	A.U.
	WF	SIM	CARE
0	0	0	2.14822e-05
0.03995	0.0141641	0	0
0.0799	0.0385863	0	7.92501e-05
0.11985	0.0789674	0	0.000128893
0.1598	0.124232	0	0.000272901
0.19975	0.20173	6.11468e-05	0.000274731
0.2397	0.262913	0.0319001	0.00911711
0.27965	0.36247	0.210896	0.159077
0.3196	0.418571	0.372728	0.361338
0.35955	0.474568	0.373311	0.407993
0.3995	0.49036	0.248231	0.249853
0.43945	0.462843	0.117331	0.0615254
0.4794	0.440195	0.04347	0.00749529
0.51935	0.375855	0.0127268	0.000286881
0.5593	0.339607	0.00290454	0.000189607
0.59925	0.292723	0.000946449	0.000268382
0.6392	0.271919	0.000207994	0.000136341
0.67915	0.259347	0.00217984	4.08968e-05
0.7191	0.257629	0.0038118	0.000168747
0.75905	0.262421	0.00134633	0.000228327
0.799	0.258938	0.00357566	0.000449535
0.83895	0.261529	0.00665057	0.000284118
0.8789	0.25498	0.00111332	0.000426882
0.91885	0.25515	0	0.000386845
0.9588	0.248589	4.32787e-05	0.000120806
0.99875	0.257134	0.00132619	8.53983e-05
1.0387	0.256746	0.00505366	0.00029131
1.07865	0.260589	0.00234143	0.000288162
1.1186	0.25439	0.00397431	0.000285783
1.15855	0.259634	0.00506948	0.00036055
1.1985	0.260567	0.00232985	0.000861522
1.23845	0.268777	0.00757429	6.3111e-05
1.2784	0.272651	0.013196	0.00242568
1.31835	0.280805	0.00622256	0.00333901
1.3583	0.283449	0.000968451	0.0017902
1.39825	0.289015	0.00801437	0.00630992
1.4382	0.293997	0.0152423	0.00886452
1.47815	0.294434	0.0114158	0.0110063
1.5181	0.299459	0.00728598	0.0124222
1.55805	0.304618	0.0113778	0.0157071
1.598	0.316563	0.0189836	0.0194017
1.63795	0.321034	0.0144147	0.0215296
1.6779	0.331494	0.00751	0.0261305
1.71785	0.331887	0.00965865	0.0296048
1.7578	0.343223	0.0203052	0.0291092
1.79775	0.343554	0.0369279	0.0267742
1.8377	0.360263	0.0293039	0.0269057
1.87765	0.364829	0.0178061	0.0287261
1.9176	0.40037	0.00359162	0.0296827
1.95755	0.414607	0.00229894	0.0404128
1.9975	0.484338	0.0174198	0.0720594
2.03745	0.535854	0.0659048	0.138928
2.0774	0.631439	0.1223	0.226747
2.11735	0.739016	0.125699	0.302362
2.1573	0.826511	0.136988	0.392891
2.19725	0.933354	0.274605	0.572318
2.2372	0.958994	0.618038	0.829602
2.27715	1	0.91924	1
2.3171	0.946231	1	0.929932
2.35705	0.870335	0.77333	0.657216
2.397	0.792541	0.417394	0.340401
2.43695	0.653877	0.156398	0.12995
2.4769	0.603256	0.0525097	0.0290947
2.51685	0.524259	0.0398594	0.00746894
2.5568	0.518356	0.0240426	0.0120898
2.59675	0.519281	0.0163026	0.0289183
2.6367	0.525344	0.0646375	0.0764421
2.67665	0.534131	0.25697	0.232198
2.7166	0.518253	0.490916	0.455288
2.75655	0.456816	0.574061	0.563449
2.7965	0.403554	0.433166	0.416256
2.83645	0.290332	0.180558	0.165403
2.8764	0.223767	0.0237193	0.0224722
2.91635	0.127275	0	9.13819e-05
2.9563	0.0900227	0	7.46572e-06
