# Supplementary material for: DeepBacs for multi-task bacterial image analysis using open-source deep learning approaches
Source: Commun Biol. 2022 Jul 9;5:688. doi: 10.1038/s42003-022-03634-z (PMC9271087; doi:10.1038/s42003-022-03634-z)
Supplement: Supplementary file 15 — Supplementary Data 1 [file 42003_2022_3634_MOESM15_ESM.zip › Figure_6/Figure_6b_S.aureus_line_profiles.xls]

## Sheet: Sheet1
Distance	rel. intensity	rel. intensity	rel. intensity
µm	A.U.	A.U.	A.U.
	WF	SIM	CARE
0	0	0	0
0.03995	0.00732133	0	0
0.0799	0.0120017	0	0
0.11985	0.0292026	0	0
0.1598	0.0380397	0	0
0.19975	0.0523425	0	0
0.2397	0.0682115	0	0
0.27965	0.0831067	0.000128109	0
0.3196	0.126456	0.000149461	0.000526673
0.35955	0.149706	0.000717412	0.00141148
0.3995	0.235821	0.050253	0.0103818
0.43945	0.280415	0.27614	0.103835
0.4794	0.349862	0.503722	0.287462
0.51935	0.398916	0.498076	0.409579
0.5593	0.41823	0.293618	0.347427
0.59925	0.429455	0.14145	0.19896
0.6392	0.431949	0.137606	0.150628
0.67915	0.423388	0.167768	0.164368
0.7191	0.421404	0.172311	0.178348
0.75905	0.430553	0.172111	0.16176
0.799	0.444387	0.178166	0.141435
0.83895	0.47754	0.193825	0.149988
0.8789	0.528532	0.225327	0.204556
0.91885	0.567862	0.214622	0.272854
0.9588	0.695756	0.15895	0.299681
0.99875	0.747428	0.201999	0.286253
1.0387	0.898888	0.525662	0.416784
1.07865	0.952021	0.934754	0.742642
1.1186	0.989914	1	1
1.15855	1	0.713932	0.979262
1.1985	0.948411	0.375339	0.672199
1.23845	0.818538	0.265101	0.368502
1.2784	0.747938	0.298883	0.239354
1.31835	0.587723	0.27561	0.217495
1.3583	0.537971	0.187185	0.207353
1.39825	0.457739	0.122067	0.175968
1.4382	0.400198	0.105421	0.141212
1.47815	0.377315	0.115918	0.120456
1.5181	0.349063	0.146057	0.112569
1.55805	0.340988	0.184896	0.118426
1.598	0.3329	0.184324	0.136741
1.63795	0.329598	0.179285	0.150717
1.6779	0.333493	0.183991	0.149866
1.71785	0.339831	0.146301	0.121788
1.7578	0.35767	0.134553	0.0935202
1.79775	0.375344	0.282443	0.130623
1.8377	0.374412	0.515187	0.313198
1.87765	0.364362	0.529194	0.444613
1.9176	0.330622	0.258576	0.361462
1.95755	0.24204	0.0237045	0.121034
1.9975	0.203426	0.000239137	0.00904613
2.03745	0.142169	0.00348884	0
2.0774	0.0952646	0.00219067	0.000733129
2.11735	0.077269	8.54062e-06	9.26944e-05
2.1573	0.0460086	0.00172521	0
2.19725	0.0391466	0.00171666	0
2.2372	0.0213899	0.0045735	0
