# Supplementary material for: DeepBacs for multi-task bacterial image analysis using open-source deep learning approaches
Source: Commun Biol. 2022 Jul 9;5:688. doi: 10.1038/s42003-022-03634-z (PMC9271087; doi:10.1038/s42003-022-03634-z)
Supplement: Supplementary file 15 — Supplementary Data 1 [file 42003_2022_3634_MOESM15_ESM.zip › Figure_S2/Figure_S2a_Metrics_Ecoli_Segmentation.xlsx]

## Sheet: IoU
Imaging frame	CARE		pix2pix		StarDist		U-Net		ML-U-Net
	mean	s.d.	mean	s.d.	mean	s.d.	mean	s.d.	mean	s.d.
1	0.86427	0.01317	0.87501	0.0121	0.8047	0.03297	0.84305	0.02527	0.78422	0.03837
20	0.8314	0.02861	0.85795	0.014	0.80074	0.01188	0.82294	0.02895	0.76834	0.06515
40	0.82936	0.02646	0.85721	0.01297	0.7922	0.00998	0.82981	0.01898	0.78553	0.04336
60	0.82233	0.00634	0.84872	0.01083	0.75329	0.0319	0.80078	0.04371	0.76861	0.0708
80	0.81645	0.01932	0.83958	0.01208	0.76194	0.00437	0.7955	0.02017	0.78972	0.02806

## Sheet: Precision
Imaging frame	CARE		pix2pix		StarDist		U-Net		ML-U-Net
	mean	s.d.	mean	s.d.	mean	s.d.	mean	s.d.	mean	s.d.
1	0.91028	0.04701	0.88254	0.07148	0.93695	0.05532	0.79816	0.03258	0.75325	0.13571
20	0.85518	0.037	0.85209	0.05375	0.92185	0.07047	0.64872	0.05081	0.76516	0.05803
40	0.8705	0.04359	0.84081	0.06716	0.83704	0.02796	0.60878	0.04783	0.7299	0.07971
60	0.82807	0.04862	0.77164	0.0139	0.79749	0.02862	0.48148	0.05704	0.6935	0.11084
80	0.77179	0.05854	0.76418	0.036	0.63261	0.03332	0.2431	0.07577	0.59094	0.06459

## Sheet: Recall
Imaging frame	CARE		pix2pix		StarDist		U-Net		ML-U-Net
	mean	s.d.	mean	s.d.	mean	s.d.	mean	s.d.	mean	s.d.
1	0.88078	0.04156	0.78477	0.10315	0.92785	0.03861	0.67537	0.04158	0.8518	0.10859
20	0.76416	0.0139	0.69499	0.07442	0.91653	0.04248	0.47277	0.07411	0.82462	0.10481
40	0.83124	0.0842	0.67195	0.06815	0.90039	0.02472	0.43663	0.0494	0.83756	0.07505
60	0.75364	0.05099	0.54843	0.03674	0.84346	0.03335	0.27586	0.04472	0.79796	0.10056
80	0.66912	0.06791	0.49946	0.00768	0.76627	0.01122	0.11327	0.06956	0.73752	0.04589
