# Supplementary material for: DeepBacs for multi-task bacterial image analysis using open-source deep learning approaches
Source: Commun Biol. 2022 Jul 9;5:688. doi: 10.1038/s42003-022-03634-z (PMC9271087; doi:10.1038/s42003-022-03634-z)
Supplement: Supplementary file 15 — Supplementary Data 1 [file 42003_2022_3634_MOESM15_ESM.zip › Figure_S2/Figure_S2a_Results_Files/GT_cell_morphology/pos2_fr_1_RoiMap_shape.txt]

	Area	Perim.	Major	Minor	Angle	Circ.	Feret	FeretX	FeretY	FeretAngle	MinFeret	AR	Round	Solidity
1	5.299	13.205	6.086	1.108	8.674	0.382	5.656	69	177	12.095	1.220	5.491	0.182	0.842
2	3.701	8.642	3.725	1.265	23.213	0.623	3.642	31	204	24.341	1.291	2.945	0.340	0.927
3	4.107	9.514	4.240	1.233	170.946	0.570	4.062	15	233	166.504	1.308	3.438	0.291	0.912
4	3.096	8.400	3.659	1.077	160.996	0.551	3.506	138	292	157.479	1.148	3.397	0.294	0.884
5	3.526	8.784	3.803	1.181	139.852	0.574	3.714	44	640	141.911	1.299	3.221	0.310	0.885
6	3.245	8.855	3.773	1.095	0.548	0.520	3.586	18	663	172.405	1.141	3.446	0.290	0.890
7	2.615	8.408	3.561	0.935	166.754	0.465	3.423	3	781	161.147	1.038	3.808	0.263	0.857
8	4.075	11.660	5.242	0.990	174.836	0.377	4.927	3	796	167.969	1.190	5.295	0.189	0.805
9	4.949	12.048	5.211	1.209	35.213	0.428	5.062	156	775	34.186	1.474	4.309	0.232	0.801
10	1.610	5.359	1.943	1.055	145.219	0.704	2.195	144	1008	149.744	1.117	1.841	0.543	0.915
11	4.637	12.152	5.596	1.055	58.969	0.395	5.259	270	986	57.265	1.185	5.305	0.189	0.836
12	3.414	8.231	3.481	1.249	3.583	0.633	3.326	317	1005	4.086	1.295	2.788	0.359	0.903
13	4.200	9.795	4.237	1.262	71.513	0.550	4.072	383	975	71.917	1.349	3.356	0.298	0.890
14	3.339	7.883	3.360	1.265	131.088	0.675	3.208	333	834	127.999	1.313	2.656	0.377	0.907
15	2.796	7.228	3.010	1.183	23.137	0.672	2.905	258	735	22.380	1.218	2.545	0.393	0.931
16	4.899	11.775	5.069	1.231	172.448	0.444	4.911	223	639	168.871	1.434	4.119	0.243	0.816
17	3.426	8.724	3.726	1.171	93.933	0.566	3.611	442	631	100.081	1.266	3.183	0.314	0.890
18	4.175	9.582	4.037	1.317	110.507	0.571	3.948	416	602	109.885	1.395	3.066	0.326	0.902
19	3.227	8.716	3.812	1.078	160.535	0.534	3.648	402	591	162.350	1.174	3.537	0.283	0.875
20	3.670	8.962	4.049	1.154	38.934	0.574	3.839	388	590	36.634	1.217	3.509	0.285	0.884
21	3.657	8.692	3.829	1.216	129.920	0.608	3.652	313	343	128.853	1.283	3.149	0.318	0.891
22	2.297	6.689	2.837	1.031	157.076	0.645	2.729	407	429	157.891	1.066	2.752	0.363	0.908
23	5.130	12.434	5.641	1.158	171.762	0.417	5.286	464	471	170.538	1.267	4.872	0.205	0.863
24	3.676	8.842	3.945	1.186	135.296	0.591	3.746	357	221	137.564	1.229	3.325	0.301	0.899
25	5.230	13.103	5.420	1.229	53.168	0.383	5.392	345	169	50.947	1.606	4.411	0.227	0.780
26	3.938	9.097	3.895	1.287	20.180	0.598	3.746	411	44	24.944	1.324	3.026	0.331	0.909
27	2.915	7.683	3.237	1.146	21.871	0.620	3.157	436	102	31.701	1.199	2.824	0.354	0.915
28	4.132	10.002	4.457	1.180	147.307	0.519	4.298	533	31	143.973	1.224	3.776	0.265	0.904
29	3.046	8.519	3.699	1.048	78.085	0.527	3.603	556	119	74.745	1.141	3.528	0.283	0.885
30	3.164	8.631	3.865	1.042	77.195	0.534	3.679	568	127	75.069	1.090	3.707	0.270	0.914
31	4.462	11.065	4.996	1.137	45.558	0.458	4.704	493	204	49.086	1.285	4.393	0.228	0.851
32	3.071	7.659	3.305	1.183	130.761	0.658	3.178	574	210	124.875	1.206	2.793	0.358	0.915
33	5.242	13.416	5.399	1.236	54.131	0.366	5.528	785	220	59.036	1.745	4.366	0.229	0.726
34	2.634	7.436	3.272	1.025	49.892	0.599	3.146	794	231	51.116	1.121	3.193	0.313	0.893
35	1.966	5.637	2.048	1.222	147.445	0.777	2.246	994	64	140.711	1.272	1.676	0.597	0.933
36	4.219	10.858	4.528	1.186	117.969	0.450	4.420	920	291	118.856	1.441	3.817	0.262	0.813
37	4.157	11.478	5.145	1.029	73.789	0.396	4.873	822	411	73.034	1.207	5.003	0.200	0.821
38	3.426	10.530	4.679	0.932	73.482	0.388	4.497	834	416	71.565	1.138	5.018	0.199	0.782
39	3.389	10.091	4.549	0.949	175.735	0.418	4.234	848	394	171.416	1.024	4.796	0.209	0.858
40	5.948	14.889	6.891	1.099	176.600	0.337	6.417	852	382	175.764	1.222	6.271	0.159	0.828
41	3.389	8.465	3.598	1.199	18.897	0.594	3.477	644	438	21.318	1.280	3.000	0.333	0.903
42	4.762	12.168	5.092	1.191	102.191	0.404	4.886	734	428	104.036	1.500	4.276	0.234	0.748
43	1.978	6.493	2.799	0.900	105.742	0.590	2.724	751	449	106.858	0.958	3.110	0.322	0.901
44	3.932	9.305	4.034	1.241	32.070	0.571	3.857	659	571	34.992	1.274	3.250	0.308	0.912
45	3.376	9.086	4.093	1.050	169.316	0.514	3.858	513	723	169.380	1.165	3.896	0.257	0.886
46	5.274	12.576	5.525	1.215	24.489	0.419	5.311	566	774	22.751	1.475	4.546	0.220	0.811
47	2.621	7.571	3.262	1.023	14.178	0.575	3.145	668	686	11.592	1.035	3.189	0.314	0.913
48	3.726	9.506	4.205	1.128	16.788	0.518	4.005	682	697	14.859	1.219	3.728	0.268	0.892
49	3.127	8.122	3.452	1.153	65.316	0.596	3.289	646	873	65.898	1.189	2.993	0.334	0.906
50	4.188	10.195	4.467	1.194	160.944	0.506	4.254	670	1002	158.199	1.311	3.743	0.267	0.883
51	4.200	9.883	4.424	1.209	123.887	0.540	4.214	984	910	120.411	1.233	3.660	0.273	0.906
52	3.938	9.329	4.032	1.244	13.579	0.569	3.813	902	887	13.173	1.280	3.242	0.308	0.907
53	3.819	9.745	4.489	1.083	85.771	0.505	4.234	1008	879	81.416	1.122	4.144	0.241	0.919
54	2.846	7.348	3.051	1.188	7.414	0.662	3.019	971	757	6.009	1.227	2.569	0.389	0.919
55	4.631	10.422	4.661	1.265	144.823	0.536	4.472	853	629	144.345	1.304	3.684	0.271	0.919
56	4.394	11.032	4.980	1.123	162.372	0.454	4.647	902	593	162.181	1.174	4.434	0.226	0.878
