# Supplementary material for: DeepBacs for multi-task bacterial image analysis using open-source deep learning approaches
Source: Commun Biol. 2022 Jul 9;5:688. doi: 10.1038/s42003-022-03634-z (PMC9271087; doi:10.1038/s42003-022-03634-z)
Supplement: Supplementary file 15 — Supplementary Data 1 [file 42003_2022_3634_MOESM15_ESM.zip › Figure_S2/Figure_S2a_Results_Files/GT_cell_morphology/pos2_fr_20_RoiMap_shape.txt]

	Area	Perim.	Major	Minor	Angle	Circ.	Feret	FeretX	FeretY	FeretAngle	MinFeret	AR	Round	Solidity
1	3.482	8.677	3.750	1.182	171.870	0.581	3.625	88	174	168.690	1.254	3.172	0.315	0.910
2	3.832	9.375	4.076	1.197	7.628	0.548	3.873	47	196	11.768	1.264	3.405	0.294	0.905
3	4.756	10.912	4.842	1.250	22.686	0.502	4.629	20	222	25.253	1.336	3.872	0.258	0.898
4	4.319	10.045	4.393	1.252	162.699	0.538	4.152	124	308	158.806	1.343	3.509	0.285	0.888
5	5.036	11.167	5.023	1.277	171.631	0.508	4.733	3	246	165.500	1.347	3.935	0.254	0.900
6	4.331	10.811	4.633	1.190	151.643	0.466	4.596	26	658	151.232	1.463	3.892	0.257	0.790
7	4.306	11.601	4.120	1.331	174.313	0.402	4.494	6	681	169.875	1.692	3.095	0.323	0.704
8	3.264	9.413	3.837	1.083	165.025	0.463	3.800	1	796	159.305	1.201	3.542	0.282	0.837
9	0.961	4.354	1.465	0.835	32.754	0.637	1.709	0	826	33.690	0.960	1.755	0.570	0.844
10	4.138	10.361	4.556	1.156	10.004	0.484	4.298	9	832	17.103	1.354	3.939	0.254	0.828
11	3.258	7.980	3.344	1.240	9.582	0.643	3.257	143	789	14.036	1.297	2.696	0.371	0.926
12	3.227	8.084	3.383	1.215	18.846	0.620	3.323	165	770	18.004	1.273	2.785	0.359	0.911
13	3.495	8.419	3.596	1.237	22.803	0.620	3.506	245	754	22.521	1.291	2.907	0.344	0.928
14	3.189	8.053	3.427	1.185	5.906	0.618	3.316	211	662	12.381	1.212	2.893	0.346	0.908
15	3.245	8.558	3.656	1.130	21.597	0.557	3.506	238	674	22.521	1.193	3.235	0.309	0.887
16	4.799	10.171	4.552	1.342	134.772	0.583	4.363	315	848	137.936	1.419	3.391	0.295	0.886
17	2.883	7.937	3.422	1.073	35.882	0.575	3.368	264	976	39.289	1.240	3.190	0.314	0.864
18	3.102	7.844	3.326	1.187	42.777	0.633	3.354	259	1001	43.091	1.274	2.801	0.357	0.919
19	5.704	12.715	5.571	1.304	73.440	0.443	5.328	373	1002	74.521	1.541	4.273	0.234	0.822
20	3.720	9.911	4.661	1.016	179.780	0.476	4.313	303	1016	171.573	0.948	4.587	0.218	0.955
21	4.662	11.247	5.004	1.186	21.238	0.463	4.753	397	62	21.448	1.275	4.218	0.237	0.879
22	4.456	9.814	4.171	1.360	20.080	0.581	4.005	419	116	22.011	1.423	3.067	0.326	0.915
23	3.114	8.076	3.424	1.158	26.341	0.600	3.286	344	156	27.181	1.217	2.956	0.338	0.905
24	3.957	9.416	3.992	1.262	35.868	0.561	3.917	337	186	41.730	1.464	3.163	0.316	0.867
25	4.781	10.815	4.968	1.225	136.456	0.514	4.698	343	234	137.726	1.327	4.055	0.247	0.873
26	5.180	11.836	5.138	1.284	132.613	0.465	4.927	295	355	131.100	1.430	4.003	0.250	0.860
27	3.258	8.465	3.628	1.143	159.504	0.571	3.477	392	444	158.682	1.166	3.174	0.315	0.913
28	3.670	8.631	3.677	1.271	7.413	0.619	3.583	452	493	14.036	1.285	2.894	0.346	0.926
29	3.046	7.776	3.312	1.171	14.365	0.633	3.224	484	502	17.103	1.266	2.829	0.353	0.916
30	5.074	11.705	5.196	1.243	30.513	0.465	4.974	368	608	32.681	1.411	4.180	0.239	0.845
31	4.337	11.024	4.714	1.172	160.419	0.449	4.560	387	608	165.964	1.382	4.023	0.249	0.823
32	5.330	12.334	5.238	1.296	106.350	0.440	5.155	406	617	105.101	1.566	4.043	0.247	0.816
33	4.668	11.039	4.889	1.216	94.916	0.481	4.586	430	637	100.923	1.359	4.021	0.249	0.821
34	4.600	11.383	5.108	1.147	173.073	0.446	4.782	497	742	172.405	1.256	4.455	0.224	0.866
35	3.177	8.034	3.533	1.145	177.889	0.618	3.352	553	783	171.870	1.185	3.086	0.324	0.926
36	3.414	8.454	3.662	1.187	9.800	0.600	3.548	578	776	11.560	1.207	3.085	0.324	0.930
37	4.387	10.234	4.448	1.256	64.880	0.526	4.226	634	896	69.193	1.343	3.541	0.282	0.885
38	1.311	5.961	2.283	0.731	172.217	0.463	2.588	657	1016	167.661	0.869	3.124	0.320	0.877
39	5.324	11.724	5.408	1.253	125.313	0.487	5.135	968	923	126.870	1.308	4.315	0.232	0.898
40	5.542	11.644	5.205	1.356	13.967	0.514	4.927	885	909	15.819	1.407	3.840	0.260	0.916
41	5.704	12.870	5.878	1.236	85.604	0.433	5.442	1000	902	80.811	1.285	4.757	0.210	0.900
42	1.573	5.841	2.287	0.876	106.900	0.579	2.553	1007	793	111.801	1.046	2.612	0.383	0.908
43	6.210	13.269	6.080	1.300	147.819	0.443	5.678	835	642	148.079	1.373	4.675	0.214	0.879
44	2.946	7.729	3.243	1.157	5.981	0.620	3.208	887	614	9.926	1.285	2.804	0.357	0.883
45	3.052	7.645	3.228	1.204	171.046	0.656	3.085	916	618	166.675	1.211	2.681	0.373	0.917
46	3.682	9.124	3.921	1.196	12.739	0.556	3.747	657	706	18.435	1.232	3.279	0.305	0.901
47	4.731	12.037	5.236	1.150	17.093	0.410	5.003	665	717	15.573	1.299	4.551	0.220	0.839
48	4.880	11.297	5.067	1.226	31.740	0.481	4.824	644	591	31.608	1.374	4.132	0.242	0.850
49	4.681	10.650	4.733	1.259	16.309	0.519	4.472	632	455	17.475	1.337	3.759	0.266	0.887
50	6.553	14.931	5.928	1.408	106.272	0.369	6.122	724	439	107.266	1.932	4.212	0.237	0.663
51	2.902	7.879	3.346	1.104	111.594	0.587	3.257	737	460	112.834	1.199	3.030	0.330	0.888
52	2.852	7.556	3.227	1.125	31.694	0.628	3.116	806	392	30.466	1.165	2.868	0.349	0.908
53	2.415	6.816	2.903	1.059	91.274	0.653	2.805	811	430	80.272	1.093	2.741	0.365	0.926
54	2.347	7.294	3.134	0.953	28.599	0.554	3.049	820	401	36.573	1.052	3.288	0.304	0.868
55	2.671	7.552	3.117	1.091	83.387	0.589	3.028	821	438	74.876	1.199	2.857	0.350	0.874
56	3.676	9.337	4.194	1.116	7.688	0.530	4.062	834	404	13.496	1.200	3.757	0.266	0.898
57	2.428	6.705	2.843	1.087	179.541	0.679	2.715	836	413	171.634	1.106	2.614	0.383	0.932
58	2.159	6.531	2.630	1.045	153.666	0.636	2.588	873	403	148.736	1.150	2.516	0.398	0.868
59	3.745	9.206	4.115	1.159	178.088	0.555	3.910	883	398	171.870	1.161	3.552	0.282	0.932
60	2.852	7.556	3.216	1.129	144.144	0.628	3.160	908	330	143.130	1.262	2.848	0.351	0.898
61	2.765	7.193	3.043	1.157	142.956	0.671	2.986	904	310	142.524	1.249	2.630	0.380	0.917
62	3.277	8.326	3.277	1.273	145.365	0.594	3.412	986	76	132.184	1.323	2.573	0.389	0.889
63	3.501	8.942	3.957	1.127	52.263	0.550	3.857	772	242	55.008	1.278	3.512	0.285	0.861
64	3.576	8.416	3.655	1.246	96.954	0.635	3.527	802	173	105.593	1.266	2.934	0.341	0.932
65	3.545	8.981	4.036	1.118	47.551	0.552	3.910	776	252	45.000	1.196	3.608	0.277	0.889
66	4.518	9.455	4.085	1.408	130.037	0.635	3.917	560	224	131.730	1.433	2.900	0.345	0.921
67	2.989	7.694	3.216	1.183	61.184	0.635	3.157	481	221	58.299	1.293	2.718	0.368	0.900
68	2.771	7.452	3.143	1.123	67.657	0.627	3.040	503	209	65.433	1.174	2.800	0.357	0.915
69	4.244	10.454	4.663	1.159	77.625	0.488	4.465	546	138	76.701	1.263	4.023	0.249	0.883
70	4.263	10.454	4.742	1.144	78.815	0.490	4.494	559	147	79.875	1.237	4.144	0.241	0.901
71	5.592	11.921	5.463	1.303	143.171	0.495	5.170	525	45	141.203	1.348	4.192	0.239	0.910
72	4.862	12.650	5.385	1.150	168.408	0.382	5.461	562	5	165.763	1.429	4.685	0.213	0.844
