# Supplementary material for: DeepBacs for multi-task bacterial image analysis using open-source deep learning approaches
Source: Commun Biol. 2022 Jul 9;5:688. doi: 10.1038/s42003-022-03634-z (PMC9271087; doi:10.1038/s42003-022-03634-z)
Supplement: Supplementary file 15 — Supplementary Data 1 [file 42003_2022_3634_MOESM15_ESM.zip › Figure_S2/Figure_S2a_Results_Files/GT_cell_morphology/pos2_fr_40_RoiMap_shape.txt]

	Area	Perim.	Major	Minor	Angle	Circ.	Feret	FeretX	FeretY	FeretAngle	MinFeret	AR	Round	Solidity
1	3.320	7.895	3.385	1.249	2.033	0.669	3.273	19	263	8.326	1.249	2.710	0.369	0.942
2	2.528	7.236	2.925	1.100	24.445	0.607	2.981	2	262	32.005	1.188	2.658	0.376	0.905
3	5.111	12.176	5.379	1.210	165.263	0.433	5.155	121	309	164.899	1.346	4.446	0.225	0.863
4	6.041	14.345	6.148	1.251	18.887	0.369	5.948	15	223	16.991	1.587	4.914	0.204	0.787
5	4.456	12.091	4.948	1.147	3.322	0.383	5.095	39	199	7.125	1.460	4.315	0.232	0.732
6	4.344	10.612	4.595	1.204	171.400	0.485	4.431	79	174	168.690	1.368	3.817	0.262	0.859
7	5.941	14.067	5.494	1.377	156.391	0.377	5.944	12	661	156.501	1.843	3.990	0.251	0.688
8	5.349	13.770	4.731	1.439	171.852	0.354	5.299	2	686	169.695	1.967	3.287	0.304	0.654
9	4.144	9.740	4.226	1.248	153.961	0.549	4.100	7	794	154.916	1.352	3.385	0.295	0.885
10	0.424	2.447	0.831	0.651	112.984	0.891	0.901	2	800	127.875	0.711	1.277	0.783	0.913
11	1.504	5.738	2.477	0.773	177.105	0.574	2.391	2	822	7.595	0.790	3.203	0.312	0.915
12	4.288	11.914	5.177	1.055	8.753	0.380	4.886	2	837	14.036	1.279	4.909	0.204	0.791
13	3.763	9.683	4.326	1.108	19.674	0.504	4.078	156	778	21.595	1.174	3.906	0.256	0.899
14	4.362	10.072	4.266	1.302	11.405	0.540	4.124	142	791	16.699	1.487	3.277	0.305	0.838
15	4.494	10.168	4.445	1.287	22.202	0.546	4.273	238	755	19.440	1.342	3.454	0.290	0.918
16	4.000	9.421	4.156	1.226	10.330	0.566	3.909	212	664	14.036	1.288	3.390	0.295	0.888
17	4.537	10.808	4.775	1.210	16.942	0.488	4.601	225	677	15.945	1.371	3.946	0.253	0.852
18	3.607	9.836	4.504	1.020	40.975	0.469	4.319	256	986	39.806	1.193	4.417	0.226	0.840
19	4.069	9.948	4.537	1.142	40.942	0.517	4.359	258	1004	43.531	1.305	3.973	0.252	0.858
20	5.979	12.961	5.674	1.342	139.174	0.447	5.467	310	847	142.633	1.598	4.229	0.236	0.822
21	7.183	15.366	6.820	1.341	74.291	0.382	6.471	368	1012	72.229	1.593	5.085	0.197	0.821
22	4.256	12.497	5.949	0.911	1.322	0.343	5.539	300	1021	3.270	1.027	6.530	0.153	0.866
23	5.405	11.833	5.251	1.311	65.038	0.485	4.988	629	901	60.593	1.391	4.006	0.250	0.889
24	0.462	2.855	1.146	0.513	169.442	0.712	1.203	664	1017	156.801	0.553	2.233	0.448	0.931
25	4.082	9.718	4.269	1.217	1.419	0.543	4.057	552	788	6.710	1.264	3.506	0.285	0.893
26	3.894	9.895	4.434	1.118	4.961	0.500	4.234	568	775	8.584	1.244	3.965	0.252	0.906
27	2.971	7.729	3.181	1.189	9.577	0.625	3.104	519	754	14.744	1.255	2.676	0.374	0.912
28	2.946	7.664	3.277	1.144	14.107	0.630	3.201	495	747	15.751	1.221	2.864	0.349	0.923
29	4.762	13.208	5.620	1.079	95.787	0.343	5.469	429	630	100.823	1.321	5.210	0.192	0.753
30	3.364	8.454	3.614	1.185	94.787	0.591	3.498	417	638	96.483	1.209	3.049	0.328	0.928
31	2.915	7.618	3.165	1.173	166.731	0.631	3.145	386	623	168.408	1.245	2.699	0.370	0.924
32	3.826	11.147	4.538	1.073	157.659	0.387	4.606	392	610	157.834	1.415	4.228	0.237	0.735
33	3.844	11.262	5.309	0.922	46.982	0.381	4.972	374	619	44.356	1.076	5.759	0.174	0.795
34	2.640	7.390	3.316	1.014	47.874	0.608	3.189	368	611	41.987	1.061	3.272	0.306	0.914
35	4.206	10.130	4.483	1.195	159.124	0.515	4.226	388	442	159.193	1.218	3.752	0.266	0.910
36	5.043	11.067	4.942	1.299	8.573	0.517	4.756	450	495	11.497	1.377	3.804	0.263	0.914
37	4.075	9.795	4.174	1.243	15.162	0.534	4.097	474	507	19.134	1.450	3.357	0.298	0.856
38	2.827	7.814	3.329	1.081	159.141	0.582	3.251	293	361	154.058	1.230	3.079	0.325	0.877
39	3.526	8.484	3.573	1.256	156.201	0.616	3.434	304	383	156.975	1.272	2.844	0.352	0.926
40	6.135	13.940	6.386	1.223	139.052	0.397	6.132	335	229	141.801	1.432	5.220	0.192	0.837
41	4.606	11.632	5.385	1.089	34.052	0.428	5.018	334	186	33.440	1.261	4.946	0.202	0.830
42	3.807	9.732	4.275	1.134	31.097	0.505	4.067	338	164	29.055	1.218	3.771	0.265	0.855
43	6.747	14.372	6.559	1.310	20.876	0.410	6.193	388	67	23.295	1.523	5.009	0.200	0.834
44	5.355	12.018	5.339	1.277	19.051	0.466	5.062	415	123	22.964	1.374	4.181	0.239	0.890
45	3.595	9.209	3.998	1.145	66.487	0.533	3.886	483	223	63.435	1.257	3.493	0.286	0.876
46	3.701	9.182	3.981	1.184	66.677	0.552	3.786	502	219	66.644	1.299	3.363	0.297	0.876
47	5.686	12.190	5.476	1.322	133.838	0.481	5.150	553	220	131.269	1.530	4.143	0.241	0.842
48	6.878	15.716	7.023	1.247	150.040	0.350	6.771	523	47	145.939	1.542	5.633	0.178	0.788
49	5.049	13.244	6.079	1.057	82.475	0.362	5.625	544	146	79.479	1.224	5.749	0.174	0.844
50	5.567	13.309	6.003	1.181	82.846	0.395	5.702	555	155	79.624	1.365	5.084	0.197	0.826
51	3.077	8.870	4.036	0.971	3.302	0.491	3.910	563	11	8.130	1.027	4.157	0.241	0.944
52	3.208	8.026	3.455	1.182	7.387	0.626	3.316	587	24	12.381	1.264	2.922	0.342	0.919
53	3.158	7.972	3.101	1.297	153.633	0.624	3.178	983	82	145.125	1.308	2.392	0.418	0.911
54	1.579	5.629	2.104	0.955	134.695	0.626	2.388	998	101	124.216	1.037	2.202	0.454	0.882
55	4.681	10.503	4.585	1.300	111.937	0.533	4.448	805	174	109.722	1.382	3.528	0.283	0.910
56	5.093	11.643	5.394	1.202	51.172	0.472	5.088	766	252	53.842	1.279	4.488	0.223	0.882
57	4.362	10.572	4.929	1.127	51.044	0.490	4.677	774	260	52.549	1.158	4.374	0.229	0.900
58	3.607	8.812	3.887	1.182	144.871	0.584	3.793	903	311	144.324	1.269	3.289	0.304	0.914
59	3.358	8.746	3.791	1.128	146.338	0.552	3.652	902	327	141.147	1.187	3.362	0.297	0.892
60	3.582	9.348	4.071	1.120	20.062	0.515	3.902	798	391	21.371	1.262	3.634	0.275	0.866
61	2.952	8.389	3.814	0.985	99.311	0.527	3.660	805	394	103.736	1.052	3.870	0.258	0.909
62	4.412	11.263	4.714	1.192	97.232	0.437	4.650	819	390	99.782	1.528	3.956	0.253	0.798
63	5.311	12.631	5.744	1.177	18.451	0.418	5.472	831	406	17.650	1.255	4.879	0.205	0.907
64	5.068	12.138	5.324	1.212	179.258	0.432	5.071	873	403	175.533	1.343	4.393	0.228	0.876
65	2.484	7.787	3.342	0.946	156.969	0.515	3.248	855	408	161.565	1.112	3.531	0.283	0.856
66	3.370	8.773	3.785	1.134	157.304	0.550	3.726	834	412	158.875	1.212	3.338	0.300	0.902
67	5.729	13.590	6.048	1.206	15.720	0.390	5.675	626	459	16.164	1.372	5.015	0.199	0.821
68	3.245	8.141	3.474	1.189	57.829	0.615	3.375	650	594	57.426	1.260	2.921	0.342	0.893
69	3.046	7.825	3.364	1.153	57.029	0.625	3.309	670	589	56.689	1.205	2.919	0.343	0.909
70	3.844	9.871	4.388	1.116	61.181	0.496	4.206	709	486	61.991	1.219	3.933	0.254	0.853
71	4.013	9.945	4.384	1.165	110.898	0.510	4.172	736	453	108.778	1.228	3.762	0.266	0.888
72	3.951	9.991	4.127	1.219	113.718	0.497	4.078	727	466	111.595	1.445	3.387	0.295	0.812
73	3.851	9.329	3.984	1.231	4.705	0.556	3.743	889	616	7.275	1.284	3.237	0.309	0.886
74	3.507	9.225	4.136	1.080	2.204	0.518	3.900	903	629	6.981	1.143	3.830	0.261	0.909
75	8.013	18.094	7.493	1.362	149.223	0.308	7.411	826	641	148.513	1.742	5.502	0.182	0.784
76	4.213	10.770	4.918	1.091	12.646	0.456	4.656	652	706	14.744	1.202	4.509	0.222	0.891
77	6.191	14.666	6.484	1.216	14.387	0.362	6.170	657	721	13.325	1.510	5.334	0.187	0.793
78	7.289	15.103	7.139	1.300	126.042	0.402	6.686	960	913	125.380	1.405	5.491	0.182	0.854
79	7.227	14.900	6.786	1.356	12.048	0.409	6.342	881	911	13.690	1.445	5.004	0.200	0.884
80	1.367	5.757	2.438	0.714	102.840	0.518	2.479	1007	801	112.479	0.860	3.417	0.293	0.861
81	3.289	8.030	3.374	1.241	53.893	0.641	3.418	991	869	56.310	1.327	2.718	0.368	0.908
82	4.300	9.182	3.741	1.463	69.364	0.641	3.648	1000	904	72.350	1.507	2.557	0.391	0.911
