# Supplementary material for: DeepBacs for multi-task bacterial image analysis using open-source deep learning approaches
Source: Commun Biol. 2022 Jul 9;5:688. doi: 10.1038/s42003-022-03634-z (PMC9271087; doi:10.1038/s42003-022-03634-z)
Supplement: Supplementary file 15 — Supplementary Data 1 [file 42003_2022_3634_MOESM15_ESM.zip › Figure_S2/Figure_S2a_Results_Files/GT_cell_morphology/pos2_fr_60_RoiMap_shape.txt]

	Area	Perim.	Major	Minor	Angle	Circ.	Feret	FeretX	FeretY	FeretAngle	MinFeret	AR	Round	Solidity
1	4.125	10.230	4.605	1.141	5.911	0.495	4.339	7	267	10.491	1.214	4.037	0.248	0.908
2	2.977	8.770	3.717	1.020	18.088	0.486	3.639	3	261	27.121	1.177	3.646	0.274	0.814
3	4.157	9.166	3.854	1.373	44.030	0.622	3.800	6	243	43.315	1.452	2.807	0.356	0.894
4	5.498	15.382	6.455	1.084	2.917	0.292	6.604	35	203	6.870	1.466	5.953	0.168	0.668
5	3.695	9.459	4.142	1.136	12.517	0.519	4.028	43	214	11.310	1.196	3.647	0.274	0.896
6	5.242	13.606	5.964	1.119	173.772	0.356	5.743	62	177	172.093	1.422	5.329	0.188	0.768
7	3.470	8.403	3.517	1.256	142.238	0.618	3.492	121	307	142.352	1.334	2.799	0.357	0.904
8	3.214	7.806	3.264	1.254	150.623	0.663	3.199	152	311	147.095	1.343	2.603	0.384	0.907
9	4.281	10.492	4.597	1.186	21.044	0.489	4.420	1	682	28.856	1.320	3.877	0.258	0.859
10	3.532	9.054	4.027	1.117	142.653	0.541	3.874	48	666	140.793	1.211	3.606	0.277	0.869
11	3.358	9.274	3.998	1.069	27.151	0.491	4.054	1	699	33.071	1.131	3.739	0.267	0.900
12	3.227	8.681	3.811	1.078	149.361	0.538	3.685	38	682	149.036	1.204	3.536	0.283	0.883
13	1.254	4.670	1.579	1.012	58.544	0.723	1.873	1	743	62.354	1.163	1.560	0.641	0.897
14	4.625	12.206	5.174	1.138	158.493	0.390	5.150	7	794	159.341	1.383	4.547	0.220	0.792
15	0.936	3.888	1.272	0.937	155.749	0.778	1.457	2	801	139.399	1.011	1.356	0.737	0.915
16	2.709	8.173	3.652	0.944	176.625	0.510	3.533	2	817	169.695	0.948	3.867	0.259	0.937
17	4.849	13.001	5.419	1.139	4.623	0.361	5.384	2	841	14.444	1.422	4.756	0.210	0.777
18	1.498	6.296	2.384	0.800	167.526	0.475	2.759	107	1016	166.759	0.948	2.980	0.336	0.906
19	4.930	11.959	5.643	1.112	41.402	0.433	5.367	248	996	42.614	1.184	5.072	0.197	0.871
20	5.386	12.471	5.882	1.166	41.242	0.435	5.493	252	1006	40.333	1.363	5.045	0.198	0.836
21	2.665	8.705	3.423	0.991	12.013	0.442	3.852	303	1023	15.461	1.188	3.454	0.290	0.873
22	1.273	5.422	2.285	0.710	2.243	0.544	2.417	347	1023	11.310	0.711	3.220	0.311	0.917
23	4.075	9.994	4.501	1.153	52.629	0.513	4.331	361	1012	51.667	1.253	3.904	0.256	0.895
24	4.962	10.888	4.897	1.290	53.703	0.526	4.648	362	989	58.201	1.450	3.795	0.263	0.883
25	3.745	9.228	3.945	1.209	160.690	0.553	3.800	324	872	159.305	1.348	3.264	0.306	0.875
26	3.763	9.013	3.817	1.255	163.719	0.582	3.699	306	853	160.017	1.341	3.041	0.329	0.900
27	5.174	12.920	5.664	1.163	16.917	0.390	5.524	139	794	16.621	1.434	4.871	0.205	0.804
28	5.124	12.454	5.681	1.148	17.036	0.415	5.448	141	781	16.858	1.288	4.948	0.202	0.857
29	6.291	13.004	5.836	1.373	19.881	0.467	5.548	230	763	19.983	1.402	4.252	0.235	0.918
30	4.762	11.941	5.362	1.131	8.883	0.420	5.159	207	666	11.482	1.357	4.742	0.211	0.826
31	5.217	13.813	5.968	1.113	13.280	0.344	5.844	212	679	13.285	1.395	5.362	0.186	0.757
32	4.562	10.179	4.537	1.280	34.736	0.553	4.427	389	71	34.824	1.358	3.544	0.282	0.911
33	3.976	9.389	4.201	1.205	41.501	0.567	4.081	420	70	42.647	1.255	3.487	0.287	0.903
34	6.734	15.285	6.833	1.255	18.778	0.362	6.426	405	125	20.886	1.462	5.446	0.184	0.841
35	4.905	11.994	5.590	1.117	34.058	0.429	5.302	328	172	33.453	1.189	5.003	0.200	0.868
36	5.985	15.038	7.055	1.080	34.225	0.333	6.494	329	192	36.591	1.249	6.532	0.153	0.809
37	3.707	10.076	4.498	1.049	154.741	0.459	4.310	334	233	153.905	1.146	4.287	0.233	0.865
38	3.701	9.544	4.195	1.123	160.513	0.511	4.050	346	257	159.444	1.224	3.734	0.268	0.870
39	3.657	9.667	4.307	1.081	153.475	0.492	4.063	292	362	153.435	1.168	3.984	0.251	0.866
40	3.913	10.392	4.543	1.097	155.461	0.455	4.276	294	380	154.855	1.251	4.142	0.241	0.830
41	5.505	13.208	6.037	1.161	160.502	0.396	5.697	375	440	160.560	1.298	5.200	0.192	0.855
42	6.010	14.808	6.594	1.160	10.502	0.344	6.401	443	501	12.836	1.510	5.682	0.176	0.785
43	4.880	12.015	5.464	1.137	8.498	0.425	5.252	461	510	15.709	1.284	4.805	0.208	0.854
44	3.389	8.896	3.981	1.084	53.907	0.538	3.763	367	617	50.964	1.166	3.673	0.272	0.881
45	3.383	9.008	4.047	1.064	41.693	0.524	3.976	387	608	40.972	1.201	3.802	0.263	0.888
46	3.245	10.457	4.809	0.859	24.781	0.373	4.564	369	623	23.459	0.966	5.598	0.179	0.859
47	3.301	8.634	3.789	1.109	120.123	0.556	3.714	423	603	119.291	1.258	3.415	0.293	0.877
48	4.157	9.964	4.364	1.213	23.872	0.526	4.212	374	637	23.199	1.337	3.599	0.278	0.876
49	4.737	10.593	4.691	1.286	98.726	0.531	4.542	410	632	103.069	1.477	3.649	0.274	0.879
50	2.771	8.376	3.766	0.937	131.149	0.496	3.652	419	627	128.853	1.084	4.020	0.249	0.841
51	3.220	8.018	3.352	1.223	99.960	0.629	3.277	431	658	105.376	1.285	2.741	0.365	0.897
52	3.507	8.974	3.984	1.121	9.421	0.547	3.766	494	748	9.660	1.204	3.554	0.281	0.901
53	3.283	8.985	3.883	1.076	15.530	0.511	3.799	511	760	16.928	1.236	3.607	0.277	0.854
54	4.768	12.173	5.723	1.061	5.160	0.404	5.352	555	779	8.489	1.182	5.396	0.185	0.858
55	4.824	11.930	5.501	1.117	3.904	0.426	5.174	550	793	7.017	1.250	4.926	0.203	0.877
56	7.489	15.323	7.066	1.350	63.400	0.401	6.678	624	914	64.041	1.481	5.235	0.191	0.868
57	4.163	10.396	4.785	1.108	178.424	0.484	4.449	646	718	173.884	1.165	4.320	0.231	0.899
58	3.695	9.078	3.853	1.221	9.753	0.563	3.754	694	712	8.471	1.286	3.156	0.317	0.900
59	5.648	14.584	6.525	1.102	13.721	0.334	6.361	642	711	14.381	1.409	5.920	0.169	0.788
60	4.706	10.210	4.661	1.285	132.414	0.567	4.442	973	940	128.501	1.292	3.626	0.276	0.922
61	4.768	11.035	4.958	1.224	150.183	0.492	4.704	936	909	150.852	1.287	4.050	0.247	0.906
62	4.294	9.309	4.041	1.353	4.682	0.623	3.832	882	910	8.297	1.379	2.987	0.335	0.914
63	4.250	10.296	4.530	1.195	165.152	0.504	4.275	926	893	163.909	1.321	3.792	0.264	0.875
64	3.913	10.076	4.530	1.100	62.245	0.484	4.313	990	883	61.557	1.191	4.120	0.243	0.875
65	2.016	6.828	2.792	0.919	108.277	0.543	2.998	1009	800	108.435	1.042	3.038	0.329	0.910
66	4.144	10.261	4.392	1.201	63.814	0.495	4.492	997	905	66.140	1.297	3.656	0.274	0.910
67	1.579	5.517	2.162	0.930	61.397	0.652	2.371	1007	913	60.018	1.038	2.325	0.430	0.922
68	4.768	11.579	5.216	1.164	164.882	0.447	4.947	844	667	160.408	1.298	4.482	0.223	0.854
69	5.036	12.099	5.513	1.163	169.005	0.432	5.253	827	649	167.845	1.279	4.739	0.211	0.885
70	4.656	11.475	5.319	1.115	2.202	0.444	5.000	883	617	5.440	1.189	4.772	0.210	0.867
71	4.650	11.707	5.546	1.067	1.653	0.426	5.145	890	626	176.479	1.106	5.196	0.192	0.901
72	4.331	10.133	4.545	1.213	54.369	0.530	4.345	646	598	53.130	1.286	3.746	0.267	0.889
73	3.776	9.370	4.187	1.148	53.486	0.540	4.047	663	597	51.340	1.171	3.647	0.274	0.913
74	3.851	9.514	4.104	1.195	178.006	0.535	4.048	627	453	174.401	1.264	3.435	0.291	0.926
75	3.433	9.040	3.996	1.094	170.581	0.528	3.813	649	439	166.827	1.156	3.653	0.274	0.908
76	4.768	12.503	4.631	1.311	74.486	0.383	5.024	715	495	73.560	1.770	3.532	0.283	0.665
77	4.843	13.189	5.372	1.148	103.574	0.350	5.373	727	455	107.103	1.612	4.681	0.214	0.701
78	4.756	12.789	5.671	1.068	99.166	0.365	5.377	741	442	100.154	1.251	5.312	0.188	0.823
79	4.400	11.378	5.171	1.083	115.528	0.427	4.917	795	396	113.682	1.166	4.773	0.210	0.869
80	4.244	11.443	5.187	1.042	115.675	0.407	4.949	810	395	114.520	1.332	4.979	0.201	0.795
81	4.475	11.644	5.372	1.061	15.625	0.415	5.047	790	393	17.301	1.191	5.065	0.197	0.834
82	2.671	9.013	4.078	0.834	12.449	0.413	3.813	816	394	13.173	0.959	4.889	0.205	0.821
83	3.433	8.500	3.693	1.183	6.833	0.597	3.586	865	392	7.595	1.256	3.121	0.320	0.912
84	3.127	8.500	3.722	1.070	8.386	0.544	3.565	824	408	12.804	1.179	3.480	0.287	0.889
85	4.175	11.051	5.056	1.051	157.371	0.430	4.813	830	414	156.801	1.133	4.809	0.208	0.890
86	3.058	9.432	4.224	0.922	159.423	0.432	4.072	853	412	161.917	1.011	4.583	0.218	0.863
87	2.621	7.991	3.502	0.953	155.755	0.516	3.375	870	404	159.444	1.061	3.674	0.272	0.859
88	3.214	8.288	3.527	1.160	163.450	0.588	3.430	893	397	165.324	1.262	3.040	0.329	0.892
89	4.512	11.316	5.217	1.101	142.961	0.443	5.009	892	321	142.046	1.258	4.738	0.211	0.852
90	4.044	10.441	4.842	1.063	143.011	0.466	4.602	901	311	145.491	1.176	4.553	0.220	0.873
91	3.071	8.215	3.428	1.141	151.887	0.572	3.463	979	80	145.222	1.192	3.005	0.333	0.904
92	3.776	10.661	4.586	1.048	147.650	0.417	4.553	971	91	141.340	1.178	4.376	0.229	0.843
93	5.941	14.225	5.200	1.455	103.582	0.369	5.673	800	170	102.875	1.962	3.574	0.280	0.678
94	5.068	13.844	5.735	1.125	58.931	0.332	6.124	771	266	59.797	1.528	5.098	0.196	0.689
95	6.110	15.231	6.592	1.180	61.663	0.331	6.608	761	261	62.210	1.548	5.587	0.179	0.741
96	3.339	8.188	3.504	1.213	147.959	0.626	3.398	566	248	144.462	1.261	2.887	0.346	0.912
97	3.526	8.735	3.735	1.202	160.402	0.581	3.625	547	229	159.590	1.279	3.106	0.322	0.909
98	4.550	11.528	5.299	1.093	61.077	0.430	4.949	479	227	61.390	1.189	4.847	0.206	0.867
99	4.107	11.147	5.098	1.026	60.760	0.415	4.840	495	228	63.853	1.191	4.970	0.201	0.834
100	4.344	9.933	4.331	1.277	161.772	0.553	4.152	511	50	158.806	1.299	3.391	0.295	0.915
101	4.693	10.784	4.847	1.233	122.590	0.507	4.648	562	55	121.799	1.347	3.931	0.254	0.870
102	6.878	16.827	7.383	1.186	78.221	0.305	7.130	538	159	74.578	1.524	6.224	0.161	0.742
103	6.946	16.742	7.061	1.252	76.989	0.311	7.166	548	170	75.964	1.686	5.638	0.177	0.734
104	3.788	9.764	4.435	1.088	4.478	0.499	4.183	576	26	10.886	1.153	4.077	0.245	0.889
105	3.938	11.205	5.191	0.966	3.960	0.394	4.860	562	14	7.472	1.185	5.373	0.186	0.869
