# Supplementary material for: DeepBacs for multi-task bacterial image analysis using open-source deep learning approaches
Source: Commun Biol. 2022 Jul 9;5:688. doi: 10.1038/s42003-022-03634-z (PMC9271087; doi:10.1038/s42003-022-03634-z)
Supplement: Supplementary file 15 — Supplementary Data 1 [file 42003_2022_3634_MOESM15_ESM.zip › Figure_S2/Figure_S2a_Results_Files/GT_cell_morphology/pos2_fr_80_RoiMap_shape.txt]

	Area	Perim.	Major	Minor	Angle	Circ.	Feret	FeretX	FeretY	FeretAngle	MinFeret	AR	Round	Solidity
1	6.815	17.783	7.333	1.183	179.328	0.271	7.520	42	190	3.614	1.616	6.197	0.161	0.694
2	3.445	9.313	3.905	1.123	26.528	0.499	3.995	21	216	24.538	1.327	3.476	0.288	0.834
3	3.551	10.573	4.819	0.938	172.963	0.399	4.606	69	193	174.094	1.112	5.136	0.195	0.809
4	5.292	12.238	5.571	1.210	6.226	0.444	5.352	44	216	8.489	1.342	4.606	0.217	0.869
5	4.107	9.517	4.040	1.294	23.731	0.570	3.963	2	241	23.499	1.378	3.122	0.320	0.913
6	3.713	10.462	4.463	1.059	8.843	0.426	4.351	3	261	15.803	1.261	4.212	0.237	0.798
7	4.419	11.764	5.254	1.071	6.657	0.401	4.961	2	270	9.162	1.201	4.906	0.204	0.839
8	4.013	10.384	4.708	1.085	145.158	0.468	4.492	121	309	145.751	1.184	4.338	0.231	0.852
9	3.707	9.863	4.474	1.055	145.669	0.479	4.252	142	306	144.834	1.183	4.240	0.236	0.875
10	3.102	8.912	3.760	1.050	27.002	0.491	3.747	2	685	34.695	1.149	3.579	0.279	0.857
11	4.799	11.512	5.261	1.162	141.928	0.455	4.997	42	664	140.774	1.343	4.529	0.221	0.836
12	3.195	9.174	4.089	0.995	33.170	0.477	4.013	1	703	36.193	1.083	4.110	0.243	0.873
13	3.926	9.972	4.298	1.163	159.567	0.496	4.254	29	688	158.199	1.349	3.696	0.271	0.876
14	4.088	9.844	4.396	1.184	59.078	0.530	4.243	2	740	61.049	1.274	3.713	0.269	0.871
15	3.064	8.588	3.745	1.042	151.663	0.522	3.714	4	794	156.161	1.106	3.595	0.278	0.888
16	3.245	8.002	3.368	1.227	145.930	0.637	3.309	39	798	146.689	1.295	2.745	0.364	0.915
17	1.629	5.618	2.213	0.937	161.926	0.649	2.195	2	804	149.744	0.974	2.361	0.424	0.882
18	3.339	10.211	4.431	0.959	6.012	0.402	4.391	2	827	8.276	1.154	4.618	0.217	0.835
19	4.974	14.295	5.905	1.073	9.147	0.306	5.904	1	843	12.362	1.501	5.506	0.182	0.672
20	1.092	6.500	2.479	0.561	172.384	0.325	3.117	106	1018	171.254	0.724	4.418	0.226	0.787
21	6.116	15.095	7.287	1.069	39.099	0.337	6.811	233	1002	37.933	1.180	6.819	0.147	0.855
22	6.834	16.405	7.606	1.144	38.850	0.319	7.255	238	1016	38.367	1.417	6.649	0.150	0.797
23	4.625	11.517	5.146	1.144	158.262	0.438	4.947	305	854	160.408	1.338	4.497	0.222	0.820
24	4.650	11.478	5.141	1.152	159.018	0.443	4.929	312	869	158.369	1.371	4.464	0.224	0.825
25	5.835	13.994	6.422	1.157	57.818	0.374	6.071	354	1004	57.758	1.375	5.552	0.180	0.823
26	4.525	12.506	5.903	0.976	57.814	0.364	5.544	364	1015	57.216	1.141	6.049	0.165	0.838
27	3.108	11.317	4.649	0.851	13.495	0.305	5.176	297	1024	12.339	1.119	5.461	0.183	0.804
28	0.949	5.337	2.471	0.489	3.404	0.419	2.469	348	1024	7.352	0.474	5.053	0.198	0.941
29	6.934	16.091	7.452	1.185	19.016	0.337	7.173	132	786	16.639	1.343	6.290	0.159	0.854
30	6.410	16.649	7.522	1.085	17.851	0.291	7.249	130	798	16.460	1.385	6.933	0.144	0.778
31	7.102	15.859	7.437	1.216	20.038	0.355	6.852	219	768	20.943	1.343	6.117	0.163	0.834
32	6.141	15.952	6.571	1.190	8.545	0.303	6.819	195	665	10.008	1.629	5.521	0.181	0.729
33	6.977	18.129	7.220	1.230	9.966	0.267	7.731	193	678	11.195	1.816	5.868	0.170	0.638
34	4.650	11.435	5.073	1.167	45.824	0.447	5.029	358	624	46.273	1.377	4.347	0.230	0.803
35	4.593	11.836	5.567	1.051	35.569	0.412	5.246	375	615	37.042	1.218	5.300	0.189	0.837
36	4.181	11.228	4.917	1.083	111.945	0.417	4.827	431	597	111.105	1.299	4.541	0.220	0.808
37	4.893	13.481	6.077	1.025	30.263	0.338	5.948	362	633	30.311	1.324	5.928	0.169	0.764
38	5.299	12.830	5.469	1.234	29.982	0.404	5.502	366	645	32.093	1.519	4.433	0.226	0.771
39	4.132	11.705	5.356	0.982	121.853	0.379	5.095	422	624	119.745	1.172	5.453	0.183	0.779
40	3.969	10.623	4.803	1.052	109.395	0.442	4.572	428	655	108.122	1.221	4.564	0.219	0.857
41	6.185	14.900	6.540	1.204	101.988	0.350	6.515	414	631	104.036	1.504	5.432	0.184	0.781
42	5.311	13.844	6.418	1.054	153.059	0.348	6.009	279	371	151.750	1.215	6.091	0.164	0.811
43	4.930	12.757	5.872	1.069	150.991	0.381	5.556	286	357	150.154	1.191	5.493	0.182	0.864
44	7.321	17.135	7.885	1.182	160.247	0.313	7.323	358	437	159.806	1.351	6.671	0.150	0.852
45	4.874	13.127	6.105	1.017	154.085	0.355	5.653	332	234	153.435	1.090	6.005	0.167	0.858
46	4.712	12.345	5.528	1.085	154.820	0.389	5.281	334	252	158.039	1.311	5.093	0.196	0.795
47	5.979	13.836	6.378	1.194	34.812	0.392	5.988	387	76	36.416	1.344	5.343	0.187	0.849
48	5.143	12.656	5.815	1.126	37.119	0.403	5.564	406	79	38.660	1.262	5.164	0.194	0.828
49	4.025	9.902	4.480	1.144	37.625	0.516	4.220	436	129	38.157	1.232	3.916	0.255	0.873
50	6.566	15.354	7.219	1.158	32.512	0.350	6.793	322	177	33.136	1.341	6.235	0.160	0.826
51	7.658	18.825	8.942	1.090	33.918	0.272	8.284	324	195	34.902	1.304	8.201	0.122	0.786
52	4.313	10.607	4.784	1.148	31.329	0.482	4.606	404	129	30.964	1.253	4.168	0.240	0.889
53	4.962	10.795	4.962	1.273	48.472	0.535	4.775	626	887	51.044	1.341	3.898	0.257	0.923
54	4.625	10.591	4.842	1.216	49.276	0.518	4.593	615	922	49.185	1.308	3.982	0.251	0.892
55	0.530	2.921	1.113	0.607	0.698	0.781	1.150	650	1019	164.055	0.632	1.835	0.545	0.899
56	0.637	4.027	1.479	0.548	174.750	0.493	1.689	668	1019	169.216	0.632	2.700	0.370	0.854
57	6.459	16.295	7.027	1.170	4.065	0.306	6.928	538	793	7.206	1.476	6.003	0.167	0.742
58	6.353	16.060	7.266	1.113	2.710	0.310	6.968	536	776	3.900	1.360	6.527	0.153	0.791
59	4.244	11.906	4.939	1.094	9.328	0.376	4.974	500	760	10.061	1.451	4.514	0.222	0.743
60	3.901	10.593	4.822	1.030	6.262	0.437	4.650	494	749	9.782	1.186	4.682	0.214	0.872
61	5.423	13.845	6.578	1.050	179.455	0.356	6.096	642	725	3.715	1.106	6.267	0.160	0.892
62	7.939	20.076	9.537	1.060	179.551	0.248	8.786	636	714	3.608	1.420	8.998	0.111	0.720
63	4.300	10.704	4.851	1.129	179.418	0.472	4.606	675	692	174.094	1.185	4.297	0.233	0.879
64	4.412	10.977	4.914	1.143	23.764	0.460	4.629	429	510	25.253	1.284	4.297	0.233	0.872
65	3.695	9.402	4.154	1.133	11.149	0.525	4.044	482	496	12.407	1.191	3.668	0.273	0.911
66	3.464	9.190	4.081	1.081	15.593	0.515	3.922	483	510	18.800	1.201	3.776	0.265	0.868
67	3.152	8.642	3.764	1.066	21.427	0.530	3.625	441	514	16.460	1.100	3.530	0.283	0.900
68	4.100	10.384	4.615	1.131	151.054	0.478	4.382	553	245	152.049	1.288	4.080	0.245	0.866
69	4.531	11.154	4.947	1.166	154.642	0.458	4.805	545	228	152.592	1.344	4.243	0.236	0.827
70	5.810	14.961	6.932	1.067	58.991	0.326	6.517	477	234	59.394	1.234	6.496	0.154	0.817
71	5.760	15.046	6.894	1.064	58.810	0.320	6.517	489	234	59.394	1.353	6.481	0.154	0.758
72	5.941	13.470	6.090	1.242	158.023	0.411	5.724	497	51	159.814	1.333	4.903	0.204	0.860
73	5.823	13.844	6.159	1.204	118.053	0.382	6.009	559	53	118.250	1.466	5.117	0.195	0.775
74	5.036	12.533	5.577	1.150	57.194	0.403	5.478	532	136	56.768	1.371	4.850	0.206	0.798
75	5.161	13.775	5.470	1.201	92.662	0.342	5.708	568	87	94.764	1.585	4.552	0.220	0.712
76	3.726	11.043	5.097	0.931	64.492	0.384	4.912	538	155	62.199	1.060	5.477	0.183	0.871
77	3.976	10.800	4.916	1.030	68.192	0.428	4.606	549	169	67.834	1.172	4.775	0.209	0.854
78	5.654	15.205	6.738	1.068	5.053	0.307	6.604	551	18	6.870	1.413	6.306	0.159	0.772
79	5.230	13.197	5.910	1.127	4.116	0.377	5.664	562	31	8.017	1.351	5.245	0.191	0.843
80	4.681	11.490	5.220	1.142	61.418	0.446	4.949	754	270	61.390	1.378	4.572	0.219	0.821
81	7.820	19.134	7.229	1.377	76.491	0.268	8.163	767	276	75.426	2.058	5.249	0.191	0.595
82	3.039	9.514	4.167	0.929	83.137	0.422	4.078	799	248	81.085	1.133	4.487	0.223	0.810
83	7.926	18.329	5.946	1.697	100.037	0.296	7.299	797	166	99.972	2.616	3.504	0.285	0.586
84	0.599	3.144	1.169	0.653	77.458	0.762	1.324	1011	37	72.646	0.632	1.791	0.558	0.928
85	3.882	10.307	4.173	1.184	150.698	0.459	4.317	971	81	145.437	1.391	3.523	0.284	0.803
86	3.763	11.127	4.939	0.970	150.281	0.382	4.867	966	91	144.246	1.124	5.091	0.196	0.810
87	1.404	5.024	1.965	0.910	134.113	0.699	2.134	999	123	128.991	0.995	2.160	0.463	0.905
88	5.717	14.452	6.738	1.080	143.786	0.344	6.291	894	308	144.713	1.221	6.238	0.160	0.840
89	6.135	15.400	7.045	1.109	143.083	0.325	6.763	884	315	142.595	1.365	6.353	0.157	0.797
90	5.973	15.601	5.816	1.308	138.993	0.308	6.453	776	403	140.464	1.878	4.448	0.225	0.656
91	5.361	15.192	5.839	1.169	143.392	0.292	6.393	792	397	140.013	1.820	4.995	0.200	0.639
92	6.453	15.971	6.600	1.245	12.073	0.318	6.840	774	397	14.036	1.671	5.301	0.189	0.741
93	4.181	12.584	5.661	0.940	6.892	0.332	5.424	799	398	12.619	1.169	6.020	0.166	0.762
94	5.180	12.034	5.282	1.249	6.178	0.450	5.130	861	396	9.752	1.437	4.231	0.236	0.815
95	3.888	10.612	4.687	1.056	166.688	0.434	4.572	884	400	170.049	1.288	4.438	0.225	0.841
96	7.321	20.757	8.696	1.072	172.507	0.214	9.184	808	405	171.591	1.598	8.113	0.123	0.643
97	5.267	15.124	6.950	0.965	163.963	0.289	6.750	812	415	163.686	1.247	7.201	0.139	0.774
98	4.025	12.565	5.687	0.901	166.583	0.320	5.537	841	415	165.964	1.111	6.310	0.158	0.772
99	4.531	11.075	5.184	1.113	177.886	0.464	4.842	638	440	174.382	1.163	4.658	0.215	0.909
100	4.774	11.941	5.390	1.128	179.354	0.421	5.157	626	461	5.274	1.231	4.780	0.209	0.858
101	2.915	8.346	3.721	0.997	60.913	0.526	3.570	695	471	65.136	1.114	3.731	0.268	0.859
102	6.952	17.208	7.761	1.141	102.908	0.295	7.455	733	427	105.362	1.474	6.805	0.147	0.773
103	5.879	17.197	7.228	1.036	102.608	0.250	7.345	720	436	108.825	1.590	6.980	0.143	0.652
104	3.058	8.481	3.724	1.045	94.715	0.534	3.676	713	454	98.653	1.114	3.562	0.281	0.907
105	5.217	13.419	6.107	1.088	51.326	0.364	5.948	644	605	50.389	1.348	5.614	0.178	0.784
106	4.837	12.024	5.667	1.087	51.044	0.420	5.331	656	606	50.412	1.158	5.214	0.192	0.871
107	6.441	16.546	7.517	1.091	165.846	0.296	7.224	820	652	166.724	1.408	6.890	0.145	0.745
108	6.503	15.432	7.056	1.173	163.036	0.343	6.645	827	663	161.996	1.347	6.013	0.166	0.830
109	6.547	15.101	7.244	1.151	1.950	0.361	6.738	869	621	4.708	1.196	6.296	0.159	0.905
110	6.378	15.875	7.418	1.095	2.589	0.318	6.823	873	635	5.315	1.211	6.775	0.148	0.844
111	6.516	13.839	6.493	1.278	134.279	0.428	6.201	956	930	134.484	1.414	5.083	0.197	0.861
112	5.473	14.160	6.508	1.071	154.147	0.343	6.116	930	909	151.449	1.265	6.077	0.165	0.786
113	11.271	24.336	7.939	1.808	173.662	0.239	10.009	882	905	168.158	2.850	4.392	0.228	0.556
114	3.108	8.523	3.702	1.069	123.098	0.538	3.726	995	792	122.005	1.201	3.464	0.289	0.878
115	0.986	4.419	1.595	0.787	120.849	0.634	1.843	1006	785	120.964	0.913	2.026	0.494	0.875
116	5.199	13.844	6.316	1.048	64.213	0.341	5.904	985	903	65.493	1.191	6.026	0.166	0.823
117	4.787	12.149	5.211	1.170	66.166	0.408	5.270	994	913	66.125	1.340	4.456	0.224	0.844
118	1.835	6.269	2.430	0.962	78.600	0.587	2.702	1011	922	74.745	1.106	2.527	0.396	0.913
