# Supplementary material for: DeepBacs for multi-task bacterial image analysis using open-source deep learning approaches
Source: Commun Biol. 2022 Jul 9;5:688. doi: 10.1038/s42003-022-03634-z (PMC9271087; doi:10.1038/s42003-022-03634-z)
Supplement: Supplementary file 15 — Supplementary Data 1 [file 42003_2022_3634_MOESM15_ESM.zip › Figure_S2/Figure_S2a_Results_Files/GT_cell_morphology/pos5_fr_1_RoiMap_shape.txt]

	Area	Perim.	Major	Minor	Angle	Circ.	Feret	FeretX	FeretY	FeretAngle	MinFeret	AR	Round	Solidity
1	3.626	9.274	4.048	1.140	158.495	0.530	3.859	48	15	157.109	1.193	3.550	0.282	0.895
2	3.426	9.043	3.853	1.132	153.300	0.527	3.685	120	167	149.036	1.201	3.403	0.294	0.875
3	4.050	10.912	4.686	1.101	106.290	0.427	4.623	168	175	106.887	1.382	4.257	0.235	0.784
4	4.681	11.282	5.163	1.154	104.275	0.462	4.886	155	272	104.036	1.226	4.473	0.224	0.880
5	2.446	6.577	2.651	1.175	111.965	0.711	2.626	186	407	111.161	1.228	2.256	0.443	0.923
6	2.652	6.882	2.933	1.151	4.338	0.704	2.836	276	520	12.875	1.106	2.547	0.393	0.963
7	3.046	7.830	3.364	1.153	82.252	0.624	3.224	407	612	72.897	1.156	2.918	0.343	0.922
8	3.064	7.776	3.283	1.188	14.751	0.637	3.148	320	646	17.526	1.259	2.763	0.362	0.904
9	3.120	8.073	3.482	1.141	2.453	0.602	3.326	16	562	4.086	1.143	3.052	0.328	0.921
10	3.682	10.064	4.502	1.041	160.307	0.457	4.247	39	755	161.565	1.121	4.323	0.231	0.856
11	2.964	8.307	3.620	1.043	158.780	0.540	3.465	36	767	155.772	1.071	3.472	0.288	0.907
12	3.027	7.645	3.251	1.185	172.210	0.651	3.145	223	873	168.408	1.213	2.743	0.365	0.922
13	5.074	11.956	5.282	1.223	123.452	0.446	4.996	312	879	124.695	1.315	4.319	0.232	0.863
14	4.487	11.721	4.739	1.206	101.235	0.410	4.809	407	717	104.265	1.654	3.931	0.254	0.727
15	3.670	10.754	4.166	1.121	107.603	0.399	4.374	416	708	106.798	1.474	3.715	0.269	0.733
16	5.012	12.403	5.377	1.187	146.032	0.409	5.135	674	698	143.130	1.413	4.531	0.221	0.817
17	5.554	13.571	5.779	1.224	168.375	0.379	5.596	706	787	166.945	1.518	4.723	0.212	0.778
18	4.256	9.560	4.219	1.284	5.907	0.585	4.028	833	895	11.310	1.293	3.285	0.304	0.934
19	5.224	12.661	5.057	1.315	118.521	0.409	5.272	889	922	119.638	1.766	3.846	0.260	0.746
20	2.759	8.119	3.589	0.979	94.575	0.526	3.378	927	947	100.784	1.044	3.666	0.273	0.887
21	0.755	3.506	1.173	0.819	113.626	0.772	1.382	1015	1004	120.964	0.869	1.432	0.698	0.903
22	3.445	8.315	3.534	1.241	12.302	0.626	3.411	769	644	13.392	1.258	2.848	0.351	0.924
23	4.425	10.084	4.397	1.281	158.614	0.547	4.181	754	562	157.797	1.337	3.431	0.291	0.903
24	4.225	9.448	4.153	1.295	1.430	0.595	3.963	634	420	4.574	1.264	3.206	0.312	0.938
25	4.469	10.192	4.611	1.234	6.066	0.541	4.325	929	258	9.462	1.229	3.737	0.268	0.913
26	3.701	8.435	3.650	1.291	177.118	0.654	3.498	816	149	173.517	1.274	2.827	0.354	0.936
27	2.964	7.536	3.196	1.181	150.137	0.656	3.077	689	215	150.803	1.246	2.706	0.370	0.908
28	2.989	7.672	3.357	1.134	177.932	0.638	3.185	692	241	172.875	1.106	2.960	0.338	0.950
29	4.500	10.565	4.563	1.256	175.735	0.507	4.325	572	201	170.538	1.426	3.634	0.275	0.865
30	3.008	7.721	3.222	1.189	22.064	0.634	3.125	660	122	20.726	1.188	2.711	0.369	0.920
31	5.136	12.645	5.722	1.143	32.814	0.404	5.352	657	54	31.109	1.220	5.007	0.200	0.870
32	2.659	6.858	2.895	1.169	37.839	0.710	2.829	460	235	35.910	1.217	2.476	0.404	0.926
33	4.924	12.334	5.441	1.152	166.831	0.407	5.176	322	127	164.055	1.340	4.722	0.212	0.842
34	4.656	11.451	5.163	1.148	156.590	0.446	4.917	377	46	156.318	1.271	4.497	0.222	0.872
35	2.908	7.868	3.398	1.090	169.836	0.590	3.239	405	75	167.320	1.141	3.119	0.321	0.896
36	3.270	8.389	3.657	1.139	171.608	0.584	3.488	422	91	166.908	1.181	3.211	0.311	0.915
