# Supplementary material for: DeepBacs for multi-task bacterial image analysis using open-source deep learning approaches
Source: Commun Biol. 2022 Jul 9;5:688. doi: 10.1038/s42003-022-03634-z (PMC9271087; doi:10.1038/s42003-022-03634-z)
Supplement: Supplementary file 15 — Supplementary Data 1 [file 42003_2022_3634_MOESM15_ESM.zip › Figure_S2/Figure_S2a_Results_Files/GT_cell_morphology/pos5_fr_20_RoiMap_shape.txt]

	Area	Perim.	Major	Minor	Angle	Circ.	Feret	FeretX	FeretY	FeretAngle	MinFeret	AR	Round	Solidity
1	4.887	11.274	5.070	1.227	159.184	0.483	4.783	30	28	157.671	1.302	4.131	0.242	0.897
2	4.643	12.723	5.545	1.066	6.148	0.360	5.469	105	13	10.823	1.262	5.201	0.192	0.841
3	3.676	9.309	4.039	1.159	4.148	0.533	3.891	4	578	5.826	1.257	3.486	0.287	0.878
4	4.980	12.454	5.785	1.096	164.384	0.404	5.384	19	773	165.556	1.235	5.278	0.189	0.861
5	3.844	10.407	4.727	1.036	164.526	0.446	4.497	19	783	161.565	1.184	4.564	0.219	0.879
6	4.069	9.337	4.113	1.260	175.799	0.587	3.922	208	890	170.727	1.273	3.265	0.306	0.935
7	3.039	7.659	3.306	1.170	137.748	0.651	3.208	300	898	142.001	1.229	2.825	0.354	0.913
8	3.039	7.899	3.311	1.169	152.624	0.612	3.157	307	924	148.299	1.237	2.833	0.353	0.897
9	2.178	6.635	2.858	0.970	145.721	0.622	2.739	391	735	146.768	1.014	2.945	0.340	0.890
10	3.058	7.868	3.413	1.141	101.912	0.621	3.299	401	754	106.699	1.175	2.992	0.334	0.923
11	2.197	6.681	2.889	0.968	145.813	0.618	2.813	401	725	141.843	0.986	2.984	0.335	0.914
12	2.646	7.209	3.031	1.112	66.386	0.640	3.003	417	781	63.435	1.166	2.727	0.367	0.916
13	3.676	9.124	3.911	1.197	12.485	0.555	3.799	307	662	16.928	1.332	3.267	0.306	0.851
14	4.144	9.356	4.081	1.293	78.650	0.595	3.898	394	632	72.300	1.339	3.156	0.317	0.915
15	3.894	8.843	3.870	1.281	4.912	0.626	3.655	261	533	6.203	1.259	3.021	0.331	0.935
16	2.902	7.656	3.256	1.135	113.902	0.622	3.154	175	420	112.068	1.201	2.869	0.349	0.914
17	3.208	7.860	3.223	1.267	112.150	0.652	3.146	140	284	118.496	1.291	2.544	0.393	0.916
18	2.815	7.313	3.054	1.173	119.464	0.661	3.008	146	321	119.932	1.256	2.603	0.384	0.907
19	4.718	11.705	4.995	1.203	149.514	0.433	4.959	105	183	149.349	1.472	4.153	0.241	0.804
20	2.609	7.425	3.183	1.044	119.976	0.595	3.068	156	190	124.509	1.125	3.050	0.328	0.888
21	2.496	6.654	2.886	1.101	133.318	0.709	2.802	156	216	130.426	1.117	2.620	0.382	0.926
22	3.170	7.895	3.464	1.165	173.730	0.639	3.300	366	64	168.959	1.170	2.972	0.336	0.930
23	2.671	7.356	3.192	1.066	172.811	0.620	3.085	390	78	166.675	1.126	2.995	0.334	0.927
24	3.844	10.007	4.492	1.090	175.503	0.482	4.234	389	93	171.416	1.226	4.122	0.243	0.852
25	3.919	10.099	4.512	1.106	172.145	0.483	4.302	402	108	172.614	1.237	4.079	0.245	0.891
26	3.071	7.683	3.237	1.208	17.547	0.654	3.154	307	153	22.068	1.243	2.681	0.373	0.927
27	3.520	8.593	3.752	1.194	172.846	0.599	3.583	336	152	165.964	1.248	3.142	0.318	0.913
28	3.414	8.245	3.572	1.217	38.859	0.631	3.444	445	255	36.607	1.264	2.936	0.341	0.904
29	5.686	13.216	5.686	1.273	177.530	0.409	5.544	555	218	175.914	1.511	4.466	0.224	0.837
30	3.738	8.893	3.770	1.263	18.297	0.594	3.723	665	51	17.281	1.320	2.986	0.335	0.906
31	3.052	7.841	3.288	1.182	14.293	0.624	3.248	644	73	18.435	1.265	2.783	0.359	0.891
32	3.969	9.340	3.979	1.270	23.215	0.572	3.822	648	144	29.745	1.339	3.134	0.319	0.892
33	3.670	9.209	4.082	1.145	161.114	0.544	3.922	675	233	161.200	1.205	3.566	0.280	0.907
34	3.907	9.429	4.235	1.175	174.665	0.552	3.967	677	254	167.347	1.192	3.606	0.277	0.912
35	4.487	9.988	4.473	1.277	0.367	0.565	4.206	801	172	5.389	1.264	3.501	0.286	0.922
36	5.686	13.047	5.964	1.214	6.377	0.420	5.520	911	274	9.058	1.297	4.913	0.204	0.874
37	5.561	12.276	5.480	1.292	1.684	0.464	5.157	616	438	5.274	1.335	4.241	0.236	0.895
38	5.804	12.650	5.663	1.305	162.007	0.456	5.346	738	577	161.030	1.393	4.340	0.230	0.884
39	4.300	9.803	4.326	1.265	12.531	0.562	4.124	755	664	16.699	1.307	3.419	0.293	0.917
40	3.033	7.683	3.207	1.204	162.565	0.646	3.085	659	719	166.675	1.255	2.663	0.375	0.912
41	3.426	8.604	3.579	1.219	165.865	0.582	3.549	678	738	163.179	1.371	2.936	0.341	0.890
42	3.532	8.231	3.538	1.271	178.124	0.655	3.420	693	805	173.367	1.264	2.784	0.359	0.929
43	3.976	9.348	4.006	1.263	12.639	0.572	3.890	720	826	12.907	1.393	3.171	0.315	0.868
44	2.546	6.678	2.683	1.209	179.512	0.718	2.588	849	910	12.339	1.185	2.220	0.451	0.941
45	3.033	7.833	3.280	1.178	116.417	0.621	3.225	878	935	120.964	1.249	2.785	0.359	0.906
46	3.576	9.094	4.113	1.107	88.660	0.543	3.900	904	1001	83.019	1.185	3.714	0.269	0.926
47	4.007	9.791	4.506	1.132	87.864	0.525	4.284	917	1008	84.710	1.160	3.980	0.251	0.924
48	0.599	4.482	2.132	0.358	178.536	0.375	2.068	998	1021	173.418	0.395	5.960	0.168	0.889
