# Supplementary material for: DeepBacs for multi-task bacterial image analysis using open-source deep learning approaches
Source: Commun Biol. 2022 Jul 9;5:688. doi: 10.1038/s42003-022-03634-z (PMC9271087; doi:10.1038/s42003-022-03634-z)
Supplement: Supplementary file 15 — Supplementary Data 1 [file 42003_2022_3634_MOESM15_ESM.zip › Figure_S2/Figure_S2a_Results_Files/GT_cell_morphology/pos5_fr_40_RoiMap_shape.txt]

	Area	Perim.	Major	Minor	Angle	Circ.	Feret	FeretX	FeretY	FeretAngle	MinFeret	AR	Round	Solidity
1	6.372	14.276	6.488	1.250	163.448	0.393	6.146	18	30	162.031	1.471	5.188	0.193	0.818
2	6.303	16.257	7.006	1.146	6.672	0.300	7.158	94	17	10.814	1.342	6.115	0.164	0.804
3	2.827	7.725	3.490	1.031	132.812	0.595	3.308	112	181	130.156	1.115	3.384	0.295	0.892
4	6.266	15.858	7.242	1.102	126.474	0.313	6.984	127	179	127.648	1.478	6.575	0.152	0.730
5	3.120	8.765	3.966	1.002	124.254	0.510	3.813	154	189	124.019	1.104	3.959	0.253	0.884
6	4.263	9.790	4.299	1.262	128.343	0.559	4.158	136	291	128.830	1.382	3.405	0.294	0.898
7	3.795	9.120	4.144	1.166	129.822	0.573	3.985	135	315	129.369	1.223	3.554	0.281	0.912
8	3.757	9.016	3.895	1.228	117.998	0.581	3.746	172	420	114.944	1.277	3.171	0.315	0.911
9	4.063	10.154	4.599	1.125	6.160	0.495	4.311	3	586	13.782	1.244	4.089	0.245	0.859
10	6.484	16.045	7.249	1.139	165.472	0.317	6.826	9	772	163.872	1.393	6.364	0.157	0.767
11	5.311	13.505	6.164	1.097	165.690	0.366	5.827	7	785	164.268	1.321	5.618	0.178	0.831
12	5.467	11.745	5.296	1.314	174.982	0.498	4.993	202	895	175.462	1.395	4.029	0.248	0.899
13	3.844	9.975	4.528	1.081	144.962	0.486	4.273	298	899	146.310	1.234	4.188	0.239	0.847
14	3.657	9.648	4.239	1.099	151.061	0.494	4.011	300	920	147.875	1.244	3.859	0.259	0.847
15	2.690	8.152	3.736	0.917	138.347	0.509	3.541	398	723	141.340	0.979	4.075	0.245	0.864
16	3.014	8.199	3.673	1.045	136.821	0.564	3.471	389	735	138.691	1.127	3.514	0.285	0.858
17	4.082	10.392	4.513	1.152	114.821	0.475	4.453	389	747	115.201	1.327	3.919	0.255	0.852
18	3.819	8.970	3.894	1.249	58.399	0.597	3.822	417	789	60.255	1.311	3.118	0.321	0.905
19	4.806	11.702	5.051	1.211	12.206	0.441	4.829	301	663	15.173	1.405	4.170	0.240	0.825
20	5.168	12.064	5.300	1.242	81.371	0.446	5.005	395	640	78.158	1.342	4.269	0.234	0.863
21	4.880	10.508	4.668	1.331	2.513	0.555	4.442	256	538	5.102	1.327	3.507	0.285	0.933
22	3.863	9.159	4.100	1.200	177.758	0.579	3.884	367	68	175.333	1.184	3.418	0.293	0.945
23	3.102	8.863	4.000	0.987	176.106	0.496	3.822	383	81	172.875	1.106	4.051	0.247	0.894
24	4.675	12.854	5.709	1.042	171.554	0.356	5.407	383	92	168.198	1.295	5.476	0.183	0.775
25	5.236	13.429	5.991	1.113	171.180	0.365	5.689	392	107	170.407	1.361	5.383	0.186	0.785
26	3.863	9.217	4.046	1.216	9.920	0.571	3.873	308	153	11.768	1.249	3.328	0.300	0.910
27	4.175	11.170	4.771	1.114	4.762	0.420	4.615	322	164	6.882	1.427	4.282	0.234	0.774
28	4.082	9.844	4.314	1.205	37.909	0.529	4.109	443	260	37.972	1.293	3.580	0.279	0.880
29	3.395	8.373	3.591	1.204	157.178	0.609	3.477	556	219	158.682	1.234	2.982	0.335	0.926
30	3.470	9.136	4.054	1.090	156.033	0.522	3.859	578	210	157.109	1.125	3.719	0.269	0.909
31	4.855	11.691	5.332	1.159	168.738	0.446	5.039	670	253	166.399	1.251	4.598	0.217	0.863
32	4.699	11.802	5.459	1.096	166.938	0.424	5.079	670	238	164.667	1.170	4.981	0.201	0.880
33	5.386	11.917	5.280	1.299	23.404	0.477	4.990	638	146	23.318	1.404	4.065	0.246	0.865
34	3.657	9.645	4.322	1.077	10.739	0.494	4.062	643	71	13.496	1.177	4.012	0.249	0.877
35	4.562	11.244	5.117	1.135	9.612	0.453	4.773	652	54	12.426	1.249	4.508	0.222	0.879
36	5.554	12.758	5.863	1.206	1.122	0.429	5.400	792	175	5.877	1.239	4.861	0.206	0.903
37	3.364	8.539	3.702	1.157	165.492	0.580	3.603	911	270	164.745	1.260	3.200	0.312	0.896
38	3.576	8.874	3.847	1.183	163.245	0.571	3.660	935	260	166.264	1.278	3.251	0.308	0.897
39	3.439	8.457	3.582	1.222	25.348	0.604	3.477	614	441	21.318	1.237	2.931	0.341	0.924
40	3.351	8.261	3.523	1.211	23.435	0.617	3.434	641	447	23.025	1.258	2.909	0.344	0.920
41	7.046	16.314	6.520	1.376	160.871	0.333	6.547	729	573	160.253	1.868	4.739	0.211	0.751
42	5.280	12.781	5.680	1.184	14.511	0.406	5.321	748	671	18.166	1.356	4.799	0.208	0.837
43	3.445	8.843	3.978	1.103	171.781	0.554	3.756	658	721	165.379	1.127	3.608	0.277	0.927
44	4.281	10.454	4.710	1.157	165.440	0.492	4.472	668	737	162.525	1.252	4.070	0.246	0.882
45	4.331	10.350	4.738	1.164	5.325	0.508	4.469	694	815	8.130	1.278	4.071	0.246	0.911
46	4.799	12.145	5.574	1.096	9.174	0.409	5.159	706	829	11.482	1.172	5.085	0.197	0.866
47	2.996	7.860	3.331	1.145	160.873	0.609	3.301	842	899	158.962	1.249	2.909	0.344	0.902
48	3.289	8.176	3.397	1.233	162.888	0.618	3.323	819	909	161.996	1.286	2.755	0.363	0.911
49	3.663	9.375	4.179	1.116	103.340	0.524	3.967	884	937	102.653	1.196	3.743	0.267	0.891
50	4.188	11.652	5.250	1.016	95.395	0.388	5.039	899	944	99.019	1.187	5.169	0.193	0.816
51	5.080	12.535	5.733	1.128	94.073	0.406	5.508	914	946	98.246	1.290	5.082	0.197	0.839
