# Supplementary material for: DeepBacs for multi-task bacterial image analysis using open-source deep learning approaches
Source: Commun Biol. 2022 Jul 9;5:688. doi: 10.1038/s42003-022-03634-z (PMC9271087; doi:10.1038/s42003-022-03634-z)
Supplement: Supplementary file 15 — Supplementary Data 1 [file 42003_2022_3634_MOESM15_ESM.zip › Figure_S2/Figure_S2a_Results_Files/GT_cell_morphology/pos5_fr_60_RoiMap_shape.txt]

	Area	Perim.	Major	Minor	Angle	Circ.	Feret	FeretX	FeretY	FeretAngle	MinFeret	AR	Round	Solidity
1	4.094	9.541	4.278	1.218	0.667	0.565	4.041	18	36	175.515	1.185	3.511	0.285	0.923
2	3.857	10.007	4.421	1.111	1.544	0.484	4.206	36	51	5.389	1.185	3.980	0.251	0.893
3	1.754	6.863	2.785	0.802	8.503	0.468	3.068	92	8	11.889	0.869	3.472	0.288	0.924
4	5.149	13.143	5.657	1.159	16.500	0.375	5.821	85	23	18.189	1.397	4.882	0.205	0.808
5	3.745	9.694	4.158	1.147	27.834	0.501	4.310	138	24	26.095	1.219	3.626	0.276	0.908
6	4.818	11.763	5.469	1.122	124.964	0.438	5.171	149	186	124.418	1.264	4.875	0.205	0.862
7	3.813	10.368	4.775	1.017	131.229	0.446	4.615	120	176	128.047	1.190	4.696	0.213	0.863
8	7.433	19.002	8.756	1.081	138.889	0.259	8.457	104	182	139.167	1.458	8.100	0.123	0.729
9	4.943	12.545	5.873	1.072	125.418	0.395	5.501	135	290	125.059	1.179	5.480	0.182	0.855
10	5.005	11.605	5.397	1.181	126.476	0.467	5.084	131	305	122.949	1.256	4.571	0.219	0.885
11	4.918	11.285	5.110	1.225	117.184	0.485	4.806	170	415	115.301	1.316	4.170	0.240	0.880
12	5.286	12.993	5.635	1.194	7.115	0.393	5.365	2	592	13.627	1.342	4.718	0.212	0.835
13	3.932	10.160	4.465	1.121	150.123	0.479	4.363	48	771	148.325	1.341	3.982	0.251	0.841
14	3.976	10.573	4.566	1.109	166.854	0.447	4.497	1	773	161.565	1.303	4.119	0.243	0.826
15	6.703	16.499	7.570	1.127	165.874	0.309	7.151	2	786	163.968	1.310	6.715	0.149	0.844
16	6.778	14.804	6.868	1.257	174.987	0.389	6.438	194	894	173.660	1.387	5.466	0.183	0.861
17	5.161	12.934	5.996	1.096	144.943	0.388	5.657	295	899	144.090	1.246	5.470	0.183	0.847
18	4.843	12.245	5.510	1.119	145.893	0.406	5.326	290	913	144.660	1.321	4.924	0.203	0.809
19	2.609	7.147	3.140	1.058	137.251	0.642	3.130	377	746	137.045	1.104	2.968	0.337	0.915
20	2.890	8.226	3.656	1.006	146.087	0.537	3.484	380	734	147.031	1.080	3.632	0.275	0.875
21	3.894	10.041	4.624	1.072	144.048	0.485	4.362	388	724	144.583	1.185	4.312	0.232	0.867
22	3.351	9.070	3.949	1.081	65.495	0.512	3.783	401	801	61.294	1.191	3.655	0.274	0.856
23	4.905	11.305	5.114	1.221	60.111	0.482	4.919	416	802	60.141	1.345	4.187	0.239	0.901
24	3.227	8.299	3.556	1.155	25.823	0.589	3.465	299	669	24.228	1.220	3.079	0.325	0.913
25	3.376	8.160	3.467	1.240	39.734	0.637	3.419	329	673	40.314	1.341	2.796	0.358	0.902
26	3.464	8.727	3.828	1.152	59.649	0.572	3.685	388	624	59.036	1.185	3.322	0.301	0.915
27	3.083	8.207	3.584	1.095	57.244	0.575	3.484	393	644	57.031	1.172	3.272	0.306	0.889
28	6.684	14.415	6.624	1.285	0.718	0.404	6.170	246	536	177.064	1.323	5.156	0.194	0.893
29	6.241	16.499	6.728	1.181	99.489	0.288	7.035	906	933	102.319	1.717	5.696	0.176	0.660
30	5.149	14.781	6.205	1.057	102.049	0.296	6.384	893	935	102.144	1.423	5.873	0.170	0.699
31	4.238	11.879	5.386	1.002	107.798	0.377	5.097	879	937	108.997	1.115	5.377	0.186	0.848
32	4.181	10.018	4.423	1.204	163.700	0.524	4.216	833	904	167.005	1.292	3.674	0.272	0.878
33	3.851	9.795	4.374	1.121	162.605	0.504	4.124	820	911	163.301	1.147	3.902	0.256	0.902
34	5.349	13.567	6.268	1.087	2.253	0.365	5.910	688	818	8.455	1.156	5.768	0.173	0.873
35	6.541	15.887	6.837	1.218	5.842	0.326	6.741	690	831	10.125	1.538	5.614	0.178	0.776
36	4.281	11.105	5.104	1.068	167.216	0.436	4.809	655	723	165.735	1.156	4.779	0.209	0.858
37	5.230	13.355	6.229	1.069	165.990	0.368	5.806	653	736	165.018	1.194	5.826	0.172	0.848
38	3.570	8.869	3.962	1.147	39.958	0.570	3.776	748	676	37.349	1.208	3.454	0.290	0.891
39	3.570	8.700	3.726	1.220	31.271	0.593	3.606	769	674	28.811	1.271	3.055	0.327	0.910
40	4.843	11.541	5.245	1.176	0.624	0.457	4.993	744	597	175.462	1.264	4.462	0.224	0.881
41	4.487	10.824	5.018	1.139	174.281	0.481	4.664	729	580	169.261	1.210	4.407	0.227	0.905
42	4.025	10.103	4.518	1.134	23.985	0.496	4.315	614	447	23.749	1.219	3.983	0.251	0.889
43	4.437	10.345	4.541	1.244	23.346	0.521	4.328	630	452	21.413	1.302	3.649	0.274	0.897
44	4.375	10.874	4.839	1.151	165.555	0.465	4.602	908	275	168.111	1.203	4.204	0.238	0.874
45	4.618	11.151	5.020	1.171	164.486	0.467	4.714	923	261	166.430	1.248	4.285	0.233	0.892
46	3.545	9.163	4.023	1.122	162.853	0.531	3.813	788	172	166.827	1.153	3.585	0.279	0.902
47	3.539	8.585	3.674	1.226	164.106	0.603	3.551	819	162	159.146	1.264	2.997	0.334	0.930
48	6.303	15.255	6.958	1.153	164.859	0.340	6.631	661	238	164.805	1.286	6.033	0.166	0.870
49	6.054	15.590	7.020	1.098	164.857	0.313	6.707	656	249	164.982	1.369	6.394	0.156	0.788
50	4.263	10.400	4.664	1.164	161.631	0.495	4.397	554	223	162.216	1.174	4.008	0.249	0.912
51	4.712	11.767	5.329	1.126	158.517	0.428	5.105	564	208	158.199	1.326	4.734	0.211	0.820
52	7.040	15.377	6.783	1.321	23.239	0.374	6.455	625	152	21.541	1.552	5.133	0.195	0.835
53	6.322	15.255	6.566	1.226	13.281	0.341	6.401	636	65	12.836	1.575	5.356	0.187	0.736
54	4.768	12.157	5.498	1.104	17.028	0.405	5.297	641	78	17.354	1.278	4.980	0.201	0.854
55	3.008	7.433	2.979	1.286	22.178	0.684	2.950	439	263	20.376	1.330	2.317	0.432	0.921
56	2.409	6.585	2.654	1.156	5.066	0.698	2.665	459	239	11.976	1.237	2.297	0.435	0.913
57	5.049	11.884	5.565	1.155	7.095	0.449	5.144	302	157	10.620	1.185	4.818	0.208	0.906
58	6.116	14.469	6.675	1.167	4.202	0.367	6.328	305	168	2.862	1.374	5.721	0.175	0.837
59	5.355	12.061	5.497	1.240	177.647	0.463	5.165	365	71	173.853	1.314	4.432	0.226	0.885
60	4.025	10.832	5.228	0.980	176.899	0.431	4.835	373	85	175.314	0.995	5.334	0.187	0.912
61	6.403	16.191	7.372	1.106	173.321	0.307	6.897	372	96	170.106	1.394	6.667	0.150	0.761
62	3.102	8.369	3.739	1.056	179.427	0.556	3.648	385	111	175.030	1.106	3.540	0.282	0.920
63	3.882	9.506	4.166	1.186	10.697	0.540	4.026	417	128	15.945	1.310	3.511	0.285	0.866
