# Supplementary material for: DeepBacs for multi-task bacterial image analysis using open-source deep learning approaches
Source: Commun Biol. 2022 Jul 9;5:688. doi: 10.1038/s42003-022-03634-z (PMC9271087; doi:10.1038/s42003-022-03634-z)
Supplement: Supplementary file 15 — Supplementary Data 1 [file 42003_2022_3634_MOESM15_ESM.zip › Figure_S2/Figure_S2a_Results_Files/GT_cell_morphology/pos5_fr_80_RoiMap_shape.txt]

	Area	Perim.	Major	Minor	Angle	Circ.	Feret	FeretX	FeretY	FeretAngle	MinFeret	AR	Round	Solidity
1	4.999	11.753	5.490	1.159	178.193	0.455	5.106	19	34	171.995	1.179	4.735	0.211	0.912
2	4.874	12.955	6.006	1.033	0.226	0.365	5.550	24	55	4.899	1.182	5.813	0.172	0.832
3	3.670	10.612	4.453	1.049	16.360	0.410	4.722	75	18	17.526	1.213	4.245	0.236	0.877
4	5.904	15.832	6.772	1.110	21.086	0.296	7.047	72	30	19.654	1.494	6.101	0.164	0.738
5	5.136	13.963	6.066	1.078	25.383	0.331	6.205	121	29	21.666	1.217	5.626	0.178	0.852
6	5.941	15.272	7.134	1.060	128.021	0.320	6.838	137	179	130.314	1.375	6.727	0.149	0.764
7	5.099	13.616	6.498	0.999	134.618	0.346	6.146	115	175	133.958	1.160	6.505	0.154	0.805
8	4.731	11.894	5.676	1.061	137.837	0.420	5.373	99	180	138.576	1.196	5.348	0.187	0.834
9	5.679	14.310	6.429	1.125	154.652	0.349	6.148	122	220	152.447	1.421	5.716	0.175	0.794
10	6.116	15.773	7.570	1.029	126.037	0.309	7.100	131	285	124.574	1.176	7.358	0.136	0.827
11	6.940	15.569	7.243	1.220	126.459	0.360	6.750	121	295	124.992	1.300	5.937	0.168	0.861
12	3.077	7.444	3.164	1.238	141.715	0.698	3.136	162	418	139.086	1.302	2.556	0.391	0.924
13	3.632	8.422	3.668	1.261	136.936	0.643	3.541	169	443	141.340	1.311	2.909	0.344	0.922
14	2.372	7.097	2.789	1.083	23.681	0.592	2.914	1	592	32.829	1.129	2.576	0.388	0.896
15	4.337	10.754	4.826	1.144	22.323	0.471	4.623	7	596	19.983	1.191	4.217	0.237	0.911
16	5.467	13.282	5.615	1.240	160.560	0.389	5.633	1	772	157.751	1.539	4.529	0.221	0.774
17	2.877	8.481	3.615	1.013	168.149	0.503	3.648	2	788	162.350	1.184	3.568	0.280	0.857
18	5.274	12.173	5.437	1.235	0.494	0.447	5.302	31	814	3.417	1.351	4.402	0.227	0.862
19	4.980	12.784	5.805	1.092	149.267	0.383	5.596	41	767	149.452	1.341	5.314	0.188	0.812
20	4.337	9.691	4.250	1.300	8.745	0.580	4.199	191	902	11.944	1.333	3.270	0.306	0.924
21	4.500	10.315	4.572	1.253	13.714	0.531	4.388	229	909	13.536	1.311	3.649	0.274	0.916
22	6.834	17.065	7.223	1.205	146.097	0.295	6.978	285	898	149.370	1.563	5.995	0.167	0.770
23	6.204	16.198	6.932	1.139	145.260	0.297	6.793	277	907	146.864	1.490	6.084	0.164	0.762
24	5.461	13.863	6.416	1.084	150.559	0.357	6.016	372	718	150.068	1.304	5.920	0.169	0.809
25	4.855	13.509	6.122	1.010	150.445	0.334	5.732	366	730	150.255	1.250	6.062	0.165	0.773
26	3.470	8.654	3.780	1.169	145.650	0.582	3.645	372	746	150.101	1.203	3.234	0.309	0.903
27	3.289	8.291	3.629	1.154	52.327	0.601	3.555	394	805	53.130	1.204	3.145	0.318	0.911
28	6.509	14.629	6.932	1.196	53.287	0.382	6.557	401	813	53.820	1.391	5.798	0.172	0.837
29	4.313	10.446	4.584	1.198	163.492	0.497	4.370	267	528	167.471	1.332	3.828	0.261	0.881
30	3.907	9.748	4.324	1.150	160.758	0.517	4.124	247	535	163.301	1.274	3.759	0.266	0.879
31	4.269	10.234	4.552	1.194	27.461	0.512	4.322	300	672	30.784	1.307	3.812	0.262	0.900
32	3.988	9.798	4.335	1.171	34.283	0.522	4.120	318	677	32.471	1.290	3.701	0.270	0.852
33	4.263	10.969	4.979	1.090	62.507	0.445	4.704	384	636	60.852	1.148	4.567	0.219	0.882
34	4.088	10.318	4.550	1.144	62.362	0.482	4.351	392	645	60.642	1.236	3.977	0.251	0.880
35	5.168	12.500	5.842	1.126	166.854	0.416	5.461	829	901	165.763	1.188	5.187	0.193	0.887
36	4.874	12.184	5.603	1.108	164.608	0.413	5.252	817	912	164.291	1.235	5.058	0.198	0.858
37	5.711	14.519	6.157	1.181	106.765	0.340	6.153	876	935	105.642	1.563	5.214	0.192	0.744
38	6.197	17.794	6.778	1.164	105.080	0.246	7.686	886	923	102.465	1.758	5.822	0.172	0.621
39	7.995	20.221	7.188	1.416	102.669	0.246	8.321	898	919	102.057	2.247	5.076	0.197	0.583
40	7.077	17.941	7.946	1.134	6.043	0.276	7.832	676	820	8.702	1.430	7.006	0.143	0.787
41	8.107	19.867	8.494	1.215	6.799	0.258	8.494	676	833	9.638	1.768	6.990	0.143	0.712
42	5.386	14.615	6.231	1.101	166.647	0.317	6.153	651	723	164.358	1.459	5.662	0.177	0.760
43	6.871	17.246	7.622	1.148	166.121	0.290	7.379	640	733	164.476	1.487	6.641	0.151	0.778
44	4.094	11.081	4.896	1.065	28.976	0.419	4.596	761	680	28.768	1.178	4.599	0.217	0.846
45	4.181	11.416	4.868	1.094	35.702	0.403	4.822	744	680	34.992	1.385	4.451	0.225	0.760
46	5.386	14.014	6.445	1.064	174.399	0.345	6.091	726	579	170.293	1.258	6.056	0.165	0.814
47	5.760	14.777	6.680	1.098	176.755	0.331	6.423	728	596	175.061	1.299	6.084	0.164	0.782
48	5.417	13.721	6.242	1.105	21.109	0.362	5.872	606	449	19.654	1.233	5.650	0.177	0.843
49	5.349	13.778	6.268	1.086	22.658	0.354	5.883	618	460	22.087	1.227	5.769	0.173	0.837
50	5.810	14.415	6.691	1.106	169.081	0.351	6.275	908	262	169.114	1.233	6.051	0.165	0.862
51	5.792	14.369	6.727	1.096	170.216	0.353	6.229	901	275	167.550	1.195	6.137	0.163	0.857
52	4.088	10.723	4.924	1.057	167.153	0.447	4.637	805	163	166.201	1.186	4.659	0.215	0.874
53	4.562	11.440	5.106	1.138	165.936	0.438	4.886	788	172	165.964	1.245	4.488	0.223	0.856
54	4.100	10.550	4.835	1.080	156.558	0.463	4.564	690	239	156.541	1.179	4.477	0.223	0.866
55	7.689	19.192	8.542	1.146	152.506	0.262	8.382	652	233	156.092	1.588	7.453	0.134	0.695
56	4.069	10.449	4.792	1.081	148.053	0.468	4.539	654	246	148.523	1.126	4.433	0.226	0.889
57	5.867	15.181	6.725	1.111	161.298	0.320	6.495	553	210	161.565	1.432	6.056	0.165	0.732
58	5.398	13.012	6.015	1.143	163.262	0.401	5.698	549	224	163.072	1.235	5.264	0.190	0.870
59	3.682	9.124	3.977	1.179	10.505	0.556	3.796	437	259	12.011	1.346	3.374	0.296	0.881
60	2.977	7.915	3.441	1.101	10.209	0.597	3.299	452	244	16.699	1.157	3.124	0.320	0.903
61	4.475	10.361	4.418	1.290	9.104	0.524	4.370	646	137	12.529	1.481	3.426	0.292	0.877
62	3.907	9.206	4.188	1.188	175.591	0.579	3.922	626	145	170.727	1.204	3.526	0.284	0.927
63	6.091	15.794	7.237	1.072	15.309	0.307	6.860	638	80	14.676	1.358	6.754	0.148	0.784
64	8.045	19.273	8.158	1.256	14.551	0.272	8.183	628	72	15.110	1.690	6.497	0.154	0.674
65	7.115	16.041	7.252	1.249	177.194	0.347	6.918	359	74	173.443	1.471	5.805	0.172	0.811
66	4.737	14.619	6.671	0.904	175.625	0.279	6.369	363	85	172.875	1.135	7.379	0.136	0.766
67	8.238	20.738	9.751	1.076	175.215	0.241	9.064	356	98	173.494	1.294	9.064	0.110	0.789
68	3.913	10.581	5.014	0.994	177.275	0.439	4.715	371	109	171.327	1.027	5.045	0.198	0.912
69	4.381	11.429	5.265	1.060	8.405	0.421	5.005	408	129	11.842	1.218	4.969	0.201	0.845
70	3.308	8.539	3.692	1.141	168.069	0.570	3.565	337	143	167.196	1.200	3.237	0.309	0.904
71	2.883	7.841	3.392	1.082	13.778	0.589	3.257	299	158	14.036	1.126	3.134	0.319	0.910
72	3.557	9.375	4.219	1.074	14.571	0.509	4.048	302	171	17.021	1.103	3.930	0.254	0.922
73	3.433	9.459	4.259	1.026	17.105	0.482	4.072	338	174	18.083	1.120	4.151	0.241	0.883
