# Supplementary material for: DeepBacs for multi-task bacterial image analysis using open-source deep learning approaches
Source: Commun Biol. 2022 Jul 9;5:688. doi: 10.1038/s42003-022-03634-z (PMC9271087; doi:10.1038/s42003-022-03634-z)
Supplement: Supplementary file 15 — Supplementary Data 1 [file 42003_2022_3634_MOESM15_ESM.zip › Figure_S2/Figure_S2a_Results_Files/GT_cell_morphology/pos7_fr_1_RoiMap_shape.txt]

	Area	Perim.	Major	Minor	Angle	Circ.	Feret	FeretX	FeretY	FeretAngle	MinFeret	AR	Round	Solidity
1	5.473	12.920	5.554	1.255	9.906	0.412	5.252	245	32	6.911	1.505	4.427	0.226	0.820
2	3.189	8.157	3.453	1.176	167.148	0.602	3.334	166	186	166.293	1.224	2.937	0.340	0.910
3	3.876	9.479	4.139	1.192	160.932	0.542	3.963	98	246	156.501	1.268	3.472	0.288	0.894
4	3.408	8.053	3.480	1.247	0.996	0.660	3.286	247	246	170.311	1.264	2.791	0.358	0.938
5	3.520	8.361	3.546	1.264	12.133	0.633	3.430	13	375	14.676	1.338	2.805	0.356	0.910
6	0.424	2.605	0.988	0.547	91.497	0.786	1.054	2	431	77.005	0.553	1.805	0.554	0.925
7	5.386	13.582	6.213	1.104	160.055	0.367	5.825	130	589	159.353	1.231	5.629	0.178	0.853
8	3.938	10.329	4.784	1.048	142.550	0.464	4.553	190	553	141.340	1.164	4.564	0.219	0.859
9	4.094	10.823	4.865	1.071	142.116	0.439	4.593	203	545	139.185	1.192	4.541	0.220	0.843
10	2.815	7.370	3.205	1.118	50.229	0.651	3.113	252	660	54.293	1.147	2.866	0.349	0.918
11	4.550	10.658	4.663	1.242	2.897	0.503	4.371	242	757	6.226	1.370	3.753	0.266	0.870
12	3.139	7.482	3.121	1.281	43.609	0.705	3.035	194	799	38.660	1.341	2.438	0.410	0.921
13	4.762	11.448	5.035	1.204	177.473	0.457	4.727	172	810	170.380	1.255	4.182	0.239	0.885
14	4.974	11.721	5.211	1.215	157.923	0.455	4.959	213	829	157.521	1.341	4.287	0.233	0.863
15	4.269	9.999	4.431	1.227	160.225	0.537	4.243	287	855	155.821	1.267	3.613	0.277	0.907
16	3.233	8.697	3.630	1.134	70.797	0.537	3.606	320	1024	61.189	1.162	3.202	0.312	0.885
17	3.295	8.993	4.052	1.036	166.559	0.512	3.852	451	981	164.539	1.123	3.913	0.256	0.889
18	5.068	13.710	5.963	1.082	171.463	0.339	5.717	429	967	168.845	1.376	5.511	0.181	0.767
19	3.277	8.888	4.117	1.013	138.398	0.521	3.936	434	889	141.520	1.071	4.062	0.246	0.905
20	2.883	7.910	3.492	1.051	143.833	0.579	3.334	453	888	143.673	1.126	3.321	0.301	0.901
21	3.632	10.114	4.441	1.041	139.205	0.446	4.220	566	957	141.843	1.204	4.265	0.234	0.822
22	2.940	7.883	3.576	1.047	138.940	0.594	3.444	577	951	143.393	1.079	3.416	0.293	0.916
23	4.306	11.332	5.190	1.056	116.187	0.421	4.842	594	861	118.237	1.095	4.913	0.204	0.877
24	3.208	8.727	3.836	1.065	116.795	0.529	3.714	612	858	113.839	1.123	3.603	0.278	0.891
25	0.992	5.059	1.918	0.659	174.862	0.487	2.218	686	1021	175.914	0.711	2.912	0.343	0.883
26	3.482	8.438	3.593	1.234	26.786	0.615	3.469	946	968	30.069	1.307	2.911	0.343	0.910
27	2.621	7.236	2.980	1.120	18.014	0.629	2.936	984	807	23.806	1.191	2.660	0.376	0.909
28	4.731	11.340	5.019	1.200	158.042	0.462	4.710	792	851	157.306	1.307	4.182	0.239	0.862
29	4.225	10.195	4.431	1.214	158.413	0.511	4.276	937	698	154.855	1.359	3.650	0.274	0.860
30	3.058	7.468	3.172	1.228	2.584	0.689	3.039	696	803	8.973	1.264	2.584	0.387	0.933
31	3.507	8.773	3.788	1.179	27.146	0.573	3.645	622	827	29.899	1.201	3.214	0.311	0.911
32	3.470	8.365	3.630	1.217	145.250	0.623	3.508	705	737	144.162	1.248	2.983	0.335	0.919
33	4.512	10.550	4.649	1.236	20.595	0.509	4.448	525	738	19.722	1.347	3.762	0.266	0.885
34	3.720	8.342	3.567	1.328	171.048	0.672	3.411	597	679	166.608	1.312	2.687	0.372	0.942
35	3.270	8.007	3.500	1.190	176.024	0.641	3.352	628	615	171.870	1.216	2.942	0.340	0.924
36	3.838	10.199	4.544	1.076	150.731	0.464	4.254	745	583	148.671	1.225	4.225	0.237	0.847
37	3.233	9.128	4.135	0.995	150.638	0.488	3.959	750	573	151.390	1.028	4.154	0.241	0.905
38	4.600	10.808	4.823	1.214	160.711	0.495	4.606	774	503	157.834	1.296	3.972	0.252	0.884
39	6.054	13.914	6.354	1.213	170.385	0.393	5.965	672	520	168.541	1.307	5.238	0.191	0.870
40	3.476	8.253	3.529	1.254	123.580	0.641	3.418	298	564	123.690	1.271	2.815	0.355	0.919
41	2.808	7.942	3.539	1.010	0.238	0.560	3.352	364	594	8.130	1.027	3.503	0.285	0.923
42	2.646	8.034	3.706	0.909	179.901	0.515	3.498	362	600	173.517	0.869	4.077	0.245	0.944
43	3.639	10.751	4.915	0.942	2.334	0.396	4.559	356	618	8.973	1.114	5.215	0.192	0.782
44	2.596	7.263	3.147	1.050	177.055	0.618	3.019	367	625	173.991	1.096	2.996	0.334	0.903
45	3.826	9.836	4.299	1.133	49.430	0.497	4.047	475	601	51.340	1.202	3.794	0.264	0.865
46	3.801	8.928	3.868	1.251	3.037	0.599	3.665	426	481	7.431	1.245	3.092	0.323	0.920
47	2.521	6.670	2.713	1.183	21.269	0.712	2.656	348	477	22.751	1.199	2.292	0.436	0.931
48	3.632	8.443	3.779	1.224	1.426	0.640	3.533	634	441	10.305	1.184	3.089	0.324	0.956
49	4.019	9.274	3.980	1.286	158.626	0.587	3.786	685	360	156.644	1.280	3.095	0.323	0.923
50	5.292	11.948	5.261	1.281	147.552	0.466	4.959	384	143	149.349	1.371	4.108	0.243	0.878
51	2.858	7.664	3.311	1.099	15.217	0.612	3.201	423	245	15.751	1.136	3.012	0.332	0.927
52	5.224	11.991	5.457	1.219	21.980	0.457	5.150	502	304	20.659	1.276	4.478	0.223	0.916
53	2.858	7.201	2.976	1.223	27.231	0.693	2.900	476	96	29.358	1.258	2.433	0.411	0.922
54	4.107	9.440	4.118	1.270	10.909	0.579	3.951	569	43	11.535	1.255	3.243	0.308	0.927
55	4.319	10.762	4.878	1.127	160.107	0.469	4.577	586	126	158.749	1.174	4.327	0.231	0.902
56	2.996	7.784	3.339	1.142	171.840	0.621	3.181	719	175	165.619	1.148	2.923	0.342	0.917
57	2.534	6.809	2.824	1.143	74.310	0.687	2.774	927	117	70.017	1.188	2.472	0.405	0.932
58	4.119	11.024	4.812	1.090	164.967	0.426	4.525	801	235	163.780	1.226	4.415	0.227	0.837
59	3.651	8.338	3.599	1.292	38.652	0.660	3.528	797	277	34.046	1.357	2.786	0.359	0.918
