# Supplementary material for: DeepBacs for multi-task bacterial image analysis using open-source deep learning approaches
Source: Commun Biol. 2022 Jul 9;5:688. doi: 10.1038/s42003-022-03634-z (PMC9271087; doi:10.1038/s42003-022-03634-z)
Supplement: Supplementary file 15 — Supplementary Data 1 [file 42003_2022_3634_MOESM15_ESM.zip › Figure_S2/Figure_S2a_Results_Files/GT_cell_morphology/pos7_fr_20_RoiMap_shape.txt]

	Area	Perim.	Major	Minor	Angle	Circ.	Feret	FeretX	FeretY	FeretAngle	MinFeret	AR	Round	Solidity
1	4.125	10.165	4.409	1.191	13.934	0.502	4.397	37	17	17.784	1.357	3.700	0.270	0.910
2	3.607	8.073	3.395	1.353	1.892	0.696	3.341	228	47	6.789	1.343	2.509	0.399	0.944
3	3.464	7.980	3.359	1.313	171.782	0.684	3.300	267	34	168.959	1.349	2.558	0.391	0.937
4	4.300	9.756	4.307	1.271	168.020	0.568	4.081	151	200	165.426	1.404	3.388	0.295	0.890
5	4.269	9.633	4.346	1.251	177.745	0.578	4.048	232	262	174.401	1.252	3.475	0.288	0.920
6	4.749	11.713	5.160	1.172	161.160	0.435	4.901	83	261	159.228	1.316	4.402	0.227	0.848
7	4.144	10.007	4.347	1.214	15.435	0.520	4.181	3	396	22.203	1.322	3.582	0.279	0.860
8	0.462	2.763	1.006	0.585	75.973	0.760	1.131	1	448	65.225	0.619	1.720	0.581	0.892
9	3.426	9.035	4.068	1.072	146.701	0.527	3.902	119	603	148.241	1.117	3.794	0.264	0.910
10	3.351	8.700	3.771	1.131	145.671	0.556	3.703	151	607	146.310	1.251	3.333	0.300	0.879
11	5.236	13.539	6.255	1.066	144.244	0.359	5.896	171	566	144.819	1.172	5.868	0.170	0.846
12	4.899	13.000	6.033	1.034	143.652	0.364	5.704	185	557	143.448	1.199	5.835	0.171	0.831
13	3.919	9.231	4.148	1.203	129.751	0.578	3.976	286	579	130.972	1.240	3.448	0.290	0.906
14	4.082	8.962	3.949	1.316	46.111	0.639	3.858	237	677	47.490	1.341	3.000	0.333	0.929
15	5.842	13.328	5.842	1.273	5.444	0.413	5.533	223	775	9.866	1.531	4.588	0.218	0.812
16	2.646	7.675	3.321	1.014	154.538	0.564	3.217	192	822	155.323	1.083	3.274	0.305	0.895
17	4.094	8.962	3.916	1.331	44.546	0.641	3.813	178	820	39.958	1.371	2.942	0.340	0.919
18	5.748	13.729	6.066	1.207	159.042	0.383	5.707	162	826	158.051	1.433	5.027	0.199	0.822
19	3.170	7.945	3.309	1.220	156.528	0.631	3.148	229	853	162.474	1.223	2.712	0.369	0.919
20	5.324	12.233	5.466	1.240	159.526	0.447	5.150	268	870	159.341	1.402	4.407	0.227	0.854
21	2.709	6.874	2.650	1.301	65.112	0.720	2.696	316	1024	58.173	1.357	2.037	0.491	0.919
22	4.475	11.394	5.100	1.117	165.428	0.433	4.867	432	995	166.866	1.339	4.566	0.219	0.823
23	3.489	9.078	3.969	1.119	13.958	0.532	3.776	415	990	15.781	1.224	3.547	0.282	0.855
24	3.283	8.901	3.868	1.081	167.444	0.521	3.736	454	988	166.551	1.169	3.579	0.279	0.883
25	4.381	11.131	5.155	1.082	140.695	0.444	4.932	422	902	144.782	1.248	4.765	0.210	0.831
26	3.470	9.409	4.345	1.017	142.793	0.493	4.124	437	897	143.569	1.084	4.272	0.234	0.885
27	4.606	11.986	5.152	1.138	139.788	0.403	4.997	552	969	140.774	1.384	4.526	0.221	0.801
28	4.063	10.368	4.868	1.063	139.013	0.475	4.645	564	961	138.447	1.153	4.581	0.218	0.877
29	5.979	14.391	6.589	1.155	116.042	0.363	6.120	583	867	113.587	1.298	5.703	0.175	0.824
30	4.225	10.457	4.627	1.163	116.356	0.486	4.453	598	871	115.201	1.201	3.979	0.251	0.900
31	0.805	3.637	1.377	0.744	76.246	0.765	1.499	1017	1016	71.565	0.790	1.851	0.540	0.935
32	4.294	10.168	4.457	1.227	25.331	0.522	4.214	931	986	30.411	1.307	3.634	0.275	0.891
33	3.901	11.039	4.909	1.012	8.983	0.402	4.619	964	822	12.848	1.177	4.852	0.206	0.822
34	7.658	17.706	8.355	1.167	6.227	0.307	7.742	921	809	8.213	1.361	7.160	0.140	0.835
35	5.966	14.137	5.648	1.345	158.437	0.375	5.622	777	866	160.292	1.717	4.199	0.238	0.788
36	3.951	9.001	3.935	1.278	2.615	0.613	3.743	681	818	7.275	1.286	3.078	0.325	0.936
37	4.375	10.364	4.574	1.218	25.814	0.512	4.388	606	843	23.334	1.325	3.755	0.266	0.876
38	4.281	10.133	4.536	1.202	146.454	0.524	4.322	689	750	149.216	1.271	3.774	0.265	0.890
39	5.455	12.754	5.461	1.272	158.172	0.421	5.252	920	712	158.839	1.521	4.295	0.233	0.818
40	3.932	10.746	4.966	1.008	151.644	0.428	4.674	739	585	149.534	1.050	4.926	0.203	0.893
41	4.899	12.857	5.788	1.078	151.177	0.372	5.419	730	596	149.323	1.242	5.370	0.186	0.813
42	5.704	13.675	5.960	1.219	161.645	0.383	5.622	758	516	160.292	1.365	4.891	0.204	0.851
43	3.994	9.610	4.113	1.236	156.933	0.544	3.995	696	530	155.462	1.370	3.327	0.301	0.873
44	3.495	8.669	3.710	1.200	160.768	0.584	3.699	659	535	160.017	1.260	3.093	0.323	0.908
45	5.255	12.838	5.633	1.188	21.182	0.401	5.384	511	758	22.426	1.320	4.743	0.211	0.857
46	4.437	10.053	4.439	1.273	172.929	0.552	4.247	581	695	170.362	1.311	3.488	0.287	0.908
47	4.038	9.522	4.329	1.188	0.286	0.560	4.057	613	636	6.710	1.185	3.646	0.274	0.922
48	5.012	12.245	4.725	1.351	45.134	0.420	4.725	456	615	38.211	1.676	3.498	0.286	0.803
49	3.077	8.481	3.836	1.021	176.937	0.538	3.648	352	641	175.030	1.106	3.756	0.266	0.896
50	4.962	13.625	6.010	1.051	3.292	0.336	5.640	340	634	11.310	1.319	5.718	0.175	0.751
51	2.989	9.429	4.413	0.863	1.470	0.423	4.127	347	620	5.492	0.947	5.116	0.195	0.881
52	3.170	9.225	4.135	0.976	0.297	0.468	3.910	350	609	8.130	1.082	4.236	0.236	0.861
53	3.795	8.781	3.710	1.302	19.144	0.618	3.551	332	496	20.854	1.324	2.848	0.351	0.916
54	4.930	11.086	4.897	1.282	3.685	0.504	4.650	408	499	9.782	1.356	3.821	0.262	0.909
55	4.518	10.835	4.773	1.205	4.330	0.484	4.458	618	455	7.125	1.307	3.960	0.253	0.888
56	4.812	11.293	5.006	1.224	161.416	0.474	4.699	669	375	163.393	1.291	4.091	0.244	0.878
57	2.134	6.007	2.334	1.164	90.635	0.743	2.301	1006	35	74.055	1.173	2.005	0.499	0.929
58	3.289	8.223	3.458	1.211	75.209	0.611	3.334	917	136	76.293	1.284	2.855	0.350	0.907
59	2.290	6.627	2.877	1.014	132.121	0.655	2.829	827	245	125.910	1.097	2.839	0.352	0.890
60	2.790	7.375	3.071	1.157	175.248	0.645	3.011	787	253	175.486	1.206	2.655	0.377	0.920
61	4.275	10.580	4.720	1.153	34.321	0.480	4.472	783	294	32.005	1.294	4.093	0.244	0.857
62	4.107	9.309	4.027	1.298	173.262	0.595	3.822	704	192	172.875	1.321	3.102	0.322	0.912
63	6.709	15.574	7.111	1.201	22.376	0.348	6.660	483	325	22.306	1.311	5.919	0.169	0.864
64	3.913	9.282	4.091	1.218	12.134	0.571	3.951	410	261	11.535	1.261	3.359	0.298	0.928
65	6.578	14.024	6.226	1.345	147.992	0.420	5.961	369	154	145.257	1.613	4.628	0.216	0.810
66	5.592	13.690	6.241	1.141	163.374	0.375	5.821	567	140	161.811	1.262	5.471	0.183	0.860
67	4.600	11.263	5.059	1.158	11.787	0.456	4.753	555	62	15.422	1.220	4.370	0.229	0.879
68	3.476	8.307	3.482	1.271	25.457	0.633	3.401	465	114	30.735	1.282	2.740	0.365	0.930
