# Supplementary material for: DeepBacs for multi-task bacterial image analysis using open-source deep learning approaches
Source: Commun Biol. 2022 Jul 9;5:688. doi: 10.1038/s42003-022-03634-z (PMC9271087; doi:10.1038/s42003-022-03634-z)
Supplement: Supplementary file 15 — Supplementary Data 1 [file 42003_2022_3634_MOESM15_ESM.zip › Figure_S2/Figure_S2a_Results_Files/GT_cell_morphology/pos7_fr_40_RoiMap_shape.txt]

	Area	Perim.	Major	Minor	Angle	Circ.	Feret	FeretX	FeretY	FeretAngle	MinFeret	AR	Round	Solidity
1	5.948	13.328	5.944	1.274	15.130	0.421	5.773	28	22	16.699	1.400	4.666	0.214	0.884
2	4.094	9.914	4.371	1.193	166.911	0.523	4.158	254	34	165.700	1.314	3.665	0.273	0.878
3	4.506	10.230	4.529	1.267	168.680	0.541	4.275	231	42	163.909	1.337	3.575	0.280	0.890
4	5.498	12.454	5.598	1.251	169.706	0.446	5.237	145	204	168.690	1.289	4.476	0.223	0.895
5	2.846	7.370	3.232	1.121	138.521	0.658	3.146	107	263	141.116	1.173	2.884	0.347	0.921
6	3.195	7.956	3.458	1.176	142.114	0.634	3.381	84	262	142.595	1.222	2.939	0.340	0.923
7	5.748	12.639	5.678	1.289	178.184	0.452	5.243	224	266	173.946	1.351	4.405	0.227	0.889
8	4.575	11.440	4.930	1.181	16.200	0.439	4.680	2	399	21.801	1.343	4.174	0.240	0.839
9	0.237	2.065	0.841	0.359	90.025	0.699	0.883	2	438	100.305	0.395	2.341	0.427	0.864
10	4.344	10.888	5.025	1.101	143.063	0.460	4.740	120	604	143.130	1.147	4.566	0.219	0.885
11	4.281	10.896	4.939	1.104	147.798	0.453	4.690	140	606	147.381	1.191	4.475	0.223	0.894
12	3.651	9.112	4.199	1.107	133.277	0.553	3.998	170	562	127.776	1.151	3.793	0.264	0.893
13	3.002	8.180	3.631	1.053	137.952	0.564	3.577	207	589	136.790	1.113	3.449	0.290	0.893
14	3.039	7.902	3.620	1.069	134.360	0.612	3.419	217	576	130.314	1.061	3.386	0.295	0.922
15	3.345	8.757	3.939	1.081	138.165	0.548	3.813	175	552	140.042	1.141	3.643	0.274	0.886
16	5.012	11.019	5.085	1.255	43.915	0.519	4.863	231	683	43.025	1.327	4.052	0.247	0.887
17	3.557	8.800	3.805	1.190	21.647	0.577	3.653	248	780	21.571	1.262	3.196	0.313	0.913
18	3.570	8.850	3.801	1.196	34.581	0.573	3.660	221	786	32.661	1.301	3.179	0.315	0.888
19	4.475	10.368	4.763	1.196	40.629	0.523	4.481	175	824	40.711	1.244	3.981	0.251	0.898
20	3.894	10.021	4.543	1.091	146.969	0.487	4.298	195	818	143.973	1.146	4.162	0.240	0.889
21	3.451	8.574	3.788	1.160	0.076	0.590	3.586	157	833	172.405	1.185	3.266	0.306	0.924
22	3.844	8.982	4.080	1.200	0.923	0.599	3.822	171	847	172.875	1.177	3.400	0.294	0.946
23	4.175	9.563	4.212	1.262	158.795	0.574	4.035	219	853	156.949	1.316	3.337	0.300	0.910
24	3.819	8.804	3.860	1.260	131.825	0.619	3.825	265	854	128.290	1.285	3.064	0.326	0.916
25	3.545	8.438	3.572	1.264	153.457	0.626	3.469	299	879	149.931	1.326	2.827	0.354	0.909
26	3.208	7.953	3.133	1.303	72.054	0.637	3.077	316	1023	60.803	1.302	2.404	0.416	0.920
27	5.929	14.573	6.652	1.135	172.090	0.351	6.301	421	1001	172.073	1.332	5.862	0.171	0.815
28	3.938	10.693	4.995	1.004	176.142	0.433	4.727	443	990	170.380	1.085	4.977	0.201	0.895
29	4.219	10.881	4.826	1.113	13.319	0.448	4.602	415	993	11.889	1.228	4.336	0.231	0.849
30	5.149	14.236	6.246	1.050	142.046	0.319	6.257	418	899	142.696	1.439	5.951	0.168	0.725
31	4.587	11.855	5.398	1.082	143.308	0.410	5.183	432	895	142.431	1.280	4.989	0.200	0.821
32	3.239	8.272	3.616	1.141	122.148	0.595	3.509	552	969	121.185	1.212	3.170	0.315	0.898
33	2.446	7.062	2.969	1.049	123.919	0.616	2.939	575	986	126.254	1.158	2.830	0.353	0.879
34	5.180	13.901	5.915	1.115	137.190	0.337	5.868	559	958	133.363	1.413	5.305	0.188	0.742
35	4.138	9.541	4.295	1.227	94.245	0.571	4.091	582	870	100.008	1.279	3.502	0.286	0.911
36	3.252	8.631	3.858	1.073	100.915	0.548	3.736	601	896	103.449	1.123	3.595	0.278	0.908
37	5.480	14.056	6.058	1.152	116.617	0.349	5.976	594	862	114.193	1.466	5.261	0.190	0.779
38	0.711	3.414	1.268	0.714	79.907	0.767	1.400	1017	1021	73.610	0.711	1.775	0.563	0.919
39	4.843	12.122	5.355	1.151	22.877	0.414	5.062	925	990	22.964	1.284	4.651	0.215	0.844
40	4.313	9.941	4.398	1.249	0.403	0.548	4.206	776	872	174.611	1.264	3.522	0.284	0.906
41	3.614	8.928	3.881	1.185	0.892	0.570	3.726	797	887	175.135	1.248	3.274	0.305	0.894
42	4.175	11.810	5.223	1.018	6.702	0.376	5.021	957	825	12.724	1.195	5.132	0.195	0.820
43	8.644	19.212	8.910	1.235	5.626	0.294	8.349	913	810	6.520	1.485	7.214	0.139	0.818
44	3.707	8.547	3.726	1.267	175.613	0.638	3.577	938	732	173.660	1.261	2.941	0.340	0.934
45	3.333	8.389	3.619	1.172	2.339	0.595	3.430	920	716	172.057	1.212	3.087	0.324	0.906
46	5.080	12.719	5.449	1.187	148.145	0.395	5.284	686	747	148.449	1.465	4.590	0.218	0.776
47	5.380	11.336	5.073	1.350	2.818	0.526	4.822	672	821	1.878	1.380	3.758	0.266	0.900
48	5.517	13.146	5.773	1.217	27.498	0.401	5.442	598	852	27.681	1.390	4.745	0.211	0.820
49	3.351	8.245	3.647	1.170	39.334	0.620	3.508	510	763	35.838	1.226	3.117	0.321	0.911
50	3.639	8.599	3.862	1.200	43.350	0.618	3.702	537	762	39.806	1.222	3.219	0.311	0.915
51	6.179	12.908	5.819	1.352	175.618	0.466	5.419	573	699	172.461	1.379	4.304	0.232	0.897
52	5.180	11.363	5.176	1.274	179.789	0.504	4.908	608	639	3.691	1.316	4.063	0.246	0.906
53	5.211	11.354	5.284	1.256	133.542	0.508	4.974	284	583	133.069	1.340	4.209	0.238	0.872
54	4.431	10.396	4.679	1.206	178.230	0.515	4.514	345	643	175.986	1.264	3.880	0.258	0.929
55	6.160	16.507	7.520	1.043	2.939	0.284	7.027	326	638	8.403	1.405	7.210	0.139	0.694
56	3.801	12.145	5.619	0.861	179.842	0.324	5.298	334	617	177.436	1.027	6.525	0.153	0.819
57	4.306	11.028	5.086	1.078	0.546	0.445	4.835	343	606	175.314	1.106	4.718	0.212	0.919
58	3.114	7.887	3.341	1.187	15.067	0.629	3.224	453	616	17.103	1.270	2.814	0.355	0.912
59	3.308	8.492	3.658	1.151	18.198	0.576	3.497	461	600	18.435	1.199	3.177	0.315	0.920
60	4.693	10.149	4.436	1.347	21.033	0.573	4.300	327	501	20.433	1.387	3.294	0.304	0.930
61	6.347	14.006	6.307	1.281	4.653	0.407	5.977	397	505	7.595	1.428	4.922	0.203	0.869
62	4.924	13.975	6.390	0.981	151.355	0.317	6.016	732	582	150.068	1.108	6.512	0.154	0.821
63	7.059	16.375	7.461	1.205	151.100	0.331	7.075	721	593	150.573	1.474	6.194	0.161	0.795
64	3.439	8.863	3.883	1.127	4.379	0.550	3.676	755	528	8.653	1.238	3.444	0.290	0.891
65	3.657	8.863	3.840	1.213	179.692	0.585	3.665	778	537	172.569	1.264	3.167	0.316	0.893
66	4.949	11.852	5.397	1.168	153.591	0.443	5.089	685	528	152.241	1.300	4.622	0.216	0.872
67	4.781	11.509	5.259	1.157	153.741	0.454	4.929	658	538	158.369	1.201	4.543	0.220	0.907
68	2.952	7.556	3.228	1.164	31.895	0.650	3.146	618	462	28.496	1.219	2.773	0.361	0.918
69	3.083	7.675	3.229	1.216	25.723	0.658	3.145	641	464	25.278	1.237	2.657	0.376	0.928
70	6.422	14.557	6.581	1.242	162.893	0.381	6.153	658	375	164.358	1.400	5.297	0.189	0.853
71	3.033	8.041	3.635	1.062	132.096	0.590	3.471	824	245	131.309	1.123	3.421	0.292	0.893
72	3.626	8.939	3.869	1.193	162.173	0.570	3.776	783	255	164.219	1.249	3.243	0.308	0.929
73	2.996	7.683	3.176	1.201	67.395	0.638	3.157	785	302	58.299	1.245	2.645	0.378	0.930
74	2.478	6.751	2.829	1.115	3.293	0.683	2.683	807	283	13.627	1.185	2.536	0.394	0.919
75	2.615	7.552	3.096	1.076	74.808	0.576	3.051	1002	42	68.749	1.150	2.878	0.347	0.885
76	4.094	9.748	4.303	1.211	71.668	0.541	4.172	915	145	71.222	1.246	3.552	0.282	0.925
77	5.405	12.007	5.301	1.298	172.016	0.471	5.021	695	193	167.276	1.454	4.084	0.245	0.841
78	9.193	19.743	9.079	1.289	22.996	0.296	8.465	473	333	22.496	1.463	7.042	0.142	0.838
79	4.949	11.244	5.045	1.249	10.353	0.492	4.741	404	267	10.561	1.286	4.039	0.248	0.917
80	4.406	10.079	4.555	1.232	129.042	0.545	4.331	371	154	128.333	1.280	3.699	0.270	0.898
81	3.813	9.120	3.999	1.214	128.461	0.576	3.874	398	163	129.207	1.359	3.294	0.304	0.882
82	7.520	16.993	7.840	1.221	164.538	0.327	7.282	556	145	164.908	1.378	6.418	0.156	0.823
83	4.556	10.280	4.501	1.289	24.979	0.542	4.276	459	116	25.145	1.374	3.493	0.286	0.877
84	6.497	14.731	6.591	1.255	11.307	0.376	6.260	544	64	10.176	1.506	5.251	0.190	0.829
