# Supplementary material for: DeepBacs for multi-task bacterial image analysis using open-source deep learning approaches
Source: Commun Biol. 2022 Jul 9;5:688. doi: 10.1038/s42003-022-03634-z (PMC9271087; doi:10.1038/s42003-022-03634-z)
Supplement: Supplementary file 15 — Supplementary Data 1 [file 42003_2022_3634_MOESM15_ESM.zip › Figure_S2/Figure_S2a_Results_Files/GT_cell_morphology/pos7_fr_60_RoiMap_shape.txt]

	Area	Perim.	Major	Minor	Angle	Circ.	Feret	FeretX	FeretY	FeretAngle	MinFeret	AR	Round	Solidity
1	7.783	17.085	7.578	1.308	13.895	0.335	7.511	18	25	14.621	1.501	5.795	0.173	0.853
2	4.943	12.284	5.701	1.104	172.628	0.412	5.322	239	38	174.036	1.224	5.165	0.194	0.867
3	5.205	13.571	6.029	1.099	170.661	0.355	5.766	226	47	170.538	1.258	5.484	0.182	0.822
4	3.408	8.111	3.413	1.271	15.312	0.651	3.348	142	215	19.290	1.291	2.685	0.372	0.931
5	3.389	8.342	3.627	1.189	7.725	0.612	3.508	167	220	7.765	1.211	3.050	0.328	0.924
6	3.713	9.362	4.279	1.105	141.891	0.532	4.078	98	260	144.462	1.170	3.872	0.258	0.904
7	3.507	9.389	4.276	1.044	143.098	0.500	4.032	83	265	145.376	1.138	4.094	0.244	0.865
8	7.577	16.172	7.524	1.282	177.543	0.364	6.968	217	269	176.100	1.412	5.868	0.170	0.848
9	5.274	12.953	5.925	1.133	130.460	0.395	5.614	371	154	129.289	1.308	5.228	0.191	0.812
10	4.456	11.215	5.384	1.054	132.388	0.445	5.047	387	155	129.920	1.119	5.109	0.196	0.874
11	0.736	3.414	1.099	0.853	154.799	0.794	1.234	3	427	140.194	0.899	1.289	0.776	0.891
12	0.331	2.177	0.791	0.533	83.936	0.877	0.851	2	451	68.199	0.553	1.484	0.674	0.906
13	4.968	12.846	5.384	1.175	14.524	0.378	5.252	3	402	21.161	1.426	4.583	0.218	0.780
14	4.781	13.967	6.520	0.934	150.110	0.308	6.097	129	600	148.782	1.069	6.984	0.143	0.823
15	5.536	14.198	6.555	1.075	149.333	0.345	6.232	116	606	149.534	1.211	6.095	0.164	0.829
16	5.186	12.098	5.567	1.186	127.800	0.445	5.367	166	565	132.614	1.396	4.694	0.213	0.833
17	3.938	10.768	5.090	0.985	134.386	0.427	4.921	196	582	137.603	1.106	5.167	0.194	0.859
18	9.349	20.651	9.663	1.232	142.895	0.275	9.322	163	551	143.616	1.664	7.844	0.127	0.736
19	5.324	13.092	5.226	1.297	25.401	0.390	5.311	457	125	30.379	1.700	4.029	0.248	0.754
20	3.707	9.533	4.234	1.115	169.658	0.513	4.013	570	49	169.796	1.187	3.798	0.263	0.888
21	4.263	10.481	4.642	1.169	175.779	0.488	4.430	547	63	176.934	1.316	3.970	0.252	0.853
22	4.269	10.797	4.911	1.107	179.231	0.460	4.615	558	147	173.118	1.185	4.436	0.225	0.880
23	4.600	11.410	5.318	1.101	176.143	0.444	4.929	583	163	173.558	1.178	4.830	0.207	0.863
24	7.090	15.420	6.693	1.349	174.026	0.375	6.536	682	199	172.360	1.658	4.963	0.202	0.793
25	5.748	12.484	5.519	1.326	70.182	0.463	5.274	913	157	73.465	1.475	4.163	0.240	0.871
26	0.555	2.855	0.927	0.763	179.525	0.856	1.012	990	14	38.660	0.711	1.216	0.822	0.932
27	2.808	7.784	3.310	1.080	80.462	0.583	3.224	1002	47	72.897	1.152	3.064	0.326	0.903
28	3.751	10.125	4.662	1.024	140.998	0.460	4.456	813	246	142.927	1.163	4.550	0.220	0.845
29	4.706	11.470	5.182	1.156	156.531	0.449	4.974	779	252	159.550	1.294	4.483	0.223	0.888
30	4.044	9.509	4.082	1.261	60.362	0.562	3.857	780	309	55.008	1.313	3.236	0.309	0.880
31	3.576	8.481	3.672	1.240	5.998	0.625	3.533	804	291	10.305	1.303	2.961	0.338	0.926
32	6.266	14.322	6.389	1.249	10.508	0.384	6.075	395	273	12.771	1.441	5.116	0.195	0.842
33	6.272	14.591	6.672	1.197	34.463	0.370	6.291	468	341	35.287	1.335	5.573	0.179	0.849
34	5.748	12.533	5.579	1.312	31.128	0.460	5.302	521	324	33.453	1.466	4.253	0.235	0.866
35	4.337	10.127	4.511	1.224	2.760	0.532	4.284	658	383	5.290	1.264	3.685	0.271	0.918
36	4.425	10.099	4.492	1.254	5.706	0.545	4.325	679	398	9.462	1.313	3.582	0.279	0.915
37	3.807	9.694	4.289	1.130	28.473	0.509	4.078	617	468	31.535	1.226	3.794	0.264	0.871
38	3.695	9.332	4.110	1.144	28.181	0.533	3.959	632	471	28.610	1.205	3.591	0.278	0.892
39	4.724	11.047	5.068	1.187	2.736	0.486	4.764	754	531	5.711	1.277	4.270	0.234	0.900
40	4.581	11.699	5.409	1.078	3.703	0.421	5.017	764	547	7.237	1.178	5.016	0.199	0.857
41	6.191	15.350	7.189	1.096	156.351	0.330	6.691	669	529	157.068	1.236	6.557	0.153	0.844
42	5.854	15.239	6.940	1.074	157.044	0.317	6.528	658	540	158.714	1.242	6.462	0.155	0.821
43	3.227	8.376	3.817	1.076	137.229	0.578	3.702	721	577	140.194	1.109	3.546	0.282	0.919
44	3.326	8.962	4.053	1.045	144.844	0.520	3.902	759	600	148.241	1.111	3.878	0.258	0.899
45	9.012	20.806	8.750	1.311	151.236	0.262	8.928	714	586	149.123	1.823	6.672	0.150	0.693
46	3.938	10.080	4.651	1.078	178.814	0.487	4.371	918	718	173.774	1.097	4.315	0.232	0.910
47	4.325	10.350	4.771	1.154	179.211	0.507	4.442	928	734	174.898	1.106	4.133	0.242	0.952
48	4.706	11.375	5.019	1.194	14.556	0.457	4.927	907	816	15.819	1.352	4.205	0.238	0.863
49	5.168	12.500	5.714	1.151	13.960	0.416	5.424	952	815	12.619	1.284	4.963	0.201	0.854
50	6.191	15.606	6.818	1.156	6.853	0.319	6.614	938	826	7.549	1.421	5.897	0.170	0.773
51	1.123	4.577	1.650	0.867	70.176	0.674	1.924	1015	1023	70.821	0.989	1.904	0.525	0.896
52	2.852	7.514	3.262	1.113	177.118	0.635	3.130	944	969	169.824	1.169	2.931	0.341	0.915
53	3.270	8.277	3.491	1.193	0.364	0.600	3.352	923	984	171.870	1.254	2.927	0.342	0.905
54	5.411	12.265	5.715	1.206	179.062	0.452	5.308	774	873	175.732	1.185	4.741	0.211	0.915
55	4.337	11.113	5.019	1.100	0.687	0.441	4.751	787	887	176.186	1.185	4.561	0.219	0.875
56	3.320	8.612	3.788	1.116	167.997	0.563	3.648	686	754	162.350	1.229	3.395	0.295	0.909
57	3.376	9.013	3.860	1.114	173.353	0.522	3.754	696	771	171.529	1.255	3.466	0.289	0.845
58	3.514	8.296	3.466	1.291	7.151	0.642	3.364	693	824	9.462	1.326	2.685	0.372	0.928
59	3.177	7.852	3.266	1.239	31.026	0.647	3.288	658	835	35.218	1.307	2.637	0.379	0.921
60	3.969	9.397	4.102	1.232	32.003	0.565	3.944	619	844	32.735	1.298	3.329	0.300	0.901
61	2.865	7.498	3.103	1.175	66.774	0.640	3.081	602	865	67.380	1.272	2.640	0.379	0.916
62	3.732	9.428	4.278	1.111	138.610	0.528	4.061	579	854	142.907	1.216	3.851	0.260	0.870
63	3.470	9.132	4.154	1.064	98.991	0.523	3.967	613	889	102.653	1.160	3.906	0.256	0.893
64	4.213	11.448	5.351	1.002	100.179	0.404	5.021	599	883	102.724	1.115	5.337	0.187	0.865
65	5.068	12.026	5.461	1.182	101.279	0.440	5.328	577	863	105.479	1.325	4.621	0.216	0.874
66	3.651	9.691	4.331	1.073	169.065	0.489	4.124	551	961	163.301	1.164	4.034	0.248	0.863
67	2.971	8.588	3.791	0.998	124.653	0.506	3.666	585	980	127.117	1.169	3.799	0.263	0.821
68	3.127	8.877	4.047	0.984	122.477	0.499	3.835	571	977	122.381	1.087	4.115	0.243	0.862
69	3.688	9.975	4.578	1.026	125.940	0.466	4.380	546	970	129.144	1.117	4.464	0.224	0.855
70	3.720	9.356	4.131	1.146	173.711	0.534	3.922	457	1005	170.727	1.264	3.604	0.277	0.858
71	3.951	9.906	4.426	1.136	160.896	0.506	4.226	407	999	159.193	1.174	3.894	0.257	0.915
72	5.480	14.750	6.798	1.026	177.762	0.316	6.417	430	995	175.764	1.281	6.623	0.151	0.771
73	5.292	14.399	5.796	1.163	5.645	0.321	5.988	412	995	8.344	1.522	4.986	0.201	0.700
74	3.557	9.825	4.365	1.038	150.139	0.463	4.106	447	928	149.982	1.193	4.208	0.238	0.821
75	3.426	9.239	4.182	1.043	123.278	0.504	3.988	415	891	123.690	1.139	4.009	0.249	0.876
76	5.792	15.215	6.540	1.128	143.568	0.314	6.527	428	891	141.882	1.536	5.800	0.172	0.739
77	2.578	6.844	2.795	1.174	83.680	0.692	2.774	321	1024	70.017	1.184	2.380	0.420	0.946
78	0.368	2.289	0.838	0.559	7.803	0.883	0.901	307	1023	15.255	0.553	1.500	0.667	0.929
79	4.406	10.414	4.755	1.180	142.618	0.511	4.519	289	869	143.531	1.299	4.030	0.248	0.881
80	4.175	11.297	5.044	1.054	125.018	0.411	4.867	260	848	125.754	1.305	4.786	0.209	0.783
81	5.205	12.699	5.378	1.232	155.348	0.406	5.374	211	858	155.695	1.536	4.364	0.229	0.759
82	5.392	13.362	6.056	1.134	143.970	0.380	5.741	198	817	145.654	1.377	5.341	0.187	0.812
83	4.818	11.987	5.454	1.125	6.743	0.421	5.322	159	852	5.964	1.236	4.850	0.206	0.859
84	3.963	10.601	4.919	1.026	6.339	0.443	4.637	152	844	8.820	1.091	4.795	0.209	0.882
85	6.197	13.493	6.254	1.262	33.071	0.428	5.921	162	829	31.357	1.315	4.957	0.202	0.895
86	4.138	10.550	4.733	1.113	23.634	0.467	4.487	239	789	26.114	1.163	4.252	0.235	0.883
87	4.250	11.016	4.741	1.141	28.398	0.440	4.635	222	786	29.624	1.460	4.154	0.241	0.777
88	4.706	10.479	4.819	1.243	42.416	0.538	4.542	509	767	40.061	1.353	3.875	0.258	0.882
89	4.737	10.730	4.916	1.227	40.445	0.517	4.693	526	770	36.098	1.343	4.008	0.250	0.885
90	3.514	8.735	3.738	1.197	156.695	0.579	3.604	573	699	153.997	1.258	3.123	0.320	0.895
91	3.801	9.136	3.962	1.221	152.484	0.572	3.822	598	691	150.255	1.241	3.244	0.308	0.921
92	6.553	14.508	6.470	1.290	0.863	0.391	6.259	600	641	4.343	1.464	5.017	0.199	0.836
93	4.394	11.135	5.032	1.112	24.212	0.445	4.773	448	609	24.444	1.243	4.526	0.221	0.838
94	3.532	9.452	4.194	1.072	23.185	0.497	4.005	452	620	22.011	1.162	3.910	0.256	0.863
95	4.050	9.552	4.166	1.238	166.600	0.558	3.973	423	489	162.646	1.333	3.366	0.297	0.898
96	3.982	9.263	4.078	1.243	167.388	0.583	3.929	389	496	164.846	1.284	3.280	0.305	0.935
97	5.935	12.846	5.779	1.308	20.474	0.452	5.488	322	508	22.874	1.415	4.419	0.226	0.885
98	7.021	14.833	6.770	1.320	43.093	0.401	6.384	223	689	40.986	1.515	5.127	0.195	0.826
99	6.603	14.841	6.218	1.352	136.715	0.377	6.257	275	582	142.696	1.690	4.598	0.217	0.790
100	5.654	14.742	6.570	1.096	5.743	0.327	6.275	331	618	10.886	1.356	5.995	0.167	0.794
101	5.292	15.393	6.386	1.055	8.007	0.281	6.663	339	625	10.244	1.465	6.053	0.165	0.723
102	5.030	13.093	6.000	1.067	1.568	0.369	5.654	337	653	7.224	1.185	5.621	0.178	0.857
103	7.589	21.243	9.542	1.013	5.996	0.211	9.274	312	641	8.820	1.469	9.424	0.106	0.640
