# Supplementary material for: DeepBacs for multi-task bacterial image analysis using open-source deep learning approaches
Source: Commun Biol. 2022 Jul 9;5:688. doi: 10.1038/s42003-022-03634-z (PMC9271087; doi:10.1038/s42003-022-03634-z)
Supplement: Supplementary file 15 — Supplementary Data 1 [file 42003_2022_3634_MOESM15_ESM.zip › Figure_S2/Figure_S2a_Results_Files/GT_cell_morphology/pos7_fr_80_RoiMap_shape.txt]

	Area	Perim.	Major	Minor	Angle	Circ.	Feret	FeretX	FeretY	FeretAngle	MinFeret	AR	Round	Solidity
1	5.667	12.535	5.769	1.251	3.610	0.453	5.430	18	28	8.366	1.420	4.613	0.217	0.876
2	4.088	11.009	5.183	1.004	177.964	0.424	4.825	48	6	177.184	1.075	5.160	0.194	0.874
3	5.960	15.521	7.323	1.036	171.569	0.311	6.833	229	35	169.340	1.201	7.067	0.141	0.845
4	6.434	17.085	7.574	1.082	170.942	0.277	7.364	220	45	170.740	1.379	7.002	0.143	0.741
5	3.969	9.849	4.402	1.148	11.384	0.514	4.254	142	216	15.068	1.242	3.835	0.261	0.896
6	4.419	10.500	4.728	1.190	10.358	0.504	4.465	157	227	13.299	1.269	3.974	0.252	0.907
7	4.905	12.691	5.736	1.089	144.001	0.383	5.483	88	254	143.791	1.263	5.268	0.190	0.837
8	4.787	12.403	5.509	1.106	146.236	0.391	5.217	80	265	147.995	1.249	4.979	0.201	0.844
9	2.303	7.062	2.826	1.037	41.772	0.580	2.974	2	406	50.389	1.186	2.724	0.367	0.856
10	4.238	10.384	4.704	1.147	30.060	0.494	4.458	12	406	29.745	1.186	4.101	0.244	0.910
11	2.172	6.342	2.485	1.113	171.104	0.678	2.439	2	427	155.095	1.140	2.234	0.448	0.916
12	0.749	3.348	1.139	0.837	42.181	0.839	1.296	2	455	52.431	0.883	1.361	0.735	0.934
13	9.748	19.779	9.352	1.327	176.951	0.313	8.703	208	269	176.878	1.500	7.046	0.142	0.865
14	3.582	9.274	4.094	1.114	111.724	0.523	3.932	371	154	112.443	1.174	3.675	0.272	0.893
15	3.408	8.357	3.632	1.195	137.157	0.613	3.530	398	184	130.462	1.265	3.040	0.329	0.892
16	2.677	7.544	3.153	1.081	114.351	0.591	3.116	382	149	120.466	1.201	2.917	0.343	0.876
17	2.490	7.567	3.505	0.905	131.538	0.547	3.334	407	173	126.327	0.982	3.874	0.258	0.879
18	3.570	8.542	3.674	1.237	54.371	0.615	3.618	462	128	58.392	1.335	2.970	0.337	0.895
19	3.401	8.468	3.727	1.162	46.473	0.596	3.635	478	123	42.357	1.248	3.207	0.312	0.899
20	4.575	11.660	5.491	1.061	176.783	0.423	5.157	557	52	174.726	1.098	5.177	0.193	0.887
21	5.217	13.456	6.339	1.048	177.270	0.362	5.802	545	64	173.746	1.142	6.048	0.165	0.851
22	4.831	13.494	6.152	1.000	175.020	0.333	5.811	557	149	172.972	1.217	6.153	0.163	0.783
23	5.436	14.508	6.729	1.029	175.182	0.325	6.344	567	162	174.999	1.234	6.542	0.153	0.798
24	4.169	10.427	4.611	1.151	162.506	0.482	4.374	683	197	163.202	1.383	4.005	0.250	0.840
25	4.437	10.700	4.813	1.174	150.698	0.487	4.629	709	187	154.747	1.264	4.099	0.244	0.882
26	4.687	13.331	5.853	1.020	157.113	0.331	5.810	797	246	157.620	1.348	5.741	0.174	0.738
27	5.330	15.181	6.642	1.022	161.142	0.291	6.446	780	256	160.677	1.285	6.501	0.154	0.747
28	2.184	6.612	2.805	0.992	2.472	0.628	2.705	789	274	173.290	1.027	2.829	0.353	0.930
29	2.509	6.836	2.852	1.120	77.800	0.675	2.748	778	314	71.565	1.157	2.547	0.393	0.925
30	3.913	11.312	4.249	1.173	5.890	0.384	4.431	795	299	11.310	1.609	3.624	0.276	0.704
31	3.351	8.218	3.597	1.186	42.544	0.624	3.471	906	129	41.309	1.229	3.031	0.330	0.914
32	3.376	8.245	3.600	1.194	49.979	0.624	3.480	905	157	50.528	1.244	3.015	0.332	0.915
33	1.623	5.086	1.975	1.046	99.356	0.788	2.014	988	7	115.560	1.027	1.889	0.529	0.958
34	3.401	9.448	4.132	1.048	84.243	0.479	3.910	1005	55	81.870	1.160	3.943	0.254	0.849
35	8.138	17.336	7.885	1.314	9.764	0.340	7.499	386	276	11.547	1.571	6.000	0.167	0.829
36	7.814	17.781	8.123	1.225	33.994	0.311	7.780	469	343	32.560	1.548	6.633	0.151	0.754
37	6.197	15.173	6.947	1.136	28.556	0.338	6.477	508	332	30.005	1.288	6.116	0.164	0.814
38	4.999	12.600	5.909	1.077	179.581	0.396	5.539	657	385	3.270	1.145	5.486	0.182	0.864
39	4.762	12.099	5.415	1.120	1.035	0.409	5.157	670	397	5.274	1.293	4.836	0.207	0.808
40	4.643	11.740	5.398	1.095	24.233	0.423	5.123	614	469	26.565	1.215	4.929	0.203	0.847
41	4.525	11.852	5.332	1.080	24.096	0.405	5.054	623	477	24.963	1.216	4.935	0.203	0.856
42	7.121	16.203	7.082	1.280	15.082	0.341	6.999	322	509	16.390	1.645	5.532	0.181	0.752
43	4.806	11.952	5.381	1.137	166.736	0.423	5.098	408	489	167.471	1.298	4.733	0.211	0.838
44	4.494	11.756	5.354	1.069	167.658	0.409	5.039	385	498	166.399	1.148	5.009	0.200	0.860
45	5.792	13.949	6.455	1.142	3.411	0.374	6.029	747	534	5.262	1.306	5.651	0.177	0.848
46	5.654	14.600	6.826	1.055	3.571	0.333	6.273	749	549	5.782	1.171	6.471	0.155	0.844
47	7.527	19.138	8.478	1.130	154.725	0.258	8.411	667	528	151.991	1.555	7.500	0.133	0.721
48	6.690	18.803	8.496	1.003	156.271	0.238	8.343	658	540	155.376	1.256	8.473	0.118	0.774
49	3.670	10.877	5.049	0.925	149.429	0.390	4.715	702	567	148.707	1.090	5.456	0.183	0.829
50	4.013	10.553	4.895	1.044	142.895	0.453	4.677	757	593	142.549	1.174	4.689	0.213	0.870
51	5.979	15.239	5.988	1.271	148.989	0.324	6.332	746	602	146.706	1.807	4.711	0.212	0.680
52	4.862	11.921	5.506	1.124	134.677	0.430	5.307	705	580	134.397	1.283	4.898	0.204	0.858
53	5.055	12.750	5.759	1.118	176.489	0.391	5.479	917	721	174.207	1.334	5.153	0.194	0.830
54	5.049	13.047	6.144	1.046	176.238	0.373	5.708	918	734	175.236	1.126	5.872	0.170	0.871
55	3.170	8.708	3.816	1.058	24.260	0.525	3.676	906	822	28.217	1.123	3.608	0.277	0.880
56	4.456	10.974	5.010	1.132	11.388	0.465	4.809	948	806	14.265	1.211	4.425	0.226	0.898
57	4.531	12.742	5.507	1.048	176.670	0.351	5.442	917	824	170.811	1.405	5.258	0.190	0.759
58	2.521	8.092	3.371	0.952	6.128	0.484	3.201	979	824	15.751	1.038	3.539	0.283	0.849
59	6.060	15.883	7.584	1.017	11.632	0.302	7.066	934	819	10.305	1.194	7.454	0.134	0.802
60	1.130	4.419	1.613	0.892	50.378	0.727	1.843	1011	1024	59.036	0.999	1.809	0.553	0.885
61	3.395	9.159	4.147	1.042	179.479	0.509	3.891	937	972	174.174	1.027	3.979	0.251	0.927
62	3.757	9.811	4.454	1.074	0.174	0.491	4.135	923	983	173.418	1.106	4.148	0.241	0.879
63	6.422	15.175	7.175	1.140	179.154	0.350	6.595	771	872	173.811	1.264	6.297	0.159	0.867
64	5.698	14.061	6.482	1.119	179.173	0.362	6.023	780	888	175.486	1.216	5.791	0.173	0.847
65	4.038	10.407	4.704	1.093	166.177	0.468	4.447	685	756	167.692	1.150	4.304	0.232	0.878
66	3.682	10.277	4.572	1.025	168.860	0.438	4.370	691	769	167.471	1.208	4.459	0.224	0.810
67	4.144	9.729	4.316	1.223	15.616	0.550	4.124	685	831	16.699	1.282	3.530	0.283	0.912
68	3.576	9.000	4.141	1.100	42.844	0.555	3.925	655	842	40.101	1.148	3.766	0.266	0.902
69	4.543	12.395	5.188	1.115	39.041	0.372	5.159	616	856	40.030	1.440	4.653	0.215	0.774
70	3.027	8.392	3.671	1.050	60.603	0.540	3.551	601	862	57.724	1.107	3.497	0.286	0.883
71	4.762	12.433	5.848	1.037	144.797	0.387	5.483	576	851	143.791	1.184	5.640	0.177	0.830
72	4.069	11.675	5.130	1.010	106.450	0.375	4.996	607	884	108.435	1.311	5.079	0.197	0.777
73	5.024	14.519	6.799	0.941	105.916	0.300	6.296	591	874	107.526	1.041	7.226	0.138	0.829
74	6.104	15.393	7.130	1.090	104.244	0.324	6.687	577	863	104.365	1.300	6.542	0.153	0.816
75	4.631	12.380	5.527	1.067	169.754	0.380	5.270	546	962	167.005	1.263	5.181	0.193	0.796
76	3.832	10.599	4.724	1.033	127.910	0.429	4.566	578	976	127.266	1.264	4.575	0.219	0.783
77	3.164	10.264	4.840	0.832	129.133	0.377	4.615	564	975	128.047	0.983	5.815	0.172	0.820
78	4.637	12.637	5.840	1.011	130.826	0.365	5.537	539	969	132.109	1.125	5.776	0.173	0.840
79	4.637	13.263	5.543	1.065	160.399	0.331	5.921	403	1000	161.323	1.262	5.204	0.192	0.848
80	4.456	11.699	5.374	1.056	169.108	0.409	5.193	443	1002	166.809	1.207	5.090	0.196	0.850
81	6.172	18.022	7.793	1.009	175.101	0.239	7.782	421	995	174.174	1.413	7.727	0.129	0.684
82	6.853	17.281	6.707	1.301	1.199	0.288	7.232	407	995	6.271	1.845	5.156	0.194	0.660
83	3.688	9.659	4.231	1.110	130.779	0.497	4.047	423	883	128.660	1.311	3.812	0.262	0.831
84	3.770	9.863	4.460	1.076	146.803	0.487	4.254	458	920	148.671	1.134	4.145	0.241	0.893
85	4.094	12.021	5.246	0.994	147.771	0.356	5.259	448	926	147.265	1.321	5.279	0.189	0.728
86	3.988	11.455	5.200	0.977	123.019	0.382	5.018	411	890	123.440	1.179	5.325	0.188	0.798
87	1.367	4.632	1.722	1.011	76.758	0.801	1.803	309	1024	61.189	1.023	1.704	0.587	0.934
88	2.022	6.547	2.659	0.968	93.078	0.593	2.588	324	1024	77.661	1.002	2.746	0.364	0.871
89	8.388	17.744	7.682	1.390	2.042	0.335	7.683	594	641	4.128	1.755	5.526	0.181	0.803
90	4.344	10.708	4.834	1.144	155.224	0.476	4.564	590	691	156.541	1.215	4.226	0.237	0.884
91	4.400	10.939	4.926	1.137	158.371	0.462	4.651	571	702	159.102	1.194	4.331	0.231	0.891
92	5.467	12.814	5.981	1.164	38.096	0.418	5.737	507	769	38.290	1.268	5.139	0.195	0.898
93	5.854	14.359	6.695	1.113	39.264	0.357	6.243	519	778	38.320	1.207	6.013	0.166	0.851
94	5.523	14.125	5.910	1.190	141.542	0.348	5.862	279	859	142.667	1.563	4.966	0.201	0.771
95	5.074	13.828	6.025	1.072	125.828	0.333	6.026	261	842	124.315	1.397	5.620	0.178	0.737
96	3.376	8.441	3.768	1.141	134.235	0.595	3.591	250	865	129.644	1.173	3.303	0.303	0.902
97	3.308	8.738	3.873	1.087	127.741	0.544	3.776	230	825	127.349	1.169	3.562	0.281	0.895
98	3.395	8.547	3.802	1.137	1.560	0.584	3.577	203	867	6.340	1.184	3.344	0.299	0.895
99	5.623	14.804	7.025	1.019	4.041	0.322	6.495	156	857	4.185	1.132	6.892	0.145	0.844
100	4.500	14.172	6.597	0.869	3.804	0.282	6.194	151	845	5.856	1.116	7.595	0.132	0.778
101	2.734	8.547	3.779	0.921	8.315	0.470	3.625	183	830	11.310	1.080	4.103	0.244	0.840
102	7.477	16.996	7.508	1.268	24.356	0.325	7.453	155	832	21.125	1.610	5.922	0.169	0.793
103	5.311	13.909	6.097	1.109	23.738	0.345	5.904	213	788	24.507	1.441	5.497	0.182	0.762
104	5.180	13.359	5.777	1.142	22.302	0.365	5.560	229	789	22.557	1.289	5.061	0.198	0.820
105	5.623	14.214	6.341	1.129	22.773	0.350	6.016	440	615	23.199	1.335	5.616	0.178	0.805
106	4.337	11.906	5.333	1.036	22.926	0.385	5.105	447	624	21.801	1.230	5.150	0.194	0.828
107	6.285	16.731	7.288	1.098	1.445	0.282	7.295	320	652	4.970	1.433	6.639	0.151	0.758
108	5.186	13.917	5.895	1.120	18.192	0.336	5.921	364	642	18.677	1.555	5.262	0.190	0.705
109	3.152	10.203	4.565	0.879	16.630	0.380	4.449	368	628	16.504	1.104	5.193	0.193	0.797
110	3.027	8.408	3.745	1.029	12.618	0.538	3.660	369	615	13.736	1.100	3.640	0.275	0.926
111	3.351	9.329	4.233	1.008	11.732	0.484	4.044	321	617	12.407	1.059	4.199	0.238	0.892
112	4.631	12.350	5.808	1.015	6.253	0.382	5.442	299	642	9.189	1.205	5.721	0.175	0.803
113	2.977	8.955	4.134	0.917	8.703	0.466	3.844	322	629	9.462	0.945	4.509	0.222	0.893
114	3.720	9.659	4.343	1.091	144.972	0.501	4.124	278	587	143.569	1.133	3.982	0.251	0.890
115	3.270	9.621	4.289	0.971	147.735	0.444	4.187	275	602	148.109	1.143	4.418	0.226	0.804
116	4.256	9.567	4.321	1.254	40.163	0.584	4.234	227	687	36.656	1.308	3.446	0.290	0.925
117	3.614	9.452	4.089	1.125	22.919	0.508	3.932	252	649	22.443	1.247	3.634	0.275	0.862
118	2.159	6.689	2.832	0.971	21.964	0.607	2.774	254	633	19.983	1.020	2.917	0.343	0.901
119	5.511	14.071	6.505	1.079	141.047	0.350	6.181	202	572	141.226	1.278	6.030	0.166	0.824
120	3.214	8.114	3.561	1.149	140.324	0.613	3.471	166	550	138.691	1.214	3.098	0.323	0.891
121	4.718	13.150	6.222	0.965	140.402	0.343	5.836	196	584	140.492	1.160	6.445	0.155	0.800
122	5.654	15.735	6.592	1.092	131.738	0.287	6.823	167	563	132.184	1.391	6.035	0.166	0.741
123	6.990	17.813	7.210	1.234	163.096	0.277	7.621	126	600	160.626	1.785	5.841	0.171	0.700
124	6.784	17.936	6.825	1.266	158.325	0.265	7.687	115	607	157.652	1.881	5.392	0.185	0.621
