# Supplementary material for: DeepBacs for multi-task bacterial image analysis using open-source deep learning approaches
Source: Commun Biol. 2022 Jul 9;5:688. doi: 10.1038/s42003-022-03634-z (PMC9271087; doi:10.1038/s42003-022-03634-z)
Supplement: Supplementary file 15 — Supplementary Data 1 [file 42003_2022_3634_MOESM15_ESM.zip › Figure_S2/Figure_S2a_Results_Files/Prediction_cell_morphology/pos2_fr_1_shape.txt]

	Area	Perim.	Major	Minor	Angle	Circ.	Feret	FeretX	FeretY	FeretAngle	MinFeret	AR	Round	Solidity
1	1.591	5.182	1.931	1.050	144.985	0.745	2.086	145	1007	142.696	1.173	1.839	0.544	0.911
2	2.827	7.706	3.365	1.070	47.196	0.598	3.300	781	220	47.911	1.136	3.145	0.318	0.890
3	2.602	7.324	3.216	1.030	46.336	0.610	3.146	793	231	51.116	1.117	3.122	0.320	0.895
4	2.241	7.005	3.063	0.931	110.692	0.574	3.051	748	446	111.251	0.999	3.290	0.304	0.907
5	2.478	7.621	3.042	1.037	39.492	0.536	3.296	359	145	44.029	1.159	2.933	0.341	0.857
6	2.964	7.891	3.381	1.116	43.806	0.598	3.408	343	169	44.061	1.229	3.028	0.330	0.897
7	3.445	9.659	4.414	0.994	35.700	0.464	4.282	385	593	37.504	1.106	4.442	0.225	0.882
8	3.039	8.566	3.861	1.002	167.760	0.521	3.756	0	784	165.379	1.111	3.852	0.260	0.908
9	2.659	7.822	3.493	0.969	77.829	0.546	3.411	823	411	76.608	1.020	3.604	0.277	0.912
10	4.968	11.798	5.356	1.181	59.610	0.449	5.176	272	986	58.736	1.327	4.535	0.221	0.871
11	3.482	8.646	3.878	1.143	45.142	0.585	3.805	492	205	48.366	1.173	3.391	0.295	0.911
12	2.471	7.525	3.298	0.954	14.244	0.548	3.224	668	690	17.103	1.051	3.456	0.289	0.907
13	3.676	9.933	4.472	1.047	103.336	0.468	4.374	733	435	106.798	1.228	4.273	0.234	0.872
14	5.567	13.713	6.258	1.133	25.654	0.372	6.089	563	774	22.906	1.296	5.525	0.181	0.849
15	3.277	8.843	4.059	1.028	0.999	0.526	3.957	17	808	3.434	1.027	3.950	0.253	0.939
16	2.409	7.386	3.105	0.988	76.240	0.555	3.073	834	416	72.031	1.107	3.144	0.318	0.894
17	2.521	7.070	2.967	1.082	22.646	0.634	2.936	258	736	23.806	1.159	2.742	0.365	0.918
18	4.169	10.133	4.564	1.163	122.924	0.510	4.405	981	912	122.550	1.227	3.925	0.255	0.894
19	3.532	9.097	3.978	1.131	18.008	0.536	3.848	685	700	19.179	1.188	3.519	0.284	0.909
20	3.944	9.182	3.851	1.304	111.911	0.588	3.902	415	602	111.371	1.391	2.954	0.339	0.902
21	2.765	7.013	2.779	1.267	79.272	0.706	2.774	810	193	70.017	1.262	2.193	0.456	0.936
22	3.102	7.798	3.383	1.167	132.628	0.641	3.359	571	211	131.186	1.229	2.898	0.345	0.913
23	3.220	8.103	3.469	1.182	64.685	0.616	3.498	643	874	64.592	1.236	2.936	0.341	0.926
24	3.651	9.286	4.095	1.135	30.140	0.532	3.970	658	571	31.159	1.166	3.608	0.277	0.911
25	3.008	8.010	3.448	1.111	24.611	0.589	3.393	433	101	24.775	1.162	3.104	0.322	0.917
26	3.071	8.065	3.516	1.112	17.618	0.593	3.449	644	439	20.095	1.189	3.162	0.316	0.916
27	3.358	8.580	3.695	1.157	144.463	0.573	3.551	44	641	147.724	1.286	3.193	0.313	0.868
28	3.195	8.596	3.758	1.083	157.551	0.543	3.756	403	590	157.751	1.183	3.471	0.288	0.901
29	3.458	8.885	3.843	1.145	23.643	0.550	3.756	30	203	22.249	1.190	3.356	0.298	0.912
30	2.977	8.315	3.658	1.036	79.546	0.541	3.548	557	119	78.440	1.109	3.531	0.283	0.904
31	2.559	7.117	2.982	1.093	158.681	0.635	2.978	406	428	158.199	1.173	2.729	0.366	0.912
32	3.220	8.465	3.719	1.103	161.351	0.565	3.672	137	293	161.175	1.167	3.373	0.296	0.917
33	2.528	7.626	3.418	0.941	174.559	0.546	3.352	847	393	171.870	1.027	3.631	0.275	0.928
34	4.762	11.498	5.204	1.165	162.246	0.453	4.949	901	592	163.301	1.253	4.467	0.224	0.872
35	3.164	8.789	3.936	1.024	77.319	0.515	3.832	568	128	75.677	1.066	3.846	0.260	0.914
36	3.826	9.617	4.299	1.133	73.359	0.520	4.147	382	976	72.255	1.205	3.794	0.264	0.901
37	3.776	9.783	4.407	1.091	86.794	0.496	4.214	1008	880	83.541	1.138	4.040	0.248	0.906
38	3.301	9.105	4.053	1.037	169.555	0.500	3.922	513	725	170.727	1.098	3.908	0.256	0.879
39	3.545	9.182	4.012	1.125	20.211	0.528	3.948	410	44	19.885	1.199	3.566	0.280	0.906
40	4.119	10.064	4.499	1.166	162.074	0.511	4.300	670	1001	159.567	1.206	3.859	0.259	0.910
41	2.216	6.169	2.464	1.145	152.239	0.732	2.509	994	64	151.821	1.223	2.152	0.465	0.918
42	2.771	7.803	3.283	1.075	174.965	0.572	3.248	853	380	175.815	1.072	3.054	0.327	0.924
43	3.351	8.022	3.471	1.229	133.295	0.655	3.412	331	833	132.184	1.285	2.823	0.354	0.920
44	4.007	9.849	4.389	1.162	170.262	0.519	4.199	464	470	168.056	1.226	3.777	0.265	0.904
45	4.231	10.068	4.510	1.195	148.852	0.525	4.322	533	32	149.216	1.306	3.775	0.265	0.894
46	4.681	10.607	4.769	1.250	145.427	0.523	4.602	853	628	145.491	1.315	3.817	0.262	0.893
47	4.537	11.309	5.125	1.127	167.816	0.446	4.927	222	638	164.181	1.235	4.546	0.220	0.873
48	4.375	11.113	5.090	1.094	3.938	0.445	4.842	79	169	5.618	1.127	4.651	0.215	0.909
49	4.768	11.705	5.240	1.159	32.207	0.437	5.126	155	775	28.540	1.265	4.522	0.221	0.858
50	3.663	9.571	4.171	1.118	168.633	0.503	4.026	17	232	164.055	1.169	3.730	0.268	0.907
51	3.707	9.667	4.202	1.123	121.845	0.498	4.120	919	295	122.471	1.293	3.741	0.267	0.862
52	3.245	8.473	3.647	1.133	92.231	0.568	3.577	445	631	96.340	1.185	3.219	0.311	0.920
53	3.770	9.231	4.115	1.166	131.994	0.556	4.028	310	343	131.820	1.226	3.528	0.283	0.901
54	3.532	9.097	3.929	1.145	15.780	0.536	3.874	903	892	16.587	1.225	3.431	0.291	0.912
55	3.545	9.775	4.158	1.085	1.089	0.466	4.120	16	664	175.601	1.185	3.831	0.261	0.897
56	3.776	9.073	4.075	1.180	136.996	0.576	3.976	355	221	139.028	1.276	3.454	0.289	0.901
57	3.152	8.119	3.548	1.131	4.015	0.601	3.442	890	390	9.246	1.146	3.137	0.319	0.933
58	3.195	7.980	3.373	1.206	2.127	0.631	3.263	319	1007	6.953	1.215	2.796	0.358	0.924
