# Supplementary material for: DeepBacs for multi-task bacterial image analysis using open-source deep learning approaches
Source: Commun Biol. 2022 Jul 9;5:688. doi: 10.1038/s42003-022-03634-z (PMC9271087; doi:10.1038/s42003-022-03634-z)
Supplement: Supplementary file 15 — Supplementary Data 1 [file 42003_2022_3634_MOESM15_ESM.zip › Figure_S2/Figure_S2a_Results_Files/Prediction_cell_morphology/pos2_fr_20_shape.txt]

	Area	Perim.	Major	Minor	Angle	Circ.	Feret	FeretX	FeretY	FeretAngle	MinFeret	AR	Round	Solidity
1	0.980	3.749	1.355	0.921	7.024	0.876	1.424	0	821	19.440	0.948	1.471	0.680	0.918
2	2.097	7.043	3.069	0.870	27.612	0.531	3.039	819	398	27.897	0.975	3.529	0.283	0.888
3	2.490	7.405	3.226	0.983	114.731	0.571	3.217	735	462	114.677	1.058	3.283	0.305	0.909
4	2.759	8.068	3.629	0.968	35.974	0.533	3.573	262	977	35.096	1.073	3.751	0.267	0.896
5	2.958	8.797	4.045	0.931	179.755	0.480	3.874	304	1019	177.663	0.869	4.344	0.230	0.955
6	2.409	7.155	3.136	0.978	28.551	0.591	3.109	804	390	27.216	1.057	3.206	0.312	0.914
7	3.482	9.139	4.151	1.068	49.159	0.524	3.985	776	253	50.631	1.140	3.885	0.257	0.874
8	3.782	9.362	4.176	1.153	48.432	0.542	4.028	766	241	48.180	1.219	3.621	0.276	0.894
9	3.264	8.719	3.768	1.103	32.423	0.540	3.726	334	181	32.005	1.228	3.416	0.293	0.888
10	2.284	6.697	2.763	1.053	88.336	0.640	2.793	823	439	81.870	1.106	2.625	0.381	0.899
11	2.740	7.536	3.295	1.059	29.827	0.606	3.253	344	156	29.055	1.138	3.113	0.321	0.916
12	2.752	7.386	3.156	1.110	68.271	0.634	3.185	505	210	66.615	1.197	2.843	0.352	0.925
13	3.751	9.606	4.403	1.085	93.414	0.511	4.234	433	641	98.584	1.106	4.060	0.246	0.940
14	3.289	8.820	3.825	1.095	21.120	0.531	3.773	683	716	19.573	1.210	3.494	0.286	0.885
15	2.921	7.798	3.381	1.100	41.277	0.604	3.359	258	1001	41.186	1.194	3.074	0.325	0.905
16	2.022	6.400	2.623	0.981	162.497	0.620	2.729	870	408	157.891	1.042	2.673	0.374	0.915
17	3.401	9.151	4.192	1.033	9.302	0.510	4.028	13	829	11.310	1.068	4.058	0.246	0.905
18	3.139	8.280	3.554	1.125	25.223	0.575	3.463	240	677	27.150	1.196	3.160	0.316	0.901
19	2.228	6.743	2.668	1.063	167.294	0.616	2.729	564	3	157.891	1.098	2.510	0.398	0.889
20	2.921	8.002	3.261	1.140	123.552	0.573	3.257	722	478	129.094	1.225	2.860	0.350	0.882
21	2.584	7.375	3.229	1.019	93.441	0.597	3.117	811	392	98.746	1.027	3.169	0.316	0.930
22	4.181	10.901	4.861	1.095	101.607	0.442	4.756	411	619	101.497	1.270	4.438	0.225	0.852
23	2.808	7.471	3.146	1.137	62.224	0.632	3.146	483	222	61.504	1.234	2.767	0.361	0.920
24	2.908	7.926	3.335	1.110	19.170	0.582	3.330	165	773	22.306	1.185	3.004	0.333	0.916
25	4.668	10.915	4.962	1.198	124.536	0.492	4.777	969	923	124.216	1.266	4.142	0.241	0.906
26	3.913	10.149	4.408	1.130	157.906	0.477	4.401	388	606	158.962	1.291	3.900	0.256	0.848
27	4.687	11.882	5.478	1.089	30.065	0.417	5.272	369	608	29.638	1.236	5.029	0.199	0.870
28	4.537	10.947	4.895	1.180	78.170	0.476	4.714	371	1001	76.430	1.286	4.148	0.241	0.891
29	4.943	12.002	5.549	1.134	29.381	0.431	5.311	641	589	30.379	1.246	4.893	0.204	0.880
30	2.546	7.152	3.180	1.019	1.971	0.626	3.039	834	417	8.973	1.027	3.120	0.321	0.933
31	4.125	9.740	4.296	1.223	65.274	0.546	4.243	632	896	65.821	1.272	3.514	0.285	0.928
32	4.088	10.495	4.570	1.139	152.219	0.466	4.558	25	657	154.323	1.291	4.013	0.249	0.856
33	2.709	7.209	2.945	1.171	159.716	0.655	2.969	594	8	154.799	1.248	2.515	0.398	0.912
34	2.915	8.585	3.822	0.971	12.869	0.497	3.700	657	705	16.113	1.068	3.936	0.254	0.904
35	2.902	7.795	3.304	1.118	14.861	0.600	3.299	5	687	16.699	1.239	2.955	0.338	0.894
36	3.177	7.961	3.346	1.209	83.847	0.630	3.300	724	479	78.959	1.261	2.767	0.361	0.919
37	3.233	8.373	3.620	1.137	20.453	0.580	3.551	244	753	20.854	1.180	3.184	0.314	0.914
38	4.069	10.696	4.767	1.087	170.944	0.447	4.547	498	741	172.011	1.143	4.385	0.228	0.879
39	5.461	12.171	5.460	1.273	144.164	0.463	5.326	523	47	144.660	1.384	4.287	0.233	0.898
40	3.720	9.803	4.413	1.073	78.073	0.486	4.254	544	135	74.932	1.170	4.112	0.243	0.890
41	2.883	7.999	3.477	1.056	13.406	0.566	3.506	580	777	14.349	1.130	3.294	0.304	0.918
42	3.426	8.650	3.678	1.186	97.163	0.575	3.611	805	173	100.081	1.266	3.101	0.322	0.914
43	3.844	9.721	4.305	1.137	162.266	0.511	4.200	124	309	163.610	1.199	3.786	0.264	0.915
44	3.096	8.353	3.497	1.127	172.806	0.557	3.455	91	175	169.461	1.176	3.103	0.322	0.911
45	2.640	7.286	3.040	1.106	145.982	0.625	3.003	905	309	144.638	1.227	2.749	0.364	0.891
46	3.832	9.702	4.304	1.134	19.425	0.512	4.226	419	119	20.807	1.196	3.797	0.263	0.916
47	4.618	11.432	5.210	1.129	20.158	0.444	5.003	395	63	21.297	1.261	4.616	0.217	0.882
48	4.263	10.688	4.785	1.134	18.940	0.469	4.651	19	220	20.898	1.224	4.219	0.237	0.907
49	4.013	10.677	4.894	1.044	78.340	0.442	4.733	555	149	75.500	1.126	4.688	0.213	0.898
50	2.634	7.236	3.018	1.111	5.285	0.632	2.991	889	615	12.200	1.153	2.716	0.368	0.918
51	2.777	7.313	3.082	1.147	147.459	0.653	3.068	908	331	145.491	1.219	2.686	0.372	0.916
52	3.202	8.261	3.543	1.150	158.294	0.590	3.506	392	443	157.479	1.201	3.080	0.325	0.919
53	2.964	8.149	3.391	1.113	11.366	0.561	3.393	143	791	12.095	1.192	3.047	0.328	0.913
54	3.595	8.738	3.826	1.196	131.117	0.592	3.746	306	366	132.436	1.238	3.199	0.313	0.900
55	2.946	7.683	3.277	1.144	13.314	0.627	3.257	485	502	14.036	1.190	2.864	0.349	0.916
56	5.798	12.691	5.786	1.276	149.844	0.452	5.586	836	647	151.260	1.358	4.536	0.220	0.909
57	3.064	8.176	3.493	1.117	166.883	0.576	3.473	5	801	162.801	1.207	3.128	0.320	0.912
58	3.414	8.384	3.534	1.230	148.382	0.610	3.537	981	80	150.573	1.364	2.873	0.348	0.902
59	4.107	10.176	4.520	1.157	15.357	0.498	4.331	632	454	14.797	1.213	3.907	0.256	0.904
60	2.964	7.776	3.282	1.150	4.275	0.616	3.208	212	662	9.926	1.185	2.854	0.350	0.941
61	4.787	11.225	5.114	1.192	85.042	0.477	4.871	998	902	81.607	1.266	4.291	0.233	0.911
62	3.951	9.073	4.018	1.252	133.695	0.603	3.925	559	225	130.101	1.315	3.210	0.312	0.913
63	4.612	11.067	5.118	1.147	170.227	0.473	4.850	0	248	167.775	1.199	4.461	0.224	0.901
64	3.464	9.171	3.992	1.105	8.343	0.518	3.936	833	404	10.408	1.149	3.614	0.277	0.911
65	3.757	9.467	4.251	1.125	179.686	0.527	4.120	881	401	175.601	1.185	3.778	0.265	0.923
66	2.765	7.386	2.992	1.177	175.322	0.637	2.897	917	621	168.996	1.185	2.543	0.393	0.937
67	4.893	11.571	5.220	1.193	15.111	0.459	5.024	886	910	16.440	1.280	4.374	0.229	0.897
68	3.495	8.855	3.823	1.164	10.036	0.560	3.780	452	493	10.840	1.216	3.284	0.305	0.914
69	4.412	10.106	4.539	1.238	139.952	0.543	4.491	344	237	140.711	1.314	3.667	0.273	0.900
70	3.114	8.130	3.363	1.179	177.416	0.592	3.322	553	787	177.274	1.185	2.852	0.351	0.917
71	3.614	9.356	4.145	1.110	3.918	0.519	4.057	46	193	6.710	1.160	3.735	0.268	0.927
72	4.244	9.902	4.361	1.239	136.673	0.544	4.305	315	848	137.231	1.324	3.520	0.284	0.897
