# Supplementary material for: DeepBacs for multi-task bacterial image analysis using open-source deep learning approaches
Source: Commun Biol. 2022 Jul 9;5:688. doi: 10.1038/s42003-022-03634-z (PMC9271087; doi:10.1038/s42003-022-03634-z)
Supplement: Supplementary file 15 — Supplementary Data 1 [file 42003_2022_3634_MOESM15_ESM.zip › Figure_S2/Figure_S2a_Results_Files/Prediction_cell_morphology/pos2_fr_40_shape.txt]

	Area	Perim.	Major	Minor	Angle	Circ.	Feret	FeretX	FeretY	FeretAngle	MinFeret	AR	Round	Solidity
1	1.785	6.446	2.419	0.939	10.391	0.540	2.626	374	619	6.911	1.061	2.576	0.388	0.812
2	2.053	8.781	2.816	0.929	115.212	0.335	3.551	426	627	110.854	1.139	3.032	0.330	0.718
3	2.053	6.623	2.825	0.926	112.042	0.588	2.905	1009	798	112.380	1.012	3.052	0.328	0.915
4	2.409	7.798	2.533	1.211	143.933	0.498	3.024	335	228	146.725	1.285	2.091	0.478	0.786
5	2.940	7.825	3.368	1.111	57.879	0.603	3.309	671	589	56.689	1.205	3.031	0.330	0.897
6	3.408	8.561	3.752	1.156	54.752	0.584	3.619	991	871	53.881	1.212	3.245	0.308	0.906
7	3.570	9.590	4.312	1.054	111.411	0.488	4.181	734	454	112.203	1.155	4.090	0.244	0.894
8	3.314	8.974	3.997	1.056	100.510	0.517	3.832	810	391	98.297	1.073	3.787	0.264	0.917
9	2.634	7.259	3.186	1.053	47.365	0.628	3.146	371	611	51.116	1.117	3.027	0.330	0.917
10	3.951	9.983	4.494	1.119	59.205	0.498	4.362	704	485	54.583	1.186	4.015	0.249	0.895
11	1.741	6.046	2.545	0.871	178.475	0.599	2.548	1	817	172.875	0.869	2.922	0.342	0.930
12	2.365	7.544	3.289	0.916	19.891	0.522	3.227	818	397	21.541	0.968	3.593	0.278	0.895
13	2.153	6.631	2.858	0.959	0.259	0.615	2.862	337	1018	173.660	0.948	2.979	0.336	0.941
14	3.433	9.274	4.072	1.073	67.340	0.501	3.932	484	224	67.557	1.208	3.794	0.264	0.882
15	3.383	9.008	4.108	1.048	40.486	0.524	3.985	259	983	39.369	1.135	3.918	0.255	0.884
16	4.350	10.626	4.809	1.152	53.157	0.484	4.647	765	250	54.689	1.240	4.176	0.239	0.868
17	3.589	9.752	4.379	1.043	32.008	0.474	4.229	337	164	32.800	1.077	4.196	0.238	0.895
18	2.946	8.863	3.717	1.009	5.135	0.471	3.822	656	721	7.125	1.043	3.684	0.271	0.880
19	3.401	9.128	4.040	1.072	32.841	0.513	3.967	334	187	35.272	1.204	3.768	0.265	0.876
20	2.659	7.556	3.204	1.056	44.873	0.585	3.296	392	603	44.029	1.229	3.033	0.330	0.897
21	3.489	9.155	4.032	1.102	65.641	0.523	3.859	502	220	67.109	1.190	3.659	0.273	0.889
22	3.114	8.974	4.113	0.964	173.564	0.486	4.057	54	188	173.290	1.035	4.266	0.234	0.912
23	3.507	9.871	4.427	1.009	152.286	0.452	4.351	400	605	150.642	1.074	4.388	0.228	0.887
24	3.139	8.095	3.530	1.132	55.320	0.602	3.463	648	594	55.222	1.183	3.118	0.321	0.912
25	1.947	7.051	2.502	0.991	17.491	0.492	2.864	31	836	24.444	1.049	2.525	0.396	0.803
26	2.134	6.746	2.827	0.961	140.037	0.589	2.876	993	105	142.815	1.122	2.941	0.340	0.870
27	3.851	10.064	4.524	1.084	14.659	0.478	4.428	655	706	15.524	1.166	4.174	0.240	0.900
28	3.295	9.413	4.000	1.049	97.161	0.467	3.989	821	398	97.970	1.229	3.813	0.262	0.855
29	3.770	10.165	4.640	1.034	168.299	0.458	4.465	76	174	166.701	1.162	4.485	0.223	0.884
30	3.595	9.278	4.172	1.097	50.887	0.525	4.047	772	260	51.340	1.195	3.802	0.263	0.874
31	3.052	8.419	3.710	1.047	20.068	0.541	3.579	798	391	22.036	1.119	3.543	0.282	0.887
32	5.217	11.536	5.132	1.294	65.402	0.493	4.983	630	900	64.654	1.371	3.965	0.252	0.908
33	2.278	7.021	3.141	0.924	1.086	0.581	2.961	0	835	9.211	0.948	3.401	0.294	0.923
34	3.270	8.784	3.944	1.056	35.708	0.533	3.813	256	1002	34.019	1.135	3.737	0.268	0.881
35	3.152	8.770	3.912	1.026	3.267	0.515	3.813	562	12	5.947	1.075	3.815	0.262	0.910
36	2.746	7.340	3.046	1.148	22.663	0.641	3.040	2	689	24.567	1.203	2.654	0.377	0.923
37	2.790	8.307	3.690	0.963	160.223	0.508	3.625	854	406	159.590	0.999	3.833	0.261	0.907
38	2.677	7.575	3.333	1.023	143.068	0.586	3.288	36	674	144.782	1.084	3.259	0.307	0.900
39	3.245	8.465	3.642	1.135	157.660	0.569	3.610	303	382	156.801	1.202	3.209	0.312	0.916
40	4.974	12.141	5.166	1.226	157.288	0.424	5.208	15	658	157.714	1.491	4.215	0.237	0.806
41	3.863	10.511	4.797	1.025	19.419	0.439	4.623	226	678	19.983	1.160	4.678	0.214	0.874
42	3.052	8.095	3.181	1.222	30.034	0.585	3.309	16	228	33.311	1.264	2.603	0.384	0.899
43	3.595	9.440	4.174	1.097	10.422	0.507	4.062	142	791	13.496	1.189	3.806	0.263	0.881
44	2.858	7.795	3.310	1.099	18.146	0.591	3.227	0	258	21.541	1.174	3.011	0.332	0.908
45	2.702	7.795	3.383	1.017	15.528	0.559	3.354	47	212	15.018	1.074	3.326	0.301	0.906
46	3.077	8.389	3.684	1.063	95.618	0.549	3.655	435	653	96.203	1.185	3.464	0.289	0.906
47	3.077	8.253	3.613	1.084	145.395	0.568	3.484	903	313	147.031	1.170	3.332	0.300	0.878
48	3.982	9.926	4.432	1.144	159.365	0.508	4.357	387	443	157.620	1.190	3.875	0.258	0.923
49	3.663	9.860	4.413	1.057	15.783	0.474	4.298	473	507	17.103	1.182	4.175	0.240	0.866
50	3.414	9.313	4.041	1.076	155.241	0.495	3.959	10	793	151.390	1.161	3.757	0.266	0.893
51	3.663	9.764	4.535	1.029	5.488	0.483	4.313	568	776	8.427	1.066	4.409	0.227	0.918
52	3.364	9.116	3.981	1.076	16.329	0.509	3.852	159	774	15.461	1.129	3.700	0.270	0.903
53	3.564	8.735	3.784	1.199	69.211	0.587	3.756	997	904	67.751	1.262	3.156	0.317	0.924
54	2.490	7.283	3.140	1.010	14.707	0.590	3.098	497	749	19.359	1.076	3.110	0.322	0.913
55	4.693	11.968	5.588	1.069	84.128	0.412	5.322	561	152	84.036	1.143	5.226	0.191	0.893
56	2.496	7.209	2.998	1.060	11.635	0.604	3.008	521	755	13.671	1.153	2.829	0.354	0.913
57	5.374	12.237	5.660	1.209	124.242	0.451	5.435	961	913	122.535	1.268	4.682	0.214	0.897
58	3.595	9.043	3.945	1.160	115.934	0.552	3.822	722	471	119.745	1.237	3.399	0.294	0.893
59	3.433	9.212	4.153	1.052	145.682	0.508	4.054	900	327	146.929	1.144	3.946	0.253	0.891
60	2.890	7.729	3.300	1.115	165.222	0.608	3.273	386	620	160.253	1.155	2.961	0.338	0.922
61	2.858	7.721	3.358	1.084	158.124	0.602	3.330	292	361	157.694	1.183	3.098	0.323	0.911
62	4.157	10.372	4.610	1.148	21.152	0.485	4.475	237	758	20.674	1.219	4.017	0.249	0.901
63	4.974	12.102	5.450	1.162	162.814	0.427	5.198	121	309	163.217	1.302	4.691	0.213	0.857
64	4.306	9.898	4.339	1.264	115.590	0.552	4.206	802	178	118.009	1.307	3.433	0.291	0.915
65	3.851	10.353	4.529	1.083	14.514	0.451	4.447	843	400	12.308	1.144	4.184	0.239	0.891
66	3.183	8.677	3.840	1.055	5.464	0.531	3.754	888	615	8.471	1.121	3.638	0.275	0.912
67	3.901	10.565	4.736	1.049	81.720	0.439	4.524	543	143	77.905	1.169	4.516	0.221	0.900
68	3.819	9.274	3.997	1.217	161.389	0.558	3.948	826	643	160.115	1.273	3.285	0.304	0.920
69	4.075	10.007	4.487	1.156	8.555	0.511	4.339	450	494	10.491	1.229	3.881	0.258	0.918
70	3.339	8.250	3.483	1.220	94.002	0.617	3.405	418	638	93.991	1.264	2.854	0.350	0.925
71	4.000	9.941	4.477	1.138	179.351	0.509	4.284	552	786	174.710	1.106	3.935	0.254	0.936
72	3.539	9.247	4.055	1.111	157.708	0.520	4.005	832	413	157.989	1.174	3.650	0.274	0.903
73	2.827	7.934	3.397	1.060	6.155	0.564	3.316	587	25	12.381	1.185	3.205	0.312	0.920
74	3.395	9.105	4.025	1.074	9.705	0.515	3.890	212	664	12.907	1.173	3.748	0.267	0.921
75	5.548	13.023	5.848	1.208	20.348	0.411	5.707	394	64	21.949	1.368	4.842	0.207	0.856
76	3.963	9.424	4.157	1.214	152.121	0.561	4.099	863	666	152.447	1.334	3.424	0.292	0.906
77	3.470	8.580	3.710	1.191	137.129	0.592	3.694	559	63	138.468	1.229	3.115	0.321	0.907
78	3.401	8.411	3.609	1.200	153.823	0.604	3.570	519	50	155.136	1.272	3.008	0.332	0.910
79	4.868	11.609	5.169	1.199	18.474	0.454	4.974	415	119	20.450	1.278	4.311	0.232	0.876
80	3.907	9.416	4.214	1.180	143.913	0.554	4.142	352	247	145.098	1.259	3.570	0.280	0.907
81	2.933	7.405	3.021	1.236	155.869	0.672	3.081	980	82	157.380	1.291	2.444	0.409	0.920
82	3.495	9.171	4.022	1.106	4.118	0.522	3.900	905	630	6.981	1.185	3.635	0.275	0.923
83	3.807	9.683	4.272	1.135	11.335	0.510	4.183	644	451	10.886	1.193	3.766	0.266	0.900
84	3.114	7.934	3.325	1.192	13.154	0.622	3.277	694	713	15.376	1.239	2.789	0.359	0.922
85	4.331	10.222	4.495	1.227	11.716	0.521	4.370	906	906	12.529	1.261	3.664	0.273	0.921
86	4.144	9.520	4.183	1.261	133.967	0.575	4.134	561	230	135.000	1.321	3.316	0.302	0.908
87	4.743	11.606	5.289	1.142	0.196	0.442	5.137	874	404	178.238	1.185	4.631	0.216	0.907
88	4.406	10.277	4.562	1.230	80.775	0.524	4.388	369	1012	76.464	1.307	3.711	0.270	0.917
89	4.300	10.041	4.470	1.225	139.093	0.536	4.442	321	856	141.499	1.368	3.650	0.274	0.887
90	3.071	7.934	3.383	1.156	2.947	0.613	3.341	19	263	6.789	1.185	2.927	0.342	0.925
