# Supplementary material for: DeepBacs for multi-task bacterial image analysis using open-source deep learning approaches
Source: Commun Biol. 2022 Jul 9;5:688. doi: 10.1038/s42003-022-03634-z (PMC9271087; doi:10.1038/s42003-022-03634-z)
Supplement: Supplementary file 15 — Supplementary Data 1 [file 42003_2022_3634_MOESM15_ESM.zip › Figure_S2/Figure_S2a_Results_Files/Prediction_cell_morphology/pos2_fr_60_shape.txt]

	Area	Perim.	Major	Minor	Angle	Circ.	Feret	FeretX	FeretY	FeretAngle	MinFeret	AR	Round	Solidity
1	2.459	8.103	3.526	0.888	110.478	0.471	3.523	1007	796	109.654	0.974	3.970	0.252	0.891
2	1.879	6.138	2.536	0.943	97.613	0.627	2.606	726	458	104.036	0.966	2.690	0.372	0.911
3	3.021	8.365	3.611	1.065	64.506	0.543	3.551	547	171	69.146	1.131	3.390	0.295	0.891
4	3.626	9.297	4.160	1.110	52.983	0.527	3.998	665	597	52.224	1.201	3.748	0.267	0.896
5	2.434	7.915	2.964	1.045	168.326	0.488	3.028	96	184	172.504	1.061	2.836	0.353	0.848
6	2.571	7.525	3.168	1.034	18.705	0.571	3.217	35	207	24.677	1.097	3.065	0.326	0.889
7	3.701	9.555	4.189	1.125	63.035	0.509	4.067	501	219	65.925	1.211	3.724	0.269	0.886
8	3.514	8.997	3.991	1.121	61.031	0.546	3.890	995	905	60.832	1.186	3.561	0.281	0.904
9	3.358	8.719	3.932	1.087	53.706	0.555	3.813	369	617	55.981	1.185	3.617	0.276	0.896
10	2.322	6.924	2.745	1.077	43.122	0.609	2.913	709	458	40.601	1.117	2.549	0.392	0.886
11	3.901	10.079	4.680	1.061	41.836	0.483	4.533	247	996	41.468	1.173	4.411	0.227	0.882
12	3.651	9.405	4.193	1.109	64.162	0.519	4.063	480	228	63.435	1.131	3.781	0.264	0.912
13	3.083	8.180	3.610	1.087	122.144	0.579	3.509	424	604	121.185	1.178	3.321	0.301	0.900
14	3.639	9.598	4.310	1.075	11.926	0.496	4.199	220	665	11.944	1.146	4.011	0.249	0.902
15	2.790	9.027	3.270	1.086	52.119	0.430	3.551	757	259	57.724	1.145	3.010	0.332	0.795
16	3.077	9.089	4.110	0.953	156.214	0.468	3.995	855	408	155.462	1.001	4.313	0.232	0.898
17	3.451	9.348	4.160	1.056	106.472	0.496	4.023	738	462	109.502	1.152	3.939	0.254	0.896
18	4.718	10.626	4.711	1.275	55.625	0.525	4.519	361	986	53.531	1.366	3.695	0.271	0.888
19	3.932	9.574	4.137	1.210	58.670	0.539	3.970	647	597	58.841	1.281	3.419	0.292	0.890
20	2.428	7.267	3.005	1.029	119.204	0.578	3.024	727	487	123.275	1.125	2.920	0.342	0.890
21	4.050	9.825	4.298	1.200	61.917	0.527	4.139	991	880	66.371	1.300	3.582	0.279	0.872
22	2.777	8.299	3.671	0.963	29.033	0.507	3.528	384	622	34.046	1.028	3.811	0.262	0.876
23	4.518	11.305	5.083	1.132	118.047	0.444	4.946	794	392	116.565	1.212	4.490	0.223	0.898
24	3.052	8.820	3.897	0.997	25.890	0.493	3.816	0	694	27.096	1.078	3.909	0.256	0.886
25	3.183	8.923	3.937	1.029	33.017	0.502	3.822	250	1005	29.745	1.102	3.825	0.261	0.881
26	3.333	9.490	4.135	1.026	117.403	0.465	4.067	814	402	114.075	1.175	4.029	0.248	0.834
27	3.395	9.228	4.111	1.051	159.357	0.501	4.050	345	257	159.444	1.137	3.910	0.256	0.904
28	2.946	8.604	3.791	0.989	15.671	0.500	3.700	2	256	16.113	1.111	3.831	0.261	0.891
29	2.322	8.160	2.745	1.077	33.845	0.438	3.035	326	190	38.660	1.122	2.549	0.392	0.782
30	3.046	8.615	3.705	1.047	65.748	0.516	3.756	537	160	67.751	1.131	3.539	0.283	0.905
31	3.120	8.041	3.638	1.092	42.504	0.607	3.530	391	605	40.462	1.117	3.332	0.300	0.912
32	2.734	8.215	3.659	0.951	156.284	0.509	3.537	869	401	156.297	0.995	3.846	0.260	0.900
33	3.695	9.514	4.303	1.093	0.856	0.513	4.120	549	788	175.601	1.106	3.936	0.254	0.927
34	4.225	10.731	4.935	1.090	5.025	0.461	4.704	461	509	7.722	1.141	4.528	0.221	0.903
35	2.634	7.934	3.446	0.973	1.850	0.526	3.341	61	183	6.789	1.053	3.541	0.282	0.887
36	4.019	10.403	4.715	1.085	32.518	0.467	4.623	329	172	33.147	1.171	4.344	0.230	0.897
37	3.120	8.939	3.941	1.008	16.200	0.491	3.796	4	671	12.011	1.074	3.909	0.256	0.874
38	2.241	7.255	3.118	0.915	15.194	0.535	3.148	313	1023	17.526	1.011	3.408	0.293	0.909
39	4.556	10.677	4.717	1.230	100.079	0.502	4.637	408	632	103.799	1.369	3.836	0.261	0.897
40	4.082	10.395	4.766	1.090	143.358	0.475	4.583	900	308	144.118	1.180	4.371	0.229	0.879
41	3.626	10.353	4.690	0.984	19.679	0.425	4.577	231	680	21.251	1.095	4.764	0.210	0.864
42	2.746	8.250	3.733	0.937	12.716	0.507	3.625	820	397	16.460	0.994	3.985	0.251	0.892
43	3.770	9.324	4.120	1.165	33.477	0.545	4.011	390	70	32.125	1.245	3.537	0.283	0.901
44	3.888	10.419	4.760	1.040	20.797	0.450	4.606	153	795	22.166	1.130	4.577	0.218	0.882
45	3.670	9.948	4.626	1.010	37.529	0.466	4.456	351	176	37.073	1.088	4.580	0.218	0.888
46	3.046	8.928	4.074	0.952	7.739	0.480	4.000	820	407	9.090	1.038	4.281	0.234	0.922
47	3.807	10.446	4.773	1.016	17.125	0.438	4.623	665	707	16.887	1.071	4.700	0.213	0.898
48	4.157	11.162	5.157	1.026	20.247	0.419	4.929	143	782	21.631	1.100	5.024	0.199	0.882
49	2.627	7.525	3.181	1.052	96.972	0.583	3.130	712	457	100.176	1.117	3.026	0.331	0.908
50	4.656	11.413	5.209	1.138	165.794	0.449	4.982	843	667	165.303	1.226	4.578	0.218	0.861
51	4.125	10.909	5.003	1.050	0.433	0.436	4.822	886	614	1.878	1.027	4.766	0.210	0.926
52	4.625	11.324	5.129	1.148	148.094	0.453	4.974	967	90	147.319	1.225	4.468	0.224	0.883
53	3.526	9.610	4.353	1.031	23.239	0.480	4.243	373	638	24.179	1.115	4.220	0.237	0.895
54	3.795	9.988	4.543	1.064	4.629	0.478	4.302	562	15	7.386	1.133	4.271	0.234	0.902
55	3.102	8.496	3.347	1.180	129.622	0.540	3.463	794	171	135.000	1.236	2.836	0.353	0.852
56	3.139	8.476	3.788	1.055	146.956	0.549	3.637	47	667	145.620	1.121	3.590	0.279	0.889
57	3.838	10.350	4.855	1.007	3.331	0.450	4.606	564	776	5.906	1.040	4.824	0.207	0.909
58	3.358	9.386	4.078	1.048	11.271	0.479	4.013	803	385	10.204	1.094	3.891	0.257	0.890
59	3.720	9.544	4.238	1.117	160.955	0.513	4.198	319	873	160.201	1.194	3.792	0.264	0.912
60	3.177	9.236	4.102	0.986	15.133	0.468	4.026	510	761	15.945	1.118	4.161	0.240	0.876
61	2.752	8.689	3.142	1.115	20.947	0.458	3.427	443	502	25.974	1.216	2.818	0.355	0.806
62	4.050	10.530	4.758	1.084	156.884	0.459	4.668	292	378	156.038	1.185	4.389	0.228	0.901
63	3.782	9.948	4.378	1.100	44.867	0.480	4.357	419	72	45.000	1.249	3.981	0.251	0.869
64	3.451	9.231	4.173	1.053	47.677	0.509	4.087	768	267	48.918	1.144	3.963	0.252	0.878
65	2.378	8.939	2.975	1.018	21.106	0.374	3.523	26	841	19.654	1.097	2.924	0.342	0.783
66	3.351	8.997	3.941	1.083	153.119	0.520	3.923	976	81	154.983	1.166	3.641	0.275	0.902
67	2.983	8.454	3.817	0.995	9.581	0.525	3.703	494	748	11.070	1.073	3.836	0.261	0.911
68	3.576	9.811	4.541	1.003	3.547	0.467	4.430	574	26	3.066	1.048	4.528	0.221	0.911
69	3.745	8.812	3.855	1.237	53.535	0.606	3.776	364	1013	52.651	1.296	3.117	0.321	0.908
70	3.326	9.105	4.099	1.033	168.547	0.504	3.967	648	439	167.347	1.081	3.968	0.252	0.903
71	3.838	10.053	4.551	1.074	0.987	0.477	4.351	900	630	3.122	1.027	4.239	0.236	0.939
72	5.018	12.130	5.494	1.163	160.425	0.429	5.326	379	441	159.146	1.237	4.724	0.212	0.896
73	5.055	11.174	4.941	1.303	62.015	0.509	4.811	633	892	60.489	1.378	3.794	0.264	0.905
74	3.158	8.743	3.915	1.027	168.999	0.519	3.858	72	189	169.380	1.068	3.812	0.262	0.918
75	3.077	8.138	3.574	1.096	99.819	0.584	3.527	431	658	105.593	1.179	3.261	0.307	0.930
76	4.100	9.490	4.203	1.242	117.796	0.572	4.067	569	58	119.055	1.276	3.384	0.296	0.918
77	4.244	10.673	4.906	1.101	146.783	0.468	4.756	892	327	147.894	1.183	4.454	0.225	0.892
78	2.390	7.356	3.208	0.949	178.090	0.555	3.117	0	831	171.254	1.027	3.382	0.296	0.912
79	3.451	8.827	3.834	1.146	161.616	0.557	3.756	548	227	157.751	1.226	3.345	0.299	0.913
80	4.163	10.931	4.836	1.096	155.953	0.438	4.770	6	790	153.435	1.296	4.412	0.227	0.848
81	4.082	9.567	4.239	1.226	45.545	0.560	4.247	5	244	43.493	1.341	3.457	0.289	0.913
82	4.007	10.519	4.658	1.095	170.223	0.455	4.458	924	897	172.875	1.176	4.252	0.235	0.863
83	3.701	9.648	4.325	1.089	154.147	0.500	4.139	290	362	156.371	1.131	3.970	0.252	0.903
84	2.846	8.296	3.722	0.974	174.461	0.520	3.648	3	821	175.030	1.021	3.822	0.262	0.913
85	3.239	8.615	3.830	1.077	150.126	0.548	3.753	39	682	149.657	1.156	3.557	0.281	0.905
86	3.351	8.669	3.767	1.133	163.947	0.560	3.700	890	398	163.887	1.247	3.326	0.301	0.909
87	4.381	11.312	5.096	1.095	158.113	0.430	4.886	830	415	157.166	1.174	4.656	0.215	0.892
88	4.887	11.182	4.971	1.252	20.832	0.491	4.772	239	759	19.335	1.349	3.972	0.252	0.898
89	3.145	8.481	3.854	1.039	5.738	0.550	3.766	475	491	9.660	1.063	3.709	0.270	0.939
90	3.969	10.369	4.655	1.086	89.060	0.464	4.509	567	78	93.013	1.106	4.288	0.233	0.909
91	3.688	9.413	4.111	1.142	72.355	0.523	4.097	782	234	70.866	1.254	3.599	0.278	0.907
92	4.512	10.811	4.845	1.186	150.299	0.485	4.743	936	908	150.018	1.244	4.085	0.245	0.907
93	3.227	8.650	3.743	1.098	77.849	0.542	3.642	549	119	77.471	1.177	3.410	0.293	0.905
94	3.570	9.097	3.910	1.162	166.429	0.542	3.796	306	855	167.989	1.255	3.364	0.297	0.902
95	3.339	8.411	3.663	1.161	150.762	0.593	3.639	563	250	152.879	1.257	3.156	0.317	0.912
96	3.901	9.386	4.101	1.211	160.822	0.556	4.023	511	52	160.498	1.224	3.387	0.295	0.926
97	3.813	9.825	4.383	1.108	151.128	0.496	4.282	334	232	150.124	1.205	3.957	0.253	0.899
98	2.989	7.953	3.376	1.128	78.614	0.594	3.354	812	241	74.982	1.194	2.994	0.334	0.909
99	3.408	8.384	3.622	1.198	144.921	0.609	3.573	120	309	144.904	1.293	3.024	0.331	0.908
100	3.033	7.918	3.399	1.136	149.733	0.608	3.375	152	310	147.426	1.222	2.992	0.334	0.904
101	4.681	11.113	5.113	1.166	171.225	0.476	4.834	827	649	168.690	1.244	4.386	0.228	0.904
102	3.570	9.656	4.161	1.092	14.010	0.481	4.106	42	215	11.094	1.139	3.808	0.263	0.897
103	5.143	12.391	5.555	1.179	20.903	0.421	5.428	420	121	21.337	1.329	4.713	0.212	0.874
104	3.289	8.580	3.855	1.086	132.274	0.561	3.743	418	629	134.145	1.164	3.549	0.282	0.880
105	4.188	10.396	4.793	1.113	0.695	0.487	4.593	646	719	176.055	1.106	4.308	0.232	0.934
106	4.213	9.744	4.334	1.238	135.424	0.558	4.208	970	946	140.332	1.285	3.502	0.286	0.905
107	3.601	9.209	3.934	1.166	8.957	0.534	3.922	883	910	9.273	1.247	3.375	0.296	0.920
108	3.695	9.756	4.251	1.107	177.014	0.488	4.206	626	456	174.611	1.216	3.841	0.260	0.894
109	3.539	9.151	4.098	1.099	7.893	0.531	4.000	862	392	9.090	1.169	3.728	0.268	0.927
110	3.826	9.783	4.379	1.112	4.097	0.502	4.284	8	266	5.290	1.185	3.937	0.254	0.918
111	3.557	9.013	3.855	1.175	9.736	0.550	3.813	695	714	13.173	1.291	3.281	0.305	0.910
