# Supplementary material for: DeepBacs for multi-task bacterial image analysis using open-source deep learning approaches
Source: Commun Biol. 2022 Jul 9;5:688. doi: 10.1038/s42003-022-03634-z (PMC9271087; doi:10.1038/s42003-022-03634-z)
Supplement: Supplementary file 15 — Supplementary Data 1 [file 42003_2022_3634_MOESM15_ESM.zip › Figure_S2/Figure_S2a_Results_Files/Prediction_cell_morphology/pos2_fr_80_shape.txt]

	Area	Perim.	Major	Minor	Angle	Circ.	Feret	FeretX	FeretY	FeretAngle	MinFeret	AR	Round	Solidity
1	3.464	9.155	4.066	1.085	62.694	0.519	3.992	993	915	62.928	1.131	3.749	0.267	0.906
2	3.046	9.171	4.097	0.946	102.907	0.455	4.081	720	436	104.574	1.001	4.329	0.231	0.907
3	2.540	7.463	3.182	1.016	58.801	0.573	3.146	694	467	61.504	1.112	3.131	0.319	0.879
4	2.459	10.411	2.433	1.287	16.331	0.285	3.419	217	775	40.314	1.394	1.890	0.529	0.634
5	4.518	11.258	5.184	1.110	58.371	0.448	5.000	369	1012	58.570	1.233	4.670	0.214	0.879
6	3.058	9.059	4.105	0.949	9.411	0.468	3.951	4	828	11.535	1.017	4.327	0.231	0.884
7	2.353	8.531	3.215	0.932	166.695	0.406	3.506	810	414	165.651	1.073	3.451	0.290	0.806
8	2.247	9.204	2.889	0.990	39.978	0.333	3.308	284	991	49.844	1.082	2.917	0.343	0.706
9	3.439	9.536	4.274	1.024	61.638	0.475	4.187	540	147	58.109	1.166	4.172	0.240	0.880
10	3.707	9.871	4.439	1.063	65.637	0.478	4.315	548	169	66.251	1.162	4.175	0.240	0.887
11	1.604	5.425	2.224	0.918	142.863	0.685	2.259	996	126	143.531	1.001	2.422	0.413	0.902
12	3.283	9.536	4.356	0.960	25.978	0.454	4.205	360	633	25.602	0.989	4.539	0.220	0.899
13	3.183	8.974	4.007	1.011	1.900	0.497	3.822	494	751	7.125	1.084	3.962	0.252	0.871
14	3.008	8.326	3.640	1.052	64.489	0.545	3.533	512	203	63.435	1.095	3.459	0.289	0.892
15	3.052	8.634	3.889	0.999	33.256	0.514	3.813	0	700	34.019	1.096	3.893	0.257	0.903
16	2.865	8.326	3.664	0.996	26.764	0.519	3.645	0	682	29.899	1.089	3.680	0.272	0.891
17	4.025	10.854	4.923	1.041	166.004	0.429	4.790	881	397	166.651	1.150	4.729	0.211	0.886
18	2.047	6.847	2.678	0.973	109.111	0.549	2.686	568	88	118.072	0.999	2.751	0.364	0.872
19	2.709	7.760	3.410	1.011	119.247	0.565	3.333	1001	796	121.430	1.071	3.371	0.297	0.899
20	3.451	8.896	3.945	1.114	125.132	0.548	3.794	427	640	121.373	1.192	3.542	0.282	0.882
21	3.926	9.983	4.422	1.130	62.933	0.495	4.275	992	882	62.488	1.201	3.913	0.256	0.897
22	3.158	8.746	3.893	1.033	29.943	0.519	3.822	18	218	29.745	1.128	3.769	0.265	0.896
23	3.420	8.877	3.903	1.116	54.883	0.545	3.825	764	275	51.710	1.205	3.499	0.286	0.880
24	3.919	10.484	4.728	1.055	112.355	0.448	4.606	429	598	112.166	1.165	4.480	0.223	0.896
25	3.863	9.948	4.535	1.085	39.202	0.491	4.430	234	1005	39.936	1.185	4.181	0.239	0.884
26	1.685	5.768	2.202	0.974	159.129	0.636	2.296	0	804	153.435	1.107	2.261	0.442	0.888
27	3.470	9.201	4.062	1.088	61.233	0.515	3.944	5	737	57.265	1.166	3.735	0.268	0.896
28	5.305	12.561	5.566	1.214	58.657	0.423	5.393	354	1006	58.173	1.320	4.587	0.218	0.865
29	3.277	9.729	4.177	0.999	167.187	0.435	4.078	86	181	171.085	1.036	4.183	0.239	0.875
30	3.489	10.958	4.983	0.891	159.993	0.365	4.901	851	410	159.228	0.962	5.590	0.179	0.875
31	2.478	8.792	3.114	1.013	33.130	0.403	3.551	778	397	32.276	1.112	3.073	0.325	0.794
32	4.350	10.757	4.881	1.135	52.550	0.472	4.693	644	602	53.902	1.246	4.302	0.232	0.870
33	2.602	8.100	3.699	0.896	3.776	0.499	3.577	799	397	6.340	0.939	4.130	0.242	0.920
34	2.677	10.846	3.226	1.057	156.798	0.286	4.106	863	649	149.982	1.115	3.053	0.328	0.714
35	3.096	9.405	3.847	1.025	113.663	0.440	4.063	736	473	116.565	1.088	3.754	0.266	0.868
36	3.732	9.790	4.416	1.076	38.219	0.489	4.282	359	611	37.504	1.184	4.103	0.244	0.867
37	2.883	8.400	3.764	0.975	19.309	0.514	3.653	442	518	21.571	1.036	3.859	0.259	0.900
38	3.264	9.105	4.054	1.025	12.526	0.495	3.973	512	763	17.354	1.146	3.955	0.253	0.868
39	3.982	10.199	4.550	1.114	123.354	0.481	4.405	560	52	122.550	1.205	4.083	0.245	0.871
40	3.726	10.869	4.956	0.957	38.181	0.396	4.803	241	1017	36.304	1.106	5.178	0.193	0.870
41	2.197	8.084	2.595	1.078	12.108	0.422	2.883	552	20	9.462	1.137	2.407	0.415	0.757
42	4.013	10.569	4.763	1.073	112.769	0.451	4.637	426	657	113.070	1.145	4.441	0.225	0.886
43	4.150	9.975	4.469	1.182	52.219	0.524	4.442	531	124	51.499	1.264	3.779	0.265	0.902
44	3.520	9.552	4.254	1.053	102.233	0.485	4.199	733	427	101.944	1.131	4.038	0.248	0.913
45	3.445	9.159	4.162	1.054	1.835	0.516	4.032	697	709	2.246	1.027	3.949	0.253	0.945
46	3.701	9.975	4.263	1.105	32.650	0.467	4.171	324	195	37.304	1.195	3.857	0.259	0.862
47	4.113	10.029	4.443	1.179	62.700	0.514	4.313	759	263	61.557	1.250	3.770	0.265	0.894
48	3.233	8.804	3.925	1.049	38.543	0.524	3.763	392	606	39.036	1.110	3.742	0.267	0.877
49	2.808	8.593	3.575	1.000	175.185	0.478	3.563	538	792	3.814	0.990	3.574	0.280	0.877
50	2.858	8.211	3.687	0.987	3.532	0.533	3.598	914	633	8.842	1.027	3.735	0.268	0.927
51	3.308	10.187	4.125	1.021	26.856	0.401	4.214	244	685	30.411	1.133	4.040	0.247	0.827
52	3.108	8.569	3.781	1.047	117.620	0.532	3.645	777	397	119.899	1.095	3.612	0.277	0.900
53	3.164	9.467	4.301	0.937	79.583	0.444	4.234	798	250	75.964	1.065	4.592	0.218	0.893
54	3.283	9.871	4.030	1.037	23.412	0.423	4.152	177	785	21.194	1.169	3.885	0.257	0.859
55	5.043	12.734	5.929	1.083	21.320	0.391	5.604	147	782	21.501	1.201	5.475	0.183	0.890
56	3.813	9.975	4.527	1.073	146.124	0.482	4.405	912	323	147.450	1.139	4.221	0.237	0.888
57	4.362	11.343	5.202	1.068	32.916	0.426	5.067	404	79	30.964	1.182	4.871	0.205	0.883
58	2.865	8.296	3.699	0.986	4.654	0.523	3.598	871	635	8.842	1.027	3.752	0.267	0.925
59	4.250	10.781	4.895	1.105	160.148	0.460	4.680	930	910	158.199	1.186	4.428	0.226	0.878
60	3.988	9.725	4.368	1.163	39.605	0.530	4.251	438	131	41.987	1.224	3.757	0.266	0.889
61	3.439	9.128	4.100	1.068	31.723	0.519	3.944	386	74	32.735	1.139	3.839	0.260	0.892
62	3.164	10.041	3.607	1.117	127.422	0.394	4.109	798	168	127.972	1.205	3.229	0.310	0.796
63	4.681	11.509	5.247	1.136	59.488	0.444	5.057	476	235	61.032	1.249	4.620	0.216	0.873
64	3.351	9.487	4.286	0.996	11.958	0.468	4.158	130	800	14.300	1.084	4.306	0.232	0.895
65	4.238	11.593	5.043	1.070	29.931	0.396	5.176	399	133	31.264	1.164	4.714	0.212	0.868
66	3.283	9.348	4.064	1.029	16.110	0.472	3.948	29	844	19.885	1.065	3.951	0.253	0.881
67	3.507	9.672	4.445	1.005	175.882	0.471	4.284	194	677	174.710	1.033	4.424	0.226	0.912
68	3.395	9.440	4.284	1.009	13.053	0.479	4.139	480	495	13.241	1.073	4.246	0.236	0.894
69	3.957	11.363	5.036	1.000	1.320	0.385	4.993	804	404	175.462	1.052	5.034	0.199	0.863
70	2.765	8.473	3.565	0.987	9.362	0.484	3.490	581	774	5.194	1.021	3.611	0.277	0.878
71	2.865	8.585	3.801	0.960	15.186	0.488	3.776	316	1024	15.781	1.034	3.961	0.252	0.905
72	1.922	6.184	2.602	0.941	173.240	0.632	2.550	0	834	163.811	1.106	2.766	0.361	0.899
73	3.364	8.997	3.971	1.079	153.501	0.522	3.852	965	91	151.858	1.131	3.682	0.272	0.911
74	5.448	13.408	6.303	1.101	31.938	0.381	6.029	327	172	31.608	1.241	5.727	0.175	0.865
75	3.158	8.855	3.945	1.019	15.281	0.506	3.822	578	797	18.060	1.091	3.871	0.258	0.899
76	3.202	8.427	3.655	1.115	98.674	0.567	3.565	710	458	102.804	1.184	3.277	0.305	0.928
77	3.932	10.661	4.854	1.031	23.737	0.435	4.701	428	509	24.842	1.117	4.707	0.212	0.881
78	4.356	11.601	5.277	1.051	153.971	0.407	5.126	334	252	155.410	1.131	5.020	0.199	0.880
79	4.344	10.950	4.930	1.122	154.251	0.455	4.845	545	228	155.943	1.272	4.394	0.228	0.860
80	4.325	11.336	5.270	1.045	0.693	0.423	5.062	567	25	2.684	1.027	5.043	0.198	0.928
81	3.826	10.909	4.980	0.978	172.213	0.404	4.805	67	191	170.538	1.082	5.091	0.196	0.863
82	3.008	8.569	3.618	1.059	148.920	0.515	3.508	916	340	144.162	1.093	3.417	0.293	0.876
83	3.651	9.389	4.199	1.107	49.924	0.520	4.097	656	605	50.477	1.233	3.792	0.264	0.866
84	3.707	10.304	4.735	0.997	178.328	0.439	4.520	578	7	174.987	1.027	4.749	0.211	0.918
85	3.252	8.974	4.082	1.014	176.476	0.507	3.957	535	776	176.566	1.042	4.025	0.248	0.908
86	3.826	10.593	4.819	1.011	172.960	0.428	4.606	820	653	174.094	1.099	4.767	0.210	0.865
87	4.088	11.367	5.232	0.995	161.440	0.398	5.022	860	400	160.710	1.147	5.259	0.190	0.882
88	4.250	10.950	4.950	1.093	153.607	0.445	4.811	310	849	150.489	1.131	4.528	0.221	0.903
89	4.300	10.285	4.700	1.165	94.110	0.511	4.449	790	176	96.116	1.174	4.034	0.248	0.935
90	3.189	9.209	4.093	0.992	16.752	0.473	3.997	483	512	18.435	1.062	4.126	0.242	0.890
91	4.675	12.056	5.467	1.089	157.459	0.404	5.326	309	868	159.146	1.183	5.022	0.199	0.880
92	2.915	8.168	3.555	1.044	156.279	0.549	3.477	799	438	158.682	1.094	3.405	0.294	0.905
93	4.331	11.220	5.129	1.075	153.303	0.432	4.949	339	237	151.390	1.166	4.770	0.210	0.893
94	4.163	9.567	4.321	1.227	50.011	0.572	4.158	615	923	51.170	1.282	3.522	0.284	0.907
95	4.450	11.285	5.169	1.096	152.326	0.439	5.019	291	362	151.821	1.201	4.715	0.212	0.887
96	4.887	12.350	5.724	1.087	179.976	0.403	5.535	885	614	177.546	1.106	5.266	0.190	0.912
97	3.027	8.133	3.616	1.066	135.355	0.575	3.575	884	315	135.000	1.117	3.392	0.295	0.891
98	3.058	9.463	3.909	0.996	149.559	0.429	3.878	817	423	146.634	1.084	3.925	0.255	0.831
99	3.713	10.392	4.672	1.012	24.778	0.432	4.564	364	645	23.459	1.116	4.616	0.217	0.876
100	3.944	10.593	4.848	1.036	1.585	0.442	4.667	6	262	177.089	1.062	4.680	0.214	0.896
101	3.033	8.743	3.945	0.979	13.948	0.499	3.852	43	189	15.461	1.035	4.031	0.248	0.909
102	4.731	12.029	5.517	1.092	155.185	0.411	5.342	287	378	156.468	1.165	5.053	0.198	0.884
103	4.288	11.067	5.153	1.059	176.270	0.440	4.921	640	441	174.472	1.114	4.865	0.206	0.895
104	3.932	10.087	4.529	1.105	147.196	0.486	4.363	141	306	148.325	1.172	4.098	0.244	0.887
105	2.609	9.656	3.294	1.009	24.802	0.352	4.100	232	670	25.084	1.084	3.266	0.306	0.760
106	4.387	11.177	5.311	1.052	39.327	0.441	5.058	364	169	38.660	1.143	5.048	0.198	0.881
107	4.743	11.987	5.506	1.097	178.747	0.415	5.298	652	722	177.436	1.106	5.020	0.199	0.925
108	4.125	10.345	4.646	1.131	154.578	0.484	4.492	942	895	156.140	1.184	4.109	0.243	0.905
109	3.582	9.555	4.124	1.106	151.624	0.493	4.136	972	79	151.477	1.271	3.729	0.268	0.868
110	3.214	8.346	3.653	1.120	150.511	0.580	3.606	5	792	151.189	1.170	3.260	0.307	0.918
111	4.181	10.719	4.812	1.106	147.079	0.457	4.690	117	309	147.381	1.221	4.349	0.230	0.886
112	3.539	9.356	4.116	1.095	179.801	0.508	3.953	626	458	177.709	1.184	3.760	0.266	0.894
113	4.400	10.350	4.676	1.198	95.403	0.516	4.509	410	632	101.113	1.227	3.903	0.256	0.939
114	5.380	12.280	5.550	1.234	157.087	0.448	5.415	500	48	156.801	1.282	4.496	0.222	0.909
115	5.342	12.650	5.704	1.193	166.080	0.420	5.501	827	666	167.560	1.320	4.783	0.209	0.873
116	3.277	8.909	4.086	1.021	178.585	0.519	3.957	196	663	176.566	1.027	4.002	0.250	0.942
117	3.782	9.629	4.217	1.142	22.044	0.513	4.139	0	242	23.629	1.203	3.692	0.271	0.907
118	4.163	10.792	4.880	1.086	151.683	0.449	4.735	549	245	152.152	1.188	4.492	0.223	0.874
119	4.000	9.231	4.026	1.265	133.653	0.590	3.976	975	947	130.972	1.321	3.183	0.314	0.907
120	2.996	8.092	3.575	1.067	75.571	0.575	3.497	569	159	71.565	1.127	3.350	0.298	0.925
121	3.295	9.533	4.215	0.995	2.431	0.456	4.127	635	711	5.492	1.071	4.235	0.236	0.897
122	3.426	9.108	3.838	1.137	116.562	0.519	3.852	725	481	118.142	1.180	3.376	0.296	0.889
123	4.787	11.274	5.045	1.208	19.106	0.473	4.822	243	757	18.138	1.296	4.177	0.239	0.894
124	4.125	11.001	5.055	1.039	179.314	0.428	4.825	671	695	177.184	1.106	4.865	0.206	0.904
125	5.648	13.517	6.246	1.151	159.028	0.388	5.956	375	441	158.199	1.248	5.425	0.184	0.895
126	4.962	11.400	5.226	1.209	46.993	0.480	5.091	623	889	48.145	1.321	4.324	0.231	0.894
127	4.138	10.261	4.409	1.195	160.262	0.494	4.347	31	689	160.907	1.324	3.690	0.271	0.882
128	3.083	8.882	3.887	1.010	5.704	0.491	3.910	10	254	8.130	1.108	3.848	0.260	0.886
129	2.690	7.779	3.429	0.999	126.707	0.559	3.381	792	397	127.405	1.093	3.433	0.291	0.873
130	3.982	9.975	4.448	1.140	144.344	0.503	4.362	39	661	144.583	1.246	3.903	0.256	0.891
131	3.464	9.467	4.225	1.044	3.327	0.486	4.120	805	382	4.399	1.085	4.047	0.247	0.925
132	4.381	11.644	5.208	1.071	2.482	0.406	5.062	47	212	2.684	1.136	4.862	0.206	0.898
133	3.795	9.961	4.496	1.075	169.764	0.481	4.388	841	426	166.464	1.153	4.184	0.239	0.914
134	4.206	10.789	4.810	1.113	76.062	0.454	4.753	810	258	74.578	1.183	4.320	0.231	0.911
135	2.989	8.002	3.461	1.100	142.618	0.587	3.444	41	795	143.393	1.199	3.147	0.318	0.893
136	4.437	11.355	5.019	1.126	5.089	0.432	4.939	862	394	7.352	1.245	4.459	0.224	0.880
137	4.238	10.380	4.605	1.172	16.116	0.494	4.449	884	912	16.504	1.280	3.931	0.254	0.886
