# Supplementary material for: DeepBacs for multi-task bacterial image analysis using open-source deep learning approaches
Source: Commun Biol. 2022 Jul 9;5:688. doi: 10.1038/s42003-022-03634-z (PMC9271087; doi:10.1038/s42003-022-03634-z)
Supplement: Supplementary file 15 — Supplementary Data 1 [file 42003_2022_3634_MOESM15_ESM.zip › Figure_S2/Figure_S2a_Results_Files/Prediction_cell_morphology/pos5_fr_1_shape.txt]

	Area	Perim.	Major	Minor	Angle	Circ.	Feret	FeretX	FeretY	FeretAngle	MinFeret	AR	Round	Solidity
1	2.290	7.105	3.018	0.966	96.737	0.570	3.053	427	721	100.437	1.065	3.123	0.320	0.894
2	2.609	7.691	3.448	0.963	170.475	0.554	3.300	404	76	168.959	1.007	3.579	0.279	0.911
3	3.264	9.498	4.260	0.976	159.125	0.455	4.139	43	753	156.371	1.026	4.366	0.229	0.896
4	2.896	8.307	3.655	1.009	160.685	0.527	3.579	36	767	157.964	1.049	3.622	0.276	0.908
5	2.490	6.793	2.876	1.102	38.268	0.678	2.876	460	236	37.185	1.147	2.609	0.383	0.916
6	2.147	8.958	2.642	1.035	94.864	0.336	3.352	913	941	98.130	1.117	2.554	0.392	0.731
7	2.690	7.599	3.198	1.071	91.342	0.585	3.176	928	991	84.289	1.106	2.985	0.335	0.927
8	3.408	8.997	3.944	1.100	156.259	0.529	3.902	376	46	158.629	1.209	3.586	0.279	0.892
9	3.096	8.323	3.595	1.096	92.297	0.562	3.498	415	730	96.483	1.185	3.279	0.305	0.916
10	3.695	9.266	4.084	1.152	116.193	0.541	3.959	165	185	118.610	1.201	3.546	0.282	0.905
11	2.871	7.852	3.343	1.093	24.176	0.585	3.289	660	124	24.102	1.149	3.057	0.327	0.902
12	4.132	10.337	4.683	1.123	34.541	0.486	4.504	667	51	37.875	1.205	4.169	0.240	0.886
13	3.077	8.296	3.615	1.084	172.902	0.562	3.548	421	94	168.440	1.150	3.335	0.300	0.910
14	3.426	9.247	4.074	1.071	155.935	0.504	3.957	119	167	153.947	1.131	3.805	0.263	0.892
15	2.971	8.223	3.467	1.091	4.851	0.552	3.430	17	564	7.943	1.106	3.178	0.315	0.923
16	2.490	7.386	2.890	1.097	163.834	0.574	3.104	704	786	165.256	1.124	2.634	0.380	0.888
17	4.531	11.178	5.147	1.121	171.006	0.456	4.834	322	128	168.690	1.185	4.592	0.218	0.891
18	5.149	12.422	5.716	1.147	121.640	0.419	5.460	313	877	121.390	1.252	4.983	0.201	0.876
19	4.144	9.710	4.260	1.239	104.366	0.552	4.124	157	281	106.699	1.303	3.440	0.291	0.909
20	2.964	8.087	3.532	1.069	134.216	0.570	3.523	888	922	132.274	1.173	3.306	0.302	0.900
21	2.709	7.536	3.210	1.074	152.222	0.599	3.185	688	215	150.255	1.166	2.989	0.335	0.902
22	2.671	7.244	3.201	1.062	176.465	0.640	3.053	693	240	169.563	1.106	3.013	0.332	0.936
23	2.690	7.460	3.240	1.057	13.095	0.607	3.201	320	646	15.751	1.131	3.065	0.326	0.910
24	4.194	10.214	4.519	1.182	157.693	0.505	4.357	753	563	157.620	1.232	3.824	0.261	0.904
25	2.584	7.125	2.988	1.101	6.817	0.640	2.913	275	520	12.529	1.128	2.713	0.369	0.919
26	2.790	7.394	3.101	1.145	172.708	0.641	2.991	224	873	167.800	1.187	2.707	0.369	0.911
27	3.919	10.048	4.515	1.105	150.748	0.488	4.420	679	708	151.144	1.211	4.085	0.245	0.895
28	3.401	9.151	4.094	1.058	4.934	0.510	3.989	834	894	7.970	1.138	3.871	0.258	0.918
29	3.008	8.353	3.465	1.105	11.814	0.542	3.488	769	645	13.092	1.207	3.135	0.319	0.892
30	3.183	7.999	3.331	1.217	81.200	0.625	3.277	406	614	74.624	1.264	2.738	0.365	0.930
31	4.138	10.808	4.704	1.120	177.159	0.445	4.585	571	204	178.025	1.213	4.200	0.238	0.895
32	3.283	8.203	3.470	1.204	176.081	0.613	3.352	818	149	171.870	1.207	2.881	0.347	0.924
33	3.663	9.309	4.106	1.136	1.704	0.531	4.036	633	420	3.366	1.185	3.615	0.277	0.922
34	3.052	7.915	3.457	1.124	1.773	0.612	3.412	732	803	5.315	1.106	3.075	0.325	0.935
35	3.901	10.072	4.429	1.121	5.133	0.483	4.363	930	257	5.194	1.197	3.951	0.253	0.900
