# Supplementary material for: DeepBacs for multi-task bacterial image analysis using open-source deep learning approaches
Source: Commun Biol. 2022 Jul 9;5:688. doi: 10.1038/s42003-022-03634-z (PMC9271087; doi:10.1038/s42003-022-03634-z)
Supplement: Supplementary file 15 — Supplementary Data 1 [file 42003_2022_3634_MOESM15_ESM.zip › Figure_S2/Figure_S2a_Results_Files/Prediction_cell_morphology/pos5_fr_20_shape.txt]

	Area	Perim.	Major	Minor	Angle	Circ.	Feret	FeretX	FeretY	FeretAngle	MinFeret	AR	Round	Solidity
1	2.684	7.825	3.382	1.010	120.447	0.551	3.293	154	187	120.256	1.063	3.347	0.299	0.896
2	2.727	7.533	3.200	1.085	176.983	0.604	3.028	369	64	172.504	1.106	2.948	0.339	0.914
3	2.858	7.536	3.204	1.136	118.897	0.632	3.185	879	934	119.745	1.237	2.821	0.354	0.919
4	2.927	7.714	3.225	1.156	118.728	0.618	3.154	174	419	112.068	1.197	2.791	0.358	0.905
5	2.877	7.575	3.221	1.137	127.865	0.630	3.199	147	318	122.905	1.217	2.831	0.353	0.903
6	2.509	8.711	3.135	1.019	143.222	0.415	3.839	125	189	143.366	1.169	3.077	0.325	0.787
7	3.264	8.847	3.860	1.077	158.389	0.524	3.746	30	28	155.056	1.132	3.584	0.279	0.901
8	3.314	8.207	3.408	1.238	115.881	0.618	3.434	139	283	113.025	1.307	2.753	0.363	0.915
9	3.202	8.357	3.698	1.102	36.709	0.576	3.573	445	255	35.096	1.185	3.355	0.298	0.899
10	3.220	9.217	4.135	0.992	170.320	0.476	3.978	18	774	173.157	1.066	4.170	0.240	0.875
11	2.621	8.226	3.318	1.006	144.280	0.487	3.541	399	725	141.340	1.115	3.298	0.303	0.855
12	3.932	10.304	4.765	1.051	170.822	0.465	4.524	402	105	167.905	1.131	4.535	0.220	0.896
13	3.089	8.165	3.652	1.077	2.358	0.582	3.498	106	13	6.483	1.106	3.391	0.295	0.938
14	3.757	10.111	4.638	1.031	163.878	0.462	4.472	18	783	162.525	1.152	4.497	0.222	0.878
15	3.277	8.708	3.810	1.095	154.465	0.543	3.746	301	922	152.354	1.165	3.479	0.287	0.903
16	2.802	8.547	3.911	0.912	172.700	0.482	3.754	389	93	171.529	0.970	4.287	0.233	0.881
17	3.345	8.604	3.716	1.146	165.622	0.568	3.648	678	737	162.350	1.236	3.241	0.309	0.899
18	2.659	7.024	2.849	1.188	67.281	0.677	2.936	416	782	66.194	1.242	2.398	0.417	0.918
19	2.241	6.477	2.803	1.018	143.517	0.671	2.739	389	735	146.768	1.084	2.755	0.363	0.905
20	2.921	8.065	3.483	1.068	14.157	0.564	3.398	306	153	17.592	1.169	3.262	0.307	0.911
21	2.946	8.389	3.736	1.004	84.894	0.526	3.598	905	1001	81.158	1.027	3.722	0.269	0.937
22	3.576	9.579	4.283	1.063	5.960	0.490	4.169	2	581	9.819	1.140	4.029	0.248	0.911
23	3.314	8.361	3.594	1.174	102.534	0.596	3.549	401	751	106.821	1.208	3.062	0.327	0.926
24	2.890	7.683	3.293	1.117	162.622	0.615	3.273	658	716	160.253	1.150	2.947	0.339	0.924
25	3.532	9.247	4.065	1.106	160.002	0.519	3.948	675	233	160.115	1.177	3.675	0.272	0.909
26	3.651	9.471	4.133	1.125	21.928	0.512	4.005	645	141	22.011	1.202	3.675	0.272	0.897
27	3.570	9.448	4.258	1.068	84.502	0.503	4.091	917	1009	79.992	1.130	3.989	0.251	0.917
28	5.180	12.604	5.716	1.154	161.635	0.410	5.571	736	576	161.822	1.281	4.954	0.202	0.878
29	3.345	8.909	4.039	1.055	171.868	0.530	3.873	677	254	168.232	1.124	3.830	0.261	0.926
30	3.214	8.492	3.731	1.097	18.373	0.560	3.653	665	53	21.571	1.149	3.401	0.294	0.914
31	2.958	7.999	3.427	1.099	11.759	0.581	3.411	642	70	13.392	1.146	3.118	0.321	0.911
32	4.718	11.205	5.194	1.157	4.092	0.472	4.939	919	274	7.352	1.159	4.491	0.223	0.919
33	3.364	8.901	3.939	1.087	11.235	0.534	3.813	306	663	13.173	1.143	3.622	0.276	0.916
34	3.114	8.199	3.627	1.093	133.323	0.582	3.523	149	211	132.274	1.173	3.319	0.301	0.891
35	4.987	12.165	5.601	1.134	0.452	0.423	5.298	613	433	177.436	1.185	4.941	0.202	0.901
36	3.458	8.789	3.794	1.160	172.024	0.562	3.642	337	152	167.471	1.213	3.269	0.306	0.913
37	3.195	8.250	3.498	1.163	179.905	0.590	3.341	695	811	6.789	1.185	3.007	0.333	0.915
38	4.188	10.361	4.566	1.168	1.869	0.490	4.363	556	223	5.194	1.184	3.911	0.256	0.927
39	3.932	10.026	4.464	1.122	11.834	0.492	4.331	754	663	14.797	1.207	3.980	0.251	0.918
40	3.801	9.710	4.218	1.147	172.874	0.507	4.048	208	893	174.401	1.213	3.676	0.272	0.905
41	4.050	10.119	4.543	1.135	179.257	0.497	4.427	799	168	177.955	1.106	4.002	0.250	0.942
42	3.089	7.779	3.321	1.184	139.384	0.642	3.300	300	895	137.911	1.266	2.804	0.357	0.910
43	3.395	8.650	3.722	1.161	5.341	0.570	3.611	263	537	10.081	1.191	3.205	0.312	0.926
44	3.551	9.255	3.980	1.136	9.611	0.521	3.936	720	825	10.408	1.195	3.504	0.285	0.900
45	2.565	6.874	2.748	1.188	0.047	0.682	2.665	848	910	11.976	1.185	2.313	0.432	0.928
46	3.951	9.402	4.127	1.219	81.046	0.562	4.005	395	633	75.141	1.260	3.386	0.295	0.923
