# Supplementary material for: DeepBacs for multi-task bacterial image analysis using open-source deep learning approaches
Source: Commun Biol. 2022 Jul 9;5:688. doi: 10.1038/s42003-022-03634-z (PMC9271087; doi:10.1038/s42003-022-03634-z)
Supplement: Supplementary file 15 — Supplementary Data 1 [file 42003_2022_3634_MOESM15_ESM.zip › Figure_S2/Figure_S2a_Results_Files/Prediction_cell_morphology/pos5_fr_40_shape.txt]

	Area	Perim.	Major	Minor	Angle	Circ.	Feret	FeretX	FeretY	FeretAngle	MinFeret	AR	Round	Solidity
1	2.596	7.779	3.472	0.952	137.857	0.539	3.465	107	183	136.848	1.113	3.646	0.274	0.870
2	2.546	7.883	3.535	0.917	137.356	0.515	3.530	389	735	139.538	1.006	3.854	0.259	0.902
3	3.033	8.068	3.538	1.092	125.998	0.586	3.463	156	192	124.778	1.184	3.241	0.309	0.898
4	2.877	9.086	3.343	1.096	179.636	0.438	3.455	94	11	169.461	1.106	3.051	0.328	0.837
5	3.183	8.966	3.908	1.037	91.295	0.498	3.726	906	959	94.865	1.027	3.769	0.265	0.935
6	3.039	8.816	4.024	0.962	177.173	0.491	3.900	384	82	173.019	0.975	4.185	0.239	0.913
7	3.170	9.143	4.074	0.991	14.985	0.477	4.026	130	16	15.945	1.060	4.112	0.243	0.908
8	2.908	8.357	3.793	0.976	141.326	0.523	3.729	397	725	143.616	1.058	3.885	0.257	0.884
9	3.339	8.515	3.554	1.196	57.251	0.579	3.618	417	791	58.392	1.242	2.972	0.337	0.915
10	3.894	9.424	4.138	1.198	117.919	0.551	3.970	171	418	121.159	1.251	3.453	0.290	0.905
11	2.640	9.182	3.171	1.060	158.156	0.394	3.569	54	774	152.301	1.100	2.991	0.334	0.801
12	2.060	6.994	2.843	0.922	174.792	0.529	2.836	382	94	167.125	0.957	3.081	0.325	0.870
13	3.632	9.413	4.064	1.138	165.690	0.515	3.950	18	29	163.740	1.216	3.571	0.280	0.892
14	3.470	9.645	4.349	1.016	170.147	0.469	4.156	9	775	171.254	1.103	4.282	0.234	0.863
15	2.553	7.479	3.222	1.009	164.560	0.573	3.173	414	94	161.114	1.035	3.194	0.313	0.911
16	3.139	8.168	3.459	1.156	23.969	0.591	3.434	642	449	23.025	1.237	2.993	0.334	0.911
17	3.589	9.321	4.090	1.117	104.149	0.519	4.005	883	937	104.859	1.173	3.660	0.273	0.908
18	3.027	8.612	3.764	1.024	179.601	0.513	3.642	369	69	176.269	1.106	3.675	0.272	0.889
19	4.125	10.565	4.679	1.123	88.861	0.464	4.528	917	1015	83.991	1.185	4.168	0.240	0.897
20	3.582	9.467	4.259	1.071	168.912	0.502	4.062	392	108	166.504	1.147	3.978	0.251	0.899
21	3.464	9.313	4.135	1.067	153.919	0.502	4.029	578	208	151.928	1.116	3.876	0.258	0.904
22	2.940	8.030	3.412	1.097	26.843	0.573	3.333	617	446	31.430	1.166	3.110	0.322	0.910
23	4.107	10.013	4.477	1.168	36.103	0.515	4.252	442	260	35.166	1.217	3.833	0.261	0.900
24	4.387	11.159	4.973	1.123	4.258	0.443	4.756	0	586	11.497	1.224	4.427	0.226	0.865
25	3.458	9.097	4.008	1.098	163.133	0.525	3.922	933	259	161.200	1.159	3.649	0.274	0.912
26	4.300	10.835	4.963	1.103	166.750	0.460	4.753	8	785	164.578	1.207	4.499	0.222	0.879
27	4.225	10.723	4.847	1.110	167.500	0.462	4.637	666	738	166.201	1.193	4.368	0.229	0.884
28	3.819	9.841	4.327	1.124	15.658	0.496	4.178	309	664	15.350	1.185	3.850	0.260	0.881
29	2.453	6.801	2.748	1.137	155.381	0.666	2.826	850	899	153.435	1.254	2.418	0.414	0.917
30	3.320	8.465	3.593	1.177	111.742	0.582	3.537	396	756	113.703	1.220	3.054	0.327	0.916
31	4.831	11.740	5.299	1.161	22.224	0.440	5.105	637	146	21.801	1.259	4.566	0.219	0.882
32	3.795	10.048	4.540	1.064	151.630	0.472	4.416	295	920	153.435	1.154	4.267	0.234	0.886
33	4.000	10.639	4.886	1.042	5.224	0.444	4.685	691	812	5.807	1.089	4.688	0.213	0.898
34	4.269	11.197	5.147	1.056	168.450	0.428	4.927	669	254	167.969	1.131	4.875	0.205	0.879
35	4.400	11.032	5.020	1.116	165.315	0.454	4.809	671	238	165.735	1.188	4.498	0.222	0.880
36	3.046	7.910	3.499	1.108	133.544	0.612	3.465	154	217	133.152	1.173	3.158	0.317	0.914
37	3.464	9.244	4.184	1.054	8.791	0.509	4.044	308	154	12.407	1.141	3.969	0.252	0.917
38	4.150	10.770	4.929	1.072	7.524	0.450	4.664	713	828	10.739	1.149	4.597	0.218	0.896
39	3.795	9.640	4.372	1.105	145.270	0.513	4.207	299	899	145.713	1.196	3.957	0.253	0.883
40	3.389	8.912	3.914	1.102	157.942	0.536	3.829	556	218	158.199	1.205	3.551	0.282	0.904
41	3.670	9.691	4.394	1.063	11.327	0.491	4.254	643	74	15.068	1.156	4.131	0.242	0.915
42	3.757	9.343	4.174	1.146	128.909	0.541	4.109	138	289	127.972	1.274	3.641	0.275	0.907
43	3.570	8.642	3.703	1.228	159.824	0.601	3.625	727	575	159.590	1.274	3.016	0.332	0.920
44	4.631	11.579	5.274	1.118	0.977	0.434	5.058	797	170	178.210	1.106	4.718	0.212	0.922
45	3.364	8.920	3.916	1.094	165.664	0.531	3.852	910	271	164.539	1.180	3.580	0.279	0.903
46	4.306	10.361	4.634	1.183	11.580	0.504	4.447	758	664	12.308	1.224	3.917	0.255	0.911
47	3.364	9.217	4.015	1.067	171.332	0.498	3.858	658	722	169.380	1.169	3.764	0.266	0.895
48	4.225	10.388	4.707	1.143	8.971	0.492	4.547	655	51	7.989	1.161	4.119	0.243	0.909
49	3.894	9.409	4.243	1.169	130.468	0.553	4.097	135	315	129.523	1.233	3.631	0.275	0.902
50	4.344	10.816	4.931	1.122	3.016	0.467	4.756	253	538	4.764	1.200	4.396	0.227	0.912
51	3.807	10.034	4.517	1.073	2.181	0.475	4.427	326	162	2.045	1.106	4.209	0.238	0.920
52	4.693	11.448	5.261	1.136	174.152	0.450	5.008	203	893	173.660	1.182	4.632	0.216	0.895
53	5.030	11.560	5.240	1.222	81.575	0.473	5.021	395	641	77.276	1.327	4.287	0.233	0.902
54	3.339	8.250	3.561	1.194	179.952	0.617	3.484	763	599	3.900	1.185	2.982	0.335	0.923
