# Supplementary material for: DeepBacs for multi-task bacterial image analysis using open-source deep learning approaches
Source: Commun Biol. 2022 Jul 9;5:688. doi: 10.1038/s42003-022-03634-z (PMC9271087; doi:10.1038/s42003-022-03634-z)
Supplement: Supplementary file 15 — Supplementary Data 1 [file 42003_2022_3634_MOESM15_ESM.zip › Figure_S2/Figure_S2a_Results_Files/Prediction_cell_morphology/pos5_fr_60_shape.txt]

	Area	Perim.	Major	Minor	Angle	Circ.	Feret	FeretX	FeretY	FeretAngle	MinFeret	AR	Round	Solidity
1	3.227	10.211	4.668	0.880	176.215	0.389	4.528	372	84	173.991	0.981	5.305	0.189	0.879
2	2.821	9.089	3.836	0.936	112.435	0.429	3.783	891	935	118.706	0.985	4.097	0.244	0.873
3	4.849	11.547	5.276	1.170	58.741	0.457	5.067	413	802	59.036	1.233	4.509	0.222	0.890
4	2.790	7.972	3.434	1.034	163.691	0.552	3.423	416	97	161.147	1.139	3.320	0.301	0.909
5	2.109	8.400	2.702	0.994	23.521	0.376	3.225	740	834	30.964	1.087	2.718	0.368	0.736
6	3.120	8.457	3.731	1.065	61.499	0.548	3.645	388	623	60.101	1.112	3.505	0.285	0.906
7	2.184	7.618	2.747	1.012	179.678	0.473	3.028	307	164	172.504	1.050	2.713	0.369	0.821
8	3.052	8.022	3.524	1.103	42.812	0.596	3.465	749	678	43.152	1.137	3.196	0.313	0.904
9	3.102	9.359	3.655	1.080	112.694	0.445	3.756	907	934	104.621	1.234	3.383	0.296	0.830
10	1.691	5.757	2.412	0.893	172.844	0.641	2.357	848	922	166.430	0.918	2.701	0.370	0.925
11	3.214	9.324	4.164	0.983	143.963	0.465	4.013	145	223	143.807	1.074	4.237	0.236	0.859
12	3.195	9.324	4.198	0.969	143.441	0.462	4.061	382	733	142.907	1.054	4.332	0.231	0.870
13	3.526	9.756	4.431	1.013	169.661	0.466	4.276	0	774	168.275	1.104	4.373	0.229	0.879
14	3.539	9.448	4.386	1.027	5.601	0.498	4.223	315	153	7.524	1.064	4.270	0.234	0.920
15	3.370	9.356	4.297	0.999	4.245	0.484	4.135	40	54	6.582	1.024	4.303	0.232	0.917
16	3.520	9.705	4.327	1.036	144.359	0.470	4.188	390	724	144.211	1.131	4.177	0.239	0.884
17	3.258	8.765	3.885	1.068	32.810	0.533	3.747	769	677	34.695	1.139	3.638	0.275	0.896
18	3.757	9.828	4.615	1.037	135.894	0.489	4.470	104	182	136.432	1.061	4.453	0.225	0.911
19	2.896	8.369	3.791	0.972	178.302	0.520	3.598	371	95	171.158	0.948	3.899	0.257	0.933
20	2.696	7.610	3.242	1.059	66.423	0.585	3.185	401	801	66.615	1.174	3.062	0.327	0.902
21	2.902	7.621	3.300	1.120	53.378	0.628	3.243	393	643	55.923	1.185	2.948	0.339	0.907
22	3.863	10.168	4.638	1.061	24.189	0.470	4.487	613	448	26.114	1.131	4.373	0.229	0.890
23	2.515	7.236	3.107	1.031	82.236	0.604	3.085	904	1014	76.675	1.089	3.014	0.332	0.915
24	2.621	7.498	3.146	1.061	156.288	0.586	3.146	848	901	151.504	1.171	2.965	0.337	0.899
25	3.676	10.056	4.558	1.027	22.834	0.457	4.420	632	454	24.274	1.125	4.439	0.225	0.895
26	4.063	10.727	4.834	1.070	154.723	0.444	4.666	571	206	151.699	1.131	4.517	0.221	0.894
27	3.626	9.054	4.018	1.149	126.649	0.556	3.950	158	198	126.870	1.253	3.498	0.286	0.901
28	2.771	7.275	3.061	1.153	20.406	0.658	3.051	438	262	21.251	1.199	2.656	0.377	0.926
29	4.107	10.704	4.869	1.074	169.556	0.450	4.650	655	724	170.218	1.186	4.534	0.221	0.872
30	3.120	8.272	3.546	1.121	38.892	0.573	3.591	328	673	39.644	1.230	3.164	0.316	0.906
31	4.306	10.803	4.939	1.110	124.558	0.464	4.756	130	303	122.106	1.196	4.449	0.225	0.891
32	4.100	10.866	4.876	1.071	162.012	0.436	4.747	655	249	161.565	1.163	4.554	0.220	0.875
33	2.702	10.084	3.322	1.036	19.556	0.334	3.783	635	66	28.706	1.100	3.207	0.312	0.749
34	3.670	9.436	4.137	1.129	128.476	0.518	4.109	134	291	127.972	1.239	3.663	0.273	0.873
35	3.982	10.751	4.877	1.040	0.361	0.433	4.672	689	827	176.121	1.106	4.691	0.213	0.899
36	4.387	11.999	5.451	1.025	167.294	0.383	5.231	678	242	165.124	1.108	5.318	0.188	0.884
37	3.351	9.059	3.985	1.071	6.396	0.513	3.910	416	125	8.130	1.135	3.721	0.269	0.913
38	4.912	11.640	5.236	1.194	119.533	0.456	5.067	167	416	120.964	1.253	4.384	0.228	0.898
39	3.726	10.111	4.602	1.031	14.685	0.458	4.428	652	73	15.524	1.096	4.463	0.224	0.890
40	4.313	11.170	5.102	1.076	164.881	0.434	4.906	921	260	165.069	1.155	4.741	0.211	0.888
41	4.007	10.558	4.832	1.056	161.621	0.452	4.623	552	221	163.113	1.123	4.576	0.219	0.892
42	4.518	11.263	5.184	1.110	167.701	0.448	4.963	652	737	166.185	1.223	4.672	0.214	0.878
43	3.951	10.323	4.670	1.077	3.435	0.466	4.514	750	604	4.014	1.120	4.336	0.231	0.905
44	3.401	9.574	4.195	1.032	149.387	0.466	4.187	49	772	148.109	1.198	4.064	0.246	0.872
45	3.258	8.974	4.032	1.029	85.126	0.508	3.858	917	1022	79.380	1.087	3.919	0.255	0.901
46	4.512	11.320	5.124	1.121	106.901	0.442	4.949	880	939	106.699	1.256	4.571	0.219	0.865
47	3.220	8.539	3.745	1.095	164.209	0.555	3.672	818	163	161.175	1.169	3.420	0.292	0.913
48	3.688	9.598	4.296	1.093	10.755	0.503	4.139	15	588	13.241	1.166	3.930	0.254	0.897
49	2.290	8.184	2.737	1.065	7.481	0.430	3.201	723	818	15.751	1.106	2.569	0.389	0.821
50	2.933	8.408	3.675	1.016	5.817	0.521	3.598	688	818	8.842	1.097	3.617	0.277	0.900
51	3.351	8.708	3.700	1.153	22.051	0.555	3.683	138	19	22.714	1.324	3.209	0.312	0.891
52	3.445	9.078	4.043	1.085	162.043	0.525	3.976	788	169	159.044	1.153	3.727	0.268	0.919
53	3.944	10.272	4.679	1.073	149.023	0.470	4.539	305	910	148.523	1.161	4.359	0.229	0.888
54	4.781	11.852	5.401	1.127	23.891	0.428	5.231	643	149	25.017	1.237	4.792	0.209	0.886
55	3.014	8.612	3.756	1.022	3.315	0.511	3.734	668	52	6.072	1.082	3.675	0.272	0.904
56	3.014	8.141	3.479	1.103	26.829	0.572	3.393	298	669	24.775	1.166	3.154	0.317	0.915
57	3.058	8.658	3.847	1.012	178.448	0.513	3.734	385	111	173.928	1.027	3.802	0.263	0.927
58	4.362	11.285	5.112	1.087	150.477	0.430	4.919	292	921	150.141	1.192	4.704	0.213	0.867
59	3.395	8.974	4.053	1.066	178.863	0.530	3.957	335	161	176.566	1.182	3.801	0.263	0.902
60	5.174	12.873	5.941	1.109	164.048	0.392	5.675	23	790	163.836	1.172	5.359	0.187	0.891
61	4.350	10.901	4.952	1.119	166.007	0.460	4.714	908	275	166.430	1.188	4.427	0.226	0.883
62	2.709	7.417	3.239	1.065	136.873	0.619	3.196	376	745	140.013	1.138	3.043	0.329	0.904
63	4.562	11.205	5.232	1.110	1.299	0.457	4.983	261	536	177.274	1.154	4.713	0.212	0.912
64	4.206	10.797	4.891	1.095	174.158	0.453	4.625	729	581	172.147	1.209	4.467	0.224	0.899
65	2.347	6.604	2.714	1.101	9.311	0.676	2.702	460	242	15.255	1.140	2.465	0.406	0.928
66	4.968	11.737	5.318	1.189	174.368	0.453	5.078	193	896	174.644	1.227	4.472	0.224	0.902
