# Supplementary material for: DeepBacs for multi-task bacterial image analysis using open-source deep learning approaches
Source: Commun Biol. 2022 Jul 9;5:688. doi: 10.1038/s42003-022-03634-z (PMC9271087; doi:10.1038/s42003-022-03634-z)
Supplement: Supplementary file 15 — Supplementary Data 1 [file 42003_2022_3634_MOESM15_ESM.zip › Figure_S2/Figure_S2a_Results_Files/Prediction_cell_morphology/pos5_fr_80_shape.txt]

	Area	Perim.	Major	Minor	Angle	Circ.	Feret	FeretX	FeretY	FeretAngle	MinFeret	AR	Round	Solidity
1	3.002	8.981	4.223	0.905	137.654	0.468	4.087	119	180	138.918	1.010	4.667	0.214	0.867
2	2.278	6.928	3.009	0.964	6.038	0.596	2.897	360	78	11.004	1.012	3.122	0.320	0.929
3	3.458	8.978	3.973	1.108	65.205	0.539	3.852	399	641	64.486	1.198	3.586	0.279	0.903
4	2.971	8.808	3.965	0.954	17.642	0.481	3.948	76	17	19.885	1.049	4.156	0.241	0.905
5	2.746	8.974	4.028	0.868	0.845	0.428	3.957	366	86	176.566	0.948	4.640	0.216	0.898
6	2.727	7.594	3.338	1.040	48.043	0.594	3.319	393	804	51.766	1.117	3.208	0.312	0.901
7	3.195	8.705	3.900	1.043	176.364	0.530	3.754	424	103	171.529	1.064	3.739	0.267	0.923
8	3.663	10.029	4.526	1.031	114.540	0.458	4.420	899	919	114.274	1.095	4.392	0.228	0.900
9	3.408	9.621	4.381	0.990	28.854	0.463	4.206	748	671	28.009	1.059	4.424	0.226	0.874
10	2.409	7.097	3.045	1.007	18.985	0.601	3.008	0	588	23.199	1.097	3.022	0.331	0.896
11	3.270	9.282	4.138	1.006	169.192	0.477	4.044	396	70	167.593	1.061	4.112	0.243	0.913
12	2.534	7.629	3.182	1.014	115.024	0.547	3.185	873	934	113.385	1.054	3.138	0.319	0.899
13	2.709	10.754	3.540	0.974	22.415	0.294	4.240	639	81	26.565	1.046	3.634	0.275	0.737
14	3.021	9.143	4.037	0.953	14.870	0.454	4.005	301	170	14.859	1.079	4.238	0.236	0.856
15	3.002	8.942	3.213	1.189	119.511	0.472	3.506	164	318	112.521	1.247	2.702	0.370	0.814
16	2.840	9.471	3.493	1.035	154.288	0.398	3.637	594	213	145.620	1.063	3.375	0.296	0.812
17	2.627	8.037	3.373	0.992	161.964	0.511	3.398	649	724	162.408	1.035	3.401	0.294	0.871
18	3.083	9.725	3.746	1.048	121.616	0.410	4.136	121	294	118.523	1.136	3.574	0.280	0.806
19	3.813	10.226	4.636	1.047	28.647	0.458	4.420	760	679	28.856	1.107	4.427	0.226	0.886
20	3.539	10.099	4.444	1.014	178.687	0.436	4.442	33	39	5.102	1.102	4.384	0.228	0.889
21	2.827	8.569	3.794	0.949	154.118	0.484	3.642	365	731	155.659	1.060	3.998	0.250	0.866
22	2.746	10.808	3.808	0.918	23.915	0.295	4.430	729	835	21.991	1.027	4.148	0.241	0.739
23	2.359	8.165	2.915	1.030	0.734	0.445	3.185	769	598	172.875	1.020	2.829	0.354	0.834
24	3.008	8.669	3.808	1.006	161.988	0.503	3.822	848	903	161.940	1.107	3.786	0.264	0.898
25	2.640	7.852	3.433	0.979	150.940	0.538	3.442	119	216	148.134	1.060	3.506	0.285	0.905
26	4.469	11.852	5.387	1.056	25.350	0.400	5.370	126	30	26.188	1.201	5.101	0.196	0.881
27	3.258	9.356	4.268	0.972	176.248	0.468	4.145	370	109	172.333	0.981	4.392	0.228	0.917
28	2.877	8.342	3.772	0.971	169.951	0.520	3.625	2	775	168.690	1.039	3.884	0.257	0.896
29	3.295	9.764	4.453	0.942	0.927	0.434	4.351	364	99	176.878	0.981	4.727	0.212	0.904
30	3.882	10.593	4.862	1.017	5.926	0.435	4.694	412	126	6.766	1.055	4.782	0.209	0.902
31	3.239	9.563	4.162	0.991	160.582	0.445	4.198	680	740	160.201	1.049	4.200	0.238	0.885
32	4.256	10.569	4.685	1.157	61.387	0.479	4.557	383	632	56.310	1.272	4.050	0.247	0.891
33	3.782	10.214	4.565	1.055	23.813	0.456	4.420	626	73	28.856	1.125	4.328	0.231	0.880
34	3.158	9.402	4.282	0.939	81.988	0.449	4.122	904	1020	77.829	0.994	4.561	0.219	0.904
35	2.783	8.114	3.649	0.971	144.095	0.531	3.573	156	231	144.904	1.038	3.758	0.266	0.890
36	3.264	8.476	3.741	1.111	121.470	0.571	3.618	147	325	121.608	1.205	3.367	0.297	0.903
37	3.389	9.463	4.274	1.009	31.106	0.476	4.214	318	678	30.411	1.122	4.234	0.236	0.883
38	4.069	11.451	5.190	0.998	20.340	0.390	5.032	628	455	22.135	1.134	5.199	0.192	0.851
39	3.495	9.833	4.491	0.991	156.110	0.454	4.348	692	239	155.298	1.062	4.533	0.221	0.898
40	3.202	8.858	3.916	1.041	151.274	0.513	3.816	651	231	152.904	1.173	3.762	0.266	0.868
41	3.476	9.787	4.098	1.080	157.178	0.456	4.310	314	919	153.905	1.161	3.794	0.264	0.869
42	3.351	9.506	4.236	1.007	169.489	0.466	4.139	727	594	166.759	1.073	4.206	0.238	0.885
43	3.308	9.617	4.300	0.979	11.794	0.449	4.158	338	173	14.300	1.054	4.390	0.228	0.892
44	4.681	12.219	5.768	1.033	1.113	0.394	5.460	678	831	3.318	1.069	5.582	0.179	0.909
45	3.258	8.931	3.982	1.042	149.658	0.513	3.922	284	894	145.670	1.090	3.822	0.262	0.903
46	2.415	8.599	2.925	1.051	138.900	0.410	3.368	139	178	140.711	1.114	2.783	0.359	0.764
47	3.951	11.498	5.035	0.999	20.079	0.376	5.105	73	32	21.801	1.199	5.040	0.198	0.820
48	4.337	11.386	5.206	1.061	19.951	0.420	4.947	618	443	19.592	1.147	4.908	0.204	0.886
49	3.838	10.048	4.572	1.069	29.770	0.478	4.363	300	673	31.675	1.137	4.276	0.234	0.884
50	3.632	9.482	4.258	1.086	124.283	0.508	4.163	163	200	123.389	1.139	3.921	0.255	0.904
51	3.083	8.958	4.050	0.969	157.572	0.483	3.995	305	933	155.462	1.051	4.178	0.239	0.904
52	3.564	9.849	4.485	1.012	177.170	0.462	4.284	25	51	174.710	1.033	4.433	0.226	0.904
53	3.907	10.168	4.561	1.091	22.875	0.475	4.388	13	597	23.334	1.161	4.183	0.239	0.890
54	2.765	8.353	3.513	1.002	14.040	0.498	3.506	298	160	14.349	1.089	3.506	0.285	0.879
55	3.370	9.329	4.182	1.026	167.688	0.487	4.005	0	788	165.141	1.102	4.076	0.245	0.877
56	3.089	9.124	4.002	0.983	170.310	0.466	3.844	550	213	170.538	1.125	4.071	0.246	0.854
57	3.988	10.511	4.657	1.090	163.360	0.454	4.449	267	524	163.496	1.164	4.272	0.234	0.884
58	3.788	10.226	4.625	1.043	149.140	0.455	4.539	390	725	148.523	1.125	4.435	0.225	0.895
59	3.545	9.340	4.066	1.110	159.613	0.511	3.963	641	732	156.501	1.199	3.662	0.273	0.892
60	2.815	8.037	3.522	1.017	158.169	0.548	3.506	685	727	157.479	1.096	3.462	0.289	0.912
61	3.601	10.438	4.613	0.994	160.658	0.415	4.597	694	257	160.942	1.134	4.642	0.215	0.856
62	3.539	9.008	4.044	1.114	133.992	0.548	3.917	101	178	131.730	1.173	3.629	0.276	0.896
63	3.976	10.677	4.915	1.030	167.297	0.438	4.714	805	163	166.430	1.111	4.773	0.209	0.893
64	3.882	10.211	4.692	1.054	169.175	0.468	4.465	724	580	166.701	1.128	4.453	0.225	0.892
65	3.114	8.808	3.966	1.000	9.790	0.504	3.858	674	67	10.620	1.038	3.967	0.252	0.904
66	3.064	7.956	3.438	1.135	139.057	0.608	3.480	170	443	140.528	1.229	3.030	0.330	0.917
67	4.593	11.702	5.336	1.096	159.400	0.422	5.179	558	221	158.523	1.174	4.869	0.205	0.900
68	4.250	10.607	4.824	1.122	148.065	0.475	4.715	651	246	148.707	1.210	4.300	0.233	0.894
69	3.788	10.034	4.630	1.042	172.555	0.473	4.403	907	262	170.707	1.111	4.445	0.225	0.897
70	2.228	6.520	2.753	1.031	167.614	0.659	2.729	850	920	157.891	1.058	2.671	0.374	0.917
71	3.570	9.625	4.364	1.042	171.149	0.484	4.156	900	277	171.254	1.098	4.189	0.239	0.898
72	2.702	7.599	3.304	1.041	9.076	0.588	3.239	452	242	12.680	1.092	3.173	0.315	0.911
73	3.614	9.656	4.271	1.077	160.251	0.487	4.050	248	534	159.444	1.114	3.966	0.252	0.898
74	3.127	8.588	3.842	1.036	149.494	0.533	3.714	276	909	150.709	1.108	3.707	0.270	0.895
75	3.064	8.250	3.565	1.094	93.485	0.566	3.430	894	966	97.943	1.106	3.257	0.307	0.927
76	3.807	9.705	4.370	1.109	128.546	0.508	4.269	130	287	128.991	1.193	3.939	0.254	0.875
77	3.052	8.863	3.907	0.994	6.974	0.488	3.873	678	820	11.768	1.082	3.929	0.255	0.888
78	3.451	9.394	4.208	1.044	14.860	0.491	4.048	723	818	17.021	1.096	4.030	0.248	0.903
79	4.144	11.124	5.066	1.042	165.453	0.421	4.873	787	171	163.034	1.135	4.864	0.206	0.871
80	3.301	8.789	3.906	1.076	167.271	0.537	3.832	335	142	165.677	1.153	3.630	0.275	0.912
81	3.532	9.691	4.286	1.049	3.465	0.473	4.199	675	51	4.316	1.142	4.085	0.245	0.886
82	3.757	10.072	4.483	1.067	10.767	0.465	4.388	647	138	13.536	1.177	4.202	0.238	0.884
83	3.869	10.542	4.766	1.034	150.693	0.438	4.666	50	774	151.699	1.189	4.610	0.217	0.870
84	3.289	8.928	4.024	1.041	8.552	0.519	3.890	437	262	12.907	1.136	3.868	0.259	0.915
85	4.175	10.645	4.710	1.129	49.417	0.463	4.602	401	813	50.572	1.272	4.173	0.240	0.863
86	4.125	10.851	5.093	1.031	82.158	0.440	4.756	918	1024	78.503	1.145	4.938	0.203	0.893
87	3.239	8.654	3.855	1.070	146.029	0.544	3.769	373	746	146.976	1.156	3.604	0.277	0.902
88	2.846	7.509	3.145	1.152	142.352	0.634	3.146	162	417	141.116	1.271	2.730	0.366	0.891
89	3.582	9.598	4.232	1.078	174.947	0.489	4.115	626	149	176.698	1.201	3.927	0.255	0.895
90	3.832	9.775	4.358	1.120	14.092	0.504	4.275	232	910	16.091	1.169	3.893	0.257	0.918
91	4.556	11.448	5.091	1.139	177.883	0.437	4.993	37	808	175.462	1.229	4.469	0.224	0.898
92	3.776	9.440	4.187	1.148	7.045	0.532	4.091	191	903	10.008	1.205	3.646	0.274	0.914
