# Supplementary material for: DeepBacs for multi-task bacterial image analysis using open-source deep learning approaches
Source: Commun Biol. 2022 Jul 9;5:688. doi: 10.1038/s42003-022-03634-z (PMC9271087; doi:10.1038/s42003-022-03634-z)
Supplement: Supplementary file 15 — Supplementary Data 1 [file 42003_2022_3634_MOESM15_ESM.zip › Figure_S2/Figure_S2a_Results_Files/Prediction_cell_morphology/pos7_fr_1_shape.txt]

	Area	Perim.	Major	Minor	Angle	Circ.	Feret	FeretX	FeretY	FeretAngle	MinFeret	AR	Round	Solidity
1	1.779	5.749	2.381	0.951	26.694	0.676	2.388	996	809	34.216	1.046	2.503	0.400	0.899
2	2.353	7.552	3.327	0.900	177.701	0.518	3.254	364	601	174.428	0.948	3.695	0.271	0.907
3	3.133	8.885	3.964	1.006	115.671	0.499	3.923	611	856	115.017	1.060	3.939	0.254	0.906
4	2.534	8.053	3.596	0.897	176.634	0.491	3.420	355	612	173.367	0.969	4.009	0.249	0.878
5	2.465	6.959	2.896	1.084	18.610	0.640	2.876	348	479	20.925	1.149	2.673	0.374	0.913
6	3.120	9.193	4.203	0.945	150.317	0.464	4.067	749	570	150.945	1.008	4.445	0.225	0.888
7	2.665	7.240	3.118	1.088	48.212	0.639	3.085	252	659	50.194	1.194	2.866	0.349	0.904
8	2.365	7.375	3.184	0.946	178.953	0.546	3.097	365	590	174.144	0.948	3.366	0.297	0.919
9	3.233	8.708	3.811	1.080	26.641	0.536	3.783	620	827	28.706	1.145	3.528	0.283	0.911
10	2.908	7.463	3.172	1.167	43.125	0.656	3.196	193	799	39.987	1.229	2.718	0.368	0.926
11	2.971	8.253	3.574	1.058	27.955	0.548	3.499	945	968	28.301	1.131	3.376	0.296	0.906
12	2.553	7.136	2.996	1.085	25.814	0.630	2.970	475	95	28.610	1.161	2.761	0.362	0.916
13	2.390	7.217	3.228	0.943	175.627	0.577	3.117	368	624	171.254	1.027	3.423	0.292	0.902
14	3.289	8.226	3.457	1.211	37.433	0.611	3.444	796	277	36.607	1.310	2.854	0.350	0.896
15	4.050	9.898	4.416	1.168	116.291	0.519	4.243	599	867	118.951	1.237	3.782	0.264	0.899
16	2.740	7.667	3.360	1.038	141.745	0.586	3.368	454	886	140.711	1.120	3.235	0.309	0.904
17	4.481	11.359	5.152	1.107	158.811	0.436	4.959	141	592	157.521	1.174	4.652	0.215	0.896
18	3.738	9.678	4.360	1.092	142.457	0.502	4.188	206	550	144.211	1.181	3.993	0.250	0.877
19	4.506	11.182	5.002	1.147	160.046	0.453	4.783	586	127	157.671	1.248	4.361	0.229	0.895
20	3.289	8.049	3.471	1.206	128.484	0.638	3.419	297	565	130.314	1.280	2.877	0.348	0.916
21	3.745	9.833	4.331	1.101	161.297	0.487	4.152	96	247	158.806	1.155	3.935	0.254	0.893
22	4.200	10.604	4.794	1.115	163.936	0.469	4.548	802	234	162.824	1.226	4.298	0.233	0.870
23	3.046	8.223	3.546	1.094	167.070	0.566	3.473	166	184	162.801	1.131	3.242	0.308	0.922
24	3.433	8.673	3.788	1.154	48.419	0.573	3.753	472	599	49.268	1.259	3.283	0.305	0.886
25	3.252	8.850	4.035	1.026	139.625	0.522	3.936	434	887	141.520	1.140	3.932	0.254	0.890
26	5.049	12.168	5.611	1.146	22.872	0.429	5.374	502	306	24.305	1.195	4.897	0.204	0.905
27	3.476	9.348	4.207	1.052	164.071	0.500	4.072	450	980	161.917	1.107	3.998	0.250	0.901
28	2.765	7.860	3.359	1.048	14.365	0.562	3.334	423	245	13.707	1.092	3.206	0.312	0.907
29	4.181	10.711	4.819	1.105	144.216	0.458	4.648	185	556	148.201	1.191	4.362	0.229	0.886
30	2.802	7.348	2.999	1.190	74.665	0.652	2.978	925	118	68.199	1.245	2.522	0.397	0.914
31	2.790	7.487	3.253	1.092	177.457	0.625	3.117	630	615	171.254	1.106	2.980	0.336	0.925
32	4.113	9.795	4.333	1.209	160.585	0.539	4.254	287	857	158.199	1.274	3.585	0.279	0.916
33	2.952	8.654	3.764	0.999	141.665	0.495	3.776	571	964	142.651	1.195	3.770	0.265	0.857
34	3.657	9.274	4.033	1.155	160.232	0.534	3.976	684	359	159.044	1.224	3.494	0.286	0.913
35	2.952	7.956	3.538	1.062	140.642	0.586	3.492	577	949	142.352	1.145	3.330	0.300	0.908
36	3.351	8.361	3.586	1.190	73.049	0.602	3.579	323	1024	67.964	1.249	3.014	0.332	0.930
37	4.543	10.939	4.907	1.179	162.843	0.477	4.672	774	503	161.259	1.254	4.162	0.240	0.898
38	4.025	9.833	4.328	1.184	157.080	0.523	4.284	937	698	157.218	1.276	3.655	0.274	0.895
39	5.199	12.168	5.485	1.207	157.322	0.441	5.400	214	828	159.444	1.283	4.545	0.220	0.890
40	4.032	10.476	4.726	1.086	151.187	0.462	4.566	745	582	149.886	1.160	4.350	0.230	0.879
41	4.774	11.340	5.078	1.197	157.084	0.467	4.959	791	851	157.521	1.284	4.242	0.236	0.883
42	3.189	8.160	3.559	1.141	144.698	0.602	3.463	705	736	145.222	1.204	3.119	0.321	0.906
43	3.464	9.514	4.226	1.044	177.051	0.481	4.057	430	967	173.290	1.106	4.049	0.247	0.922
44	3.944	10.288	4.669	1.076	19.262	0.468	4.577	524	739	21.251	1.165	4.341	0.230	0.902
45	4.968	11.868	5.337	1.185	7.282	0.443	5.165	247	31	6.147	1.240	4.503	0.222	0.885
46	5.186	12.099	5.552	1.189	169.055	0.445	5.270	672	519	167.005	1.252	4.668	0.214	0.898
47	4.818	11.475	5.348	1.147	179.497	0.460	5.140	167	815	177.357	1.106	4.662	0.215	0.941
48	2.996	7.915	3.497	1.091	11.023	0.601	3.451	13	376	15.945	1.143	3.206	0.312	0.932
49	4.968	11.509	5.198	1.217	150.653	0.471	5.027	382	145	149.808	1.264	4.272	0.234	0.900
50	3.376	8.250	3.558	1.208	169.878	0.623	3.488	598	677	166.908	1.258	2.945	0.340	0.920
51	3.564	9.413	4.119	1.101	11.382	0.505	4.044	570	44	12.407	1.131	3.740	0.267	0.914
52	3.901	10.211	4.666	1.064	2.212	0.470	4.442	241	754	5.102	1.106	4.384	0.228	0.916
53	3.021	7.757	3.302	1.165	0.245	0.631	3.176	247	251	5.711	1.185	2.834	0.353	0.922
54	3.014	7.841	3.254	1.179	172.635	0.616	3.162	720	176	167.005	1.210	2.760	0.362	0.924
55	3.289	8.408	3.683	1.137	3.052	0.585	3.577	633	439	6.340	1.146	3.239	0.309	0.925
56	3.370	8.650	3.641	1.178	2.829	0.566	3.577	426	483	6.340	1.223	3.090	0.324	0.908
57	2.883	7.421	3.230	1.137	5.633	0.658	3.145	696	805	11.592	1.135	2.841	0.352	0.937
