# Supplementary material for: DeepBacs for multi-task bacterial image analysis using open-source deep learning approaches
Source: Commun Biol. 2022 Jul 9;5:688. doi: 10.1038/s42003-022-03634-z (PMC9271087; doi:10.1038/s42003-022-03634-z)
Supplement: Supplementary file 15 — Supplementary Data 1 [file 42003_2022_3634_MOESM15_ESM.zip › Figure_S2/Figure_S2a_Results_Files/Prediction_cell_morphology/pos7_fr_20_shape.txt]

	Area	Perim.	Major	Minor	Angle	Circ.	Feret	FeretX	FeretY	FeretAngle	MinFeret	AR	Round	Solidity
1	2.003	7.752	2.238	1.140	141.941	0.419	2.631	172	564	131.348	1.211	1.963	0.509	0.735
2	2.247	7.078	3.067	0.933	14.700	0.564	3.073	987	821	17.969	1.069	3.289	0.304	0.899
3	2.771	7.887	3.263	1.081	170.149	0.560	3.286	267	35	170.311	1.180	3.017	0.331	0.892
4	3.195	9.560	4.416	0.921	179.627	0.439	4.269	345	617	177.879	0.948	4.793	0.209	0.911
5	3.888	10.430	4.755	1.041	151.050	0.449	4.635	739	586	150.376	1.135	4.568	0.219	0.896
6	3.951	10.364	4.695	1.071	117.633	0.462	4.559	599	870	117.897	1.124	4.383	0.228	0.907
7	2.028	5.868	2.429	1.063	88.358	0.740	2.391	1006	35	82.405	1.027	2.284	0.438	0.946
8	2.134	7.059	2.967	0.916	177.464	0.538	2.927	339	627	176.906	1.027	3.239	0.309	0.885
9	2.509	7.571	3.258	0.980	14.558	0.550	3.199	372	635	20.225	1.056	3.323	0.301	0.893
10	2.234	6.504	2.604	1.092	23.643	0.664	2.615	455	615	25.017	1.161	2.384	0.419	0.906
11	3.557	9.594	4.358	1.039	143.600	0.486	4.252	563	963	144.834	1.139	4.192	0.239	0.875
12	2.846	8.816	3.958	0.916	179.624	0.460	3.874	351	604	177.663	0.948	4.323	0.231	0.914
13	2.534	6.866	2.837	1.137	29.427	0.675	2.872	471	597	31.504	1.201	2.495	0.401	0.922
14	2.584	8.831	2.867	1.148	132.288	0.416	3.465	368	152	136.848	1.343	2.498	0.400	0.735
15	3.170	8.550	3.609	1.118	19.698	0.545	3.573	332	496	18.034	1.174	3.227	0.310	0.909
16	2.509	6.512	2.579	1.239	67.459	0.744	2.617	318	1024	61.113	1.291	2.082	0.480	0.928
17	2.147	8.168	2.507	1.090	105.509	0.404	3.073	603	899	107.969	1.170	2.299	0.435	0.756
18	4.206	10.580	4.783	1.120	33.103	0.472	4.648	781	296	31.799	1.271	4.272	0.234	0.872
19	3.401	8.711	3.817	1.135	43.831	0.563	3.694	237	676	41.532	1.213	3.364	0.297	0.898
20	3.270	8.942	4.092	1.017	143.335	0.514	4.013	437	897	143.807	1.090	4.022	0.249	0.905
21	2.627	7.544	3.276	1.021	157.985	0.580	3.257	192	821	157.166	1.091	3.208	0.312	0.905
22	4.375	10.923	4.915	1.133	27.050	0.461	4.770	605	845	26.565	1.237	4.337	0.231	0.886
23	3.077	8.677	3.908	1.003	175.393	0.513	3.822	352	640	172.875	1.094	3.898	0.257	0.909
24	3.551	8.673	3.830	1.181	42.864	0.593	3.813	178	818	39.958	1.270	3.244	0.308	0.913
25	3.164	8.874	3.879	1.039	166.581	0.505	3.890	453	986	167.093	1.073	3.735	0.268	0.904
26	3.376	9.054	4.152	1.035	142.626	0.518	4.013	203	569	143.807	1.135	4.010	0.249	0.887
27	3.888	9.945	4.447	1.113	112.892	0.494	4.357	581	865	112.380	1.208	3.995	0.250	0.922
28	4.768	11.478	5.224	1.162	162.888	0.455	4.972	757	517	162.429	1.233	4.494	0.223	0.885
29	5.118	12.734	5.822	1.119	161.080	0.397	5.576	570	139	159.254	1.200	5.203	0.192	0.881
30	4.469	11.340	5.080	1.120	162.092	0.437	4.851	82	263	163.926	1.231	4.536	0.220	0.861
31	3.476	9.190	3.960	1.118	16.009	0.517	3.922	37	17	18.800	1.228	3.543	0.282	0.899
32	3.888	10.106	4.560	1.086	140.949	0.478	4.430	422	900	140.064	1.202	4.200	0.238	0.855
33	3.145	8.234	3.523	1.137	25.519	0.583	3.434	462	110	23.025	1.186	3.100	0.323	0.914
34	3.751	9.629	4.322	1.105	25.853	0.508	4.205	930	984	25.602	1.131	3.912	0.256	0.915
35	2.465	6.812	2.898	1.083	132.079	0.668	2.863	826	246	129.401	1.173	2.676	0.374	0.908
36	3.358	8.623	3.711	1.152	159.842	0.567	3.726	659	534	158.875	1.199	3.222	0.310	0.917
37	2.858	7.571	3.196	1.139	165.645	0.627	3.224	161	826	162.897	1.177	2.807	0.356	0.922
38	5.792	13.405	6.141	1.201	20.936	0.405	5.853	493	318	21.371	1.322	5.114	0.196	0.878
39	3.539	9.436	4.255	1.059	144.229	0.499	4.142	190	578	145.098	1.153	4.019	0.249	0.877
40	4.618	11.764	5.339	1.101	1.813	0.419	5.150	611	453	4.399	1.185	4.847	0.206	0.903
41	4.475	11.182	5.065	1.125	20.795	0.450	4.873	516	754	19.904	1.272	4.502	0.222	0.877
42	3.071	8.650	3.824	1.022	13.360	0.516	3.719	415	989	12.265	1.104	3.741	0.267	0.886
43	5.180	12.318	5.513	1.196	156.823	0.429	5.281	206	841	158.039	1.284	4.607	0.217	0.898
44	2.571	6.789	2.786	1.175	175.147	0.701	2.715	787	253	171.634	1.201	2.370	0.422	0.916
45	3.782	9.528	4.222	1.141	147.937	0.523	4.054	119	601	146.929	1.201	3.702	0.270	0.894
46	3.220	8.315	3.515	1.167	6.083	0.585	3.533	231	49	10.305	1.185	3.013	0.332	0.935
47	4.331	10.874	4.962	1.111	162.646	0.460	4.747	433	993	161.565	1.201	4.464	0.224	0.882
48	3.501	9.089	3.934	1.133	156.275	0.533	3.957	697	531	153.947	1.252	3.471	0.288	0.899
49	3.751	10.029	4.514	1.058	152.326	0.469	4.416	741	604	153.435	1.148	4.266	0.234	0.894
50	3.351	8.896	4.061	1.051	140.817	0.532	3.950	561	979	143.130	1.130	3.864	0.259	0.894
51	3.876	9.775	4.350	1.134	168.118	0.510	4.183	151	203	169.114	1.191	3.835	0.261	0.899
52	5.642	12.892	5.843	1.229	161.289	0.427	5.604	264	868	158.499	1.349	4.753	0.210	0.882
53	4.138	9.686	4.263	1.236	145.035	0.554	4.171	389	165	142.696	1.272	3.449	0.290	0.911
54	3.957	10.133	4.480	1.124	147.641	0.484	4.322	688	750	149.216	1.205	3.984	0.251	0.886
55	5.130	11.925	5.369	1.217	162.396	0.453	5.100	668	373	163.811	1.300	4.413	0.227	0.894
56	3.264	8.588	3.748	1.109	144.624	0.556	3.793	152	606	144.324	1.217	3.380	0.296	0.904
57	3.532	8.890	4.034	1.115	178.770	0.562	3.822	616	631	172.875	1.106	3.618	0.276	0.943
58	3.907	10.072	4.506	1.104	14.137	0.484	4.347	0	393	19.093	1.169	4.082	0.245	0.906
59	2.777	7.441	3.105	1.139	170.230	0.630	3.073	920	711	162.031	1.203	2.727	0.367	0.925
60	3.888	9.008	3.899	1.270	129.197	0.602	3.776	287	581	127.349	1.344	3.071	0.326	0.900
61	3.514	9.348	4.153	1.077	12.713	0.505	4.062	410	262	13.496	1.150	3.855	0.259	0.914
62	4.880	12.034	5.622	1.105	1.824	0.424	5.377	223	767	2.526	1.128	5.086	0.197	0.903
63	3.470	8.381	3.508	1.260	74.410	0.621	3.477	914	136	68.682	1.303	2.785	0.359	0.928
64	4.531	10.854	4.861	1.187	11.930	0.483	4.696	557	60	12.633	1.231	4.096	0.244	0.904
65	3.189	8.045	3.401	1.194	172.909	0.619	3.300	777	867	168.959	1.212	2.848	0.351	0.928
66	3.763	9.040	3.943	1.215	172.214	0.579	3.822	704	194	172.875	1.257	3.245	0.308	0.923
67	4.181	10.277	4.588	1.160	179.972	0.498	4.435	228	264	175.914	1.106	3.953	0.253	0.949
68	4.107	9.868	4.282	1.221	172.304	0.530	4.156	583	695	171.254	1.274	3.506	0.285	0.917
69	3.551	8.920	3.755	1.204	4.539	0.561	3.676	682	818	8.653	1.272	3.118	0.321	0.907
70	4.550	11.178	5.058	1.145	1.960	0.458	4.829	406	496	3.752	1.153	4.417	0.226	0.926
