# Supplementary material for: DeepBacs for multi-task bacterial image analysis using open-source deep learning approaches
Source: Commun Biol. 2022 Jul 9;5:688. doi: 10.1038/s42003-022-03634-z (PMC9271087; doi:10.1038/s42003-022-03634-z)
Supplement: Supplementary file 15 — Supplementary Data 1 [file 42003_2022_3634_MOESM15_ESM.zip › Figure_S2/Figure_S2a_Results_Files/Prediction_cell_morphology/pos7_fr_40_shape.txt]

	Area	Perim.	Major	Minor	Angle	Circ.	Feret	FeretX	FeretY	FeretAngle	MinFeret	AR	Round	Solidity
1	1.922	7.645	2.750	0.890	1.581	0.413	3.164	962	823	177.138	0.915	3.089	0.324	0.809
2	2.927	9.732	3.027	1.231	28.215	0.388	3.530	475	336	40.462	1.301	2.459	0.407	0.759
3	3.676	9.783	4.432	1.056	169.335	0.483	4.293	253	34	167.242	1.169	4.196	0.238	0.901
4	2.315	8.981	2.850	1.034	125.645	0.361	3.333	590	975	121.430	1.126	2.755	0.363	0.722
5	1.654	5.610	2.261	0.931	16.089	0.660	2.275	994	809	20.323	0.996	2.427	0.412	0.900
6	3.202	8.141	3.491	1.168	119.593	0.607	3.463	552	968	117.150	1.258	2.990	0.334	0.907
7	2.265	8.496	2.771	1.041	135.031	0.394	3.308	720	593	139.844	1.249	2.661	0.376	0.728
8	2.771	8.203	3.601	0.980	11.583	0.517	3.527	371	637	15.593	1.130	3.676	0.272	0.872
9	2.128	7.667	2.847	0.952	145.472	0.455	3.097	730	583	142.253	0.999	2.992	0.334	0.821
10	2.365	7.402	3.283	0.917	3.737	0.542	3.176	805	892	5.711	0.976	3.580	0.279	0.906
11	1.953	6.335	2.653	0.937	7.436	0.612	2.665	991	822	11.976	0.995	2.830	0.353	0.915
12	2.372	6.997	2.943	1.026	121.537	0.609	2.958	578	983	124.114	1.110	2.869	0.349	0.908
13	2.596	8.296	3.764	0.878	176.262	0.474	3.577	334	618	173.660	0.966	4.287	0.233	0.894
14	2.709	7.656	3.330	1.036	71.641	0.581	3.273	1000	41	70.253	1.089	3.216	0.311	0.915
15	2.902	8.018	3.517	1.051	19.886	0.567	3.477	461	601	21.318	1.141	3.347	0.299	0.913
16	2.328	8.207	3.001	0.988	144.872	0.434	3.480	446	920	140.528	1.089	3.038	0.329	0.791
17	3.707	10.257	4.681	1.008	175.444	0.443	4.547	446	991	172.011	1.044	4.642	0.215	0.903
18	2.964	9.043	3.390	1.113	150.302	0.456	3.852	295	877	151.858	1.211	3.045	0.328	0.829
19	2.696	7.490	3.182	1.079	28.072	0.604	3.180	641	466	26.565	1.147	2.950	0.339	0.911
20	3.301	8.357	3.697	1.137	40.338	0.594	3.582	511	765	41.424	1.197	3.251	0.308	0.900
21	3.164	8.719	3.871	1.041	146.556	0.523	3.747	556	958	145.305	1.125	3.719	0.269	0.889
22	2.627	7.089	2.891	1.157	66.728	0.657	2.905	787	303	67.620	1.255	2.498	0.400	0.900
23	2.983	8.569	3.833	0.991	150.997	0.511	3.783	756	598	151.294	1.052	3.868	0.259	0.906
24	3.370	8.773	3.772	1.138	23.756	0.550	3.786	248	784	23.356	1.215	3.316	0.302	0.913
25	2.940	8.157	3.580	1.046	103.010	0.555	3.506	600	899	104.349	1.143	3.424	0.292	0.908
26	2.640	7.953	3.353	1.002	177.913	0.525	3.333	326	631	174.560	1.106	3.345	0.299	0.884
27	3.770	9.922	4.594	1.045	1.137	0.481	4.363	344	610	5.194	1.062	4.398	0.227	0.908
28	3.401	8.580	3.850	1.125	43.060	0.581	3.753	537	762	40.732	1.171	3.422	0.292	0.908
29	3.957	10.376	4.730	1.065	145.054	0.462	4.557	433	898	146.310	1.176	4.441	0.225	0.853
30	2.153	6.408	2.756	0.995	3.018	0.659	2.665	808	283	11.976	0.998	2.772	0.361	0.926
31	3.788	9.814	3.996	1.207	161.425	0.494	4.223	215	856	162.582	1.274	3.311	0.302	0.880
32	2.796	7.972	3.444	1.034	15.569	0.553	3.398	453	617	17.592	1.130	3.331	0.300	0.903
33	2.259	7.749	2.480	1.160	8.489	0.473	2.775	397	501	175.101	1.170	2.139	0.468	0.820
34	2.652	7.425	3.081	1.096	28.429	0.605	3.048	619	464	31.218	1.166	2.812	0.356	0.907
35	3.277	8.773	3.860	1.081	25.693	0.535	3.780	924	990	26.030	1.165	3.572	0.280	0.908
36	3.545	8.673	3.834	1.177	36.150	0.592	3.747	219	786	34.695	1.217	3.257	0.307	0.917
37	3.245	9.474	3.850	1.073	136.657	0.454	4.251	178	553	138.013	1.165	3.587	0.279	0.850
38	4.306	10.942	5.003	1.096	122.400	0.452	4.824	592	862	121.608	1.182	4.564	0.219	0.894
39	4.643	11.552	5.232	1.130	14.117	0.437	5.116	35	18	13.392	1.230	4.631	0.216	0.904
40	4.899	11.269	5.205	1.198	38.400	0.485	5.009	172	827	37.954	1.282	4.344	0.230	0.893
41	4.157	10.850	4.900	1.080	146.350	0.444	4.756	117	608	147.894	1.200	4.538	0.220	0.876
42	4.150	10.187	4.507	1.172	24.954	0.503	4.348	459	116	24.702	1.283	3.844	0.260	0.881
43	3.720	10.146	4.638	1.021	177.602	0.454	4.520	345	644	174.987	1.058	4.541	0.220	0.913
44	3.639	10.419	4.417	1.049	10.642	0.421	4.403	419	989	9.293	1.215	4.211	0.237	0.843
45	3.314	8.757	3.986	1.059	135.865	0.543	3.917	210	575	138.270	1.117	3.765	0.266	0.899
46	2.796	7.575	3.255	1.094	138.057	0.612	3.248	107	261	138.945	1.209	2.977	0.336	0.900
47	3.333	8.784	3.910	1.085	130.910	0.543	3.865	420	897	130.855	1.230	3.604	0.277	0.888
48	4.612	11.506	5.192	1.131	16.831	0.438	5.003	0	397	21.297	1.218	4.591	0.218	0.881
49	3.114	7.702	3.150	1.259	70.185	0.660	3.145	318	1024	64.722	1.334	2.502	0.400	0.919
50	5.068	11.917	5.439	1.186	25.811	0.448	5.229	602	849	26.952	1.237	4.584	0.218	0.898
51	3.701	8.928	3.959	1.190	93.821	0.583	3.844	583	870	99.462	1.247	3.326	0.301	0.931
52	4.000	10.296	4.677	1.089	167.341	0.474	4.504	422	998	164.745	1.207	4.294	0.233	0.881
53	3.564	9.051	3.952	1.148	162.599	0.547	3.898	782	254	162.300	1.178	3.443	0.290	0.917
54	3.046	8.315	3.540	1.095	0.990	0.554	3.412	158	838	5.315	1.264	3.231	0.309	0.885
55	4.768	11.555	5.259	1.154	154.997	0.449	5.032	659	537	157.865	1.237	4.556	0.220	0.885
56	3.763	9.672	4.349	1.102	0.471	0.506	4.190	776	874	177.839	1.106	3.948	0.253	0.924
57	4.306	10.334	4.595	1.193	17.760	0.507	4.422	325	500	18.759	1.271	3.852	0.260	0.906
58	3.557	9.193	4.120	1.099	147.206	0.529	4.011	197	820	147.875	1.181	3.748	0.267	0.900
59	2.933	8.338	3.657	1.021	138.426	0.530	3.702	204	589	140.194	1.139	3.581	0.279	0.871
60	4.806	11.759	5.294	1.156	155.340	0.437	5.135	684	529	157.380	1.249	4.581	0.218	0.888
61	2.621	9.282	3.074	1.086	4.792	0.382	3.754	545	68	8.471	1.179	2.832	0.353	0.764
62	6.029	14.233	6.482	1.184	20.624	0.374	6.223	501	316	20.045	1.286	5.473	0.183	0.875
63	4.762	11.598	5.216	1.162	169.921	0.445	4.944	146	202	167.074	1.243	4.487	0.223	0.896
64	3.857	9.008	3.941	1.246	130.143	0.597	3.825	373	158	128.290	1.332	3.163	0.316	0.905
65	4.575	11.271	5.169	1.127	0.021	0.453	4.983	607	638	2.726	1.106	4.587	0.218	0.940
66	4.294	10.264	4.491	1.217	141.426	0.512	4.504	263	857	142.125	1.391	3.689	0.271	0.873
67	4.606	12.021	5.471	1.072	151.600	0.401	5.272	741	606	150.362	1.199	5.104	0.196	0.880
68	4.581	11.282	5.092	1.145	10.242	0.452	4.927	403	267	12.031	1.206	4.445	0.225	0.895
69	4.612	10.711	4.854	1.210	44.082	0.505	4.749	230	684	44.326	1.285	4.012	0.249	0.888
70	3.183	8.454	3.763	1.077	6.054	0.560	3.676	755	528	8.653	1.154	3.494	0.286	0.914
71	4.032	10.291	4.721	1.087	147.663	0.478	4.566	141	607	149.886	1.174	4.341	0.230	0.894
72	3.202	8.515	3.848	1.059	134.530	0.555	3.800	822	245	133.315	1.117	3.632	0.275	0.906
73	2.952	7.798	3.421	1.099	139.186	0.610	3.381	84	262	142.595	1.197	3.113	0.321	0.910
74	3.938	10.091	4.554	1.101	167.349	0.486	4.407	229	43	165.466	1.207	4.136	0.242	0.894
75	4.980	11.494	5.232	1.212	177.828	0.474	4.939	225	263	172.648	1.202	4.317	0.232	0.925
76	5.729	13.971	6.477	1.126	160.530	0.369	6.196	571	142	160.641	1.208	5.752	0.174	0.885
77	5.929	13.906	6.284	1.201	163.113	0.385	6.099	662	373	163.443	1.338	5.231	0.191	0.871
78	3.745	10.034	4.574	1.042	179.682	0.467	4.509	168	850	176.987	1.027	4.389	0.228	0.942
79	3.083	8.539	3.689	1.064	5.333	0.531	3.586	919	721	7.595	1.125	3.466	0.289	0.911
80	3.295	8.022	3.387	1.239	129.825	0.644	3.308	401	168	130.156	1.277	2.734	0.366	0.909
81	4.837	11.494	5.304	1.161	2.731	0.460	5.071	670	820	4.467	1.212	4.568	0.219	0.911
82	4.362	9.860	4.344	1.279	72.623	0.564	4.247	913	145	71.565	1.299	3.397	0.294	0.932
83	4.637	12.048	5.345	1.105	152.277	0.401	5.265	686	753	154.204	1.306	4.838	0.207	0.843
84	3.670	9.185	4.170	1.121	135.722	0.547	4.087	168	566	138.918	1.173	3.721	0.269	0.904
85	3.720	8.974	4.016	1.179	0.636	0.580	3.957	423	496	176.566	1.185	3.405	0.294	0.942
86	3.745	9.309	4.121	1.157	6.791	0.543	4.000	573	58	9.090	1.218	3.561	0.281	0.938
87	4.912	11.895	5.391	1.160	174.354	0.436	5.150	694	197	175.601	1.252	4.648	0.215	0.887
88	5.723	12.862	5.877	1.240	175.442	0.435	5.623	572	702	175.972	1.342	4.740	0.211	0.883
89	3.514	9.032	3.783	1.183	1.133	0.541	3.795	777	541	2.386	1.264	3.198	0.313	0.912
90	4.288	9.948	4.441	1.229	137.737	0.544	4.380	288	593	140.856	1.285	3.613	0.277	0.909
