# Supplementary material for: DeepBacs for multi-task bacterial image analysis using open-source deep learning approaches
Source: Commun Biol. 2022 Jul 9;5:688. doi: 10.1038/s42003-022-03634-z (PMC9271087; doi:10.1038/s42003-022-03634-z)
Supplement: Supplementary file 15 — Supplementary Data 1 [file 42003_2022_3634_MOESM15_ESM.zip › Figure_S2/Figure_S2a_Results_Files/Prediction_cell_morphology/pos7_fr_60_shape.txt]

	Area	Perim.	Major	Minor	Angle	Circ.	Feret	FeretX	FeretY	FeretAngle	MinFeret	AR	Round	Solidity
1	3.002	8.245	3.680	1.039	123.754	0.555	3.509	588	980	121.185	1.104	3.543	0.282	0.874
2	1.261	4.670	1.873	0.857	13.811	0.726	1.878	998	807	14.621	0.912	2.186	0.457	0.918
3	2.808	11.922	3.719	0.961	8.542	0.248	4.559	315	640	8.973	1.039	3.869	0.258	0.725
4	2.209	8.272	2.783	1.011	146.434	0.406	3.097	127	600	142.253	1.113	2.754	0.363	0.767
5	2.191	10.604	3.350	0.833	22.971	0.245	4.152	375	628	21.194	0.988	4.022	0.249	0.677
6	2.821	8.272	3.683	0.975	146.202	0.518	3.660	173	604	147.339	1.070	3.776	0.265	0.900
7	3.495	9.625	4.426	1.005	99.870	0.474	4.261	601	892	100.685	1.084	4.403	0.227	0.900
8	2.578	8.338	2.964	1.107	46.509	0.466	3.242	457	126	43.025	1.322	2.677	0.374	0.791
9	2.833	7.983	3.564	1.012	119.951	0.559	3.442	575	979	121.866	1.085	3.520	0.284	0.894
10	2.996	9.337	4.211	0.906	1.590	0.432	4.120	343	626	4.399	1.003	4.650	0.215	0.896
11	2.340	7.822	3.217	0.926	177.589	0.481	3.322	468	1000	2.726	0.948	3.473	0.288	0.896
12	2.209	6.735	2.748	1.024	179.585	0.612	2.637	906	811	171.384	1.027	2.684	0.373	0.919
13	2.228	8.885	2.836	1.000	150.499	0.355	3.401	658	538	149.265	1.064	2.834	0.353	0.747
14	3.470	10.369	4.697	0.941	1.094	0.406	4.664	353	636	1.941	1.058	4.994	0.200	0.880
15	1.947	7.961	2.622	0.945	16.072	0.386	3.173	331	616	18.886	1.037	2.774	0.361	0.759
16	3.720	9.108	3.995	1.185	60.475	0.563	3.929	781	310	59.826	1.262	3.370	0.297	0.904
17	2.503	8.523	3.088	1.032	145.371	0.433	3.419	461	915	139.686	1.109	2.993	0.334	0.806
18	3.364	9.563	4.360	0.982	23.706	0.462	4.243	451	622	24.179	1.058	4.438	0.225	0.896
19	4.069	11.127	5.068	1.022	26.071	0.413	4.946	219	784	26.565	1.148	4.958	0.202	0.873
20	4.562	11.863	5.442	1.067	148.921	0.407	5.284	166	550	148.449	1.198	5.099	0.196	0.876
21	4.893	11.579	5.180	1.203	100.115	0.459	5.039	576	863	103.601	1.320	4.307	0.232	0.888
22	3.227	9.198	4.200	0.978	1.772	0.479	4.111	335	652	2.203	1.004	4.295	0.233	0.913
23	3.220	8.831	3.910	1.049	146.290	0.519	3.769	760	598	146.976	1.161	3.729	0.268	0.866
24	2.821	8.277	3.730	0.963	6.655	0.517	3.676	950	831	8.653	1.012	3.874	0.258	0.912
25	3.564	9.563	4.274	1.062	21.289	0.490	4.097	455	605	19.134	1.132	4.025	0.248	0.877
26	3.008	8.408	3.723	1.029	171.682	0.535	3.642	697	771	167.471	1.078	3.619	0.276	0.913
27	3.532	9.378	4.173	1.078	27.101	0.505	3.998	617	465	29.604	1.166	3.873	0.258	0.891
28	4.150	10.079	4.668	1.132	41.756	0.513	4.481	507	768	40.711	1.188	4.123	0.243	0.898
29	3.901	10.800	4.962	1.001	22.511	0.420	4.773	237	789	24.444	1.057	4.957	0.202	0.890
30	3.339	9.332	4.210	1.010	29.122	0.482	4.146	632	474	30.964	1.078	4.169	0.240	0.902
31	3.826	10.230	4.684	1.040	173.463	0.459	4.458	239	37	172.875	1.086	4.504	0.222	0.907
32	4.238	11.691	5.357	1.007	170.786	0.390	5.237	225	45	168.690	1.143	5.318	0.188	0.856
33	3.308	8.962	4.081	1.032	135.178	0.518	4.024	428	891	136.591	1.117	3.955	0.253	0.886
34	3.414	9.506	3.869	1.123	100.097	0.475	4.072	608	888	108.083	1.195	3.445	0.290	0.883
35	2.684	7.070	2.909	1.175	65.845	0.675	2.969	600	863	64.799	1.291	2.476	0.404	0.919
36	2.621	6.705	2.735	1.220	86.405	0.733	2.649	323	1024	72.646	1.185	2.241	0.446	0.953
37	1.978	5.934	2.491	1.011	4.113	0.706	2.434	993	823	13.134	1.043	2.463	0.406	0.919
38	3.458	9.329	4.227	1.041	169.070	0.499	4.062	549	963	166.504	1.085	4.059	0.246	0.904
39	4.731	11.301	4.952	1.216	161.316	0.465	4.856	214	855	158.025	1.299	4.072	0.246	0.875
40	4.219	11.001	5.095	1.054	5.756	0.438	4.860	159	854	7.472	1.116	4.833	0.207	0.903
41	3.614	10.010	4.492	1.024	155.407	0.453	4.381	685	547	154.359	1.087	4.385	0.228	0.893
42	3.258	8.936	4.135	1.003	3.300	0.513	3.978	358	611	6.843	1.027	4.123	0.243	0.944
43	2.521	7.283	3.121	1.029	176.641	0.597	3.028	945	970	172.504	1.106	3.034	0.330	0.909
44	2.665	7.506	3.240	1.047	82.607	0.594	3.185	1004	47	82.875	1.080	3.094	0.323	0.915
45	2.765	7.991	3.114	1.130	29.468	0.544	3.361	659	836	29.578	1.219	2.755	0.363	0.864
46	3.626	9.231	4.133	1.117	142.026	0.535	4.047	99	258	141.340	1.196	3.701	0.270	0.896
47	4.337	10.476	4.706	1.174	28.354	0.497	4.527	528	316	29.249	1.231	4.010	0.249	0.893
48	3.657	9.560	4.286	1.086	0.580	0.503	4.048	774	878	5.599	1.106	3.945	0.253	0.917
49	3.189	10.029	3.988	1.018	148.941	0.398	4.207	447	926	145.713	1.107	3.917	0.255	0.807
50	4.094	10.299	4.483	1.163	156.188	0.485	4.388	781	249	156.666	1.354	3.856	0.259	0.856
51	3.333	9.132	4.085	1.039	174.701	0.502	3.951	789	884	168.465	1.105	3.932	0.254	0.906
52	3.227	8.966	3.838	1.071	5.862	0.504	3.766	151	843	9.660	1.152	3.585	0.279	0.861
53	4.069	10.731	4.971	1.042	1.893	0.444	4.746	753	525	177.138	1.067	4.769	0.210	0.912
54	3.464	8.792	3.859	1.143	31.125	0.563	3.794	620	845	31.373	1.201	3.377	0.296	0.909
55	4.512	11.266	5.163	1.113	154.740	0.447	4.983	692	534	154.654	1.166	4.640	0.216	0.915
56	4.494	11.771	5.419	1.056	148.234	0.408	5.284	204	824	148.449	1.153	5.132	0.195	0.881
57	3.208	8.711	4.049	1.009	137.314	0.531	3.925	720	574	139.899	1.061	4.013	0.249	0.907
58	3.458	9.574	4.280	1.029	145.807	0.474	4.187	80	266	148.109	1.118	4.161	0.240	0.877
59	3.869	9.389	4.179	1.179	128.373	0.552	4.109	546	971	127.972	1.248	3.545	0.282	0.910
60	4.475	11.336	5.174	1.101	177.447	0.438	4.987	582	164	176.367	1.129	4.699	0.213	0.915
61	5.286	12.800	5.885	1.144	18.994	0.405	5.622	17	25	17.162	1.199	5.145	0.194	0.888
62	3.027	8.519	3.790	1.017	168.338	0.524	3.679	686	755	165.069	1.128	3.728	0.268	0.904
63	4.375	10.329	4.685	1.189	40.638	0.515	4.542	531	768	40.061	1.270	3.941	0.254	0.878
64	3.882	9.520	4.239	1.166	141.020	0.538	4.171	816	248	142.696	1.251	3.636	0.275	0.910
65	3.882	10.007	4.515	1.095	178.277	0.487	4.292	559	147	173.660	1.106	4.124	0.242	0.929
66	4.113	10.685	4.982	1.051	1.285	0.453	4.743	766	540	178.091	1.065	4.741	0.211	0.905
67	3.888	9.841	4.424	1.119	164.207	0.505	4.247	422	487	161.565	1.170	3.953	0.253	0.912
68	2.977	7.891	3.162	1.199	31.028	0.601	3.225	476	110	30.964	1.285	2.639	0.379	0.896
69	3.876	9.586	4.409	1.119	133.252	0.530	4.259	390	156	130.486	1.171	3.939	0.254	0.909
70	3.807	10.206	4.666	1.039	150.474	0.459	4.527	133	620	150.751	1.097	4.491	0.223	0.894
71	4.893	11.324	5.171	1.205	32.548	0.480	5.000	162	830	31.430	1.271	4.292	0.233	0.902
72	5.180	11.767	5.334	1.237	69.769	0.470	5.123	909	155	70.168	1.298	4.313	0.232	0.899
73	3.639	10.099	4.571	1.014	176.869	0.448	4.528	433	981	173.991	1.090	4.510	0.222	0.900
74	3.433	9.351	4.124	1.060	151.490	0.493	4.029	153	615	151.928	1.101	3.891	0.257	0.899
75	5.498	13.343	6.217	1.126	31.373	0.388	5.988	464	341	30.964	1.220	5.521	0.181	0.874
76	4.213	10.781	4.818	1.113	16.327	0.455	4.699	9	394	16.607	1.193	4.327	0.231	0.888
77	4.387	12.476	5.096	1.096	152.015	0.354	5.335	751	612	152.676	1.255	4.650	0.215	0.814
78	3.926	9.953	4.466	1.119	162.299	0.498	4.347	407	1001	160.907	1.178	3.990	0.251	0.908
79	4.125	10.441	4.567	1.150	128.362	0.476	4.542	415	895	130.061	1.295	3.972	0.252	0.858
80	3.482	8.746	3.808	1.164	150.626	0.572	3.746	599	691	152.354	1.201	3.271	0.306	0.922
81	3.676	9.691	4.342	1.078	170.411	0.492	4.122	571	47	167.829	1.162	4.028	0.248	0.890
82	3.576	9.691	4.319	1.054	0.486	0.479	4.115	918	719	176.698	1.185	4.096	0.244	0.886
83	4.294	10.245	4.628	1.181	145.275	0.514	4.472	288	872	144.345	1.249	3.917	0.255	0.890
84	3.408	8.850	3.910	1.110	133.965	0.547	3.910	178	582	135.000	1.207	3.524	0.284	0.881
85	3.002	8.119	3.598	1.062	4.289	0.572	3.508	804	290	7.765	1.106	3.387	0.295	0.928
86	3.002	8.176	3.537	1.081	13.754	0.564	3.473	142	214	17.199	1.131	3.273	0.306	0.921
87	3.901	9.459	4.154	1.196	166.062	0.548	4.048	389	496	162.979	1.249	3.474	0.288	0.918
88	2.971	8.626	3.107	1.217	138.592	0.502	3.642	277	579	139.399	1.338	2.552	0.392	0.823
89	3.401	9.120	4.134	1.048	138.256	0.514	4.097	202	590	140.477	1.152	3.946	0.253	0.886
90	3.345	8.531	3.702	1.150	158.071	0.578	3.683	572	699	157.286	1.230	3.219	0.311	0.916
91	3.894	10.034	4.571	1.085	5.784	0.486	4.391	678	399	8.276	1.144	4.213	0.237	0.919
92	4.256	10.599	4.707	1.151	140.853	0.476	4.677	712	588	142.549	1.294	4.087	0.245	0.872
93	2.702	8.176	3.506	0.981	4.477	0.508	3.484	429	998	3.900	1.034	3.572	0.280	0.902
94	3.801	9.744	4.468	1.083	137.457	0.503	4.363	580	855	137.936	1.211	4.125	0.242	0.888
95	4.650	11.355	5.102	1.160	174.017	0.453	4.851	600	637	173.454	1.186	4.397	0.227	0.908
96	3.451	9.132	4.113	1.068	173.937	0.520	3.978	456	1008	173.157	1.080	3.850	0.260	0.931
97	2.902	7.710	3.332	1.109	0.449	0.613	3.248	923	988	4.185	1.106	3.004	0.333	0.934
98	4.749	11.271	5.216	1.159	5.777	0.470	5.008	407	265	6.340	1.187	4.499	0.222	0.925
99	3.514	8.765	3.774	1.185	126.591	0.575	3.694	267	862	131.532	1.271	3.184	0.314	0.892
100	4.593	10.893	4.824	1.212	16.583	0.486	4.656	329	498	14.744	1.289	3.979	0.251	0.909
101	3.951	9.632	4.326	1.163	138.732	0.535	4.220	219	587	141.843	1.224	3.721	0.269	0.895
102	3.595	8.942	3.951	1.159	138.428	0.565	3.936	380	177	141.520	1.269	3.410	0.293	0.890
103	3.807	9.555	4.203	1.153	151.427	0.524	4.169	295	606	152.949	1.242	3.644	0.274	0.904
104	4.556	10.658	4.761	1.218	178.222	0.504	4.588	219	269	177.039	1.263	3.907	0.256	0.915
105	4.181	11.012	4.870	1.093	175.624	0.433	4.751	547	64	176.186	1.201	4.455	0.224	0.884
106	3.420	8.631	3.766	1.156	6.663	0.577	3.689	689	824	9.866	1.194	3.257	0.307	0.928
107	5.149	12.618	5.436	1.206	42.612	0.406	5.367	223	689	42.614	1.385	4.508	0.222	0.849
108	3.252	8.315	3.578	1.157	7.585	0.591	3.533	168	221	10.305	1.207	3.092	0.323	0.919
109	3.894	9.653	4.378	1.133	0.697	0.525	4.199	660	384	4.316	1.106	3.865	0.259	0.946
110	4.768	11.421	5.087	1.193	178.754	0.459	4.983	682	199	177.274	1.264	4.263	0.235	0.896
