# Supplementary material for: DeepBacs for multi-task bacterial image analysis using open-source deep learning approaches
Source: Commun Biol. 2022 Jul 9;5:688. doi: 10.1038/s42003-022-03634-z (PMC9271087; doi:10.1038/s42003-022-03634-z)
Supplement: Supplementary file 15 — Supplementary Data 1 [file 42003_2022_3634_MOESM15_ESM.zip › Figure_S2/Figure_S2a_Results_Files/Prediction_cell_morphology/pos7_fr_80_shape.txt]

	Area	Perim.	Major	Minor	Angle	Circ.	Feret	FeretX	FeretY	FeretAngle	MinFeret	AR	Round	Solidity
1	2.521	7.803	3.413	0.941	5.670	0.520	3.254	368	626	5.572	1.006	3.628	0.276	0.885
2	2.109	8.792	2.418	1.111	43.621	0.343	3.196	212	791	39.987	1.207	2.176	0.459	0.703
3	1.666	5.125	1.988	1.067	98.169	0.797	1.999	990	6	108.435	1.106	1.863	0.537	0.930
4	1.910	6.049	2.547	0.955	136.678	0.656	2.591	561	979	142.431	1.061	2.668	0.375	0.893
5	2.035	7.275	2.818	0.919	108.285	0.483	2.969	592	876	115.201	0.974	3.067	0.326	0.858
6	2.602	8.770	3.773	0.878	6.773	0.425	3.795	320	623	2.386	0.901	4.296	0.233	0.882
7	1.666	5.545	2.283	0.929	22.676	0.681	2.264	905	821	29.249	0.983	2.456	0.407	0.910
8	2.241	6.681	2.869	0.994	36.335	0.631	2.863	0	400	39.401	1.074	2.885	0.347	0.897
9	1.417	4.828	1.869	0.965	4.264	0.764	1.859	1001	807	12.265	1.027	1.936	0.517	0.908
10	2.977	10.304	3.785	1.001	169.537	0.352	4.293	260	50	167.242	1.067	3.780	0.265	0.784
11	1.953	6.901	2.785	0.893	0.006	0.515	2.940	819	887	173.830	0.927	3.118	0.321	0.852
12	2.915	8.531	3.774	0.983	113.679	0.503	3.780	384	147	116.030	1.079	3.839	0.261	0.889
13	1.866	7.645	2.599	0.914	7.904	0.401	2.924	364	640	178.452	0.932	2.843	0.352	0.787
14	3.227	9.471	4.270	0.962	24.966	0.452	4.171	459	623	24.624	1.071	4.438	0.225	0.870
15	2.378	8.234	3.262	0.928	152.341	0.441	3.353	821	261	145.561	0.954	3.515	0.284	0.834
16	2.372	7.043	2.945	1.025	27.892	0.601	2.969	253	634	25.201	1.095	2.872	0.348	0.905
17	2.652	8.176	3.573	0.945	102.862	0.499	3.506	601	907	104.349	1.054	3.780	0.265	0.884
18	2.578	9.586	3.196	1.027	134.665	0.353	4.140	200	568	131.906	1.115	3.113	0.321	0.747
19	3.757	9.613	4.307	1.111	129.218	0.511	4.282	582	977	127.504	1.235	3.877	0.258	0.874
20	2.228	7.825	2.862	0.991	31.243	0.457	3.288	506	331	35.218	1.079	2.887	0.346	0.813
21	2.203	6.473	2.670	1.051	95.322	0.661	2.572	328	992	100.620	1.106	2.541	0.394	0.920
22	2.434	8.770	3.108	0.997	167.243	0.398	3.423	590	145	161.147	1.037	3.117	0.321	0.814
23	4.000	10.152	4.619	1.103	38.844	0.488	4.491	506	770	39.289	1.217	4.188	0.239	0.885
24	3.663	10.068	4.261	1.095	144.937	0.454	4.331	719	542	141.667	1.161	3.893	0.257	0.863
25	2.284	7.471	2.925	0.994	114.650	0.514	3.024	260	840	123.275	1.043	2.941	0.340	0.858
26	3.713	10.353	4.741	0.997	21.127	0.435	4.549	619	460	20.323	1.082	4.753	0.210	0.893
27	1.716	6.335	2.290	0.954	158.742	0.537	2.553	821	282	158.199	1.020	2.400	0.417	0.828
28	3.670	10.048	4.573	1.022	150.752	0.457	4.458	816	246	150.255	1.074	4.476	0.223	0.895
29	3.152	8.226	3.560	1.127	56.736	0.585	3.442	460	127	58.134	1.183	3.159	0.317	0.901
30	3.782	10.045	4.572	1.053	106.159	0.471	4.397	611	891	107.784	1.125	4.341	0.230	0.895
31	3.514	9.594	4.318	1.036	143.900	0.480	4.220	103	262	141.843	1.095	4.168	0.240	0.878
32	3.008	8.234	3.586	1.068	62.050	0.558	3.499	601	863	61.699	1.166	3.358	0.298	0.903
33	3.039	9.159	4.242	0.912	4.411	0.455	4.067	153	844	7.815	0.985	4.649	0.215	0.913
34	2.234	8.111	2.868	0.992	161.645	0.427	3.273	917	822	160.253	1.073	2.892	0.346	0.811
35	2.790	8.650	3.226	1.101	103.791	0.468	3.449	576	861	110.095	1.162	2.931	0.341	0.836
36	2.890	8.697	3.895	0.945	13.106	0.480	3.832	366	656	14.323	1.035	4.123	0.243	0.894
37	2.659	9.155	3.311	1.022	23.746	0.399	3.625	439	616	20.410	1.107	3.238	0.309	0.790
38	2.409	7.441	3.256	0.942	12.141	0.547	3.201	985	827	15.751	1.011	3.457	0.289	0.909
39	3.894	10.068	4.555	1.089	123.416	0.483	4.393	410	892	127.694	1.198	4.185	0.239	0.883
40	3.557	10.238	4.785	0.947	179.437	0.426	4.520	770	541	174.987	0.948	5.055	0.198	0.916
41	3.064	8.449	3.663	1.065	140.573	0.539	3.541	167	550	141.340	1.180	3.439	0.291	0.866
42	2.172	7.599	2.990	0.925	179.069	0.473	3.208	196	847	170.074	0.948	3.233	0.309	0.862
43	2.796	9.301	3.557	1.001	14.926	0.406	3.844	404	993	9.462	1.073	3.553	0.281	0.809
44	2.908	8.612	3.918	0.945	9.545	0.493	3.780	324	615	10.840	1.002	4.146	0.241	0.894
45	2.690	9.040	3.205	1.069	179.094	0.414	3.586	809	871	172.405	1.106	2.999	0.333	0.815
46	3.589	10.253	4.676	0.977	25.869	0.429	4.558	247	788	25.677	1.059	4.785	0.209	0.873
47	3.551	9.718	4.469	1.012	10.076	0.473	4.293	142	214	12.758	1.116	4.418	0.226	0.895
48	3.520	9.313	4.178	1.073	26.748	0.510	3.992	254	652	27.072	1.131	3.895	0.257	0.896
49	4.325	11.097	4.963	1.110	160.411	0.441	4.783	665	528	157.671	1.224	4.473	0.224	0.886
50	2.465	7.533	3.306	0.949	0.835	0.546	3.185	558	155	7.125	1.097	3.483	0.287	0.879
51	4.419	11.713	5.321	1.057	23.917	0.405	5.159	624	477	25.388	1.190	5.032	0.199	0.867
52	3.089	8.784	3.759	1.047	147.113	0.503	3.746	125	600	152.354	1.116	3.592	0.278	0.881
53	2.272	6.781	2.811	1.029	19.497	0.621	2.832	795	299	22.989	1.092	2.732	0.366	0.897
54	3.844	10.133	4.596	1.065	32.779	0.471	4.472	533	320	32.005	1.225	4.315	0.232	0.863
55	2.571	8.427	3.715	0.881	175.027	0.455	3.586	467	997	172.405	0.957	4.216	0.237	0.870
56	3.252	9.725	3.982	1.040	143.092	0.432	3.985	114	607	140.631	1.134	3.830	0.261	0.826
57	3.370	9.656	4.401	0.975	20.447	0.454	4.254	230	776	21.801	1.049	4.515	0.221	0.902
58	3.214	9.100	4.076	1.004	34.645	0.488	4.054	623	845	33.071	1.185	4.059	0.246	0.885
59	2.671	7.887	3.440	0.989	13.535	0.540	3.334	470	597	13.707	1.028	3.480	0.287	0.907
60	3.445	8.488	3.799	1.154	45.478	0.601	3.689	901	157	43.264	1.173	3.291	0.304	0.915
61	1.910	6.288	2.557	0.951	5.655	0.607	2.626	788	278	6.911	1.029	2.688	0.372	0.887
62	3.526	9.972	4.540	0.989	159.140	0.446	4.430	658	539	158.009	1.064	4.591	0.218	0.901
63	2.940	9.324	3.606	1.038	143.789	0.425	3.813	465	918	140.042	1.120	3.475	0.288	0.807
64	2.896	10.176	3.382	1.090	11.890	0.351	3.858	387	276	10.620	1.194	3.101	0.322	0.735
65	4.181	10.784	4.891	1.089	30.931	0.452	4.743	11	408	29.982	1.248	4.493	0.223	0.874
66	3.408	9.683	4.288	1.012	165.776	0.457	4.223	221	45	162.582	1.160	4.237	0.236	0.863
67	3.663	9.574	4.293	1.087	147.348	0.502	4.187	588	863	148.109	1.139	3.951	0.253	0.900
68	3.145	8.824	4.097	0.977	179.002	0.508	3.884	936	973	175.333	0.948	4.192	0.239	0.949
69	2.908	8.203	3.571	1.037	2.710	0.543	3.484	298	639	3.900	1.059	3.443	0.290	0.909
70	3.738	9.980	4.590	1.037	165.762	0.472	4.351	685	755	164.197	1.111	4.426	0.226	0.876
71	2.353	8.527	2.904	1.031	6.684	0.407	3.442	605	173	9.246	1.027	2.816	0.355	0.811
72	3.152	8.245	3.614	1.110	42.761	0.583	3.591	904	129	39.644	1.209	3.255	0.307	0.911
73	2.503	8.658	3.092	1.031	166.827	0.420	3.423	229	33	161.147	1.052	3.000	0.333	0.814
74	3.489	9.143	4.069	1.092	108.197	0.524	3.976	582	897	110.956	1.143	3.728	0.268	0.909
75	4.094	10.666	4.948	1.054	178.261	0.452	4.667	544	66	177.089	1.106	4.697	0.213	0.897
76	3.089	8.890	4.091	0.961	177.319	0.491	3.891	916	720	174.174	0.964	4.255	0.235	0.917
77	3.264	8.732	3.993	1.041	0.407	0.538	3.799	157	852	176.424	1.027	3.837	0.261	0.937
78	3.663	9.073	4.070	1.146	44.714	0.559	3.970	474	125	42.580	1.173	3.552	0.282	0.900
79	2.746	8.500	3.828	0.913	7.577	0.478	3.703	424	1001	11.070	1.033	4.191	0.239	0.876
80	3.551	10.079	3.868	1.169	38.410	0.439	4.054	468	344	33.071	1.216	3.310	0.302	0.842
81	3.819	10.569	4.792	1.015	26.385	0.430	4.666	501	317	28.301	1.072	4.722	0.212	0.895
82	3.876	10.481	4.806	1.027	174.778	0.443	4.547	546	963	172.011	1.101	4.680	0.214	0.884
83	3.801	10.087	4.524	1.070	136.528	0.469	4.474	426	890	137.862	1.262	4.228	0.236	0.840
84	2.815	8.662	3.734	0.960	25.977	0.471	3.818	391	638	24.444	1.190	3.890	0.257	0.843
85	2.565	8.642	3.179	1.027	164.870	0.432	3.625	770	633	163.540	1.089	3.095	0.323	0.829
86	2.122	6.204	2.483	1.088	171.499	0.693	2.423	1	429	160.974	1.106	2.282	0.438	0.924
87	3.014	9.536	3.320	1.156	26.866	0.417	3.747	321	511	34.695	1.201	2.873	0.348	0.776
88	3.458	8.804	3.928	1.121	43.655	0.561	3.825	657	840	38.290	1.224	3.505	0.285	0.881
89	3.464	9.871	4.466	0.988	152.752	0.447	4.348	455	939	155.298	1.083	4.522	0.221	0.878
90	3.676	10.264	4.610	1.015	144.585	0.438	4.492	757	597	145.751	1.131	4.542	0.220	0.864
91	3.726	10.269	4.629	1.025	166.392	0.444	4.525	689	769	163.780	1.133	4.518	0.221	0.870
92	2.646	7.645	3.296	1.022	178.333	0.569	3.254	944	831	174.428	1.106	3.224	0.310	0.918
93	3.944	10.296	4.680	1.073	10.197	0.468	4.524	157	225	12.095	1.136	4.360	0.229	0.887
94	2.596	7.097	2.998	1.103	74.425	0.648	2.998	779	314	71.565	1.179	2.720	0.368	0.920
95	3.589	9.811	4.569	1.000	178.271	0.469	4.356	54	3	175.840	1.027	4.569	0.219	0.935
96	3.014	8.639	3.869	0.992	81.562	0.508	3.719	1003	54	77.735	1.054	3.900	0.256	0.918
97	2.983	8.515	3.637	1.044	131.550	0.517	3.743	164	563	134.145	1.137	3.483	0.287	0.864
98	2.915	8.323	3.844	0.965	178.886	0.529	3.721	320	650	176.348	1.027	3.983	0.251	0.916
99	3.557	9.116	4.004	1.131	112.351	0.538	3.963	370	154	113.499	1.203	3.539	0.283	0.909
100	3.564	10.569	4.688	0.968	151.710	0.401	4.699	272	603	153.004	1.180	4.844	0.206	0.825
101	3.969	9.771	4.411	1.146	39.948	0.522	4.319	227	690	39.806	1.214	3.850	0.260	0.896
102	3.701	10.114	4.567	1.032	149.223	0.455	4.498	708	572	149.381	1.130	4.427	0.226	0.880
103	3.002	8.631	3.812	1.003	10.646	0.506	3.736	369	616	13.449	1.069	3.803	0.263	0.915
104	3.576	10.007	4.546	1.002	170.073	0.449	4.370	261	39	167.471	1.072	4.539	0.220	0.907
105	3.133	9.054	4.096	0.974	144.079	0.480	4.013	214	603	143.807	1.067	4.206	0.238	0.867
106	2.840	8.022	3.590	1.007	131.095	0.555	3.523	405	175	132.274	1.113	3.564	0.281	0.881
107	3.195	9.356	4.240	0.960	174.546	0.459	4.057	568	164	173.290	1.033	4.419	0.226	0.897
108	4.194	10.604	4.764	1.121	163.191	0.469	4.525	684	198	163.780	1.247	4.251	0.235	0.865
109	3.495	9.337	4.234	1.051	179.551	0.504	4.036	922	988	176.634	1.106	4.028	0.248	0.911
110	4.269	10.993	5.040	1.078	167.378	0.444	4.809	385	499	165.735	1.183	4.674	0.214	0.865
111	2.989	8.342	3.734	1.019	173.777	0.540	3.611	781	888	169.919	1.045	3.663	0.273	0.918
112	4.712	11.818	5.607	1.070	177.183	0.424	5.322	660	378	174.036	1.104	5.239	0.191	0.910
113	3.620	10.068	4.612	0.999	147.902	0.449	4.472	88	272	147.995	1.070	4.615	0.217	0.877
114	4.113	10.797	5.016	1.044	176.336	0.443	4.764	559	49	174.289	1.091	4.805	0.208	0.892
115	4.706	11.424	5.156	1.162	154.485	0.453	4.982	587	686	152.622	1.230	4.437	0.225	0.895
116	3.195	8.751	3.902	1.043	179.593	0.524	3.726	771	875	175.135	1.106	3.742	0.267	0.913
117	4.275	10.862	4.939	1.102	170.473	0.455	4.664	409	490	169.261	1.176	4.482	0.223	0.875
118	2.933	8.106	3.557	1.050	131.076	0.561	3.471	541	970	131.309	1.103	3.388	0.295	0.894
119	3.894	10.384	4.668	1.062	147.145	0.454	4.581	275	587	147.680	1.168	4.395	0.228	0.880
120	3.376	9.093	3.969	1.083	134.810	0.513	3.970	245	862	132.580	1.173	3.665	0.273	0.870
121	2.940	8.068	3.639	1.029	143.009	0.568	3.573	226	593	144.904	1.113	3.538	0.283	0.905
122	2.659	7.864	3.384	1.000	138.873	0.540	3.444	277	858	143.393	1.087	3.383	0.296	0.875
123	4.593	11.135	5.022	1.165	157.906	0.466	4.856	572	702	158.025	1.246	4.312	0.232	0.884
124	2.609	7.136	2.967	1.120	155.204	0.644	3.003	304	887	153.435	1.208	2.650	0.377	0.897
125	6.191	13.786	6.180	1.275	22.805	0.409	6.089	171	826	22.906	1.484	4.845	0.206	0.857
126	3.158	9.100	4.068	0.989	144.487	0.479	4.078	186	596	144.462	1.122	4.115	0.243	0.880
127	4.044	10.704	4.924	1.046	174.983	0.444	4.694	670	394	173.234	1.082	4.709	0.212	0.919
128	4.325	11.440	5.318	1.035	164.556	0.415	5.100	439	1002	163.811	1.169	5.136	0.195	0.883
129	4.000	10.870	5.078	1.003	0.307	0.425	4.908	763	527	176.309	1.079	5.062	0.198	0.909
130	4.256	10.928	5.015	1.081	168.118	0.448	4.850	443	977	167.775	1.143	4.641	0.215	0.900
131	3.688	10.146	4.597	1.022	175.343	0.450	4.520	161	626	174.987	1.082	4.500	0.222	0.903
132	3.932	10.928	4.959	1.009	173.772	0.414	4.883	150	633	170.690	1.138	4.913	0.204	0.877
133	4.968	12.144	5.565	1.137	38.606	0.423	5.342	519	779	38.395	1.294	4.896	0.204	0.862
134	4.487	11.035	4.972	1.149	150.489	0.463	4.842	708	185	151.763	1.214	4.327	0.231	0.906
135	3.632	9.120	4.061	1.139	133.375	0.549	3.970	718	592	132.580	1.253	3.566	0.280	0.892
136	4.206	11.814	5.193	1.031	157.890	0.379	5.326	403	1000	159.146	1.131	5.035	0.199	0.879
137	2.946	8.053	3.623	1.035	179.761	0.571	3.484	203	867	3.900	1.027	3.500	0.286	0.937
138	3.083	8.631	3.794	1.035	166.673	0.520	3.700	779	255	163.887	1.161	3.668	0.273	0.896
139	4.469	13.698	4.944	1.151	171.589	0.299	5.485	253	265	168.366	1.330	4.297	0.233	0.768
140	3.757	9.637	4.230	1.131	15.496	0.508	4.122	685	829	12.171	1.179	3.741	0.267	0.905
141	3.145	10.685	3.551	1.128	169.118	0.346	4.254	594	636	164.932	1.173	3.149	0.318	0.769
142	3.021	7.956	3.509	1.096	138.139	0.600	3.480	394	189	140.528	1.199	3.201	0.312	0.904
143	3.358	9.054	4.029	1.061	137.262	0.515	4.036	744	601	139.764	1.204	3.796	0.263	0.873
144	2.759	8.223	3.377	1.040	8.268	0.513	3.455	188	831	10.539	1.161	3.247	0.308	0.872
145	4.974	12.099	5.415	1.170	2.898	0.427	5.243	19	27	6.054	1.290	4.630	0.216	0.873
146	4.537	10.824	4.953	1.166	177.673	0.487	4.746	208	272	177.138	1.185	4.246	0.236	0.921
147	4.431	10.928	4.933	1.144	9.051	0.466	4.741	632	646	10.561	1.184	4.314	0.232	0.915
148	3.688	9.560	4.297	1.093	4.931	0.507	4.145	353	493	7.667	1.134	3.931	0.254	0.932
149	3.264	8.534	3.848	1.080	136.128	0.563	3.714	271	873	141.911	1.173	3.564	0.281	0.889
150	3.601	9.297	4.142	1.107	132.617	0.524	4.087	227	825	131.082	1.211	3.742	0.267	0.897
151	4.419	10.797	4.895	1.149	3.021	0.476	4.746	420	262	2.862	1.199	4.259	0.235	0.915
