# Supplementary material for: DeepBacs for multi-task bacterial image analysis using open-source deep learning approaches
Source: Commun Biol. 2022 Jul 9;5:688. doi: 10.1038/s42003-022-03634-z (PMC9271087; doi:10.1038/s42003-022-03634-z)
Supplement: Supplementary file 15 — Supplementary Data 1 [file 42003_2022_3634_MOESM15_ESM.zip › Figure_S2/Figure_S2b_Aspect_ratio.xlsx]

## Sheet: Binned_frequencies_Plot
Aspect ratio	relative frequency	relative frequency
A.U.	A.U.	A.U.
	GT annotation	Prediction
0.25	0	0
0.75	0	0
1.25	0.0061296	0.000807103
1.75	0.0131349	0.00403551
2.25	0.0192644	0.0242131
2.75	0.124343	0.112187
3.25	0.148862	0.209847
3.75	0.170753	0.275222
4.25	0.154116	0.220339
4.75	0.112084	0.117837
5.25	0.100701	0.0306699
5.75	0.0577933	0.00484262
6.25	0.0437828	0
6.75	0.0271454	0
7.25	0.0122592	0
7.75	0.00350263	0
8.25	0.00350263	0
8.75	0.000875657	0
9.25	0.00175131	0
9.75	0	0
10.25	0	0

## Sheet: Raw_values
Aspect Ratio
GT	StarDist
5.491	1.839
2.945	3.145
3.438	3.122
3.397	3.29
3.221	2.933
3.446	3.028
3.808	4.442
5.295	3.852
4.309	3.604
1.841	4.535
5.305	3.391
2.788	3.456
3.356	4.273
2.656	5.525
2.545	3.95
4.119	3.144
3.183	2.742
3.066	3.925
3.537	3.519
3.509	2.954
3.149	2.193
2.752	2.898
4.872	2.936
3.325	3.608
4.411	3.104
3.026	3.162
2.824	3.193
3.776	3.471
3.528	3.356
3.707	3.531
4.393	2.729
2.793	3.373
4.366	3.631
3.193	4.467
1.676	3.846
3.817	3.794
5.003	4.04
5.018	3.908
4.796	3.566
6.271	3.859
3	2.152
4.276	3.054
3.11	2.823
3.25	3.777
3.896	3.775
4.546	3.817
3.189	4.546
3.728	4.651
2.993	4.522
3.743	3.73
3.66	3.741
3.242	3.219
4.144	3.528
2.569	3.431
3.684	3.831
4.434	3.454
3.172	3.137
3.405	2.796
3.872	1.471
3.509	3.529
3.935	3.283
3.892	3.751
3.095	4.344
3.542	3.206
1.755	3.885
3.939	3.621
2.696	3.416
2.785	2.625
2.907	3.113
2.893	2.843
3.235	4.06
3.391	3.494
3.19	3.074
2.801	2.673
4.273	4.058
4.587	3.16
4.218	2.51
3.067	2.86
2.956	3.169
3.163	4.438
4.055	2.767
4.003	3.004
3.174	4.142
2.894	3.9
2.829	5.029
4.18	4.148
4.023	4.893
4.043	3.12
4.021	3.514
4.455	4.013
3.086	2.515
3.085	3.936
3.541	2.955
3.124	2.767
4.315	3.184
3.84	4.385
4.757	4.287
2.612	4.112
4.675	3.294
2.804	3.101
2.681	3.786
3.279	3.103
4.551	2.749
4.132	3.797
3.759	4.616
4.212	4.219
3.03	4.688
2.868	2.716
2.741	2.686
3.288	3.08
2.857	3.047
3.757	3.199
2.614	2.864
2.516	4.536
3.552	3.128
2.848	2.873
2.63	3.907
2.573	2.854
3.512	4.291
2.934	3.21
3.608	4.461
2.9	3.614
2.718	3.778
2.8	2.543
4.023	4.374
4.144	3.284
4.192	3.667
4.685	2.852
2.71	3.735
2.658	3.52
4.446	2.576
4.914	3.032
4.315	3.052
3.817	2.091
3.99	3.031
3.287	3.245
3.385	4.09
1.277	3.787
3.203	3.027
4.909	4.015
3.906	2.922
3.277	3.593
3.454	2.979
3.39	3.794
3.946	3.918
4.417	4.176
3.973	4.196
4.229	3.684
5.085	3.768
6.53	3.033
4.006	3.659
2.233	4.266
3.506	4.388
3.965	3.118
2.676	2.525
2.864	2.941
5.21	4.174
3.049	3.813
2.699	4.485
4.228	3.802
5.759	3.543
3.272	3.965
3.752	3.401
3.804	3.737
3.357	3.815
3.079	2.654
2.844	3.833
5.22	3.259
4.946	3.209
3.771	4.215
5.009	4.678
4.181	2.603
3.493	3.806
3.363	3.011
4.143	3.326
5.633	3.464
5.749	3.332
5.084	3.875
4.157	4.175
2.922	3.757
2.392	4.409
2.202	3.7
3.528	3.156
4.488	3.11
4.374	5.226
3.289	2.829
3.362	4.682
3.634	3.399
3.87	3.946
3.956	2.961
4.879	3.098
4.393	4.017
3.531	4.691
3.338	3.433
5.015	4.184
2.921	3.638
2.919	4.516
3.933	3.285
3.762	3.881
3.387	2.854
3.237	3.935
3.83	3.65
5.502	3.205
4.509	3.748
5.334	4.842
5.491	3.424
5.004	3.115
3.417	3.008
2.718	4.311
2.557	3.57
4.037	2.444
3.646	3.635
2.807	3.766
5.953	2.789
3.647	3.664
5.329	3.316
2.799	4.631
2.603	3.711
3.877	3.65
3.606	2.927
3.739	3.97
3.536	2.69
1.56	3.39
4.547	3.748
1.356	2.836
3.867	3.065
4.756	3.724
2.98	3.561
5.072	3.617
5.045	2.549
3.454	4.411
3.22	3.781
3.904	3.321
3.795	4.011
3.264	3.01
3.041	4.313
4.871	3.939
4.948	3.695
4.252	3.419
4.742	2.92
5.362	3.582
3.544	3.811
3.487	4.49
5.446	3.909
5.003	3.825
6.532	4.029
4.287	3.91
3.734	3.831
3.984	2.549
4.142	3.539
5.2	3.332
5.682	3.846
4.805	3.936
3.673	4.528
3.802	3.541
5.598	4.344
3.415	3.909
3.599	3.408
3.649	3.836
4.02	4.371
2.741	4.764
3.554	3.985
3.607	3.537
5.396	4.577
4.926	4.58
5.235	4.281
4.32	4.7
3.156	5.024
5.92	3.026
3.626	4.578
4.05	4.766
2.987	4.468
3.792	4.22
4.12	4.271
3.038	2.836
3.656	3.59
2.325	4.824
4.482	3.891
4.739	3.792
4.772	4.161
5.196	2.818
3.746	4.389
3.647	3.981
3.435	3.963
3.653	2.924
3.532	3.641
4.681	3.836
5.312	4.528
4.773	3.117
4.979	3.968
5.065	4.239
4.889	4.724
3.121	3.794
3.48	3.812
4.809	3.261
4.583	3.384
3.674	4.454
3.04	3.382
4.738	3.345
4.553	4.412
3.005	3.457
4.376	4.252
3.574	3.97
5.098	3.822
5.587	3.557
2.887	3.326
3.106	4.656
4.847	3.972
4.97	3.709
3.391	4.288
3.931	3.599
6.224	4.085
5.638	3.41
4.077	3.364
5.373	3.156
6.197	3.387
3.476	3.957
5.136	2.994
4.606	3.024
3.122	2.992
4.212	4.386
4.906	3.808
4.338	4.713
4.24	3.549
3.579	4.308
4.529	3.502
4.11	3.375
3.696	3.841
3.713	3.728
3.595	3.937
2.745	3.281
2.361	3.749
4.618	4.329
5.506	3.131
4.418	1.89
6.819	4.67
6.649	4.327
4.497	3.451
4.464	2.917
5.552	4.172
6.049	4.175
5.461	2.422
5.053	4.539
6.29	3.962
6.933	3.459
6.117	3.893
5.521	3.68
5.868	4.729
4.347	2.751
5.3	3.371
4.541	3.542
5.928	3.913
4.433	3.769
5.453	3.499
4.564	4.48
5.432	4.181
6.091	2.261
5.493	3.735
6.671	4.587
6.005	4.183
5.093	5.59
5.343	3.073
5.164	4.302
3.916	4.13
6.235	3.053
8.201	3.754
4.168	4.103
3.898	3.859
3.982	3.955
1.835	4.083
2.7	5.178
6.003	2.407
6.527	4.441
4.514	3.779
4.682	4.038
6.267	3.949
8.998	3.857
4.297	3.77
4.297	3.742
3.668	3.574
3.776	3.735
3.53	4.04
4.08	3.612
4.243	4.592
6.496	3.885
6.481	5.475
4.903	4.221
5.117	4.871
4.85	3.752
4.552	4.428
5.477	3.757
4.775	3.839
6.306	3.229
5.245	4.62
4.572	4.306
5.249	4.714
4.487	3.951
3.504	4.424
1.791	4.246
3.523	5.034
5.091	3.611
2.16	3.961
6.238	2.766
6.353	3.682
4.448	5.727
4.995	3.871
5.301	3.277
6.02	4.707
4.231	5.02
4.438	4.394
8.113	5.043
7.201	5.091
6.31	3.417
4.658	3.792
4.78	4.749
3.731	4.025
6.805	4.767
6.98	5.259
3.562	4.528
5.614	4.034
5.214	4.126
6.89	5.022
6.013	3.405
6.296	4.77
6.775	3.522
5.083	4.715
6.077	5.266
4.392	3.392
3.464	3.925
2.026	4.616
6.026	4.68
4.456	4.031
2.527	5.053
3.55	4.865
3.403	4.098
4.257	3.266
4.473	5.048
2.256	5.02
2.547	4.109
2.918	3.729
2.763	3.26
3.052	4.349
4.323	3.76
3.472	3.903
2.743	4.496
4.319	4.783
3.931	4.002
3.715	3.692
4.531	4.492
4.723	3.183
3.285	3.35
3.846	4.235
3.666	3.376
1.432	4.177
2.848	4.865
3.431	5.425
3.206	4.324
3.737	3.69
2.827	3.848
2.706	3.433
2.96	3.903
3.634	4.047
2.711	4.862
5.007	4.184
2.476	4.32
4.722	3.147
4.497	4.459
3.119	3.931
3.211	3.123
4.131	3.579
5.201	4.366
3.486	3.622
5.278	2.609
4.564	2.554
3.265	2.985
2.825	3.586
2.833	3.279
2.945	3.546
2.992	3.057
2.984	4.169
2.727	3.335
3.267	3.805
3.156	3.178
3.021	2.634
2.869	4.592
2.544	4.983
2.603	3.44
4.153	3.306
3.05	2.989
2.62	3.013
2.972	3.065
2.995	3.824
4.122	2.713
4.079	2.707
2.681	4.085
3.142	3.871
2.936	3.135
4.466	2.738
2.986	4.2
2.783	2.881
3.134	3.615
3.566	3.075
3.606	3.951
3.501	3.347
4.913	2.948
4.241	2.821
4.34	2.791
3.419	2.831
2.663	3.077
2.936	3.584
2.784	2.753
3.171	3.355
2.22	4.17
2.785	3.298
3.714	4.535
3.98	3.391
5.96	4.497
5.188	3.479
6.115	4.287
3.384	3.241
6.575	2.398
3.959	2.755
3.405	3.262
3.554	3.722
3.171	4.029
4.089	3.062
6.364	2.947
5.618	3.675
4.029	3.675
4.188	3.989
3.859	4.954
4.075	3.83
3.514	3.401
3.919	3.118
3.118	4.491
4.17	3.622
4.269	3.319
3.507	4.941
3.418	3.269
4.051	3.007
5.476	3.911
5.383	3.98
3.328	3.676
4.282	4.002
3.58	2.804
2.982	3.205
3.719	3.504
4.598	2.313
4.981	3.386
4.065	3.646
4.012	3.854
4.508	3.241
4.861	3.051
3.2	3.769
3.251	4.185
2.931	4.112
2.909	3.885
4.739	2.972
4.799	3.453
3.608	2.991
4.07	3.081
4.071	3.571
5.085	4.282
2.909	3.194
2.755	2.993
3.743	3.66
5.169	3.675
5.082	4.168
3.511	3.978
3.98	3.876
3.472	3.11
4.882	3.833
3.626	4.427
4.875	3.649
4.696	4.499
8.1	4.368
5.48	3.85
4.571	2.418
4.17	3.054
4.718	4.566
3.982	4.267
4.119	4.688
6.715	4.875
5.466	4.498
5.47	3.158
4.924	3.969
2.968	4.597
3.632	3.957
4.312	3.551
3.655	4.131
4.187	3.641
3.079	3.016
2.796	4.718
3.322	3.58
3.272	3.917
5.156	3.764
5.696	4.119
5.873	3.631
5.377	4.396
3.674	4.209
3.902	4.632
5.768	4.287
5.614	2.982
4.779	5.305
5.826	4.097
3.454	4.509
3.055	3.32
4.462	2.718
4.407	3.505
3.983	2.713
3.649	3.196
4.204	3.383
4.285	2.701
3.585	4.237
2.997	4.332
6.033	4.373
6.394	4.27
4.008	4.303
4.734	4.177
5.133	3.638
5.356	4.453
4.98	3.899
2.317	3.062
2.297	2.948
4.818	4.373
5.721	3.014
4.432	2.965
5.334	4.439
6.667	4.517
3.54	3.498
3.511	2.656
4.735	4.534
5.813	3.164
4.245	4.449
6.101	4.554
5.626	3.207
6.727	3.663
6.505	4.691
5.348	5.318
5.716	3.721
7.358	4.384
5.937	4.463
2.556	4.741
2.909	4.576
2.576	4.672
4.217	4.336
4.529	4.064
3.568	3.919
4.402	4.571
5.314	3.42
3.27	3.93
3.649	2.569
5.995	3.617
6.084	3.209
5.92	3.727
6.062	4.359
3.234	4.792
3.145	3.675
5.798	3.154
3.828	3.802
3.759	4.704
3.812	3.801
3.701	5.359
4.567	4.427
3.977	3.043
5.187	4.713
5.058	4.467
5.214	2.465
5.822	4.472
5.076	4.667
7.006	3.122
6.99	3.586
5.662	4.156
6.641	4.64
4.599	3.208
4.451	3.739
6.056	4.392
6.084	4.424
5.65	3.022
5.769	4.112
6.051	3.138
6.137	3.634
4.659	4.238
4.488	2.702
4.477	3.375
7.453	3.401
4.433	3.574
6.056	4.427
5.264	4.384
3.374	3.998
3.124	4.148
3.426	2.829
3.526	3.786
6.754	3.506
6.497	5.101
5.805	4.392
7.379	3.884
9.064	4.727
5.045	4.782
4.969	4.2
3.237	4.05
3.134	4.328
3.93	4.561
4.151	3.758
4.427	3.367
2.937	4.234
3.472	5.199
2.791	4.533
2.805	3.762
1.805	3.794
5.629	4.206
4.564	4.39
4.541	5.582
2.866	3.822
3.753	2.783
2.438	5.04
4.182	4.908
4.287	4.276
3.613	3.921
3.202	4.178
3.913	4.433
5.511	4.183
4.062	3.506
3.321	4.076
4.265	4.071
3.416	4.272
4.913	4.435
3.603	3.662
2.912	3.462
2.911	4.642
2.66	3.629
4.182	4.773
3.65	4.453
2.584	3.967
3.214	3.03
2.983	4.869
3.762	4.3
2.687	4.445
2.942	2.671
4.225	4.189
4.154	3.173
3.972	3.966
5.238	3.707
2.815	3.257
3.503	3.939
4.077	3.929
5.215	4.03
2.996	4.864
3.794	3.63
3.092	4.085
2.292	4.202
3.089	4.61
3.095	3.868
4.108	4.173
3.012	4.938
4.478	3.604
2.433	2.73
3.243	3.927
4.327	3.893
2.923	4.469
2.472	3.646
4.415	2.503
2.786	3.695
3.7	3.939
2.509	4.009
2.558	2.673
3.388	4.445
3.475	2.866
4.402	3.366
3.582	3.528
1.72	2.718
3.794	3.376
3.333	2.761
5.868	3.423
5.835	2.854
3.448	3.782
3	3.235
4.588	4.652
3.274	3.993
2.942	4.361
5.027	2.877
2.712	3.935
4.407	4.298
2.037	3.242
4.566	3.283
3.547	3.932
3.579	4.897
4.765	3.998
4.272	3.206
4.526	4.362
4.581	2.522
5.703	2.98
3.979	3.585
1.851	3.77
3.634	3.494
4.852	3.33
7.16	3.014
4.199	4.162
3.078	3.655
3.755	4.545
3.774	4.35
4.295	4.242
4.926	3.119
5.37	4.049
4.891	4.341
3.327	4.503
3.093	4.668
4.743	4.662
3.488	3.206
3.646	4.272
3.498	2.945
3.756	3.74
5.718	4.384
5.116	2.834
4.236	2.76
2.848	3.239
3.821	3.09
3.96	2.841
4.091	1.963
2.005	3.289
2.855	3.017
2.839	4.793
2.655	4.568
4.093	4.383
3.102	2.284
5.919	3.239
3.359	3.323
4.628	2.384
5.471	4.192
4.37	4.323
2.74	2.495
4.666	2.498
3.665	3.227
3.575	2.082
4.476	2.299
2.884	4.272
2.939	3.364
4.405	4.022
4.174	3.208
2.341	4.337
4.566	3.898
4.475	3.244
3.793	3.735
3.449	4.01
3.386	3.995
3.643	4.494
4.052	5.203
3.196	4.536
3.179	3.543
3.981	4.2
4.162	3.1
3.266	3.912
3.4	2.676
3.337	3.222
3.064	2.807
2.827	5.114
2.404	4.019
5.862	4.847
4.977	4.502
4.336	3.741
5.951	4.607
4.989	2.37
3.17	3.702
2.83	3.013
5.305	4.464
3.502	3.471
3.595	4.266
5.261	3.864
1.775	3.835
4.651	4.753
3.522	3.449
3.274	3.984
5.132	4.413
7.214	3.38
2.941	3.618
3.087	4.082
4.59	2.727
3.758	3.071
4.745	3.855
3.117	5.086
3.219	2.785
4.304	4.096
4.063	2.848
4.209	3.245
3.88	3.953
7.21	3.506
6.525	3.118
4.718	4.417
2.814	3.089
3.177	2.459
3.294	4.196
4.922	2.755
6.512	2.427
6.194	2.99
3.444	2.661
3.167	3.676
4.622	2.992
4.543	3.58
2.773	2.83
2.657	2.869
5.297	4.287
3.421	3.216
3.243	3.347
2.645	3.038
2.536	4.642
2.878	3.045
3.552	2.95
4.084	3.251
7.042	3.719
4.039	2.498
3.699	3.868
3.294	3.316
6.418	3.424
3.493	3.345
5.251	4.398
5.795	3.422
5.165	4.441
5.484	2.772
2.685	3.311
3.05	3.331
3.872	2.139
4.094	2.812
5.868	3.572
5.228	3.257
5.109	3.587
1.289	4.564
1.484	4.631
4.583	4.344
6.984	4.538
6.095	3.844
4.694	4.541
5.167	4.211
7.844	3.765
4.029	2.977
3.798	3.604
3.97	4.591
4.436	2.502
4.83	4.584
4.963	3.326
4.163	4.294
1.216	3.443
3.064	3.231
4.55	4.556
4.483	3.948
3.236	3.852
2.961	3.748
5.116	3.581
5.573	4.581
4.253	2.832
3.685	5.473
3.582	4.487
3.794	3.163
3.591	4.587
4.27	3.689
5.016	5.104
6.557	4.445
6.462	4.012
3.546	3.494
3.878	4.341
6.672	3.632
4.315	3.113
4.133	4.136
4.205	4.317
4.963	5.752
5.897	5.231
1.904	4.389
2.931	3.466
2.927	2.734
4.741	4.568
4.561	3.397
3.395	4.838
3.466	3.721
2.685	3.405
2.637	3.561
3.329	4.648
2.64	4.74
3.851	3.198
3.906	3.613
5.337	3.543
4.621	2.186
4.034	3.869
3.799	2.754
4.115	4.022
4.464	3.776
3.604	4.403
3.894	2.677
6.623	3.52
4.986	4.65
4.208	3.473
4.009	2.684
5.8	2.834
2.38	4.994
1.5	2.774
4.03	3.37
4.786	2.993
4.364	4.438
5.341	4.958
4.85	5.099
4.795	4.307
4.957	4.295
4.252	3.729
4.154	3.874
3.875	4.025
4.008	3.619
3.123	3.873
3.244	4.123
5.017	4.957
4.526	4.169
3.91	4.504
3.366	5.318
3.28	3.955
4.419	3.445
5.127	2.476
4.598	2.241
5.995	2.463
6.053	4.059
5.621	4.072
9.424	4.833
4.613	4.385
5.16	4.123
7.067	3.034
7.002	3.094
3.835	2.755
3.974	3.701
5.268	4.01
4.979	3.945
2.724	3.917
4.101	3.856
2.234	3.932
1.361	3.585
7.046	4.769
3.675	3.377
3.04	4.64
2.917	5.132
3.874	4.013
2.97	4.161
3.207	3.545
5.177	4.699
6.048	5.145
6.153	3.728
6.542	3.941
4.005	3.636
4.099	4.124
5.741	4.741
6.501	3.953
2.829	2.639
2.547	3.939
3.624	4.491
3.031	4.292
3.015	4.313
1.889	4.51
3.943	3.891
6	5.521
6.633	4.327
6.116	4.65
5.486	3.99
4.836	3.972
4.929	3.271
4.935	4.028
5.532	4.096
4.733	3.917
5.009	3.524
5.651	3.387
6.471	3.273
7.5	3.474
8.473	2.552
5.456	3.946
4.689	3.219
4.711	4.213
4.898	4.087
5.153	3.572
5.872	4.125
3.608	4.397
4.425	3.85
5.258	3.004
3.539	4.499
7.454	3.184
1.809	3.979
3.979	3.721
4.148	3.41
6.297	3.644
5.791	3.907
4.304	4.455
4.459	3.257
3.53	4.508
3.766	3.092
4.653	3.865
3.497	4.263
5.64	3.628
5.079	2.176
7.226	1.863
6.542	2.668
5.181	3.067
4.575	4.296
5.815	2.456
5.776	2.885
5.204	1.936
5.09	3.78
7.727	3.118
5.156	3.839
3.812	2.843
4.145	4.438
5.279	3.515
5.325	2.872
1.704	3.78
2.746	3.113
5.526	3.877
4.226	2.887
4.331	2.541
5.139	3.117
6.013	4.188
4.966	3.893
5.62	2.941
3.303	4.753
3.562	2.4
3.344	4.476
6.892	3.159
7.595	4.341
4.103	4.168
5.922	3.358
5.497	4.649
5.061	2.892
5.616	2.931
5.15	4.123
6.639	3.238
5.262	3.457
5.193	4.185
3.64	5.055
4.199	3.439
5.721	3.233
4.509	3.553
3.982	4.146
4.418	2.999
3.446	4.785
3.634	4.418
2.917	3.895
6.03	4.473
3.098	3.483
6.445	5.032
6.035	3.592
5.841	2.732
5.392	4.315
	4.216
	3.83
	4.515
	4.059
	3.48
	3.291
	2.688
	4.591
	3.475
	3.101
	4.493
	4.237
	3.951
	4.192
	3.443
	4.426
	2.816
	3.255
	3
	3.728
	4.697
	4.255
	3.837
	3.552
	4.191
	3.31
	4.722
	4.68
	4.228
	3.89
	3.095
	2.282
	2.873
	3.505
	4.522
	4.542
	4.518
	3.224
	4.36
	2.72
	4.569
	3.9
	3.483
	3.983
	3.539
	4.844
	3.85
	4.427
	3.803
	4.539
	4.206
	3.564
	4.419
	4.251
	4.028
	4.674
	3.663
	5.239
	4.615
	4.805
	4.437
	3.742
	4.482
	3.388
	4.395
	3.665
	3.538
	3.383
	4.312
	2.65
	4.845
	4.115
	4.709
	5.136
	5.062
	4.641
	4.5
	4.913
	4.896
	4.327
	3.566
	5.035
	3.5
	3.668
	4.297
	3.741
	3.149
	3.201
	3.796
	3.247
	4.63
	4.246
	4.314
	3.931
	3.564
	3.742
	4.259
