# Supplementary material for: DeepBacs for multi-task bacterial image analysis using open-source deep learning approaches
Source: Commun Biol. 2022 Jul 9;5:688. doi: 10.1038/s42003-022-03634-z (PMC9271087; doi:10.1038/s42003-022-03634-z)
Supplement: Supplementary file 15 — Supplementary Data 1 [file 42003_2022_3634_MOESM15_ESM.zip › Figure_S2/Figure_S2c_IoU.xlsx]

## Sheet: Tabelle1
Image	Intersection over Union (IoU)
	CARE	U-Net	ML-U-Net	pix2pix	StarDist	SplineDist
test_1.tif	0.77093	0.81447	0.82616	0.80294	0.7808	0.73826
test_10.tif	0.75029	0.80124	0.7977	0.73771	0.74192	0.64241
test_2.tif	0.78478	0.71962	0.80806	0.64601	0.79939	0.77223
test_3.tif	0.76256	0.77904	0.82276	0.5547	0.75887	0.75146
test_4.tif	0.7516	0.79798	0.82671	0.68032	0.75421	0.7132
test_5.tif	0.75201	0.81692	0.82333	0.66577	0.75576	0.72548
test_6.tif	0.7402	0.82802	0.83666	0.68147	0.78906	0.74974
test_7.tif	0.74418	0.80924	0.81268	0.71138	0.76837	0.73767
test_8.tif	0.69697	0.78736	0.81498	0.69996	0.73601	0.70501
test_9.tif	0.6609	0.65208	0.80319	0.73437	0.70554	0.70018
mean	0.741442	0.780597	0.817223	0.691463	0.758993	0.723564
s.d.	0.0364549	0.0543112	0.0120339	0.0654302	0.0275069	0.0362627
