# Supplementary material for: DeepBacs for multi-task bacterial image analysis using open-source deep learning approaches
Source: Commun Biol. 2022 Jul 9;5:688. doi: 10.1038/s42003-022-03634-z (PMC9271087; doi:10.1038/s42003-022-03634-z)
Supplement: Supplementary file 15 — Supplementary Data 1 [file 42003_2022_3634_MOESM15_ESM.zip › Figure_S2/Figure_S2d_Metrics_over_cell_density.xls]

## Sheet: IoU
	image name	cells/image	Intersection over Union (IoU)
			CARE	pix2pix	StarDist	SplineDist	Unet	MC-U-Net
	test_1.tif	27	0.77093	0.80294	0.7808	0.73826	0.81447	0.82616
	test_2.tif	30	0.78478	0.64601	0.79939	0.77223	0.80124	0.7977
	test_3.tif	29	0.76256	0.5547	0.75887	0.75146	0.71962	0.80806
	test_4.tif	40	0.7516	0.68032	0.75421	0.7132	0.77904	0.82276
	test_5.tif	42	0.75201	0.66577	0.75576	0.72548	0.79798	0.82671
	test_6.tif	51	0.7402	0.68147	0.78906	0.74974	0.81692	0.82333
	test_7.tif	56	0.74418	0.71138	0.76837	0.73767	0.82802	0.83666
	test_8.tif	82	0.69697	0.69996	0.73601	0.70501	0.80924	0.81268
	test_9.tif	95	0.6609	0.73437	0.70554	0.70018	0.78736	0.81498
	test_10.tif	197	0.75029	0.73771	0.74192	0.64241	0.65208	0.80319
mean			0.741442	0.691463	0.758993	0.723564	0.780597	0.817223
s.d.			0.0364549	0.0654302	0.0275069	0.0362627	0.0543112	0.0120339

## Sheet: Precision
	image name	cells/image	Recall
			CARE	pix2pix	StarDist	SplineDist	Unet	MC-U-Net
	test_1	27	0.82609	0.88462	0.83333	0.83333	0.92308	0.86667
	test_2	30	0.875	0.89655	0.875	0.90323	0.93333	0.93333
	test_3	29	0.625	0.7931	0.93333	0.93103	0.70588	0.84848
	test_4	40	0.5	0.54762	0.89744	0.88235	0.63415	0.81081
	test_5	42	0.42424	0.70213	0.91111	0.92857	0.72727	0.95238
	test_6	51	0.38	0.66667	0.9434	0.96154	0.68	0.87755
	test_7	56	0.36735	0.63462	0.83607	0.86667	0.62264	0.69841
	test_8	82	0.18421	0.80645	0.82222	0.77647	0.64407	0.78889
	test_9	95	0.11538	0.71831	0.81731	0.81818	0.70588	0.75728
	test_10	197	0.08163	0.23188	0.89947	0.83333	0.13953	0.40426
mean			0.43789	0.688195	0.876868	0.87347	0.671583	0.793806
s.d.			0.275768	0.194194	0.0469256	0.0585042	0.217286	0.157204

## Sheet: Recall
	image name	cells/image	Recall
			CARE	pix2pix	StarDist	SplineDist	Unet	MC-U-Net
	test_1.tif	27	0.703704	0.851852	0.925926	0.925926	0.888889	0.962963
	test_2.tif	30	0.7	0.866667	0.933333	0.933333	0.933333	0.933333
	test_3.tif	29	0.517241	0.793103	0.965517	0.931034	0.827586	0.965517
	test_4.tif	40	0.35	0.575	0.875	0.75	0.65	0.75
	test_5.tif	42	0.333333	0.785714	0.97619	0.928571	0.761905	0.952381
	test_6.tif	51	0.372549	0.666667	0.980392	0.980392	0.666667	0.843137
	test_7.tif	56	0.321429	0.589286	0.910714	0.928571	0.589286	0.785714
	test_8.tif	82	0.170732	0.609756	0.902439	0.804878	0.463415	0.865854
	test_9.tif	95	0.126316	0.536842	0.894737	0.852632	0.505263	0.821053
	test_10.tif	197	0.0203046	0.162437	0.862944	0.71066	0.0609137	0.28934
mean			0.361561	0.643732	0.922719	0.8746	0.634726	0.816929
s.d.			0.227721	0.207612	0.0412695	0.090696	0.25513	0.200611
