# Supplementary material for: DeepBacs for multi-task bacterial image analysis using open-source deep learning approaches
Source: Commun Biol. 2022 Jul 9;5:688. doi: 10.1038/s42003-022-03634-z (PMC9271087; doi:10.1038/s42003-022-03634-z)
Supplement: Supplementary file 15 — Supplementary Data 1 [file 42003_2022_3634_MOESM15_ESM.zip › Figure_S3/Mixed_Segm_comparison_generalist_specialist_model.xlsx]

## Sheet: Tabelle1
	Dataset	IoU		Precision		Recall
		generalist model	specialized model	generalist model	specialized model	generalist model	specialized model
	E. coli bright field	0.74 ± 0.03	0.78 ± 0.03	0.88 ± 0.08	0.87 ± 0.07	0.82 ± 0.12	0.83 ± 0.12
	S. aureus bright field	0.71 ± 0.02	0.64 ± 0.01	0.89 ± 0.04	0.90 ± 0.02	0.99 ± 0.02	0.87 ± 0.03
	S. aureus fluorescence	0.86 ± 0.01	0.91 ± 0.03	0.95 ± 0.03	0.98 ± 0.02	0.99 ± 0.02	1.00 ± 0.01
	B. subtilis fluorescence	0.69 ± 0.04	0.76 ± 0.03	0.82 ± 0.09	0.92 ± 0.04	0.73 ± 0.09	0.88 ± 0.55
