# Supplementary material for: DeepBacs for multi-task bacterial image analysis using open-source deep learning approaches
Source: Commun Biol. 2022 Jul 9;5:688. doi: 10.1038/s42003-022-03634-z (PMC9271087; doi:10.1038/s42003-022-03634-z)
Supplement: Supplementary file 15 — Supplementary Data 1 [file 42003_2022_3634_MOESM15_ESM.zip › Figure_S3/StarDist_model_Quality_control/QC_Report.csv]

image	Prediction v. GT Intersection over Union	false positive	true positive	false negative	precision	recall	accuracy	f1 score	n_true	n_pred	mean_true_score	mean_matched_score	panoptic_quality
test_3.tif	0.7116381276172312	5	24	9	0.8275862068965517	0.7272727272727273	0.631578947368421	0.7741935483870968	33	29	0.5321377002635682	0.7316893378624063	0.5664691647967016
test_7.tif	0.6780857361677465	12	44	24	0.7857142857142857	0.6470588235294118	0.55	0.7096774193548387	68	56	0.46119927664148924	0.7127625184459379	0.5058314647035689
test_9.tif	0.6645975609756097	25	70	39	0.7368421052631579	0.6422018348623854	0.5223880597014925	0.6862745098039216	109	95	0.4532371356260898	0.7057549683320541	0.4843416449337626
test_1.tif	0.757430131106238	3	24	7	0.8888888888888888	0.7741935483870968	0.7058823529411765	0.8275862068965517	31	27	0.5867974679655108	0.7579467294554515	0.627266258859684
test_4.tif	0.6091809512127809	7	33	10	0.825	0.7674418604651163	0.66	0.7951807228915663	43	40	0.5751780795967689	0.7494744673533655	0.5959676487388208
test_2.tif	0.7246741573033708	4	26	6	0.8666666666666667	0.8125	0.7222222222222222	0.8387096774193549	32	30	0.6112025022206934	0.7522492335023918	0.630918711969748
test_8.tif	0.6923993861099936	16	66	29	0.8048780487804879	0.6947368421052632	0.5945945945945946	0.7457627118644068	95	82	0.4961437327055293	0.7141462819246255	0.5325836678759919
test_5.tif	0.684902592772184	4	38	10	0.9047619047619048	0.7916666666666666	0.7307692307692307	0.8444444444444444	48	42	0.5934325964827065	0.7495990692413135	0.6329947695815537
test_6.tif	0.7065370980936563	3	48	8	0.9411764705882353	0.8571428571428571	0.8135593220338984	0.897196261682243	56	51	0.6498691189535802	0.758180638779177	0.6802368347925326
pos2_fr_1.tif	0.7776548366573539	4	52	8	0.9285714285714286	0.8666666666666667	0.8125	0.896551724137931	60	56	0.6748476656344986	0.7786703834244215	0.6981182747943089
pos2_fr_20.tif	0.7592895586652314	3	69	3	0.9583333333333334	0.9583333333333334	0.92	0.9583333333333334	72	72	0.7391283029026985	0.771264316072381	0.7391283029026985
pos2_fr_40.tif	0.7442956688072141	9	73	15	0.8902439024390244	0.8295454545454546	0.7525773195876289	0.8588235294117647	88	82	0.6182825752036334	0.7453269399715033	0.640104313151997
pos2_fr_60.tif	0.7533020014585528	9	96	14	0.9142857142857143	0.8727272727272727	0.8067226890756303	0.8930232558139535	110	105	0.6594581359403558	0.7556291140983245	0.6747943716598991
pos2_fr_80.tif	0.7224364791288567	26	92	42	0.7796610169491526	0.6865671641791045	0.575	0.7301587301587301	134	118	0.48545474357010954	0.7070753873738552	0.5162772669713863
pos5_fr_1.tif	0.7347491509393406	2	34	5	0.9444444444444444	0.8717948717948718	0.8292682926829268	0.9066666666666666	39	36	0.6636430295676464	0.7612375927393591	0.6901887507503522
pos5_fr_20.tif	0.7691459134213605	1	47	1	0.9791666666666666	0.9791666666666666	0.9591836734693877	0.9791666666666666	48	48	0.7737184480702339	0.7901805427100261	0.7737184480702339
pos5_fr_40.tif	0.7581180468895202	6	45	12	0.8823529411764706	0.7894736842105263	0.7142857142857143	0.8333333333333334	57	51	0.6104225094865029	0.7732018453495703	0.6443348711246419
pos5_fr_60.tif	0.6778019899679303	8	55	10	0.873015873015873	0.8461538461538461	0.7534246575342466	0.859375	65	63	0.6181391452958283	0.7305280808041607	0.6277975694410756
pos5_fr_80.tif	0.7237815072016461	18	55	37	0.7534246575342466	0.5978260869565217	0.5	0.6666666666666666	92	73	0.4217132325782261	0.7054112254035783	0.47027415026905217
pos7_fr_1.tif	0.7697730351367041	2	57	0	0.9661016949152542	1.0	0.9661016949152542	0.9827586206896551	57	59	0.7823577645775854	0.7823577645775854	0.7688688376021098
pos7_fr_20.tif	0.7203986411820079	9	59	13	0.8676470588235294	0.8194444444444444	0.7283950617283951	0.8428571428571429	72	68	0.6169353625388285	0.7528702729287399	0.634562087182795
pos7_fr_40.tif	0.7339995125517914	13	71	17	0.8452380952380952	0.8068181818181818	0.7029702970297029	0.8255813953488372	88	84	0.6213750052911754	0.7701549361355413	0.6358255868095748
pos7_fr_60.tif	0.7382718896961775	17	86	30	0.8349514563106796	0.7413793103448276	0.6466165413533834	0.7853881278538812	116	103	0.5444283654753487	0.734345237152796	0.5767460310058489
pos7_fr_80.tif	0.7291276285654799	30	94	58	0.7580645161290323	0.618421052631579	0.5164835164835165	0.6811594202898551	152	124	0.4456612245167454	0.7206436821972904	0.4908732328010529
test_10.tif	0.6720098837300611	65	132	95	0.6700507614213198	0.5814977973568282	0.4520547945205479	0.6226415094339622	227	197	0.38709474337543914	0.6656856571683689	0.4144835223878523
JE2NileRed_oilp22_PMP_101220_007.tif	0.6852426461462082	15	74	2	0.8314606741573034	0.9736842105263158	0.8131868131868132	0.896969696969697	76	89	0.7511934592182578	0.7714959851430755	0.6920085200071223
JE2NileRed_oilp22_PMP_101220_009.tif	0.7054596479292456	15	128	0	0.8951048951048951	1.0	0.8951048951048951	0.9446494464944649	128	143	0.7550071220714132	0.7550071220714132	0.7132170599641394
JE2NileRed_oilp22_PMP_101220_008.tif	0.7367138364779874	4	71	0	0.9466666666666667	1.0	0.9466666666666667	0.9726027397260274	71	75	0.7599145930893901	0.7599145930893901	0.7390950151965301
JE2NileRed_oilp22_PMP_101220_011.tif	0.7153719994036082	10	72	0	0.8780487804878049	1.0	0.8780487804878049	0.935064935064935	72	82	0.7713518028022949	0.7713518028022949	0.7212640233995484
JE2NileRed_oilp22_PMP_101220_010.tif	0.7246235359732293	8	73	3	0.9012345679012346	0.9605263157894737	0.8690476190476191	0.9299363057324841	76	81	0.7383596062798835	0.7687031517434404	0.7148449691372121
JE2NileRed_oilp22_PMP_101220_007_NR.tif	0.8410987036323964	5	84	3	0.9438202247191011	0.9655172413793104	0.9130434782608695	0.9545454545454546	87	89	0.84278944335386	0.8728890663307836	0.8332122905884752
JE2NileRed_oilp22_PMP_101220_009_NR.tif	0.8598355815960395	6	137	0	0.958041958041958	1.0	0.958041958041958	0.9785714285714285	137	143	0.8822541727284476	0.8822541727284476	0.8633487261699809
JE2NileRed_oilp22_PMP_101220_008_NR.tif	0.8636972538513061	1	74	0	0.9866666666666667	1.0	0.9866666666666667	0.9932885906040269	74	75	0.869598190414374	0.869598190414374	0.8637619609485058
JE2NileRed_oilp22_PMP_101220_011_NR.tif	0.8502918441394541	5	77	0	0.9390243902439024	1.0	0.9390243902439024	0.9685534591194969	77	82	0.8745674058372453	0.8745674058372453	0.8470652861568287
JE2NileRed_oilp22_PMP_101220_010_NR.tif	0.8630523579650947	6	75	2	0.9259259259259259	0.974025974025974	0.9036144578313253	0.9493670886075949	77	81	0.8746548327867318	0.8979789616610446	0.8525116724630171
