# Supplementary material for: DeepBacs for multi-task bacterial image analysis using open-source deep learning approaches
Source: Commun Biol. 2022 Jul 9;5:688. doi: 10.1038/s42003-022-03634-z (PMC9271087; doi:10.1038/s42003-022-03634-z)
Supplement: Supplementary file 15 — Supplementary Data 1 [file 42003_2022_3634_MOESM15_ESM.zip › Figure_S3/StarDist_model_Quality_control/training_evaluation.csv]

loss	val_loss	learning rate
1.3846405282616616	1.1212513148784637	0.0003
1.0418975820144019	1.1165269613265991	0.0003
1.0125714922944704	1.1200750172138214	0.0003
1.0298535431424776	1.0600383281707764	0.0003
0.9706977893908818	0.994948610663414	0.0003
0.9152804849048456	0.9312973320484161	0.0003
0.8703892476856708	0.881283774971962	0.0003
0.8159401672581832	0.867273822426796	0.0003
0.8117551644643147	0.8626001626253128	0.0003
0.8001509197056293	0.8417274504899979	0.0003
0.7649088683227698	0.7610007077455521	0.0003
0.7262168650825819	0.7757086902856827	0.0003
0.6889679285387198	0.7255091369152069	0.0003
0.669322557747364	0.6926462203264236	0.0003
0.6394748916228612	0.6933972910046577	0.0003
0.6328735999763012	0.659441351890564	0.0003
0.597072052458922	0.6385942250490189	0.0003
0.6029971626897653	0.6308796256780624	0.0003
0.6090014137327671	0.6291023194789886	0.0003
0.5736432420710723	0.6040413081645966	0.0003
0.5747761686642965	0.6058674529194832	0.0003
0.565389595925808	0.6317722350358963	0.0003
0.558921339859565	0.5839232504367828	0.0003
0.5300150888661543	0.5780963972210884	0.0003
0.5350595902651548	0.5658413246273994	0.0003
0.5366629992922147	0.5639954656362534	0.0003
0.5364037302633127	0.5962924361228943	0.0003
0.49976286590099334	0.5456064194440842	0.0003
0.48964755050837994	0.6171398386359215	0.0003
0.5156608576575915	0.5438130050897598	0.0003
0.4804755228261153	0.5332891494035721	0.0003
0.509868399053812	0.5427928641438484	0.0003
0.4913725410898527	0.516205370426178	0.0003
0.4896627680708965	0.5447687655687332	0.0003
0.47199422406653563	0.5318377763032913	0.0003
0.46148655836780866	0.5110486373305321	0.0003
0.4786617549757163	0.5188956707715988	0.0003
0.45585085997978847	0.5066444128751755	0.0003
0.4747076729933421	0.5349786728620529	0.0003
0.44726371206343174	0.5168890804052353	0.0003
0.4481277443468571	0.5280836075544357	0.0003
0.45099249817430975	0.5008620917797089	0.0003
0.45945995425184566	0.4940074533224106	0.0003
0.44366805007060367	0.5071557089686394	0.0003
0.43235955288012823	0.5039236545562744	0.0003
0.4582777867714564	0.483651839196682	0.0003
0.44004045985639095	0.48717908561229706	0.0003
0.4319142655779918	0.4895784258842468	0.0003
0.4316089758028587	0.5406223013997078	0.0003
0.4365970632682244	0.48847654461860657	0.0003
0.4405845849464337	0.476875901222229	0.0003
0.42343510339657464	0.48529304563999176	0.0003
0.4279054486503204	0.47878504544496536	0.0003
0.4386518198996782	0.47595538198947906	0.0003
0.4289610015849272	0.47343699634075165	0.0003
0.42379159343739353	0.524875670671463	0.0003
0.4542127147316933	0.452977254986763	0.0003
0.4306054359922806	0.5043090432882309	0.0003
0.4176678745696942	0.45634254813194275	0.0003
0.40132196868459385	0.4710948169231415	0.0003
0.4069927133619785	0.47722234576940536	0.0003
0.41127954348921775	0.46641048789024353	0.0003
0.4044108225653569	0.4782254323363304	0.0003
0.41160580031573774	0.45995771884918213	0.0003
0.41645043989022573	0.4611473008990288	0.0003
0.3888639625161886	0.4435476213693619	0.0003
0.3922125400354465	0.4602786600589752	0.0003
0.40449014815191425	0.47026944160461426	0.0003
0.3948135808110237	0.4469710513949394	0.0003
0.4132620016733805	0.45428317040205	0.0003
0.3952233627438545	0.4516882449388504	0.0003
0.3801352413992087	0.4462590143084526	0.0003
0.3863223316768805	0.4472822844982147	0.0003
0.3940726606796185	0.443458616733551	0.0003
0.3975953328112761	0.4379943460226059	0.0003
0.39845383577048776	0.4660291150212288	0.0003
0.39674755732218425	0.43731479346752167	0.0003
0.3954521970202525	0.452223539352417	0.0003
0.38251697371403376	0.4541295915842056	0.0003
0.3995907293011745	0.47067296504974365	0.0003
0.37518613499899706	0.4609784409403801	0.0003
0.3916588991880417	0.44588494300842285	0.0003
0.3821374704440435	0.45171069353818893	0.0003
0.381115534901619	0.4431493654847145	0.0003
0.3847331507752339	0.44033991545438766	0.0003
0.3682343849291404	0.4401315152645111	0.0003
0.38178452104330063	0.4432801976799965	0.0003
0.36150237955152986	0.428879015147686	0.0003
0.36676188334822657	0.43626589328050613	0.0003
0.3847389991084735	0.4569418579339981	0.0003
0.36716839658717315	0.46080878376960754	0.0003
0.3697554014623165	0.43736226111650467	0.0003
0.37643996452291806	0.440122552216053	0.0003
0.3809194445610046	0.4718635305762291	0.0003
0.37472122982144357	0.44777072221040726	0.0003
0.3648889597505331	0.43424205482006073	0.0003
0.3648843271036943	0.4420005902647972	0.0003
0.36318446720639863	0.4266419857740402	0.0003
0.37846075048049294	0.44246944040060043	0.0003
0.36959043306608996	0.4254212826490402	0.0003
0.36696032620966434	0.44534482061862946	0.0003
0.37108909599483014	0.4273221418261528	0.0003
0.3564441656072935	0.4303685799241066	0.0003
0.3688921103874842	0.4500294178724289	0.0003
0.3526336076358954	0.43166421353816986	0.0003
0.3551743640253941	0.45459335297346115	0.0003
0.36811712247629963	0.440113790333271	0.0003
0.3507852155715227	0.4372375085949898	0.0003
0.350312257433931	0.4382881075143814	0.0003
0.3707372492800156	0.45438577979803085	0.0003
0.3631981392701467	0.43247269093990326	0.0003
0.34728992159167926	0.43227148056030273	0.0003
0.35920021720230577	0.47655724734067917	0.0003
0.3643862074861924	0.431140199303627	0.0003
0.3494198929518461	0.44195009022951126	0.0003
0.36409023304780325	0.4369910955429077	0.0003
0.3530365808556477	0.4547802209854126	0.0003
0.34285741013785204	0.4257326051592827	0.0003
0.3356694387892882	0.42720814049243927	0.0003
0.357677336409688	0.43067194521427155	0.0003
0.3382489347209533	0.42376402765512466	0.0003
0.3455731029311816	0.4249851778149605	0.0003
0.350277271370093	0.45878393948078156	0.0003
0.3446602985262871	0.43356166034936905	0.0003
0.35239539444446566	0.4251748025417328	0.0003
0.3424278994401296	0.4352479502558708	0.0003
0.3387234705189864	0.4284936487674713	0.0003
0.329984071602424	0.4263380169868469	0.0003
0.3353631819287936	0.44471006095409393	0.0003
0.3258240508536498	0.4381081759929657	0.0003
0.34388090011974176	0.4502668157219887	0.0003
0.331153435446322	0.4248554930090904	0.0003
0.3396853598455588	0.4291468560695648	0.0003
0.3311646919697523	0.4395269751548767	0.0003
0.3417356590429942	0.4343825504183769	0.0003
0.33043683767318727	0.439189650118351	0.0003
0.3475471136470636	0.41936398297548294	0.0003
0.3307217825204134	0.4432205930352211	0.0003
0.3301686075826486	0.4379216656088829	0.0003
0.319710510969162	0.4562985673546791	0.0003
0.3201317633191744	0.43948519229888916	0.0003
0.33410251699388027	0.4408724159002304	0.0003
0.3309419235835473	0.4272192716598511	0.0003
0.31991309113800526	0.423230804502964	0.0003
0.3215397142494718	0.4164210334420204	0.0003
0.3299293393890063	0.43189099431037903	0.0003
0.324164113899072	0.4391893818974495	0.0003
0.3163905003418525	0.41720831394195557	0.0003
0.3176978025585413	0.42303332686424255	0.0003
0.3238913567115863	0.4266804978251457	0.0003
0.3177197386821111	0.4245060905814171	0.0003
0.3292015217244625	0.42346104979515076	0.0003
0.32798939912269515	0.4252348467707634	0.0003
0.32676422521471976	0.42403915524482727	0.0003
0.3244557502369086	0.4120861813426018	0.0003
0.34617894565065704	0.43377725780010223	0.0003
0.3249829125901063	0.4237188920378685	0.0003
0.3131909151251117	0.4003118574619293	0.0003
0.32165176135798296	0.4199253097176552	0.0003
0.2952002010618647	0.4105504900217056	0.0003
0.3306752282505234	0.4345295578241348	0.0003
0.32147875241935253	0.4083844795823097	0.0003
0.3191230068604151	0.43266820907592773	0.0003
0.32300794733067356	0.41473354399204254	0.0003
0.31105414740741255	0.40848608314991	0.0003
0.3114603145668904	0.4246499836444855	0.0003
0.3163044486815731	0.4252954348921776	0.0003
0.29890695394327244	0.4395171105861664	0.0003
0.3182425291587909	0.40834851562976837	0.0003
0.31485831514000895	0.41563405841588974	0.0003
0.32078543367485207	0.41319452971220016	0.0003
0.31304521597921847	0.4207044467329979	0.0003
0.30932002471139036	0.4154735878109932	0.0003
0.30686017870903015	0.4092312753200531	0.0003
0.3120214185367028	0.41659509390592575	0.0003
0.32637876346707345	0.481939934194088	0.0003
0.33138942581911884	0.41158903390169144	0.0003
0.3095308375234405	0.4103438928723335	0.0003
0.3212751366198063	0.4212440922856331	0.0003
0.29717082642018794	0.4120374172925949	0.0003
0.32389272476236025	0.40654201060533524	0.0003
0.319931315506498	0.42425069212913513	0.0003
0.3100657410919666	0.40668831020593643	0.0003
0.31901949221889175	0.4040282592177391	0.0003
0.3103562444448471	0.4201982319355011	0.0003
0.3184288893515865	0.39615029096603394	0.0003
0.29813140295445917	0.4144495129585266	0.0003
0.3074512174973885	0.42092934995889664	0.0003
0.3056363862628738	0.39838118106126785	0.0003
0.30172055729975306	0.399677999317646	0.0003
0.30655657139917214	0.408091202378273	0.0003
0.3094553990289569	0.4123992398381233	0.0003
0.3059287534405788	0.4033854678273201	0.0003
0.3126211668054263	0.41241830587387085	0.0003
0.30672546991457544	0.40733466297388077	0.0003
0.315749487777551	0.41713235527276993	0.0003
0.30608605618278184	0.40970880538225174	0.0003
0.2961820524185896	0.4076545014977455	0.0003
0.31166903202732404	0.41463010758161545	0.0003
0.30535290266076726	0.430257111787796	0.0003
