# Supplementary material for: DeepBacs for multi-task bacterial image analysis using open-source deep learning approaches
Source: Commun Biol. 2022 Jul 9;5:688. doi: 10.1038/s42003-022-03634-z (PMC9271087; doi:10.1038/s42003-022-03634-z)
Supplement: Supplementary file 15 — Supplementary Data 1 [file 42003_2022_3634_MOESM15_ESM.zip › Figure_S4/Model_validation/training_evaluation.csv]

loss	val_loss	learning rate
1.5104666670163474	1.5051464693886893	0.0003
1.0823220511277516	1.0930457285472326	0.0003
0.9217504660288492	1.0398340140070235	0.0003
0.8759578466415405	1.0230155416897364	0.0003
0.8815053323904674	1.0189372556550162	0.0003
0.8814596215883891	1.0688759258815221	0.0003
0.8844401756922404	1.0544875860214233	0.0003
0.8761371910572052	1.0180702635220118	0.0003
0.8795522848765055	1.138954724584307	0.0003
0.8670272727807363	1.0185142840657915	0.0003
0.8617494821548461	0.982609612601144	0.0003
0.8376512010892232	1.0316870723451887	0.0003
0.8665181219577789	0.9714655535561698	0.0003
0.824587736527125	0.9301010966300964	0.0003
0.7995595713456471	0.890917684350695	0.0003
0.7762530465920766	0.9068291527884347	0.0003
0.769365535179774	0.8797999364989144	0.0003
0.71788849234581	0.7756897381373814	0.0003
0.6241035769383113	0.7178594810622079	0.0003
0.5998900105555852	0.7131919349942889	0.0003
0.5875730623801549	0.6842031819479806	0.0003
0.5593171964089075	0.6523946438516889	0.0003
0.5493532031774521	0.6598201649529594	0.0003
0.5327728162209193	0.6525816491671971	0.0003
0.5217966427405675	0.6057690467153277	0.0003
0.5159450570742289	0.6006859540939331	0.0003
0.49779958625634513	0.5889563986233303	0.0003
0.5093342761198679	0.5891768847193036	0.0003
0.4909917712211609	0.5770197936466762	0.0003
0.47929198741912843	0.5693735224860055	0.0003
0.49240975379943847	0.5872287409646171	0.0003
0.48616796831289927	0.5782248037202018	0.0003
0.4666912853717804	0.5476205689566476	0.0003
0.4827802707751592	0.6071838140487671	0.0003
0.46855008602142334	0.5623530660356794	0.0003
0.4607738385597865	0.5485075286456517	0.0003
0.46413667301336925	0.5377904219286782	0.0003
0.4451376716295878	0.5229290170328957	0.0003
0.44187745650609334	0.5227778426238469	0.0003
0.44056289196014403	0.5156605499131339	0.0003
0.43161828617254894	0.5034029526369912	0.0003
0.4273177037636439	0.5144150299685342	0.0003
0.421238233645757	0.4988036070551191	0.0003
0.4254346857468287	0.49306213004248484	0.0003
0.42302847305933633	0.49704974038260324	0.0003
0.4146506617466609	0.4839287485395159	0.0003
0.405427951614062	0.483439177274704	0.0003
0.4031989802916845	0.4708922377654484	0.0003
0.3962190767129262	0.4714931419917515	0.0003
0.39352929095427197	0.46071395703724455	0.0003
0.4007588863372803	0.5140770673751831	0.0003
0.4018828938404719	0.46607646346092224	0.0003
0.3926384170850118	0.45859152930123465	0.0003
0.3770255039135615	0.4496990442276001	0.0003
0.380398894349734	0.449123101575034	0.0003
0.376097372174263	0.44735854864120483	0.0003
0.3720710257689158	0.4513930763517107	0.0003
0.368912598490715	0.45333556618009296	0.0003
0.3649162163337072	0.43835469654628206	0.0003
0.3706730236609777	0.45308041146823336	0.0003
0.365492574373881	0.44050754393850056	0.0003
0.3644920657078425	0.4390674999782017	0.0003
0.36046532690525057	0.44062251278332304	0.0003
0.3530424098173777	0.4284048761640276	0.0003
0.3504929691553116	0.42926699774605886	0.0003
0.35155964493751524	0.43296943392072407	0.0003
0.3429467171430588	0.42685782483645845	0.0003
0.3397000402212143	0.4170019158295223	0.0003
0.33945310711860655	0.4271134989602225	0.0003
0.3487526873747508	0.4313985747950418	0.0003
0.3357474992672602	0.4229071480887277	0.0003
0.33840214808781943	0.42698383757046293	0.0003
0.3369939118623734	0.4326630277293069	0.0003
0.33494427502155305	0.43382939270564486	0.0003
0.3390239010254542	0.4295024701527187	0.0003
0.32833948234717053	0.4262452721595764	0.0003
0.33076979021231334	0.4379667171410152	0.0003
0.3282400002082189	0.42174658605030607	0.0003
0.31949493090311687	0.421855913741248	0.0003
0.3132455954949061	0.42218006934438435	0.0003
0.3112448771794637	0.4201412626675197	0.0003
0.3104160616795222	0.41633154664720806	0.0003
0.31080522338549293	0.4209478923252651	0.0003
0.30973918437957765	0.4286972795213972	0.0003
0.30716620683670043	0.42526718548366	0.0003
0.30491326649983724	0.4220118820667267	0.0003
0.304530664285024	0.41578084230422974	0.0003
0.30037329693635306	0.41497428502355305	0.0003
0.29427245755990344	0.420846802847726	0.0003
0.2950430989265442	0.41523789508002146	0.0003
0.29100685367981594	0.4276840771947588	0.0003
0.2913084149360657	0.4178601843970163	0.0003
0.2858642121156057	0.4190711762223925	0.0003
0.29024104376633963	0.418269225529262	0.0003
0.2846327563126882	0.41415829743657795	0.0003
0.28311432202657066	0.41849283235413687	0.0003
0.28252036571502687	0.4127334100859506	0.0003
0.28175341089566547	0.4370354882308415	0.0003
0.28572049736976624	0.41321047714778353	0.0003
0.2804316560427348	0.4209447588239397	0.0003
0.28122330605983736	0.4109698406287602	0.0003
0.28306184510389965	0.44257767285619465	0.0003
0.27719951669375104	0.41690966486930847	0.0003
0.27502046575148903	0.41103217005729675	0.0003
0.268510739505291	0.4182276257446834	0.0003
0.2693730190396309	0.41385799646377563	0.0003
0.2852946981787682	0.4216569449220385	0.0003
0.26703750193119047	0.41717155490602764	0.0003
0.26706639528274534	0.4205045870372227	0.0003
0.26377569139003754	0.41689867632729666	0.0003
0.2666029805938403	0.4208360995565142	0.0003
0.2584963575005531	0.4219690646444048	0.0003
0.26079883724451064	0.41400631410734995	0.0003
0.25467636734247207	0.41689366527966093	0.0003
0.2507287859916687	0.4116378128528595	0.0003
0.25212697039047877	0.4132666119507381	0.0003
0.2523578474919001	0.417796790599823	0.0003
0.25238660822312037	0.4242681477751051	0.0003
0.25199932952721915	0.41370892098971773	0.0003
0.2480281154314677	0.41739070415496826	0.0003
0.24772289544343948	0.4126033825533731	0.0003
0.2465781127413114	0.42111882141658236	0.0003
0.24732630451520285	0.4167353979178837	0.0003
0.2452418938279152	0.41757767115320477	0.0003
0.24214639763037363	0.41452126843588694	0.0003
0.243253692984581	0.4175734264510019	0.0003
0.2362992232044538	0.4122146027428763	0.0003
0.23742525428533554	0.41767826676368713	0.0003
0.2533414219816526	0.4180032270295279	0.0003
0.24451696276664733	0.41917028597423006	0.0003
0.23510431100924808	0.41549886550222126	0.0003
0.23457719037930172	0.4099738129547664	0.0003
0.23263940612475079	0.4163580664566585	0.0003
0.23428848634163538	0.42128022227968487	0.0003
0.23183428198099137	0.41802343300410677	0.0003
0.23956173658370972	0.43683490582874845	0.0003
0.23665381868680319	0.4120601075036185	0.0003
0.23220324714978535	0.4233798725264413	0.0003
0.2320686896642049	0.41042966076305937	0.0003
0.22451718697945278	0.41426508341516766	0.0003
0.22467994888623555	0.4135582276753017	0.0003
0.2233210836847623	0.41039921981947763	0.0003
0.22178244193394978	0.4154271824019296	0.0003
0.22077568570772807	0.4131266602448055	0.0003
0.220947702229023	0.4126481754439218	0.0003
0.22072612941265107	0.40991733755384174	0.0003
0.21955960740645727	0.42803673659052166	0.0003
0.2368764877319336	0.4182768336364201	0.0003
0.22403052647908528	0.41819562230791363	0.0003
0.22814100484053293	0.42890062076704843	0.0003
0.22724398076534272	0.4167044460773468	0.0003
0.21767206142346066	0.418084340436118	0.0003
0.21732859512170155	0.4190565049648285	0.0003
0.2138974001010259	0.41525263445717947	0.0003
0.2161861389875412	0.41334869606154306	0.0003
0.21661140273014703	0.423099832875388	0.0003
0.2163778563340505	0.4104356723172324	0.0003
0.20806250472863516	0.4092576972075871	0.0003
0.21067250221967698	0.41542040024484905	0.0003
0.2085154687364896	0.412170478275844	0.0003
0.20934989502032597	0.4162213844912393	0.0003
0.2097863644361496	0.41777150545801434	0.0003
0.2122503250837326	0.41869862590517315	0.0003
0.22009247193733852	0.4130455596106393	0.0003
0.21088079512119293	0.4075353103024619	0.0003
0.20613323201735814	0.4205026456287929	0.0003
0.21734199027220408	0.41676626035145353	0.0003
0.20946109642585117	0.413549542427063	0.0003
0.20393199622631072	0.41327876704079763	0.0003
0.2037341798345248	0.4143181996686118	0.0003
0.2086967870593071	0.4106459787913731	0.0003
0.20566986054182052	0.4132453032902309	0.0003
0.20958719551563262	0.41503918170928955	0.0003
0.20021040191253026	0.4100813610213144	0.0003
0.19861184308926264	0.4087969490459987	0.0003
0.1983902951081594	0.4147381825106485	0.0003
0.19980771839618683	0.4099512909139906	0.0003
0.1973087991277377	0.4064434511320932	0.0003
0.19625034282604853	0.41906445366995676	0.0003
0.2014462396502495	0.42511630058288574	0.0003
0.20959246655305228	0.41626912355422974	0.0003
0.19934014678001405	0.4112287334033421	0.0003
0.19578640758991242	0.42017493077686857	0.0003
0.2045286551117897	0.41191149609429495	0.0003
0.20076674371957778	0.4191294993673052	0.0003
0.1980941489338875	0.4146530883652823	0.0003
0.20083453953266145	0.4115749384675707	0.0003
0.19738445629676182	0.40870583057403564	0.0003
0.19496764093637467	0.4178565059389387	0.0003
0.19268425901730854	0.4147267001015799	0.0003
0.19513725787401198	0.4185262492724827	0.0003
0.1918771410981814	0.4141727643353598	0.0003
0.1905634825428327	0.4148239663669041	0.0003
0.18736111521720886	0.41424503496715	0.0003
0.19236610134442647	0.41888382179396494	0.0003
0.19276298234860104	0.4163629710674286	0.0003
0.19009100645780563	0.4123668244906834	0.0003
0.1874731481075287	0.4145364335605076	0.0003
0.18808667808771135	0.4114407556397574	0.0003
0.18718567887941998	0.41508943268230986	0.0003
